# Supplementary material for: Longitudinal transmission of bacterial and fungal communities from seed to seed in rice
Source: Commun Biol. 2022 Aug 1;5:772. doi: 10.1038/s42003-022-03726-w (PMC9343636; doi:10.1038/s42003-022-03726-w)
Supplement: Supplementary file 4 — Supplementary Data 1 [file 42003_2022_3726_MOESM4_ESM.xlsx]

## Sheet: Content
Supplementary Data 1. Community structure and related factors on bacterial and fungal communities
Sheet	Content
Bac_Class	Relative abundance of bacterial communities at the class level
Bac_Order	Relative abundance of bacterial communities at the order level
Fun_Class	Relative abundance of fungal communities at the class level
Fun_Order	Relative abundance of fungal communities at the order level
PERMANOVA	PERMANOVA on bacterial and fungal communities in 2017 and 2018
Source data_1a	Source data of Fig. 1a
Source data_1bc	Source data of Fig. 1b and c

## Sheet: Bac_Class
2017 samples - Suwon (UF1 field)																									2017 samples - Chuncheon (CC1 field)
Leaf					Stem					Root					Soil					Seed					Leaf					Stem					Root					Soil					Seed
Age	Class	Mean Relative Abundance	Percentage (%)		Age	Class	Mean Relative Abundance	Percentage (%)		Age	Class	Mean Relative Abundance	Percentage (%)		Age	Class	Mean Relative Abundance	Percentage (%)		Age	Class	Mean Relative Abundance	Percentage (%)		Age	Class	Mean Relative Abundance	Percentage (%)		Age	Class	Mean Relative Abundance	Percentage (%)		Age	Class	Mean Relative Abundance	Percentage (%)		Age	Class	Mean Relative Abundance	Percentage (%)		Age	Class	Mean Relative Abundance	Percentage (%)
50days	Acidobacteria_Acidobacteriia	0.00125479	0.125479		50days	Acidobacteria_Acidobacteriia	0.00233254	0.233254		50days	Acidobacteria_Acidobacteriia	0.0247476	2.47476		50days	Acidobacteria_Acidobacteriia	0.0292412	2.92412		80days	Acidobacteria_Acidobacteriia	0.00294574	0.294574		50days	Acidobacteria_Acidobacteriia	0.0136349	1.36349		50days	Acidobacteria_Acidobacteriia	0.00774381	0.774381		50days	Acidobacteria_Acidobacteriia	0.0512832	5.12832		50days	Acidobacteria_Acidobacteriia	0.0596886	5.96886		80days	Actinobacteria_Actinobacteria	0.019999	1.9999
50days	Acidobacteria_Blastocatellia (Subgroup 4)	0.00171638	0.171638		50days	Acidobacteria_Blastocatellia (Subgroup 4)	0.00182114	0.182114		50days	Acidobacteria_Blastocatellia (Subgroup 4)	0.0011007	0.11007		50days	Acidobacteria_Aminicenantia	0.00141033	0.141033		80days	Actinobacteria_Actinobacteria	0.0664057	6.64057		50days	Acidobacteria_Holophagae	0.00328532	0.328532		50days	Acidobacteria_Holophagae	0.00190852	0.190852		50days	Acidobacteria_Holophagae	0.0191622	1.91622		50days	Acidobacteria_Aminicenantia	0.00404529	0.404529		80days	Bacteroidetes_Bacteroidia	0.00458065	0.458065
50days	Actinobacteria_Acidimicrobiia	0.00184538	0.184538		50days	Acidobacteria_Holophagae	0.00169645	0.169645		50days	Acidobacteria_Holophagae	0.0166029	1.66029		50days	Acidobacteria_Blastocatellia (Subgroup 4)	0.00771522	0.771522		80days	Bacteroidetes_Bacteroidia	0.0154135	1.54135		50days	Acidobacteria_Subgroup 6	0.00221909	0.221909		50days	Acidobacteria_Subgroup 17	0.00111879	0.111879		50days	Acidobacteria_Subgroup 11	0.00100476	0.100476		50days	Acidobacteria_Blastocatellia (Subgroup 4)	0.00493555	0.493555		80days	Firmicutes_Bacilli	0.0167661	1.67661
50days	Actinobacteria_Actinobacteria	0.102824	10.2824		50days	Acidobacteria_Subgroup 6	0.00485637	0.485637		50days	Acidobacteria_Subgroup 17	0.00107639	0.107639		50days	Acidobacteria_Holophagae	0.0190912	1.90912		80days	Deinococcus-Thermus_Deinococci	0.0104312	1.04312		50days	Actinobacteria_Acidimicrobiia	0.00634921	0.634921		50days	Acidobacteria_Subgroup 6	0.00184271	0.184271		50days	Acidobacteria_Subgroup 17	0.0040731	0.40731		50days	Acidobacteria_Holophagae	0.0181894	1.81894		80days	Firmicutes_Clostridia	0.0012219	0.12219
50days	Bacteroidetes_Bacteroidia	0.0137945	1.37945		50days	Actinobacteria_Acidimicrobiia	0.00235104	0.235104		50days	Acidobacteria_Subgroup 18	0.00120072	0.120072		50days	Acidobacteria_Subgroup 17	0.00506098	0.506098		80days	Firmicutes_Bacilli	0.0464681	4.64681		50days	Actinobacteria_Actinobacteria	0.0526365	5.26365		50days	Actinobacteria_Acidimicrobiia	0.00268733	0.268733		50days	Acidobacteria_Subgroup 18	0.00142301	0.142301		50days	Acidobacteria_Subgroup 17	0.00277873	0.277873		80days	Low abundance	0.00353809	0.353809
50days	Chloroflexi_Anaerolineae	0.00253848	0.253848		50days	Actinobacteria_Actinobacteria	0.0469215	4.69215		50days	Acidobacteria_Subgroup 6	0.00895252	0.895252		50days	Acidobacteria_Subgroup 18	0.00550696	0.550696		80days	Firmicutes_Clostridia	0.00782391	0.782391		50days	Actinobacteria_Coriobacteriia	0.00687831	0.687831		50days	Actinobacteria_Actinobacteria	0.0262483	2.62483		50days	Acidobacteria_Subgroup 6	0.007361	0.7361		50days	Acidobacteria_Subgroup 18	0.00575588	0.575588		80days	Proteobacteria_Alphaproteobacteria	0.144823	14.4823
50days	Chloroflexi_Chloroflexia	0.0115383	1.15383		50days	Actinobacteria_Coriobacteriia	0.00206689	0.206689		50days	Actinobacteria_Acidimicrobiia	0.00245394	0.245394		50days	Acidobacteria_Subgroup 21	0.00366436	0.366436		80days	Low abundance	0.0107667	1.07667		50days	Actinobacteria_Thermoleophilia	0.00156363	0.156363		50days	Actinobacteria_Coriobacteriia	0.00263244	0.263244		50days	Acidobacteria_Thermoanaerobaculia	0.00132198	0.132198		50days	Acidobacteria_Subgroup 21	0.00165361	0.165361		80days	Proteobacteria_Gammaproteobacteria	0.809071	80.9071
50days	Chloroflexi_OLB14	0.00191408	0.191408		50days	Actinobacteria_Thermoleophilia	0.00265728	0.265728		50days	Actinobacteria_Actinobacteria	0.0683633	6.83633		50days	Acidobacteria_Subgroup 22	0.00155928	0.155928		80days	Planctomycetes_BD7-11	0.00746815	0.746815		50days	Bacteroidetes_Bacteroidia	0.0508366	5.08366		50days	Actinobacteria_Thermoleophilia	0.00144784	0.144784		50days	Actinobacteria_Acidimicrobiia	0.00331488	0.331488		50days	Acidobacteria_Subgroup 22	0.00117491	0.117491		120days	Actinobacteria_Actinobacteria	0.0431314	4.31314
50days	Cyanobacteria_Sericytochromatia	0.00142454	0.142454		50days	Armatimonadetes_Fimbriimonadia	0.00173067	0.173067		50days	Actinobacteria_Coriobacteriia	0.00485327	0.485327		50days	Acidobacteria_Subgroup 6	0.0312292	3.12292		80days	Proteobacteria_Alphaproteobacteria	0.441198	44.1198		50days	Bacteroidetes_Ignavibacteria	0.00436943	0.436943		50days	Bacteroidetes_Bacteroidia	0.0387179	3.87179		50days	Actinobacteria_Actinobacteria	0.105966	10.5966		50days	Acidobacteria_Subgroup 6	0.0321616	3.21616		120days	Bacteroidetes_Bacteroidia	0.0438969	4.38969
50days	Deinococcus-Thermus_Deinococci	0.00117377	0.117377		50days	Bacteroidetes_Bacteroidia	0.0907243	9.07243		50days	Actinobacteria_Thermoleophilia	0.00807963	0.807963		50days	Acidobacteria_Thermoanaerobaculia	0.00201997	0.201997		80days	Proteobacteria_Deltaproteobacteria	0.00653951	0.653951		50days	Chloroflexi_Anaerolineae	0.00103678	0.103678		50days	Chlamydiae_Chlamydiae	0.00583583	0.583583		50days	Actinobacteria_Coriobacteriia	0.00462065	0.462065		50days	Acidobacteria_Thermoanaerobaculia	0.00343446	0.343446		120days	Firmicutes_Bacilli	0.0852351	8.52351
50days	Firmicutes_Bacilli	0.0171377	1.71377		50days	Bacteroidetes_Ignavibacteria	0.00286144	0.286144		50days	Armatimonadetes_Fimbriimonadia	0.00134746	0.134746		50days	Actinobacteria_Acidimicrobiia	0.00851546	0.851546		80days	Proteobacteria_Gammaproteobacteria	0.382287	38.2287		50days	Firmicutes_Bacilli	0.00467526	0.467526		50days	Chloroflexi_Anaerolineae	0.00157947	0.157947		50days	Actinobacteria_Thermoleophilia	0.00584798	0.584798		50days	Actinobacteria_Acidimicrobiia	0.0144244	1.44244		120days	Low abundance	0.00103558	0.103558
50days	Firmicutes_Clostridia	0.0100338	1.00338		50days	Chlamydiae_Chlamydiae	0.00194083	0.194083		50days	Bacteroidetes_Bacteroidia	0.098407	9.8407		50days	Actinobacteria_Actinobacteria	0.0660016	6.60016		80days	unidentified_unidentified	0.0011008	0.11008		50days	Firmicutes_Clostridia	0.0417161	4.17161		50days	Chloroflexi_KD4-96	0.00282988	0.282988		50days	Bacteroidetes_Bacteroidia	0.0923279	9.23279		50days	Actinobacteria_Actinobacteria	0.0845987	8.45987		120days	Proteobacteria_Alphaproteobacteria	0.159221	15.9221
50days	Low abundance	0.00866492	0.866492		50days	Chloroflexi_Anaerolineae	0.0145547	1.45547		50days	Bacteroidetes_Ignavibacteria	0.00953595	0.953595		50days	Actinobacteria_Coriobacteriia	0.00639305	0.639305		80days	Verrucomicrobia_Verrucomicrobiae	0.00115178	0.115178		50days	Firmicutes_Negativicutes	0.00452728	0.452728		50days	Cyanobacteria_Oxyphotobacteria	0.00184271	0.184271		50days	Bacteroidetes_Ignavibacteria	0.00607571	0.607571		50days	Actinobacteria_Coriobacteriia	0.00519259	0.519259		120days	Proteobacteria_Gammaproteobacteria	0.66748	66.748
50days	Patescibacteria_Saccharimonadia	0.00121385	0.121385		50days	Chloroflexi_Chloroflexia	0.00942781	0.942781		50days	Chloroflexi_Anaerolineae	0.0457749	4.57749		50days	Actinobacteria_MB-A2-108	0.00300875	0.300875		120days	Actinobacteria_Actinobacteria	0.00708189	0.708189		50days	Low abundance	0.00285656	0.285656		50days	Firmicutes_Bacilli	0.016224	1.6224		50days	Chloroflexi_AD3	0.00110425	0.110425		50days	Actinobacteria_MB-A2-108	0.00247401	0.247401
50days	Planctomycetes_BD7-11	0.00116107	0.116107		50days	Chloroflexi_KD4-96	0.00225151	0.225151		50days	Chloroflexi_Chloroflexia	0.00491983	0.491983		50days	Actinobacteria_Thermoleophilia	0.0178517	1.78517		120days	Low abundance	0.000585101	0.0585101		50days	Planctomycetes_Phycisphaerae	0.0010582	0.10582		50days	Firmicutes_Clostridia	0.0251623	2.51623		50days	Chloroflexi_Anaerolineae	0.0204246	2.04246		50days	Actinobacteria_Thermoleophilia	0.0329203	3.29203
50days	Proteobacteria_Alphaproteobacteria	0.318638	31.8638		50days	Cyanobacteria_Melainabacteria	0.00326279	0.326279		50days	Chloroflexi_KD4-96	0.0105826	1.05826		50days	Armatimonadetes_Chthonomonadetes	0.00176862	0.176862		120days	Proteobacteria_Alphaproteobacteria	0.176412	17.6412		50days	Proteobacteria_Alphaproteobacteria	0.401436	40.1436		50days	Firmicutes_Negativicutes	0.00263244	0.263244		50days	Chloroflexi_Chloroflexia	0.00104444	0.104444		50days	Armatimonadetes_Chthonomonadetes	0.0036903	0.36903
50days	Proteobacteria_Deltaproteobacteria	0.0109671	1.09671		50days	Cyanobacteria_Oxyphotobacteria	0.00101187	0.101187		50days	Chloroflexi_OLB14	0.00122505	0.122505		50days	Armatimonadetes_Fimbriimonadia	0.00269232	0.269232		120days	Proteobacteria_Gammaproteobacteria	0.814392	81.4392		50days	Proteobacteria_Deltaproteobacteria	0.0440128	4.40128		50days	Low abundance	0.00556115	0.556115		50days	Chloroflexi_KD4-96	0.00292083	0.292083		50days	Armatimonadetes_uncultured	0.00100715	0.100715
50days	Proteobacteria_Gammaproteobacteria	0.477782	47.7782		50days	Deinococcus-Thermus_Deinococci	0.00166995	0.166995		50days	Cyanobacteria_Melainabacteria	0.00434252	0.434252		50days	Bacteroidetes_Bacteroidia	0.0613043	6.13043		120days	unidentified_unidentified	0.00152949	0.152949		50days	Proteobacteria_Gammaproteobacteria	0.322831	32.2831		50days	Planctomycetes_Planctomycetacia	0.00447516	0.447516		50days	Chloroflexi_Ktedonobacteria	0.00113787	0.113787		50days	Bacteroidetes_Bacteroidia	0.0479012	4.79012
50days	unidentified_unidentified	0.0143771	1.43771		50days	Epsilonbacteraeota_Campylobacteria	0.00354595	0.354595		50days	Epsilonbacteraeota_Campylobacteria	0.00865698	0.865698		50days	Bacteroidetes_Ignavibacteria	0.0189034	1.89034		140days	Actinobacteria_Actinobacteria	0.0418899	4.18899		50days	Spirochaetes_Spirochaetia	0.0305136	3.05136		50days	Proteobacteria_Alphaproteobacteria	0.289437	28.9437		50days	Cyanobacteria_Melainabacteria	0.00288978	0.288978		50days	Bacteroidetes_Ignavibacteria	0.0164899	1.64899
80days	Actinobacteria_Acidimicrobiia	0.0049551	0.49551		50days	Fibrobacteres_Fibrobacteria	0.00128622	0.128622		50days	Fibrobacteres_Fibrobacteria	0.00349116	0.349116		50days	Chloroflexi_Anaerolineae	0.126989	12.6989		140days	Bacteroidetes_Bacteroidia	0.0106717	1.06717		50days	unidentified_unidentified	0.00255308	0.255308		50days	Proteobacteria_Deltaproteobacteria	0.016749	1.6749		50days	Elusimicrobia_Elusimicrobia	0.00140096	0.140096		50days	Chloroflexi_AD3	0.00958093	0.958093
80days	Actinobacteria_Actinobacteria	0.0411308	4.11308		50days	Firmicutes_Bacilli	0.00902671	0.902671		50days	Firmicutes_Bacilli	0.00350158	0.350158		50days	Chloroflexi_Chloroflexia	0.00795852	0.795852		140days	Low abundance	0.000872418	0.0872418		50days	Verrucomicrobia_Verrucomicrobiae	0.00101087	0.101087		50days	Proteobacteria_Gammaproteobacteria	0.529992	52.9992		50days	Epsilonbacteraeota_Campylobacteria	0.00100876	0.100876		50days	Chloroflexi_Anaerolineae	0.079447	7.9447
80days	Actinobacteria_Rubrobacteria	0.00438488	0.438488		50days	Firmicutes_Clostridia	0.0212577	2.12577		50days	Firmicutes_Clostridia	0.0974726	9.74726		50days	Chloroflexi_Dehalococcoidia	0.00523294	0.523294		140days	Proteobacteria_Alphaproteobacteria	0.283136	28.3136		80days	Acidobacteria_Acidobacteriia	0.00400488	0.400488		50days	Spirochaetes_Spirochaetia	0.00108595	0.108595		50days	Fibrobacteres_Fibrobacteria	0.00227501	0.227501		50days	Chloroflexi_Chloroflexia	0.00215904	0.215904
80days	Actinobacteria_Thermoleophilia	0.00319366	0.319366		50days	Firmicutes_Negativicutes	0.00208877	0.208877		50days	Firmicutes_Negativicutes	0.0172778	1.72778		50days	Chloroflexi_JG30-KF-CM66	0.00146637	0.146637		140days	Proteobacteria_Gammaproteobacteria	0.66343	66.343		80days	Acidobacteria_Holophagae	0.00162386	0.162386		50days	unidentified_unidentified	0.00344623	0.344623		50days	Firmicutes_Bacilli	0.00168139	0.168139		50days	Chloroflexi_Dehalococcoidia	0.00527148	0.527148
80days	Bacteroidetes_Bacteroidia	0.00789536	0.789536		50days	Gemmatimonadetes_Gemmatimonadetes	0.00449796	0.449796		50days	Gemmatimonadetes_Gemmatimonadetes	0.00382572	0.382572		50days	Chloroflexi_KD4-96	0.0244602	2.44602							80days	Actinobacteria_Actinobacteria	0.0284796	2.84796		50days	Verrucomicrobia_Verrucomicrobiae	0.00879942	0.879942		50days	Firmicutes_Clostridia	0.0977692	9.77692		50days	Chloroflexi_JG30-KF-CM66	0.0023285	0.23285
80days	Chloroflexi_Anaerolineae	0.00490976	0.490976		50days	Lentisphaerae_Lentisphaeria	0.00225409	0.225409		50days	Low abundance	0.0184746	1.84746		50days	Chloroflexi_Ktedonobacteria	0.00220196	0.220196							80days	Actinobacteria_Coriobacteriia	0.00147623	0.147623		80days	Acidobacteria_Acidobacteriia	0.00893328	0.893328		50days	Firmicutes_Negativicutes	0.0349269	3.49269		50days	Chloroflexi_KD4-96	0.0197005	1.97005
80days	Firmicutes_Bacilli	0.0123922	1.23922		50days	Low abundance	0.0161677	1.61677		50days	Nitrospirae_4-29-1	0.00105247	0.105247		50days	Chloroflexi_OLB14	0.00874688	0.874688							80days	Bacteroidetes_Bacteroidia	0.0138063	1.38063		80days	Acidobacteria_Holophagae	0.00386808	0.386808		50days	Gemmatimonadetes_Gemmatimonadetes	0.00279372	0.279372		50days	Chloroflexi_Ktedonobacteria	0.00215295	0.215295
80days	Firmicutes_Clostridia	0.0146361	1.46361		50days	Nitrospirae_4-29-1	0.00138574	0.138574		50days	Patescibacteria_Saccharimonadia	0.00192549	0.192549		50days	Chloroflexi_SHA-26	0.00220436	0.220436							80days	Chloroflexi_Anaerolineae	0.00258341	0.258341		80days	Actinobacteria_Acidimicrobiia	0.00161516	0.161516		50days	Low abundance	0.0119598	1.19598		50days	Chloroflexi_OLB14	0.00296259	0.296259
80days	Low abundance	0.00332173	0.332173		50days	Nitrospirae_Thermodesulfovibrionia	0.00119781	0.119781		50days	Planctomycetes_Phycisphaerae	0.00381051	0.381051		50days	Chloroflexi_TK10	0.00115277	0.115277							80days	Cyanobacteria_Melainabacteria	0.0012548	0.12548		80days	Actinobacteria_Actinobacteria	0.0273321	2.73321		50days	Patescibacteria_Saccharimonadia	0.00129867	0.129867		50days	Chloroflexi_SHA-26	0.00131815	0.131815
80days	Nitrospirae_4-29-1	0.00256474	0.256474		50days	Patescibacteria_Gracilibacteria	0.00114637	0.114637		50days	Planctomycetes_Planctomycetacia	0.00698865	0.698865		50days	Chloroflexi_unidentified	0.00105021	0.105021							80days	Epsilonbacteraeota_Campylobacteria	0.0012548	0.12548		80days	Armatimonadetes_Fimbriimonadia	0.00102171	0.102171		50days	Planctomycetes_Phycisphaerae	0.00158768	0.158768		50days	Chloroflexi_TK10	0.00158602	0.158602
80days	Patescibacteria_Parcubacteria	0.00153184	0.153184		50days	Patescibacteria_Saccharimonadia	0.00521063	0.521063		50days	Planctomycetes_vadinHA49	0.00113679	0.113679		50days	Cyanobacteria_Oxyphotobacteria	0.015319	1.5319							80days	Firmicutes_Bacilli	0.0050692	0.50692		80days	Bacteroidetes_Bacteroidia	0.114543	11.4543		50days	Planctomycetes_Planctomycetacia	0.00370269	0.370269		50days	Cyanobacteria_Oxyphotobacteria	0.00258212	0.258212
80days	Patescibacteria_Saccharimonadia	0.00195258	0.195258		50days	Planctomycetes_Phycisphaerae	0.00274395	0.274395		50days	Proteobacteria_Alphaproteobacteria	0.154303	15.4303		50days	Elusimicrobia_Elusimicrobia	0.00104284	0.104284							80days	Firmicutes_Clostridia	0.00518828	0.518828		80days	Cyanobacteria_Melainabacteria	0.00431697	0.431697		50days	Proteobacteria_Alphaproteobacteria	0.176377	17.6377		50days	Elusimicrobia_Elusimicrobia	0.00171496	0.171496
80days	Proteobacteria_Alphaproteobacteria	0.674324	67.4324		50days	Planctomycetes_Planctomycetacia	0.0076336	0.76336		50days	Proteobacteria_Deltaproteobacteria	0.128723	12.8723		50days	Fibrobacteres_Fibrobacteria	0.00110048	0.110048							80days	Low abundance	0.00420968	0.420968		80days	Epsilonbacteraeota_Campylobacteria	0.00404366	0.404366		50days	Proteobacteria_Deltaproteobacteria	0.108012	10.8012		50days	Elusimicrobia_Lineage IIa	0.00101872	0.101872
80days	Proteobacteria_Deltaproteobacteria	0.0044304	0.44304		50days	Proteobacteria_Alphaproteobacteria	0.310804	31.0804		50days	Proteobacteria_Gammaproteobacteria	0.167206	16.7206		50days	Firmicutes_Bacilli	0.00178552	0.178552							80days	Proteobacteria_Alphaproteobacteria	0.403851	40.3851		80days	Fibrobacteres_Fibrobacteria	0.0033902	0.33902		50days	Proteobacteria_Gammaproteobacteria	0.160747	16.0747		50days	Firmicutes_Bacilli	0.00576499	0.576499
80days	Proteobacteria_Gammaproteobacteria	0.212484	21.2484		50days	Proteobacteria_Deltaproteobacteria	0.0329312	3.29312		50days	Spirochaetes_Leptospirae	0.0013866	0.13866		50days	Firmicutes_Clostridia	0.0155499	1.55499							80days	Proteobacteria_Deltaproteobacteria	0.00841453	0.841453		80days	Firmicutes_Bacilli	0.0135145	1.35145		50days	Spirochaetes_Leptospirae	0.00189318	0.189318		50days	Firmicutes_Clostridia	0.013062	1.3062
80days	Spirochaetes_Leptospirae	0.0015377	0.15377		50days	Proteobacteria_Gammaproteobacteria	0.341435	34.1435		50days	Spirochaetes_Spirochaetia	0.0411699	4.11699		50days	Gemmatimonadetes_Gemmatimonadetes	0.0223019	2.23019							80days	Proteobacteria_Gammaproteobacteria	0.513173	51.3173		80days	Firmicutes_Clostridia	0.0743984	7.43984		50days	Spirochaetes_Spirochaetia	0.0430177	4.30177		50days	Gemmatimonadetes_Gemmatimonadetes	0.0330144	3.30144
80days	unidentified_unidentified	0.00435575	0.435575		50days	Spirochaetes_Spirochaetia	0.00930376	0.930376		50days	unidentified_unidentified	0.00130134	0.130134		50days	Gemmatimonadetes_S0134 terrestrial group	0.00424112	0.424112							80days	Spirochaetes_Spirochaetia	0.0012548	0.12548		80days	Firmicutes_Negativicutes	0.00315139	0.315139		50days	Verrucomicrobia_Verrucomicrobiae	0.0162441	1.62441		50days	Gemmatimonadetes_S0134 terrestrial group	0.00158616	0.158616
120days	Acidobacteria_Acidobacteriia	0.00233488	0.233488		50days	unidentified_unidentified	0.0163275	1.63275		50days	Verrucomicrobia_Verrucomicrobiae	0.0247298	2.47298		50days	Kiritimatiellaeota_Kiritimatiellae	0.00140541	0.140541							80days	Verrucomicrobia_Verrucomicrobiae	0.00435489	0.435489		80days	Low abundance	0.00489281	0.489281		80days	Acidobacteria_Acidobacteriia	0.0705671	7.05671		50days	Kiritimatiellaeota_Kiritimatiellae	0.00215282	0.215282
120days	Actinobacteria_Actinobacteria	0.0224628	2.24628		50days	Verrucomicrobia_Verrucomicrobiae	0.0156162	1.56162		80days	Acidobacteria_Acidobacteriia	0.0161743	1.61743		50days	Low abundance	0.0192231	1.92231							120days	Acidobacteria_Acidobacteriia	0.00121133	0.121133		80days	Planctomycetes_Planctomycetacia	0.00186537	0.186537		80days	Acidobacteria_Aminicenantia	0.00158244	0.158244		50days	Latescibacteria_Latescibacteria	0.0010119	0.10119
120days	Bacteroidetes_Bacteroidia	0.00154968	0.154968		80days	Acidobacteria_Acidobacteriia	0.00452979	0.452979		80days	Acidobacteria_Blastocatellia (Subgroup 4)	0.00155578	0.155578		50days	Nitrospinae_P9X2b3D02	0.00231764	0.231764							120days	Actinobacteria_Actinobacteria	0.116739	11.6739		80days	Proteobacteria_Alphaproteobacteria	0.296044	29.6044		80days	Acidobacteria_Holophagae	0.0178642	1.78642		50days	Latescibacteria_uncultured bacterium mle1-16	0.00121499	0.121499
120days	Firmicutes_Bacilli	0.0096571	0.96571		80days	Acidobacteria_Holophagae	0.00602286	0.602286		80days	Acidobacteria_Holophagae	0.0144384	1.44384		50days	Nitrospirae_4-29-1	0.0112157	1.12157							120days	Bacteroidetes_Bacteroidia	0.0053992	0.53992		80days	Proteobacteria_Deltaproteobacteria	0.0165152	1.65152		80days	Acidobacteria_Subgroup 17	0.00381629	0.381629		50days	Latescibacteria_uncultured soil bacterium PBS-III-30	0.00105419	0.105419
120days	Firmicutes_Clostridia	0.00238632	0.238632		80days	Acidobacteria_Subgroup 6	0.00358464	0.358464		80days	Acidobacteria_Subgroup 17	0.00277305	0.277305		50days	Nitrospirae_Nitrospira	0.00115005	0.115005							120days	Chloroflexi_KD4-96	0.00140991	0.140991		80days	Proteobacteria_Gammaproteobacteria	0.383254	38.3254		80days	Acidobacteria_Subgroup 18	0.00245271	0.245271		50days	Low abundance	0.0200328	2.00328
120days	Low abundance	0.0037163	0.37163		80days	Actinobacteria_Acidimicrobiia	0.00239014	0.239014		80days	Acidobacteria_Subgroup 18	0.00191708	0.191708		50days	Nitrospirae_Thermodesulfovibrionia	0.0143474	1.43474							120days	Deinococcus-Thermus_Deinococci	0.00603708	0.603708		80days	Spirochaetes_Spirochaetia	0.0290415	2.90415		80days	Acidobacteria_Subgroup 6	0.0148355	1.48355		50days	Nitrospinae_P9X2b3D02	0.00317697	0.317697
120days	Planctomycetes_BD7-11	0.00314442	0.314442		80days	Actinobacteria_Actinobacteria	0.0419258	4.19258		80days	Acidobacteria_Subgroup 6	0.0104969	1.04969		50days	Planctomycetes_Phycisphaerae	0.0078516	0.78516							120days	Firmicutes_Bacilli	0.00153468	0.153468		80days	Verrucomicrobia_Verrucomicrobiae	0.00825869	0.825869		80days	Acidobacteria_Thermoanaerobaculia	0.00164341	0.164341		50days	Nitrospirae_4-29-1	0.00365866	0.365866
120days	Proteobacteria_Alphaproteobacteria	0.193744	19.3744		80days	Actinobacteria_Coriobacteriia	0.00140673	0.140673		80days	Actinobacteria_Acidimicrobiia	0.00350661	0.350661		50days	Planctomycetes_Planctomycetacia	0.00550726	0.550726							120days	Firmicutes_Clostridia	0.0106606	1.06606		120days	Acidobacteria_Acidobacteriia	0.00348278	0.348278		80days	Actinobacteria_Acidimicrobiia	0.00512106	0.512106		50days	Nitrospirae_Nitrospira	0.00217512	0.217512
120days	Proteobacteria_Deltaproteobacteria	0.00218671	0.218671		80days	Actinobacteria_Thermoleophilia	0.00371019	0.371019		80days	Actinobacteria_Actinobacteria	0.0581638	5.81638		50days	Proteobacteria_Alphaproteobacteria	0.0713206	7.13206							120days	Low abundance	0.00386439	0.386439		120days	Actinobacteria_Actinobacteria	0.204091	20.4091		80days	Actinobacteria_Actinobacteria	0.062332	6.2332		50days	Nitrospirae_Thermodesulfovibrionia	0.00975788	0.975788
120days	Proteobacteria_Gammaproteobacteria	0.746545	74.6545		80days	Bacteroidetes_Bacteroidia	0.0555495	5.55495		80days	Actinobacteria_Coriobacteriia	0.00742664	0.742664		50days	Proteobacteria_Deltaproteobacteria	0.130801	13.0801							120days	Planctomycetes_BD7-11	0.00117702	0.117702		120days	Bacteroidetes_Bacteroidia	0.0975856	9.75856		80days	Actinobacteria_Coriobacteriia	0.0153643	1.53643		50days	Omnitrophicaeota_uncultured bacterium	0.00180584	0.180584
120days	unidentified_unidentified	0.0122723	1.22723		80days	Bacteroidetes_Ignavibacteria	0.00145583	0.145583		80days	Actinobacteria_Thermoleophilia	0.00681933	0.681933		50days	Proteobacteria_Gammaproteobacteria	0.163493	16.3493							120days	Proteobacteria_Alphaproteobacteria	0.290928	29.0928		120days	Deinococcus-Thermus_Deinococci	0.00472993	0.472993		80days	Actinobacteria_Thermoleophilia	0.0141891	1.41891		50days	Planctomycetes_Phycisphaerae	0.00533203	0.533203
					80days	Chloroflexi_Anaerolineae	0.0135328	1.35328		80days	Armatimonadetes_Fimbriimonadia	0.00112732	0.112732		50days	Spirochaetes_Spirochaetia	0.00175385	0.175385							120days	Proteobacteria_Deltaproteobacteria	0.00353692	0.353692		120days	Low abundance	0.002714	0.2714		80days	Armatimonadetes_Chthonomonadetes	0.00107057	0.107057		50days	Planctomycetes_Planctomycetacia	0.00703571	0.703571
					80days	Chloroflexi_Dehalococcoidia	0.00114052	0.114052		80days	Bacteroidetes_Bacteroidia	0.11918	11.918		50days	TA06_uncultured soil bacterium	0.00109348	0.109348							120days	Proteobacteria_Gammaproteobacteria	0.557501	55.7501		120days	Planctomycetes_Planctomycetacia	0.00595539	0.595539		80days	Bacteroidetes_Bacteroidia	0.0830827	8.30827		50days	Proteobacteria_Alphaproteobacteria	0.0987235	9.87235
					80days	Chloroflexi_KD4-96	0.00630123	0.630123		80days	Bacteroidetes_Ignavibacteria	0.00915051	0.915051		50days	unidentified_unidentified	0.00211316	0.211316												120days	Proteobacteria_Alphaproteobacteria	0.448699	44.8699		80days	Bacteroidetes_Ignavibacteria	0.0101123	1.01123		50days	Proteobacteria_Deltaproteobacteria	0.130507	13.0507
					80days	Cyanobacteria_Melainabacteria	0.00274517	0.274517		80days	Chloroflexi_Anaerolineae	0.0486945	4.86945		50days	Verrucomicrobia_Verrucomicrobiae	0.0284623	2.84623												120days	Proteobacteria_Deltaproteobacteria	0.00164648	0.164648		80days	Chloroflexi_AD3	0.00350184	0.350184		50days	Proteobacteria_Gammaproteobacteria	0.142445	14.2445
					80days	Cyanobacteria_Oxyphotobacteria	0.00169478	0.169478		80days	Chloroflexi_Chloroflexia	0.00978364	0.978364		50days	Zixibacteria_uncultured bacterium	0.00112466	0.112466												120days	Proteobacteria_Gammaproteobacteria	0.22992	22.992		80days	Chloroflexi_Anaerolineae	0.0371787	3.71787		50days	Rokubacteria_NC10	0.00267123	0.267123
					80days	Deinococcus-Thermus_Deinococci	0.00317409	0.317409		80days	Chloroflexi_KD4-96	0.0116211	1.16211		50days	Zixibacteria_uncultured prokaryote	0.00107806	0.107806												120days	unidentified_unidentified	0.00117623	0.117623		80days	Chloroflexi_Chloroflexia	0.00221563	0.221563		50days	Spirochaetes_Spirochaetia	0.00150724	0.150724
					80days	Dependentiae_Babeliae	0.00192809	0.192809		80days	Chloroflexi_OLB14	0.00169822	0.169822		80days	Acidobacteria_Acidobacteriia	0.0313777	3.13777																	80days	Chloroflexi_KD4-96	0.0109862	1.09862		50days	unidentified_unidentified	0.00160714	0.160714
					80days	Epsilonbacteraeota_Campylobacteria	0.00218699	0.218699		80days	Cyanobacteria_Melainabacteria	0.00310926	0.310926		80days	Acidobacteria_Aminicenantia	0.00161379	0.161379																	80days	Chloroflexi_OLB14	0.00103145	0.103145		50days	Verrucomicrobia_Verrucomicrobiae	0.0363634	3.63634
					80days	Firmicutes_Bacilli	0.0117587	1.17587		80days	Epsilonbacteraeota_Campylobacteria	0.0104265	1.04265		80days	Acidobacteria_Blastocatellia (Subgroup 4)	0.00468969	0.468969																	80days	Cyanobacteria_Melainabacteria	0.00190732	0.190732		80days	Acidobacteria_Acidobacteriia	0.0643411	6.43411
					80days	Firmicutes_Clostridia	0.0283639	2.83639		80days	Fibrobacteres_Fibrobacteria	0.00529089	0.529089		80days	Acidobacteria_Holophagae	0.0141025	1.41025																	80days	Fibrobacteres_Fibrobacteria	0.00210462	0.210462		80days	Acidobacteria_Aminicenantia	0.00382094	0.382094
					80days	Firmicutes_Negativicutes	0.00455038	0.455038		80days	Firmicutes_Bacilli	0.00109718	0.109718		80days	Acidobacteria_Subgroup 17	0.00747429	0.747429																	80days	Firmicutes_Bacilli	0.00133729	0.133729		80days	Acidobacteria_Blastocatellia (Subgroup 4)	0.00319512	0.319512
					80days	Gemmatimonadetes_Gemmatimonadetes	0.00197414	0.197414		80days	Firmicutes_Clostridia	0.040676	4.0676		80days	Acidobacteria_Subgroup 18	0.00589349	0.589349																	80days	Firmicutes_Clostridia	0.041023	4.1023		80days	Acidobacteria_Holophagae	0.0178431	1.78431
					80days	Gemmatimonadetes_S0134 terrestrial group	0.00111638	0.111638		80days	Firmicutes_Negativicutes	0.0150295	1.50295		80days	Acidobacteria_Subgroup 21	0.00279736	0.279736																	80days	Firmicutes_Negativicutes	0.0184465	1.84465		80days	Acidobacteria_Subgroup 17	0.00934601	0.934601
					80days	Lentisphaerae_Lentisphaeria	0.00116748	0.116748		80days	Gemmatimonadetes_Gemmatimonadetes	0.00326692	0.326692		80days	Acidobacteria_Subgroup 22	0.00106157	0.106157																	80days	Gemmatimonadetes_Gemmatimonadetes	0.00987089	0.987089		80days	Acidobacteria_Subgroup 18	0.00571645	0.571645
					80days	Low abundance	0.0186497	1.86497		80days	Kiritimatiellaeota_Kiritimatiellae	0.00109549	0.109549		80days	Acidobacteria_Subgroup 6	0.0293055	2.93055																	80days	Kiritimatiellaeota_Kiritimatiellae	0.00174563	0.174563		80days	Acidobacteria_Subgroup 21	0.00127332	0.127332
					80days	Patescibacteria_Saccharimonadia	0.00178285	0.178285		80days	Lentisphaerae_Lentisphaeria	0.00166605	0.166605		80days	Acidobacteria_Thermoanaerobaculia	0.00198899	0.198899																	80days	Low abundance	0.0176782	1.76782		80days	Acidobacteria_Subgroup 22	0.00142137	0.142137
					80days	Planctomycetes_Phycisphaerae	0.00118064	0.118064		80days	Low abundance	0.0147181	1.47181		80days	Actinobacteria_Acidimicrobiia	0.00799557	0.799557																	80days	Nitrospirae_4-29-1	0.00226622	0.226622		80days	Acidobacteria_Subgroup 6	0.0297229	2.97229
					80days	Planctomycetes_Planctomycetacia	0.0100543	1.00543		80days	Nitrospirae_4-29-1	0.00238858	0.238858		80days	Actinobacteria_Actinobacteria	0.0663897	6.63897																	80days	Nitrospirae_Thermodesulfovibrionia	0.00425942	0.425942		80days	Acidobacteria_Thermoanaerobaculia	0.00398342	0.398342
					80days	Proteobacteria_Alphaproteobacteria	0.478433	47.8433		80days	Nitrospirae_Thermodesulfovibrionia	0.00276964	0.276964		80days	Actinobacteria_Coriobacteriia	0.0080563	0.80563																	80days	Planctomycetes_Phycisphaerae	0.00355622	0.355622		80days	Actinobacteria_Acidimicrobiia	0.01146	1.146
					80days	Proteobacteria_Deltaproteobacteria	0.0334356	3.34356		80days	Planctomycetes_Phycisphaerae	0.00232574	0.232574		80days	Actinobacteria_MB-A2-108	0.00288899	0.288899																	80days	Planctomycetes_Planctomycetacia	0.00541315	0.541315		80days	Actinobacteria_Actinobacteria	0.0709045	7.09045
					80days	Proteobacteria_Gammaproteobacteria	0.233812	23.3812		80days	Planctomycetes_Planctomycetacia	0.00554807	0.554807		80days	Actinobacteria_Thermoleophilia	0.0202588	2.02588																	80days	Proteobacteria_Alphaproteobacteria	0.134588	13.4588		80days	Actinobacteria_Coriobacteriia	0.00596534	0.596534
					80days	Spirochaetes_Spirochaetia	0.00413391	0.413391		80days	Proteobacteria_Alphaproteobacteria	0.106385	10.6385		80days	Armatimonadetes_Chthonomonadetes	0.00345468	0.345468																	80days	Proteobacteria_Deltaproteobacteria	0.13823	13.823		80days	Actinobacteria_MB-A2-108	0.00249056	0.249056
					80days	unidentified_unidentified	0.00174155	0.174155		80days	Proteobacteria_Deltaproteobacteria	0.142315	14.2315		80days	Armatimonadetes_Fimbriimonadia	0.00177562	0.177562																	80days	Proteobacteria_Gammaproteobacteria	0.192184	19.2184		80days	Actinobacteria_Thermoleophilia	0.0328159	3.28159
					80days	Verrucomicrobia_Verrucomicrobiae	0.0145666	1.45666		80days	Proteobacteria_Gammaproteobacteria	0.235916	23.5916		80days	Armatimonadetes_uncultured	0.00121849	0.121849																	80days	Spirochaetes_Leptospirae	0.00172068	0.172068		80days	Armatimonadetes_Chthonomonadetes	0.00207539	0.207539
					120days	Actinobacteria_Actinobacteria	0.0964975	9.64975		80days	Spirochaetes_Leptospirae	0.00413988	0.413988		80days	Bacteroidetes_Bacteroidia	0.0621624	6.21624																	80days	Spirochaetes_Spirochaetia	0.0274647	2.74647		80days	Armatimonadetes_Fimbriimonadia	0.00126596	0.126596
					120days	Bacteroidetes_Bacteroidia	0.115171	11.5171		80days	Spirochaetes_Spirochaetia	0.0460344	4.60344		80days	Bacteroidetes_Ignavibacteria	0.0175424	1.75424																	80days	unidentified_unidentified	0.00101185	0.101185		80days	Bacteroidetes_Bacteroidia	0.0411245	4.11245
					120days	Chloroflexi_Anaerolineae	0.00110772	0.110772		80days	Verrucomicrobia_Verrucomicrobiae	0.0312757	3.12757		80days	Chloroflexi_Anaerolineae	0.142541	14.2541																	80days	Verrucomicrobia_Verrucomicrobiae	0.036245	3.6245		80days	Bacteroidetes_Ignavibacteria	0.020334	2.0334
					120days	Cyanobacteria_Melainabacteria	0.00126884	0.126884		120days	Acidobacteria_Acidobacteriia	0.0158598	1.58598		80days	Chloroflexi_Chloroflexia	0.00432686	0.432686																	120days	Acidobacteria_Acidobacteriia	0.0290204	2.90204		80days	Chloroflexi_AD3	0.010637	1.0637
					120days	Deinococcus-Thermus_Deinococci	0.00269601	0.269601		120days	Acidobacteria_Blastocatellia (Subgroup 4)	0.00158187	0.158187		80days	Chloroflexi_Dehalococcoidia	0.00437037	0.437037																	120days	Acidobacteria_Holophagae	0.0201443	2.01443		80days	Chloroflexi_Anaerolineae	0.0843747	8.43747
					120days	Epsilonbacteraeota_Campylobacteria	0.0067975	0.67975		120days	Acidobacteria_Holophagae	0.0181268	1.81268		80days	Chloroflexi_Gitt-GS-136	0.00110086	0.110086																	120days	Acidobacteria_Subgroup 17	0.00167111	0.167111		80days	Chloroflexi_Chloroflexia	0.00286446	0.286446
					120days	Firmicutes_Clostridia	0.00430506	0.430506		120days	Acidobacteria_Subgroup 17	0.00204795	0.204795		80days	Chloroflexi_KD4-96	0.0226856	2.26856																	120days	Acidobacteria_Subgroup 18	0.00161185	0.161185		80days	Chloroflexi_Dehalococcoidia	0.00403516	0.403516
					120days	Low abundance	0.0104702	1.04702		120days	Acidobacteria_Subgroup 18	0.00168687	0.168687		80days	Chloroflexi_Ktedonobacteria	0.00187889	0.187889																	120days	Acidobacteria_Subgroup 6	0.00498941	0.498941		80days	Chloroflexi_JG30-KF-CM66	0.00356009	0.356009
					120days	Planctomycetes_Planctomycetacia	0.00466754	0.466754		120days	Acidobacteria_Subgroup 6	0.0107978	1.07978		80days	Chloroflexi_OLB14	0.00578585	0.578585																	120days	Actinobacteria_Acidimicrobiia	0.00268579	0.268579		80days	Chloroflexi_KD4-96	0.0113645	1.13645
					120days	Proteobacteria_Alphaproteobacteria	0.521327	52.1327		120days	Actinobacteria_Acidimicrobiia	0.00344404	0.344404		80days	Chloroflexi_SHA-26	0.00241152	0.241152																	120days	Actinobacteria_Actinobacteria	0.105466	10.5466		80days	Chloroflexi_Ktedonobacteria	0.0041324	0.41324
					120days	Proteobacteria_Deltaproteobacteria	0.00940619	0.940619		120days	Actinobacteria_Actinobacteria	0.0604912	6.04912		80days	Elusimicrobia_Elusimicrobia	0.00123311	0.123311																	120days	Actinobacteria_Coriobacteriia	0.00259114	0.259114		80days	Chloroflexi_OLB14	0.00214808	0.214808
					120days	Proteobacteria_Gammaproteobacteria	0.216503	21.6503		120days	Actinobacteria_Coriobacteriia	0.0067531	0.67531		80days	Epsilonbacteraeota_Campylobacteria	0.00483358	0.483358																	120days	Actinobacteria_Thermoleophilia	0.00388176	0.388176		80days	Chloroflexi_TK10	0.00350872	0.350872
					120days	unidentified_unidentified	0.00590715	0.590715		120days	Actinobacteria_Thermoleophilia	0.00871805	0.871805		80days	Fibrobacteres_Fibrobacteria	0.00100612	0.100612																	120days	Bacteroidetes_Bacteroidia	0.0383432	3.83432		80days	Cyanobacteria_Oxyphotobacteria	0.00154781	0.154781
					120days	Verrucomicrobia_Verrucomicrobiae	0.0038745	0.38745		120days	Bacteroidetes_Bacteroidia	0.0929464	9.29464		80days	Firmicutes_Bacilli	0.00211238	0.211238																	120days	Bacteroidetes_Ignavibacteria	0.0037384	0.37384		80days	Elusimicrobia_Elusimicrobia	0.00267059	0.267059
										120days	Bacteroidetes_Ignavibacteria	0.0082901	0.82901		80days	Firmicutes_Clostridia	0.0133254	1.33254																	120days	Chloroflexi_AD3	0.00122753	0.122753		80days	Elusimicrobia_Lineage IIa	0.00110678	0.110678
										120days	Chloroflexi_Anaerolineae	0.068226	6.8226		80days	Gemmatimonadetes_Gemmatimonadetes	0.0156959	1.56959																	120days	Chloroflexi_Anaerolineae	0.0163409	1.63409		80days	Fibrobacteres_Chitinivibrionia	0.0010206	0.10206
										120days	Chloroflexi_Chloroflexia	0.00301942	0.301942		80days	Gemmatimonadetes_S0134 terrestrial group	0.00417905	0.417905																	120days	Chloroflexi_Chloroflexia	0.00109725	0.109725		80days	Fibrobacteres_Fibrobacteria	0.00101258	0.101258
										120days	Chloroflexi_KD4-96	0.00952565	0.952565		80days	Latescibacteria_uncultured bacterium mle1-16	0.00101667	0.101667																	120days	Cyanobacteria_Melainabacteria	0.00152167	0.152167		80days	Firmicutes_Bacilli	0.00531033	0.531033
										120days	Chloroflexi_OLB14	0.00149227	0.149227		80days	Low abundance	0.0205575	2.05575																	120days	Firmicutes_Bacilli	0.00417086	0.417086		80days	Firmicutes_Clostridia	0.0177026	1.77026
										120days	Cyanobacteria_Melainabacteria	0.00412815	0.412815		80days	Nitrospirae_4-29-1	0.0135574	1.35574																	120days	Firmicutes_Clostridia	0.0877789	8.77789		80days	Gemmatimonadetes_Gemmatimonadetes	0.0360898	3.60898
										120days	Epsilonbacteraeota_Campylobacteria	0.00998451	0.998451		80days	Nitrospirae_Nitrospira	0.00100512	0.100512																	120days	Firmicutes_Negativicutes	0.0231322	2.31322		80days	Gemmatimonadetes_S0134 terrestrial group	0.0027093	0.27093
										120days	Firmicutes_Bacilli	0.0018315	0.18315		80days	Nitrospirae_Thermodesulfovibrionia	0.0143817	1.43817																	120days	Gemmatimonadetes_Gemmatimonadetes	0.00497228	0.497228		80days	Kiritimatiellaeota_Kiritimatiellae	0.00230806	0.230806
										120days	Firmicutes_Clostridia	0.0593666	5.93666		80days	Planctomycetes_Phycisphaerae	0.0075884	0.75884																	120days	Low abundance	0.0105897	1.05897		80days	Latescibacteria_Latescibacteria	0.00103124	0.103124
										120days	Firmicutes_Negativicutes	0.0114072	1.14072		80days	Planctomycetes_Planctomycetacia	0.00633008	0.633008																	120days	Planctomycetes_Planctomycetacia	0.00242018	0.242018		80days	Latescibacteria_uncultured Acidobacterium sp.	0.00136409	0.136409
										120days	Gemmatimonadetes_Gemmatimonadetes	0.0049581	0.49581		80days	Proteobacteria_Alphaproteobacteria	0.0732141	7.32141																	120days	Proteobacteria_Alphaproteobacteria	0.313204	31.3204		80days	Latescibacteria_uncultured bacterium	0.00167083	0.167083
										120days	Gemmatimonadetes_S0134 terrestrial group	0.00100686	0.100686		80days	Proteobacteria_Deltaproteobacteria	0.145779	14.5779																	120days	Proteobacteria_Deltaproteobacteria	0.059983	5.9983		80days	Latescibacteria_uncultured bacterium mle1-16	0.00152068	0.152068
										120days	Lentisphaerae_Lentisphaeria	0.00109493	0.109493		80days	Proteobacteria_Gammaproteobacteria	0.158762	15.8762																	120days	Proteobacteria_Gammaproteobacteria	0.209385	20.9385		80days	Low abundance	0.0198871	1.98871
										120days	Low abundance	0.0159348	1.59348		80days	Rokubacteria_NC10	0.0021893	0.21893																	120days	Spirochaetes_Spirochaetia	0.0418395	4.18395		80days	Nitrospinae_P9X2b3D02	0.00323642	0.323642
										120days	Nitrospirae_4-29-1	0.00327349	0.327349		80days	Spirochaetes_Spirochaetia	0.00419288	0.419288																	120days	unidentified_unidentified	0.00116199	0.116199		80days	Nitrospirae_4-29-1	0.00554408	0.554408
										120days	Nitrospirae_Thermodesulfovibrionia	0.0020026	0.20026		80days	TA06_uncultured soil bacterium	0.0019036	0.19036																	120days	Verrucomicrobia_Verrucomicrobiae	0.0070317	0.70317		80days	Nitrospirae_Nitrospira	0.00198965	0.198965
										120days	Planctomycetes_Phycisphaerae	0.00283796	0.283796		80days	unidentified_unidentified	0.00179643	0.179643																						80days	Nitrospirae_Thermodesulfovibrionia	0.012986	1.2986
										120days	Planctomycetes_Planctomycetacia	0.00533294	0.533294		80days	Verrucomicrobia_Verrucomicrobiae	0.0258381	2.58381																						80days	Omnitrophicaeota_uncultured bacterium	0.00265577	0.265577
										120days	Proteobacteria_Alphaproteobacteria	0.165297	16.5297		80days	Zixibacteria_uncultured bacterium	0.00118243	0.118243																						80days	Planctomycetes_Phycisphaerae	0.00653017	0.653017
										120days	Proteobacteria_Deltaproteobacteria	0.126849	12.6849		80days	Zixibacteria_uncultured prokaryote	0.00117074	0.117074																						80days	Planctomycetes_Planctomycetacia	0.00766434	0.766434
										120days	Proteobacteria_Gammaproteobacteria	0.214442	21.4442		120days	Acidobacteria_Acidobacteriia	0.0291174	2.91174																						80days	Proteobacteria_Alphaproteobacteria	0.0870419	8.70419
										120days	Spirochaetes_Leptospirae	0.00221271	0.221271		120days	Acidobacteria_Aminicenantia	0.00368141	0.368141																						80days	Proteobacteria_Deltaproteobacteria	0.129272	12.9272
										120days	Spirochaetes_Spirochaetia	0.0298666	2.98666		120days	Acidobacteria_Blastocatellia (Subgroup 4)	0.00685391	0.685391																						80days	Proteobacteria_Gammaproteobacteria	0.150821	15.0821
										120days	unidentified_unidentified	0.00272115	0.272115		120days	Acidobacteria_Holophagae	0.0185435	1.85435																						80days	Rokubacteria_NC10	0.00341949	0.341949
										120days	Verrucomicrobia_Verrucomicrobiae	0.0224444	2.24444		120days	Acidobacteria_Subgroup 17	0.00678184	0.678184																						80days	Spirochaetes_Spirochaetia	0.0030093	0.30093
															120days	Acidobacteria_Subgroup 18	0.0057159	0.57159																						80days	TA06_uncultured soil bacterium	0.00110637	0.110637
															120days	Acidobacteria_Subgroup 21	0.00276113	0.276113																						80days	unidentified_unidentified	0.00413708	0.413708
															120days	Acidobacteria_Subgroup 22	0.00111021	0.111021																						80days	Verrucomicrobia_Verrucomicrobiae	0.0279097	2.79097
															120days	Acidobacteria_Subgroup 6	0.0229791	2.29791																						120days	Acidobacteria_Acidobacteriia	0.0560272	5.60272
															120days	Acidobacteria_Thermoanaerobaculia	0.00148978	0.148978																						120days	Acidobacteria_Aminicenantia	0.00332036	0.332036
															120days	Actinobacteria_Acidimicrobiia	0.00849732	0.849732																						120days	Acidobacteria_Blastocatellia (Subgroup 4)	0.00369505	0.369505
															120days	Actinobacteria_Actinobacteria	0.048745	4.8745																						120days	Acidobacteria_Holophagae	0.0187435	1.87435
															120days	Actinobacteria_Coriobacteriia	0.00652197	0.652197																						120days	Acidobacteria_Subgroup 17	0.00879965	0.879965
															120days	Actinobacteria_MB-A2-108	0.003492	0.3492																						120days	Acidobacteria_Subgroup 18	0.00400384	0.400384
															120days	Actinobacteria_Thermoleophilia	0.015303	1.5303																						120days	Acidobacteria_Subgroup 25	0.0010823	0.10823
															120days	Armatimonadetes_Chthonomonadetes	0.00236369	0.236369																						120days	Acidobacteria_Subgroup 6	0.0278816	2.78816
															120days	Armatimonadetes_Fimbriimonadia	0.00209051	0.209051																						120days	Acidobacteria_Thermoanaerobaculia	0.00231596	0.231596
															120days	Armatimonadetes_uncultured	0.00158922	0.158922																						120days	Actinobacteria_Acidimicrobiia	0.0131374	1.31374
															120days	Bacteroidetes_Bacteroidia	0.0714488	7.14488																						120days	Actinobacteria_Actinobacteria	0.0546007	5.46007
															120days	Bacteroidetes_Ignavibacteria	0.0206955	2.06955																						120days	Actinobacteria_Coriobacteriia	0.006281	0.6281
															120days	Chloroflexi_Anaerolineae	0.122973	12.2973																						120days	Actinobacteria_MB-A2-108	0.0028178	0.28178
															120days	Chloroflexi_Chloroflexia	0.00466513	0.466513																						120days	Actinobacteria_Thermoleophilia	0.0278951	2.78951
															120days	Chloroflexi_Dehalococcoidia	0.00389193	0.389193																						120days	Armatimonadetes_Chthonomonadetes	0.00144338	0.144338
															120days	Chloroflexi_JG30-KF-CM66	0.0014997	0.14997																						120days	Bacteroidetes_Bacteroidia	0.0447014	4.47014
															120days	Chloroflexi_KD4-96	0.0209356	2.09356																						120days	Bacteroidetes_Ignavibacteria	0.0198653	1.98653
															120days	Chloroflexi_Ktedonobacteria	0.00180417	0.180417																						120days	Chloroflexi_AD3	0.0152365	1.52365
															120days	Chloroflexi_OLB14	0.00606554	0.606554																						120days	Chloroflexi_Anaerolineae	0.0703076	7.03076
															120days	Chloroflexi_SHA-26	0.00264719	0.264719																						120days	Chloroflexi_Chloroflexia	0.00270946	0.270946
															120days	Chloroflexi_TK10	0.00126681	0.126681																						120days	Chloroflexi_Dehalococcoidia	0.00429063	0.429063
															120days	Elusimicrobia_Elusimicrobia	0.00154192	0.154192																						120days	Chloroflexi_JG30-KF-CM66	0.00319861	0.319861
															120days	Elusimicrobia_Endomicrobia	0.00153816	0.153816																						120days	Chloroflexi_KD4-96	0.00514195	0.514195
															120days	Epsilonbacteraeota_Campylobacteria	0.00406987	0.406987																						120days	Chloroflexi_Ktedonobacteria	0.00171861	0.171861
															120days	Firmicutes_Clostridia	0.00723058	0.723058																						120days	Chloroflexi_OLB14	0.00255366	0.255366
															120days	Gemmatimonadetes_Gemmatimonadetes	0.0157189	1.57189																						120days	Chloroflexi_SHA-26	0.00210488	0.210488
															120days	Gemmatimonadetes_S0134 terrestrial group	0.00393662	0.393662																						120days	Chloroflexi_TK10	0.00208279	0.208279
															120days	Kiritimatiellaeota_Kiritimatiellae	0.00120301	0.120301																						120days	Cyanobacteria_Oxyphotobacteria	0.00158364	0.158364
															120days	Latescibacteria_uncultured bacterium mle1-16	0.00127745	0.127745																						120days	Elusimicrobia_Elusimicrobia	0.00320245	0.320245
															120days	Latescibacteria_uncultured soil bacterium PBS-III-30	0.00105871	0.105871																						120days	Elusimicrobia_Lineage IIa	0.00204784	0.204784
															120days	Low abundance	0.0208028	2.08028																						120days	Fibrobacteres_Fibrobacteria	0.00124159	0.124159
															120days	Nitrospinae_P9X2b3D02	0.00145952	0.145952																						120days	Firmicutes_Bacilli	0.00378472	0.378472
															120days	Nitrospirae_4-29-1	0.0128207	1.28207																						120days	Firmicutes_Clostridia	0.0119606	1.19606
															120days	Nitrospirae_Nitrospira	0.00102036	0.102036																						120days	Gemmatimonadetes_Gemmatimonadetes	0.0309206	3.09206
															120days	Nitrospirae_Thermodesulfovibrionia	0.0201803	2.01803																						120days	Gemmatimonadetes_S0134 terrestrial group	0.00166272	0.166272
															120days	Patescibacteria_CPR2	0.00103496	0.103496																						120days	Kiritimatiellaeota_Kiritimatiellae	0.00336359	0.336359
															120days	Planctomycetes_Phycisphaerae	0.00909862	0.909862																						120days	Latescibacteria_uncultured Acidobacterium sp.	0.00138958	0.138958
															120days	Planctomycetes_Planctomycetacia	0.00596471	0.596471																						120days	Latescibacteria_uncultured bacterium mle1-16	0.00153948	0.153948
															120days	Proteobacteria_Alphaproteobacteria	0.0703699	7.03699																						120days	Latescibacteria_uncultured soil bacterium PBS-III-30	0.00113148	0.113148
															120days	Proteobacteria_Deltaproteobacteria	0.146432	14.6432																						120days	Latescibacteria_uncultured soil bacterium PRR-12	0.00113159	0.113159
															120days	Proteobacteria_Gammaproteobacteria	0.187113	18.7113																						120days	Low abundance	0.0224311	2.24311
															120days	Rokubacteria_NC10	0.0022678	0.22678																						120days	Nitrospinae_P9X2b3D02	0.00333442	0.333442
															120days	Spirochaetes_Spirochaetia	0.00409173	0.409173																						120days	Nitrospirae_4-29-1	0.00983156	0.983156
															120days	TA06_uncultured soil bacterium	0.00244553	0.244553																						120days	Nitrospirae_Nitrospira	0.00282412	0.282412
															120days	unidentified_unidentified	0.00135122	0.135122																						120days	Nitrospirae_Thermodesulfovibrionia	0.0140578	1.40578
															120days	Verrucomicrobia_Verrucomicrobiae	0.0271538	2.71538																						120days	Omnitrophicaeota_uncultured bacterium	0.00415723	0.415723
															120days	Zixibacteria_uncultured bacterium	0.00148578	0.148578																						120days	Planctomycetes_Phycisphaerae	0.00564233	0.564233
															120days	Zixibacteria_uncultured prokaryote	0.00180239	0.180239																						120days	Planctomycetes_Pla4 lineage	0.00145265	0.145265
															140days	Acidobacteria_Acidobacteriia	0.0285485	2.85485																						120days	Planctomycetes_Planctomycetacia	0.00709302	0.709302
															140days	Acidobacteria_Aminicenantia	0.00290816	0.290816																						120days	Proteobacteria_Alphaproteobacteria	0.0941481	9.41481
															140days	Acidobacteria_Blastocatellia (Subgroup 4)	0.00643718	0.643718																						120days	Proteobacteria_Deltaproteobacteria	0.146858	14.6858
															140days	Acidobacteria_Holophagae	0.0162375	1.62375																						120days	Proteobacteria_Gammaproteobacteria	0.169543	16.9543
															140days	Acidobacteria_Subgroup 17	0.00661196	0.661196																						120days	Rokubacteria_NC10	0.00179493	0.179493
															140days	Acidobacteria_Subgroup 18	0.00446216	0.446216																						120days	Spirochaetes_Spirochaetia	0.00381213	0.381213
															140days	Acidobacteria_Subgroup 21	0.00211951	0.211951																						120days	TA06_uncultured soil bacterium	0.00151059	0.151059
															140days	Acidobacteria_Subgroup 22	0.00102429	0.102429																						120days	unidentified_unidentified	0.00567683	0.567683
															140days	Acidobacteria_Subgroup 6	0.0195417	1.95417																						120days	Verrucomicrobia_Verrucomicrobiae	0.0349159	3.49159
															140days	Acidobacteria_Thermoanaerobaculia	0.00175107	0.175107																						140days	Acidobacteria_Acidobacteriia	0.0826679	8.26679
															140days	Actinobacteria_Acidimicrobiia	0.0106381	1.06381																						140days	Acidobacteria_Aminicenantia	0.00249035	0.249035
															140days	Actinobacteria_Actinobacteria	0.050054	5.0054																						140days	Acidobacteria_Blastocatellia (Subgroup 4)	0.00339916	0.339916
															140days	Actinobacteria_Coriobacteriia	0.00500397	0.500397																						140days	Acidobacteria_Holophagae	0.020739	2.0739
															140days	Actinobacteria_MB-A2-108	0.00353844	0.353844																						140days	Acidobacteria_Subgroup 17	0.00587692	0.587692
															140days	Actinobacteria_Thermoleophilia	0.0163882	1.63882																						140days	Acidobacteria_Subgroup 18	0.0029121	0.29121
															140days	Armatimonadetes_Chthonomonadetes	0.0026801	0.26801																						140days	Acidobacteria_Subgroup 22	0.00155246	0.155246
															140days	Armatimonadetes_Fimbriimonadia	0.00178275	0.178275																						140days	Acidobacteria_Subgroup 6	0.0293044	2.93044
															140days	Bacteroidetes_Bacteroidia	0.0623214	6.23214																						140days	Acidobacteria_Thermoanaerobaculia	0.00374998	0.374998
															140days	Bacteroidetes_Ignavibacteria	0.0161782	1.61782																						140days	Actinobacteria_Acidimicrobiia	0.0130681	1.30681
															140days	Chloroflexi_Anaerolineae	0.121559	12.1559																						140days	Actinobacteria_Actinobacteria	0.0564181	5.64181
															140days	Chloroflexi_Chloroflexia	0.00440414	0.440414																						140days	Actinobacteria_Coriobacteriia	0.00404574	0.404574
															140days	Chloroflexi_Dehalococcoidia	0.0042498	0.42498																						140days	Actinobacteria_MB-A2-108	0.0022433	0.22433
															140days	Chloroflexi_Gitt-GS-136	0.00187791	0.187791																						140days	Actinobacteria_Thermoleophilia	0.024939	2.4939
															140days	Chloroflexi_JG30-KF-CM66	0.00263723	0.263723																						140days	Armatimonadetes_Chthonomonadetes	0.00385177	0.385177
															140days	Chloroflexi_KD4-96	0.0171589	1.71589																						140days	Armatimonadetes_Fimbriimonadia	0.00113243	0.113243
															140days	Chloroflexi_Ktedonobacteria	0.00114312	0.114312																						140days	Armatimonadetes_uncultured	0.00110175	0.110175
															140days	Chloroflexi_OLB14	0.00766651	0.766651																						140days	Bacteroidetes_Bacteroidia	0.0399859	3.99859
															140days	Chloroflexi_SHA-26	0.0023772	0.23772																						140days	Bacteroidetes_Ignavibacteria	0.0142038	1.42038
															140days	Chloroflexi_TK10	0.00182876	0.182876																						140days	Chloroflexi_AD3	0.0151153	1.51153
															140days	Elusimicrobia_Elusimicrobia	0.00119082	0.119082																						140days	Chloroflexi_Anaerolineae	0.0783636	7.83636
															140days	Epsilonbacteraeota_Campylobacteria	0.00143977	0.143977																						140days	Chloroflexi_Chloroflexia	0.00290794	0.290794
															140days	Firmicutes_Clostridia	0.00653481	0.653481																						140days	Chloroflexi_Dehalococcoidia	0.00576612	0.576612
															140days	Gemmatimonadetes_Gemmatimonadetes	0.0174122	1.74122																						140days	Chloroflexi_JG30-KF-CM66	0.00393252	0.393252
															140days	Gemmatimonadetes_S0134 terrestrial group	0.00314813	0.314813																						140days	Chloroflexi_KD4-96	0.00883873	0.883873
															140days	Kiritimatiellaeota_Kiritimatiellae	0.0012406	0.12406																						140days	Chloroflexi_Ktedonobacteria	0.00190497	0.190497
															140days	Latescibacteria_uncultured bacterium mle1-16	0.00140931	0.140931																						140days	Chloroflexi_OLB14	0.00316143	0.316143
															140days	Low abundance	0.0215329	2.15329																						140days	Chloroflexi_SHA-26	0.00121791	0.121791
															140days	Nitrospirae_4-29-1	0.0105459	1.05459																						140days	Chloroflexi_TK10	0.00459628	0.459628
															140days	Nitrospirae_Nitrospira	0.00127127	0.127127																						140days	Cyanobacteria_Melainabacteria	0.00106892	0.106892
															140days	Nitrospirae_Thermodesulfovibrionia	0.021538	2.1538																						140days	Elusimicrobia_Elusimicrobia	0.00193608	0.193608
															140days	Planctomycetes_Phycisphaerae	0.00716881	0.716881																						140days	Elusimicrobia_Lineage IIa	0.0012901	0.12901
															140days	Planctomycetes_Planctomycetacia	0.00420684	0.420684																						140days	Firmicutes_Bacilli	0.00255039	0.255039
															140days	Proteobacteria_Alphaproteobacteria	0.0752581	7.52581																						140days	Firmicutes_Clostridia	0.0101124	1.01124
															140days	Proteobacteria_Deltaproteobacteria	0.152382	15.2382																						140days	Gemmatimonadetes_Gemmatimonadetes	0.0316734	3.16734
															140days	Proteobacteria_Gammaproteobacteria	0.213127	21.3127																						140days	Kiritimatiellaeota_Kiritimatiellae	0.00126409	0.126409
															140days	Rokubacteria_NC10	0.00144656	0.144656																						140days	Latescibacteria_unidentified	0.00204829	0.204829
															140days	Spirochaetes_Spirochaetia	0.00439864	0.439864																						140days	Low abundance	0.0234884	2.34884
															140days	TA06_uncultured soil bacterium	0.00239069	0.239069																						140days	Nitrospinae_P9X2b3D02	0.00326541	0.326541
															140days	unidentified_unidentified	0.00125849	0.125849																						140days	Nitrospirae_4-29-1	0.00698446	0.698446
															140days	Verrucomicrobia_Verrucomicrobiae	0.0266381	2.66381																						140days	Nitrospirae_Nitrospira	0.0024811	0.24811
															140days	Zixibacteria_uncultured prokaryote	0.00133152	0.133152																						140days	Nitrospirae_Thermodesulfovibrionia	0.0200354	2.00354
																																								140days	Omnitrophicaeota_uncultured bacterium	0.00345213	0.345213
																																								140days	Planctomycetes_Phycisphaerae	0.00603076	0.603076
																																								140days	Planctomycetes_Planctomycetacia	0.0066041	0.66041
																																								140days	Proteobacteria_Alphaproteobacteria	0.0850563	8.50563
																																								140days	Proteobacteria_Deltaproteobacteria	0.135079	13.5079
																																								140days	Proteobacteria_Gammaproteobacteria	0.165673	16.5673
																																								140days	Rokubacteria_NC10	0.00302033	0.302033
																																								140days	Spirochaetes_Spirochaetia	0.00367916	0.367916
																																								140days	TA06_uncultured soil bacterium	0.00129961	0.129961
																																								140days	unidentified_unidentified	0.00467862	0.467862
																																								140days	Verrucomicrobia_Verrucomicrobiae	0.0365208	3.65208
																																								140days	Zixibacteria_uncultured bacterium	0.00121998	0.121998
[truncated: 96 more columns]

## Sheet: Bac_Order
2017 samples - Suwon (UF1 field)																									2017 samples - Chuncheon (CC1 field)
Leaf					Stem					Root					Soil					Seed					Leaf					Stem					Root					Soil					Seed
Age	Order	Mean Relative Abundance	Percentage (%)		Age	Order	Mean Relative Abundance	Percentage (%)		Age	Order	Mean Relative Abundance	Percentage (%)		Age	Order	Mean Relative Abundance	Percentage (%)		Age	Order	Mean Relative Abundance	Percentage (%)		Age	Order	Mean Relative Abundance	Percentage (%)		Age	Order	Mean Relative Abundance	Percentage (%)		Age	Order	Mean Relative Abundance	Percentage (%)		Age	Order	Mean Relative Abundance	Percentage (%)		Age	Order	Mean Relative Abundance	Percentage (%)
50days	Acidobacteria_Acidobacteriia_Solibacterales	0.00107756	0.107756		50days	Acidobacteria_Acidobacteriia_Solibacterales	0.00168178	0.168178		50days	Acidobacteria_Acidobacteriia_Acidobacteriales	0.00999101	0.999101		50days	Acidobacteria_Acidobacteriia_Acidobacteriales	0.00940319	0.940319		80days	Acidobacteria_Acidobacteriia_Subgroup 2	0.00209819	0.209819		50days	Acidobacteria_Acidobacteriia_Acidobacteriales	0.00845094	0.845094		50days	Acidobacteria_Acidobacteriia_Acidobacteriales	0.00550623	0.550623		50days	Acidobacteria_Acidobacteriia_Acidobacteriales	0.0302081	3.02081		50days	Acidobacteria_Acidobacteriia_Acidobacteriales	0.0340532	3.40532		80days	Actinobacteria_Actinobacteria_Corynebacteriales	0.00932367	0.932367
50days	Acidobacteria_Blastocatellia (Subgroup 4)_Blastocatellales	0.00171638	0.171638		50days	Acidobacteria_Blastocatellia (Subgroup 4)_Blastocatellales	0.00173501	0.173501		50days	Acidobacteria_Acidobacteriia_Solibacterales	0.0147129	1.47129		50days	Acidobacteria_Acidobacteriia_Solibacterales	0.0191978	1.91978		80days	Actinobacteria_Actinobacteria_Bifidobacteriales	0.00138807	0.138807		50days	Acidobacteria_Acidobacteriia_Solibacterales	0.00518392	0.518392		50days	Acidobacteria_Acidobacteriia_Solibacterales	0.00223758	0.223758		50days	Acidobacteria_Acidobacteriia_Solibacterales	0.0209667	2.09667		50days	Acidobacteria_Acidobacteriia_Solibacterales	0.0244966	2.44966		80days	Actinobacteria_Actinobacteria_Micrococcales	0.0102182	1.02182
50days	Actinobacteria_Acidimicrobiia_Microtrichales	0.00184538	0.184538		50days	Acidobacteria_Subgroup 6_unidentified	0.00361428	0.361428		50days	Acidobacteria_Holophagae_Holophagales	0.0133274	1.33274		50days	Acidobacteria_Aminicenantia_Aminicenantales	0.00141033	0.141033		80days	Actinobacteria_Actinobacteria_Corynebacteriales	0.0148736	1.48736		50days	Acidobacteria_Holophagae_Holophagales	0.00252717	0.252717		50days	Acidobacteria_Holophagae_Holophagales	0.00190852	0.190852		50days	Acidobacteria_Holophagae_Holophagales	0.0179972	1.79972		50days	Acidobacteria_Aminicenantia_Aminicenantales	0.00404529	0.404529		80days	Bacteroidetes_Bacteroidia_Cytophagales	0.00203409	0.203409
50days	Actinobacteria_Actinobacteria_Corynebacteriales	0.0293083	2.93083		50days	Actinobacteria_Acidimicrobiia_IMCC26256	0.00112225	0.112225		50days	Acidobacteria_Holophagae_Subgroup 7	0.00327551	0.327551		50days	Acidobacteria_Blastocatellia (Subgroup 4)_Blastocatellales	0.00576778	0.576778		80days	Actinobacteria_Actinobacteria_Frankiales	0.00557925	0.557925		50days	Acidobacteria_Subgroup 6_Acidobacteria bacterium SCN 69-37	0.0015873	0.15873		50days	Acidobacteria_Subgroup 17_uncultured prokaryote	0.00111879	0.111879		50days	Acidobacteria_Holophagae_Subgroup 7	0.00116504	0.116504		50days	Acidobacteria_Blastocatellia (Subgroup 4)_Blastocatellales	0.00349298	0.349298		80days	Bacteroidetes_Bacteroidia_Flavobacteriales	0.00152949	0.152949
50days	Actinobacteria_Actinobacteria_Frankiales	0.0069232	0.69232		50days	Actinobacteria_Acidimicrobiia_Microtrichales	0.00118094	0.118094		50days	Acidobacteria_Subgroup 18_unidentified	0.00120072	0.120072		50days	Acidobacteria_Blastocatellia (Subgroup 4)_Pyrinomonadales	0.0012286	0.12286		80days	Actinobacteria_Actinobacteria_Kineosporiales	0.00347827	0.347827		50days	Actinobacteria_Acidimicrobiia_IMCC26256	0.0021164	0.21164		50days	Acidobacteria_Subgroup 6_unidentified	0.00105298	0.105298		50days	Acidobacteria_Subgroup 11_uncultured Acidobacteria bacterium	0.00100476	0.100476		50days	Acidobacteria_Holophagae_Holophagales	0.0029387	0.29387		80days	Firmicutes_Bacilli_Bacillales	0.0159045	1.59045
50days	Actinobacteria_Actinobacteria_Micrococcales	0.0632902	6.32902		50days	Actinobacteria_Actinobacteria_Corynebacteriales	0.00760226	0.760226		50days	Acidobacteria_Subgroup 6_unidentified	0.00831549	0.831549		50days	Acidobacteria_Holophagae_Holophagales	0.00377457	0.377457		80days	Actinobacteria_Actinobacteria_Micrococcales	0.0353297	3.53297		50days	Actinobacteria_Acidimicrobiia_Microtrichales	0.0042328	0.42328		50days	Actinobacteria_Acidimicrobiia_IMCC26256	0.00117367	0.117367		50days	Acidobacteria_Subgroup 17_uncultured Geobacter sp.	0.00293804	0.293804		50days	Acidobacteria_Holophagae_Subgroup 7	0.0152507	1.52507		80days	Firmicutes_Clostridia_Clostridiales	0.0012219	0.12219
50days	Actinobacteria_Actinobacteria_Pseudonocardiales	0.00261625	0.261625		50days	Actinobacteria_Actinobacteria_Frankiales	0.00411132	0.411132		50days	Actinobacteria_Acidimicrobiia_Microtrichales	0.00169296	0.169296		50days	Acidobacteria_Holophagae_Subgroup 7	0.0153167	1.53167		80days	Actinobacteria_Actinobacteria_Propionibacteriales	0.00276801	0.276801		50days	Actinobacteria_Actinobacteria_Corynebacteriales	0.00202173	0.202173		50days	Actinobacteria_Acidimicrobiia_Microtrichales	0.00151366	0.151366		50days	Acidobacteria_Subgroup 18_unidentified	0.00142301	0.142301		50days	Acidobacteria_Subgroup 17_uncultured Acidobacteriales bacterium	0.00211277	0.211277		80days	Low abundance	0.00698425	0.698425
50days	Bacteroidetes_Bacteroidia_Bacteroidales	0.00157905	0.157905		50days	Actinobacteria_Actinobacteria_Kineosporiales	0.00178959	0.178959		50days	Actinobacteria_Actinobacteria_Corynebacteriales	0.00356904	0.356904		50days	Acidobacteria_Subgroup 17_uncultured prokaryote	0.00443351	0.443351		80days	Actinobacteria_Actinobacteria_Pseudonocardiales	0.00180779	0.180779		50days	Actinobacteria_Actinobacteria_Frankiales	0.00582011	0.582011		50days	Actinobacteria_Actinobacteria_Corynebacteriales	0.00413531	0.413531		50days	Acidobacteria_Subgroup 6_unidentified	0.00529346	0.529346		50days	Acidobacteria_Subgroup 18_unidentified	0.00575588	0.575588		80days	Proteobacteria_Alphaproteobacteria_Caulobacterales	0.00102399	0.102399
50days	Bacteroidetes_Bacteroidia_Chitinophagales	0.00298279	0.298279		50days	Actinobacteria_Actinobacteria_Micrococcales	0.0267826	2.67826		50days	Actinobacteria_Actinobacteria_Frankiales	0.00295587	0.295587		50days	Acidobacteria_Subgroup 18_unidentified	0.00550696	0.550696		80days	Bacteroidetes_Bacteroidia_Bacteroidales	0.00164391	0.164391		50days	Actinobacteria_Actinobacteria_Micrococcales	0.0355911	3.55911		50days	Actinobacteria_Actinobacteria_Frankiales	0.00204014	0.204014		50days	Acidobacteria_Subgroup 6_Unknown Order	0.00107868	0.107868		50days	Acidobacteria_Subgroup 21_unidentified	0.00118747	0.118747		80days	Proteobacteria_Alphaproteobacteria_Rhizobiales	0.0277163	2.77163
50days	Bacteroidetes_Bacteroidia_Cytophagales	0.00255847	0.255847		50days	Actinobacteria_Actinobacteria_Propionibacteriales	0.00473903	0.473903		50days	Actinobacteria_Actinobacteria_Kineosporiales	0.00697124	0.697124		50days	Acidobacteria_Subgroup 21_uncultured soil bacterium	0.00260744	0.260744		80days	Bacteroidetes_Bacteroidia_Chitinophagales	0.0042592	0.42592		50days	Actinobacteria_Actinobacteria_Micromonosporales	0.00920361	0.920361		50days	Actinobacteria_Actinobacteria_Kineosporiales	0.0150049	1.50049		50days	Acidobacteria_Thermoanaerobaculia_Thermoanaerobaculales	0.00132198	0.132198		50days	Acidobacteria_Subgroup 6_uncultured Anaeromyxobacter sp.	0.00933391	0.933391		80days	Proteobacteria_Alphaproteobacteria_Sphingomonadales	0.115673	11.5673
50days	Bacteroidetes_Bacteroidia_Flavobacteriales	0.0019054	0.19054		50days	Actinobacteria_Coriobacteriia_OPB41	0.00206689	0.206689		50days	Actinobacteria_Actinobacteria_Micrococcales	0.0314685	3.14685		50days	Acidobacteria_Subgroup 21_unidentified	0.00105692	0.105692		80days	Bacteroidetes_Bacteroidia_Cytophagales	0.00400534	0.400534		50days	Actinobacteria_Coriobacteriia_OPB41	0.00687831	0.687831		50days	Actinobacteria_Actinobacteria_Micrococcales	0.00383936	0.383936		50days	Actinobacteria_Acidimicrobiia_IMCC26256	0.00129003	0.129003		50days	Acidobacteria_Subgroup 6_uncultured deep-sea bacterium	0.00124306	0.124306		80days	Proteobacteria_Gammaproteobacteria_Aeromonadales	0.0012615	0.12615
50days	Bacteroidetes_Bacteroidia_Sphingobacteriales	0.00476879	0.476879		50days	Actinobacteria_Thermoleophilia_Gaiellales	0.00229809	0.229809		50days	Actinobacteria_Actinobacteria_Micromonosporales	0.0136508	1.36508		50days	Acidobacteria_Subgroup 6_uncultured Holophaga sp.	0.0114235	1.14235		80days	Bacteroidetes_Bacteroidia_Flavobacteriales	0.00201891	0.201891		50days	Actinobacteria_Thermoleophilia_uncultured	0.0010582	0.10582		50days	Actinobacteria_Coriobacteriia_OPB41	0.00263244	0.263244		50days	Actinobacteria_Acidimicrobiia_Microtrichales	0.00202485	0.202485		50days	Acidobacteria_Subgroup 6_unidentified	0.0215846	2.15846		80days	Proteobacteria_Gammaproteobacteria_Betaproteobacteriales	0.0152458	1.52458
50days	Chloroflexi_Chloroflexia_Chloroflexales	0.00173549	0.173549		50days	Armatimonadetes_Fimbriimonadia_Fimbriimonadales	0.00173067	0.173067		50days	Actinobacteria_Actinobacteria_Propionibacteriales	0.00677858	0.677858		50days	Acidobacteria_Subgroup 6_unidentified	0.0192384	1.92384		80days	Bacteroidetes_Bacteroidia_Sphingobacteriales	0.00348613	0.348613		50days	Bacteroidetes_Bacteroidia_Bacteroidales	0.0302105	3.02105		50days	Actinobacteria_Thermoleophilia_Gaiellales	0.00144784	0.144784		50days	Actinobacteria_Actinobacteria_Corynebacteriales	0.00265409	0.265409		50days	Acidobacteria_Thermoanaerobaculia_Thermoanaerobaculales	0.00343446	0.343446		80days	Proteobacteria_Gammaproteobacteria_Enterobacteriales	0.495786	49.5786
50days	Chloroflexi_Chloroflexia_Thermomicrobiales	0.00980281	0.980281		50days	Bacteroidetes_Bacteroidia_Bacteroidales	0.0382043	3.82043		50days	Actinobacteria_Actinobacteria_Streptosporangiales	0.00123017	0.123017		50days	Acidobacteria_Thermoanaerobaculia_Thermoanaerobaculales	0.00201997	0.201997		80days	Deinococcus-Thermus_Deinococci_Deinococcales	0.0104312	1.04312		50days	Bacteroidetes_Bacteroidia_Chitinophagales	0.0063537	0.63537		50days	Bacteroidetes_Bacteroidia_Bacteroidales	0.0249095	2.49095		50days	Actinobacteria_Actinobacteria_Frankiales	0.00162867	0.162867		50days	Actinobacteria_Acidimicrobiia_IMCC26256	0.00722753	0.722753		80days	Proteobacteria_Gammaproteobacteria_Pseudomonadales	0.293098	29.3098
50days	Chloroflexi_OLB14_uncultured bacterium	0.00191408	0.191408		50days	Bacteroidetes_Bacteroidia_Chitinophagales	0.0225553	2.25553		50days	Actinobacteria_Coriobacteriia_OPB41	0.00482051	0.482051		50days	Actinobacteria_Acidimicrobiia_IMCC26256	0.00335961	0.335961		80days	Firmicutes_Bacilli_Bacillales	0.0447033	4.47033		50days	Bacteroidetes_Bacteroidia_Cytophagales	0.00645875	0.645875		50days	Bacteroidetes_Bacteroidia_Chitinophagales	0.00256663	0.256663		50days	Actinobacteria_Actinobacteria_Kineosporiales	0.0206688	2.06688		50days	Actinobacteria_Acidimicrobiia_Microtrichales	0.00658114	0.658114		80days	Proteobacteria_Gammaproteobacteria_Xanthomonadales	0.00297987	0.297987
50days	Cyanobacteria_Sericytochromatia_unidentified	0.00142454	0.142454		50days	Bacteroidetes_Bacteroidia_Cytophagales	0.0081873	0.81873		50days	Actinobacteria_Thermoleophilia_Gaiellales	0.00640854	0.640854		50days	Actinobacteria_Acidimicrobiia_Microtrichales	0.00423095	0.423095		80days	Firmicutes_Bacilli_Lactobacillales	0.00176481	0.176481		50days	Bacteroidetes_Bacteroidia_Flavobacteriales	0.00141693	0.141693		50days	Bacteroidetes_Bacteroidia_Cytophagales	0.00517726	0.517726		50days	Actinobacteria_Actinobacteria_Micrococcales	0.0335494	3.35494		50days	Actinobacteria_Actinobacteria_Corynebacteriales	0.00375308	0.375308		120days	Actinobacteria_Actinobacteria_Kineosporiales	0.00213775	0.213775
50days	Deinococcus-Thermus_Deinococci_Deinococcales	0.00117377	0.117377		50days	Bacteroidetes_Bacteroidia_Flavobacteriales	0.00869678	0.869678		50days	Actinobacteria_Thermoleophilia_Solirubrobacterales	0.00167109	0.167109		50days	Actinobacteria_Actinobacteria_Corynebacteriales	0.00241511	0.241511		80days	Firmicutes_Clostridia_Clostridiales	0.00782391	0.782391		50days	Bacteroidetes_Bacteroidia_Sphingobacteriales	0.00639674	0.639674		50days	Bacteroidetes_Bacteroidia_Sphingobacteriales	0.00606449	0.606449		50days	Actinobacteria_Actinobacteria_Micromonosporales	0.0389247	3.89247		50days	Actinobacteria_Actinobacteria_Frankiales	0.0121182	1.21182		120days	Actinobacteria_Actinobacteria_Micrococcales	0.0406427	4.06427
50days	Firmicutes_Bacilli_Bacillales	0.0171377	1.71377		50days	Bacteroidetes_Bacteroidia_Sphingobacteriales	0.0130806	1.30806		50days	Armatimonadetes_Fimbriimonadia_Fimbriimonadales	0.00134746	0.134746		50days	Actinobacteria_Actinobacteria_Frankiales	0.00777989	0.777989		80days	Low abundance	0.0183207	1.83207		50days	Bacteroidetes_Ignavibacteria_Kryptoniales	0.00383808	0.383808		50days	Chlamydiae_Chlamydiae_Chlamydiales	0.00583583	0.583583		50days	Actinobacteria_Actinobacteria_Propionibacteriales	0.00433559	0.433559		50days	Actinobacteria_Actinobacteria_Kineosporiales	0.00221419	0.221419		120days	Bacteroidetes_Bacteroidia_Cytophagales	0.0012383	0.12383
50days	Firmicutes_Clostridia_Clostridiales	0.0100338	1.00338		50days	Bacteroidetes_Ignavibacteria_Ignavibacteriales	0.00101889	0.101889		50days	Bacteroidetes_Bacteroidia_Bacteroidales	0.0762262	7.62262		50days	Actinobacteria_Actinobacteria_Kineosporiales	0.00115758	0.115758		80days	Planctomycetes_BD7-11_uncultured bacterium	0.00746815	0.746815		50days	Chloroflexi_Anaerolineae_SBR1031	0.00103678	0.103678		50days	Chloroflexi_KD4-96_uncultured Anaerolineaceae bacterium	0.00282988	0.282988		50days	Actinobacteria_Actinobacteria_unidentified	0.00409184	0.409184		50days	Actinobacteria_Actinobacteria_Micrococcales	0.0574367	5.74367		120days	Bacteroidetes_Bacteroidia_Flavobacteriales	0.0280249	2.80249
50days	Low abundance	0.0165767	1.65767		50days	Bacteroidetes_Ignavibacteria_Kryptoniales	0.00105845	0.105845		50days	Bacteroidetes_Bacteroidia_Chitinophagales	0.0115042	1.15042		50days	Actinobacteria_Actinobacteria_Micrococcales	0.0435496	4.35496		80days	Proteobacteria_Alphaproteobacteria_Acetobacterales	0.00235907	0.235907		50days	Firmicutes_Bacilli_Bacillales	0.00467526	0.467526		50days	Cyanobacteria_Oxyphotobacteria_Synechococcales	0.0011846	0.11846		50days	Actinobacteria_Coriobacteriia_OPB41	0.00441303	0.441303		50days	Actinobacteria_Actinobacteria_Micromonosporales	0.00110834	0.110834		120days	Bacteroidetes_Bacteroidia_Sphingobacteriales	0.0146337	1.46337
50days	Patescibacteria_Saccharimonadia_Saccharimonadales	0.00121385	0.121385		50days	Chlamydiae_Chlamydiae_Chlamydiales	0.00194083	0.194083		50days	Bacteroidetes_Bacteroidia_Cytophagales	0.00108111	0.108111		50days	Actinobacteria_Actinobacteria_Micromonosporales	0.00280045	0.280045		80days	Proteobacteria_Alphaproteobacteria_Azospirillales	0.00592829	0.592829		50days	Firmicutes_Clostridia_Clostridiales	0.0417161	4.17161		50days	Firmicutes_Bacilli_Bacillales	0.0134597	1.34597		50days	Actinobacteria_Thermoleophilia_Gaiellales	0.00481663	0.481663		50days	Actinobacteria_Actinobacteria_Propionibacteriales	0.00796815	0.796815		120days	Firmicutes_Bacilli_Bacillales	0.0852351	8.52351
50days	Planctomycetes_BD7-11_uncultured bacterium	0.00116107	0.116107		50days	Chloroflexi_Anaerolineae_Anaerolineales	0.00777677	0.777677		50days	Bacteroidetes_Bacteroidia_Flavobacteriales	0.00180239	0.180239		50days	Actinobacteria_Actinobacteria_Propionibacteriales	0.00810893	0.810893		80days	Proteobacteria_Alphaproteobacteria_Caulobacterales	0.0114243	1.14243		50days	Firmicutes_Negativicutes_Selenomonadales	0.00452728	0.452728		50days	Firmicutes_Bacilli_Lactobacillales	0.00276434	0.276434		50days	Actinobacteria_Thermoleophilia_Solirubrobacterales	0.00103135	0.103135		50days	Actinobacteria_Coriobacteriia_OPB41	0.00433187	0.433187		120days	Low abundance	0.00263796	0.263796
50days	Proteobacteria_Alphaproteobacteria_Acetobacterales	0.00109882	0.109882		50days	Chloroflexi_Anaerolineae_RBG-13-54-9	0.00499484	0.499484		50days	Bacteroidetes_Bacteroidia_Sphingobacteriales	0.00732134	0.732134		50days	Actinobacteria_Coriobacteriia_OPB41	0.00639305	0.639305		80days	Proteobacteria_Alphaproteobacteria_Rhizobiales	0.0873455	8.73455		50days	Low abundance	0.00667322	0.667322		50days	Firmicutes_Clostridia_Clostridiales	0.0251623	2.51623		50days	Bacteroidetes_Bacteroidia_Bacteroidales	0.0645142	6.45142		50days	Actinobacteria_Thermoleophilia_Gaiellales	0.0226351	2.26351		120days	Proteobacteria_Alphaproteobacteria_Rhizobiales	0.128838	12.8838
50days	Proteobacteria_Alphaproteobacteria_Azospirillales	0.00186035	0.186035		50days	Chloroflexi_Chloroflexia_Chloroflexales	0.00657528	0.657528		50days	Bacteroidetes_Ignavibacteria_Ignavibacteriales	0.00613683	0.613683		50days	Actinobacteria_MB-A2-108_unidentified	0.00120344	0.120344		80days	Proteobacteria_Alphaproteobacteria_Rhodobacterales	0.00577916	0.577916		50days	Planctomycetes_Phycisphaerae_Tepidisphaerales	0.0010582	0.10582		50days	Firmicutes_Negativicutes_Selenomonadales	0.00263244	0.263244		50days	Bacteroidetes_Bacteroidia_Chitinophagales	0.0145647	1.45647		50days	Actinobacteria_Thermoleophilia_Solirubrobacterales	0.0102852	1.02852		120days	Proteobacteria_Alphaproteobacteria_Sphingomonadales	0.0291316	2.91316
50days	Proteobacteria_Alphaproteobacteria_Caulobacterales	0.00731733	0.731733		50days	Chloroflexi_Chloroflexia_Thermomicrobiales	0.00285253	0.285253		50days	Bacteroidetes_Ignavibacteria_Kryptoniales	0.00250727	0.250727		50days	Actinobacteria_Thermoleophilia_Gaiellales	0.014165	1.4165		80days	Proteobacteria_Alphaproteobacteria_Sphingomonadales	0.326656	32.6656		50days	Proteobacteria_Alphaproteobacteria_Acetobacterales	0.0026455	0.26455		50days	Low abundance	0.0144678	1.44678		50days	Bacteroidetes_Bacteroidia_Cytophagales	0.00129297	0.129297		50days	Armatimonadetes_Chthonomonadetes_Chthonomonadales	0.0036903	0.36903		120days	Proteobacteria_Gammaproteobacteria_Betaproteobacteriales	0.0592708	5.92708
50days	Proteobacteria_Alphaproteobacteria_Rhizobiales	0.0830293	8.30293		50days	Cyanobacteria_Melainabacteria_Gastranaerophilales	0.00326279	0.326279		50days	Chloroflexi_Anaerolineae_Anaerolineales	0.0270099	2.70099		50days	Actinobacteria_Thermoleophilia_Solirubrobacterales	0.0036867	0.36867		80days	Proteobacteria_Deltaproteobacteria_Myxococcales	0.00240304	0.240304		50days	Proteobacteria_Alphaproteobacteria_Azospirillales	0.0306313	3.06313		50days	Planctomycetes_Planctomycetacia_Gemmatales	0.00131622	0.131622		50days	Bacteroidetes_Bacteroidia_Sphingobacteriales	0.0115551	1.15551		50days	Bacteroidetes_Bacteroidia_Bacteroidales	0.0219075	2.19075		120days	Proteobacteria_Gammaproteobacteria_Enterobacteriales	0.41944	41.944
50days	Proteobacteria_Alphaproteobacteria_Sphingomonadales	0.223203	22.3203		50days	Deinococcus-Thermus_Deinococci_Deinococcales	0.00166995	0.166995		50days	Chloroflexi_Anaerolineae_Ardenticatenales	0.00113837	0.113837		50days	Armatimonadetes_Chthonomonadetes_Chthonomonadales	0.00176862	0.176862		80days	Proteobacteria_Deltaproteobacteria_Oligoflexales	0.00323845	0.323845		50days	Proteobacteria_Alphaproteobacteria_Caulobacterales	0.00920791	0.920791		50days	Planctomycetes_Planctomycetacia_Planctomycetales	0.0017769	0.17769		50days	Bacteroidetes_Ignavibacteria_Ignavibacteriales	0.00218722	0.218722		50days	Bacteroidetes_Bacteroidia_Chitinophagales	0.0185594	1.85594		120days	Proteobacteria_Gammaproteobacteria_Pseudomonadales	0.0694927	6.94927
50days	Proteobacteria_Deltaproteobacteria_Myxococcales	0.00305824	0.305824		50days	Epsilonbacteraeota_Campylobacteria_Campylobacterales	0.00354595	0.354595		50days	Chloroflexi_Anaerolineae_RBG-13-54-9	0.00557006	0.557006		50days	Armatimonadetes_Fimbriimonadia_Fimbriimonadales	0.00269232	0.269232		80days	Proteobacteria_Gammaproteobacteria_Betaproteobacteriales	0.0786471	7.86471		50days	Proteobacteria_Alphaproteobacteria_Dongiales	0.00315896	0.315896		50days	Proteobacteria_Alphaproteobacteria_Azospirillales	0.0719553	7.19553		50days	Bacteroidetes_Ignavibacteria_Kryptoniales	0.00339584	0.339584		50days	Bacteroidetes_Bacteroidia_Cytophagales	0.00101857	0.101857		120days	Proteobacteria_Gammaproteobacteria_Xanthomonadales	0.119277	11.9277
50days	Proteobacteria_Deltaproteobacteria_Oligoflexales	0.00311483	0.311483		50days	Fibrobacteres_Fibrobacteria_Fibrobacterales	0.00128622	0.128622		50days	Chloroflexi_Anaerolineae_SBR1031	0.00598451	0.598451		50days	Bacteroidetes_Bacteroidia_Bacteroidales	0.0294568	2.94568		80days	Proteobacteria_Gammaproteobacteria_Enterobacteriales	0.167531	16.7531		50days	Proteobacteria_Alphaproteobacteria_Micropepsales	0.0015163	0.15163		50days	Proteobacteria_Alphaproteobacteria_Caulobacterales	0.037923	3.7923		50days	Chloroflexi_AD3_uncultured Thermoflavimicrobium sp.	0.0010593	0.10593		50days	Bacteroidetes_Bacteroidia_Sphingobacteriales	0.00606738	0.606738
50days	Proteobacteria_Deltaproteobacteria_Syntrophobacterales	0.00347461	0.347461		50days	Firmicutes_Bacilli_Bacillales	0.00902671	0.902671		50days	Chloroflexi_Anaerolineae_SJA-15	0.00479365	0.479365		50days	Bacteroidetes_Bacteroidia_Chitinophagales	0.0243772	2.43772		80days	Proteobacteria_Gammaproteobacteria_Pseudomonadales	0.119309	11.9309		50days	Proteobacteria_Alphaproteobacteria_Rhizobiales	0.100603	10.0603		50days	Proteobacteria_Alphaproteobacteria_Rhizobiales	0.0943346	9.43346		50days	Chloroflexi_Anaerolineae_Anaerolineales	0.0137042	1.37042		50days	Bacteroidetes_Ignavibacteria_Ignavibacteriales	0.00197599	0.197599
50days	Proteobacteria_Gammaproteobacteria_Beggiatoales	0.00146453	0.146453		50days	Firmicutes_Clostridia_Clostridiales	0.0212577	2.12577		50days	Chloroflexi_Chloroflexia_Chloroflexales	0.00464846	0.464846		50days	Bacteroidetes_Bacteroidia_Cytophagales	0.00339843	0.339843		80days	Proteobacteria_Gammaproteobacteria_Xanthomonadales	0.0150299	1.50299		50days	Proteobacteria_Alphaproteobacteria_Rhodospirillales	0.0202525	2.02525		50days	Proteobacteria_Alphaproteobacteria_Rhodospirillales	0.0159263	1.59263		50days	Chloroflexi_Anaerolineae_RBG-13-54-9	0.00274396	0.274396		50days	Bacteroidetes_Ignavibacteria_Kryptoniales	0.0110046	1.10046
50days	Proteobacteria_Gammaproteobacteria_Betaproteobacteriales	0.234799	23.4799		50days	Firmicutes_Negativicutes_Selenomonadales	0.00208877	0.208877		50days	Chloroflexi_KD4-96_metagenome	0.00285311	0.285311		50days	Bacteroidetes_Bacteroidia_Sphingobacteriales	0.00390378	0.390378		80days	unidentified_unidentified_unidentified	0.0011008	0.11008		50days	Proteobacteria_Alphaproteobacteria_Sphingomonadales	0.232536	23.2536		50days	Proteobacteria_Alphaproteobacteria_Sphingomonadales	0.0676962	6.76962		50days	Chloroflexi_Anaerolineae_SBR1031	0.00249322	0.249322		50days	Bacteroidetes_Ignavibacteria_OPB56	0.0012402	0.12402
50days	Proteobacteria_Gammaproteobacteria_Enterobacteriales	0.0902894	9.02894		50days	Gemmatimonadetes_Gemmatimonadetes_Gemmatimonadales	0.00449796	0.449796		50days	Chloroflexi_KD4-96_uncultured Anaerolineaceae bacterium	0.00424101	0.424101		50days	Bacteroidetes_Ignavibacteria_Ignavibacteriales	0.00589159	0.589159		120days	Actinobacteria_Actinobacteria_Micrococcales	0.00702269	0.702269		50days	Proteobacteria_Deltaproteobacteria_Deltaproteobacteria Incertae Sedis	0.00159405	0.159405		50days	Proteobacteria_Deltaproteobacteria_Desulfovibrionales	0.00190852	0.190852		50days	Chloroflexi_Chloroflexia_Chloroflexales	0.00104444	0.104444		50days	Bacteroidetes_Ignavibacteria_SJA-28	0.00207493	0.207493
50days	Proteobacteria_Gammaproteobacteria_Pseudomonadales	0.129903	12.9903		50days	Lentisphaerae_Lentisphaeria_Victivallales	0.00225409	0.225409		50days	Chloroflexi_KD4-96_uncultured Chloroflexi bacterium	0.00141994	0.141994		50days	Bacteroidetes_Ignavibacteria_Kryptoniales	0.00625861	0.625861		120days	Low abundance	0.000922728	0.0922728		50days	Proteobacteria_Deltaproteobacteria_Desulfovibrionales	0.00194828	0.194828		50days	Proteobacteria_Deltaproteobacteria_Desulfuromonadales	0.00526489	0.526489		50days	Chloroflexi_KD4-96_unidentified	0.00292083	0.292083		50days	Chloroflexi_AD3_uncultured Thermoflavimicrobium sp.	0.00930187	0.930187
50days	Proteobacteria_Gammaproteobacteria_Xanthomonadales	0.0202657	2.02657		50days	Low abundance	0.0431725	4.31725		50days	Chloroflexi_KD4-96_unidentified	0.00125924	0.125924		50days	Bacteroidetes_Ignavibacteria_OPB56	0.00247305	0.247305		120days	Proteobacteria_Alphaproteobacteria_Rhizobiales	0.120804	12.0804		50days	Proteobacteria_Deltaproteobacteria_Desulfuromonadales	0.0139857	1.39857		50days	Proteobacteria_Deltaproteobacteria_Myxococcales	0.0093123	0.93123		50days	Cyanobacteria_Melainabacteria_Gastranaerophilales	0.00286582	0.286582		50days	Chloroflexi_Anaerolineae_Anaerolineales	0.0344087	3.44087
50days	unidentified_unidentified_unidentified	0.0143771	1.43771		50days	Nitrospirae_Thermodesulfovibrionia_uncultured	0.00119781	0.119781		50days	Chloroflexi_OLB14_uncultured bacterium	0.00122505	0.122505		50days	Bacteroidetes_Ignavibacteria_SJA-28	0.0042801	0.42801		120days	Proteobacteria_Alphaproteobacteria_Sphingomonadales	0.0553291	5.53291		50days	Proteobacteria_Deltaproteobacteria_Myxococcales	0.0210594	2.10594		50days	Proteobacteria_Gammaproteobacteria_Betaproteobacteriales	0.364846	36.4846		50days	Elusimicrobia_Elusimicrobia_MVP-88	0.00125369	0.125369		50days	Chloroflexi_Anaerolineae_RBG-13-54-9	0.0279956	2.79956
80days	Actinobacteria_Acidimicrobiia_IMCC26256	0.0049551	0.49551		50days	Patescibacteria_Saccharimonadia_Saccharimonadales	0.00521063	0.521063		50days	Cyanobacteria_Melainabacteria_Gastranaerophilales	0.00431168	0.431168		50days	Chloroflexi_Anaerolineae_Anaerolineales	0.0576171	5.76171		120days	Proteobacteria_Gammaproteobacteria_Betaproteobacteriales	0.0134778	1.34778		50days	Proteobacteria_Deltaproteobacteria_Oligoflexales	0.0010582	0.10582		50days	Proteobacteria_Gammaproteobacteria_Enterobacteriales	0.134314	13.4314		50days	Epsilonbacteraeota_Campylobacteria_Campylobacterales	0.00100876	0.100876		50days	Chloroflexi_Anaerolineae_SBR1031	0.00866363	0.866363
80days	Actinobacteria_Actinobacteria_Corynebacteriales	0.0029306	0.29306		50days	Planctomycetes_Phycisphaerae_Tepidisphaerales	0.00211488	0.211488		50days	Epsilonbacteraeota_Campylobacteria_Campylobacterales	0.00865698	0.865698		50days	Chloroflexi_Anaerolineae_RBG-13-54-9	0.0293428	2.93428		120days	Proteobacteria_Gammaproteobacteria_Enterobacteriales	0.768785	76.8785		50days	Proteobacteria_Deltaproteobacteria_Syntrophobacterales	0.00436719	0.436719		50days	Proteobacteria_Gammaproteobacteria_Methylococcales	0.0011846	0.11846		50days	Fibrobacteres_Fibrobacteria_Fibrobacterales	0.00227501	0.227501		50days	Chloroflexi_Anaerolineae_SJA-15	0.00441696	0.441696
80days	Actinobacteria_Actinobacteria_Micrococcales	0.0358689	3.58689		50days	Planctomycetes_Planctomycetacia_Gemmatales	0.00265473	0.265473		50days	Fibrobacteres_Fibrobacteria_Fibrobacterales	0.00349116	0.349116		50days	Chloroflexi_Anaerolineae_SBR1031	0.017537	1.7537		120days	Proteobacteria_Gammaproteobacteria_Pseudomonadales	0.0255389	2.55389		50days	Proteobacteria_Gammaproteobacteria_Betaproteobacteriales	0.260999	26.0999		50days	Proteobacteria_Gammaproteobacteria_Pseudomonadales	0.0218049	2.18049		50days	Firmicutes_Bacilli_Bacillales	0.00168139	0.168139		50days	Chloroflexi_Anaerolineae_unidentified	0.00182012	0.182012
80days	Actinobacteria_Actinobacteria_Propionibacteriales	0.00233135	0.233135		50days	Planctomycetes_Planctomycetacia_Isosphaerales	0.00127973	0.127973		50days	Firmicutes_Bacilli_Bacillales	0.00326904	0.326904		50days	Chloroflexi_Anaerolineae_SJA-15	0.0175812	1.75812		120days	Proteobacteria_Gammaproteobacteria_Xanthomonadales	0.00658965	0.658965		50days	Proteobacteria_Gammaproteobacteria_Diplorickettsiales	0.0010582	0.10582		50days	Proteobacteria_Gammaproteobacteria_R7C24	0.00125041	0.125041		50days	Firmicutes_Clostridia_Clostridiales	0.0977453	9.77453		50days	Chloroflexi_Chloroflexia_Chloroflexales	0.00178917	0.178917
80days	Actinobacteria_Rubrobacteria_Rubrobacterales	0.00438488	0.438488		50days	Planctomycetes_Planctomycetacia_Pirellulales	0.0027064	0.27064		50days	Firmicutes_Clostridia_Clostridiales	0.0974726	9.74726		50days	Chloroflexi_Anaerolineae_uncultured Bellilinea sp.	0.00335348	0.335348		120days	unidentified_unidentified_unidentified	0.00152949	0.152949		50days	Proteobacteria_Gammaproteobacteria_Enterobacteriales	0.0286929	2.86929		50days	Proteobacteria_Gammaproteobacteria_Steroidobacterales	0.00329056	0.329056		50days	Firmicutes_Negativicutes_Selenomonadales	0.0349269	3.49269		50days	Chloroflexi_Dehalococcoidia_S085	0.00456835	0.456835
80days	Actinobacteria_Thermoleophilia_Gaiellales	0.00200318	0.200318		50days	Proteobacteria_Alphaproteobacteria_Acetobacterales	0.00315939	0.315939		50days	Firmicutes_Negativicutes_Selenomonadales	0.0172778	1.72778		50days	Chloroflexi_Chloroflexia_Chloroflexales	0.00766491	0.766491		140days	Actinobacteria_Actinobacteria_Kineosporiales	0.0112213	1.12213		50days	Proteobacteria_Gammaproteobacteria_Pseudomonadales	0.0237087	2.37087		50days	Proteobacteria_Gammaproteobacteria_Xanthomonadales	0.00257779	0.257779		50days	Gemmatimonadetes_Gemmatimonadetes_Gemmatimonadales	0.00279372	0.279372		50days	Chloroflexi_JG30-KF-CM66_unidentified	0.00142154	0.142154
80days	Actinobacteria_Thermoleophilia_Solirubrobacterales	0.00119048	0.119048		50days	Proteobacteria_Alphaproteobacteria_Azospirillales	0.0566438	5.66438		50days	Gemmatimonadetes_Gemmatimonadetes_Gemmatimonadales	0.00382572	0.382572		50days	Chloroflexi_Dehalococcoidia_S085	0.0027918	0.27918		140days	Actinobacteria_Actinobacteria_Micrococcales	0.0301171	3.01171		50days	Proteobacteria_Gammaproteobacteria_Xanthomonadales	0.00786658	0.786658		50days	Spirochaetes_Spirochaetia_Spirochaetales	0.00108595	0.108595		50days	Low abundance	0.0269251	2.69251		50days	Chloroflexi_KD4-96_metagenome	0.0108049	1.08049
80days	Bacteroidetes_Bacteroidia_Bacteroidales	0.00171672	0.171672		50days	Proteobacteria_Alphaproteobacteria_Caulobacterales	0.0384912	3.84912		50days	Low abundance	0.0356262	3.56262		50days	Chloroflexi_Dehalococcoidia_unidentified	0.00111404	0.111404		140days	Bacteroidetes_Bacteroidia_Flavobacteriales	0.00147544	0.147544		50days	Spirochaetes_Spirochaetia_Spirochaetales	0.0305136	3.05136		50days	unidentified_unidentified_unidentified	0.00344623	0.344623		50days	Patescibacteria_Saccharimonadia_Saccharimonadales	0.00129867	0.129867		50days	Chloroflexi_KD4-96_uncultured Anaerolineaceae bacterium	0.00481684	0.481684
80days	Bacteroidetes_Bacteroidia_Chitinophagales	0.00617864	0.617864		50days	Proteobacteria_Alphaproteobacteria_Rhizobiales	0.0881526	8.81526		50days	Patescibacteria_Saccharimonadia_Saccharimonadales	0.00192549	0.192549		50days	Chloroflexi_KD4-96_metagenome	0.0126615	1.26615		140days	Bacteroidetes_Bacteroidia_Sphingobacteriales	0.0089192	0.89192		50days	unidentified_unidentified_unidentified	0.00255308	0.255308		50days	Verrucomicrobia_Verrucomicrobiae_Chthoniobacterales	0.00213054	0.213054		50days	Planctomycetes_Phycisphaerae_Tepidisphaerales	0.00103669	0.103669		50days	Chloroflexi_KD4-96_uncultured bacterium	0.00264149	0.264149
80days	Chloroflexi_Anaerolineae_Anaerolineales	0.00188535	0.188535		50days	Proteobacteria_Alphaproteobacteria_Rhodobacterales	0.00308904	0.308904		50days	Planctomycetes_Phycisphaerae_Tepidisphaerales	0.00331507	0.331507		50days	Chloroflexi_KD4-96_uncultured Anaerolineaceae bacterium	0.00415687	0.415687		140days	Low abundance	0.00170858	0.170858		50days	Verrucomicrobia_Verrucomicrobiae_Pedosphaerales	0.00101087	0.101087		50days	Verrucomicrobia_Verrucomicrobiae_Pedosphaerales	0.00598881	0.598881		50days	Planctomycetes_Planctomycetacia_Pirellulales	0.00192	0.192		50days	Chloroflexi_KD4-96_unidentified	0.00143728	0.143728
80days	Chloroflexi_Anaerolineae_RBG-13-54-9	0.00166932	0.166932		50days	Proteobacteria_Alphaproteobacteria_Rhodospirillales	0.010306	1.0306		50days	Planctomycetes_Planctomycetacia_Gemmatales	0.00160291	0.160291		50days	Chloroflexi_KD4-96_uncultured bacterium	0.00251769	0.251769		140days	Proteobacteria_Alphaproteobacteria_Rhizobiales	0.250305	25.0305		80days	Acidobacteria_Acidobacteriia_Acidobacteriales	0.00341439	0.341439		80days	Acidobacteria_Acidobacteriia_Acidobacteriales	0.00538496	0.538496		50days	Proteobacteria_Alphaproteobacteria_Acetobacterales	0.00115466	0.115466		50days	Chloroflexi_Ktedonobacteria_C0119	0.00121773	0.121773
80days	Chloroflexi_Anaerolineae_SJA-15	0.00135509	0.135509		50days	Proteobacteria_Alphaproteobacteria_Sneathiellales	0.00150249	0.150249		50days	Planctomycetes_Planctomycetacia_Isosphaerales	0.00131042	0.131042		50days	Chloroflexi_KD4-96_unidentified	0.0051241	0.51241		140days	Proteobacteria_Alphaproteobacteria_Sphingomonadales	0.0328312	3.28312		80days	Acidobacteria_Holophagae_Holophagales	0.00162386	0.162386		80days	Acidobacteria_Acidobacteriia_Solibacterales	0.00325141	0.325141		50days	Proteobacteria_Alphaproteobacteria_Azospirillales	0.0152575	1.52575		50days	Chloroflexi_OLB14_uncultured bacterium	0.00115924	0.115924
80days	Firmicutes_Bacilli_Bacillales	0.010173	1.0173		50days	Proteobacteria_Alphaproteobacteria_Sphingomonadales	0.10573	10.573		50days	Planctomycetes_Planctomycetacia_Pirellulales	0.00303684	0.303684		50days	Chloroflexi_Ktedonobacteria_C0119	0.00195454	0.195454		140days	Proteobacteria_Gammaproteobacteria_Betaproteobacteriales	0.0023798	0.23798		80days	Actinobacteria_Actinobacteria_Corynebacteriales	0.00206673	0.206673		80days	Acidobacteria_Holophagae_Holophagales	0.00386808	0.386808		50days	Proteobacteria_Alphaproteobacteria_Caulobacterales	0.0217401	2.17401		50days	Chloroflexi_OLB14_unidentified	0.00114298	0.114298
80days	Firmicutes_Bacilli_Lactobacillales	0.00221921	0.221921		50days	Proteobacteria_Deltaproteobacteria_Bdellovibrionales	0.00256483	0.256483		50days	Planctomycetes_Planctomycetacia_Planctomycetales	0.00103848	0.103848		50days	Chloroflexi_OLB14_uncultured bacterium	0.00727887	0.727887		140days	Proteobacteria_Gammaproteobacteria_Enterobacteriales	0.413505	41.3505		80days	Actinobacteria_Actinobacteria_Frankiales	0.00235007	0.235007		80days	Actinobacteria_Actinobacteria_Corynebacteriales	0.00887474	0.887474		50days	Proteobacteria_Alphaproteobacteria_Dongiales	0.00367811	0.367811		50days	Chloroflexi_TK10_unidentified	0.00125969	0.125969
80days	Firmicutes_Clostridia_Clostridiales	0.0146361	1.46361		50days	Proteobacteria_Deltaproteobacteria_Desulfobacterales	0.0017507	0.17507		50days	Planctomycetes_vadinHA49_uncultured soil bacterium	0.00106485	0.106485		50days	Chloroflexi_OLB14_unidentified	0.001468	0.1468		140days	Proteobacteria_Gammaproteobacteria_Pseudomonadales	0.046795	4.6795		80days	Actinobacteria_Actinobacteria_Micrococcales	0.0235985	2.35985		80days	Actinobacteria_Actinobacteria_Frankiales	0.001914	0.1914		50days	Proteobacteria_Alphaproteobacteria_Micropepsales	0.0204647	2.04647		50days	Elusimicrobia_Elusimicrobia_Lineage IV	0.00115684	0.115684
80days	Low abundance	0.00376816	0.376816		50days	Proteobacteria_Deltaproteobacteria_Desulfovibrionales	0.00447965	0.447965		50days	Proteobacteria_Alphaproteobacteria_Acetobacterales	0.00119026	0.119026		50days	Chloroflexi_SHA-26_uncultured bacterium	0.00104984	0.104984		140days	Proteobacteria_Gammaproteobacteria_Xanthomonadales	0.200743	20.0743		80days	Actinobacteria_Coriobacteriia_OPB41	0.00147623	0.147623		80days	Actinobacteria_Actinobacteria_Kineosporiales	0.00349885	0.349885		50days	Proteobacteria_Alphaproteobacteria_Reyranellales	0.00143832	0.143832		50days	Firmicutes_Bacilli_Bacillales	0.00576499	0.576499
80days	Nitrospirae_4-29-1_uncultured proteobacterium	0.00256474	0.256474		50days	Proteobacteria_Deltaproteobacteria_Desulfuromonadales	0.00508061	0.508061		50days	Proteobacteria_Alphaproteobacteria_Azospirillales	0.0109589	1.09589		50days	Chloroflexi_SHA-26_unidentified	0.00103575	0.103575							80days	Bacteroidetes_Bacteroidia_Bacteroidales	0.00292867	0.292867		80days	Actinobacteria_Actinobacteria_Micrococcales	0.0125547	1.25547		50days	Proteobacteria_Alphaproteobacteria_Rhizobiales	0.080464	8.0464		50days	Firmicutes_Clostridia_Clostridiales	0.013062	1.3062
80days	Patescibacteria_Parcubacteria_Candidatus Nomurabacteria	0.00153184	0.153184		50days	Proteobacteria_Deltaproteobacteria_MBNT15	0.00274791	0.274791		50days	Proteobacteria_Alphaproteobacteria_Caulobacterales	0.0147758	1.47758		50days	Chloroflexi_unidentified_unidentified	0.00105021	0.105021							80days	Bacteroidetes_Bacteroidia_Cytophagales	0.00529546	0.529546		80days	Armatimonadetes_Fimbriimonadia_Fimbriimonadales	0.00102171	0.102171		50days	Proteobacteria_Alphaproteobacteria_Rhodospirillales	0.0129863	1.29863		50days	Gemmatimonadetes_Gemmatimonadetes_Gemmatimonadales	0.0330144	3.30144
80days	Patescibacteria_Saccharimonadia_Saccharimonadales	0.00195258	0.195258		50days	Proteobacteria_Deltaproteobacteria_Myxococcales	0.00938787	0.938787		50days	Proteobacteria_Alphaproteobacteria_Dongiales	0.00386844	0.386844		50days	Cyanobacteria_Oxyphotobacteria_Nostocales	0.00850845	0.850845							80days	Bacteroidetes_Bacteroidia_Sphingobacteriales	0.00558219	0.558219		80days	Bacteroidetes_Bacteroidia_Bacteroidales	0.0926642	9.26642		50days	Proteobacteria_Alphaproteobacteria_Sphingomonadales	0.0187277	1.87277		50days	Gemmatimonadetes_S0134 terrestrial group_uncultured bacterium	0.00158616	0.158616
80days	Proteobacteria_Alphaproteobacteria_Acetobacterales	0.00282738	0.282738		50days	Proteobacteria_Deltaproteobacteria_Oligoflexales	0.00200259	0.200259		50days	Proteobacteria_Alphaproteobacteria_Micropepsales	0.0211236	2.11236		50days	Cyanobacteria_Oxyphotobacteria_Oxyphotobacteria Incertae Sedis	0.00229236	0.229236							80days	Chloroflexi_Anaerolineae_Anaerolineales	0.00147623	0.147623		80days	Bacteroidetes_Bacteroidia_Chitinophagales	0.00420949	0.420949		50days	Proteobacteria_Deltaproteobacteria_Deltaproteobacteria Incertae Sedis	0.00682978	0.682978		50days	Kiritimatiellaeota_Kiritimatiellae_WCHB1-41	0.00215282	0.215282
80days	Proteobacteria_Alphaproteobacteria_Caulobacterales	0.0181235	1.81235		50days	Proteobacteria_Deltaproteobacteria_Syntrophobacterales	0.00335712	0.335712		50days	Proteobacteria_Alphaproteobacteria_Reyranellales	0.00170791	0.170791		50days	Cyanobacteria_Oxyphotobacteria_Phormidesmiales	0.00338051	0.338051							80days	Chloroflexi_Anaerolineae_RBG-13-54-9	0.00110717	0.110717		80days	Bacteroidetes_Bacteroidia_Cytophagales	0.00150907	0.150907		50days	Proteobacteria_Deltaproteobacteria_Desulfovibrionales	0.00719124	0.719124		50days	Latescibacteria_Latescibacteria_Latescibacterales	0.0010119	0.10119
80days	Proteobacteria_Alphaproteobacteria_Rhizobiales	0.138627	13.8627		50days	Proteobacteria_Gammaproteobacteria_Betaproteobacteriales	0.175816	17.5816		50days	Proteobacteria_Alphaproteobacteria_Rhizobiales	0.0688767	6.88767		50days	Fibrobacteres_Fibrobacteria_Fibrobacterales	0.00110048	0.110048							80days	Cyanobacteria_Melainabacteria_Gastranaerophilales	0.0012548	0.12548		80days	Bacteroidetes_Bacteroidia_Flavobacteriales	0.0102172	1.02172		50days	Proteobacteria_Deltaproteobacteria_Desulfuromonadales	0.00885353	0.885353		50days	Latescibacteria_uncultured bacterium mle1-16_uncultured bacterium mle1-16	0.00121499	0.121499
80days	Proteobacteria_Alphaproteobacteria_Rhodobacterales	0.00251842	0.251842		50days	Proteobacteria_Gammaproteobacteria_Cellvibrionales	0.00285314	0.285314		50days	Proteobacteria_Alphaproteobacteria_Rhodospirillales	0.00910651	0.910651		50days	Firmicutes_Bacilli_Bacillales	0.00178552	0.178552							80days	Epsilonbacteraeota_Campylobacteria_Campylobacterales	0.0012548	0.12548		80days	Bacteroidetes_Bacteroidia_Sphingobacteriales	0.00594307	0.594307		50days	Proteobacteria_Deltaproteobacteria_Myxococcales	0.0756518	7.56518		50days	Latescibacteria_uncultured soil bacterium PBS-III-30_uncultured soil bacterium PBS-III-30	0.00105419	0.105419
80days	Proteobacteria_Alphaproteobacteria_Rhodospirillales	0.00122032	0.122032		50days	Proteobacteria_Gammaproteobacteria_Enterobacteriales	0.041318	4.1318		50days	Proteobacteria_Alphaproteobacteria_Sphingomonadales	0.0205949	2.05949		50days	Firmicutes_Clostridia_Clostridiales	0.0155499	1.55499							80days	Firmicutes_Bacilli_Bacillales	0.00418346	0.418346		80days	Cyanobacteria_Melainabacteria_Gastranaerophilales	0.00431697	0.431697		50days	Proteobacteria_Deltaproteobacteria_Syntrophobacterales	0.00665251	0.665251		50days	Low abundance	0.0537478	5.37478
80days	Proteobacteria_Alphaproteobacteria_Sphingomonadales	0.511007	51.1007		50days	Proteobacteria_Gammaproteobacteria_Gammaproteobacteria Incertae Sedis	0.00183709	0.183709		50days	Proteobacteria_Alphaproteobacteria_unidentified	0.0010557	0.10557		50days	Gemmatimonadetes_Gemmatimonadetes_Gemmatimonadales	0.0223019	2.23019							80days	Firmicutes_Clostridia_Clostridiales	0.00518828	0.518828		80days	Epsilonbacteraeota_Campylobacteria_Campylobacterales	0.00404366	0.404366		50days	Proteobacteria_Gammaproteobacteria_Betaproteobacteriales	0.11505	11.505		50days	Nitrospinae_P9X2b3D02_uncultured prokaryote	0.00317697	0.317697
80days	Proteobacteria_Deltaproteobacteria_Oligoflexales	0.0044304	0.44304		50days	Proteobacteria_Gammaproteobacteria_Legionellales	0.00203731	0.203731		50days	Proteobacteria_Deltaproteobacteria_Deltaproteobacteria Incertae Sedis	0.00457459	0.457459		50days	Gemmatimonadetes_S0134 terrestrial group_uncultured bacterium	0.00115758	0.115758							80days	Low abundance	0.00877892	0.877892		80days	Fibrobacteres_Fibrobacteria_Fibrobacterales	0.0033902	0.33902		50days	Proteobacteria_Gammaproteobacteria_Coxiellales	0.00739691	0.739691		50days	Nitrospirae_4-29-1_uncultured bacterium	0.00310449	0.310449
80days	Proteobacteria_Gammaproteobacteria_Betaproteobacteriales	0.0303719	3.03719		50days	Proteobacteria_Gammaproteobacteria_Methylococcales	0.00336801	0.336801		50days	Proteobacteria_Deltaproteobacteria_Desulfobacterales	0.0163999	1.63999		50days	Gemmatimonadetes_S0134 terrestrial group_unidentified	0.00196134	0.196134							80days	Proteobacteria_Alphaproteobacteria_Caulobacterales	0.0107355	1.07355		80days	Firmicutes_Bacilli_Bacillales	0.0135145	1.35145		50days	Proteobacteria_Gammaproteobacteria_Enterobacteriales	0.00599136	0.599136		50days	Nitrospirae_Nitrospira_Nitrospirales	0.00217512	0.217512
80days	Proteobacteria_Gammaproteobacteria_Enterobacteriales	0.147926	14.7926		50days	Proteobacteria_Gammaproteobacteria_Pseudomonadales	0.104465	10.4465		50days	Proteobacteria_Deltaproteobacteria_Desulfovibrionales	0.0227405	2.27405		50days	Kiritimatiellaeota_Kiritimatiellae_WCHB1-41	0.00140541	0.140541							80days	Proteobacteria_Alphaproteobacteria_Micropepsales	0.00265722	0.265722		80days	Firmicutes_Clostridia_Clostridiales	0.0743984	7.43984		50days	Proteobacteria_Gammaproteobacteria_Gammaproteobacteria Incertae Sedis	0.00838635	0.838635		50days	Nitrospirae_Thermodesulfovibrionia_uncultured	0.00853794	0.853794
80days	Proteobacteria_Gammaproteobacteria_Pseudomonadales	0.0303666	3.03666		50days	Proteobacteria_Gammaproteobacteria_R7C24	0.00183872	0.183872		50days	Proteobacteria_Deltaproteobacteria_Desulfuromonadales	0.0155859	1.55859		50days	Low abundance	0.0502086	5.02086							80days	Proteobacteria_Alphaproteobacteria_Rhizobiales	0.0992993	9.92993		80days	Firmicutes_Negativicutes_Selenomonadales	0.00315139	0.315139		50days	Proteobacteria_Gammaproteobacteria_Methylococcales	0.00255589	0.255589		50days	Nitrospirae_Thermodesulfovibrionia_unidentified	0.00121994	0.121994
80days	Proteobacteria_Gammaproteobacteria_unidentified	0.00119048	0.119048		50days	Proteobacteria_Gammaproteobacteria_Xanthomonadales	0.00239742	0.239742		50days	Proteobacteria_Deltaproteobacteria_MBNT15	0.00359934	0.359934		50days	Nitrospinae_P9X2b3D02_uncultured prokaryote	0.00231764	0.231764							80days	Proteobacteria_Alphaproteobacteria_Sphingomonadales	0.2902	29.02		80days	Low abundance	0.0122659	1.22659		50days	Proteobacteria_Gammaproteobacteria_Pseudomonadales	0.0104279	1.04279		50days	Omnitrophicaeota_uncultured bacterium_uncultured bacterium	0.00180584	0.180584
80days	Proteobacteria_Gammaproteobacteria_Xanthomonadales	0.00218254	0.218254		50days	Spirochaetes_Spirochaetia_Spirochaetales	0.00930376	0.930376		50days	Proteobacteria_Deltaproteobacteria_Myxococcales	0.0496449	4.96449		50days	Nitrospirae_4-29-1_uncultured Nitrospirae bacterium	0.00677952	0.677952							80days	Proteobacteria_Deltaproteobacteria_Desulfuromonadales	0.00310009	0.310009		80days	Planctomycetes_Planctomycetacia_Isosphaerales	0.00124195	0.124195		50days	Proteobacteria_Gammaproteobacteria_R7C24	0.00185659	0.185659		50days	Planctomycetes_Phycisphaerae_Tepidisphaerales	0.00362865	0.362865
80days	Spirochaetes_Leptospirae_Leptospirales	0.0015377	0.15377		50days	unidentified_unidentified_unidentified	0.0163275	1.63275		50days	Proteobacteria_Deltaproteobacteria_Oligoflexales	0.00140374	0.140374		50days	Nitrospirae_4-29-1_uncultured proteobacterium	0.00254648	0.254648							80days	Proteobacteria_Deltaproteobacteria_Myxococcales	0.00295247	0.295247		80days	Proteobacteria_Alphaproteobacteria_Acetobacterales	0.00217968	0.217968		50days	Proteobacteria_Gammaproteobacteria_Steroidobacterales	0.00102108	0.102108		50days	Planctomycetes_Planctomycetacia_Gemmatales	0.00141094	0.141094
80days	unidentified_unidentified_unidentified	0.00435575	0.435575		50days	Verrucomicrobia_Verrucomicrobiae_Chthoniobacterales	0.00471665	0.471665		50days	Proteobacteria_Deltaproteobacteria_Syntrophobacterales	0.0125841	1.25841		50days	Nitrospirae_Nitrospira_Nitrospirales	0.00115005	0.115005							80days	Proteobacteria_Deltaproteobacteria_RCP2-54	0.00118099	0.118099		80days	Proteobacteria_Alphaproteobacteria_Azospirillales	0.0245942	2.45942		50days	Proteobacteria_Gammaproteobacteria_Xanthomonadales	0.00609876	0.609876		50days	Planctomycetes_Planctomycetacia_Isosphaerales	0.00145173	0.145173
120days	Acidobacteria_Acidobacteriia_Subgroup 2	0.0015841	0.15841		50days	Verrucomicrobia_Verrucomicrobiae_Opitutales	0.004689	0.4689		50days	Proteobacteria_Gammaproteobacteria_Aeromonadales	0.00218558	0.218558		50days	Nitrospirae_Thermodesulfovibrionia_uncultured	0.0139448	1.39448							80days	Proteobacteria_Deltaproteobacteria_Sva0485	0.00118099	0.118099		80days	Proteobacteria_Alphaproteobacteria_Caulobacterales	0.0261896	2.61896		50days	Spirochaetes_Leptospirae_Leptospirales	0.00189318	0.189318		50days	Planctomycetes_Planctomycetacia_Pirellulales	0.00311619	0.311619
120days	Actinobacteria_Actinobacteria_Kineosporiales	0.00621809	0.621809		50days	Verrucomicrobia_Verrucomicrobiae_Pedosphaerales	0.00596304	0.596304		50days	Proteobacteria_Gammaproteobacteria_Betaproteobacteriales	0.12428	12.428		50days	Planctomycetes_Phycisphaerae_MSBL9	0.00200252	0.200252							80days	Proteobacteria_Gammaproteobacteria_Betaproteobacteriales	0.0578787	5.78787		80days	Proteobacteria_Alphaproteobacteria_Dongiales	0.00102171	0.102171		50days	Spirochaetes_Spirochaetia_Spirochaetales	0.0426617	4.26617		50days	Planctomycetes_Planctomycetacia_Planctomycetales	0.00105685	0.105685
120days	Actinobacteria_Actinobacteria_Micrococcales	0.0132496	1.32496		80days	Acidobacteria_Acidobacteriia_Acidobacteriales	0.00158653	0.158653		50days	Proteobacteria_Gammaproteobacteria_Enterobacteriales	0.0162508	1.62508		50days	Planctomycetes_Phycisphaerae_Tepidisphaerales	0.00506951	0.506951							80days	Proteobacteria_Gammaproteobacteria_Coxiellales	0.00103336	0.103336		80days	Proteobacteria_Alphaproteobacteria_Micropepsales	0.0161677	1.61677		50days	Verrucomicrobia_Verrucomicrobiae_Chthoniobacterales	0.00301216	0.301216		50days	Proteobacteria_Alphaproteobacteria_Acetobacterales	0.0040812	0.40812
120days	Firmicutes_Bacilli_Bacillales	0.00634971	0.634971		80days	Acidobacteria_Acidobacteriia_Solibacterales	0.00259989	0.259989		50days	Proteobacteria_Gammaproteobacteria_Gammaproteobacteria Incertae Sedis	0.00190805	0.190805		50days	Planctomycetes_Planctomycetacia_Gemmatales	0.00168136	0.168136							80days	Proteobacteria_Gammaproteobacteria_Enterobacteriales	0.101589	10.1589		80days	Proteobacteria_Alphaproteobacteria_Reyranellales	0.00156123	0.156123		50days	Verrucomicrobia_Verrucomicrobiae_Opitutales	0.00272497	0.272497		50days	Proteobacteria_Alphaproteobacteria_Caulobacterales	0.0059656	0.59656
120days	Firmicutes_Bacilli_Lactobacillales	0.0033074	0.33074		80days	Acidobacteria_Holophagae_Holophagales	0.00317951	0.317951		50days	Proteobacteria_Gammaproteobacteria_Methylococcales	0.00333116	0.333116		50days	Planctomycetes_Planctomycetacia_Isosphaerales	0.00104613	0.104613							80days	Proteobacteria_Gammaproteobacteria_Pseudomonadales	0.345246	34.5246		80days	Proteobacteria_Alphaproteobacteria_Rhizobiales	0.0886493	8.86493		50days	Verrucomicrobia_Verrucomicrobiae_Pedosphaerales	0.00980015	0.980015		50days	Proteobacteria_Alphaproteobacteria_Elsterales	0.00163486	0.163486
120days	Firmicutes_Clostridia_Clostridiales	0.00238632	0.238632		80days	Acidobacteria_Holophagae_Subgroup 7	0.00284335	0.284335		50days	Proteobacteria_Gammaproteobacteria_Pseudomonadales	0.00394863	0.394863		50days	Planctomycetes_Planctomycetacia_Pirellulales	0.00241501	0.241501							80days	Proteobacteria_Gammaproteobacteria_Xanthomonadales	0.00612637	0.612637		80days	Proteobacteria_Alphaproteobacteria_Rhodospirillales	0.0613135	6.13135		80days	Acidobacteria_Acidobacteriia_Acidobacteriales	0.0533774	5.33774		50days	Proteobacteria_Alphaproteobacteria_Micropepsales	0.00475701	0.475701
120days	Low abundance	0.0114005	1.14005		80days	Acidobacteria_Subgroup 6_unidentified	0.00258616	0.258616		50days	Proteobacteria_Gammaproteobacteria_Steroidobacterales	0.00165136	0.165136		50days	Proteobacteria_Alphaproteobacteria_Acetobacterales	0.00317208	0.317208							80days	Spirochaetes_Spirochaetia_Spirochaetales	0.0012548	0.12548		80days	Proteobacteria_Alphaproteobacteria_Sphingomonadales	0.0723235	7.23235		80days	Acidobacteria_Acidobacteriia_Solibacterales	0.0171362	1.71362		50days	Proteobacteria_Alphaproteobacteria_Reyranellales	0.0016994	0.16994
120days	Planctomycetes_BD7-11_uncultured bacterium	0.00314442	0.314442		80days	Actinobacteria_Acidimicrobiia_Microtrichales	0.00197898	0.197898		50days	Proteobacteria_Gammaproteobacteria_Xanthomonadales	0.010961	1.0961		50days	Proteobacteria_Alphaproteobacteria_Caulobacterales	0.00440312	0.440312							80days	Verrucomicrobia_Verrucomicrobiae_Chthoniobacterales	0.00118099	0.118099		80days	Proteobacteria_Alphaproteobacteria_unidentified	0.00188378	0.188378		80days	Acidobacteria_Aminicenantia_Aminicenantales	0.00158244	0.158244		50days	Proteobacteria_Alphaproteobacteria_Rhizobiales	0.0689016	6.89016
120days	Proteobacteria_Alphaproteobacteria_Caulobacterales	0.00295606	0.295606		80days	Actinobacteria_Actinobacteria_Corynebacteriales	0.00927342	0.927342		50days	Spirochaetes_Leptospirae_Leptospirales	0.0013866	0.13866		50days	Proteobacteria_Alphaproteobacteria_Reyranellales	0.00196197	0.196197							80days	Verrucomicrobia_Verrucomicrobiae_Pedosphaerales	0.00280484	0.280484		80days	Proteobacteria_Deltaproteobacteria_Desulfovibrionales	0.00175861	0.175861		80days	Acidobacteria_Holophagae_Holophagales	0.0120791	1.20791		50days	Proteobacteria_Alphaproteobacteria_Sphingomonadales	0.0090467	0.90467
120days	Proteobacteria_Alphaproteobacteria_Rhizobiales	0.0710099	7.10099		80days	Actinobacteria_Actinobacteria_Frankiales	0.0041895	0.41895		50days	Spirochaetes_Spirochaetia_Spirochaetales	0.0410928	4.10928		50days	Proteobacteria_Alphaproteobacteria_Rhizobiales	0.0424664	4.24664							120days	Actinobacteria_Actinobacteria_Frankiales	0.01925	1.925		80days	Proteobacteria_Deltaproteobacteria_Desulfuromonadales	0.0018611	0.18611		80days	Acidobacteria_Holophagae_Subgroup 7	0.00578504	0.578504		50days	Proteobacteria_Deltaproteobacteria_Bdellovibrionales	0.00152698	0.152698
120days	Proteobacteria_Alphaproteobacteria_Sphingomonadales	0.119714	11.9714		80days	Actinobacteria_Actinobacteria_Kineosporiales	0.0026048	0.26048		50days	unidentified_unidentified_unidentified	0.00130134	0.130134		50days	Proteobacteria_Alphaproteobacteria_Sphingomonadales	0.0164648	1.64648							120days	Actinobacteria_Actinobacteria_Kineosporiales	0.0645591	6.45591		80days	Proteobacteria_Deltaproteobacteria_Myxococcales	0.0115881	1.15881		80days	Acidobacteria_Subgroup 17_uncultured prokaryote	0.00262893	0.262893		50days	Proteobacteria_Deltaproteobacteria_Deltaproteobacteria Incertae Sedis	0.00341485	0.341485
120days	Proteobacteria_Gammaproteobacteria_Betaproteobacteriales	0.0323875	3.23875		80days	Actinobacteria_Actinobacteria_Micrococcales	0.0205097	2.05097		50days	Verrucomicrobia_Verrucomicrobiae_Chthoniobacterales	0.00514659	0.514659		50days	Proteobacteria_Deltaproteobacteria_Deltaproteobacteria Incertae Sedis	0.00388368	0.388368							120days	Actinobacteria_Actinobacteria_Micrococcales	0.0326561	3.26561		80days	Proteobacteria_Gammaproteobacteria_Betaproteobacteriales	0.279889	27.9889		80days	Acidobacteria_Subgroup 18_unidentified	0.00102126	0.102126		50days	Proteobacteria_Deltaproteobacteria_Desulfarculales	0.00146389	0.146389
120days	Proteobacteria_Gammaproteobacteria_Enterobacteriales	0.656598	65.6598		80days	Actinobacteria_Actinobacteria_Propionibacteriales	0.00478344	0.478344		50days	Verrucomicrobia_Verrucomicrobiae_Opitutales	0.00477495	0.477495		50days	Proteobacteria_Deltaproteobacteria_Desulfarculales	0.00212688	0.212688							120days	Bacteroidetes_Bacteroidia_Bacteroidales	0.00118996	0.118996		80days	Proteobacteria_Gammaproteobacteria_Enterobacteriales	0.0659753	6.59753		80days	Acidobacteria_Subgroup 6_uncultured Anaeromyxobacter sp.	0.00336533	0.336533		50days	Proteobacteria_Deltaproteobacteria_Desulfobacterales	0.00118507	0.118507
120days	Proteobacteria_Gammaproteobacteria_Pseudomonadales	0.0574219	5.74219		80days	Actinobacteria_Coriobacteriia_OPB41	0.00140673	0.140673		50days	Verrucomicrobia_Verrucomicrobiae_Pedosphaerales	0.0135993	1.35993		50days	Proteobacteria_Deltaproteobacteria_Desulfobacterales	0.00443396	0.443396							120days	Bacteroidetes_Bacteroidia_Cytophagales	0.0014669	0.14669		80days	Proteobacteria_Gammaproteobacteria_Pseudomonadales	0.028276	2.8276		80days	Acidobacteria_Subgroup 6_uncultured Holophaga sp.	0.00120148	0.120148		50days	Proteobacteria_Deltaproteobacteria_Desulfuromonadales	0.0223448	2.23448
120days	unidentified_unidentified_unidentified	0.0122723	1.22723		80days	Actinobacteria_Thermoleophilia_Gaiellales	0.00355254	0.355254		50days	Verrucomicrobia_Verrucomicrobiae_Verrucomicrobiales	0.00105481	0.105481		50days	Proteobacteria_Deltaproteobacteria_Desulfuromonadales	0.0173941	1.73941							120days	Bacteroidetes_Bacteroidia_Sphingobacteriales	0.00203472	0.203472		80days	Proteobacteria_Gammaproteobacteria_unidentified	0.0011698	0.11698		80days	Acidobacteria_Subgroup 6_unidentified	0.00946304	0.946304		50days	Proteobacteria_Deltaproteobacteria_MBNT15	0.00800574	0.800574
					80days	Bacteroidetes_Bacteroidia_Bacteroidales	0.0166299	1.66299		80days	Acidobacteria_Acidobacteriia_Acidobacteriales	0.00571028	0.571028		50days	Proteobacteria_Deltaproteobacteria_MBNT15	0.0212386	2.12386							120days	Chloroflexi_KD4-96_uncultured bacterium	0.00140991	0.140991		80days	Proteobacteria_Gammaproteobacteria_Xanthomonadales	0.0052568	0.52568		80days	Acidobacteria_Thermoanaerobaculia_Thermoanaerobaculales	0.00164341	0.164341		50days	Proteobacteria_Deltaproteobacteria_Myxococcales	0.0565793	5.65793
					80days	Bacteroidetes_Bacteroidia_Chitinophagales	0.00901746	0.901746		80days	Acidobacteria_Acidobacteriia_Solibacterales	0.0103532	1.03532		50days	Proteobacteria_Deltaproteobacteria_Myxococcales	0.0422197	4.22197							120days	Deinococcus-Thermus_Deinococci_Deinococcales	0.00603708	0.603708		80days	Spirochaetes_Spirochaetia_Spirochaetales	0.0290415	2.90415		80days	Actinobacteria_Acidimicrobiia_IMCC26256	0.00237378	0.237378		50days	Proteobacteria_Deltaproteobacteria_Oligoflexales	0.00280477	0.280477
					80days	Bacteroidetes_Bacteroidia_Cytophagales	0.00894201	0.894201		80days	Acidobacteria_Blastocatellia (Subgroup 4)_Blastocatellales	0.00141832	0.141832		50days	Proteobacteria_Deltaproteobacteria_Oligoflexales	0.0017572	0.17572							120days	Firmicutes_Bacilli_Bacillales	0.00126933	0.126933		80days	Verrucomicrobia_Verrucomicrobiae_Chthoniobacterales	0.00244238	0.244238		80days	Actinobacteria_Acidimicrobiia_Microtrichales	0.00229243	0.229243		50days	Proteobacteria_Deltaproteobacteria_RCP2-54	0.00167434	0.167434
					80days	Bacteroidetes_Bacteroidia_Flavobacteriales	0.00392959	0.392959		80days	Acidobacteria_Holophagae_Holophagales	0.0104377	1.04377		50days	Proteobacteria_Deltaproteobacteria_RCP2-54	0.00147017	0.147017							120days	Firmicutes_Clostridia_Clostridiales	0.0106606	1.06606		80days	Verrucomicrobia_Verrucomicrobiae_Opitutales	0.00352658	0.352658		80days	Actinobacteria_Actinobacteria_Corynebacteriales	0.00413008	0.413008		50days	Proteobacteria_Deltaproteobacteria_Sva0485	0.00622218	0.622218
					80days	Bacteroidetes_Bacteroidia_Sphingobacteriales	0.0160978	1.60978		80days	Acidobacteria_Holophagae_Subgroup 7	0.00400066	0.400066		50days	Proteobacteria_Deltaproteobacteria_Sva0485	0.00155194	0.155194							120days	Low abundance	0.00989223	0.989223		80days	Verrucomicrobia_Verrucomicrobiae_Pedosphaerales	0.00209599	0.209599		80days	Actinobacteria_Actinobacteria_Frankiales	0.00323138	0.323138		50days	Proteobacteria_Deltaproteobacteria_Syntrophobacterales	0.0223016	2.23016
					80days	Chloroflexi_Anaerolineae_Anaerolineales	0.00913555	0.913555		80days	Acidobacteria_Subgroup 17_uncultured prokaryote	0.00146861	0.146861		50days	Proteobacteria_Deltaproteobacteria_Syntrophobacterales	0.0319849	3.19849							120days	Planctomycetes_BD7-11_uncultured bacterium	0.00117702	0.117702		120days	Acidobacteria_Acidobacteriia_Acidobacteriales	0.00348278	0.348278		80days	Actinobacteria_Actinobacteria_Kineosporiales	0.0120699	1.20699		50days	Proteobacteria_Deltaproteobacteria_unidentified	0.00174906	0.174906
					80days	Chloroflexi_Anaerolineae_RBG-13-54-9	0.00173383	0.173383		80days	Acidobacteria_Subgroup 17_unidentified	0.00130444	0.130444		50days	Proteobacteria_Gammaproteobacteria_Betaproteobacteriales	0.130309	13.0309							120days	Proteobacteria_Alphaproteobacteria_Caulobacterales	0.00300665	0.300665		120days	Actinobacteria_Actinobacteria_Corynebacteriales	0.0225567	2.25567		80days	Actinobacteria_Actinobacteria_Micrococcales	0.0348835	3.48835		50days	Proteobacteria_Gammaproteobacteria_Betaproteobacteriales	0.109862	10.9862
					80days	Chloroflexi_KD4-96_uncultured Anaerolineaceae bacterium	0.00379684	0.379684		80days	Acidobacteria_Subgroup 18_unidentified	0.00191708	0.191708		50days	Proteobacteria_Gammaproteobacteria_Gammaproteobacteria Incertae Sedis	0.00189303	0.189303							120days	Proteobacteria_Alphaproteobacteria_Rhizobiales	0.163417	16.3417		120days	Actinobacteria_Actinobacteria_Frankiales	0.0174129	1.74129		80days	Actinobacteria_Actinobacteria_Micromonosporales	0.00405026	0.405026		50days	Proteobacteria_Gammaproteobacteria_Gammaproteobacteria Incertae Sedis	0.00471922	0.471922
					80days	Chloroflexi_KD4-96_uncultured Chloroflexi bacterium	0.00140575	0.140575		80days	Acidobacteria_Subgroup 6_unidentified	0.00912657	0.912657		50days	Proteobacteria_Gammaproteobacteria_Pseudomonadales	0.00137677	0.137677							120days	Proteobacteria_Alphaproteobacteria_Sphingomonadales	0.124357	12.4357		120days	Actinobacteria_Actinobacteria_Kineosporiales	0.153007	15.3007		80days	Actinobacteria_Actinobacteria_Propionibacteriales	0.00352924	0.352924		50days	Proteobacteria_Gammaproteobacteria_Methylococcales	0.00309387	0.309387
					80days	Cyanobacteria_Melainabacteria_Gastranaerophilales	0.00196258	0.196258		80days	Actinobacteria_Acidimicrobiia_IMCC26256	0.00123267	0.123267		50days	Proteobacteria_Gammaproteobacteria_Steroidobacterales	0.0050413	0.50413							120days	Proteobacteria_Deltaproteobacteria_Myxococcales	0.00190055	0.190055		120days	Actinobacteria_Actinobacteria_Micrococcales	0.0111147	1.11147		80days	Actinobacteria_Coriobacteriia_OPB41	0.0149252	1.49252		50days	Proteobacteria_Gammaproteobacteria_Steroidobacterales	0.00467607	0.467607
					80days	Cyanobacteria_Oxyphotobacteria_Synechococcales	0.00153713	0.153713		80days	Actinobacteria_Acidimicrobiia_Microtrichales	0.00195862	0.195862		50days	Proteobacteria_Gammaproteobacteria_Xanthomonadales	0.0199181	1.99181							120days	Proteobacteria_Gammaproteobacteria_Betaproteobacteriales	0.0248316	2.48316		120days	Bacteroidetes_Bacteroidia_Chitinophagales	0.00320938	0.320938		80days	Actinobacteria_Thermoleophilia_Gaiellales	0.0122445	1.22445		50days	Proteobacteria_Gammaproteobacteria_Xanthomonadales	0.0160981	1.60981
					80days	Deinococcus-Thermus_Deinococci_Deinococcales	0.00317409	0.317409		80days	Actinobacteria_Actinobacteria_Corynebacteriales	0.00328027	0.328027		50days	Spirochaetes_Spirochaetia_Spirochaetales	0.00175385	0.175385							120days	Proteobacteria_Gammaproteobacteria_Enterobacteriales	0.319458	31.9458		120days	Bacteroidetes_Bacteroidia_Cytophagales	0.00173395	0.173395		80days	Actinobacteria_Thermoleophilia_Solirubrobacterales	0.00191884	0.191884		50days	Rokubacteria_NC10_Methylomirabilales	0.00201216	0.201216
					80days	Dependentiae_Babeliae_Babeliales	0.00192809	0.192809		80days	Actinobacteria_Actinobacteria_Frankiales	0.00330955	0.330955		50days	TA06_uncultured soil bacterium_uncultured soil bacterium	0.00109348	0.109348							120days	Proteobacteria_Gammaproteobacteria_Pseudomonadales	0.186054	18.6054		120days	Bacteroidetes_Bacteroidia_Flavobacteriales	0.0032004	0.32004		80days	Armatimonadetes_Chthonomonadetes_Chthonomonadales	0.00107057	0.107057		50days	Spirochaetes_Spirochaetia_Spirochaetales	0.00150724	0.150724
					80days	Epsilonbacteraeota_Campylobacteria_Campylobacterales	0.00218699	0.218699		80days	Actinobacteria_Actinobacteria_Kineosporiales	0.00581337	0.581337		50days	unidentified_unidentified_unidentified	0.00211316	0.211316							120days	Proteobacteria_Gammaproteobacteria_Xanthomonadales	0.0253729	2.53729		120days	Bacteroidetes_Bacteroidia_Sphingobacteriales	0.0892191	8.92191		80days	Bacteroidetes_Bacteroidia_Bacteroidales	0.0669231	6.69231		50days	unidentified_unidentified_unidentified	0.00160714	0.160714
					80days	Firmicutes_Bacilli_Bacillales	0.0101635	1.01635		80days	Actinobacteria_Actinobacteria_Micrococcales	0.0300816	3.00816		50days	Verrucomicrobia_Verrucomicrobiae_Chthoniobacterales	0.00190129	0.190129												120days	Deinococcus-Thermus_Deinococci_Deinococcales	0.00472993	0.472993		80days	Bacteroidetes_Bacteroidia_Chitinophagales	0.00995745	0.995745		50days	Verrucomicrobia_Verrucomicrobiae_Chthoniobacterales	0.00650877	0.650877
					80days	Firmicutes_Bacilli_Lactobacillales	0.00159516	0.159516		80days	Actinobacteria_Actinobacteria_Micromonosporales	0.00587467	0.587467		50days	Verrucomicrobia_Verrucomicrobiae_Opitutales	0.00131641	0.131641												120days	Low abundance	0.00653525	0.653525		80days	Bacteroidetes_Bacteroidia_Sphingobacteriales	0.00515215	0.515215		50days	Verrucomicrobia_Verrucomicrobiae_Opitutales	0.00140548	0.140548
					80days	Firmicutes_Clostridia_Clostridiales	0.0283639	2.83639		80days	Actinobacteria_Actinobacteria_Propionibacteriales	0.00624182	0.624182		50days	Verrucomicrobia_Verrucomicrobiae_Pedosphaerales	0.0234591	2.34591												120days	Planctomycetes_Planctomycetacia_Isosphaerales	0.00592549	0.592549		80days	Bacteroidetes_Ignavibacteria_Ignavibacteriales	0.00168531	0.168531		50days	Verrucomicrobia_Verrucomicrobiae_Pedosphaerales	0.0277065	2.77065
					80days	Firmicutes_Negativicutes_Selenomonadales	0.00455038	0.455038		80days	Actinobacteria_Actinobacteria_Streptomycetales	0.00150793	0.150793		50days	Verrucomicrobia_Verrucomicrobiae_Verrucomicrobiales	0.00145078	0.145078												120days	Proteobacteria_Alphaproteobacteria_Acetobacterales	0.00203588	0.203588		80days	Bacteroidetes_Ignavibacteria_Kryptoniales	0.00678455	0.678455		80days	Acidobacteria_Acidobacteriia_Acidobacteriales	0.0413822	4.13822
					80days	Gemmatimonadetes_Gemmatimonadetes_Gemmatimonadales	0.00197414	0.197414		80days	Actinobacteria_Actinobacteria_unidentified	0.00205461	0.205461		50days	Zixibacteria_uncultured bacterium_uncultured bacterium	0.00112466	0.112466												120days	Proteobacteria_Alphaproteobacteria_Caulobacterales	0.0160982	1.60982		80days	Bacteroidetes_Ignavibacteria_SJA-28	0.00104553	0.104553		80days	Acidobacteria_Acidobacteriia_Solibacterales	0.0209402	2.09402
					80days	Gemmatimonadetes_S0134 terrestrial group_uncultured bacterium	0.00111638	0.111638		80days	Actinobacteria_Coriobacteriia_OPB41	0.00739887	0.739887		50days	Zixibacteria_uncultured prokaryote_uncultured prokaryote	0.00107806	0.107806												120days	Proteobacteria_Alphaproteobacteria_Paracaedibacterales	0.00163154	0.163154		80days	Chloroflexi_AD3_uncultured Thermoflavimicrobium sp.	0.00340806	0.340806		80days	Acidobacteria_Aminicenantia_Aminicenantales	0.00382094	0.382094
					80days	Lentisphaerae_Lentisphaeria_Victivallales	0.00116748	0.116748		80days	Actinobacteria_Thermoleophilia_Gaiellales	0.00594669	0.594669		80days	Acidobacteria_Acidobacteriia_Acidobacteriales	0.0116148	1.16148												120days	Proteobacteria_Alphaproteobacteria_Rhizobiales	0.272223	27.2223		80days	Chloroflexi_Anaerolineae_Anaerolineales	0.0199992	1.99992		80days	Acidobacteria_Blastocatellia (Subgroup 4)_Blastocatellales	0.00258218	0.258218
					80days	Low abundance	0.0369795	3.69795		80days	Armatimonadetes_Fimbriimonadia_Fimbriimonadales	0.00112732	0.112732		80days	Acidobacteria_Acidobacteriia_Solibacterales	0.0185622	1.85622												120days	Proteobacteria_Alphaproteobacteria_Rhodospirillales	0.0155109	1.55109		80days	Chloroflexi_Anaerolineae_RBG-13-54-9	0.0107535	1.07535		80days	Acidobacteria_Holophagae_Holophagales	0.00268834	0.268834
					80days	Patescibacteria_Saccharimonadia_Saccharimonadales	0.00178285	0.178285		80days	Bacteroidetes_Bacteroidia_Bacteroidales	0.0987219	9.87219		80days	Acidobacteria_Aminicenantia_Aminicenantales	0.00161379	0.161379												120days	Proteobacteria_Alphaproteobacteria_Sphingomonadales	0.135503	13.5503		80days	Chloroflexi_Anaerolineae_SBR1031	0.00222848	0.222848		80days	Acidobacteria_Holophagae_Subgroup 7	0.0151547	1.51547
					80days	Planctomycetes_Planctomycetacia_Gemmatales	0.00323562	0.323562		80days	Bacteroidetes_Bacteroidia_Chitinophagales	0.0101374	1.01374		80days	Acidobacteria_Blastocatellia (Subgroup 4)_Blastocatellales	0.00393117	0.393117												120days	Proteobacteria_Alphaproteobacteria_unidentified	0.0042972	0.42972		80days	Chloroflexi_Anaerolineae_SJA-15	0.00327787	0.327787		80days	Acidobacteria_Subgroup 17_uncultured Geobacter sp.	0.00121063	0.121063
					80days	Planctomycetes_Planctomycetacia_Isosphaerales	0.00322466	0.322466		80days	Bacteroidetes_Bacteroidia_Cytophagales	0.00221725	0.221725		80days	Acidobacteria_Holophagae_Holophagales	0.00327955	0.327955												120days	Proteobacteria_Gammaproteobacteria_Betaproteobacteriales	0.077058	7.7058		80days	Chloroflexi_Chloroflexia_Chloroflexales	0.00206577	0.206577		80days	Acidobacteria_Subgroup 17_uncultured prokaryote	0.00729431	0.729431
					80days	Planctomycetes_Planctomycetacia_Pirellulales	0.00304223	0.304223		80days	Bacteroidetes_Bacteroidia_Flavobacteriales	0.00100734	0.100734		80days	Acidobacteria_Holophagae_Subgroup 7	0.010823	1.0823												120days	Proteobacteria_Gammaproteobacteria_Enterobacteriales	0.106378	10.6378		80days	Chloroflexi_KD4-96_metagenome	0.00421486	0.421486		80days	Acidobacteria_Subgroup 18_uncultured prokaryote	0.00165666	0.165666
					80days	Proteobacteria_Alphaproteobacteria_Acetobacterales	0.00551182	0.551182		80days	Bacteroidetes_Bacteroidia_Sphingobacteriales	0.00682097	0.682097		80days	Acidobacteria_Subgroup 17_uncultured prokaryote	0.00623104	0.623104												120days	Proteobacteria_Gammaproteobacteria_Pseudomonadales	0.0126983	1.26983		80days	Chloroflexi_KD4-96_uncultured Anaerolineaceae bacterium	0.00518666	0.518666		80days	Acidobacteria_Subgroup 18_unidentified	0.00339281	0.339281
					80days	Proteobacteria_Alphaproteobacteria_Azospirillales	0.0179129	1.79129		80days	Bacteroidetes_Ignavibacteria_Ignavibacteriales	0.00523014	0.523014		80days	Acidobacteria_Subgroup 18_uncultured bacterium	0.00246793	0.246793												120days	Proteobacteria_Gammaproteobacteria_Xanthomonadales	0.0332621	3.32621		80days	Chloroflexi_OLB14_uncultured bacterium	0.00103145	0.103145		80days	Acidobacteria_Subgroup 6_uncultured Anaeromyxobacter sp.	0.00412638	0.412638
					80days	Proteobacteria_Alphaproteobacteria_Caulobacterales	0.0607724	6.07724		80days	Bacteroidetes_Ignavibacteria_Kryptoniales	0.00186354	0.186354		80days	Acidobacteria_Subgroup 18_uncultured prokaryote	0.00140354	0.140354												120days	unidentified_unidentified_unidentified	0.00117623	0.117623		80days	Cyanobacteria_Melainabacteria_Gastranaerophilales	0.00190732	0.190732		80days	Acidobacteria_Subgroup 6_unidentified	0.0243177	2.43177
					80days	Proteobacteria_Alphaproteobacteria_Dongiales	0.00431164	0.431164		80days	Bacteroidetes_Ignavibacteria_OPB56	0.00121066	0.121066		80days	Acidobacteria_Subgroup 18_unidentified	0.00202202	0.202202																	80days	Fibrobacteres_Fibrobacteria_Fibrobacterales	0.00210462	0.210462		80days	Acidobacteria_Subgroup 6_Unknown Order	0.00112538	0.112538
					80days	Proteobacteria_Alphaproteobacteria_Micropepsales	0.00292279	0.292279		80days	Chloroflexi_Anaerolineae_Anaerolineales	0.0325045	3.25045		80days	Acidobacteria_Subgroup 21_uncultured soil bacterium	0.00279736	0.279736																	80days	Firmicutes_Bacilli_Bacillales	0.00133729	0.133729		80days	Acidobacteria_Thermoanaerobaculia_Thermoanaerobaculales	0.00398342	0.398342
					80days	Proteobacteria_Alphaproteobacteria_Rhizobiales	0.18209	18.209		80days	Chloroflexi_Anaerolineae_Ardenticatenales	0.0013486	0.13486		80days	Acidobacteria_Subgroup 6_uncultured bacterium 213	0.0012979	0.12979																	80days	Firmicutes_Clostridia_Clostridiales	0.0409715	4.09715		80days	Actinobacteria_Acidimicrobiia_IMCC26256	0.00445364	0.445364
					80days	Proteobacteria_Alphaproteobacteria_Rhodospirillales	0.00874625	0.874625		80days	Chloroflexi_Anaerolineae_RBG-13-54-9	0.00571764	0.571764		80days	Acidobacteria_Subgroup 6_unidentified	0.0254142	2.54142																	80days	Firmicutes_Negativicutes_Selenomonadales	0.0184465	1.84465		80days	Actinobacteria_Acidimicrobiia_Microtrichales	0.00661831	0.661831
					80days	Proteobacteria_Alphaproteobacteria_Sneathiellales	0.00126537	0.126537		80days	Chloroflexi_Anaerolineae_SBR1031	0.00457242	0.457242		80days	Acidobacteria_Thermoanaerobaculia_Thermoanaerobaculales	0.00198899	0.198899																	80days	Gemmatimonadetes_Gemmatimonadetes_Gemmatimonadales	0.00987089	0.987089		80days	Actinobacteria_Actinobacteria_Corynebacteriales	0.00196937	0.196937
					80days	Proteobacteria_Alphaproteobacteria_Sphingomonadales	0.190979	19.0979		80days	Chloroflexi_Anaerolineae_SJA-15	0.00346947	0.346947		80days	Actinobacteria_Acidimicrobiia_IMCC26256	0.00269605	0.269605																	80days	Kiritimatiellaeota_Kiritimatiellae_WCHB1-41	0.00174563	0.174563		80days	Actinobacteria_Actinobacteria_Frankiales	0.00607994	0.607994
					80days	Proteobacteria_Alphaproteobacteria_uncultured	0.00189045	0.189045		80days	Chloroflexi_Chloroflexia_Chloroflexales	0.00959087	0.959087		80days	Actinobacteria_Acidimicrobiia_Microtrichales	0.00359457	0.359457																	80days	Low abundance	0.0372883	3.72883		80days	Actinobacteria_Actinobacteria_Kineosporiales	0.00323649	0.323649
					80days	Proteobacteria_Deltaproteobacteria_Bdellovibrionales	0.0053643	0.53643		80days	Chloroflexi_KD4-96_metagenome	0.00215906	0.215906		80days	Actinobacteria_Acidimicrobiia_uncultured	0.00137571	0.137571																	80days	Nitrospirae_4-29-1_uncultured Nitrospirae bacterium	0.00156804	0.156804		80days	Actinobacteria_Actinobacteria_Micrococcales	0.0527416	5.27416
					80days	Proteobacteria_Deltaproteobacteria_Desulfobacterales	0.00227663	0.227663		80days	Chloroflexi_KD4-96_uncultured Anaerolineaceae bacterium	0.00588553	0.588553		80days	Actinobacteria_Actinobacteria_Corynebacteriales	0.00352173	0.352173																	80days	Nitrospirae_Thermodesulfovibrionia_uncultured	0.0041736	0.41736		80days	Actinobacteria_Actinobacteria_Propionibacteriales	0.00604012	0.604012
					80days	Proteobacteria_Deltaproteobacteria_Desulfovibrionales	0.00264557	0.264557		80days	Chloroflexi_KD4-96_uncultured Chloroflexi bacterium	0.00207713	0.207713		80days	Actinobacteria_Actinobacteria_Frankiales	0.0128323	1.28323																	80days	Planctomycetes_Phycisphaerae_Tepidisphaerales	0.00285381	0.285381		80days	Actinobacteria_Coriobacteriia_FS118-23B-02	0.00154196	0.154196
					80days	Proteobacteria_Deltaproteobacteria_Desulfuromonadales	0.0070054	0.70054		80days	Chloroflexi_OLB14_uncultured bacterium	0.00133677	0.133677		80days	Actinobacteria_Actinobacteria_Micrococcales	0.0406681	4.06681																	80days	Planctomycetes_Planctomycetacia_Isosphaerales	0.00207615	0.207615		80days	Actinobacteria_Coriobacteriia_OPB41	0.00430169	0.430169
					80days	Proteobacteria_Deltaproteobacteria_MBNT15	0.00123412	0.123412		80days	Cyanobacteria_Melainabacteria_Gastranaerophilales	0.00295022	0.295022		80days	Actinobacteria_Actinobacteria_Micromonosporales	0.00124273	0.124273																	80days	Planctomycetes_Planctomycetacia_Pirellulales	0.00173656	0.173656		80days	Actinobacteria_MB-A2-108_uncultured bacterium	0.00152293	0.152293
					80days	Proteobacteria_Deltaproteobacteria_Myxococcales	0.00877389	0.877389		80days	Epsilonbacteraeota_Campylobacteria_Campylobacterales	0.0104265	1.04265		80days	Actinobacteria_Actinobacteria_Propionibacteriales	0.00718388	0.718388																	80days	Proteobacteria_Alphaproteobacteria_Acetobacterales	0.00145305	0.145305		80days	Actinobacteria_Thermoleophilia_Gaiellales	0.0208317	2.08317
					80days	Proteobacteria_Deltaproteobacteria_Oligoflexales	0.00163517	0.163517		80days	Fibrobacteres_Fibrobacteria_Fibrobacterales	0.00529089	0.529089		80days	Actinobacteria_Coriobacteriia_OPB41	0.00797029	0.797029																	80days	Proteobacteria_Alphaproteobacteria_Azospirillales	0.0131268	1.31268		80days	Actinobacteria_Thermoleophilia_Solirubrobacterales	0.0119843	1.19843
					80days	Proteobacteria_Deltaproteobacteria_Syntrophobacterales	0.00334435	0.334435		80days	Firmicutes_Bacilli_Bacillales	0.00109718	0.109718		80days	Actinobacteria_MB-A2-108_Actinobacteria bacterium RBG_19FT_COMBO_70_19	0.00121487	0.121487																	80days	Proteobacteria_Alphaproteobacteria_Caulobacterales	0.00195388	0.195388		80days	Armatimonadetes_Chthonomonadetes_Chthonomonadales	0.00207539	0.207539
					80days	Proteobacteria_Gammaproteobacteria_Betaproteobacteriales	0.158582	15.8582		80days	Firmicutes_Clostridia_Clostridiales	0.040676	4.0676		80days	Actinobacteria_Thermoleophilia_Gaiellales	0.0177864	1.77864																	80days	Proteobacteria_Alphaproteobacteria_Micropepsales	0.0214319	2.14319		80days	Armatimonadetes_Fimbriimonadia_Fimbriimonadales	0.00126596	0.126596
					80days	Proteobacteria_Gammaproteobacteria_Coxiellales	0.00134896	0.134896		80days	Firmicutes_Negativicutes_Selenomonadales	0.0150295	1.50295		80days	Actinobacteria_Thermoleophilia_Solirubrobacterales	0.00247245	0.247245																	80days	Proteobacteria_Alphaproteobacteria_Rhizobiales	0.0715289	7.15289		80days	Bacteroidetes_Bacteroidia_Bacteroidales	0.019983	1.9983
					80days	Proteobacteria_Gammaproteobacteria_Enterobacteriales	0.038129	3.8129		80days	Gemmatimonadetes_Gemmatimonadetes_Gemmatimonadales	0.00326692	0.326692		80days	Armatimonadetes_Chthonomonadetes_Chthonomonadales	0.00345468	0.345468																	80days	Proteobacteria_Alphaproteobacteria_Rhodospirillales	0.0154323	1.54323		80days	Bacteroidetes_Bacteroidia_Chitinophagales	0.0130303	1.30303
					80days	Proteobacteria_Gammaproteobacteria_Gammaproteobacteria Incertae Sedis	0.00139818	0.139818		80days	Kiritimatiellaeota_Kiritimatiellae_WCHB1-41	0.00109549	0.109549		80days	Armatimonadetes_Fimbriimonadia_Fimbriimonadales	0.00177562	0.177562																	80days	Proteobacteria_Alphaproteobacteria_Sphingomonadales	0.00890653	0.890653		80days	Bacteroidetes_Bacteroidia_Sphingobacteriales	0.00689126	0.689126
					80days	Proteobacteria_Gammaproteobacteria_Legionellales	0.00305819	0.305819		80days	Lentisphaerae_Lentisphaeria_Victivallales	0.00166605	0.166605		80days	Bacteroidetes_Bacteroidia_Bacteroidales	0.0444263	4.44263																	80days	Proteobacteria_Deltaproteobacteria_Deltaproteobacteria Incertae Sedis	0.00405575	0.405575		80days	Bacteroidetes_Ignavibacteria_Ignavibacteriales	0.00308984	0.308984
					80days	Proteobacteria_Gammaproteobacteria_Methylococcales	0.00143405	0.143405		80days	Low abundance	0.0301343	3.01343		80days	Bacteroidetes_Bacteroidia_Chitinophagales	0.0129232	1.29232																	80days	Proteobacteria_Deltaproteobacteria_Desulfobacterales	0.00155424	0.155424		80days	Bacteroidetes_Ignavibacteria_Kryptoniales	0.0130506	1.30506
					80days	Proteobacteria_Gammaproteobacteria_Pseudomonadales	0.0120138	1.20138		80days	Nitrospirae_4-29-1_uncultured Nitrospirae bacterium	0.00152954	0.152954		80days	Bacteroidetes_Bacteroidia_Sphingobacteriales	0.00380588	0.380588																	80days	Proteobacteria_Deltaproteobacteria_Desulfovibrionales	0.00491661	0.491661		80days	Bacteroidetes_Ignavibacteria_OPB56	0.00181444	0.181444
					80days	Proteobacteria_Gammaproteobacteria_Steroidobacterales	0.00386679	0.386679		80days	Nitrospirae_Thermodesulfovibrionia_uncultured	0.00276964	0.276964		80days	Bacteroidetes_Ignavibacteria_Ignavibacteriales	0.005302	0.5302																	80days	Proteobacteria_Deltaproteobacteria_Desulfuromonadales	0.0377208	3.77208		80days	Bacteroidetes_Ignavibacteria_SJA-28	0.00221688	0.221688
					80days	Proteobacteria_Gammaproteobacteria_Xanthomonadales	0.0112771	1.12771		80days	Planctomycetes_Phycisphaerae_Tepidisphaerales	0.00170146	0.170146		80days	Bacteroidetes_Ignavibacteria_Kryptoniales	0.00770886	0.770886																	80days	Proteobacteria_Deltaproteobacteria_MBNT15	0.0032322	0.32322		80days	Chloroflexi_AD3_uncultured Thermoflavimicrobium sp.	0.0104748	1.04748
					80days	Spirochaetes_Spirochaetia_Spirochaetales	0.00413391	0.413391		80days	Planctomycetes_Planctomycetacia_Gemmatales	0.00109512	0.109512		80days	Bacteroidetes_Ignavibacteria_OPB56	0.0013213	0.13213																	80days	Proteobacteria_Deltaproteobacteria_Myxococcales	0.0733148	7.33148		80days	Chloroflexi_Anaerolineae_Anaerolineales	0.035521	3.5521
					80days	unidentified_unidentified_unidentified	0.00174155	0.174155		80days	Planctomycetes_Planctomycetacia_Isosphaerales	0.00184617	0.184617		80days	Bacteroidetes_Ignavibacteria_SJA-28	0.00321021	0.321021																	80days	Proteobacteria_Deltaproteobacteria_Sva0485	0.00164124	0.164124		80days	Chloroflexi_Anaerolineae_RBG-13-54-9	0.0274756	2.74756
					80days	Verrucomicrobia_Verrucomicrobiae_Chthoniobacterales	0.00118441	0.118441		80days	Planctomycetes_Planctomycetacia_Pirellulales	0.00186987	0.186987		80days	Chloroflexi_Anaerolineae_Anaerolineales	0.075097	7.5097																	80days	Proteobacteria_Deltaproteobacteria_Syntrophobacterales	0.00990249	0.990249		80days	Chloroflexi_Anaerolineae_SBR1031	0.0135277	1.35277
					80days	Verrucomicrobia_Verrucomicrobiae_Opitutales	0.00208221	0.208221		80days	Proteobacteria_Alphaproteobacteria_Acetobacterales	0.00143807	0.143807		80days	Chloroflexi_Anaerolineae_RBG-13-54-9	0.032684	3.2684																	80days	Proteobacteria_Gammaproteobacteria_Betaproteobacteriales	0.161753	16.1753		80days	Chloroflexi_Anaerolineae_SJA-15	0.00432465	0.432465
					80days	Verrucomicrobia_Verrucomicrobiae_Pedosphaerales	0.00913228	0.913228		80days	Proteobacteria_Alphaproteobacteria_Azospirillales	0.0113494	1.13494		80days	Chloroflexi_Anaerolineae_SBR1031	0.0199972	1.99972																	80days	Proteobacteria_Gammaproteobacteria_Coxiellales	0.00419383	0.419383		80days	Chloroflexi_Anaerolineae_unidentified	0.0015636	0.15636
					80days	Verrucomicrobia_Verrucomicrobiae_Verrucomicrobiales	0.00216774	0.216774		80days	Proteobacteria_Alphaproteobacteria_Caulobacterales	0.00379819	0.379819		80days	Chloroflexi_Anaerolineae_SJA-15	0.00929976	0.929976																	80days	Proteobacteria_Gammaproteobacteria_Enterobacteriales	0.00179037	0.179037		80days	Chloroflexi_Chloroflexia_Chloroflexales	0.0026761	0.26761
					120days	Actinobacteria_Actinobacteria_Corynebacteriales	0.0220437	2.20437		80days	Proteobacteria_Alphaproteobacteria_Dongiales	0.00150475	0.150475		80days	Chloroflexi_Anaerolineae_uncultured Bellilinea sp.	0.00311157	0.311157																	80days	Proteobacteria_Gammaproteobacteria_Gammaproteobacteria Incertae Sedis	0.00350415	0.350415		80days	Chloroflexi_Dehalococcoidia_S085	0.00326845	0.326845
					120days	Actinobacteria_Actinobacteria_Frankiales	0.0272017	2.72017		80days	Proteobacteria_Alphaproteobacteria_Micropepsales	0.0124465	1.24465		80days	Chloroflexi_Chloroflexia_Chloroflexales	0.00384027	0.384027																	80days	Proteobacteria_Gammaproteobacteria_Methylococcales	0.00975346	0.975346		80days	Chloroflexi_JG30-KF-CM66_uncultured bacterium	0.00194006	0.194006
					120days	Actinobacteria_Actinobacteria_Kineosporiales	0.0302314	3.02314		80days	Proteobacteria_Alphaproteobacteria_Rhizobiales	0.0548771	5.48771		80days	Chloroflexi_Dehalococcoidia_S085	0.00186099	0.186099																	80days	Proteobacteria_Gammaproteobacteria_Steroidobacterales	0.00138183	0.138183		80days	Chloroflexi_KD4-96_uncultured Chloroflexi bacterium	0.00127884	0.127884
					120days	Actinobacteria_Actinobacteria_Micrococcales	0.0147299	1.47299		80days	Proteobacteria_Alphaproteobacteria_Rhodospirillales	0.00818225	0.818225		80days	Chloroflexi_KD4-96_metagenome	0.0121012	1.21012																	80days	Proteobacteria_Gammaproteobacteria_Xanthomonadales	0.00654406	0.654406		80days	Chloroflexi_KD4-96_unidentified	0.0092502	0.92502
					120days	Actinobacteria_Actinobacteria_Pseudonocardiales	0.00129896	0.129896		80days	Proteobacteria_Alphaproteobacteria_Sphingomonadales	0.0119051	1.19051		80days	Chloroflexi_KD4-96_uncultured Anaerolineaceae bacterium	0.00275988	0.275988																	80days	Spirochaetes_Leptospirae_Leptospirales	0.00172068	0.172068		80days	Chloroflexi_Ktedonobacteria_C0119	0.00174529	0.174529
					120days	Bacteroidetes_Bacteroidia_Bacteroidales	0.0061121	0.61121		80days	Proteobacteria_Deltaproteobacteria_Deltaproteobacteria Incertae Sedis	0.00404611	0.404611		80days	Chloroflexi_KD4-96_uncultured bacterium	0.00301274	0.301274																	80days	Spirochaetes_Spirochaetia_Spirochaetales	0.027307	2.7307		80days	Chloroflexi_Ktedonobacteria_Ktedonobacterales	0.0023871	0.23871
					120days	Bacteroidetes_Bacteroidia_Chitinophagales	0.0104375	1.04375		80days	Proteobacteria_Deltaproteobacteria_Desulfobacterales	0.0101649	1.01649		80days	Chloroflexi_KD4-96_uncultured Chloroflexi bacterium	0.00451217	0.451217																	80days	unidentified_unidentified_unidentified	0.00101185	0.101185		80days	Chloroflexi_OLB14_metagenome	0.00131652	0.131652
					120days	Bacteroidetes_Bacteroidia_Cytophagales	0.00958023	0.958023		80days	Proteobacteria_Deltaproteobacteria_Desulfovibrionales	0.017984	1.7984		80days	Chloroflexi_Ktedonobacteria_C0119	0.00187889	0.187889																	80days	Verrucomicrobia_Verrucomicrobiae_Chthoniobacterales	0.0067489	0.67489		80days	Chloroflexi_TK10_unidentified	0.00261978	0.261978
					120days	Bacteroidetes_Bacteroidia_Flavobacteriales	0.0259023	2.59023		80days	Proteobacteria_Deltaproteobacteria_Desulfuromonadales	0.0352825	3.52825		80days	Chloroflexi_OLB14_uncultured bacterium	0.00493957	0.493957																	80days	Verrucomicrobia_Verrucomicrobiae_Opitutales	0.00253575	0.253575		80days	Elusimicrobia_Elusimicrobia_MVP-88	0.00183742	0.183742
					120days	Bacteroidetes_Bacteroidia_Sphingobacteriales	0.0628016	6.28016		80days	Proteobacteria_Deltaproteobacteria_MBNT15	0.00341313	0.341313		80days	Epsilonbacteraeota_Campylobacteria_Campylobacterales	0.00483358	0.483358																	80days	Verrucomicrobia_Verrucomicrobiae_Pedosphaerales	0.0257865	2.57865		80days	Fibrobacteres_Chitinivibrionia_uncultured	0.0010206	0.10206
					120days	Cyanobacteria_Melainabacteria_Gastranaerophilales	0.00126884	0.126884		80days	Proteobacteria_Deltaproteobacteria_Myxococcales	0.0589172	5.89172		80days	Fibrobacteres_Fibrobacteria_Fibrobacterales	0.00100612	0.100612																	120days	Acidobacteria_Acidobacteriia_Acidobacteriales	0.0140785	1.40785		80days	Fibrobacteres_Fibrobacteria_Fibrobacterales	0.00101258	0.101258
					120days	Deinococcus-Thermus_Deinococci_Deinococcales	0.00269601	0.269601		80days	Proteobacteria_Deltaproteobacteria_Syntrophobacterales	0.00974743	0.974743		80days	Firmicutes_Bacilli_Bacillales	0.00211238	0.211238																	120days	Acidobacteria_Acidobacteriia_Solibacterales	0.0149419	1.49419		80days	Firmicutes_Bacilli_Bacillales	0.00531033	0.531033
					120days	Epsilonbacteraeota_Campylobacteria_Campylobacterales	0.0067975	0.67975		80days	Proteobacteria_Gammaproteobacteria_Aeromonadales	0.00178208	0.178208		80days	Firmicutes_Clostridia_Clostridiales	0.0133254	1.33254																	120days	Acidobacteria_Holophagae_Holophagales	0.0194065	1.94065		80days	Firmicutes_Clostridia_Clostridiales	0.0175426	1.75426
					120days	Firmicutes_Clostridia_Clostridiales	0.00430506	0.430506		80days	Proteobacteria_Gammaproteobacteria_Betaproteobacteriales	0.181539	18.1539		80days	Gemmatimonadetes_Gemmatimonadetes_Gemmatimonadales	0.0156959	1.56959																	120days	Acidobacteria_Subgroup 17_uncultured prokaryote	0.00110604	0.110604		80days	Gemmatimonadetes_Gemmatimonadetes_Gemmatimonadales	0.0360898	3.60898
					120days	Low abundance	0.0217825	2.17825		80days	Proteobacteria_Gammaproteobacteria_Ectothiorhodospirales	0.00149727	0.149727		80days	Gemmatimonadetes_S0134 terrestrial group_uncultured bacterium	0.0018894	0.18894																	120days	Acidobacteria_Subgroup 18_unidentified	0.00161185	0.161185		80days	Gemmatimonadetes_S0134 terrestrial group_uncultured bacterium	0.00258761	0.258761
					120days	Planctomycetes_Planctomycetacia_Isosphaerales	0.00388725	0.388725		80days	Proteobacteria_Gammaproteobacteria_Enterobacteriales	0.0236555	2.36555		80days	Gemmatimonadetes_S0134 terrestrial group_unidentified	0.00128835	0.128835																	120days	Acidobacteria_Subgroup 6_unidentified	0.00432342	0.432342		80days	Kiritimatiellaeota_Kiritimatiellae_WCHB1-41	0.00230806	0.230806
					120days	Proteobacteria_Alphaproteobacteria_Acetobacterales	0.00145951	0.145951		80days	Proteobacteria_Gammaproteobacteria_Gammaproteobacteria Incertae Sedis	0.00107982	0.107982		80days	Latescibacteria_uncultured bacterium mle1-16_uncultured bacterium mle1-16	0.00101667	0.101667																	120days	Actinobacteria_Acidimicrobiia_IMCC26256	0.00119563	0.119563		80days	Latescibacteria_Latescibacteria_Latescibacterales	0.00103124	0.103124
					120days	Proteobacteria_Alphaproteobacteria_Azospirillales	0.00235569	0.235569		80days	Proteobacteria_Gammaproteobacteria_Legionellales	0.00103176	0.103176		80days	Low abundance	0.0597818	5.97818																	120days	Actinobacteria_Acidimicrobiia_Microtrichales	0.00139501	0.139501		80days	Latescibacteria_uncultured Acidobacterium sp._uncultured Acidobacterium sp.	0.00136409	0.136409
					120days	Proteobacteria_Alphaproteobacteria_Caulobacterales	0.00390975	0.390975		80days	Proteobacteria_Gammaproteobacteria_Methylococcales	0.00508428	0.508428		80days	Nitrospirae_4-29-1_uncultured bacterium	0.00268596	0.268596																	120days	Actinobacteria_Actinobacteria_Corynebacteriales	0.00430228	0.430228		80days	Latescibacteria_uncultured bacterium mle1-16_uncultured bacterium mle1-16	0.00152068	0.152068
					120days	Proteobacteria_Alphaproteobacteria_Micavibrionales	0.00105263	0.105263		80days	Proteobacteria_Gammaproteobacteria_Pseudomonadales	0.0011723	0.11723		80days	Nitrospirae_4-29-1_uncultured Nitrospirae bacterium	0.00824498	0.824498																	120days	Actinobacteria_Actinobacteria_Frankiales	0.00236284	0.236284		80days	Latescibacteria_uncultured bacterium_uncultured bacterium	0.00167083	0.167083
					120days	Proteobacteria_Alphaproteobacteria_Rhizobiales	0.340515	34.0515		80days	Proteobacteria_Gammaproteobacteria_R7C24	0.00101143	0.101143		80days	Nitrospirae_4-29-1_uncultured proteobacterium	0.0018401	0.18401																	120days	Actinobacteria_Actinobacteria_Kineosporiales	0.016912	1.6912		80days	Low abundance	0.0558345	5.58345
					120days	Proteobacteria_Alphaproteobacteria_Rhodospirillales	0.00181646	0.181646		80days	Proteobacteria_Gammaproteobacteria_Steroidobacterales	0.00269447	0.269447		80days	Nitrospirae_Nitrospira_Nitrospirales	0.00100512	0.100512																	120days	Actinobacteria_Actinobacteria_Micrococcales	0.0179001	1.79001		80days	Nitrospinae_P9X2b3D02_uncultured prokaryote	0.00144935	0.144935
					120days	Proteobacteria_Alphaproteobacteria_Sphingomonadales	0.165988	16.5988		80days	Proteobacteria_Gammaproteobacteria_unidentified	0.00200653	0.200653		80days	Nitrospirae_Thermodesulfovibrionia_uncultured	0.0140181	1.40181																	120days	Actinobacteria_Actinobacteria_Micromonosporales	0.0218319	2.18319		80days	Nitrospinae_P9X2b3D02_unidentified	0.00178707	0.178707
					120days	Proteobacteria_Deltaproteobacteria_Bdellovibrionales	0.00238284	0.238284		80days	Proteobacteria_Gammaproteobacteria_Xanthomonadales	0.011775	1.1775		80days	Planctomycetes_Phycisphaerae_MSBL9	0.00264006	0.264006																	120days	Actinobacteria_Actinobacteria_Propionibacteriales	0.00163442	0.163442		80days	Nitrospirae_4-29-1_uncultured Nitrospirae bacterium	0.00301728	0.301728
					120days	Proteobacteria_Deltaproteobacteria_Desulfuromonadales	0.00132667	0.132667		80days	Spirochaetes_Leptospirae_Leptospirales	0.00413988	0.413988		80days	Planctomycetes_Phycisphaerae_Tepidisphaerales	0.00387738	0.387738																	120days	Actinobacteria_Actinobacteria_Streptomycetales	0.00139292	0.139292		80days	Nitrospirae_4-29-1_unidentified	0.00114243	0.114243
					120days	Proteobacteria_Deltaproteobacteria_Myxococcales	0.00153318	0.153318		80days	Spirochaetes_Spirochaetia_Spirochaetales	0.045935	4.5935		80days	Planctomycetes_Planctomycetacia_Gemmatales	0.00215788	0.215788																	120days	Actinobacteria_Actinobacteria_Streptosporangiales	0.0391292	3.91292		80days	Nitrospirae_Nitrospira_Nitrospirales	0.00198965	0.198965
					120days	Proteobacteria_Deltaproteobacteria_Oligoflexales	0.00191774	0.191774		80days	Verrucomicrobia_Verrucomicrobiae_Chthoniobacterales	0.00540081	0.540081		80days	Planctomycetes_Planctomycetacia_Pirellulales	0.00247149	0.247149																	120days	Actinobacteria_Coriobacteriia_OPB41	0.00259114	0.259114		80days	Nitrospirae_Thermodesulfovibrionia_uncultured	0.0123422	1.23422
					120days	Proteobacteria_Deltaproteobacteria_Syntrophobacterales	0.00119928	0.119928		80days	Verrucomicrobia_Verrucomicrobiae_Opitutales	0.00819902	0.819902		80days	Proteobacteria_Alphaproteobacteria_Acetobacterales	0.00206039	0.206039																	120days	Actinobacteria_Thermoleophilia_Gaiellales	0.00331896	0.331896		80days	Omnitrophicaeota_uncultured bacterium_uncultured bacterium	0.00265577	0.265577
					120days	Proteobacteria_Gammaproteobacteria_Betaproteobacteriales	0.0914882	9.14882		80days	Verrucomicrobia_Verrucomicrobiae_Pedosphaerales	0.0170579	1.70579		80days	Proteobacteria_Alphaproteobacteria_Caulobacterales	0.00414655	0.414655																	120days	Bacteroidetes_Bacteroidia_Bacteroidales	0.0224367	2.24367		80days	Planctomycetes_Phycisphaerae_Phycisphaerales	0.00111891	0.111891
					120days	Proteobacteria_Gammaproteobacteria_Enterobacteriales	0.0843542	8.43542		120days	Acidobacteria_Acidobacteriia_Acidobacteriales	0.00527513	0.527513		80days	Proteobacteria_Alphaproteobacteria_Elsterales	0.00127657	0.127657																	120days	Bacteroidetes_Bacteroidia_Chitinophagales	0.00985599	0.985599		80days	Planctomycetes_Phycisphaerae_Tepidisphaerales	0.00424155	0.424155
					120days	Proteobacteria_Gammaproteobacteria_Pseudomonadales	0.0100986	1.00986		120days	Acidobacteria_Acidobacteriia_Solibacterales	0.0104243	1.04243		80days	Proteobacteria_Alphaproteobacteria_Reyranellales	0.00445267	0.445267																	120days	Bacteroidetes_Bacteroidia_Cytophagales	0.00238076	0.238076		80days	Planctomycetes_Planctomycetacia_Gemmatales	0.0015004	0.15004
					120days	Proteobacteria_Gammaproteobacteria_Xanthomonadales	0.0277442	2.77442		120days	Acidobacteria_Blastocatellia (Subgroup 4)_Blastocatellales	0.00136342	0.136342		80days	Proteobacteria_Alphaproteobacteria_Rhizobiales	0.0465548	4.65548																	120days	Bacteroidetes_Bacteroidia_Sphingobacteriales	0.00344987	0.344987		80days	Planctomycetes_Planctomycetacia_Isosphaerales	0.00119465	0.119465
					120days	unidentified_unidentified_unidentified	0.00590715	0.590715		120days	Acidobacteria_Holophagae_Holophagales	0.0141568	1.41568		80days	Proteobacteria_Alphaproteobacteria_Sphingomonadales	0.0122726	1.22726																	120days	Bacteroidetes_Ignavibacteria_Kryptoniales	0.00293443	0.293443		80days	Planctomycetes_Planctomycetacia_Pirellulales	0.00395806	0.395806
					120days	Verrucomicrobia_Verrucomicrobiae_Chthoniobacterales	0.00104612	0.104612		120days	Acidobacteria_Holophagae_Subgroup 7	0.00396996	0.396996		80days	Proteobacteria_Deltaproteobacteria_Bdellovibrionales	0.00148322	0.148322																	120days	Chloroflexi_AD3_uncultured Thermoflavimicrobium sp.	0.00119547	0.119547		80days	Planctomycetes_Planctomycetacia_Planctomycetales	0.00101122	0.101122
					120days	Verrucomicrobia_Verrucomicrobiae_Opitutales	0.00130671	0.130671		120days	Acidobacteria_Subgroup 17_uncultured Geobacter sp.	0.00140545	0.140545		80days	Proteobacteria_Deltaproteobacteria_Deltaproteobacteria Incertae Sedis	0.00505344	0.505344																	120days	Chloroflexi_Anaerolineae_Anaerolineales	0.00792333	0.792333		80days	Proteobacteria_Alphaproteobacteria_Acetobacterales	0.0035934	0.35934
					120days	Verrucomicrobia_Verrucomicrobiae_Pedosphaerales	0.00152167	0.152167		120days	Acidobacteria_Subgroup 6_uncultured deep-sea bacterium	0.00102392	0.102392		80days	Proteobacteria_Deltaproteobacteria_Desulfobacterales	0.00662765	0.662765																	120days	Chloroflexi_Anaerolineae_RBG-13-54-9	0.00369256	0.369256		80days	Proteobacteria_Alphaproteobacteria_Caulobacterales	0.0039434	0.39434
										120days	Acidobacteria_Subgroup 6_unidentified	0.00923069			80days	Proteobacteria_Deltaproteobacteria_Desulfovibrionales	0.00100297	0.100297																	120days	Chloroflexi_Anaerolineae_SBR1031	0.00302925	0.302925		80days	Proteobacteria_Alphaproteobacteria_Elsterales	0.00177883	0.177883
										120days	Actinobacteria_Acidimicrobiia_IMCC26256	0.00109309			80days	Proteobacteria_Deltaproteobacteria_Desulfuromonadales	0.0165953	1.65953																	120days	Chloroflexi_Anaerolineae_SJA-15	0.00110604	0.110604		80days	Proteobacteria_Alphaproteobacteria_Micropepsales	0.00367496	0.367496
										120days	Actinobacteria_Acidimicrobiia_Microtrichales	0.00224387			80days	Proteobacteria_Deltaproteobacteria_MBNT15	0.0169612	1.69612																	120days	Chloroflexi_Chloroflexia_Chloroflexales	0.00109725	0.109725		80days	Proteobacteria_Alphaproteobacteria_Reyranellales	0.00134188	0.134188
										120days	Actinobacteria_Actinobacteria_Corynebacteriales	0.0076349			80days	Proteobacteria_Deltaproteobacteria_Myxococcales	0.0464744	4.64744																	120days	Cyanobacteria_Melainabacteria_Gastranaerophilales	0.00152167	0.152167		80days	Proteobacteria_Alphaproteobacteria_Rhizobiales	0.0614461	6.14461
										120days	Actinobacteria_Actinobacteria_Frankiales	0.00284306			80days	Proteobacteria_Deltaproteobacteria_Oligoflexales	0.0011781	0.11781																	120days	Firmicutes_Bacilli_Bacillales	0.00417086	0.417086		80days	Proteobacteria_Alphaproteobacteria_Rhodospirillales	0.0010125	0.10125
										120days	Actinobacteria_Actinobacteria_Kineosporiales	0.0086689			80days	Proteobacteria_Deltaproteobacteria_RCP2-54	0.00143905	0.143905																	120days	Firmicutes_Clostridia_Clostridiales	0.0877789	8.77789		80days	Proteobacteria_Alphaproteobacteria_Sphingomonadales	0.00835068	0.835068
										120days	Actinobacteria_Actinobacteria_Micrococcales	0.0250039			80days	Proteobacteria_Deltaproteobacteria_Sva0485	0.00243489	0.243489																	120days	Firmicutes_Negativicutes_Selenomonadales	0.0231322	2.31322		80days	Proteobacteria_Deltaproteobacteria_Bdellovibrionales	0.00132381	0.132381
										120days	Actinobacteria_Actinobacteria_Micromonosporales	0.00803732			80days	Proteobacteria_Deltaproteobacteria_Syntrophobacterales	0.0443591	4.43591																	120days	Gemmatimonadetes_Gemmatimonadetes_Gemmatimonadales	0.00497228	0.497228		80days	Proteobacteria_Deltaproteobacteria_Deltaproteobacteria Incertae Sedis	0.00516023	0.516023
										120days	Actinobacteria_Actinobacteria_Propionibacteriales	0.00498755			80days	Proteobacteria_Gammaproteobacteria_Betaproteobacteriales	0.127657	12.7657																	120days	Low abundance	0.0229684	2.29684		80days	Proteobacteria_Deltaproteobacteria_Desulfobacterales	0.00107024	0.107024
										120days	Actinobacteria_Actinobacteria_Streptomycetales	0.00208684			80days	Proteobacteria_Gammaproteobacteria_Ectothiorhodospirales	0.00187578	0.187578																	120days	Planctomycetes_Planctomycetacia_Pirellulales	0.00164441	0.164441		80days	Proteobacteria_Deltaproteobacteria_Desulfuromonadales	0.0205808	2.05808
										120days	Actinobacteria_Coriobacteriia_OPB41	0.0067531			80days	Proteobacteria_Gammaproteobacteria_Gammaproteobacteria Incertae Sedis	0.00127373	0.127373																	120days	Proteobacteria_Alphaproteobacteria_Azospirillales	0.00369468	0.369468		80days	Proteobacteria_Deltaproteobacteria_MBNT15	0.00875845	0.875845
										120days	Actinobacteria_Thermoleophilia_Gaiellales	0.00775346			80days	Proteobacteria_Gammaproteobacteria_Methylococcales	0.00359913	0.359913																	120days	Proteobacteria_Alphaproteobacteria_Caulobacterales	0.00935746	0.935746		80days	Proteobacteria_Deltaproteobacteria_Myxococcales	0.0566904	5.66904
										120days	Bacteroidetes_Bacteroidia_Bacteroidales	0.0710733			80days	Proteobacteria_Gammaproteobacteria_Steroidobacterales	0.00383347	0.383347																	120days	Proteobacteria_Alphaproteobacteria_Dongiales	0.0040343	0.40343		80days	Proteobacteria_Deltaproteobacteria_Oligoflexales	0.00229344	0.229344
										120days	Bacteroidetes_Bacteroidia_Chitinophagales	0.0120832			80days	Proteobacteria_Gammaproteobacteria_Xanthomonadales	0.0154234	1.54234																	120days	Proteobacteria_Alphaproteobacteria_Micropepsales	0.0153281	1.53281		80days	Proteobacteria_Deltaproteobacteria_RCP2-54	0.00207398	0.207398
										120days	Bacteroidetes_Bacteroidia_Cytophagales	0.00160528			80days	Rokubacteria_NC10_Methylomirabilales	0.00200998	0.200998																	120days	Proteobacteria_Alphaproteobacteria_Reyranellales	0.00149503	0.149503		80days	Proteobacteria_Deltaproteobacteria_Sva0485	0.00496147	0.496147
										120days	Bacteroidetes_Bacteroidia_Flavobacteriales	0.00199917			80days	Spirochaetes_Spirochaetia_Spirochaetales	0.00408724	0.408724																	120days	Proteobacteria_Alphaproteobacteria_Rhizobiales	0.262023	26.2023		80days	Proteobacteria_Deltaproteobacteria_Syntrophobacterales	0.0234236	2.34236
										120days	Bacteroidetes_Bacteroidia_Sphingobacteriales	0.00618551			80days	TA06_uncultured soil bacterium_uncultured soil bacterium	0.0019036	0.19036																	120days	Proteobacteria_Alphaproteobacteria_Rhodospirillales	0.00343521	0.343521		80days	Proteobacteria_Gammaproteobacteria_Betaproteobacteriales	0.112715	11.2715
										120days	Bacteroidetes_Ignavibacteria_Ignavibacteriales	0.00455547			80days	unidentified_unidentified_unidentified	0.00179643	0.179643																	120days	Proteobacteria_Alphaproteobacteria_Sphingomonadales	0.0103868	1.03868		80days	Proteobacteria_Gammaproteobacteria_CCD24	0.00134006	0.134006
										120days	Bacteroidetes_Ignavibacteria_Kryptoniales	0.00240163			80days	Verrucomicrobia_Verrucomicrobiae_Chthoniobacterales	0.00211982	0.211982																	120days	Proteobacteria_Alphaproteobacteria_unidentified	0.00240195	0.240195		80days	Proteobacteria_Gammaproteobacteria_Gammaproteobacteria Incertae Sedis	0.0056584	0.56584
										120days	Bacteroidetes_Ignavibacteria_SJA-28	0.00107385			80days	Verrucomicrobia_Verrucomicrobiae_Pedosphaerales	0.0227741	2.27741																	120days	Proteobacteria_Deltaproteobacteria_Deltaproteobacteria Incertae Sedis	0.00535713	0.535713		80days	Proteobacteria_Gammaproteobacteria_Methylococcales	0.00348378	0.348378
										120days	Chloroflexi_Anaerolineae_Anaerolineales	0.0408089			80days	Zixibacteria_uncultured bacterium_uncultured bacterium	0.00118243	0.118243																	120days	Proteobacteria_Deltaproteobacteria_Desulfovibrionales	0.00872511	0.872511		80days	Proteobacteria_Gammaproteobacteria_Pseudomonadales	0.00155388	0.155388
										120days	Chloroflexi_Anaerolineae_Ardenticatenales	0.0015344			80days	Zixibacteria_uncultured prokaryote_uncultured prokaryote	0.00117074	0.117074																	120days	Proteobacteria_Deltaproteobacteria_Desulfuromonadales	0.00503728	0.503728		80days	Proteobacteria_Gammaproteobacteria_Steroidobacterales	0.00432526	0.432526
										120days	Chloroflexi_Anaerolineae_RBG-13-54-9	0.00916808			120days	Acidobacteria_Acidobacteriia_Acidobacteriales	0.0104213	1.04213																	120days	Proteobacteria_Deltaproteobacteria_Myxococcales	0.0320638	3.20638		80days	Proteobacteria_Gammaproteobacteria_WD260	0.00140301	0.140301
										120days	Chloroflexi_Anaerolineae_SBR1031	0.00803756			120days	Acidobacteria_Acidobacteriia_Solibacterales	0.0172406	1.72406																	120days	Proteobacteria_Deltaproteobacteria_Syntrophobacterales	0.00582179	0.582179		80days	Proteobacteria_Gammaproteobacteria_Xanthomonadales	0.0156218	1.56218
										120days	Chloroflexi_Anaerolineae_SJA-15	0.00728746			120days	Acidobacteria_Acidobacteriia_Subgroup 13	0.00100874	0.100874																	120days	Proteobacteria_Gammaproteobacteria_Betaproteobacteriales	0.150239	15.0239		80days	Rokubacteria_NC10_Methylomirabilales	0.00178642	0.178642
										120days	Chloroflexi_Chloroflexia_Chloroflexales	0.00271509			120days	Acidobacteria_Aminicenantia_Aminicenantales	0.00368141	0.368141																	120days	Proteobacteria_Gammaproteobacteria_Coxiellales	0.0279469	2.79469		80days	Rokubacteria_NC10_Rokubacteriales	0.00163306	0.163306
										120days	Chloroflexi_KD4-96_metagenome	0.00502693			120days	Acidobacteria_Blastocatellia (Subgroup 4)_Blastocatellales	0.0053966	0.53966																	120days	Proteobacteria_Gammaproteobacteria_Enterobacteriales	0.00146101	0.146101		80days	Spirochaetes_Spirochaetia_Spirochaetales	0.0030093	0.30093
										120days	Chloroflexi_KD4-96_uncultured Anaerolineaceae bacterium	0.00357483			120days	Acidobacteria_Holophagae_Holophagales	0.00418618	0.418618																	120days	Proteobacteria_Gammaproteobacteria_Gammaproteobacteria Incertae Sedis	0.019173	1.9173		80days	TA06_uncultured soil bacterium_uncultured soil bacterium	0.00110637	0.110637
										120days	Chloroflexi_OLB14_uncultured bacterium	0.00115841			120days	Acidobacteria_Holophagae_Subgroup 7	0.0143573	1.43573																	120days	Proteobacteria_Gammaproteobacteria_Methylococcales	0.00224761	0.224761		80days	unidentified_unidentified_unidentified	0.00413708	0.413708
										120days	Cyanobacteria_Melainabacteria_Gastranaerophilales	0.00412815			120days	Acidobacteria_Subgroup 17_uncultured prokaryote	0.00562368	0.562368																	120days	Proteobacteria_Gammaproteobacteria_Pseudomonadales	0.00318645	0.318645		80days	Verrucomicrobia_Verrucomicrobiae_Chthoniobacterales	0.00495967	0.495967
										120days	Epsilonbacteraeota_Campylobacteria_Campylobacterales	0.00998451			120days	Acidobacteria_Subgroup 18_unidentified	0.0057159	0.57159																	120days	Proteobacteria_Gammaproteobacteria_Xanthomonadales	0.00253188	0.253188		80days	Verrucomicrobia_Verrucomicrobiae_Pedosphaerales	0.0214644	2.14644
										120days	Firmicutes_Bacilli_Bacillales	0.00181811			120days	Acidobacteria_Subgroup 21_uncultured soil bacterium	0.0020475	0.20475																	120days	Spirochaetes_Spirochaetia_Spirochaetales	0.0418395	4.18395		120days	Acidobacteria_Acidobacteriia_Acidobacteriales	0.0372679	3.72679
										120days	Firmicutes_Clostridia_Clostridiales	0.0593511			120days	Acidobacteria_Subgroup 6_unidentified	0.0224687	2.24687																	120days	unidentified_unidentified_unidentified	0.00116199	0.116199		120days	Acidobacteria_Acidobacteriia_Solibacterales	0.0174671	1.74671
										120days	Firmicutes_Negativicutes_Selenomonadales	0.0114072			120days	Acidobacteria_Thermoanaerobaculia_Thermoanaerobaculales	0.00148978	0.148978																	120days	Verrucomicrobia_Verrucomicrobiae_Chthoniobacterales	0.0013953	0.13953		120days	Acidobacteria_Aminicenantia_Aminicenantales	0.00332036	0.332036
										120days	Gemmatimonadetes_Gemmatimonadetes_Gemmatimonadales	0.0049581			120days	Actinobacteria_Acidimicrobiia_IMCC26256	0.00292255	0.292255																	120days	Verrucomicrobia_Verrucomicrobiae_Pedosphaerales	0.00492977	0.492977		120days	Acidobacteria_Blastocatellia (Subgroup 4)_Blastocatellales	0.00221775	0.221775
										120days	Lentisphaerae_Lentisphaeria_Victivallales	0.00109493			120days	Actinobacteria_Acidimicrobiia_Microtrichales	0.00525539	0.525539																						120days	Acidobacteria_Blastocatellia (Subgroup 4)_Pyrinomonadales	0.00120283	0.120283
										120days	Low abundance	0.0374937			120days	Actinobacteria_Actinobacteria_Corynebacteriales	0.00230599	0.230599																						120days	Acidobacteria_Holophagae_Holophagales	0.0011515	0.11515
										120days	Nitrospirae_4-29-1_uncultured Nitrospirae bacterium	0.00155463			120days	Actinobacteria_Actinobacteria_Frankiales	0.00548282	0.548282																						120days	Acidobacteria_Holophagae_Subgroup 7	0.017592	1.7592
										120days	Nitrospirae_Thermodesulfovibrionia_uncultured	0.0020026			120days	Actinobacteria_Actinobacteria_Kineosporiales	0.0010948	0.10948																						120days	Acidobacteria_Subgroup 17_uncultured Acidobacteriales bacterium	0.00125597	0.125597
										120days	Planctomycetes_Phycisphaerae_Tepidisphaerales	0.00191443			120days	Actinobacteria_Actinobacteria_Micrococcales	0.0309256	3.09256																						120days	Acidobacteria_Subgroup 17_uncultured prokaryote	0.00493411	0.493411
										120days	Planctomycetes_Planctomycetacia_Isosphaerales	0.00127423			120days	Actinobacteria_Actinobacteria_Micromonosporales	0.00170904	0.170904																						120days	Acidobacteria_Subgroup 17_unidentified	0.00260958	0.260958
										120days	Planctomycetes_Planctomycetacia_Pirellulales	0.00268877			120days	Actinobacteria_Actinobacteria_Propionibacteriales	0.00479438	0.479438																						120days	Acidobacteria_Subgroup 18_uncultured bacterium	0.00159346	0.159346
										120days	Proteobacteria_Alphaproteobacteria_Azospirillales	0.00901457			120days	Actinobacteria_Actinobacteria_unidentified	0.00153169	0.153169																						120days	Acidobacteria_Subgroup 18_unidentified	0.00241038	0.241038
										120days	Proteobacteria_Alphaproteobacteria_Caulobacterales	0.00953358			120days	Actinobacteria_Coriobacteriia_OPB41	0.00652197	0.652197																						120days	Acidobacteria_Subgroup 6_uncultured Anaeromyxobacter sp.	0.00653754	0.653754
										120days	Proteobacteria_Alphaproteobacteria_Dongiales	0.00112505			120days	Actinobacteria_MB-A2-108_Actinobacteria bacterium RBG_19FT_COMBO_70_19	0.00225901	0.225901																						120days	Acidobacteria_Subgroup 6_uncultured bacterium DA023	0.00903787	0.903787
										120days	Proteobacteria_Alphaproteobacteria_Micropepsales	0.00925415			120days	Actinobacteria_MB-A2-108_uncultured bacterium	0.00107634	0.107634																						120days	Acidobacteria_Subgroup 6_unidentified	0.012037	1.2037
										120days	Proteobacteria_Alphaproteobacteria_Reyranellales	0.00150366			120days	Actinobacteria_Thermoleophilia_Gaiellales	0.0127842	1.27842																						120days	Acidobacteria_Thermoanaerobaculia_Thermoanaerobaculales	0.00231596	0.231596
										120days	Proteobacteria_Alphaproteobacteria_Rhizobiales	0.116891			120days	Actinobacteria_Thermoleophilia_Solirubrobacterales	0.0025188	0.25188																						120days	Actinobacteria_Acidimicrobiia_IMCC26256	0.00691589	0.691589
										120days	Proteobacteria_Alphaproteobacteria_Rhodospirillales	0.00248252			120days	Armatimonadetes_Chthonomonadetes_Chthonomonadales	0.00236369	0.236369																						120days	Actinobacteria_Acidimicrobiia_Microtrichales	0.0057533	0.57533
										120days	Proteobacteria_Alphaproteobacteria_Sphingomonadales	0.0141913			120days	Armatimonadetes_Fimbriimonadia_Fimbriimonadales	0.00209051	0.209051																						120days	Actinobacteria_Actinobacteria_Corynebacteriales	0.00203258	0.203258
										120days	Proteobacteria_Deltaproteobacteria_Deltaproteobacteria Incertae Sedis	0.00436294			120days	Bacteroidetes_Bacteroidia_Bacteroidales	0.0508731	5.08731																						120days	Actinobacteria_Actinobacteria_Frankiales	0.00667056	0.667056
										120days	Proteobacteria_Deltaproteobacteria_Desulfobacterales	0.00910007			120days	Bacteroidetes_Bacteroidia_Chitinophagales	0.0153442	1.53442																						120days	Actinobacteria_Actinobacteria_Kineosporiales	0.00113159	0.113159
										120days	Proteobacteria_Deltaproteobacteria_Desulfovibrionales	0.00864413			120days	Bacteroidetes_Bacteroidia_Sphingobacteriales	0.00481964	0.481964																						120days	Actinobacteria_Actinobacteria_Micrococcales	0.0402216	4.02216
										120days	Proteobacteria_Deltaproteobacteria_Desulfuromonadales	0.0243203			120days	Bacteroidetes_Ignavibacteria_Ignavibacteriales	0.00744469	0.744469																						120days	Actinobacteria_Actinobacteria_Propionibacteriales	0.0039064	0.39064
										120days	Proteobacteria_Deltaproteobacteria_MBNT15	0.00424971			120days	Bacteroidetes_Ignavibacteria_Kryptoniales	0.00706193	0.706193																						120days	Actinobacteria_Coriobacteriia_FS118-23B-02	0.00180111	0.180111
										120days	Proteobacteria_Deltaproteobacteria_Myxococcales	0.0482925			120days	Bacteroidetes_Ignavibacteria_OPB56	0.00142726	0.142726																						120days	Actinobacteria_Coriobacteriia_OPB41	0.00425751	0.425751
										120days	Proteobacteria_Deltaproteobacteria_Oligoflexales	0.0010715			120days	Bacteroidetes_Ignavibacteria_SJA-28	0.00471657	0.471657																						120days	Actinobacteria_MB-A2-108_uncultured soil bacterium	0.00105057	0.105057
										120days	Proteobacteria_Deltaproteobacteria_Syntrophobacterales	0.0247712			120days	Chloroflexi_Anaerolineae_Anaerolineales	0.0604991	6.04991																						120days	Actinobacteria_Thermoleophilia_Gaiellales	0.0189002	1.89002
										120days	Proteobacteria_Gammaproteobacteria_Betaproteobacteriales	0.180495			120days	Chloroflexi_Anaerolineae_RBG-13-54-9	0.026849	2.6849																						120days	Actinobacteria_Thermoleophilia_Solirubrobacterales	0.00899488	0.899488
										120days	Proteobacteria_Gammaproteobacteria_Diplorickettsiales	0.00121198			120days	Chloroflexi_Anaerolineae_SBR1031	0.0198618	1.98618																						120days	Armatimonadetes_Chthonomonadetes_Chthonomonadales	0.00144338	0.144338
										120days	Proteobacteria_Gammaproteobacteria_Enterobacteriales	0.00479382			120days	Chloroflexi_Anaerolineae_SJA-15	0.0111181	1.11181																						120days	Bacteroidetes_Bacteroidia_Bacteroidales	0.0209949	2.09949
										120days	Proteobacteria_Gammaproteobacteria_Gammaproteobacteria Incertae Sedis	0.0029734			120days	Chloroflexi_Anaerolineae_uncultured Bellilinea sp.	0.00220255	0.220255																						120days	Bacteroidetes_Bacteroidia_Chitinophagales	0.0128996	1.28996
										120days	Proteobacteria_Gammaproteobacteria_Methylococcales	0.00515306			120days	Chloroflexi_Chloroflexia_Chloroflexales	0.00424928	0.424928																						120days	Bacteroidetes_Bacteroidia_Flavobacteriales	0.00147018	0.147018
										120days	Proteobacteria_Gammaproteobacteria_Pseudomonadales	0.00491426			120days	Chloroflexi_Dehalococcoidia_S085	0.00155913	0.155913																						120days	Bacteroidetes_Bacteroidia_Sphingobacteriales	0.00886444	0.886444
										120days	Proteobacteria_Gammaproteobacteria_Steroidobacterales	0.00155571			120days	Chloroflexi_JG30-KF-CM66_unidentified	0.00125953	0.125953																						120days	Bacteroidetes_Ignavibacteria_Ignavibacteriales	0.00347958	0.347958
										120days	Proteobacteria_Gammaproteobacteria_Xanthomonadales	0.00922846			120days	Chloroflexi_KD4-96_metagenome	0.0124205	1.24205																						120days	Bacteroidetes_Ignavibacteria_Kryptoniales	0.0119114	1.19114
										120days	Spirochaetes_Leptospirae_Leptospirales	0.00221271			120days	Chloroflexi_KD4-96_uncultured bacterium	0.00388958	0.388958																						120days	Bacteroidetes_Ignavibacteria_OPB56	0.00125592	0.125592
										120days	Spirochaetes_Spirochaetia_Spirochaetales	0.0297597			120days	Chloroflexi_KD4-96_uncultured Chloroflexi bacterium	0.00437033	0.437033																						120days	Bacteroidetes_Ignavibacteria_SJA-28	0.00321833	0.321833
										120days	unidentified_unidentified_unidentified	0.00272115			120days	Chloroflexi_Ktedonobacteria_C0119	0.00172911	0.172911																						120days	Chloroflexi_AD3_uncultured Thermoflavimicrobium sp.	0.0151826	1.51826
										120days	Verrucomicrobia_Verrucomicrobiae_Chthoniobacterales	0.00356145			120days	Chloroflexi_OLB14_uncultured bacterium	0.00540506	0.540506																						120days	Chloroflexi_Anaerolineae_Anaerolineales	0.030913	3.0913
										120days	Verrucomicrobia_Verrucomicrobiae_Opitutales	0.00403046			120days	Chloroflexi_SHA-26_uncultured bacterium	0.00125657	0.125657																						120days	Chloroflexi_Anaerolineae_RBG-13-54-9	0.0232286	2.32286
										120days	Verrucomicrobia_Verrucomicrobiae_Pedosphaerales	0.0146661			120days	Chloroflexi_SHA-26_unidentified	0.00122607	0.122607																						120days	Chloroflexi_Anaerolineae_SBR1031	0.00923133	0.923133
															120days	Elusimicrobia_Elusimicrobia_MVP-88	0.00123303	0.123303																						120days	Chloroflexi_Anaerolineae_SJA-15	0.00450766	0.450766
															120days	Elusimicrobia_Endomicrobia_Endomicrobiales	0.00153816	0.153816																						120days	Chloroflexi_Anaerolineae_unidentified	0.00128555	0.128555
															120days	Epsilonbacteraeota_Campylobacteria_Campylobacterales	0.00406987	0.406987																						120days	Chloroflexi_Chloroflexia_Chloroflexales	0.00251557	0.251557
															120days	Firmicutes_Clostridia_Clostridiales	0.00723058	0.723058																						120days	Chloroflexi_Dehalococcoidia_S085	0.00330444	0.330444
															120days	Gemmatimonadetes_Gemmatimonadetes_Gemmatimonadales	0.0157189	1.57189																						120days	Chloroflexi_JG30-KF-CM66_unidentified	0.00142399	0.142399
															120days	Gemmatimonadetes_S0134 terrestrial group_uncultured Gemmatimonadetes bacterium	0.00173671	0.173671																						120days	Chloroflexi_KD4-96_uncultured bacterium	0.00124706	0.124706
															120days	Gemmatimonadetes_S0134 terrestrial group_unidentified	0.0017785	0.17785																						120days	Chloroflexi_KD4-96_uncultured Chloroflexi bacterium	0.0014009	0.14009
															120days	Kiritimatiellaeota_Kiritimatiellae_WCHB1-41	0.00120301	0.120301																						120days	Chloroflexi_KD4-96_unidentified	0.00249399	0.249399
															120days	Latescibacteria_uncultured bacterium mle1-16_uncultured bacterium mle1-16	0.00127745	0.127745																						120days	Chloroflexi_SHA-26_uncultured bacterium	0.00116935	0.116935
															120days	Latescibacteria_uncultured soil bacterium PBS-III-30_uncultured soil bacterium PBS-III-30	0.00105871	0.105871																						120days	Chloroflexi_TK10_unidentified	0.00104685	0.104685
															120days	Low abundance	0.0502852	5.02852																						120days	Elusimicrobia_Elusimicrobia_Lineage IV	0.00148536	0.148536
															120days	Nitrospinae_P9X2b3D02_uncultured prokaryote	0.0012309	0.12309																						120days	Elusimicrobia_Elusimicrobia_MVP-88	0.00153767	0.153767
															120days	Nitrospirae_4-29-1_uncultured bacterium	0.00215526	0.215526																						120days	Elusimicrobia_Lineage IIa_uncultured soil bacterium	0.00111579	0.111579
															120days	Nitrospirae_4-29-1_uncultured Nitrospirae bacterium	0.00787677	0.787677																						120days	Fibrobacteres_Fibrobacteria_Fibrobacterales	0.00124159	0.124159
															120days	Nitrospirae_4-29-1_uncultured proteobacterium	0.00118587	0.118587																						120days	Firmicutes_Bacilli_Bacillales	0.00378472	0.378472
															120days	Nitrospirae_Nitrospira_Nitrospirales	0.00102036	0.102036																						120days	Firmicutes_Clostridia_Clostridiales	0.0118794	1.18794
															120days	Nitrospirae_Thermodesulfovibrionia_uncultured	0.0201107	2.01107																						120days	Gemmatimonadetes_Gemmatimonadetes_Gemmatimonadales	0.0309206	3.09206
															120days	Patescibacteria_CPR2_uncultured bacterium	0.00103496	0.103496																						120days	Gemmatimonadetes_S0134 terrestrial group_uncultured bacterium	0.00105268	0.105268
															120days	Planctomycetes_Phycisphaerae_MSBL9	0.00419746	0.419746																						120days	Kiritimatiellaeota_Kiritimatiellae_WCHB1-41	0.00336359	0.336359
															120days	Planctomycetes_Phycisphaerae_Tepidisphaerales	0.00389657	0.389657																						120days	Latescibacteria_uncultured Acidobacterium sp._uncultured Acidobacterium sp.	0.00138958	0.138958
															120days	Planctomycetes_Planctomycetacia_Gemmatales	0.00197141	0.197141																						120days	Latescibacteria_uncultured bacterium mle1-16_uncultured bacterium mle1-16	0.00153948	0.153948
															120days	Planctomycetes_Planctomycetacia_Pirellulales	0.0032871	0.32871																						120days	Latescibacteria_uncultured soil bacterium PBS-III-30_uncultured soil bacterium PBS-III-30	0.00113148	0.113148
															120days	Proteobacteria_Alphaproteobacteria_Acetobacterales	0.00168193	0.168193																						120days	Latescibacteria_uncultured soil bacterium PRR-12_uncultured soil bacterium PRR-12	0.00113159	0.113159
															120days	Proteobacteria_Alphaproteobacteria_Caulobacterales	0.00353715	0.353715																						120days	Low abundance	0.0607545	6.07545
															120days	Proteobacteria_Alphaproteobacteria_Micropepsales	0.00143228	0.143228																						120days	Nitrospinae_P9X2b3D02_uncultured prokaryote	0.00333442	0.333442
															120days	Proteobacteria_Alphaproteobacteria_Reyranellales	0.00401537	0.401537																						120days	Nitrospirae_4-29-1_uncultured Myxococcales bacterium	0.0013995	0.13995
															120days	Proteobacteria_Alphaproteobacteria_Rhizobiales	0.0442263	4.42263																						120days	Nitrospirae_4-29-1_uncultured Nitrospirae bacterium	0.00599103	0.599103
															120days	Proteobacteria_Alphaproteobacteria_Sphingomonadales	0.0141987	1.41987																						120days	Nitrospirae_4-29-1_unidentified	0.00130979	0.130979
															120days	Proteobacteria_Deltaproteobacteria_Bdellovibrionales	0.00153256	0.153256																						120days	Nitrospirae_Nitrospira_Nitrospirales	0.00282412	0.282412
															120days	Proteobacteria_Deltaproteobacteria_Deltaproteobacteria Incertae Sedis	0.00525103	0.525103																						120days	Nitrospirae_Thermodesulfovibrionia_uncultured	0.0134216	1.34216
															120days	Proteobacteria_Deltaproteobacteria_Desulfarculales	0.00226244	0.226244																						120days	Omnitrophicaeota_uncultured bacterium_uncultured bacterium	0.00415723	0.415723
															120days	Proteobacteria_Deltaproteobacteria_Desulfobacterales	0.00833629	0.833629																						120days	Planctomycetes_Phycisphaerae_Tepidisphaerales	0.00351684	0.351684
															120days	Proteobacteria_Deltaproteobacteria_Desulfovibrionales	0.00153676	0.153676																						120days	Planctomycetes_Planctomycetacia_Gemmatales	0.00168366	0.168366
															120days	Proteobacteria_Deltaproteobacteria_Desulfuromonadales	0.0212226	2.12226																						120days	Planctomycetes_Planctomycetacia_Pirellulales	0.00340321	0.340321
															120days	Proteobacteria_Deltaproteobacteria_MBNT15	0.0151487	1.51487																						120days	Planctomycetes_Planctomycetacia_Planctomycetales	0.0014693	0.14693
															120days	Proteobacteria_Deltaproteobacteria_Myxococcales	0.0365159	3.65159																						120days	Proteobacteria_Alphaproteobacteria_Acetobacterales	0.0036461	0.36461
															120days	Proteobacteria_Deltaproteobacteria_Oligoflexales	0.00131888	0.131888																						120days	Proteobacteria_Alphaproteobacteria_Caulobacterales	0.00371956	0.371956
															120days	Proteobacteria_Deltaproteobacteria_RCP2-54	0.00175871	0.175871																						120days	Proteobacteria_Alphaproteobacteria_Micropepsales	0.00429351	0.429351
															120days	Proteobacteria_Deltaproteobacteria_Sva0485	0.00278668	0.278668																						120days	Proteobacteria_Alphaproteobacteria_Rhizobiales	0.0706194	7.06194
															120days	Proteobacteria_Deltaproteobacteria_Syntrophobacterales	0.0470074	4.70074																						120days	Proteobacteria_Alphaproteobacteria_Sphingomonadales	0.00877013	0.877013
															120days	Proteobacteria_Gammaproteobacteria_Betaproteobacteriales	0.154309	15.4309																						120days	Proteobacteria_Deltaproteobacteria_Bdellovibrionales	0.00208905	0.208905
															120days	Proteobacteria_Gammaproteobacteria_Coxiellales	0.00111164	0.111164																						120days	Proteobacteria_Deltaproteobacteria_Deltaproteobacteria Incertae Sedis	0.00702354	0.702354
															120days	Proteobacteria_Gammaproteobacteria_Ectothiorhodospirales	0.00266516	0.266516																						120days	Proteobacteria_Deltaproteobacteria_Desulfarculales	0.00138436	0.138436
															120days	Proteobacteria_Gammaproteobacteria_Gammaproteobacteria Incertae Sedis	0.00223328	0.223328																						120days	Proteobacteria_Deltaproteobacteria_Desulfobacterales	0.00210161	0.210161
															120days	Proteobacteria_Gammaproteobacteria_Methylococcales	0.00220301	0.220301																						120days	Proteobacteria_Deltaproteobacteria_Desulfovibrionales	0.00101198	0.101198
															120days	Proteobacteria_Gammaproteobacteria_Steroidobacterales	0.00446022	0.446022																						120days	Proteobacteria_Deltaproteobacteria_Desulfuromonadales	0.0285634	2.85634
															120days	Proteobacteria_Gammaproteobacteria_Xanthomonadales	0.0164315	1.64315																						120days	Proteobacteria_Deltaproteobacteria_MBNT15	0.0096985	0.96985
															120days	Rokubacteria_NC10_Methylomirabilales	0.0022678	0.22678																						120days	Proteobacteria_Deltaproteobacteria_Myxococcales	0.0535163	5.35163
															120days	Spirochaetes_Spirochaetia_Spirochaetales	0.00356178	0.356178																						120days	Proteobacteria_Deltaproteobacteria_Oligoflexales	0.00276133	0.276133
															120days	TA06_uncultured soil bacterium_uncultured soil bacterium	0.00244553	0.244553																						120days	Proteobacteria_Deltaproteobacteria_RCP2-54	0.00126687	0.126687
															120days	unidentified_unidentified_unidentified	0.00135122	0.135122																						120days	Proteobacteria_Deltaproteobacteria_Sva0485	0.00691556	0.691556
															120days	Verrucomicrobia_Verrucomicrobiae_Chthoniobacterales	0.00165712	0.165712																						120days	Proteobacteria_Deltaproteobacteria_Syntrophobacterales	0.0284789	2.84789
															120days	Verrucomicrobia_Verrucomicrobiae_Pedosphaerales	0.0242895	2.42895																						120days	Proteobacteria_Deltaproteobacteria_unidentified	0.00150875	0.150875
															120days	Zixibacteria_uncultured bacterium_uncultured bacterium	0.00148578	0.148578																						120days	Proteobacteria_Gammaproteobacteria_Betaproteobacteriales	0.133052	13.3052
															120days	Zixibacteria_uncultured prokaryote_uncultured prokaryote	0.00180239	0.180239																						120days	Proteobacteria_Gammaproteobacteria_Gammaproteobacteria Incertae Sedis	0.0055763	0.55763
															140days	Acidobacteria_Acidobacteriia_Acidobacteriales	0.0103537	1.03537																						120days	Proteobacteria_Gammaproteobacteria_Methylococcales	0.00762053	0.762053
															140days	Acidobacteria_Acidobacteriia_Solibacterales	0.0168694	1.68694																						120days	Proteobacteria_Gammaproteobacteria_Pseudomonadales	0.00136975	0.136975
															140days	Acidobacteria_Acidobacteriia_Subgroup 13	0.00111224	0.111224																						120days	Proteobacteria_Gammaproteobacteria_Steroidobacterales	0.00540955	0.540955
															140days	Acidobacteria_Aminicenantia_Aminicenantales	0.00290816	0.290816																						120days	Proteobacteria_Gammaproteobacteria_Xanthomonadales	0.0107894	1.07894
															140days	Acidobacteria_Blastocatellia (Subgroup 4)_Blastocatellales	0.00466091	0.466091																						120days	Spirochaetes_Spirochaetia_Spirochaetales	0.00362382	0.362382
															140days	Acidobacteria_Blastocatellia (Subgroup 4)_Pyrinomonadales	0.00124586	0.124586																						120days	TA06_uncultured soil bacterium_uncultured soil bacterium	0.00151059	0.151059
															140days	Acidobacteria_Holophagae_Holophagales	0.00332175	0.332175																						120days	unidentified_unidentified_unidentified	0.00567683	0.567683
															140days	Acidobacteria_Holophagae_Subgroup 7	0.0129158	1.29158																						120days	Verrucomicrobia_Verrucomicrobiae_Chthoniobacterales	0.00636225	0.636225
															140days	Acidobacteria_Subgroup 17_uncultured prokaryote	0.00163927	0.163927																						120days	Verrucomicrobia_Verrucomicrobiae_Opitutales	0.0013717	0.13717
															140days	Acidobacteria_Subgroup 17_unidentified	0.00482924	0.482924																						120days	Verrucomicrobia_Verrucomicrobiae_Pedosphaerales	0.0263535	2.63535
															140days	Acidobacteria_Subgroup 18_unidentified	0.00446216	0.446216																						140days	Acidobacteria_Acidobacteriia_Acidobacteriales	0.0478097	4.78097
															140days	Acidobacteria_Subgroup 21_uncultured soil bacterium	0.00143648	0.143648																						140days	Acidobacteria_Acidobacteriia_Solibacterales	0.0312526	3.12526
															140days	Acidobacteria_Subgroup 6_uncultured Anaeromyxobacter sp.	0.00139641	0.139641																						140days	Acidobacteria_Acidobacteriia_Subgroup 12	0.00161716	0.161716
															140days	Acidobacteria_Subgroup 6_uncultured prokaryote	0.0027052	0.27052																						140days	Acidobacteria_Acidobacteriia_Subgroup 13	0.00161936	0.161936
															140days	Acidobacteria_Subgroup 6_unidentified	0.0122002	1.22002																						140days	Acidobacteria_Aminicenantia_Aminicenantales	0.00249035	0.249035
															140days	Acidobacteria_Subgroup 6_Unknown Order	0.00231867	0.231867																						140days	Acidobacteria_Blastocatellia (Subgroup 4)_Blastocatellales	0.00244166	0.244166
															140days	Acidobacteria_Thermoanaerobaculia_Thermoanaerobaculales	0.00175107	0.175107																						140days	Acidobacteria_Holophagae_Holophagales	0.00238523	0.238523
															140days	Actinobacteria_Acidimicrobiia_IMCC26256	0.00260684	0.260684																						140days	Acidobacteria_Holophagae_Subgroup 7	0.0183538	1.83538
															140days	Actinobacteria_Acidimicrobiia_Microtrichales	0.00642603	0.642603																						140days	Acidobacteria_Subgroup 17_metagenome	0.00187698	0.187698
															140days	Actinobacteria_Actinobacteria_Corynebacteriales	0.00290226	0.290226																						140days	Acidobacteria_Subgroup 17_uncultured prokaryote	0.00299003	0.299003
															140days	Actinobacteria_Actinobacteria_Frankiales	0.00796121	0.796121																						140days	Acidobacteria_Subgroup 17_unidentified	0.00100991	0.100991
															140days	Actinobacteria_Actinobacteria_Kineosporiales	0.00403206	0.403206																						140days	Acidobacteria_Subgroup 18_unidentified	0.00178139	0.178139
															140days	Actinobacteria_Actinobacteria_Micrococcales	0.0286543	2.86543																						140days	Acidobacteria_Subgroup 6_uncultured Anaeromyxobacter sp.	0.0104431	1.04431
															140days	Actinobacteria_Actinobacteria_Propionibacteriales	0.00514284	0.514284																						140days	Acidobacteria_Subgroup 6_uncultured proteobacterium	0.00666961	0.666961
															140days	Actinobacteria_Coriobacteriia_OPB41	0.0049464	0.49464																						140days	Acidobacteria_Subgroup 6_unidentified	0.0103999	1.03999
															140days	Actinobacteria_MB-A2-108_Actinobacteria bacterium RBG_19FT_COMBO_70_19	0.00258745	0.258745																						140days	Acidobacteria_Thermoanaerobaculia_Thermoanaerobaculales	0.00374998	0.374998
															140days	Actinobacteria_Thermoleophilia_Gaiellales	0.0138004	1.38004																						140days	Actinobacteria_Acidimicrobiia_IMCC26256	0.00584858	0.584858
															140days	Actinobacteria_Thermoleophilia_Solirubrobacterales	0.0025878	0.25878																						140days	Actinobacteria_Acidimicrobiia_Microtrichales	0.00694269	0.694269
															140days	Armatimonadetes_Chthonomonadetes_Chthonomonadales	0.0026801	0.26801																						140days	Actinobacteria_Actinobacteria_Corynebacteriales	0.00182559	0.182559
															140days	Armatimonadetes_Fimbriimonadia_Fimbriimonadales	0.00178275	0.178275																						140days	Actinobacteria_Actinobacteria_Frankiales	0.00432383	0.432383
															140days	Bacteroidetes_Bacteroidia_Bacteroidales	0.0437575	4.37575																						140days	Actinobacteria_Actinobacteria_Kineosporiales	0.00159902	0.159902
															140days	Bacteroidetes_Bacteroidia_Chitinophagales	0.013482	1.3482																						140days	Actinobacteria_Actinobacteria_Micrococcales	0.0436488	4.36488
															140days	Bacteroidetes_Bacteroidia_Sphingobacteriales	0.00431676	0.431676																						140days	Actinobacteria_Actinobacteria_Propionibacteriales	0.00388533	0.388533
															140days	Bacteroidetes_Ignavibacteria_Ignavibacteriales	0.00519009	0.519009																						140days	Actinobacteria_Coriobacteriia_OPB41	0.00287111	0.287111
															140days	Bacteroidetes_Ignavibacteria_Kryptoniales	0.00533181	0.533181																						140days	Actinobacteria_MB-A2-108_unidentified	0.00125061	0.125061
															140days	Bacteroidetes_Ignavibacteria_OPB56	0.00132258	0.132258																						140days	Actinobacteria_Thermoleophilia_Gaiellales	0.015681	1.5681
															140days	Bacteroidetes_Ignavibacteria_SJA-28	0.0043337	0.43337																						140days	Actinobacteria_Thermoleophilia_Solirubrobacterales	0.00919496	0.919496
															140days	Chloroflexi_Anaerolineae_Anaerolineales	0.0604731	6.04731																						140days	Armatimonadetes_Chthonomonadetes_Chthonomonadales	0.00385177	0.385177
															140days	Chloroflexi_Anaerolineae_RBG-13-54-9	0.0266825	2.66825																						140days	Armatimonadetes_Fimbriimonadia_Fimbriimonadales	0.00113243	0.113243
															140days	Chloroflexi_Anaerolineae_SBR1031	0.0194658	1.94658																						140days	Bacteroidetes_Bacteroidia_Bacteroidales	0.0141903	1.41903
															140days	Chloroflexi_Anaerolineae_SJA-15	0.0100033	1.00033																						140days	Bacteroidetes_Bacteroidia_Chitinophagales	0.0157256	1.57256
															140days	Chloroflexi_Anaerolineae_uncultured Bellilinea sp.	0.00376309	0.376309																						140days	Bacteroidetes_Bacteroidia_Sphingobacteriales	0.00829723	0.829723
															140days	Chloroflexi_Chloroflexia_Chloroflexales	0.00423142	0.423142																						140days	Bacteroidetes_Ignavibacteria_Ignavibacteriales	0.00173319	0.173319
															140days	Chloroflexi_Dehalococcoidia_S085	0.00281254	0.281254																						140days	Bacteroidetes_Ignavibacteria_Kryptoniales	0.00887899	0.887899
															140days	Chloroflexi_Gitt-GS-136_unidentified	0.00187791	0.187791																						140days	Bacteroidetes_Ignavibacteria_OPB56	0.00126717	0.126717
															140days	Chloroflexi_JG30-KF-CM66_unidentified	0.00226002	0.226002																						140days	Bacteroidetes_Ignavibacteria_SJA-28	0.00217684	0.217684
															140days	Chloroflexi_KD4-96_metagenome	0.00731079	0.731079																						140days	Chloroflexi_AD3_uncultured Thermoflavimicrobium sp.	0.0133938	1.33938
															140days	Chloroflexi_KD4-96_uncultured bacterium	0.00417862	0.417862																						140days	Chloroflexi_AD3_unidentified	0.00124135	0.124135
															140days	Chloroflexi_KD4-96_uncultured Chloroflexi bacterium	0.00491053	0.491053																						140days	Chloroflexi_Anaerolineae_Anaerolineales	0.0285351	2.85351
															140days	Chloroflexi_Ktedonobacteria_C0119	0.00106636	0.106636																						140days	Chloroflexi_Anaerolineae_RBG-13-54-9	0.0293318	2.93318
															140days	Chloroflexi_OLB14_uncultured bacterium	0.00535463	0.535463																						140days	Chloroflexi_Anaerolineae_SBR1031	0.0124912	1.24912
															140days	Chloroflexi_OLB14_unidentified	0.00219673	0.219673																						140days	Chloroflexi_Anaerolineae_SJA-15	0.0040975	0.40975
															140days	Chloroflexi_SHA-26_uncultured bacterium	0.00109714	0.109714																						140days	Chloroflexi_Anaerolineae_unidentified	0.00196526	0.196526
															140days	Chloroflexi_SHA-26_unidentified	0.00128005	0.128005																						140days	Chloroflexi_Chloroflexia_Chloroflexales	0.00270756	0.270756
															140days	Epsilonbacteraeota_Campylobacteria_Campylobacterales	0.00143977	0.143977																						140days	Chloroflexi_Dehalococcoidia_S085	0.00515799	0.515799
															140days	Firmicutes_Clostridia_Clostridiales	0.00653481	0.653481																						140days	Chloroflexi_JG30-KF-CM66_uncultured Armatimonadetes bacterium	0.00225111	0.225111
															140days	Gemmatimonadetes_Gemmatimonadetes_Gemmatimonadales	0.0174122	1.74122																						140days	Chloroflexi_JG30-KF-CM66_unidentified	0.00147145	0.147145
															140days	Gemmatimonadetes_S0134 terrestrial group_unidentified	0.00266242	0.266242																						140days	Chloroflexi_KD4-96_uncultured bacterium	0.00389893	0.389893
															140days	Kiritimatiellaeota_Kiritimatiellae_WCHB1-41	0.0012406	0.12406																						140days	Chloroflexi_KD4-96_unidentified	0.0049398	0.49398
															140days	Latescibacteria_uncultured bacterium mle1-16_uncultured bacterium mle1-16	0.00140931	0.140931																						140days	Chloroflexi_Ktedonobacteria_Ktedonobacterales	0.0012329	0.12329
															140days	Low abundance	0.0522626	5.22626																						140days	Chloroflexi_OLB14_metagenome	0.00153576	0.153576
															140days	Nitrospirae_4-29-1_uncultured Nitrospirae bacterium	0.00618277	0.618277																						140days	Chloroflexi_OLB14_uncultured bacterium	0.00162567	0.162567
															140days	Nitrospirae_4-29-1_uncultured proteobacterium	0.00278366	0.278366																						140days	Chloroflexi_TK10_unidentified	0.00387048	0.387048
															140days	Nitrospirae_Nitrospira_Nitrospirales	0.00127127	0.127127																						140days	Firmicutes_Bacilli_Bacillales	0.00255039	0.255039
															140days	Nitrospirae_Thermodesulfovibrionia_uncultured	0.0212716	2.12716																						140days	Firmicutes_Clostridia_Clostridiales	0.0101124	1.01124
															140days	Planctomycetes_Phycisphaerae_MSBL9	0.00317255	0.317255																						140days	Gemmatimonadetes_Gemmatimonadetes_Gemmatimonadales	0.0316734	3.16734
															140days	Planctomycetes_Phycisphaerae_Tepidisphaerales	0.00344385	0.344385																						140days	Kiritimatiellaeota_Kiritimatiellae_WCHB1-41	0.00126409	0.126409
															140days	Planctomycetes_Planctomycetacia_Pirellulales	0.00235474	0.235474																						140days	Latescibacteria_unidentified_unidentified	0.00204829	0.204829
															140days	Proteobacteria_Alphaproteobacteria_Acetobacterales	0.00185969	0.185969																						140days	Low abundance	0.0602656	6.02656
															140days	Proteobacteria_Alphaproteobacteria_Caulobacterales	0.00401327	0.401327																						140days	Nitrospinae_P9X2b3D02_uncultured prokaryote	0.00297143	0.297143
															140days	Proteobacteria_Alphaproteobacteria_Elsterales	0.00107851	0.107851																						140days	Nitrospirae_4-29-1_uncultured Nitrospirae bacterium	0.00363702	0.363702
															140days	Proteobacteria_Alphaproteobacteria_Micropepsales	0.00168268	0.168268																						140days	Nitrospirae_4-29-1_unidentified	0.00230636	0.230636
															140days	Proteobacteria_Alphaproteobacteria_Reyranellales	0.00443198	0.443198																						140days	Nitrospirae_Nitrospira_Nitrospirales	0.0024811	0.24811
															140days	Proteobacteria_Alphaproteobacteria_Rhizobiales	0.0476502	4.76502																						140days	Nitrospirae_Thermodesulfovibrionia_uncultured	0.0182197	1.82197
															140days	Proteobacteria_Alphaproteobacteria_Sphingomonadales	0.0136474	1.36474																						140days	Nitrospirae_Thermodesulfovibrionia_unidentified	0.00181571	0.181571
															140days	Proteobacteria_Deltaproteobacteria_Deltaproteobacteria Incertae Sedis	0.00463929	0.463929																						140days	Omnitrophicaeota_uncultured bacterium_uncultured bacterium	0.00345213	0.345213
															140days	Proteobacteria_Deltaproteobacteria_Desulfarculales	0.00188561	0.188561																						140days	Planctomycetes_Phycisphaerae_Tepidisphaerales	0.00417662	0.417662
															140days	Proteobacteria_Deltaproteobacteria_Desulfobacterales	0.00620434	0.620434																						140days	Planctomycetes_Planctomycetacia_Gemmatales	0.0016106	0.16106
															140days	Proteobacteria_Deltaproteobacteria_Desulfuromonadales	0.0206992	2.06992																						140days	Planctomycetes_Planctomycetacia_Pirellulales	0.00299417	0.299417
															140days	Proteobacteria_Deltaproteobacteria_MBNT15	0.0213693	2.13693																						140days	Planctomycetes_Planctomycetacia_Planctomycetales	0.00141255	0.141255
															140days	Proteobacteria_Deltaproteobacteria_Myxococcales	0.0474694	4.74694																						140days	Proteobacteria_Alphaproteobacteria_Acetobacterales	0.003116	0.3116
															140days	Proteobacteria_Deltaproteobacteria_Oligoflexales	0.00106508	0.106508																						140days	Proteobacteria_Alphaproteobacteria_Caulobacterales	0.00238844	0.238844
															140days	Proteobacteria_Deltaproteobacteria_RCP2-54	0.00222774	0.222774																						140days	Proteobacteria_Alphaproteobacteria_Elsterales	0.00202132	0.202132
															140days	Proteobacteria_Deltaproteobacteria_Sva0485	0.00309076	0.309076																						140days	Proteobacteria_Alphaproteobacteria_Micropepsales	0.00444152	0.444152
															140days	Proteobacteria_Deltaproteobacteria_Syntrophobacterales	0.0402148	4.02148																						140days	Proteobacteria_Alphaproteobacteria_Rhizobiales	0.06118	6.118
															140days	Proteobacteria_Gammaproteobacteria_Betaproteobacteriales	0.176951	17.6951																						140days	Proteobacteria_Alphaproteobacteria_Rhodospirillales	0.00126011	0.126011
															140days	Proteobacteria_Gammaproteobacteria_Coxiellales	0.00134638	0.134638																						140days	Proteobacteria_Alphaproteobacteria_Sphingomonadales	0.00885176	0.885176
															140days	Proteobacteria_Gammaproteobacteria_Ectothiorhodospirales	0.00392239	0.392239																						140days	Proteobacteria_Deltaproteobacteria_Bdellovibrionales	0.0023022	0.23022
															140days	Proteobacteria_Gammaproteobacteria_Gammaproteobacteria Incertae Sedis	0.0022687	0.22687																						140days	Proteobacteria_Deltaproteobacteria_Deltaproteobacteria Incertae Sedis	0.00550993	0.550993
															140days	Proteobacteria_Gammaproteobacteria_Methylococcales	0.00202646	0.202646																						140days	Proteobacteria_Deltaproteobacteria_Desulfarculales	0.00216601	0.216601
															140days	Proteobacteria_Gammaproteobacteria_Steroidobacterales	0.00475917	0.475917																						140days	Proteobacteria_Deltaproteobacteria_Desulfobacterales	0.00113299	0.113299
															140days	Proteobacteria_Gammaproteobacteria_Xanthomonadales	0.0171087	1.71087																						140days	Proteobacteria_Deltaproteobacteria_Desulfuromonadales	0.0287643	2.87643
															140days	Rokubacteria_NC10_Methylomirabilales	0.00129401	0.129401																						140days	Proteobacteria_Deltaproteobacteria_MBNT15	0.00771692	0.771692
															140days	Spirochaetes_Spirochaetia_Spirochaetales	0.00429162	0.429162																						140days	Proteobacteria_Deltaproteobacteria_Myxococcales	0.0485831	4.85831
															140days	TA06_uncultured soil bacterium_uncultured soil bacterium	0.00239069	0.239069																						140days	Proteobacteria_Deltaproteobacteria_Oligoflexales	0.00367589	0.367589
															140days	unidentified_unidentified_unidentified	0.00125849	0.125849																						140days	Proteobacteria_Deltaproteobacteria_RCP2-54	0.00230498	0.230498
															140days	Verrucomicrobia_Verrucomicrobiae_Chthoniobacterales	0.00124258	0.124258																						140days	Proteobacteria_Deltaproteobacteria_Sva0485	0.0056291	0.56291
															140days	Verrucomicrobia_Verrucomicrobiae_Pedosphaerales	0.0242017	2.42017																						140days	Proteobacteria_Deltaproteobacteria_Syntrophobacterales	0.0241027	2.41027
															140days	Zixibacteria_uncultured prokaryote_uncultured prokaryote	0.00133152	0.133152																						140days	Proteobacteria_Deltaproteobacteria_unidentified	0.00232848	0.232848
																																								140days	Proteobacteria_Gammaproteobacteria_Acidiferrobacterales	0.00134855	0.134855
																																								140days	Proteobacteria_Gammaproteobacteria_Betaproteobacteriales	0.129353	12.9353
																																								140days	Proteobacteria_Gammaproteobacteria_Gammaproteobacteria Incertae Sedis	0.00665546	0.665546
																																								140days	Proteobacteria_Gammaproteobacteria_Methylococcales	0.00423078	0.423078
																																								140days	Proteobacteria_Gammaproteobacteria_Pseudomonadales	0.00118975	0.118975
																																								140days	Proteobacteria_Gammaproteobacteria_Steroidobacterales	0.00425429	0.425429
																																								140days	Proteobacteria_Gammaproteobacteria_Xanthomonadales	0.0123141	1.23141
																																								140days	Rokubacteria_NC10_Methylomirabilales	0.00168803	0.168803
																																								140days	Rokubacteria_NC10_Rokubacteriales	0.0013323	0.13323
																																								140days	Spirochaetes_Spirochaetia_Spirochaetales	0.00367916	0.367916
																																								140days	TA06_uncultured soil bacterium_uncultured soil bacterium	0.00129961	0.129961
																																								140days	unidentified_unidentified_unidentified	0.00467862	0.467862
																																								140days	Verrucomicrobia_Verrucomicrobiae_Chthoniobacterales	0.00563642	0.563642
																																								140days	Verrucomicrobia_Verrucomicrobiae_Opitutales	0.0012448	0.12448
																																								140days	Verrucomicrobia_Verrucomicrobiae_Pedosphaerales	0.0284443	2.84443
																																								140days	Zixibacteria_uncultured bacterium_uncultured bacterium	0.00121998	0.121998
[truncated: 96 more columns]

## Sheet: Fun_Class
2017 samples - Suwon (UF1 field)																									2017 samples - Chuncheon (CC1 field)
Leaf					Stem					Root					Soil					Seed					Leaf					Stem					Root					Soil					Seed
Age	Class	Mean Relative Abundance	Percentage (%)		Age	Class	Mean Relative Abundance	Percentage (%)		Age	Class	Mean Relative Abundance	Percentage (%)		Age	Class	Mean Relative Abundance	Percentage (%)		Age	Class	Mean Relative Abundance	Percentage (%)		Age	Class	Mean Relative Abundance	Percentage (%)		Age	Class	Mean Relative Abundance	Percentage (%)		Age	Class	Mean Relative Abundance	Percentage (%)		Age	Class	Mean Relative Abundance	Percentage (%)		Age	Class	Mean Relative Abundance	Percentage (%)
50days	Ascomycota_Dothideomycetes	0.211823	21.1823		50days	Ascomycota_Dothideomycetes	0.414415	41.4415		50days	Ascomycota_Dothideomycetes	0.164942	16.4942		50days	Ascomycota_Dothideomycetes	0.0810479	8.10479		80days	Ascomycota_Dothideomycetes	0.474644	47.4644		50days	Ascomycota_Dothideomycetes	0.139121	13.9121		50days	Ascomycota_Dothideomycetes	0.110959	11.0959		50days	Ascomycota_Dothideomycetes	0.0117117	1.17117		50days	Ascomycota_Arthoniomycetes	0.00152035	0.152035		80days	Ascomycota_Dothideomycetes	0.280237	28.0237
50days	Ascomycota_Eurotiomycetes	0.0925344	9.25344		50days	Ascomycota_Eurotiomycetes	0.0387925	3.87925		50days	Ascomycota_Leotiomycetes	0.297898	29.7898		50days	Ascomycota_Eurotiomycetes	0.00221513	0.221513		80days	Ascomycota_Eurotiomycetes	0.130335	13.0335		50days	Ascomycota_Eurotiomycetes	0.00310468	0.310468		50days	Ascomycota_Eurotiomycetes	0.100213	10.0213		50days	Ascomycota_Leotiomycetes	0.391562	39.1562		50days	Ascomycota_Dothideomycetes	0.069015	6.9015		80days	Ascomycota_Eurotiomycetes	0.0655662	6.55662
50days	Ascomycota_Leotiomycetes	0.190625	19.0625		50days	Ascomycota_Leotiomycetes	0.0285324	2.85324		50days	Ascomycota_Saccharomycetes	0.00133237	0.133237		50days	Ascomycota_Leotiomycetes	0.146484	14.6484		80days	Ascomycota_Leotiomycetes	0.00714257	0.714257		50days	Ascomycota_Leotiomycetes	0.515298	51.5298		50days	Ascomycota_Leotiomycetes	0.337811	33.7811		50days	Ascomycota_Pezizomycetes	0.00725309	0.725309		50days	Ascomycota_Leotiomycetes	0.145949	14.5949		80days	Ascomycota_Leotiomycetes	0.00293586	0.293586
50days	Ascomycota_Saccharomycetes	0.0033303	0.33303		50days	Ascomycota_Sordariomycetes	0.183802	18.3802		50days	Ascomycota_Sordariomycetes	0.242567	24.2567		50days	Ascomycota_Saccharomycetes	0.00705949	0.705949		80days	Ascomycota_Sordariomycetes	0.254727	25.4727		50days	Ascomycota_Saccharomycetes	0.00663957	0.663957		50days	Ascomycota_Sordariomycetes	0.300993	30.0993		50days	Ascomycota_Sordariomycetes	0.314355	31.4355		50days	Ascomycota_Pezizomycetes	0.0134963	1.34963		80days	Ascomycota_Pezizomycetes	0.00149051	0.149051
50days	Ascomycota_Sordariomycetes	0.23532	23.532		50days	Ascomycota_unidentified	0.00412152	0.412152		50days	Ascomycota_unidentified	0.001676	0.1676		50days	Ascomycota_Sordariomycetes	0.2109	21.09		80days	Basidiomycota_Agaricomycetes	0.0594861	5.94861		50days	Ascomycota_Sordariomycetes	0.262774	26.2774		50days	Ascomycota_unidentified	0.00178253	0.178253		50days	Basidiomycota_Agaricomycetes	0.00501808	0.501808		50days	Ascomycota_Saccharomycetes	0.0265814	2.65814		80days	Ascomycota_Sordariomycetes	0.215017	21.5017
50days	Basidiomycota_Agaricomycetes	0.154357	15.4357		50days	Basidiomycota_Agaricomycetes	0.155697	15.5697		50days	Basidiomycota_Agaricomycetes	0.184456	18.4456		50days	Ascomycota_unidentified	0.00952831	0.952831		80days	Basidiomycota_Malasseziomycetes	0.0158323	1.58323		50days	Basidiomycota_Agaricomycetes	0.0560047	5.60047		50days	Basidiomycota_Agaricomycetes	0.101567	10.1567		50days	Basidiomycota_Tremellomycetes	0.0219512	2.19512		50days	Ascomycota_Sordariomycetes	0.264266	26.4266		80days	Ascomycota_unidentified	0.00103962	0.103962
50days	Basidiomycota_Cystobasidiomycetes	0.00258007	0.258007		50days	Basidiomycota_Malasseziomycetes	0.0207726	2.07726		50days	Basidiomycota_Tremellomycetes	0.0143591	1.43591		50days	Basidiomycota_Agaricomycetes	0.025757	2.5757		80days	Basidiomycota_Tremellomycetes	0.0259362	2.59362		50days	Basidiomycota_Cystobasidiomycetes	0.00167628	0.167628		50days	Basidiomycota_Malasseziomycetes	0.0071837	0.71837		50days	Basidiomycota_unidentified	0.00577782	0.577782		50days	Ascomycota_unidentified	0.00553436	0.553436		80days	Basidiomycota_Agaricomycetes	0.0722906	7.22906
50days	Basidiomycota_Tremellomycetes	0.0025203	0.25203		50days	Basidiomycota_Tremellomycetes	0.00143883	0.143883		50days	Low abundance	0.00183087	0.183087		50days	Basidiomycota_Microbotryomycetes	0.00334407	0.334407		80days	Basidiomycota_Ustilaginomycetes	0.0041583	0.41583		50days	Basidiomycota_Microbotryomycetes	0.00100145	0.100145		50days	Basidiomycota_Microbotryomycetes	0.0059691	0.59691		50days	Low abundance	0.000441641	0.0441641		50days	Basidiomycota_Agaricomycetes	0.0191315	1.91315		80days	Basidiomycota_Cystobasidiomycetes	0.00295037	0.295037
50days	Basidiomycota_unidentified	0.0010534	0.10534		50days	Basidiomycota_Ustilaginomycetes	0.00322823	0.322823		50days	Mortierellomycota_Mortierellomycetes	0.00131098	0.131098		50days	Basidiomycota_Tremellomycetes	0.357997	35.7997		80days	Low abundance	0.00122296	0.122296		50days	Basidiomycota_Tremellomycetes	0.0042651	0.42651		50days	Basidiomycota_Tremellomycetes	0.00528278	0.528278		50days	Mortierellomycota_Mortierellomycetes	0.00311564	0.311564		50days	Basidiomycota_Microbotryomycetes	0.00177768	0.177768		80days	Basidiomycota_Malasseziomycetes	0.00490584	0.490584
50days	Basidiomycota_Ustilaginomycetes	0.00250965	0.250965		50days	Low abundance	0.00176174	0.176174		50days	unidentified_unidentified	0.0896281	8.96281		50days	Blastocladiomycota_Blastocladiomycetes	0.00262985	0.262985		80days	unidentified_unidentified	0.0265156	2.65156		50days	Low abundance	0.00184982	0.184982		50days	Basidiomycota_unidentified	0.00250476	0.250476		50days	unidentified_unidentified	0.238814	23.8814		50days	Basidiomycota_Tremellomycetes	0.0961721	9.61721		80days	Basidiomycota_Tremellomycetes	0.0136341	1.36341
50days	Low abundance	0.00132496	0.132496		50days	Mucoromycota_Endogonomycetes	0.00231546	0.231546		80days	Ascomycota_Dothideomycetes	0.156195	15.6195		50days	Chytridiomycota_Rhizophydiomycetes	0.00133417	0.133417		120days	Ascomycota_Dothideomycetes	0.344515	34.4515		50days	unidentified_unidentified	0.00826597	0.826597		50days	Low abundance	0.000500952	0.0500952		80days	Ascomycota_Dothideomycetes	0.00499956	0.499956		50days	Chytridiomycota_unidentified	0.00352442	0.352442		80days	Basidiomycota_Ustilaginomycetes	0.306786	30.6786
50days	Mortierellomycota_Mortierellomycetes	0.00709418	0.709418		50days	Mucoromycota_Mucoromycetes	0.0116106	1.16106		80days	Ascomycota_Leotiomycetes	0.328428	32.8428		50days	Chytridiomycota_unidentified	0.00242187	0.242187		120days	Ascomycota_Sordariomycetes	0.00611344	0.611344		80days	Ascomycota_Dothideomycetes	0.025714	2.5714		50days	Monoblepharomycota_Monoblepharidomycetes	0.00140267	0.140267		80days	Ascomycota_Leotiomycetes	0.334325	33.4325		50days	Low abundance	0.00139601	0.139601		80days	Low abundance	0.000798219	0.0798219
50days	unidentified_unidentified	0.0949288	9.49288		50days	Rozellomycota_unidentified	0.00333725	0.333725		80days	Ascomycota_Saccharomycetes	0.00154388	0.154388		50days	Low abundance	0.00264439	0.264439		120days	Basidiomycota_Ustilaginomycetes	0.647789	64.7789		80days	Ascomycota_Eurotiomycetes	0.00465039	0.465039		50days	Rozellomycota_unidentified	0.00158563	0.158563		80days	Ascomycota_Pezizomycetes	0.00337404	0.337404		50days	Mortierellomycota_Mortierellomycetes	0.0865838	8.65838		80days	unidentified_unidentified	0.0323482	3.23482
80days	Ascomycota_Dothideomycetes	0.279626	27.9626		50days	unidentified_unidentified	0.130175	13.0175		80days	Ascomycota_Sordariomycetes	0.228463	22.8463		50days	Mortierellomycota_Mortierellomycetes	0.047614	4.7614		120days	Low abundance	0.0015825	0.15825		80days	Ascomycota_Leotiomycetes	0.00487589	0.487589		50days	unidentified_unidentified	0.0222442	2.22442		80days	Ascomycota_Sordariomycetes	0.282714	28.2714		50days	Mucoromycota_Mucoromycetes	0.00154309	0.154309		120days	Ascomycota_Dothideomycetes	0.694705	69.4705
80days	Ascomycota_Eurotiomycetes	0.00356074	0.356074		80days	Ascomycota_Dothideomycetes	0.216262	21.6262		80days	Ascomycota_unidentified	0.00104115	0.104115		50days	unidentified_unidentified	0.0990226	9.90226		140days	Ascomycota_Dothideomycetes	0.749978	74.9978		80days	Ascomycota_Pezizomycetes	0.00110816	0.110816		80days	Ascomycota_Dothideomycetes	0.352212	35.2212		80days	Basidiomycota_Agaricomycetes	0.0028152	0.28152		50days	Rozellomycota_unidentified	0.00253441	0.253441		120days	Ascomycota_Sordariomycetes	0.105925	10.5925
80days	Ascomycota_Sordariomycetes	0.497639	49.7639		80days	Ascomycota_Sordariomycetes	0.0897436	8.97436		80days	Basidiomycota_Agaricomycetes	0.105822	10.5822		80days	Ascomycota_Arthoniomycetes	0.00278722	0.278722		140days	Ascomycota_Sordariomycetes	0.0445491	4.45491		80days	Ascomycota_Sordariomycetes	0.679024	67.9024		80days	Ascomycota_Eurotiomycetes	0.0027408	0.27408		80days	Basidiomycota_Tremellomycetes	0.00581131	0.581131		50days	unidentified_unidentified	0.260975	26.0975		120days	Basidiomycota_Cystobasidiomycetes	0.00635137	0.635137
80days	Basidiomycota_Agaricomycetes	0.122157	12.2157		80days	Ascomycota_unidentified	0.217826	21.7826		80days	Basidiomycota_Tremellomycetes	0.00701338	0.701338		80days	Ascomycota_Dothideomycetes	0.100851	10.0851		140days	Basidiomycota_Cystobasidiomycetes	0.00433988	0.433988		80days	Basidiomycota_Agaricomycetes	0.274136	27.4136		80days	Ascomycota_Leotiomycetes	0.142621	14.2621		80days	Basidiomycota_unidentified	0.00292459	0.292459		80days	Ascomycota_Arthoniomycetes	0.00212824	0.212824		120days	Basidiomycota_Tremellomycetes	0.0101731	1.01731
80days	Basidiomycota_Malasseziomycetes	0.0181949	1.81949		80days	Basidiomycota_Agaricomycetes	0.290212	29.0212		80days	Low abundance	0.00170873	0.170873		80days	Ascomycota_Leotiomycetes	0.199615	19.9615		140days	Basidiomycota_Microbotryomycetes	0.00848743	0.848743		80days	Basidiomycota_Malasseziomycetes	0.0019169	0.19169		80days	Ascomycota_Pezizomycetes	0.00133367	0.133367		80days	Low abundance	0.00013099	0.013099		80days	Ascomycota_Dothideomycetes	0.0453133	4.53133		120days	Basidiomycota_Ustilaginomycetes	0.182537	18.2537
80days	Basidiomycota_Tremellomycetes	0.0018044	0.18044		80days	Low abundance	0	0		80days	Mortierellomycota_Mortierellomycetes	0.00586158	0.586158		80days	Ascomycota_Saccharomycetes	0.00803278	0.803278		140days	Basidiomycota_Ustilaginomycetes	0.191	19.1		80days	Basidiomycota_Ustilaginomycetes	0.00608893	0.608893		80days	Ascomycota_Sordariomycetes	0.421413	42.1413		80days	Mortierellomycota_Mortierellomycetes	0.00104493	0.104493		80days	Ascomycota_Leotiomycetes	0.105591	10.5591		120days	Low abundance	0.000307662	0.0307662
80days	Basidiomycota_Ustilaginomycetes	0.0663191	6.63191		80days	unidentified_unidentified	0.185956	18.5956		80days	Mucoromycota_Endogonomycetes	0.00100062	0.100062		80days	Ascomycota_Sordariomycetes	0.156052	15.6052		140days	Low abundance	0.00164499	0.164499		80days	Low abundance	0	0		80days	Basidiomycota_Agaricomycetes	0.0607686	6.07686		80days	unidentified_unidentified	0.361861	36.1861		80days	Ascomycota_Pezizomycetes	0.0188889	1.88889
80days	Low abundance	0.00058194	0.058194		120days	Ascomycota_Dothideomycetes	0.267698	26.7698		80days	unidentified_unidentified	0.162923	16.2923		80days	Ascomycota_unidentified	0.0117631	1.17631							80days	unidentified_unidentified	0.00248589	0.248589		80days	Basidiomycota_Malasseziomycetes	0.00190411	0.190411		120days	Ascomycota_Dothideomycetes	0.497682	49.7682		80days	Ascomycota_Saccharomycetes	0.0116363	1.16363
80days	unidentified_unidentified	0.0101167	1.01167		120days	Ascomycota_Sordariomycetes	0.0672286	6.72286		120days	Ascomycota_Dothideomycetes	0.214309	21.4309		80days	Basidiomycota_Agaricomycetes	0.0444813	4.44813							120days	Ascomycota_Dothideomycetes	0.722984	72.2984		80days	Basidiomycota_Tremellomycetes	0.00266734	0.266734		120days	Ascomycota_Leotiomycetes	0.282081	28.2081		80days	Ascomycota_Sordariomycetes	0.192672	19.2672
120days	Ascomycota_Dothideomycetes	0.189404	18.9404		120days	Basidiomycota_Agaricomycetes	0.0023092	0.23092		120days	Ascomycota_Leotiomycetes	0.165041	16.5041		80days	Basidiomycota_Microbotryomycetes	0.00345688	0.345688							120days	Ascomycota_Sordariomycetes	0.182586	18.2586		80days	Basidiomycota_unidentified	0.00184013	0.184013		120days	Ascomycota_Sordariomycetes	0.165131	16.5131		80days	Ascomycota_unidentified	0.00709748	0.709748
120days	Ascomycota_Eurotiomycetes	0.00302365	0.302365		120days	Basidiomycota_Exobasidiomycetes	0.0195246	1.95246		120days	Ascomycota_Sordariomycetes	0.22593	22.593		80days	Basidiomycota_Tremellomycetes	0.362431	36.2431							120days	Ascomycota_unidentified	0.0029477	0.29477		80days	Basidiomycota_Ustilaginomycetes	0.006552	0.6552		120days	Basidiomycota_Agaricomycetes	0.0458765	4.58765		80days	Basidiomycota_Agaricomycetes	0.0378243	3.78243
120days	Ascomycota_Sordariomycetes	0.511123	51.1123		120days	Basidiomycota_Tremellomycetes	0.00292097	0.292097		120days	Basidiomycota_Agaricomycetes	0.0325624	3.25624		80days	Chytridiomycota_Rhizophydiomycetes	0.00199932	0.199932							120days	Basidiomycota_Agaricomycetes	0.00186476	0.186476		80days	Low abundance	9.61169e-05	0.00961169		120days	Low abundance	0.00162389	0.162389		80days	Basidiomycota_Tremellomycetes	0.163635	16.3635
120days	Basidiomycota_Agaricomycetes	0.00566249	0.566249		120days	Basidiomycota_Ustilaginomycetes	0.637899	63.7899		120days	Basidiomycota_Tremellomycetes	0.00485093	0.485093		80days	Chytridiomycota_unidentified	0.00200336	0.200336							120days	Basidiomycota_Tremellomycetes	0.00927415	0.927415		80days	unidentified_unidentified	0.00585132	0.585132		120days	unidentified_unidentified	0.00760522	0.760522		80days	Chytridiomycota_unidentified	0.00214736	0.214736
120days	Basidiomycota_Microbotryomycetes	0.015116	1.5116		120days	Low abundance	0.00242049	0.242049		120days	Low abundance	0.0014284	0.14284		80days	Low abundance	0.00230293	0.230293							120days	Basidiomycota_Ustilaginomycetes	0.0779193	7.79193		120days	Ascomycota_Dothideomycetes	0.249855	24.9855							80days	Low abundance	0.00311527	0.311527
120days	Basidiomycota_Tremellomycetes	0.141734	14.1734							120days	Mucoromycota_Endogonomycetes	0.00120782	0.120782		80days	Mortierellomycota_Mortierellomycetes	0.0522283	5.22283							120days	Low abundance	0	0		120days	Ascomycota_Eurotiomycetes	0.00376082	0.376082							80days	Mortierellomycota_Mortierellomycetes	0.0832644	8.32644
120days	Basidiomycota_Ustilaginomycetes	0.132088	13.2088							120days	unidentified_unidentified	0.35467	35.467		80days	Mucoromycota_Endogonomycetes	0.00135812	0.135812							120days	unidentified_unidentified	0.00242328	0.242328		120days	Ascomycota_Sordariomycetes	0.354519	35.4519							80days	Mucoromycota_Endogonomycetes	0.00109148	0.109148
120days	Low abundance	0.000669344	0.0669344												80days	unidentified_unidentified	0.0506378	5.06378												120days	Ascomycota_unidentified	0.139314	13.9314							80days	unidentified_unidentified	0.325595	32.5595
120days	unidentified_unidentified	0.00117959	0.117959												120days	Ascomycota_Arthoniomycetes	0.00185882	0.185882												120days	Basidiomycota_Agaricomycetes	0.00469858	0.469858							120days	Ascomycota_Arthoniomycetes	0.0032571	0.32571
															120days	Ascomycota_Dothideomycetes	0.121963	12.1963												120days	Basidiomycota_Exobasidiomycetes	0.0028117	0.28117							120days	Ascomycota_Dothideomycetes	0.0693934	6.93934
															120days	Ascomycota_Leotiomycetes	0.172878	17.2878												120days	Basidiomycota_Microbotryomycetes	0.0037346	0.37346							120days	Ascomycota_Leotiomycetes	0.153249	15.3249
															120days	Ascomycota_Saccharomycetes	0.00526711	0.526711												120days	Basidiomycota_Tremellomycetes	0.112474	11.2474							120days	Ascomycota_Pezizomycetes	0.00491209	0.491209
															120days	Ascomycota_Sordariomycetes	0.15716	15.716												120days	Basidiomycota_Ustilaginomycetes	0.124605	12.4605							120days	Ascomycota_Saccharomycetes	0.00879562	0.879562
															120days	Ascomycota_unidentified	0.00616686	0.616686												120days	Low abundance	0.00123603	0.123603							120days	Ascomycota_Sordariomycetes	0.263371	26.3371
															120days	Basidiomycota_Agaricomycetes	0.0272349	2.72349												120days	unidentified_unidentified	0.00299036	0.299036							120days	Ascomycota_unidentified	0.014784	1.4784
															120days	Basidiomycota_Microbotryomycetes	0.0047417	0.47417																						120days	Basidiomycota_Agaricomycetes	0.0258578	2.58578
															120days	Basidiomycota_Tremellomycetes	0.370748	37.0748																						120days	Basidiomycota_Microbotryomycetes	0.00165994	0.165994
															120days	Chytridiomycota_Rhizophydiomycetes	0.00149421	0.149421																						120days	Basidiomycota_Tremellomycetes	0.0930294	9.30294
															120days	Chytridiomycota_unidentified	0.00249091	0.249091																						120days	Chytridiomycota_unidentified	0.00281951	0.281951
															120days	Low abundance	0.00260464	0.260464																						120days	Low abundance	0.00279454	0.279454
															120days	Mortierellomycota_Mortierellomycetes	0.0645657	6.45657																						120days	Mortierellomycota_Mortierellomycetes	0.0883549	8.83549
															120days	Mucoromycota_Endogonomycetes	0.00195722	0.195722																						120days	Rozellomycota_unidentified	0.00224607	0.224607
															120days	unidentified_unidentified	0.0588692	5.88692																						120days	unidentified_unidentified	0.265476	26.5476
															140days	Ascomycota_Arthoniomycetes	0.001991	0.1991																						140days	Ascomycota_Arthoniomycetes	0.00144673	0.144673
															140days	Ascomycota_Dothideomycetes	0.118475	11.8475																						140days	Ascomycota_Dothideomycetes	0.121934	12.1934
															140days	Ascomycota_Eurotiomycetes	0.00117107	0.117107																						140days	Ascomycota_Leotiomycetes	0.132398	13.2398
															140days	Ascomycota_Leotiomycetes	0.142187	14.2187																						140days	Ascomycota_Pezizomycetes	0.0233927	2.33927
															140days	Ascomycota_Pezizomycetes	0.00284391	0.284391																						140days	Ascomycota_Saccharomycetes	0.00913349	0.913349
															140days	Ascomycota_Saccharomycetes	0.00329854	0.329854																						140days	Ascomycota_Sordariomycetes	0.210555	21.0555
															140days	Ascomycota_Sordariomycetes	0.20466	20.466																						140days	Ascomycota_unidentified	0.00767365	0.767365
															140days	Ascomycota_unidentified	0.00902435	0.902435																						140days	Basidiomycota_Agaricomycetes	0.0333518	3.33518
															140days	Basidiomycota_Agaricomycetes	0.103094	10.3094																						140days	Basidiomycota_Microbotryomycetes	0.00200762	0.200762
															140days	Basidiomycota_Microbotryomycetes	0.00436801	0.436801																						140days	Basidiomycota_Tremellomycetes	0.0961989	9.61989
															140days	Basidiomycota_Tremellomycetes	0.302263	30.2263																						140days	Chytridiomycota_unidentified	0.00401346	0.401346
															140days	Chytridiomycota_Rhizophydiomycetes	0.00109988	0.109988																						140days	Low abundance	0.0031141	0.31141
															140days	Chytridiomycota_unidentified	0.0012411	0.12411																						140days	Mortierellomycota_Mortierellomycetes	0.145972	14.5972
															140days	Low abundance	0.00011017	0.011017																						140days	unidentified_unidentified	0.208808	20.8808
															140days	Mortierellomycota_Mortierellomycetes	0.059845	5.9845
															140days	Mucoromycota_Endogonomycetes	0.00392361	0.392361
															140days	unidentified_unidentified	0.0404046	4.04046
[truncated: 96 more columns]

## Sheet: Fun_Order
2017 samples - Suwon (UF1 field)																									2017 samples - Chuncheon (CC1 field)
Leaf					Stem					Root					Soil					Seed					Leaf					Stem					Root					Soil					Seed
Age	Order	Mean Relative Abundance	Percentage (%)		Age	Order	Mean Relative Abundance	Percentage (%)		Age	Order	Mean Relative Abundance	Percentage (%)		Age	Order	Mean Relative Abundance	Percentage (%)		Age	Order	Mean Relative Abundance	Percentage (%)		Age	Order	Mean Relative Abundance	Percentage (%)		Age	Order	Mean Relative Abundance	Percentage (%)		Age	Order	Mean Relative Abundance	Percentage (%)		Age	Order	Mean Relative Abundance	Percentage (%)		Age	Order	Mean Relative Abundance	Percentage (%)
50days	Ascomycota_Dothideomycetes_Pleosporales	0.211823	21.1823		50days	Ascomycota_Dothideomycetes_Capnodiales	0.0450875	4.50875		50days	Ascomycota_Dothideomycetes_Pleosporales	0.16485	16.485		50days	Ascomycota_Dothideomycetes_Capnodiales	0.00170643	0.170643		80days	Ascomycota_Dothideomycetes_Capnodiales	0.216435	21.6435		50days	Ascomycota_Dothideomycetes_Capnodiales	0.016845	1.6845		50days	Ascomycota_Dothideomycetes_Pleosporales	0.110758	11.0758		50days	Ascomycota_Dothideomycetes_Pleosporales	0.0117117	1.17117		50days	Ascomycota_Arthoniomycetes_unidentified	0.00152035	0.152035		80days	Ascomycota_Dothideomycetes_Capnodiales	0.116566	11.6566
50days	Ascomycota_Eurotiomycetes_Eurotiales	0.0925344	9.25344		50days	Ascomycota_Dothideomycetes_Pleosporales	0.369327	36.9327		50days	Ascomycota_Leotiomycetes_Helotiales	0.297274	29.7274		50days	Ascomycota_Dothideomycetes_Pleosporales	0.0789841	7.89841		80days	Ascomycota_Dothideomycetes_Dothideales	0.0180324	1.80324		50days	Ascomycota_Dothideomycetes_Pleosporales	0.121348	12.1348		50days	Ascomycota_Eurotiomycetes_Eurotiales	0.100213	10.0213		50days	Ascomycota_Leotiomycetes_Helotiales	0.390309	39.0309		50days	Ascomycota_Dothideomycetes_Capnodiales	0.00217505	0.217505		80days	Ascomycota_Dothideomycetes_Dothideales	0.00839445	0.839445
50days	Ascomycota_Leotiomycetes_Helotiales	0.182504	18.2504		50days	Ascomycota_Eurotiomycetes_Eurotiales	0.0387925	3.87925		50days	Ascomycota_Saccharomycetes_Saccharomycetales	0.00133237	0.133237		50days	Ascomycota_Eurotiomycetes_Chaetothyriales	0.00118064	0.118064		80days	Ascomycota_Dothideomycetes_Pleosporales	0.239202	23.9202		50days	Ascomycota_Eurotiomycetes_Chaetothyriales	0.00242718	0.242718		50days	Ascomycota_Leotiomycetes_Helotiales	0.337811	33.7811		50days	Ascomycota_Leotiomycetes_Thelebolales	0.00125291	0.125291		50days	Ascomycota_Dothideomycetes_Pleosporales	0.0663483	6.63483		80days	Ascomycota_Dothideomycetes_Pleosporales	0.155277	15.5277
50days	Ascomycota_Leotiomycetes_Thelebolales	0.00812097	0.812097		50days	Ascomycota_Leotiomycetes_Helotiales	0.0202996	2.02996		50days	Ascomycota_Sordariomycetes_Sordariales	0.241455	24.1455		50days	Ascomycota_Eurotiomycetes_Eurotiales	0.00103449	0.103449		80days	Ascomycota_Eurotiomycetes_Chaetothyriales	0.0328074	3.28074		50days	Ascomycota_Leotiomycetes_Helotiales	0.513451	51.3451		50days	Ascomycota_Sordariomycetes_Glomerellales	0.0054785	0.54785		50days	Ascomycota_Pezizomycetes_Pezizales	0.00725309	0.725309		50days	Ascomycota_Leotiomycetes_Helotiales	0.0744517	7.44517		80days	Ascomycota_Eurotiomycetes_Chaetothyriales	0.00315087	0.315087
50days	Ascomycota_Saccharomycetes_Saccharomycetales	0.0033303	0.33303		50days	Ascomycota_Leotiomycetes_Thelebolales	0.00810794	0.810794		50days	Ascomycota_Sordariomycetes_unidentified	0.00105958	0.105958		50days	Ascomycota_Leotiomycetes_Helotiales	0.0701994	7.01994		80days	Ascomycota_Eurotiomycetes_Eurotiales	0.0975271	9.75271		50days	Ascomycota_Leotiomycetes_Thelebolales	0.00160232	0.160232		50days	Ascomycota_Sordariomycetes_Magnaporthales	0.0911543	9.11543		50days	Ascomycota_Sordariomycetes_Sordariales	0.305382	30.5382		50days	Ascomycota_Leotiomycetes_Thelebolales	0.071497	7.1497		80days	Ascomycota_Eurotiomycetes_Eurotiales	0.0624153	6.24153
50days	Ascomycota_Sordariomycetes_Hypocreales	0.0122728	1.22728		50days	Ascomycota_Sordariomycetes_Glomerellales	0.0109471	1.09471		50days	Ascomycota_unidentified_unidentified	0.001676	0.1676		50days	Ascomycota_Leotiomycetes_Thelebolales	0.0762847	7.62847		80days	Ascomycota_Leotiomycetes_Helotiales	0.00714257	0.714257		50days	Ascomycota_Saccharomycetes_Saccharomycetales	0.00663957	0.663957		50days	Ascomycota_Sordariomycetes_Sordariales	0.180562	18.0562		50days	Ascomycota_Sordariomycetes_unidentified	0.00873514	0.873514		50days	Ascomycota_Pezizomycetes_Pezizales	0.0134963	1.34963		80days	Ascomycota_Leotiomycetes_Helotiales	0.00293586	0.293586
50days	Ascomycota_Sordariomycetes_Magnaporthales	0.166684	16.6684		50days	Ascomycota_Sordariomycetes_Hypocreales	0.0222975	2.22975		50days	Basidiomycota_Agaricomycetes_Agaricales	0.00169621	0.169621		50days	Ascomycota_Saccharomycetes_Saccharomycetales	0.00705949	0.705949		80days	Ascomycota_Sordariomycetes_Hypocreales	0.0280927	2.80927		50days	Ascomycota_Sordariomycetes_Hypocreales	0.00395574	0.395574		50days	Ascomycota_Sordariomycetes_unidentified	0.00887863	0.887863		50days	Basidiomycota_Agaricomycetes_Cantharellales	0.00389346	0.389346		50days	Ascomycota_Saccharomycetes_Saccharomycetales	0.0265814	2.65814		80days	Ascomycota_Pezizomycetes_Pezizales	0.00149051	0.149051
50days	Ascomycota_Sordariomycetes_Sordariales	0.051426	5.1426		50days	Ascomycota_Sordariomycetes_Magnaporthales	0.0727815	7.27815		50days	Basidiomycota_Agaricomycetes_Cantharellales	0.177243	17.7243		50days	Ascomycota_Sordariomycetes_Hypocreales	0.0441223	4.41223		80days	Ascomycota_Sordariomycetes_Magnaporthales	0.0671991	6.71991		50days	Ascomycota_Sordariomycetes_Magnaporthales	0.153485	15.3485		50days	Ascomycota_Sordariomycetes_Xylariales	0.0139872	1.39872		50days	Basidiomycota_Tremellomycetes_Cystofilobasidiales	0.0214527	2.14527		50days	Ascomycota_Sordariomycetes_Coniochaetales	0.00141591	0.141591		80days	Ascomycota_Sordariomycetes_Diaporthales	0.00643582	0.643582
50days	Ascomycota_Sordariomycetes_unidentified	0.00422888	0.422888		50days	Ascomycota_Sordariomycetes_Microascales	0.00106511	0.106511		50days	Basidiomycota_Agaricomycetes_unidentified	0.00489399	0.489399		50days	Ascomycota_Sordariomycetes_Sordariales	0.164632	16.4632		80days	Ascomycota_Sordariomycetes_Sordariales	0.0346352	3.46352		50days	Ascomycota_Sordariomycetes_Sordariales	0.100052	10.0052		50days	Ascomycota_unidentified_unidentified	0.00178253	0.178253		50days	Basidiomycota_unidentified_unidentified	0.00577782	0.577782		50days	Ascomycota_Sordariomycetes_Hypocreales	0.00786371	0.786371		80days	Ascomycota_Sordariomycetes_Glomerellales	0.012245	1.2245
50days	Basidiomycota_Agaricomycetes_Agaricales	0.00645668	0.645668		50days	Ascomycota_Sordariomycetes_Sordariales	0.0716307	7.16307		50days	Basidiomycota_Tremellomycetes_Cystofilobasidiales	0.0141714	1.41714		50days	Ascomycota_Sordariomycetes_unidentified	0.00125574	0.125574		80days	Ascomycota_Sordariomycetes_Trichosphaeriales	0.120493	12.0493		50days	Ascomycota_Sordariomycetes_unidentified	0.00498023	0.498023		50days	Basidiomycota_Agaricomycetes_Cantharellales	0.0528199	5.28199		50days	Low abundance	0.00230193	0.230193		50days	Ascomycota_Sordariomycetes_Sordariales	0.252671	25.2671		80days	Ascomycota_Sordariomycetes_Hypocreales	0.0382835	3.82835
50days	Basidiomycota_Agaricomycetes_Cantharellales	0.138564	13.8564		50days	Ascomycota_Sordariomycetes_Xylariales	0.00508038	0.508038		50days	Low abundance	0.00340911	0.340911		50days	Ascomycota_unidentified_unidentified	0.00952831	0.952831		80days	Ascomycota_Sordariomycetes_unidentified	0.00234742	0.234742		50days	Basidiomycota_Agaricomycetes_Cantharellales	0.0350708	3.50708		50days	Basidiomycota_Agaricomycetes_Hymenochaetales	0.00483451	0.483451		50days	Mortierellomycota_Mortierellomycetes_Mortierellales	0.00311564	0.311564		50days	Ascomycota_Sordariomycetes_unidentified	0.00131516	0.131516		80days	Ascomycota_Sordariomycetes_Magnaporthales	0.111534	11.1534
50days	Basidiomycota_Agaricomycetes_Hymenochaetales	0.00457382	0.457382		50days	Ascomycota_unidentified_unidentified	0.00412152	0.412152		50days	Mortierellomycota_Mortierellomycetes_Mortierellales	0.00131098	0.131098		50days	Basidiomycota_Agaricomycetes_Agaricales	0.0157326	1.57326		80days	Ascomycota_Sordariomycetes_Xylariales	0.00195981	0.195981		50days	Basidiomycota_Agaricomycetes_Hymenochaetales	0.00421913	0.421913		50days	Basidiomycota_Agaricomycetes_Polyporales	0.0327929	3.27929		50days	unidentified_unidentified_unidentified	0.238814	23.8814		50days	Ascomycota_unidentified_unidentified	0.00553436	0.553436		80days	Ascomycota_Sordariomycetes_Sordariales	0.0343649	3.43649
50days	Basidiomycota_Agaricomycetes_Polyporales	0.0043758	0.43758		50days	Basidiomycota_Agaricomycetes_Agaricales	0.00690199	0.690199		50days	unidentified_unidentified_unidentified	0.0896281	8.96281		50days	Basidiomycota_Agaricomycetes_Cantharellales	0.00636423	0.636423		80days	Basidiomycota_Agaricomycetes_Agaricales	0.00728401	0.728401		50days	Basidiomycota_Agaricomycetes_Polyporales	0.0133969	1.33969		50days	Basidiomycota_Agaricomycetes_Trechisporales	0.0103014	1.03014		80days	Ascomycota_Dothideomycetes_Pleosporales	0.00486756	0.486756		50days	Basidiomycota_Agaricomycetes_Agaricales	0.00204808	0.204808		80days	Ascomycota_Sordariomycetes_Trichosphaeriales	0.00214544	0.214544
50days	Basidiomycota_Cystobasidiomycetes_Cystobasidiales	0.00258007	0.258007		50days	Basidiomycota_Agaricomycetes_Cantharellales	0.0632666	6.32666		80days	Ascomycota_Dothideomycetes_Capnodiales	0.00168286	0.168286		50days	Basidiomycota_Agaricomycetes_Polyporales	0.00248297	0.248297		80days	Basidiomycota_Agaricomycetes_Auriculariales	0.00920081	0.920081		50days	Basidiomycota_Agaricomycetes_unidentified	0.00243902	0.243902		50days	Basidiomycota_Malasseziomycetes_Malasseziales	0.0071837	0.71837		80days	Ascomycota_Leotiomycetes_Helotiales	0.33429	33.429		50days	Basidiomycota_Agaricomycetes_Cantharellales	0.00759945	0.759945		80days	Ascomycota_Sordariomycetes_Xylariales	0.010009	1.0009
50days	Basidiomycota_Tremellomycetes_Tremellales	0.0025203	0.25203		50days	Basidiomycota_Agaricomycetes_Hymenochaetales	0.0109363	1.09363		80days	Ascomycota_Dothideomycetes_Pleosporales	0.154433	15.4433		50days	Basidiomycota_Microbotryomycetes_Microbotryomycetes_ord_Incertae_sedis	0.00285919	0.285919		80days	Basidiomycota_Agaricomycetes_Hymenochaetales	0.0133502	1.33502		50days	Basidiomycota_Cystobasidiomycetes_Cystobasidiales	0.00167628	0.167628		50days	Basidiomycota_Microbotryomycetes_Microbotryomycetes_ord_Incertae_sedis	0.0059691	0.59691		80days	Ascomycota_Pezizomycetes_Pezizales	0.00337404	0.337404		50days	Basidiomycota_Agaricomycetes_unidentified	0.009333	0.9333		80days	Ascomycota_unidentified_unidentified	0.00103962	0.103962
50days	Basidiomycota_unidentified_unidentified	0.0010534	0.10534		50days	Basidiomycota_Agaricomycetes_Polyporales	0.0442693	4.42693		80days	Ascomycota_Leotiomycetes_Helotiales	0.32296	32.296		50days	Basidiomycota_Tremellomycetes_Cystofilobasidiales	0.266615	26.6615		80days	Basidiomycota_Agaricomycetes_Polyporales	0.0218473	2.18473		50days	Basidiomycota_Microbotryomycetes_Microbotryomycetes_ord_Incertae_sedis	0.00100145	0.100145		50days	Basidiomycota_Tremellomycetes_Cystofilobasidiales	0.00528278	0.528278		80days	Ascomycota_Sordariomycetes_Magnaporthales	0.00268454	0.268454		50days	Basidiomycota_Microbotryomycetes_Microbotryomycetes_ord_Incertae_sedis	0.00113198	0.113198		80days	Basidiomycota_Agaricomycetes_Agaricales	0.0063368	0.63368
50days	Basidiomycota_Ustilaginomycetes_Ustilaginales	0.00250965	0.250965		50days	Basidiomycota_Agaricomycetes_Russulales	0.00674052	0.674052		80days	Ascomycota_Leotiomycetes_Thelebolales	0.00546866	0.546866		50days	Basidiomycota_Tremellomycetes_Filobasidiales	0.0906805	9.06805		80days	Basidiomycota_Agaricomycetes_Trechisporales	0.00780379	0.780379		50days	Basidiomycota_Tremellomycetes_Cystofilobasidiales	0.00367295	0.367295		50days	Basidiomycota_unidentified_unidentified	0.00250476	0.250476		80days	Ascomycota_Sordariomycetes_Sordariales	0.273296	27.3296		50days	Basidiomycota_Tremellomycetes_Cystofilobasidiales	0.077174	7.7174		80days	Basidiomycota_Agaricomycetes_Cantharellales	0.00135717	0.135717
50days	Low abundance	0.00241891	0.241891		50days	Basidiomycota_Agaricomycetes_unidentified	0.0235824	2.35824		80days	Ascomycota_Saccharomycetes_Saccharomycetales	0.00154388	0.154388		50days	Blastocladiomycota_Blastocladiomycetes_Blastocladiales	0.00262985	0.262985		80days	Basidiomycota_Malasseziomycetes_Malasseziales	0.0158323	1.58323		50days	Low abundance	0.00547058	0.547058		50days	Low abundance	0.00245208	0.245208		80days	Ascomycota_Sordariomycetes_unidentified	0.00543267	0.543267		50days	Basidiomycota_Tremellomycetes_Filobasidiales	0.00765982	0.765982		80days	Basidiomycota_Agaricomycetes_Hymenochaetales	0.0228567	2.28567
50days	Mortierellomycota_Mortierellomycetes_Mortierellales	0.00709418	0.709418		50days	Basidiomycota_Malasseziomycetes_Malasseziales	0.0207726	2.07726		80days	Ascomycota_Sordariomycetes_Hypocreales	0.00165022	0.165022		50days	Chytridiomycota_Rhizophydiomycetes_Rhizophydiales	0.00133417	0.133417		80days	Basidiomycota_Tremellomycetes_Cystofilobasidiales	0.00352766	0.352766		50days	unidentified_unidentified_unidentified	0.00826597	0.826597		50days	Monoblepharomycota_Monoblepharidomycetes_Monoblepharidales	0.00140267	0.140267		80days	Basidiomycota_Agaricomycetes_Cantharellales	0.00275466	0.275466		50days	Basidiomycota_Tremellomycetes_Tremellales	0.0101115	1.01115		80days	Basidiomycota_Agaricomycetes_Polyporales	0.0243559	2.43559
50days	unidentified_unidentified_unidentified	0.0949288	9.49288		50days	Basidiomycota_Tremellomycetes_Cystofilobasidiales	0.00143883	0.143883		80days	Ascomycota_Sordariomycetes_Magnaporthales	0.0119563	1.19563		50days	Chytridiomycota_unidentified_unidentified	0.00242187	0.242187		80days	Basidiomycota_Tremellomycetes_Filobasidiales	0.00821669	0.821669		80days	Ascomycota_Dothideomycetes_Capnodiales	0.00780601	0.780601		50days	Rozellomycota_unidentified_unidentified	0.00158563	0.158563		80days	Basidiomycota_Tremellomycetes_Cystofilobasidiales	0.00555881	0.555881		50days	Basidiomycota_Tremellomycetes_unidentified	0.00122679	0.122679		80days	Basidiomycota_Agaricomycetes_Russulales	0.0016519	0.16519
80days	Ascomycota_Dothideomycetes_Botryosphaeriales	0.00661696	0.661696		50days	Basidiomycota_Ustilaginomycetes_Ustilaginales	0.00322823	0.322823		80days	Ascomycota_Sordariomycetes_Sordariales	0.212745	21.2745		50days	Low abundance	0.00625618	0.625618		80days	Basidiomycota_Tremellomycetes_Tremellales	0.00841363	0.841363		80days	Ascomycota_Dothideomycetes_Pleosporales	0.017908	1.7908		50days	unidentified_unidentified_unidentified	0.0222442	2.22442		80days	Basidiomycota_unidentified_unidentified	0.00292459	0.292459		50days	Chytridiomycota_unidentified_unidentified	0.00352442	0.352442		80days	Basidiomycota_Agaricomycetes_Trechisporales	0.00174648	0.174648
80days	Ascomycota_Dothideomycetes_Capnodiales	0.202015	20.2015		50days	Low abundance	0.00188656	0.188656		80days	Ascomycota_Sordariomycetes_unidentified	0.00184425	0.184425		50days	Mortierellomycota_Mortierellomycetes_Mortierellales	0.047614	4.7614		80days	Basidiomycota_Tremellomycetes_Trichosporonales	0.00577826	0.577826		80days	Ascomycota_Eurotiomycetes_Chaetothyriales	0.00465039	0.465039		80days	Ascomycota_Dothideomycetes_Capnodiales	0.0101148	1.01148		80days	Low abundance	0.00191054	0.191054		50days	Low abundance	0.00368428	0.368428		80days	Basidiomycota_Agaricomycetes_unidentified	0.0135198	1.35198
80days	Ascomycota_Dothideomycetes_Pleosporales	0.0700236	7.00236		50days	Mucoromycota_Endogonomycetes_Endogonales	0.00231546	0.231546		80days	Ascomycota_unidentified_unidentified	0.00104115	0.104115		50days	unidentified_unidentified_unidentified	0.0990226	9.90226		80days	Basidiomycota_Ustilaginomycetes_Ustilaginales	0.0041583	0.41583		80days	Ascomycota_Leotiomycetes_Erysiphales	0.00487589	0.487589		80days	Ascomycota_Dothideomycetes_Pleosporales	0.342097	34.2097		80days	Mortierellomycota_Mortierellomycetes_Mortierellales	0.00104493	0.104493		50days	Mortierellomycota_Mortierellomycetes_Mortierellales	0.0865838	8.65838		80days	Basidiomycota_Cystobasidiomycetes_Erythrobasidiales	0.00295037	0.295037
80days	Ascomycota_Eurotiomycetes_Eurotiales	0.00277883	0.277883		50days	Mucoromycota_Mucoromycetes_Mucorales	0.0116106	1.16106		80days	Basidiomycota_Agaricomycetes_Cantharellales	0.104659	10.4659		80days	Ascomycota_Arthoniomycetes_unidentified	0.00278722	0.278722		80days	Low abundance	0.00219703	0.219703		80days	Ascomycota_Pezizomycetes_Pezizales	0.00110816	0.110816		80days	Ascomycota_Eurotiomycetes_Eurotiales	0.00238175	0.238175		80days	unidentified_unidentified_unidentified	0.361861	36.1861		50days	Mucoromycota_Mucoromycetes_Mucorales	0.00154309	0.154309		80days	Basidiomycota_Malasseziomycetes_Malasseziales	0.00490584	0.490584
80days	Ascomycota_Sordariomycetes_Hypocreales	0.0402717	4.02717		50days	Rozellomycota_unidentified_unidentified	0.00333725	0.333725		80days	Basidiomycota_Tremellomycetes_Cystofilobasidiales	0.00571914	0.571914		80days	Ascomycota_Dothideomycetes_Capnodiales	0.00150125	0.150125		80days	unidentified_unidentified_unidentified	0.0265156	2.65156		80days	Ascomycota_Sordariomycetes_Diaporthales	0.00304563	0.304563		80days	Ascomycota_Leotiomycetes_Helotiales	0.142621	14.2621		120days	Ascomycota_Dothideomycetes_Pleosporales	0.497342	49.7342		50days	Rozellomycota_unidentified_unidentified	0.00253441	0.253441		80days	Basidiomycota_Tremellomycetes_Tremellales	0.00844625	0.844625
80days	Ascomycota_Sordariomycetes_Magnaporthales	0.435802	43.5802		50days	unidentified_unidentified_unidentified	0.130175	13.0175		80days	Low abundance	0.00451259	0.451259		80days	Ascomycota_Dothideomycetes_Pleosporales	0.0987097	9.87097		120days	Ascomycota_Dothideomycetes_Capnodiales	0.00188912	0.188912		80days	Ascomycota_Sordariomycetes_Glomerellales	0.00431822	0.431822		80days	Ascomycota_Pezizomycetes_Pezizales	0.00133367	0.133367		120days	Ascomycota_Leotiomycetes_Helotiales	0.281704	28.1704		50days	unidentified_unidentified_unidentified	0.260975	26.0975		80days	Basidiomycota_Tremellomycetes_Trichosporonales	0.00518788	0.518788
80days	Ascomycota_Sordariomycetes_Sordariales	0.00242601	0.242601		80days	Ascomycota_Dothideomycetes_Pleosporales	0.216262	21.6262		80days	Mortierellomycota_Mortierellomycetes_Mortierellales	0.00586158	0.586158		80days	Ascomycota_Leotiomycetes_Helotiales	0.10106	10.106		120days	Ascomycota_Dothideomycetes_Pleosporales	0.342626	34.2626		80days	Ascomycota_Sordariomycetes_Hypocreales	0.0219168	2.19168		80days	Ascomycota_Sordariomycetes_Boliniales	0.00147379	0.147379		120days	Ascomycota_Sordariomycetes_Sordariales	0.163323	16.3323		80days	Ascomycota_Arthoniomycetes_unidentified	0.00212824	0.212824		80days	Basidiomycota_Ustilaginomycetes_Ustilaginales	0.306786	30.6786
80days	Ascomycota_Sordariomycetes_Trichosphaeriales	0.00966778	0.966778		80days	Ascomycota_Sordariomycetes_Magnaporthales	0.0769231	7.69231		80days	Mucoromycota_Endogonomycetes_Endogonales	0.00100062	0.100062		80days	Ascomycota_Leotiomycetes_Thelebolales	0.0985552	9.85552		120days	Ascomycota_Sordariomycetes_Magnaporthales	0.00132346	0.132346		80days	Ascomycota_Sordariomycetes_Magnaporthales	0.599668	59.9668		80days	Ascomycota_Sordariomycetes_Diaporthales	0.00486214	0.486214		120days	Ascomycota_Sordariomycetes_Trichosphaeriales	0.0012554	0.12554		80days	Ascomycota_Dothideomycetes_Capnodiales	0.00144506	0.144506		80days	Low abundance	0.00126409	0.126409
80days	Ascomycota_Sordariomycetes_unidentified	0.00218341	0.218341		80days	Ascomycota_Sordariomycetes_Trichosphaeriales	0.0128205	1.28205		80days	unidentified_unidentified_unidentified	0.162923	16.2923		80days	Ascomycota_Saccharomycetes_Saccharomycetales	0.00803278	0.803278		120days	Ascomycota_Sordariomycetes_Trichosphaeriales	0.00263664	0.263664		80days	Ascomycota_Sordariomycetes_Sordariales	0.00243794	0.243794		80days	Ascomycota_Sordariomycetes_Hypocreales	0.0816542	8.16542		120days	Basidiomycota_Agaricomycetes_Agaricales	0.0156578	1.56578		80days	Ascomycota_Dothideomycetes_Pleosporales	0.0433593	4.33593		80days	unidentified_unidentified_unidentified	0.0323482	3.23482
80days	Ascomycota_Sordariomycetes_Xylariales	0.00728873	0.728873		80days	Ascomycota_unidentified_unidentified	0.217826	21.7826		120days	Ascomycota_Dothideomycetes_Pleosporales	0.214119	21.4119		80days	Ascomycota_Sordariomycetes_Hypocreales	0.0414312	4.14312		120days	Ascomycota_Sordariomycetes_Xylariales	0.0011894	0.11894		80days	Ascomycota_Sordariomycetes_Trichosphaeriales	0.0475177	4.75177		80days	Ascomycota_Sordariomycetes_Magnaporthales	0.196476	19.6476		120days	Basidiomycota_Agaricomycetes_Cantharellales	0.0301945	3.01945		80days	Ascomycota_Leotiomycetes_Helotiales	0.0575363	5.75363		120days	Ascomycota_Dothideomycetes_Capnodiales	0.00865077	0.865077
80days	Basidiomycota_Agaricomycetes_Agaricales	0.00375125	0.375125		80days	Basidiomycota_Agaricomycetes_Cantharellales	0.15776	15.776		120days	Ascomycota_Leotiomycetes_Helotiales	0.164073	16.4073		80days	Ascomycota_Sordariomycetes_Sordariales	0.111467	11.1467		120days	Basidiomycota_Ustilaginomycetes_Ustilaginales	0.647789	64.7789		80days	Basidiomycota_Agaricomycetes_Agaricales	0.00129411	0.129411		80days	Ascomycota_Sordariomycetes_Myrmecridiales	0.00512623	0.512623		120days	Low abundance	0.00291809	0.291809		80days	Ascomycota_Leotiomycetes_Thelebolales	0.0480547	4.80547		120days	Ascomycota_Dothideomycetes_Pleosporales	0.686055	68.6055
80days	Basidiomycota_Agaricomycetes_Boletales	0.0091361	0.91361		80days	Basidiomycota_Agaricomycetes_Polyporales	0.10681	10.681		120days	Ascomycota_Sordariomycetes_Sordariales	0.21813	21.813		80days	Ascomycota_Sordariomycetes_unidentified	0.00188754	0.188754		120days	Low abundance	0.00254644	0.254644		80days	Basidiomycota_Agaricomycetes_Cantharellales	0.00215781	0.215781		80days	Ascomycota_Sordariomycetes_Sordariales	0.0224732	2.24732		120days	unidentified_unidentified_unidentified	0.00760522	0.760522		80days	Ascomycota_Pezizomycetes_Pezizales	0.0188889	1.88889		120days	Ascomycota_Sordariomycetes_Diaporthales	0.00188418	0.188418
80days	Basidiomycota_Agaricomycetes_Cantharellales	0.00102249	0.102249		80days	Basidiomycota_Agaricomycetes_Russulales	0.025641	2.5641		120days	Ascomycota_Sordariomycetes_Trichosphaeriales	0.00150069	0.150069		80days	Ascomycota_unidentified_unidentified	0.0117631	1.17631		140days	Ascomycota_Dothideomycetes_Pleosporales	0.749789	74.9789		80days	Basidiomycota_Agaricomycetes_Hymenochaetales	0.0073743	0.73743		80days	Ascomycota_Sordariomycetes_Trichosphaeriales	0.108143	10.8143							80days	Ascomycota_Saccharomycetes_Saccharomycetales	0.0116363	1.16363		120days	Ascomycota_Sordariomycetes_Glomerellales	0.00321596	0.321596
80days	Basidiomycota_Agaricomycetes_Geastrales	0.0064357	0.64357		80days	Low abundance	0	0		120days	Ascomycota_Sordariomycetes_unidentified	0.00585966	0.585966		80days	Basidiomycota_Agaricomycetes_Agaricales	0.0298653	2.98653		140days	Ascomycota_Sordariomycetes_Trichosphaeriales	0.0438602	4.38602		80days	Basidiomycota_Agaricomycetes_Polyporales	0.259155	25.9155		80days	Basidiomycota_Agaricomycetes_Agaricales	0.00449833	0.449833							80days	Ascomycota_Sordariomycetes_Hypocreales	0.00513264	0.513264		120days	Ascomycota_Sordariomycetes_Hypocreales	0.0962245	9.62245
80days	Basidiomycota_Agaricomycetes_Hymenochaetales	0.0443021	4.43021		80days	unidentified_unidentified_unidentified	0.185956	18.5956		120days	Basidiomycota_Agaricomycetes_Agaricales	0.00161352	0.161352		80days	Basidiomycota_Agaricomycetes_Polyporales	0.0129136	1.29136		140days	Basidiomycota_Cystobasidiomycetes_Cystobasidiales	0.00203523	0.203523		80days	Basidiomycota_Agaricomycetes_Russulales	0.0017725	0.17725		80days	Basidiomycota_Agaricomycetes_Boletales	0.00458726	0.458726							80days	Ascomycota_Sordariomycetes_Sordariales	0.185728	18.5728		120days	Ascomycota_Sordariomycetes_Magnaporthales	0.00205971	0.205971
80days	Basidiomycota_Agaricomycetes_Polyporales	0.0420925	4.20925		120days	Ascomycota_Dothideomycetes_Capnodiales	0.00707616	0.707616		120days	Basidiomycota_Agaricomycetes_Cantharellales	0.00924764	0.924764		80days	Basidiomycota_Microbotryomycetes_Microbotryomycetes_ord_Incertae_sedis	0.00259474	0.259474		140days	Basidiomycota_Cystobasidiomycetes_Erythrobasidiales	0.00230465	0.230465		80days	Basidiomycota_Agaricomycetes_unidentified	0.00238185	0.238185		80days	Basidiomycota_Agaricomycetes_Cantharellales	0.00179203	0.179203							80days	Ascomycota_unidentified_unidentified	0.00709748	0.709748		120days	Ascomycota_Sordariomycetes_Xylariales	0.00219926	0.219926
80days	Basidiomycota_Agaricomycetes_Trechisporales	0.00363901	0.363901		120days	Ascomycota_Dothideomycetes_Pleosporales	0.260621	26.0621		120days	Basidiomycota_Agaricomycetes_Sebacinales	0.0213723	2.13723		80days	Basidiomycota_Tremellomycetes_Cystofilobasidiales	0.259172	25.9172		140days	Basidiomycota_Microbotryomycetes_unidentified	0.00830984	0.830984		80days	Basidiomycota_Malasseziomycetes_Malasseziales	0.0019169	0.19169		80days	Basidiomycota_Agaricomycetes_Hymenochaetales	0.017618	1.7618							80days	Basidiomycota_Agaricomycetes_Cantharellales	0.0345293	3.45293		120days	Basidiomycota_Cystobasidiomycetes_Erythrobasidiales	0.00635137	0.635137
80days	Basidiomycota_Agaricomycetes_unidentified	0.0117779	1.17779		120days	Ascomycota_Sordariomycetes_Diaporthales	0.00354459	0.354459		120days	Basidiomycota_Tremellomycetes_Cystofilobasidiales	0.00415524	0.415524		80days	Basidiomycota_Tremellomycetes_Filobasidiales	0.102712	10.2712		140days	Basidiomycota_Ustilaginomycetes_Ustilaginales	0.191	19.1		80days	Basidiomycota_Ustilaginomycetes_Ustilaginales	0.00608893	0.608893		80days	Basidiomycota_Agaricomycetes_Polyporales	0.0245916	2.45916							80days	Basidiomycota_Agaricomycetes_unidentified	0.00236146	0.236146		120days	Basidiomycota_Tremellomycetes_Tremellales	0.0101641	1.01641
80days	Basidiomycota_Malasseziomycetes_Malasseziales	0.0181949	1.81949		120days	Ascomycota_Sordariomycetes_Hypocreales	0.00704106	0.704106		120days	Low abundance	0.00405137	0.405137		80days	Chytridiomycota_Rhizophydiomycetes_Rhizophydiales	0.00199932	0.199932		140days	Low abundance	0.00270112	0.270112		80days	Low abundance	0.000119878	0.0119878		80days	Basidiomycota_Agaricomycetes_Russulales	0.00277011	0.277011							80days	Basidiomycota_Tremellomycetes_Cystofilobasidiales	0.152551	15.2551		120days	Basidiomycota_Ustilaginomycetes_Ustilaginales	0.182537	18.2537
80days	Basidiomycota_Tremellomycetes_unidentified	0.0018044	0.18044		120days	Ascomycota_Sordariomycetes_Magnaporthales	0.00115969	0.115969		120days	Mucoromycota_Endogonomycetes_Endogonales	0.00120782	0.120782		80days	Chytridiomycota_unidentified_unidentified	0.00200336	0.200336							80days	unidentified_unidentified_unidentified	0.00248589	0.248589		80days	Basidiomycota_Agaricomycetes_Trechisporales	0.00147342	0.147342							80days	Basidiomycota_Tremellomycetes_Filobasidiales	0.00455542	0.455542		120days	Low abundance	0.000658096	0.0658096
80days	Basidiomycota_Ustilaginomycetes_Ustilaginales	0.0663191	6.63191		120days	Ascomycota_Sordariomycetes_Trichosphaeriales	0.0518644	5.18644		120days	unidentified_unidentified_unidentified	0.35467	35.467		80days	Low abundance	0.00732052	0.732052							120days	Ascomycota_Dothideomycetes_Capnodiales	0.0514095	5.14095		80days	Basidiomycota_Agaricomycetes_unidentified	0.00343791	0.343791							80days	Basidiomycota_Tremellomycetes_Tremellales	0.00572633	0.572633
80days	Low abundance	0.00233425	0.233425		120days	Basidiomycota_Exobasidiomycetes_Tilletiales	0.0195246	1.95246							80days	Mortierellomycota_Mortierellomycetes_Mortierellales	0.0522283	5.22283							120days	Ascomycota_Dothideomycetes_Pleosporales	0.671575	67.1575		80days	Basidiomycota_Malasseziomycetes_Malasseziales	0.00190411	0.190411							80days	Chytridiomycota_unidentified_unidentified	0.00214736	0.214736
80days	unidentified_unidentified_unidentified	0.0101167	1.01167		120days	Basidiomycota_Tremellomycetes_Tremellales	0.00292097	0.292097							80days	Mucoromycota_Endogonomycetes_Endogonales	0.00135812	0.135812							120days	Ascomycota_Sordariomycetes_Boliniales	0.00230695	0.230695		80days	Basidiomycota_Tremellomycetes_unidentified	0.00266734	0.266734							80days	Low abundance	0.0071712	0.71712
120days	Ascomycota_Dothideomycetes_Capnodiales	0.0195892	1.95892		120days	Basidiomycota_Ustilaginomycetes_Ustilaginales	0.637899	63.7899							80days	unidentified_unidentified_unidentified	0.0506378	5.06378							120days	Ascomycota_Sordariomycetes_Hypocreales	0.0509037	5.09037		80days	Basidiomycota_unidentified_unidentified	0.00184013	0.184013							80days	Mortierellomycota_Mortierellomycetes_Mortierellales	0.0832644	8.32644
120days	Ascomycota_Dothideomycetes_Pleosporales	0.169814	16.9814		120days	Low abundance	0.00834854	0.834854							120days	Ascomycota_Arthoniomycetes_unidentified	0.00185882	0.185882							120days	Ascomycota_Sordariomycetes_Magnaporthales	0.00532177	0.532177		80days	Basidiomycota_Ustilaginomycetes_Ustilaginales	0.006552	0.6552							80days	Mucoromycota_Endogonomycetes_Endogonales	0.00109148	0.109148
120days	Ascomycota_Eurotiomycetes_Eurotiales	0.00241009	0.241009												120days	Ascomycota_Dothideomycetes_Capnodiales	0.00191491	0.191491							120days	Ascomycota_Sordariomycetes_Sordariales	0.00256279	0.256279		80days	Low abundance	0.00166021	0.166021							80days	unidentified_unidentified_unidentified	0.325595	32.5595
120days	Ascomycota_Sordariomycetes_Boliniales	0.00412856	0.412856												120days	Ascomycota_Dothideomycetes_Pleosporales	0.119229	11.9229							120days	Ascomycota_Sordariomycetes_Trichosphaeriales	0.112541	11.2541		80days	unidentified_unidentified_unidentified	0.00585132	0.585132							120days	Ascomycota_Arthoniomycetes_unidentified	0.0032571	0.32571
120days	Ascomycota_Sordariomycetes_Hypocreales	0.00699301	0.699301												120days	Ascomycota_Leotiomycetes_Helotiales	0.0965316	9.65316							120days	Ascomycota_Sordariomycetes_unidentified	0.00303066	0.303066		120days	Ascomycota_Dothideomycetes_Capnodiales	0.0314014	3.14014							120days	Ascomycota_Dothideomycetes_Capnodiales	0.00288613	0.288613
120days	Ascomycota_Sordariomycetes_Magnaporthales	0.00109591	0.109591												120days	Ascomycota_Leotiomycetes_Thelebolales	0.0763463	7.63463							120days	Ascomycota_Sordariomycetes_Xylariales	0.00523627	0.523627		120days	Ascomycota_Dothideomycetes_Dothideales	0.00432357	0.432357							120days	Ascomycota_Dothideomycetes_Pleosporales	0.0657035	6.57035
120days	Ascomycota_Sordariomycetes_Trichosphaeriales	0.48391	48.391												120days	Ascomycota_Saccharomycetes_Saccharomycetales	0.00526711	0.526711							120days	Ascomycota_unidentified_unidentified	0.0029477	0.29477		120days	Ascomycota_Dothideomycetes_Pleosporales	0.213386	21.3386							120days	Ascomycota_Leotiomycetes_Helotiales	0.112212	11.2212
120days	Ascomycota_Sordariomycetes_unidentified	0.00142133	0.142133												120days	Ascomycota_Sordariomycetes_Hypocreales	0.0260041	2.60041							120days	Basidiomycota_Agaricomycetes_Agaricales	0.00126594	0.126594		120days	Ascomycota_Eurotiomycetes_Eurotiales	0.00348188	0.348188							120days	Ascomycota_Leotiomycetes_Thelebolales	0.0409958	4.09958
120days	Ascomycota_Sordariomycetes_Xylariales	0.0128947	1.28947												120days	Ascomycota_Sordariomycetes_Sordariales	0.124592	12.4592							120days	Basidiomycota_Tremellomycetes_Tremellales	0.00927415	0.927415		120days	Ascomycota_Sordariomycetes_Diaporthales	0.00109656	0.109656							120days	Ascomycota_Pezizomycetes_Pezizales	0.00491209	0.491209
120days	Basidiomycota_Agaricomycetes_Polyporales	0.00493737	0.493737												120days	Ascomycota_Sordariomycetes_Trichosphaeriales	0.00397029	0.397029							120days	Basidiomycota_Ustilaginomycetes_Ustilaginales	0.0779193	7.79193		120days	Ascomycota_Sordariomycetes_Hypocreales	0.332466	33.2466							120days	Ascomycota_Saccharomycetes_Saccharomycetales	0.00879562	0.879562
120days	Basidiomycota_Microbotryomycetes_Sporidiobolales	0.015116	1.5116												120days	Ascomycota_Sordariomycetes_unidentified	0.00195562	0.195562							120days	Low abundance	0.00128223	0.128223		120days	Ascomycota_Sordariomycetes_Magnaporthales	0.00183095	0.183095							120days	Ascomycota_Sordariomycetes_Hypocreales	0.010235	1.0235
120days	Basidiomycota_Tremellomycetes_Tremellales	0.141455	14.1455												120days	Ascomycota_unidentified_unidentified	0.00616686	0.616686							120days	unidentified_unidentified_unidentified	0.00242328	0.242328		120days	Ascomycota_Sordariomycetes_Trichosphaeriales	0.0127701	1.27701							120days	Ascomycota_Sordariomycetes_Sordariales	0.25003	25.003
120days	Basidiomycota_Ustilaginomycetes_Ustilaginales	0.132088	13.2088												120days	Basidiomycota_Agaricomycetes_Agaricales	0.0212176	2.12176												120days	Ascomycota_Sordariomycetes_unidentified	0.00290612	0.290612							120days	Ascomycota_Sordariomycetes_Trichosphaeriales	0.00135058	0.135058
120days	Low abundance	0.00296669	0.296669												120days	Basidiomycota_Agaricomycetes_Cantharellales	0.00375358	0.375358												120days	Ascomycota_Sordariomycetes_Xylariales	0.00318473	0.318473							120days	Ascomycota_unidentified_unidentified	0.014784	1.4784
120days	unidentified_unidentified_unidentified	0.00117959	0.117959												120days	Basidiomycota_Microbotryomycetes_Microbotryomycetes_ord_Incertae_sedis	0.0035257	0.35257												120days	Ascomycota_unidentified_unidentified	0.139314	13.9314							120days	Basidiomycota_Agaricomycetes_Agaricales	0.0019684	0.19684
															120days	Basidiomycota_Tremellomycetes_Cystofilobasidiales	0.257992	25.7992												120days	Basidiomycota_Agaricomycetes_Hymenochaetales	0.00124844	0.124844							120days	Basidiomycota_Agaricomycetes_Cantharellales	0.0219035	2.19035
															120days	Basidiomycota_Tremellomycetes_Filobasidiales	0.111835	11.1835												120days	Basidiomycota_Agaricomycetes_Polyporales	0.00106159	0.106159							120days	Basidiomycota_Agaricomycetes_unidentified	0.00163385	0.163385
															120days	Chytridiomycota_Rhizophydiomycetes_Rhizophydiales	0.00149421	0.149421												120days	Basidiomycota_Agaricomycetes_Trechisporales	0.0011836	0.11836							120days	Basidiomycota_Tremellomycetes_Cystofilobasidiales	0.0753114	7.53114
															120days	Chytridiomycota_unidentified_unidentified	0.00249091	0.249091												120days	Basidiomycota_Exobasidiomycetes_Tilletiales	0.0028117	0.28117							120days	Basidiomycota_Tremellomycetes_Filobasidiales	0.00856777	0.856777
															120days	Low abundance	0.00846136	0.846136												120days	Basidiomycota_Microbotryomycetes_Sporidiobolales	0.00313267	0.313267							120days	Basidiomycota_Tremellomycetes_Tremellales	0.0082394	0.82394
															120days	Mortierellomycota_Mortierellomycetes_Mortierellales	0.0645657	6.45657												120days	Basidiomycota_Tremellomycetes_Tremellales	0.112335	11.2335							120days	Chytridiomycota_unidentified_unidentified	0.00281951	0.281951
															120days	Mucoromycota_Endogonomycetes_Endogonales	0.00195722	0.195722												120days	Basidiomycota_Ustilaginomycetes_Ustilaginales	0.124605	12.4605							120days	Low abundance	0.00831687	0.831687
															120days	unidentified_unidentified_unidentified	0.0588692	5.88692												120days	Low abundance	0.00446978	0.446978							120days	Mortierellomycota_Mortierellomycetes_Mortierellales	0.0883549	8.83549
															140days	Ascomycota_Arthoniomycetes_unidentified	0.001991	0.1991												120days	unidentified_unidentified_unidentified	0.00299036	0.299036							120days	Rozellomycota_unidentified_unidentified	0.00224607	0.224607
															140days	Ascomycota_Dothideomycetes_Capnodiales	0.00212586	0.212586																						120days	unidentified_unidentified_unidentified	0.265476	26.5476
															140days	Ascomycota_Dothideomycetes_Pleosporales	0.1154	11.54																						140days	Ascomycota_Arthoniomycetes_unidentified	0.00144673	0.144673
															140days	Ascomycota_Leotiomycetes_Helotiales	0.0914526	9.14526																						140days	Ascomycota_Dothideomycetes_Capnodiales	0.0237011	2.37011
															140days	Ascomycota_Leotiomycetes_Thelebolales	0.0507343	5.07343																						140days	Ascomycota_Dothideomycetes_Pleosporales	0.0970417	9.70417
															140days	Ascomycota_Pezizomycetes_Pezizales	0.00284391	0.284391																						140days	Ascomycota_Dothideomycetes_Venturiales	0.00110092	0.110092
															140days	Ascomycota_Saccharomycetes_Saccharomycetales	0.00329854	0.329854																						140days	Ascomycota_Leotiomycetes_Helotiales	0.0736467	7.36467
															140days	Ascomycota_Sordariomycetes_Coniochaetales	0.0066148	0.66148																						140days	Ascomycota_Leotiomycetes_Thelebolales	0.0587514	5.87514
															140days	Ascomycota_Sordariomycetes_Hypocreales	0.0242283	2.42283																						140days	Ascomycota_Pezizomycetes_Pezizales	0.0233927	2.33927
															140days	Ascomycota_Sordariomycetes_Sordariales	0.163023	16.3023																						140days	Ascomycota_Saccharomycetes_Saccharomycetales	0.00913349	0.913349
															140days	Ascomycota_Sordariomycetes_Trichosphaeriales	0.00597304	0.597304																						140days	Ascomycota_Sordariomycetes_Coniochaetales	0.00100503	0.100503
															140days	Ascomycota_Sordariomycetes_unidentified	0.00420679	0.420679																						140days	Ascomycota_Sordariomycetes_Glomerellales	0.00277926	0.277926
															140days	Ascomycota_unidentified_unidentified	0.00902435	0.902435																						140days	Ascomycota_Sordariomycetes_Hypocreales	0.0152073	1.52073
															140days	Basidiomycota_Agaricomycetes_Agaricales	0.0476154	4.76154																						140days	Ascomycota_Sordariomycetes_Sordariales	0.184886	18.4886
															140days	Basidiomycota_Agaricomycetes_Cantharellales	0.0209729	2.09729																						140days	Ascomycota_Sordariomycetes_Trichosphaeriales	0.00452276	0.452276
															140days	Basidiomycota_Agaricomycetes_Polyporales	0.00274648	0.274648																						140days	Ascomycota_Sordariomycetes_unidentified	0.00148632	0.148632
															140days	Basidiomycota_Agaricomycetes_Thelephorales	0.0286812	2.86812																						140days	Ascomycota_unidentified_unidentified	0.00767365	0.767365
															140days	Basidiomycota_Agaricomycetes_unidentified	0.00199838	0.199838																						140days	Basidiomycota_Agaricomycetes_Agaricales	0.00367352	0.367352
															140days	Basidiomycota_Microbotryomycetes_Microbotryomycetes_ord_Incertae_sedis	0.00274746	0.274746																						140days	Basidiomycota_Agaricomycetes_Cantharellales	0.028869	2.8869
															140days	Basidiomycota_Tremellomycetes_Cystofilobasidiales	0.214791	21.4791																						140days	Basidiomycota_Microbotryomycetes_Microbotryomycetes_ord_Incertae_sedis	0.00169705	0.169705
															140days	Basidiomycota_Tremellomycetes_Filobasidiales	0.0863759	8.63759																						140days	Basidiomycota_Tremellomycetes_Cystofilobasidiales	0.0745024	7.45024
															140days	Basidiomycota_Tremellomycetes_Tremellales	0.00109634	0.109634																						140days	Basidiomycota_Tremellomycetes_Filobasidiales	0.00937337	0.937337
															140days	Chytridiomycota_Rhizophydiomycetes_Rhizophydiales	0.00109988	0.109988																						140days	Basidiomycota_Tremellomycetes_Tremellales	0.0116701	1.16701
															140days	Chytridiomycota_unidentified_unidentified	0.0012411	0.12411																						140days	Chytridiomycota_unidentified_unidentified	0.00401346	0.401346
															140days	Low abundance	0.00554506	0.554506																						140days	Low abundance	0.0056457	0.56457
															140days	Mortierellomycota_Mortierellomycetes_Mortierellales	0.059845	5.9845																						140days	Mortierellomycota_Mortierellomycetes_Mortierellales	0.145972	14.5972
															140days	Mucoromycota_Endogonomycetes_Endogonales	0.00392361	0.392361																						140days	unidentified_unidentified_unidentified	0.208808	20.8808
															140days	unidentified_unidentified_unidentified	0.0404046	4.04046
[truncated: 96 more columns]

## Sheet: PERMANOVA
2017	Bacteria								2017	Fungi
	Df	SumsOfSqs	MeanSqs	F.Model	R2	Pr(>F)				Df	SumsOfSqs	MeanSqs	F.Model	R2	Pr(>F)
Location	2	2.841	1.4203	5.6374	0.03962	0.0001	***		Location	2	1.841	0.9205	4.555	0.02787	0.0001	***
Soil_condition	1	5.234	5.2342	20.7754	0.07301	0.0001	***		Soil_condition	1	5.607	5.6072	27.7474	0.08489	0.0001	***
Air_temp	1	0.707	0.7069	2.8057	0.00986	0.0034	**		Air_temp	1	0.614	0.614	3.0384	0.0093	0.0045	**
Humidity	1	1.018	1.0176	4.039	0.01419	0.0002	***		Humidity	1	0.638	0.6379	3.1569	0.00966	0.0034	**
Developmental_stage	4	3.37	0.8426	3.3444	0.04701	0.0001	***		Developmental_stage	4	4.17	1.0425	5.1588	0.06313	0.0001	***
Compartment	4	16.704	4.1759	16.5747	0.23298	0.0001	***		Compartment	4	19.635	4.9087	24.291	0.29727	0.0001	***
Residuals	166	41.822	0.2519		0.58333				Residuals	166	33.545	0.2021		0.50788
Total	179	71.696			1				Total	179	66.05			1
---									---
Signif. codes: 0 ‘***’ 0.001 ‘**’ 0.01 ‘*’ 0.05 ‘.’ 0.1 ‘ ’ 1									Signif. codes: 0 ‘***’ 0.001 ‘**’ 0.01 ‘*’ 0.05 ‘.’ 0.1 ‘ ’ 1
	Df	SumsOfSqs	MeanSqs	F.Model	R2	Pr(>F)				Df	SumsOfSqs	MeanSqs	F.Model	R2	Pr(>F)
Age	3	7.05	2.35	6.398	0.09833	0.0001	***		Age	3	7.95	2.65003	8.0276	0.12036	0.0001	***
Residuals	176	64.646	0.3673		0.90167				Residuals	176	58.1	0.33011		0.87964
Total	179	71.696			1				Total	179	66.05			1
---									---
Signif. codes: 0 ‘***’ 0.001 ‘**’ 0.01 ‘*’ 0.05 ‘.’ 0.1 ‘ ’ 1									Signif. codes: 0 ‘***’ 0.001 ‘**’ 0.01 ‘*’ 0.05 ‘.’ 0.1 ‘ ’ 1
2018	Bacteria								2018	Fungi
	Df	SumsOfSqs	MeanSqs	F.Model	R2	Pr(>F)				Df	SumsOfSqs	MeanSqs	F.Model	R2	Pr(>F)
Air_temp	1	8.369	8.3689	36.823	0.05642	0.0001	***		Air_temp	1	9.061	9.0606	50.018	0.07136	0.0001	***
Humidity	1	0.518	0.5177	2.278	0.00349	0.0076	**		Humidity	1	0.777	0.7774	4.291	0.00612	0.0002	***
Soil_condition	1	1	0.9995	4.398	0.00674	0.0001	***		Soil_condition	1	0.88	0.8801	4.858	0.00693	0.0001	***
Developmental_stage	3	6.265	2.0884	9.189	0.04224	0.0001	***		Developmental_stage	3	7.008	2.3361	12.896	0.05519	0.0001	***
Compartment	5	39.485	7.897	34.747	0.26621	0.0001	***		Compartment	5	35.988	7.1975	39.733	0.28343	0.0001	***
Microhabitat	11	6.55	0.5954	2.62	0.04416	0.0001	***		Microhabitat	11	4.424	0.4022	2.22	0.03484	0.0001	***
Residuals	379	86.136	0.2273		0.58074				Residuals	380	68.836	0.1811		0.54213
Total	401	148.322			1				Total	402	126.974			1
---									---
Signif. codes: 0 ‘***’ 0.001 ‘**’ 0.01 ‘*’ 0.05 ‘.’ 0.1 ‘ ’ 1									Signif. codes: 0 ‘***’ 0.001 ‘**’ 0.01 ‘*’ 0.05 ‘.’ 0.1 ‘ ’ 1
	Df	SumsOfSqs	MeanSqs	F.Model	R2	Pr(>F)				Df	SumsOfSqs	MeanSqs	F.Model	R2	Pr(>F)
Age	6	16.151	2.69188	8.0448	0.10889	0.0001	***		Age	6	17.726	2.95438	10.709	0.13961	0.0001	***
Residuals	395	132.171	0.33461		0.89111				Residuals	396	109.248	0.27588		0.86039
Total	401	148.322			1				Total	402	126.974			1
---									---
Signif. codes: 0 ‘***’ 0.001 ‘**’ 0.01 ‘*’ 0.05 ‘.’ 0.1 ‘ ’ 1									Signif. codes: 0 ‘***’ 0.001 ‘**’ 0.01 ‘*’ 0.05 ‘.’ 0.1 ‘ ’ 1

## Sheet: Source data_1a
Bacteria							Bacteria_Compartment						Fungi							Fungi_Compartment
Sample	BiologicalReps	Compartment	Age	Phylum2	Relative abundance (RA)		Compartment	Age	Phylum2	meanRA	sdRA (standard deviation)		Sample	BiologicalReps	Compartment	Age	Class	Relative abundance (RA)		Compartment	Age	Class	meanRA	sdRA (standard deviation)
A1_BS_106_1B	UF1A1_BS_106	Bulk_soil	106days	Acidobacteria	0.0526834		Bulk_soil	48days	Acidobacteria	0.132756	0.0156889		A1_BS_106_1F	UF1A1_BS_106	Bulk_soil	106days	Agaricomycetes	0.0969142		Bulk_soil	48days	Agaricomycetes	0.0612311	0.0641046
A1_BS_106_1B	UF1A1_BS_106	Bulk_soil	106days	Actinobacteria	0.0901034		Bulk_soil	48days	Actinobacteria	0.106647	0.0285471		A1_BS_106_1F	UF1A1_BS_106	Bulk_soil	106days	Agaricostilbomycetes	0		Bulk_soil	48days	Agaricostilbomycetes	1.24221e-05	3.72662e-05
A1_BS_106_1B	UF1A1_BS_106	Bulk_soil	106days	Alphaproteobacteria	0.0758247		Bulk_soil	48days	Alphaproteobacteria	0.0560386	0.01208		A1_BS_106_1F	UF1A1_BS_106	Bulk_soil	106days	Archaeosporomycetes	0		Bulk_soil	48days	Low abundance	0	0
A1_BS_106_1B	UF1A1_BS_106	Bulk_soil	106days	Armatimonadetes	0		Bulk_soil	48days	Armatimonadetes	0.00480269	0.00244552		A1_BS_106_1F	UF1A1_BS_106	Bulk_soil	106days	Arthoniomycetes	0.0096073		Bulk_soil	48days	Arthoniomycetes	0.012016	0.0178735
A1_BS_106_1B	UF1A1_BS_106	Bulk_soil	106days	Bacteroidetes	0.0472674		Bulk_soil	48days	Bacteroidetes	0.0782565	0.0178367		A1_BS_106_1F	UF1A1_BS_106	Bulk_soil	106days	Atractiellomycetes	0		Bulk_soil	48days	Low abundance	0	0
A1_BS_106_1B	UF1A1_BS_106	Bulk_soil	106days	BRC1	0		Bulk_soil	48days	Low abundance	6.62361e-05	0.000198708		A1_BS_106_1F	UF1A1_BS_106	Bulk_soil	106days	Chytridiomycetes	0		Bulk_soil	48days	Chytridiomycetes	8.55293e-06	2.56588e-05
A1_BS_106_1B	UF1A1_BS_106	Bulk_soil	106days	Chlamydiae	0		Bulk_soil	48days	Low abundance	0	0		A1_BS_106_1F	UF1A1_BS_106	Bulk_soil	106days	Cystobasidiomycetes	0		Bulk_soil	48days	Cystobasidiomycetes	4.58765e-05	0.000110993
A1_BS_106_1B	UF1A1_BS_106	Bulk_soil	106days	Chloroflexi	0.302806		Bulk_soil	48days	Chloroflexi	0.326125	0.0164611		A1_BS_106_1F	UF1A1_BS_106	Bulk_soil	106days	Dacrymycetes	0		Bulk_soil	48days	Dacrymycetes	0	0
A1_BS_106_1B	UF1A1_BS_106	Bulk_soil	106days	Cloacimonetes	0		Bulk_soil	48days	Low abundance	0	0		A1_BS_106_1F	UF1A1_BS_106	Bulk_soil	106days	Dothideomycetes	0.0529508		Bulk_soil	48days	Dothideomycetes	0.0756963	0.0094519
A1_BS_106_1B	UF1A1_BS_106	Bulk_soil	106days	Cyanobacteria	0		Bulk_soil	48days	Cyanobacteria	0.000194172	0.000582516		A1_BS_106_1F	UF1A1_BS_106	Bulk_soil	106days	Endogonomycetes	0.000974012		Bulk_soil	48days	Low abundance	0.0013585	0.00212484
A1_BS_106_1B	UF1A1_BS_106	Bulk_soil	106days	Deinococcus-Thermus	0		Bulk_soil	48days	Low abundance	0	0		A1_BS_106_1F	UF1A1_BS_106	Bulk_soil	106days	Eurotiomycetes	0.0738921		Bulk_soil	48days	Eurotiomycetes	0.00193568	0.00130722
A1_BS_106_1B	UF1A1_BS_106	Bulk_soil	106days	Deltaproteobacteria	0.0743476		Bulk_soil	48days	Deltaproteobacteria	0.0708045	0.0120892		A1_BS_106_1F	UF1A1_BS_106	Bulk_soil	106days	Exobasidiomycetes	0		Bulk_soil	48days	Exobasidiomycetes	1.2442e-05	3.7326e-05
A1_BS_106_1B	UF1A1_BS_106	Bulk_soil	106days	Dependentiae	0		Bulk_soil	48days	Low abundance	0	0		A1_BS_106_1F	UF1A1_BS_106	Bulk_soil	106days	Glomeromycetes	0		Bulk_soil	48days	Low abundance	0	0
A1_BS_106_1B	UF1A1_BS_106	Bulk_soil	106days	Elusimicrobia	0		Bulk_soil	48days	Elusimicrobia	0.000242764	0.000484298		A1_BS_106_1F	UF1A1_BS_106	Bulk_soil	106days	Lecanoromycetes	0		Bulk_soil	48days	Low abundance	0	0
A1_BS_106_1B	UF1A1_BS_106	Bulk_soil	106days	Epsilonbacteraeota	0		Bulk_soil	48days	Epsilonbacteraeota	0	0		A1_BS_106_1F	UF1A1_BS_106	Bulk_soil	106days	Leotiomycetes	0.110816		Bulk_soil	48days	Leotiomycetes	0.178313	0.047883
A1_BS_106_1B	UF1A1_BS_106	Bulk_soil	106days	FBP	0		Bulk_soil	48days	Low abundance	0	0		A1_BS_106_1F	UF1A1_BS_106	Bulk_soil	106days	Lobulomycetes	8.85465e-05		Bulk_soil	48days	Low abundance	5.92906e-05	0.000127981
A1_BS_106_1B	UF1A1_BS_106	Bulk_soil	106days	FCPU426	0		Bulk_soil	48days	Low abundance	0	0		A1_BS_106_1F	UF1A1_BS_106	Bulk_soil	106days	Malasseziomycetes	0		Bulk_soil	48days	Malasseziomycetes	1.85247e-05	5.55741e-05
A1_BS_106_1B	UF1A1_BS_106	Bulk_soil	106days	Fibrobacteres	0		Bulk_soil	48days	Fibrobacteres	0	0		A1_BS_106_1F	UF1A1_BS_106	Bulk_soil	106days	Microbotryomycetes	0.0019923		Bulk_soil	48days	Microbotryomycetes	0.00341915	0.00170766
A1_BS_106_1B	UF1A1_BS_106	Bulk_soil	106days	Firmicutes	0		Bulk_soil	48days	Firmicutes	0.00902485	0.00329889		A1_BS_106_1F	UF1A1_BS_106	Bulk_soil	106days	Moniliellomycetes	0		Bulk_soil	48days	Moniliellomycetes	0	0
A1_BS_106_1B	UF1A1_BS_106	Bulk_soil	106days	Fusobacteria	0		Bulk_soil	48days	Low abundance	0	0		A1_BS_106_1F	UF1A1_BS_106	Bulk_soil	106days	Monoblepharidomycetes	0		Bulk_soil	48days	Monoblepharidomycetes	0	0
A1_BS_106_1B	UF1A1_BS_106	Bulk_soil	106days	GAL15	0		Bulk_soil	48days	Low abundance	0	0		A1_BS_106_1F	UF1A1_BS_106	Bulk_soil	106days	Mortierellomycetes	0.0458671		Bulk_soil	48days	Mortierellomycetes	0.0463027	0.0115114
A1_BS_106_1B	UF1A1_BS_106	Bulk_soil	106days	Gammaproteobacteria	0.285081		Bulk_soil	48days	Gammaproteobacteria	0.120803	0.0108653		A1_BS_106_1F	UF1A1_BS_106	Bulk_soil	106days	Mucoromycetes	0		Bulk_soil	48days	Mucoromycetes	0.00037408	0.000521239
A1_BS_106_1B	UF1A1_BS_106	Bulk_soil	106days	Gemmatimonadetes	0.0221566		Bulk_soil	48days	Gemmatimonadetes	0.0211134	0.00782233		A1_BS_106_1F	UF1A1_BS_106	Bulk_soil	106days	Orbiliomycetes	0		Bulk_soil	48days	Orbiliomycetes	1.38387e-05	4.15162e-05
A1_BS_106_1B	UF1A1_BS_106	Bulk_soil	106days	Halanaerobiaeota	0		Bulk_soil	48days	Low abundance	0	0		A1_BS_106_1F	UF1A1_BS_106	Bulk_soil	106days	Paraglomeromycetes	0		Bulk_soil	48days	Low abundance	2.46996e-05	7.40988e-05
A1_BS_106_1B	UF1A1_BS_106	Bulk_soil	106days	Hydrogenedentes	0		Bulk_soil	48days	Low abundance	0	0		A1_BS_106_1F	UF1A1_BS_106	Bulk_soil	106days	Pezizomycetes	0.000531279		Bulk_soil	48days	Pezizomycetes	0.00153353	0.00107938
A1_BS_106_1B	UF1A1_BS_106	Bulk_soil	106days	Kiritimatiellaeota	0		Bulk_soil	48days	Low abundance	9.81795e-05	0.000294538		A1_BS_106_1F	UF1A1_BS_106	Bulk_soil	106days	Pucciniomycetes	0		Bulk_soil	48days	Low abundance	0.00054652	0.000336974
A1_BS_106_1B	UF1A1_BS_106	Bulk_soil	106days	Latescibacteria	0		Bulk_soil	48days	Low abundance	0.00375383	0.00194898		A1_BS_106_1F	UF1A1_BS_106	Bulk_soil	106days	Rhizophydiomycetes	0.000664099		Bulk_soil	48days	Rhizophydiomycetes	0.00321387	0.000877817
A1_BS_106_1B	UF1A1_BS_106	Bulk_soil	106days	LCP-89	0		Bulk_soil	48days	Low abundance	0	0		A1_BS_106_1F	UF1A1_BS_106	Bulk_soil	106days	Saccharomycetes	0.00239076		Bulk_soil	48days	Saccharomycetes	0.00639941	0.00234239
A1_BS_106_1B	UF1A1_BS_106	Bulk_soil	106days	Lentisphaerae	0		Bulk_soil	48days	Low abundance	0	0		A1_BS_106_1F	UF1A1_BS_106	Bulk_soil	106days	Sordariomycetes	0.264931		Bulk_soil	48days	Sordariomycetes	0.136641	0.0356966
A1_BS_106_1B	UF1A1_BS_106	Bulk_soil	106days	Modulibacteria	0		Bulk_soil	48days	Low abundance	0	0		A1_BS_106_1F	UF1A1_BS_106	Bulk_soil	106days	Spiculogloeomycetes	0		Bulk_soil	48days	Spiculogloeomycetes	0	0
A1_BS_106_1B	UF1A1_BS_106	Bulk_soil	106days	Nitrospinae	0		Bulk_soil	48days	Low abundance	0.00374358	0.00372208		A1_BS_106_1F	UF1A1_BS_106	Bulk_soil	106days	Spizellomycetes	0		Bulk_soil	48days	Spizellomycetes	2.89848e-05	8.69544e-05
A1_BS_106_1B	UF1A1_BS_106	Bulk_soil	106days	Nitrospirae	0.0443131		Bulk_soil	48days	Nitrospirae	0.0147207	0.00608165		A1_BS_106_1F	UF1A1_BS_106	Bulk_soil	106days	Tremellomycetes	0.216629		Bulk_soil	48days	Tremellomycetes	0.24074	0.0466359
A1_BS_106_1B	UF1A1_BS_106	Bulk_soil	106days	Omnitrophicaeota	0		Bulk_soil	48days	Low abundance	0.000220584	0.000661751		A1_BS_106_1F	UF1A1_BS_106	Bulk_soil	106days	Umbelopsidomycetes	0		Bulk_soil	48days	Low abundance	0	0
A1_BS_106_1B	UF1A1_BS_106	Bulk_soil	106days	Patescibacteria	0		Bulk_soil	48days	Patescibacteria	0.00047355	0.00102886		A1_BS_106_1F	UF1A1_BS_106	Bulk_soil	106days	unidentified	0.121751		Bulk_soil	48days	unidentified	0.230055	0.0817791
A1_BS_106_1B	UF1A1_BS_106	Bulk_soil	106days	PAUC34f	0		Bulk_soil	48days	Low abundance	0	0		A1_BS_106_1F	UF1A1_BS_106	Bulk_soil	106days	Ustilaginomycetes	0		Bulk_soil	48days	Ustilaginomycetes	0	0
A1_BS_106_1B	UF1A1_BS_106	Bulk_soil	106days	Planctomycetes	0		Bulk_soil	48days	Planctomycetes	0.0238471	0.00674131		A1_BS_106_1F	UF1A1_BS_106	Bulk_soil	106days	Wallemiomycetes	0		Bulk_soil	48days	Wallemiomycetes	0	0
A1_BS_106_1B	UF1A1_BS_106	Bulk_soil	106days	Proteobacteria	0		Bulk_soil	48days	Low abundance	0	0		A1_BS_106_2F	UF1A1_BS_106	Bulk_soil	106days	Agaricomycetes	0.0306279		Bulk_soil	62days	Agaricomycetes	0.0619941	0.0426481
A1_BS_106_1B	UF1A1_BS_106	Bulk_soil	106days	Rokubacteria	0.00541605		Bulk_soil	48days	Low abundance	0.00266491	0.00271317		A1_BS_106_2F	UF1A1_BS_106	Bulk_soil	106days	Agaricostilbomycetes	0		Bulk_soil	62days	Agaricostilbomycetes	0	0
A1_BS_106_1B	UF1A1_BS_106	Bulk_soil	106days	Spirochaetes	0		Bulk_soil	48days	Spirochaetes	0.000196359	0.000589077		A1_BS_106_2F	UF1A1_BS_106	Bulk_soil	106days	Archaeosporomycetes	0		Bulk_soil	62days	Low abundance	0	0
A1_BS_106_1B	UF1A1_BS_106	Bulk_soil	106days	TA06	0		Bulk_soil	48days	Low abundance	0.000513993	0.00103707		A1_BS_106_2F	UF1A1_BS_106	Bulk_soil	106days	Arthoniomycetes	0.00526264		Bulk_soil	62days	Arthoniomycetes	0.0038582	0.00144761
A1_BS_106_1B	UF1A1_BS_106	Bulk_soil	106days	Tenericutes	0		Bulk_soil	48days	Low abundance	0	0		A1_BS_106_2F	UF1A1_BS_106	Bulk_soil	106days	Atractiellomycetes	0		Bulk_soil	62days	Low abundance	0	0
A1_BS_106_1B	UF1A1_BS_106	Bulk_soil	106days	Verrucomicrobia	0		Bulk_soil	48days	Verrucomicrobia	0.0208804	0.00828947		A1_BS_106_2F	UF1A1_BS_106	Bulk_soil	106days	Chytridiomycetes	0		Bulk_soil	62days	Chytridiomycetes	0	0
A1_BS_106_1B	UF1A1_BS_106	Bulk_soil	106days	WOR-1	0		Bulk_soil	48days	Low abundance	0	0		A1_BS_106_2F	UF1A1_BS_106	Bulk_soil	106days	Cystobasidiomycetes	0		Bulk_soil	62days	Cystobasidiomycetes	0	0
A1_BS_106_1B	UF1A1_BS_106	Bulk_soil	106days	WPS-2	0		Bulk_soil	48days	Low abundance	0	0		A1_BS_106_2F	UF1A1_BS_106	Bulk_soil	106days	Dacrymycetes	0		Bulk_soil	62days	Dacrymycetes	0	0
A1_BS_106_1B	UF1A1_BS_106	Bulk_soil	106days	WS1	0		Bulk_soil	48days	Low abundance	0	0		A1_BS_106_2F	UF1A1_BS_106	Bulk_soil	106days	Dothideomycetes	0.0644592		Bulk_soil	62days	Dothideomycetes	0.0918354	0.0178214
A1_BS_106_1B	UF1A1_BS_106	Bulk_soil	106days	WS2	0		Bulk_soil	48days	Low abundance	0.000754622	0.00135289		A1_BS_106_2F	UF1A1_BS_106	Bulk_soil	106days	Endogonomycetes	0.00264766		Bulk_soil	62days	Low abundance	0.00165432	0.0013403
A1_BS_106_1B	UF1A1_BS_106	Bulk_soil	106days	WS4	0		Bulk_soil	48days	Low abundance	9.81795e-05	0.000294538		A1_BS_106_2F	UF1A1_BS_106	Bulk_soil	106days	Eurotiomycetes	0.0419704		Bulk_soil	62days	Eurotiomycetes	0.000745661	0.000392432
A1_BS_106_1B	UF1A1_BS_106	Bulk_soil	106days	Zixibacteria	0		Bulk_soil	48days	Low abundance	0.000458986	0.000632944		A1_BS_106_2F	UF1A1_BS_106	Bulk_soil	106days	Exobasidiomycetes	0		Bulk_soil	62days	Exobasidiomycetes	0	0
A1_BS_106_1B	UF1A1_BS_106	Bulk_soil	106days	unidentified	0		Bulk_soil	48days	unidentified	0.000699435	0.000901338		A1_BS_106_2F	UF1A1_BS_106	Bulk_soil	106days	Glomeromycetes	0		Bulk_soil	62days	Low abundance	0	0
A1_BS_106_2B	UF1A1_BS_106	Bulk_soil	106days	Acidobacteria	0.12537		Bulk_soil	62days	Acidobacteria	0.131088	0.0180369		A1_BS_106_2F	UF1A1_BS_106	Bulk_soil	106days	Lecanoromycetes	0		Bulk_soil	62days	Low abundance	0	0
A1_BS_106_2B	UF1A1_BS_106	Bulk_soil	106days	Actinobacteria	0.0128332		Bulk_soil	62days	Actinobacteria	0.0785115	0.010483		A1_BS_106_2F	UF1A1_BS_106	Bulk_soil	106days	Leotiomycetes	0.125225		Bulk_soil	62days	Leotiomycetes	0.164487	0.0323118
A1_BS_106_2B	UF1A1_BS_106	Bulk_soil	106days	Alphaproteobacteria	0.108588		Bulk_soil	62days	Alphaproteobacteria	0.0595261	0.0099811		A1_BS_106_2F	UF1A1_BS_106	Bulk_soil	106days	Lobulomycetes	0		Bulk_soil	62days	Low abundance	3.37912e-05	7.08681e-05
A1_BS_106_2B	UF1A1_BS_106	Bulk_soil	106days	Armatimonadetes	0		Bulk_soil	62days	Armatimonadetes	0.00396588	0.00341826		A1_BS_106_2F	UF1A1_BS_106	Bulk_soil	106days	Malasseziomycetes	0		Bulk_soil	62days	Malasseziomycetes	0	0
A1_BS_106_2B	UF1A1_BS_106	Bulk_soil	106days	Bacteroidetes	0.0760118		Bulk_soil	62days	Bacteroidetes	0.0799176	0.0147146		A1_BS_106_2F	UF1A1_BS_106	Bulk_soil	106days	Microbotryomycetes	0.0015363		Bulk_soil	62days	Microbotryomycetes	0.00259917	0.0012768
A1_BS_106_2B	UF1A1_BS_106	Bulk_soil	106days	BRC1	0		Bulk_soil	62days	Low abundance	0	0		A1_BS_106_2F	UF1A1_BS_106	Bulk_soil	106days	Moniliellomycetes	0		Bulk_soil	62days	Moniliellomycetes	0	0
A1_BS_106_2B	UF1A1_BS_106	Bulk_soil	106days	Chlamydiae	0		Bulk_soil	62days	Low abundance	0	0		A1_BS_106_2F	UF1A1_BS_106	Bulk_soil	106days	Monoblepharidomycetes	0		Bulk_soil	62days	Monoblepharidomycetes	0	0
A1_BS_106_2B	UF1A1_BS_106	Bulk_soil	106days	Chloroflexi	0.392892		Bulk_soil	62days	Chloroflexi	0.261005	0.0383314		A1_BS_106_2F	UF1A1_BS_106	Bulk_soil	106days	Mortierellomycetes	0.0475272		Bulk_soil	62days	Mortierellomycetes	0.0504423	0.0179618
A1_BS_106_2B	UF1A1_BS_106	Bulk_soil	106days	Cloacimonetes	0		Bulk_soil	62days	Low abundance	0.000149423	0.00044827		A1_BS_106_2F	UF1A1_BS_106	Bulk_soil	106days	Mucoromycetes	0.000163436		Bulk_soil	62days	Mucoromycetes	0.000238374	0.000320247
A1_BS_106_2B	UF1A1_BS_106	Bulk_soil	106days	Cyanobacteria	0		Bulk_soil	62days	Cyanobacteria	0.00151325	0.00269828		A1_BS_106_2F	UF1A1_BS_106	Bulk_soil	106days	Orbiliomycetes	9.80616e-05		Bulk_soil	62days	Orbiliomycetes	0	0
A1_BS_106_2B	UF1A1_BS_106	Bulk_soil	106days	Deinococcus-Thermus	0		Bulk_soil	62days	Low abundance	0	0		A1_BS_106_2F	UF1A1_BS_106	Bulk_soil	106days	Paraglomeromycetes	0		Bulk_soil	62days	Low abundance	0	0
A1_BS_106_2B	UF1A1_BS_106	Bulk_soil	106days	Deltaproteobacteria	0.053307		Bulk_soil	62days	Deltaproteobacteria	0.0569759	0.017841		A1_BS_106_2F	UF1A1_BS_106	Bulk_soil	106days	Pezizomycetes	0.00359559		Bulk_soil	62days	Pezizomycetes	0.0103256	0.0141441
A1_BS_106_2B	UF1A1_BS_106	Bulk_soil	106days	Dependentiae	0		Bulk_soil	62days	Low abundance	0	0		A1_BS_106_2F	UF1A1_BS_106	Bulk_soil	106days	Pucciniomycetes	0.000261498		Bulk_soil	62days	Low abundance	0.00025834	0.000182454
A1_BS_106_2B	UF1A1_BS_106	Bulk_soil	106days	Elusimicrobia	0		Bulk_soil	62days	Elusimicrobia	0.000368858	0.000731937		A1_BS_106_2F	UF1A1_BS_106	Bulk_soil	106days	Rhizophydiomycetes	0.00114405		Bulk_soil	62days	Rhizophydiomycetes	0.00306275	0.00284945
A1_BS_106_2B	UF1A1_BS_106	Bulk_soil	106days	Epsilonbacteraeota	0		Bulk_soil	62days	Epsilonbacteraeota	0.00522223	0.00667993		A1_BS_106_2F	UF1A1_BS_106	Bulk_soil	106days	Saccharomycetes	0.00287648		Bulk_soil	62days	Saccharomycetes	0.00225384	0.000793275
A1_BS_106_2B	UF1A1_BS_106	Bulk_soil	106days	FBP	0		Bulk_soil	62days	Low abundance	0	0		A1_BS_106_2F	UF1A1_BS_106	Bulk_soil	106days	Sordariomycetes	0.205243		Bulk_soil	62days	Sordariomycetes	0.190408	0.0353582
A1_BS_106_2B	UF1A1_BS_106	Bulk_soil	106days	FCPU426	0		Bulk_soil	62days	Low abundance	3.9718e-05	0.000119154		A1_BS_106_2F	UF1A1_BS_106	Bulk_soil	106days	Spiculogloeomycetes	0		Bulk_soil	62days	Spiculogloeomycetes	0	0
A1_BS_106_2B	UF1A1_BS_106	Bulk_soil	106days	Fibrobacteres	0		Bulk_soil	62days	Fibrobacteres	0	0		A1_BS_106_2F	UF1A1_BS_106	Bulk_soil	106days	Spizellomycetes	0		Bulk_soil	62days	Spizellomycetes	4.73706e-05	0.000142112
A1_BS_106_2B	UF1A1_BS_106	Bulk_soil	106days	Firmicutes	0.00691017		Bulk_soil	62days	Firmicutes	0.00200528	0.00241786		A1_BS_106_2F	UF1A1_BS_106	Bulk_soil	106days	Tremellomycetes	0.215376		Bulk_soil	62days	Tremellomycetes	0.218522	0.0325448
A1_BS_106_2B	UF1A1_BS_106	Bulk_soil	106days	Fusobacteria	0		Bulk_soil	62days	Low abundance	0	0		A1_BS_106_2F	UF1A1_BS_106	Bulk_soil	106days	Umbelopsidomycetes	0		Bulk_soil	62days	Low abundance	0	0
A1_BS_106_2B	UF1A1_BS_106	Bulk_soil	106days	GAL15	0		Bulk_soil	62days	Low abundance	0	0		A1_BS_106_2F	UF1A1_BS_106	Bulk_soil	106days	unidentified	0.251463		Bulk_soil	62days	unidentified	0.196777	0.0232813
A1_BS_106_2B	UF1A1_BS_106	Bulk_soil	106days	Gammaproteobacteria	0.190523		Bulk_soil	62days	Gammaproteobacteria	0.218857	0.0294103		A1_BS_106_2F	UF1A1_BS_106	Bulk_soil	106days	Ustilaginomycetes	0.000522995		Bulk_soil	62days	Ustilaginomycetes	0.000455973	0.000661541
A1_BS_106_2B	UF1A1_BS_106	Bulk_soil	106days	Gemmatimonadetes	0.0187562		Bulk_soil	62days	Gemmatimonadetes	0.016807	0.00886268		A1_BS_106_2F	UF1A1_BS_106	Bulk_soil	106days	Wallemiomycetes	0		Bulk_soil	62days	Wallemiomycetes	0	0
A1_BS_106_2B	UF1A1_BS_106	Bulk_soil	106days	Halanaerobiaeota	0		Bulk_soil	62days	Low abundance	0	0		A1_BS_106_3F	UF1A1_BS_106	Bulk_soil	106days	Agaricomycetes	0.0307441		Bulk_soil	76days	Agaricomycetes	0.0733388	0.058941
A1_BS_106_2B	UF1A1_BS_106	Bulk_soil	106days	Hydrogenedentes	0		Bulk_soil	62days	Low abundance	3.9718e-05	0.000119154		A1_BS_106_3F	UF1A1_BS_106	Bulk_soil	106days	Agaricostilbomycetes	0		Bulk_soil	76days	Agaricostilbomycetes	0	0
A1_BS_106_2B	UF1A1_BS_106	Bulk_soil	106days	Kiritimatiellaeota	0		Bulk_soil	62days	Low abundance	0	0		A1_BS_106_3F	UF1A1_BS_106	Bulk_soil	106days	Archaeosporomycetes	0		Bulk_soil	76days	Low abundance	0	0
A1_BS_106_2B	UF1A1_BS_106	Bulk_soil	106days	Latescibacteria	0		Bulk_soil	62days	Low abundance	0.000778327	0.00137487		A1_BS_106_3F	UF1A1_BS_106	Bulk_soil	106days	Arthoniomycetes	0.00430714		Bulk_soil	76days	Arthoniomycetes	0.0117532	0.00604872
A1_BS_106_2B	UF1A1_BS_106	Bulk_soil	106days	LCP-89	0		Bulk_soil	62days	Low abundance	0	0		A1_BS_106_3F	UF1A1_BS_106	Bulk_soil	106days	Atractiellomycetes	0		Bulk_soil	76days	Low abundance	0	0
A1_BS_106_2B	UF1A1_BS_106	Bulk_soil	106days	Lentisphaerae	0		Bulk_soil	62days	Low abundance	0	0		A1_BS_106_3F	UF1A1_BS_106	Bulk_soil	106days	Chytridiomycetes	0		Bulk_soil	76days	Chytridiomycetes	0	0
A1_BS_106_2B	UF1A1_BS_106	Bulk_soil	106days	Modulibacteria	0		Bulk_soil	62days	Low abundance	0	0		A1_BS_106_3F	UF1A1_BS_106	Bulk_soil	106days	Cystobasidiomycetes	0		Bulk_soil	76days	Cystobasidiomycetes	0.000173873	0.00052162
A1_BS_106_2B	UF1A1_BS_106	Bulk_soil	106days	Nitrospinae	0		Bulk_soil	62days	Low abundance	0.000570732	0.0017122		A1_BS_106_3F	UF1A1_BS_106	Bulk_soil	106days	Dacrymycetes	0		Bulk_soil	76days	Dacrymycetes	0	0
A1_BS_106_2B	UF1A1_BS_106	Bulk_soil	106days	Nitrospirae	0		Bulk_soil	62days	Nitrospirae	0.0114374	0.00617711		A1_BS_106_3F	UF1A1_BS_106	Bulk_soil	106days	Dothideomycetes	0.0947572		Bulk_soil	76days	Dothideomycetes	0.089723	0.0366645
A1_BS_106_2B	UF1A1_BS_106	Bulk_soil	106days	Omnitrophicaeota	0		Bulk_soil	62days	Low abundance	0.000328731	0.000986193		A1_BS_106_3F	UF1A1_BS_106	Bulk_soil	106days	Endogonomycetes	0.00237636		Bulk_soil	76days	Low abundance	0.00240139	0.00261376
A1_BS_106_2B	UF1A1_BS_106	Bulk_soil	106days	Patescibacteria	0		Bulk_soil	62days	Patescibacteria	0.000171852	0.000274734		A1_BS_106_3F	UF1A1_BS_106	Bulk_soil	106days	Eurotiomycetes	0.0182682		Bulk_soil	76days	Eurotiomycetes	0.00103229	0.000670267
A1_BS_106_2B	UF1A1_BS_106	Bulk_soil	106days	PAUC34f	0		Bulk_soil	62days	Low abundance	0	0		A1_BS_106_3F	UF1A1_BS_106	Bulk_soil	106days	Exobasidiomycetes	0		Bulk_soil	76days	Exobasidiomycetes	0	0
A1_BS_106_2B	UF1A1_BS_106	Bulk_soil	106days	Planctomycetes	0.0148075		Bulk_soil	62days	Planctomycetes	0.0258521	0.00693274		A1_BS_106_3F	UF1A1_BS_106	Bulk_soil	106days	Glomeromycetes	0		Bulk_soil	76days	Low abundance	0	0
A1_BS_106_2B	UF1A1_BS_106	Bulk_soil	106days	Proteobacteria	0		Bulk_soil	62days	Low abundance	0	0		A1_BS_106_3F	UF1A1_BS_106	Bulk_soil	106days	Lecanoromycetes	0		Bulk_soil	76days	Low abundance	0	0
A1_BS_106_2B	UF1A1_BS_106	Bulk_soil	106days	Rokubacteria	0		Bulk_soil	62days	Low abundance	0.00309534	0.00360978		A1_BS_106_3F	UF1A1_BS_106	Bulk_soil	106days	Leotiomycetes	0.193376		Bulk_soil	76days	Leotiomycetes	0.155427	0.01816
A1_BS_106_2B	UF1A1_BS_106	Bulk_soil	106days	Spirochaetes	0		Bulk_soil	62days	Spirochaetes	5.9577e-05	0.000178731		A1_BS_106_3F	UF1A1_BS_106	Bulk_soil	106days	Lobulomycetes	0		Bulk_soil	76days	Low abundance	1.13715e-05	3.41146e-05
A1_BS_106_2B	UF1A1_BS_106	Bulk_soil	106days	TA06	0		Bulk_soil	62days	Low abundance	0.000820363	0.0012711		A1_BS_106_3F	UF1A1_BS_106	Bulk_soil	106days	Malasseziomycetes	0		Bulk_soil	76days	Malasseziomycetes	0	0
A1_BS_106_2B	UF1A1_BS_106	Bulk_soil	106days	Tenericutes	0		Bulk_soil	62days	Low abundance	0	0		A1_BS_106_3F	UF1A1_BS_106	Bulk_soil	106days	Microbotryomycetes	0.00222783		Bulk_soil	76days	Microbotryomycetes	0.00391713	0.00204855
A1_BS_106_2B	UF1A1_BS_106	Bulk_soil	106days	Verrucomicrobia	0		Bulk_soil	62days	Verrucomicrobia	0.0402963	0.0161387		A1_BS_106_3F	UF1A1_BS_106	Bulk_soil	106days	Moniliellomycetes	0		Bulk_soil	76days	Moniliellomycetes	0	0
A1_BS_106_2B	UF1A1_BS_106	Bulk_soil	106days	WOR-1	0		Bulk_soil	62days	Low abundance	0	0		A1_BS_106_3F	UF1A1_BS_106	Bulk_soil	106days	Monoblepharidomycetes	0		Bulk_soil	76days	Monoblepharidomycetes	0	0
A1_BS_106_2B	UF1A1_BS_106	Bulk_soil	106days	WPS-2	0		Bulk_soil	62days	Low abundance	0	0		A1_BS_106_3F	UF1A1_BS_106	Bulk_soil	106days	Mortierellomycetes	0.056884		Bulk_soil	76days	Mortierellomycetes	0.0467963	0.0078665
A1_BS_106_2B	UF1A1_BS_106	Bulk_soil	106days	WS1	0		Bulk_soil	62days	Low abundance	0	0		A1_BS_106_3F	UF1A1_BS_106	Bulk_soil	106days	Mucoromycetes	0		Bulk_soil	76days	Mucoromycetes	0.000678823	0.00100148
A1_BS_106_2B	UF1A1_BS_106	Bulk_soil	106days	WS2	0		Bulk_soil	62days	Low abundance	0.000347051	0.00104115		A1_BS_106_3F	UF1A1_BS_106	Bulk_soil	106days	Orbiliomycetes	0		Bulk_soil	76days	Orbiliomycetes	0	0
A1_BS_106_2B	UF1A1_BS_106	Bulk_soil	106days	WS4	0		Bulk_soil	62days	Low abundance	0	0		A1_BS_106_3F	UF1A1_BS_106	Bulk_soil	106days	Paraglomeromycetes	0		Bulk_soil	76days	Low abundance	8.66857e-05	0.000131512
A1_BS_106_2B	UF1A1_BS_106	Bulk_soil	106days	Zixibacteria	0		Bulk_soil	62days	Low abundance	0.000158872	0.000476616		A1_BS_106_3F	UF1A1_BS_106	Bulk_soil	106days	Pezizomycetes	0.000445567		Bulk_soil	76days	Pezizomycetes	0.000618427	0.000337009
A1_BS_106_2B	UF1A1_BS_106	Bulk_soil	106days	unidentified	0		Bulk_soil	62days	unidentified	9.13292e-05	0.000273988		A1_BS_106_3F	UF1A1_BS_106	Bulk_soil	106days	Pucciniomycetes	0.000297044		Bulk_soil	76days	Low abundance	0.000208824	0.000248527
A1_BS_106_3B	UF1A1_BS_106	Bulk_soil	106days	Acidobacteria	0.124051		Bulk_soil	76days	Acidobacteria	0.113212	0.0172868		A1_BS_106_3F	UF1A1_BS_106	Bulk_soil	106days	Rhizophydiomycetes	0.00148522		Bulk_soil	76days	Rhizophydiomycetes	0.00257362	0.00122817
A1_BS_106_3B	UF1A1_BS_106	Bulk_soil	106days	Actinobacteria	0.0661041		Bulk_soil	76days	Actinobacteria	0.080262	0.0125762		A1_BS_106_3F	UF1A1_BS_106	Bulk_soil	106days	Saccharomycetes	0.0100995		Bulk_soil	76days	Saccharomycetes	0.00330627	0.00139615
A1_BS_106_3B	UF1A1_BS_106	Bulk_soil	106days	Alphaproteobacteria	0.0796062		Bulk_soil	76days	Alphaproteobacteria	0.0747331	0.00913189		A1_BS_106_3F	UF1A1_BS_106	Bulk_soil	106days	Sordariomycetes	0.161592		Bulk_soil	76days	Sordariomycetes	0.234866	0.0604008
A1_BS_106_3B	UF1A1_BS_106	Bulk_soil	106days	Armatimonadetes	0.00562588		Bulk_soil	76days	Armatimonadetes	0.00371102	0.00372367		A1_BS_106_3F	UF1A1_BS_106	Bulk_soil	106days	Spiculogloeomycetes	0		Bulk_soil	76days	Spiculogloeomycetes	0	0
A1_BS_106_3B	UF1A1_BS_106	Bulk_soil	106days	Bacteroidetes	0.0807314		Bulk_soil	76days	Bacteroidetes	0.0686222	0.0115101		A1_BS_106_3F	UF1A1_BS_106	Bulk_soil	106days	Spizellomycetes	0		Bulk_soil	76days	Spizellomycetes	0	0
A1_BS_106_3B	UF1A1_BS_106	Bulk_soil	106days	BRC1	0		Bulk_soil	76days	Low abundance	0	0		A1_BS_106_3F	UF1A1_BS_106	Bulk_soil	106days	Tremellomycetes	0.261251		Bulk_soil	76days	Tremellomycetes	0.229981	0.0297219
A1_BS_106_3B	UF1A1_BS_106	Bulk_soil	106days	Chlamydiae	0		Bulk_soil	76days	Low abundance	0	0		A1_BS_106_3F	UF1A1_BS_106	Bulk_soil	106days	Umbelopsidomycetes	0		Bulk_soil	76days	Low abundance	0	0
A1_BS_106_3B	UF1A1_BS_106	Bulk_soil	106days	Chloroflexi	0.329395		Bulk_soil	76days	Chloroflexi	0.330331	0.0315394		A1_BS_106_3F	UF1A1_BS_106	Bulk_soil	106days	unidentified	0.161889		Bulk_soil	76days	unidentified	0.143027	0.0308731
A1_BS_106_3B	UF1A1_BS_106	Bulk_soil	106days	Cloacimonetes	0		Bulk_soil	76days	Low abundance	0	0		A1_BS_106_3F	UF1A1_BS_106	Bulk_soil	106days	Ustilaginomycetes	0		Bulk_soil	76days	Ustilaginomycetes	4.55934e-05	0.00013678
A1_BS_106_3B	UF1A1_BS_106	Bulk_soil	106days	Cyanobacteria	0		Bulk_soil	76days	Cyanobacteria	0	0		A1_BS_106_3F	UF1A1_BS_106	Bulk_soil	106days	Wallemiomycetes	0		Bulk_soil	76days	Wallemiomycetes	3.34352e-05	0.000100305
A1_BS_106_3B	UF1A1_BS_106	Bulk_soil	106days	Deinococcus-Thermus	0		Bulk_soil	76days	Low abundance	0	0		A1_BS_120_1F	UF1A1_BS_120	Bulk_soil	120days	Agaricomycetes	0.0274034		Bulk_soil	90days	Agaricomycetes	0.0356221	0.00658926
A1_BS_106_3B	UF1A1_BS_106	Bulk_soil	106days	Deltaproteobacteria	0.0514768		Bulk_soil	76days	Deltaproteobacteria	0.0492689	0.00627997		A1_BS_120_1F	UF1A1_BS_120	Bulk_soil	120days	Agaricostilbomycetes	0		Bulk_soil	90days	Agaricostilbomycetes	0	0
A1_BS_106_3B	UF1A1_BS_106	Bulk_soil	106days	Dependentiae	0		Bulk_soil	76days	Low abundance	0	0		A1_BS_120_1F	UF1A1_BS_120	Bulk_soil	120days	Archaeosporomycetes	0		Bulk_soil	90days	Low abundance	0	0
A1_BS_106_3B	UF1A1_BS_106	Bulk_soil	106days	Elusimicrobia	0		Bulk_soil	76days	Elusimicrobia	0	0		A1_BS_120_1F	UF1A1_BS_120	Bulk_soil	120days	Arthoniomycetes	0.00518322		Bulk_soil	90days	Arthoniomycetes	0.00639594	0.00303874
A1_BS_106_3B	UF1A1_BS_106	Bulk_soil	106days	Epsilonbacteraeota	0		Bulk_soil	76days	Epsilonbacteraeota	0	0		A1_BS_120_1F	UF1A1_BS_120	Bulk_soil	120days	Atractiellomycetes	0		Bulk_soil	90days	Low abundance	0	0
A1_BS_106_3B	UF1A1_BS_106	Bulk_soil	106days	FBP	0		Bulk_soil	76days	Low abundance	0	0		A1_BS_120_1F	UF1A1_BS_120	Bulk_soil	120days	Chytridiomycetes	0		Bulk_soil	90days	Chytridiomycetes	1.18531e-05	3.55593e-05
A1_BS_106_3B	UF1A1_BS_106	Bulk_soil	106days	FCPU426	0		Bulk_soil	76days	Low abundance	0	0		A1_BS_120_1F	UF1A1_BS_120	Bulk_soil	120days	Cystobasidiomycetes	0		Bulk_soil	90days	Cystobasidiomycetes	0	0
A1_BS_106_3B	UF1A1_BS_106	Bulk_soil	106days	Fibrobacteres	0		Bulk_soil	76days	Fibrobacteres	0	0		A1_BS_120_1F	UF1A1_BS_120	Bulk_soil	120days	Dacrymycetes	0		Bulk_soil	90days	Dacrymycetes	0	0
A1_BS_106_3B	UF1A1_BS_106	Bulk_soil	106days	Firmicutes	0.00421941		Bulk_soil	76days	Firmicutes	0.000965891	0.00150977		A1_BS_120_1F	UF1A1_BS_120	Bulk_soil	120days	Dothideomycetes	0.0859512		Bulk_soil	90days	Dothideomycetes	0.075918	0.010432
A1_BS_106_3B	UF1A1_BS_106	Bulk_soil	106days	Fusobacteria	0		Bulk_soil	76days	Low abundance	0	0		A1_BS_120_1F	UF1A1_BS_120	Bulk_soil	120days	Endogonomycetes	0.00171271		Bulk_soil	90days	Low abundance	0.00137803	0.001143
A1_BS_106_3B	UF1A1_BS_106	Bulk_soil	106days	GAL15	0		Bulk_soil	76days	Low abundance	0	0		A1_BS_120_1F	UF1A1_BS_120	Bulk_soil	120days	Eurotiomycetes	0.000180286		Bulk_soil	90days	Eurotiomycetes	0.000836256	0.00029032
A1_BS_106_3B	UF1A1_BS_106	Bulk_soil	106days	Gammaproteobacteria	0.174684		Bulk_soil	76days	Gammaproteobacteria	0.188454	0.0329064		A1_BS_120_1F	UF1A1_BS_120	Bulk_soil	120days	Exobasidiomycetes	0		Bulk_soil	90days	Exobasidiomycetes	0	0
A1_BS_106_3B	UF1A1_BS_106	Bulk_soil	106days	Gemmatimonadetes	0.016315		Bulk_soil	76days	Gemmatimonadetes	0.0229119	0.00464241		A1_BS_120_1F	UF1A1_BS_120	Bulk_soil	120days	Glomeromycetes	0		Bulk_soil	90days	Low abundance	0	0
A1_BS_106_3B	UF1A1_BS_106	Bulk_soil	106days	Halanaerobiaeota	0		Bulk_soil	76days	Low abundance	0	0		A1_BS_120_1F	UF1A1_BS_120	Bulk_soil	120days	Lecanoromycetes	0		Bulk_soil	90days	Low abundance	0	0
A1_BS_106_3B	UF1A1_BS_106	Bulk_soil	106days	Hydrogenedentes	0		Bulk_soil	76days	Low abundance	0	0		A1_BS_120_1F	UF1A1_BS_120	Bulk_soil	120days	Leotiomycetes	0.0954162		Bulk_soil	90days	Leotiomycetes	0.158476	0.0395415
A1_BS_106_3B	UF1A1_BS_106	Bulk_soil	106days	Kiritimatiellaeota	0		Bulk_soil	76days	Low abundance	0	0		A1_BS_120_1F	UF1A1_BS_120	Bulk_soil	120days	Lobulomycetes	0		Bulk_soil	90days	Low abundance	1.35982e-05	4.07947e-05
A1_BS_106_3B	UF1A1_BS_106	Bulk_soil	106days	Latescibacteria	0		Bulk_soil	76days	Low abundance	0.000566265	0.00109897		A1_BS_120_1F	UF1A1_BS_120	Bulk_soil	120days	Malasseziomycetes	0		Bulk_soil	90days	Malasseziomycetes	0	0
A1_BS_106_3B	UF1A1_BS_106	Bulk_soil	106days	LCP-89	0		Bulk_soil	76days	Low abundance	0	0		A1_BS_120_1F	UF1A1_BS_120	Bulk_soil	120days	Microbotryomycetes	0.000721143		Bulk_soil	90days	Microbotryomycetes	0.00370845	0.00222063
A1_BS_106_3B	UF1A1_BS_106	Bulk_soil	106days	Lentisphaerae	0		Bulk_soil	76days	Low abundance	0	0		A1_BS_120_1F	UF1A1_BS_120	Bulk_soil	120days	Moniliellomycetes	0		Bulk_soil	90days	Moniliellomycetes	0	0
A1_BS_106_3B	UF1A1_BS_106	Bulk_soil	106days	Modulibacteria	0		Bulk_soil	76days	Low abundance	0	0		A1_BS_120_1F	UF1A1_BS_120	Bulk_soil	120days	Monoblepharidomycetes	0		Bulk_soil	90days	Monoblepharidomycetes	0	0
A1_BS_106_3B	UF1A1_BS_106	Bulk_soil	106days	Nitrospinae	0		Bulk_soil	76days	Low abundance	0	0		A1_BS_120_1F	UF1A1_BS_120	Bulk_soil	120days	Mortierellomycetes	0.0353811		Bulk_soil	90days	Mortierellomycetes	0.0459809	0.0097347
A1_BS_106_3B	UF1A1_BS_106	Bulk_soil	106days	Nitrospirae	0.0165963		Bulk_soil	76days	Nitrospirae	0.0220014	0.0136849		A1_BS_120_1F	UF1A1_BS_120	Bulk_soil	120days	Mucoromycetes	0		Bulk_soil	90days	Mucoromycetes	0.000214858	0.00040155
A1_BS_106_3B	UF1A1_BS_106	Bulk_soil	106days	Omnitrophicaeota	0		Bulk_soil	76days	Low abundance	3.46681e-05	0.000104004		A1_BS_120_1F	UF1A1_BS_120	Bulk_soil	120days	Orbiliomycetes	0		Bulk_soil	90days	Orbiliomycetes	0.000114817	0.000136841
A1_BS_106_3B	UF1A1_BS_106	Bulk_soil	106days	Patescibacteria	0		Bulk_soil	76days	Patescibacteria	0.000189408	0.000466217		A1_BS_120_1F	UF1A1_BS_120	Bulk_soil	120days	Paraglomeromycetes	0		Bulk_soil	90days	Low abundance	0	0
A1_BS_106_3B	UF1A1_BS_106	Bulk_soil	106days	PAUC34f	0		Bulk_soil	76days	Low abundance	0	0		A1_BS_120_1F	UF1A1_BS_120	Bulk_soil	120days	Pezizomycetes	0.001893		Bulk_soil	90days	Pezizomycetes	0.00045097	0.000362173
A1_BS_106_3B	UF1A1_BS_106	Bulk_soil	106days	Planctomycetes	0.0202532		Bulk_soil	76days	Planctomycetes	0.0209857	0.0081099		A1_BS_120_1F	UF1A1_BS_120	Bulk_soil	120days	Pucciniomycetes	0		Bulk_soil	90days	Low abundance	2.06937e-05	6.2081e-05
A1_BS_106_3B	UF1A1_BS_106	Bulk_soil	106days	Proteobacteria	0		Bulk_soil	76days	Low abundance	0	0		A1_BS_120_1F	UF1A1_BS_120	Bulk_soil	120days	Rhizophydiomycetes	0.000540857		Bulk_soil	90days	Rhizophydiomycetes	0.00276747	0.00132466
A1_BS_106_3B	UF1A1_BS_106	Bulk_soil	106days	Rokubacteria	0		Bulk_soil	76days	Low abundance	0.00164579	0.00335505		A1_BS_120_1F	UF1A1_BS_120	Bulk_soil	120days	Saccharomycetes	0.00171271		Bulk_soil	90days	Saccharomycetes	0.00329238	0.00122356
A1_BS_106_3B	UF1A1_BS_106	Bulk_soil	106days	Spirochaetes	0		Bulk_soil	76days	Spirochaetes	0.000122257	0.000366771		A1_BS_120_1F	UF1A1_BS_120	Bulk_soil	120days	Sordariomycetes	0.296345		Bulk_soil	90days	Sordariomycetes	0.208503	0.0270505
A1_BS_106_3B	UF1A1_BS_106	Bulk_soil	106days	TA06	0.00196906		Bulk_soil	76days	Low abundance	0.000163009	0.000489027		A1_BS_120_1F	UF1A1_BS_120	Bulk_soil	120days	Spiculogloeomycetes	0		Bulk_soil	90days	Spiculogloeomycetes	0	0
A1_BS_106_3B	UF1A1_BS_106	Bulk_soil	106days	Tenericutes	0		Bulk_soil	76days	Low abundance	0	0		A1_BS_120_1F	UF1A1_BS_120	Bulk_soil	120days	Spizellomycetes	0		Bulk_soil	90days	Spizellomycetes	0.000430618	0.00123503
A1_BS_106_3B	UF1A1_BS_106	Bulk_soil	106days	Verrucomicrobia	0.0289733		Bulk_soil	76days	Verrucomicrobia	0.0211916	0.015092		A1_BS_120_1F	UF1A1_BS_120	Bulk_soil	120days	Tremellomycetes	0.222878		Bulk_soil	90days	Tremellomycetes	0.235625	0.0549469
A1_BS_106_3B	UF1A1_BS_106	Bulk_soil	106days	WOR-1	0		Bulk_soil	76days	Low abundance	0	0		A1_BS_120_1F	UF1A1_BS_120	Bulk_soil	120days	Umbelopsidomycetes	0		Bulk_soil	90days	Low abundance	0	0
A1_BS_106_3B	UF1A1_BS_106	Bulk_soil	106days	WPS-2	0		Bulk_soil	76days	Low abundance	0	0		A1_BS_120_1F	UF1A1_BS_120	Bulk_soil	120days	unidentified	0.224546		Bulk_soil	90days	unidentified	0.220003	0.103972
A1_BS_106_3B	UF1A1_BS_106	Bulk_soil	106days	WS1	0		Bulk_soil	76days	Low abundance	0	0		A1_BS_120_1F	UF1A1_BS_120	Bulk_soil	120days	Ustilaginomycetes	0.000135214		Bulk_soil	90days	Ustilaginomycetes	0.000237231	0.000423267
A1_BS_106_3B	UF1A1_BS_106	Bulk_soil	106days	WS2	0		Bulk_soil	76days	Low abundance	0	0		A1_BS_120_1F	UF1A1_BS_120	Bulk_soil	120days	Wallemiomycetes	0		Bulk_soil	90days	Wallemiomycetes	0	0
A1_BS_106_3B	UF1A1_BS_106	Bulk_soil	106days	WS4	0		Bulk_soil	76days	Low abundance	0.000133607	0.000400822		A1_BS_120_2F	UF1A1_BS_120	Bulk_soil	120days	Agaricomycetes	0.0215251		Bulk_soil	106days	Agaricomycetes	0.088679	0.0587208
A1_BS_106_3B	UF1A1_BS_106	Bulk_soil	106days	Zixibacteria	0		Bulk_soil	76days	Low abundance	0.000493823	0.000981671		A1_BS_120_2F	UF1A1_BS_120	Bulk_soil	120days	Agaricostilbomycetes	0		Bulk_soil	106days	Agaricostilbomycetes	0	0
A1_BS_106_3B	UF1A1_BS_106	Bulk_soil	106days	unidentified	0		Bulk_soil	76days	unidentified	0	0		A1_BS_120_2F	UF1A1_BS_120	Bulk_soil	120days	Archaeosporomycetes	0		Bulk_soil	106days	Low abundance	0	0
A1_BS_120_1B	UF1A1_BS_120	Bulk_soil	120days	Acidobacteria	0.127433		Bulk_soil	90days	Acidobacteria	0.129485	0.0334359		A1_BS_120_2F	UF1A1_BS_120	Bulk_soil	120days	Arthoniomycetes	0.00166018		Bulk_soil	106days	Arthoniomycetes	0.00596006	0.00311228
A1_BS_120_1B	UF1A1_BS_120	Bulk_soil	120days	Actinobacteria	0.0760273		Bulk_soil	90days	Actinobacteria	0.0703198	0.0326908		A1_BS_120_2F	UF1A1_BS_120	Bulk_soil	120days	Atractiellomycetes	0		Bulk_soil	106days	Low abundance	0	0
A1_BS_120_1B	UF1A1_BS_120	Bulk_soil	120days	Alphaproteobacteria	0.0652138		Bulk_soil	90days	Alphaproteobacteria	0.0428122	0.0253579		A1_BS_120_2F	UF1A1_BS_120	Bulk_soil	120days	Chytridiomycetes	0		Bulk_soil	106days	Chytridiomycetes	0	0
A1_BS_120_1B	UF1A1_BS_120	Bulk_soil	120days	Armatimonadetes	0		Bulk_soil	90days	Armatimonadetes	0.00556513	0.0057033		A1_BS_120_2F	UF1A1_BS_120	Bulk_soil	120days	Cystobasidiomycetes	0		Bulk_soil	106days	Cystobasidiomycetes	0	0
A1_BS_120_1B	UF1A1_BS_120	Bulk_soil	120days	Bacteroidetes	0.0452504		Bulk_soil	90days	Bacteroidetes	0.0458726	0.0355031		A1_BS_120_2F	UF1A1_BS_120	Bulk_soil	120days	Dacrymycetes	0		Bulk_soil	106days	Dacrymycetes	0	0
A1_BS_120_1B	UF1A1_BS_120	Bulk_soil	120days	BRC1	0		Bulk_soil	90days	Low abundance	0	0		A1_BS_120_2F	UF1A1_BS_120	Bulk_soil	120days	Dothideomycetes	0.141001		Bulk_soil	106days	Dothideomycetes	0.0727945	0.0125959
A1_BS_120_1B	UF1A1_BS_120	Bulk_soil	120days	Chlamydiae	0		Bulk_soil	90days	Low abundance	0	0		A1_BS_120_2F	UF1A1_BS_120	Bulk_soil	120days	Endogonomycetes	0		Bulk_soil	106days	Low abundance	0.0013188	0.001157
A1_BS_120_1B	UF1A1_BS_120	Bulk_soil	120days	Chloroflexi	0.26751		Bulk_soil	90days	Chloroflexi	0.314484	0.0398327		A1_BS_120_2F	UF1A1_BS_120	Bulk_soil	120days	Eurotiomycetes	0.000171743		Bulk_soil	106days	Eurotiomycetes	0.0152317	0.0261473
A1_BS_120_1B	UF1A1_BS_120	Bulk_soil	120days	Cloacimonetes	0		Bulk_soil	90days	Low abundance	0	0		A1_BS_120_2F	UF1A1_BS_120	Bulk_soil	120days	Exobasidiomycetes	0		Bulk_soil	106days	Exobasidiomycetes	0	0
A1_BS_120_1B	UF1A1_BS_120	Bulk_soil	120days	Cyanobacteria	0		Bulk_soil	90days	Cyanobacteria	0	0		A1_BS_120_2F	UF1A1_BS_120	Bulk_soil	120days	Glomeromycetes	0		Bulk_soil	106days	Low abundance	0	0
A1_BS_120_1B	UF1A1_BS_120	Bulk_soil	120days	Deinococcus-Thermus	0		Bulk_soil	90days	Low abundance	0	0		A1_BS_120_2F	UF1A1_BS_120	Bulk_soil	120days	Lecanoromycetes	0		Bulk_soil	106days	Low abundance	0	0
A1_BS_120_1B	UF1A1_BS_120	Bulk_soil	120days	Deltaproteobacteria	0.0489103		Bulk_soil	90days	Deltaproteobacteria	0.0573492	0.0255343		A1_BS_120_2F	UF1A1_BS_120	Bulk_soil	120days	Leotiomycetes	0.0923975		Bulk_soil	106days	Leotiomycetes	0.163638	0.0357195
A1_BS_120_1B	UF1A1_BS_120	Bulk_soil	120days	Dependentiae	0		Bulk_soil	90days	Low abundance	0	0		A1_BS_120_2F	UF1A1_BS_120	Bulk_soil	120days	Lobulomycetes	0		Bulk_soil	106days	Low abundance	2.34035e-05	4.71908e-05
A1_BS_120_1B	UF1A1_BS_120	Bulk_soil	120days	Elusimicrobia	0		Bulk_soil	90days	Elusimicrobia	0	0		A1_BS_120_2F	UF1A1_BS_120	Bulk_soil	120days	Malasseziomycetes	0		Bulk_soil	106days	Malasseziomycetes	0	0
A1_BS_120_1B	UF1A1_BS_120	Bulk_soil	120days	Epsilonbacteraeota	0		Bulk_soil	90days	Epsilonbacteraeota	0	0		A1_BS_120_2F	UF1A1_BS_120	Bulk_soil	120days	Microbotryomycetes	0.000744218		Bulk_soil	106days	Microbotryomycetes	0.00292251	0.0018314
A1_BS_120_1B	UF1A1_BS_120	Bulk_soil	120days	FBP	0		Bulk_soil	90days	Low abundance	0	0		A1_BS_120_2F	UF1A1_BS_120	Bulk_soil	120days	Moniliellomycetes	0		Bulk_soil	106days	Moniliellomycetes	0	0
A1_BS_120_1B	UF1A1_BS_120	Bulk_soil	120days	FCPU426	0		Bulk_soil	90days	Low abundance	0	0		A1_BS_120_2F	UF1A1_BS_120	Bulk_soil	120days	Monoblepharidomycetes	0		Bulk_soil	106days	Monoblepharidomycetes	0	0
A1_BS_120_1B	UF1A1_BS_120	Bulk_soil	120days	Fibrobacteres	0		Bulk_soil	90days	Fibrobacteres	0	0		A1_BS_120_2F	UF1A1_BS_120	Bulk_soil	120days	Mortierellomycetes	0.0380696		Bulk_soil	106days	Mortierellomycetes	0.0541453	0.0105935
A1_BS_120_1B	UF1A1_BS_120	Bulk_soil	120days	Firmicutes	0		Bulk_soil	90days	Firmicutes	0.000818208	0.00162374		A1_BS_120_2F	UF1A1_BS_120	Bulk_soil	120days	Mucoromycetes	0		Bulk_soil	106days	Mucoromycetes	0.000152764	0.000202308
A1_BS_120_1B	UF1A1_BS_120	Bulk_soil	120days	Fusobacteria	0		Bulk_soil	90days	Low abundance	0	0		A1_BS_120_2F	UF1A1_BS_120	Bulk_soil	120days	Orbiliomycetes	0		Bulk_soil	106days	Orbiliomycetes	7.43063e-05	0.00018895
A1_BS_120_1B	UF1A1_BS_120	Bulk_soil	120days	GAL15	0		Bulk_soil	90days	Low abundance	0	0		A1_BS_120_2F	UF1A1_BS_120	Bulk_soil	120days	Paraglomeromycetes	0		Bulk_soil	106days	Low abundance	0	0
A1_BS_120_1B	UF1A1_BS_120	Bulk_soil	120days	Gammaproteobacteria	0.260522		Bulk_soil	90days	Gammaproteobacteria	0.261207	0.138027		A1_BS_120_2F	UF1A1_BS_120	Bulk_soil	120days	Pezizomycetes	0.00429357		Bulk_soil	106days	Pezizomycetes	0.00463996	0.0106772
A1_BS_120_1B	UF1A1_BS_120	Bulk_soil	120days	Gemmatimonadetes	0.0214607		Bulk_soil	90days	Gemmatimonadetes	0.0160326	0.0104113		A1_BS_120_2F	UF1A1_BS_120	Bulk_soil	120days	Pucciniomycetes	0		Bulk_soil	106days	Low abundance	9.82604e-05	0.000124304
A1_BS_120_1B	UF1A1_BS_120	Bulk_soil	120days	Halanaerobiaeota	0		Bulk_soil	90days	Low abundance	0	0		A1_BS_120_2F	UF1A1_BS_120	Bulk_soil	120days	Rhizophydiomycetes	0.0010877		Bulk_soil	106days	Rhizophydiomycetes	0.00262608	0.00187016
A1_BS_120_1B	UF1A1_BS_120	Bulk_soil	120days	Hydrogenedentes	0		Bulk_soil	90days	Low abundance	0	0		A1_BS_120_2F	UF1A1_BS_120	Bulk_soil	120days	Saccharomycetes	0.00148844		Bulk_soil	106days	Saccharomycetes	0.00348776	0.00267299
A1_BS_120_1B	UF1A1_BS_120	Bulk_soil	120days	Kiritimatiellaeota	0		Bulk_soil	90days	Low abundance	0	0		A1_BS_120_2F	UF1A1_BS_120	Bulk_soil	120days	Sordariomycetes	0.208267		Bulk_soil	106days	Sordariomycetes	0.208471	0.0366114
A1_BS_120_1B	UF1A1_BS_120	Bulk_soil	120days	Latescibacteria	0		Bulk_soil	90days	Low abundance	0.000435965	0.000982988		A1_BS_120_2F	UF1A1_BS_120	Bulk_soil	120days	Spiculogloeomycetes	0		Bulk_soil	106days	Spiculogloeomycetes	0	0
A1_BS_120_1B	UF1A1_BS_120	Bulk_soil	120days	LCP-89	0		Bulk_soil	90days	Low abundance	0	0		A1_BS_120_2F	UF1A1_BS_120	Bulk_soil	120days	Spizellomycetes	0		Bulk_soil	106days	Spizellomycetes	0	0
A1_BS_120_1B	UF1A1_BS_120	Bulk_soil	120days	Lentisphaerae	0		Bulk_soil	90days	Low abundance	0	0		A1_BS_120_2F	UF1A1_BS_120	Bulk_soil	120days	Tremellomycetes	0.213133		Bulk_soil	106days	Tremellomycetes	0.21736	0.0342627
A1_BS_120_1B	UF1A1_BS_120	Bulk_soil	120days	Modulibacteria	0		Bulk_soil	90days	Low abundance	0	0		A1_BS_120_2F	UF1A1_BS_120	Bulk_soil	120days	Umbelopsidomycetes	0		Bulk_soil	106days	Low abundance	0	0
A1_BS_120_1B	UF1A1_BS_120	Bulk_soil	120days	Nitrospinae	0		Bulk_soil	90days	Low abundance	0	0		A1_BS_120_2F	UF1A1_BS_120	Bulk_soil	120days	unidentified	0.275647		Bulk_soil	106days	unidentified	0.15815	0.0422398
A1_BS_120_1B	UF1A1_BS_120	Bulk_soil	120days	Nitrospirae	0.0284478		Bulk_soil	90days	Nitrospirae	0.0177227	0.013539		A1_BS_120_2F	UF1A1_BS_120	Bulk_soil	120days	Ustilaginomycetes	0.000515228		Bulk_soil	106days	Ustilaginomycetes	0.000227673	0.000368534
A1_BS_120_1B	UF1A1_BS_120	Bulk_soil	120days	Omnitrophicaeota	0		Bulk_soil	90days	Low abundance	0	0		A1_BS_120_2F	UF1A1_BS_120	Bulk_soil	120days	Wallemiomycetes	0		Bulk_soil	106days	Wallemiomycetes	0	0
A1_BS_120_1B	UF1A1_BS_120	Bulk_soil	120days	Patescibacteria	0		Bulk_soil	90days	Patescibacteria	0.000244841	0.000533462		A1_BS_120_3F	UF1A1_BS_120	Bulk_soil	120days	Agaricomycetes	0.0431059		Bulk_soil	120days	Agaricomycetes	0.0478414	0.0344073
A1_BS_120_1B	UF1A1_BS_120	Bulk_soil	120days	PAUC34f	0		Bulk_soil	90days	Low abundance	0	0		A1_BS_120_3F	UF1A1_BS_120	Bulk_soil	120days	Agaricostilbomycetes	0		Bulk_soil	120days	Agaricostilbomycetes	0	0
A1_BS_120_1B	UF1A1_BS_120	Bulk_soil	120days	Planctomycetes	0.0266179		Bulk_soil	90days	Planctomycetes	0.0160728	0.0106778		A1_BS_120_3F	UF1A1_BS_120	Bulk_soil	120days	Archaeosporomycetes	0		Bulk_soil	120days	Low abundance	0	0
A1_BS_120_1B	UF1A1_BS_120	Bulk_soil	120days	Proteobacteria	0		Bulk_soil	90days	Low abundance	0	0		A1_BS_120_3F	UF1A1_BS_120	Bulk_soil	120days	Arthoniomycetes	0.00363095		Bulk_soil	120days	Arthoniomycetes	0.00857588	0.00754093
A1_BS_120_1B	UF1A1_BS_120	Bulk_soil	120days	Rokubacteria	0		Bulk_soil	90days	Low abundance	0	0		A1_BS_120_3F	UF1A1_BS_120	Bulk_soil	120days	Atractiellomycetes	0		Bulk_soil	120days	Low abundance	0	0
A1_BS_120_1B	UF1A1_BS_120	Bulk_soil	120days	Spirochaetes	0		Bulk_soil	90days	Spirochaetes	0	0		A1_BS_120_3F	UF1A1_BS_120	Bulk_soil	120days	Chytridiomycetes	0		Bulk_soil	120days	Chytridiomycetes	0	0
A1_BS_120_1B	UF1A1_BS_120	Bulk_soil	120days	TA06	0		Bulk_soil	90days	Low abundance	0.000853291	0.0013091		A1_BS_120_3F	UF1A1_BS_120	Bulk_soil	120days	Cystobasidiomycetes	0		Bulk_soil	120days	Cystobasidiomycetes	4.75886e-05	9.68488e-05
A1_BS_120_1B	UF1A1_BS_120	Bulk_soil	120days	Tenericutes	0		Bulk_soil	90days	Low abundance	0	0		A1_BS_120_3F	UF1A1_BS_120	Bulk_soil	120days	Dacrymycetes	0		Bulk_soil	120days	Dacrymycetes	0	0
A1_BS_120_1B	UF1A1_BS_120	Bulk_soil	120days	Verrucomicrobia	0.0314424		Bulk_soil	90days	Verrucomicrobia	0.0189656	0.0260185		A1_BS_120_3F	UF1A1_BS_120	Bulk_soil	120days	Dothideomycetes	0.111721		Bulk_soil	120days	Dothideomycetes	0.0998659	0.0207315
A1_BS_120_1B	UF1A1_BS_120	Bulk_soil	120days	WOR-1	0		Bulk_soil	90days	Low abundance	0	0		A1_BS_120_3F	UF1A1_BS_120	Bulk_soil	120days	Endogonomycetes	0		Bulk_soil	120days	Low abundance	0.00196766	0.00190063
A1_BS_120_1B	UF1A1_BS_120	Bulk_soil	120days	WPS-2	0		Bulk_soil	90days	Low abundance	0	0		A1_BS_120_3F	UF1A1_BS_120	Bulk_soil	120days	Eurotiomycetes	0.000186202		Bulk_soil	120days	Eurotiomycetes	0.00062442	0.000763361
A1_BS_120_1B	UF1A1_BS_120	Bulk_soil	120days	WS1	0		Bulk_soil	90days	Low abundance	0	0		A1_BS_120_3F	UF1A1_BS_120	Bulk_soil	120days	Exobasidiomycetes	0		Bulk_soil	120days	Exobasidiomycetes	1.57933e-05	4.73799e-05
A1_BS_120_1B	UF1A1_BS_120	Bulk_soil	120days	WS2	0		Bulk_soil	90days	Low abundance	0.00037394	0.000870623		A1_BS_120_3F	UF1A1_BS_120	Bulk_soil	120days	Glomeromycetes	0		Bulk_soil	120days	Low abundance	2.69099e-05	8.07298e-05
A1_BS_120_1B	UF1A1_BS_120	Bulk_soil	120days	WS4	0		Bulk_soil	90days	Low abundance	0	0		A1_BS_120_3F	UF1A1_BS_120	Bulk_soil	120days	Lecanoromycetes	0		Bulk_soil	120days	Low abundance	0	0
A1_BS_120_1B	UF1A1_BS_120	Bulk_soil	120days	Zixibacteria	0		Bulk_soil	90days	Low abundance	0.000332695	0.000753369		A1_BS_120_3F	UF1A1_BS_120	Bulk_soil	120days	Leotiomycetes	0.0965459		Bulk_soil	120days	Leotiomycetes	0.133057	0.0305937
A1_BS_120_1B	UF1A1_BS_120	Bulk_soil	120days	unidentified	0.00116453		Bulk_soil	90days	unidentified	0.00105303	0.0025176		A1_BS_120_3F	UF1A1_BS_120	Bulk_soil	120days	Lobulomycetes	0		Bulk_soil	120days	Low abundance	0	0
A1_BS_120_2B	UF1A1_BS_120	Bulk_soil	120days	Acidobacteria	0.142041		Bulk_soil	106days	Acidobacteria	0.120688	0.0260161		A1_BS_120_3F	UF1A1_BS_120	Bulk_soil	120days	Malasseziomycetes	0		Bulk_soil	120days	Malasseziomycetes	0	0
A1_BS_120_2B	UF1A1_BS_120	Bulk_soil	120days	Actinobacteria	0.0537609		Bulk_soil	106days	Actinobacteria	0.0700635	0.0286101		A1_BS_120_3F	UF1A1_BS_120	Bulk_soil	120days	Microbotryomycetes	0.000651708		Bulk_soil	120days	Microbotryomycetes	0.00406688	0.00300735
A1_BS_120_2B	UF1A1_BS_120	Bulk_soil	120days	Alphaproteobacteria	0.0746356		Bulk_soil	106days	Alphaproteobacteria	0.0747048	0.0159906		A1_BS_120_3F	UF1A1_BS_120	Bulk_soil	120days	Moniliellomycetes	0		Bulk_soil	120days	Moniliellomycetes	0	0
A1_BS_120_2B	UF1A1_BS_120	Bulk_soil	120days	Armatimonadetes	0.011312		Bulk_soil	106days	Armatimonadetes	0.00627424	0.00557782		A1_BS_120_3F	UF1A1_BS_120	Bulk_soil	120days	Monoblepharidomycetes	0		Bulk_soil	120days	Monoblepharidomycetes	0	0
A1_BS_120_2B	UF1A1_BS_120	Bulk_soil	120days	Bacteroidetes	0.0546939		Bulk_soil	106days	Bacteroidetes	0.0572432	0.0131		A1_BS_120_3F	UF1A1_BS_120	Bulk_soil	120days	Mortierellomycetes	0.0411507		Bulk_soil	120days	Mortierellomycetes	0.0481695	0.00978608
A1_BS_120_2B	UF1A1_BS_120	Bulk_soil	120days	BRC1	0		Bulk_soil	106days	Low abundance	4.87174e-05	0.000146152		A1_BS_120_3F	UF1A1_BS_120	Bulk_soil	120days	Mucoromycetes	0		Bulk_soil	120days	Mucoromycetes	0.000109343	0.000172426
A1_BS_120_2B	UF1A1_BS_120	Bulk_soil	120days	Chlamydiae	0		Bulk_soil	106days	Low abundance	0	0		A1_BS_120_3F	UF1A1_BS_120	Bulk_soil	120days	Orbiliomycetes	0		Bulk_soil	120days	Orbiliomycetes	1.26933e-05	3.808e-05
A1_BS_120_2B	UF1A1_BS_120	Bulk_soil	120days	Chloroflexi	0.32863		Bulk_soil	106days	Chloroflexi	0.330827	0.0273142		A1_BS_120_3F	UF1A1_BS_120	Bulk_soil	120days	Paraglomeromycetes	0		Bulk_soil	120days	Low abundance	4.21155e-05	0.000126346
A1_BS_120_2B	UF1A1_BS_120	Bulk_soil	120days	Cloacimonetes	0		Bulk_soil	106days	Low abundance	0	0		A1_BS_120_3F	UF1A1_BS_120	Bulk_soil	120days	Pezizomycetes	0.00260683		Bulk_soil	120days	Pezizomycetes	0.00421016	0.00824967
A1_BS_120_2B	UF1A1_BS_120	Bulk_soil	120days	Cyanobacteria	0		Bulk_soil	106days	Cyanobacteria	0.000538341	0.000819116		A1_BS_120_3F	UF1A1_BS_120	Bulk_soil	120days	Pucciniomycetes	0		Bulk_soil	120days	Low abundance	0	0
A1_BS_120_2B	UF1A1_BS_120	Bulk_soil	120days	Deinococcus-Thermus	0		Bulk_soil	106days	Low abundance	0	0		A1_BS_120_3F	UF1A1_BS_120	Bulk_soil	120days	Rhizophydiomycetes	0		Bulk_soil	120days	Rhizophydiomycetes	0.00192381	0.00130945
A1_BS_120_2B	UF1A1_BS_120	Bulk_soil	120days	Deltaproteobacteria	0.0580758		Bulk_soil	106days	Deltaproteobacteria	0.0707191	0.0198433		A1_BS_120_3F	UF1A1_BS_120	Bulk_soil	120days	Saccharomycetes	0.00148962		Bulk_soil	120days	Saccharomycetes	0.00227647	0.000655168
A1_BS_120_2B	UF1A1_BS_120	Bulk_soil	120days	Dependentiae	0		Bulk_soil	106days	Low abundance	1.77154e-05	5.31463e-05		A1_BS_120_3F	UF1A1_BS_120	Bulk_soil	120days	Sordariomycetes	0.264035		Bulk_soil	120days	Sordariomycetes	0.226138	0.0542083
A1_BS_120_2B	UF1A1_BS_120	Bulk_soil	120days	Elusimicrobia	0		Bulk_soil	106days	Elusimicrobia	0.000155375	0.000316286		A1_BS_120_3F	UF1A1_BS_120	Bulk_soil	120days	Spiculogloeomycetes	0		Bulk_soil	120days	Spiculogloeomycetes	0	0
A1_BS_120_2B	UF1A1_BS_120	Bulk_soil	120days	Epsilonbacteraeota	0		Bulk_soil	106days	Epsilonbacteraeota	0	0		A1_BS_120_3F	UF1A1_BS_120	Bulk_soil	120days	Spizellomycetes	0		Bulk_soil	120days	Spizellomycetes	0	0
A1_BS_120_2B	UF1A1_BS_120	Bulk_soil	120days	FBP	0		Bulk_soil	106days	Low abundance	0	0		A1_BS_120_3F	UF1A1_BS_120	Bulk_soil	120days	Tremellomycetes	0.221674		Bulk_soil	120days	Tremellomycetes	0.226522	0.0284556
A1_BS_120_2B	UF1A1_BS_120	Bulk_soil	120days	FCPU426	0		Bulk_soil	106days	Low abundance	0	0		A1_BS_120_3F	UF1A1_BS_120	Bulk_soil	120days	Umbelopsidomycetes	0		Bulk_soil	120days	Low abundance	0	0
A1_BS_120_2B	UF1A1_BS_120	Bulk_soil	120days	Fibrobacteres	0		Bulk_soil	106days	Fibrobacteres	0	0		A1_BS_120_3F	UF1A1_BS_120	Bulk_soil	120days	unidentified	0.212922		Bulk_soil	120days	unidentified	0.194322	0.0480908
A1_BS_120_2B	UF1A1_BS_120	Bulk_soil	120days	Firmicutes	0.00734694		Bulk_soil	106days	Firmicutes	0.00202271	0.00245534		A1_BS_120_3F	UF1A1_BS_120	Bulk_soil	120days	Ustilaginomycetes	0.000279304		Bulk_soil	120days	Ustilaginomycetes	0.000184035	0.000270378
A1_BS_120_2B	UF1A1_BS_120	Bulk_soil	120days	Fusobacteria	0		Bulk_soil	106days	Low abundance	0	0		A1_BS_120_3F	UF1A1_BS_120	Bulk_soil	120days	Wallemiomycetes	0		Bulk_soil	120days	Wallemiomycetes	0	0
A1_BS_120_2B	UF1A1_BS_120	Bulk_soil	120days	GAL15	0		Bulk_soil	106days	Low abundance	0	0		A1_BS_141_1F	UF1A1_BS_141	Bulk_soil	141days	Agaricomycetes	0.0887646		Bulk_soil	141days	Agaricomycetes	0.0724743	0.0605329
A1_BS_120_2B	UF1A1_BS_120	Bulk_soil	120days	Gammaproteobacteria	0.187055		Bulk_soil	106days	Gammaproteobacteria	0.172054	0.051533		A1_BS_141_1F	UF1A1_BS_141	Bulk_soil	141days	Agaricostilbomycetes	0		Bulk_soil	141days	Agaricostilbomycetes	0	0
A1_BS_120_2B	UF1A1_BS_120	Bulk_soil	120days	Gemmatimonadetes	0.0228571		Bulk_soil	106days	Gemmatimonadetes	0.0225451	0.00420493		A1_BS_141_1F	UF1A1_BS_141	Bulk_soil	141days	Archaeosporomycetes	0		Bulk_soil	141days	Low abundance	0	0
A1_BS_120_2B	UF1A1_BS_120	Bulk_soil	120days	Halanaerobiaeota	0		Bulk_soil	106days	Low abundance	0	0		A1_BS_141_1F	UF1A1_BS_141	Bulk_soil	141days	Arthoniomycetes	0.0072791		Bulk_soil	141days	Arthoniomycetes	0.00584827	0.0040799
A1_BS_120_2B	UF1A1_BS_120	Bulk_soil	120days	Hydrogenedentes	0		Bulk_soil	106days	Low abundance	0	0		A1_BS_141_1F	UF1A1_BS_141	Bulk_soil	141days	Atractiellomycetes	0		Bulk_soil	141days	Low abundance	0	0
A1_BS_120_2B	UF1A1_BS_120	Bulk_soil	120days	Kiritimatiellaeota	0		Bulk_soil	106days	Low abundance	0	0		A1_BS_141_1F	UF1A1_BS_141	Bulk_soil	141days	Chytridiomycetes	0		Bulk_soil	141days	Chytridiomycetes	0	0
A1_BS_120_2B	UF1A1_BS_120	Bulk_soil	120days	Latescibacteria	0		Bulk_soil	106days	Low abundance	0.00231062	0.00237702		A1_BS_141_1F	UF1A1_BS_141	Bulk_soil	141days	Cystobasidiomycetes	0		Bulk_soil	141days	Cystobasidiomycetes	0	0
A1_BS_120_2B	UF1A1_BS_120	Bulk_soil	120days	LCP-89	0		Bulk_soil	106days	Low abundance	0	0		A1_BS_141_1F	UF1A1_BS_141	Bulk_soil	141days	Dacrymycetes	0		Bulk_soil	141days	Dacrymycetes	0	0
A1_BS_120_2B	UF1A1_BS_120	Bulk_soil	120days	Lentisphaerae	0		Bulk_soil	106days	Low abundance	1.55618e-05	4.66853e-05		A1_BS_141_1F	UF1A1_BS_141	Bulk_soil	141days	Dothideomycetes	0.121116		Bulk_soil	141days	Dothideomycetes	0.124408	0.0443578
A1_BS_120_2B	UF1A1_BS_120	Bulk_soil	120days	Modulibacteria	0		Bulk_soil	106days	Low abundance	0	0		A1_BS_141_1F	UF1A1_BS_141	Bulk_soil	141days	Endogonomycetes	0.00161758		Bulk_soil	141days	Low abundance	0.000948096	0.000956837
A1_BS_120_2B	UF1A1_BS_120	Bulk_soil	120days	Nitrospinae	0		Bulk_soil	106days	Low abundance	0.000739376	0.00147469		A1_BS_141_1F	UF1A1_BS_141	Bulk_soil	141days	Eurotiomycetes	0.00107839		Bulk_soil	141days	Eurotiomycetes	0.00243005	0.00252494
A1_BS_120_2B	UF1A1_BS_120	Bulk_soil	120days	Nitrospirae	0.0162099		Bulk_soil	106days	Nitrospirae	0.0280269	0.0131322		A1_BS_141_1F	UF1A1_BS_141	Bulk_soil	141days	Exobasidiomycetes	0		Bulk_soil	141days	Exobasidiomycetes	0	0
A1_BS_120_2B	UF1A1_BS_120	Bulk_soil	120days	Omnitrophicaeota	0		Bulk_soil	106days	Low abundance	4.3573e-05	0.000130719		A1_BS_141_1F	UF1A1_BS_141	Bulk_soil	141days	Glomeromycetes	0		Bulk_soil	141days	Low abundance	0.000551543	0.00109445
A1_BS_120_2B	UF1A1_BS_120	Bulk_soil	120days	Patescibacteria	0.000349854		Bulk_soil	106days	Patescibacteria	0.000418534	0.000741487		A1_BS_141_1F	UF1A1_BS_141	Bulk_soil	141days	Lecanoromycetes	0		Bulk_soil	141days	Low abundance	0	0
A1_BS_120_2B	UF1A1_BS_120	Bulk_soil	120days	PAUC34f	0		Bulk_soil	106days	Low abundance	0	0		A1_BS_141_1F	UF1A1_BS_141	Bulk_soil	141days	Leotiomycetes	0.152052		Bulk_soil	141days	Leotiomycetes	0.13525	0.0364282
A1_BS_120_2B	UF1A1_BS_120	Bulk_soil	120days	Planctomycetes	0.0145773		Bulk_soil	106days	Planctomycetes	0.0222628	0.0113808		A1_BS_141_1F	UF1A1_BS_141	Bulk_soil	141days	Lobulomycetes	0		Bulk_soil	141days	Low abundance	4.12254e-05	9.09205e-05
A1_BS_120_2B	UF1A1_BS_120	Bulk_soil	120days	Proteobacteria	0		Bulk_soil	106days	Low abundance	0	0		A1_BS_141_1F	UF1A1_BS_141	Bulk_soil	141days	Malasseziomycetes	0		Bulk_soil	141days	Malasseziomycetes	0	0
A1_BS_120_2B	UF1A1_BS_120	Bulk_soil	120days	Rokubacteria	0		Bulk_soil	106days	Low abundance	0.00206832	0.00218562		A1_BS_141_1F	UF1A1_BS_141	Bulk_soil	141days	Microbotryomycetes	0.00276336		Bulk_soil	141days	Microbotryomycetes	0.00311645	0.00104106
A1_BS_120_2B	UF1A1_BS_120	Bulk_soil	120days	Spirochaetes	0		Bulk_soil	106days	Spirochaetes	2.21443e-05	6.64328e-05		A1_BS_141_1F	UF1A1_BS_141	Bulk_soil	141days	Moniliellomycetes	0		Bulk_soil	141days	Moniliellomycetes	0	0
A1_BS_120_2B	UF1A1_BS_120	Bulk_soil	120days	TA06	0		Bulk_soil	106days	Low abundance	0.000715944	0.00117622		A1_BS_141_1F	UF1A1_BS_141	Bulk_soil	141days	Monoblepharidomycetes	0		Bulk_soil	141days	Monoblepharidomycetes	0	0
A1_BS_120_2B	UF1A1_BS_120	Bulk_soil	120days	Tenericutes	0		Bulk_soil	106days	Low abundance	0	0		A1_BS_141_1F	UF1A1_BS_141	Bulk_soil	141days	Mortierellomycetes	0.0568848		Bulk_soil	141days	Mortierellomycetes	0.0445704	0.0103848
A1_BS_120_2B	UF1A1_BS_120	Bulk_soil	120days	Verrucomicrobia	0.0284548		Bulk_soil	106days	Verrucomicrobia	0.0145534	0.0128785		A1_BS_141_1F	UF1A1_BS_141	Bulk_soil	141days	Mucoromycetes	0		Bulk_soil	141days	Mucoromycetes	2.15676e-05	6.47029e-05
A1_BS_120_2B	UF1A1_BS_120	Bulk_soil	120days	WOR-1	0		Bulk_soil	106days	Low abundance	0	0		A1_BS_141_1F	UF1A1_BS_141	Bulk_soil	141days	Orbiliomycetes	0		Bulk_soil	141days	Orbiliomycetes	0.000398525	0.000611696
A1_BS_120_2B	UF1A1_BS_120	Bulk_soil	120days	WPS-2	0		Bulk_soil	106days	Low abundance	0	0		A1_BS_141_1F	UF1A1_BS_141	Bulk_soil	141days	Paraglomeromycetes	0		Bulk_soil	141days	Low abundance	0.000103154	0.000208184
A1_BS_120_2B	UF1A1_BS_120	Bulk_soil	120days	WS1	0		Bulk_soil	106days	Low abundance	0	0		A1_BS_141_1F	UF1A1_BS_141	Bulk_soil	141days	Pezizomycetes	0.00404394		Bulk_soil	141days	Pezizomycetes	0.00134749	0.00178841
A1_BS_120_2B	UF1A1_BS_120	Bulk_soil	120days	WS2	0		Bulk_soil	106days	Low abundance	0.000539513	0.000823311		A1_BS_141_1F	UF1A1_BS_141	Bulk_soil	141days	Pucciniomycetes	0		Bulk_soil	141days	Low abundance	3.04044e-05	6.35236e-05
A1_BS_120_2B	UF1A1_BS_120	Bulk_soil	120days	WS4	0		Bulk_soil	106days	Low abundance	0	0		A1_BS_141_1F	UF1A1_BS_141	Bulk_soil	141days	Rhizophydiomycetes	0.00155018		Bulk_soil	141days	Rhizophydiomycetes	0.00216564	0.00113846
A1_BS_120_2B	UF1A1_BS_120	Bulk_soil	120days	Zixibacteria	0		Bulk_soil	106days	Low abundance	0.000207912	0.000412602		A1_BS_141_1F	UF1A1_BS_141	Bulk_soil	141days	Saccharomycetes	0.00175238		Bulk_soil	141days	Saccharomycetes	0.00209633	0.00198971
A1_BS_120_2B	UF1A1_BS_120	Bulk_soil	120days	unidentified	0		Bulk_soil	106days	unidentified	0.000173661	0.000263784		A1_BS_141_1F	UF1A1_BS_141	Bulk_soil	141days	Sordariomycetes	0.163375		Bulk_soil	141days	Sordariomycetes	0.223889	0.0588816
A1_BS_120_3B	UF1A1_BS_120	Bulk_soil	120days	Acidobacteria	0.125738		Bulk_soil	120days	Acidobacteria	0.128752	0.00952242		A1_BS_141_1F	UF1A1_BS_141	Bulk_soil	141days	Spiculogloeomycetes	0		Bulk_soil	141days	Spiculogloeomycetes	0	0
A1_BS_120_3B	UF1A1_BS_120	Bulk_soil	120days	Actinobacteria	0.0689744		Bulk_soil	120days	Actinobacteria	0.0703179	0.00749716		A1_BS_141_1F	UF1A1_BS_141	Bulk_soil	141days	Spizellomycetes	0		Bulk_soil	141days	Spizellomycetes	0	0
A1_BS_120_3B	UF1A1_BS_120	Bulk_soil	120days	Alphaproteobacteria	0.0664206		Bulk_soil	120days	Alphaproteobacteria	0.0657248	0.0070437		A1_BS_141_1F	UF1A1_BS_141	Bulk_soil	141days	Tremellomycetes	0.234616		Bulk_soil	141days	Tremellomycetes	0.217336	0.0416415
A1_BS_120_3B	UF1A1_BS_120	Bulk_soil	120days	Armatimonadetes	0.0114814		Bulk_soil	120days	Armatimonadetes	0.0088868	0.00376936		A1_BS_141_1F	UF1A1_BS_141	Bulk_soil	141days	Umbelopsidomycetes	0		Bulk_soil	141days	Low abundance	0	0
A1_BS_120_3B	UF1A1_BS_120	Bulk_soil	120days	Bacteroidetes	0.0650686		Bulk_soil	120days	Bacteroidetes	0.0548494	0.00944055		A1_BS_141_1F	UF1A1_BS_141	Bulk_soil	141days	unidentified	0.163106		Bulk_soil	141days	unidentified	0.162876	0.0351044
A1_BS_120_3B	UF1A1_BS_120	Bulk_soil	120days	BRC1	0		Bulk_soil	120days	Low abundance	2.46264e-05	7.38791e-05		A1_BS_141_1F	UF1A1_BS_141	Bulk_soil	141days	Ustilaginomycetes	0		Bulk_soil	141days	Ustilaginomycetes	9.70544e-05	0.000291163
A1_BS_120_3B	UF1A1_BS_120	Bulk_soil	120days	Chlamydiae	0		Bulk_soil	120days	Low abundance	0	0		A1_BS_141_1F	UF1A1_BS_141	Bulk_soil	141days	Wallemiomycetes	0		Bulk_soil	141days	Wallemiomycetes	0	0
A1_BS_120_3B	UF1A1_BS_120	Bulk_soil	120days	Chloroflexi	0.280426		Bulk_soil	120days	Chloroflexi	0.30922	0.0251048		A1_BS_141_2F	UF1A1_BS_141	Bulk_soil	141days	Agaricomycetes	0.0387446		Grain	0days	Agaricomycetes	5.54999e-05	0.000132203
A1_BS_120_3B	UF1A1_BS_120	Bulk_soil	120days	Cloacimonetes	0		Bulk_soil	120days	Low abundance	0	0		A1_BS_141_2F	UF1A1_BS_141	Bulk_soil	141days	Agaricostilbomycetes	0		Grain	0days	Agaricostilbomycetes	3.32389e-06	1.72715e-05
A1_BS_120_3B	UF1A1_BS_120	Bulk_soil	120days	Cyanobacteria	0.00289718		Bulk_soil	120days	Cyanobacteria	0.000843046	0.000981204		A1_BS_141_2F	UF1A1_BS_141	Bulk_soil	141days	Archaeosporomycetes	0		Grain	0days	Low abundance	0	0
A1_BS_120_3B	UF1A1_BS_120	Bulk_soil	120days	Deinococcus-Thermus	0		Bulk_soil	120days	Low abundance	0	0		A1_BS_141_2F	UF1A1_BS_141	Bulk_soil	141days	Arthoniomycetes	0.0030303		Grain	0days	Arthoniomycetes	0	0
A1_BS_120_3B	UF1A1_BS_120	Bulk_soil	120days	Deltaproteobacteria	0.087173		Bulk_soil	120days	Deltaproteobacteria	0.0730579	0.0130525		A1_BS_141_2F	UF1A1_BS_141	Bulk_soil	141days	Atractiellomycetes	0		Grain	0days	Low abundance	0	0
A1_BS_120_3B	UF1A1_BS_120	Bulk_soil	120days	Dependentiae	0.000128764		Bulk_soil	120days	Low abundance	1.43071e-05	4.29212e-05		A1_BS_141_2F	UF1A1_BS_141	Bulk_soil	141days	Chytridiomycetes	0		Grain	0days	Chytridiomycetes	0	0
A1_BS_120_3B	UF1A1_BS_120	Bulk_soil	120days	Elusimicrobia	0.000987188		Bulk_soil	120days	Elusimicrobia	0.000536175	0.000642861		A1_BS_141_2F	UF1A1_BS_141	Bulk_soil	141days	Cystobasidiomycetes	0		Grain	0days	Cystobasidiomycetes	0.00117355	0.00244715
A1_BS_120_3B	UF1A1_BS_120	Bulk_soil	120days	Epsilonbacteraeota	0		Bulk_soil	120days	Epsilonbacteraeota	0	0		A1_BS_141_2F	UF1A1_BS_141	Bulk_soil	141days	Dacrymycetes	0		Grain	0days	Dacrymycetes	0	0
A1_BS_120_3B	UF1A1_BS_120	Bulk_soil	120days	FBP	0		Bulk_soil	120days	Low abundance	0	0		A1_BS_141_2F	UF1A1_BS_141	Bulk_soil	141days	Dothideomycetes	0.0720779		Grain	0days	Dothideomycetes	0.732294	0.126825
A1_BS_120_3B	UF1A1_BS_120	Bulk_soil	120days	FCPU426	0		Bulk_soil	120days	Low abundance	6.15659e-06	1.84698e-05		A1_BS_141_2F	UF1A1_BS_141	Bulk_soil	141days	Endogonomycetes	0.00194805		Grain	0days	Low abundance	0	0
A1_BS_120_3B	UF1A1_BS_120	Bulk_soil	120days	Fibrobacteres	0.000257527		Bulk_soil	120days	Fibrobacteres	0.000279249	0.000318516		A1_BS_141_2F	UF1A1_BS_141	Bulk_soil	141days	Eurotiomycetes	0.000649351		Grain	0days	Eurotiomycetes	2.69898e-05	9.82057e-05
A1_BS_120_3B	UF1A1_BS_120	Bulk_soil	120days	Firmicutes	0.00251089		Bulk_soil	120days	Firmicutes	0.00295811	0.00220053		A1_BS_141_2F	UF1A1_BS_141	Bulk_soil	141days	Exobasidiomycetes	0		Grain	0days	Exobasidiomycetes	0	0
A1_BS_120_3B	UF1A1_BS_120	Bulk_soil	120days	Fusobacteria	0		Bulk_soil	120days	Low abundance	0	0		A1_BS_141_2F	UF1A1_BS_141	Bulk_soil	141days	Glomeromycetes	0		Grain	0days	Low abundance	0	0
A1_BS_120_3B	UF1A1_BS_120	Bulk_soil	120days	GAL15	0		Bulk_soil	120days	Low abundance	0	0		A1_BS_141_2F	UF1A1_BS_141	Bulk_soil	141days	Lecanoromycetes	0		Grain	0days	Low abundance	0	0
A1_BS_120_3B	UF1A1_BS_120	Bulk_soil	120days	Gammaproteobacteria	0.145546		Bulk_soil	120days	Gammaproteobacteria	0.162148	0.0405826		A1_BS_141_2F	UF1A1_BS_141	Bulk_soil	141days	Leotiomycetes	0.192424		Grain	0days	Leotiomycetes	3.17065e-05	0.000164752
A1_BS_120_3B	UF1A1_BS_120	Bulk_soil	120days	Gemmatimonadetes	0.0266755		Bulk_soil	120days	Gemmatimonadetes	0.0253025	0.0037263		A1_BS_141_2F	UF1A1_BS_141	Bulk_soil	141days	Lobulomycetes	0		Grain	0days	Low abundance	0	0
A1_BS_120_3B	UF1A1_BS_120	Bulk_soil	120days	Halanaerobiaeota	0		Bulk_soil	120days	Low abundance	0	0		A1_BS_141_2F	UF1A1_BS_141	Bulk_soil	141days	Malasseziomycetes	0		Grain	0days	Malasseziomycetes	5.46127e-05	0.000165958
A1_BS_120_3B	UF1A1_BS_120	Bulk_soil	120days	Hydrogenedentes	0		Bulk_soil	120days	Low abundance	0.000101915	0.000154039		A1_BS_141_2F	UF1A1_BS_141	Bulk_soil	141days	Microbotryomycetes	0.00281385		Grain	0days	Microbotryomycetes	5.95156e-05	0.000142602
A1_BS_120_3B	UF1A1_BS_120	Bulk_soil	120days	Kiritimatiellaeota	0		Bulk_soil	120days	Low abundance	0	0		A1_BS_141_2F	UF1A1_BS_141	Bulk_soil	141days	Moniliellomycetes	0		Grain	0days	Moniliellomycetes	0	0
A1_BS_120_3B	UF1A1_BS_120	Bulk_soil	120days	Latescibacteria	0.00450673		Bulk_soil	120days	Low abundance	0.00317898	0.00230676		A1_BS_141_2F	UF1A1_BS_141	Bulk_soil	141days	Monoblepharidomycetes	0		Grain	0days	Monoblepharidomycetes	0	0
A1_BS_120_3B	UF1A1_BS_120	Bulk_soil	120days	LCP-89	0		Bulk_soil	120days	Low abundance	0	0		A1_BS_141_2F	UF1A1_BS_141	Bulk_soil	141days	Mortierellomycetes	0.0645022		Grain	0days	Mortierellomycetes	0	0
A1_BS_120_3B	UF1A1_BS_120	Bulk_soil	120days	Lentisphaerae	0.000236067		Bulk_soil	120days	Low abundance	2.62296e-05	7.86889e-05		A1_BS_141_2F	UF1A1_BS_141	Bulk_soil	141days	Mucoromycetes	0		Grain	0days	Mucoromycetes	0	0
A1_BS_120_3B	UF1A1_BS_120	Bulk_soil	120days	Modulibacteria	0		Bulk_soil	120days	Low abundance	0	0		A1_BS_141_2F	UF1A1_BS_141	Bulk_soil	141days	Orbiliomycetes	0		Grain	0days	Orbiliomycetes	0	0
A1_BS_120_3B	UF1A1_BS_120	Bulk_soil	120days	Nitrospinae	0.00270404		Bulk_soil	120days	Low abundance	0.00140844	0.00168817		A1_BS_141_2F	UF1A1_BS_141	Bulk_soil	141days	Paraglomeromycetes	0		Grain	0days	Low abundance	0	0
A1_BS_120_3B	UF1A1_BS_120	Bulk_soil	120days	Nitrospirae	0.0236067		Bulk_soil	120days	Nitrospirae	0.0264107	0.00657152		A1_BS_141_2F	UF1A1_BS_141	Bulk_soil	141days	Pezizomycetes	0		Grain	0days	Pezizomycetes	0	0
A1_BS_120_3B	UF1A1_BS_120	Bulk_soil	120days	Omnitrophicaeota	0		Bulk_soil	120days	Low abundance	6.4793e-05	0.000194379		A1_BS_141_2F	UF1A1_BS_141	Bulk_soil	141days	Pucciniomycetes	0		Grain	0days	Low abundance	0	0
A1_BS_120_3B	UF1A1_BS_120	Bulk_soil	120days	Patescibacteria	0.00229629		Bulk_soil	120days	Patescibacteria	0.00159844	0.00155905		A1_BS_141_2F	UF1A1_BS_141	Bulk_soil	141days	Rhizophydiomycetes	0.0012987		Grain	0days	Rhizophydiomycetes	0	0
A1_BS_120_3B	UF1A1_BS_120	Bulk_soil	120days	PAUC34f	0		Bulk_soil	120days	Low abundance	0	0		A1_BS_141_2F	UF1A1_BS_141	Bulk_soil	141days	Saccharomycetes	0.00519481		Grain	0days	Saccharomycetes	6.68897e-05	0.000193131
A1_BS_120_3B	UF1A1_BS_120	Bulk_soil	120days	Planctomycetes	0.0406249		Bulk_soil	120days	Planctomycetes	0.0295388	0.00842406		A1_BS_141_2F	UF1A1_BS_141	Bulk_soil	141days	Sordariomycetes	0.164719		Grain	0days	Sordariomycetes	0.0566098	0.123601
A1_BS_120_3B	UF1A1_BS_120	Bulk_soil	120days	Proteobacteria	0		Bulk_soil	120days	Low abundance	0	0		A1_BS_141_2F	UF1A1_BS_141	Bulk_soil	141days	Spiculogloeomycetes	0		Grain	0days	Spiculogloeomycetes	0.000113245	0.000543475
A1_BS_120_3B	UF1A1_BS_120	Bulk_soil	120days	Rokubacteria	0.00397021		Bulk_soil	120days	Low abundance	0.00267379	0.00171202		A1_BS_141_2F	UF1A1_BS_141	Bulk_soil	141days	Spizellomycetes	0		Grain	0days	Spizellomycetes	0	0
A1_BS_120_3B	UF1A1_BS_120	Bulk_soil	120days	Spirochaetes	0.00036483		Bulk_soil	120days	Spirochaetes	0.000269	0.000337628		A1_BS_141_2F	UF1A1_BS_141	Bulk_soil	141days	Tremellomycetes	0.296753		Grain	0days	Tremellomycetes	0.00104736	0.00289696
A1_BS_120_3B	UF1A1_BS_120	Bulk_soil	120days	TA06	0.000794043		Bulk_soil	120days	Low abundance	0.000179533	0.000356317		A1_BS_141_2F	UF1A1_BS_141	Bulk_soil	141days	Umbelopsidomycetes	0		Grain	0days	Low abundance	0	0
A1_BS_120_3B	UF1A1_BS_120	Bulk_soil	120days	Tenericutes	0		Bulk_soil	120days	Low abundance	0	0		A1_BS_141_2F	UF1A1_BS_141	Bulk_soil	141days	unidentified	0.155844		Grain	0days	unidentified	0.0692377	0.0904226
A1_BS_120_3B	UF1A1_BS_120	Bulk_soil	120days	Verrucomicrobia	0.033221		Bulk_soil	120days	Verrucomicrobia	0.0290371	0.00320718		A1_BS_141_2F	UF1A1_BS_141	Bulk_soil	141days	Ustilaginomycetes	0		Grain	0days	Ustilaginomycetes	0.139226	0.0719697
A1_BS_120_3B	UF1A1_BS_120	Bulk_soil	120days	WOR-1	0		Bulk_soil	120days	Low abundance	0	0		A1_BS_141_2F	UF1A1_BS_141	Bulk_soil	141days	Wallemiomycetes	0		Grain	0days	Wallemiomycetes	0	0
A1_BS_120_3B	UF1A1_BS_120	Bulk_soil	120days	WPS-2	0		Bulk_soil	120days	Low abundance	0	0		A1_BS_141_3F	UF1A1_BS_141	Bulk_soil	141days	Agaricomycetes	0.225587		Grain	76days	Agaricomycetes	0.0432488	0.0552877
A1_BS_120_3B	UF1A1_BS_120	Bulk_soil	120days	WS1	0		Bulk_soil	120days	Low abundance	0.000269242	0.000403991		A1_BS_141_3F	UF1A1_BS_141	Bulk_soil	141days	Agaricostilbomycetes	0		Grain	76days	Agaricostilbomycetes	0	0
A1_BS_120_3B	UF1A1_BS_120	Bulk_soil	120days	WS2	0.00113741		Bulk_soil	120days	Low abundance	0.000699679	0.000853768		A1_BS_141_3F	UF1A1_BS_141	Bulk_soil	141days	Archaeosporomycetes	0		Grain	76days	Low abundance	0	0
A1_BS_120_3B	UF1A1_BS_120	Bulk_soil	120days	WS4	0		Bulk_soil	120days	Low abundance	0.000142017	0.000287023		A1_BS_141_3F	UF1A1_BS_141	Bulk_soil	141days	Arthoniomycetes	0.0064012		Grain	76days	Arthoniomycetes	0	0
A1_BS_120_3B	UF1A1_BS_120	Bulk_soil	120days	Zixibacteria	0.00103011		Bulk_soil	120days	Low abundance	0.000720677	0.00082157		A1_BS_141_3F	UF1A1_BS_141	Bulk_soil	141days	Atractiellomycetes	0		Grain	76days	Low abundance	0	0
A1_BS_120_3B	UF1A1_BS_120	Bulk_soil	120days	unidentified	0.00122325		Bulk_soil	120days	unidentified	0.000759596	0.000698333		A1_BS_141_3F	UF1A1_BS_141	Bulk_soil	141days	Chytridiomycetes	0		Grain	76days	Chytridiomycetes	0	0
A1_BS_141_1B	UF1A1_BS_141	Bulk_soil	141days	Acidobacteria	0.176566		Bulk_soil	141days	Acidobacteria	0.129814	0.0260827		A1_BS_141_3F	UF1A1_BS_141	Bulk_soil	141days	Cystobasidiomycetes	0		Grain	76days	Cystobasidiomycetes	0	0
A1_BS_141_1B	UF1A1_BS_141	Bulk_soil	141days	Actinobacteria	0.116016		Bulk_soil	141days	Actinobacteria	0.0815723	0.0242305		A1_BS_141_3F	UF1A1_BS_141	Bulk_soil	141days	Dacrymycetes	0		Grain	76days	Dacrymycetes	0	0
A1_BS_141_1B	UF1A1_BS_141	Bulk_soil	141days	Alphaproteobacteria	0.0563901		Bulk_soil	141days	Alphaproteobacteria	0.0634435	0.00908228		A1_BS_141_3F	UF1A1_BS_141	Bulk_soil	141days	Dothideomycetes	0.0927512		Grain	76days	Dothideomycetes	0.129889	0.202499
A1_BS_141_1B	UF1A1_BS_141	Bulk_soil	141days	Armatimonadetes	0.025884		Bulk_soil	141days	Armatimonadetes	0.0129916	0.00732115		A1_BS_141_3F	UF1A1_BS_141	Bulk_soil	141days	Endogonomycetes	0		Grain	76days	Low abundance	0	0
A1_BS_141_1B	UF1A1_BS_141	Bulk_soil	141days	Bacteroidetes	0.0714121		Bulk_soil	141days	Bacteroidetes	0.0588543	0.0159525		A1_BS_141_3F	UF1A1_BS_141	Bulk_soil	141days	Eurotiomycetes	0.000573901		Grain	76days	Eurotiomycetes	0.0152937	0.0209383
A1_BS_141_1B	UF1A1_BS_141	Bulk_soil	141days	BRC1	0		Bulk_soil	141days	Low abundance	6.14423e-05	0.000108564		A1_BS_141_3F	UF1A1_BS_141	Bulk_soil	141days	Exobasidiomycetes	0		Grain	76days	Exobasidiomycetes	0.000111602	0.000473488
A1_BS_141_1B	UF1A1_BS_141	Bulk_soil	141days	Chlamydiae	0.000462214		Bulk_soil	141days	Low abundance	5.13571e-05	0.000154071		A1_BS_141_3F	UF1A1_BS_141	Bulk_soil	141days	Glomeromycetes	0		Grain	76days	Low abundance	0	0
A1_BS_141_1B	UF1A1_BS_141	Bulk_soil	141days	Chloroflexi	0.272937		Bulk_soil	141days	Chloroflexi	0.307085	0.0259823		A1_BS_141_3F	UF1A1_BS_141	Bulk_soil	141days	Lecanoromycetes	0		Grain	76days	Low abundance	0	0
A1_BS_141_1B	UF1A1_BS_141	Bulk_soil	141days	Cloacimonetes	0		Bulk_soil	141days	Low abundance	0	0		A1_BS_141_3F	UF1A1_BS_141	Bulk_soil	141days	Leotiomycetes	0.115398		Grain	76days	Leotiomycetes	0.00893967	0.0241238
A1_BS_141_1B	UF1A1_BS_141	Bulk_soil	141days	Cyanobacteria	0		Bulk_soil	141days	Cyanobacteria	0.000603062	0.000582863		A1_BS_141_3F	UF1A1_BS_141	Bulk_soil	141days	Lobulomycetes	0.000264877		Grain	76days	Low abundance	0	0
A1_BS_141_1B	UF1A1_BS_141	Bulk_soil	141days	Deinococcus-Thermus	0		Bulk_soil	141days	Low abundance	0	0		A1_BS_141_3F	UF1A1_BS_141	Bulk_soil	141days	Malasseziomycetes	0		Grain	76days	Malasseziomycetes	0.0207451	0.0182896
A1_BS_141_1B	UF1A1_BS_141	Bulk_soil	141days	Deltaproteobacteria	0.0686388		Bulk_soil	141days	Deltaproteobacteria	0.0728191	0.0240266		A1_BS_141_3F	UF1A1_BS_141	Bulk_soil	141days	Microbotryomycetes	0.00167756		Grain	76days	Microbotryomycetes	0.012019	0.0459605
A1_BS_141_1B	UF1A1_BS_141	Bulk_soil	141days	Dependentiae	0		Bulk_soil	141days	Low abundance	0	0		A1_BS_141_3F	UF1A1_BS_141	Bulk_soil	141days	Moniliellomycetes	0		Grain	76days	Moniliellomycetes	0	0
A1_BS_141_1B	UF1A1_BS_141	Bulk_soil	141days	Elusimicrobia	0.0032355		Bulk_soil	141days	Elusimicrobia	0.000881237	0.00122033		A1_BS_141_3F	UF1A1_BS_141	Bulk_soil	141days	Monoblepharidomycetes	0		Grain	76days	Monoblepharidomycetes	0	0
A1_BS_141_1B	UF1A1_BS_141	Bulk_soil	141days	Epsilonbacteraeota	0		Bulk_soil	141days	Epsilonbacteraeota	0	0		A1_BS_141_3F	UF1A1_BS_141	Bulk_soil	141days	Mortierellomycetes	0.0484725		Grain	76days	Mortierellomycetes	0	0
A1_BS_141_1B	UF1A1_BS_141	Bulk_soil	141days	FBP	0		Bulk_soil	141days	Low abundance	0	0		A1_BS_141_3F	UF1A1_BS_141	Bulk_soil	141days	Mucoromycetes	0		Grain	76days	Mucoromycetes	0.000304839	0.000964669
A1_BS_141_1B	UF1A1_BS_141	Bulk_soil	141days	FCPU426	0		Bulk_soil	141days	Low abundance	1.34411e-05	4.03234e-05		A1_BS_141_3F	UF1A1_BS_141	Bulk_soil	141days	Orbiliomycetes	0		Grain	76days	Orbiliomycetes	0	0
A1_BS_141_1B	UF1A1_BS_141	Bulk_soil	141days	Fibrobacteres	0		Bulk_soil	141days	Fibrobacteres	0.000625269	0.00067996		A1_BS_141_3F	UF1A1_BS_141	Bulk_soil	141days	Paraglomeromycetes	0		Grain	76days	Low abundance	0	0
A1_BS_141_1B	UF1A1_BS_141	Bulk_soil	141days	Firmicutes	0.00508435		Bulk_soil	141days	Firmicutes	0.00312765	0.00122211		A1_BS_141_3F	UF1A1_BS_141	Bulk_soil	141days	Pezizomycetes	0.000750486		Grain	76days	Pezizomycetes	0	0
A1_BS_141_1B	UF1A1_BS_141	Bulk_soil	141days	Fusobacteria	0		Bulk_soil	141days	Low abundance	0	0		A1_BS_141_3F	UF1A1_BS_141	Bulk_soil	141days	Pucciniomycetes	0.000176585		Grain	76days	Low abundance	0	0
A1_BS_141_1B	UF1A1_BS_141	Bulk_soil	141days	GAL15	0		Bulk_soil	141days	Low abundance	0	0		A1_BS_141_3F	UF1A1_BS_141	Bulk_soil	141days	Rhizophydiomycetes	0.00105951		Grain	76days	Rhizophydiomycetes	0	0
A1_BS_141_1B	UF1A1_BS_141	Bulk_soil	141days	Gammaproteobacteria	0.126416		Bulk_soil	141days	Gammaproteobacteria	0.151059	0.0525918		A1_BS_141_3F	UF1A1_BS_141	Bulk_soil	141days	Saccharomycetes	0.00141268		Grain	76days	Saccharomycetes	0.0416722	0.110145
A1_BS_141_1B	UF1A1_BS_141	Bulk_soil	141days	Gemmatimonadetes	0.041137		Bulk_soil	141days	Gemmatimonadetes	0.0306354	0.00444261		A1_BS_141_3F	UF1A1_BS_141	Bulk_soil	141days	Sordariomycetes	0.170184		Grain	76days	Sordariomycetes	0.0913059	0.0939575
A1_BS_141_1B	UF1A1_BS_141	Bulk_soil	141days	Halanaerobiaeota	0		Bulk_soil	141days	Low abundance	0	0		A1_BS_141_3F	UF1A1_BS_141	Bulk_soil	141days	Spiculogloeomycetes	0		Grain	76days	Spiculogloeomycetes	0	0
A1_BS_141_1B	UF1A1_BS_141	Bulk_soil	141days	Hydrogenedentes	0		Bulk_soil	141days	Low abundance	0	0		A1_BS_141_3F	UF1A1_BS_141	Bulk_soil	141days	Spizellomycetes	0		Grain	76days	Spizellomycetes	0	0
A1_BS_141_1B	UF1A1_BS_141	Bulk_soil	141days	Kiritimatiellaeota	0		Bulk_soil	141days	Low abundance	0	0		A1_BS_141_3F	UF1A1_BS_141	Bulk_soil	141days	Tremellomycetes	0.194111		Grain	76days	Tremellomycetes	0.00901703	0.0234499
A1_BS_141_1B	UF1A1_BS_141	Bulk_soil	141days	Latescibacteria	0.00392882		Bulk_soil	141days	Low abundance	0.00313904	0.00203262		A1_BS_141_3F	UF1A1_BS_141	Bulk_soil	141days	Umbelopsidomycetes	0		Grain	76days	Low abundance	0	0
A1_BS_141_1B	UF1A1_BS_141	Bulk_soil	141days	LCP-89	0		Bulk_soil	141days	Low abundance	3.79774e-05	0.000113932		A1_BS_141_3F	UF1A1_BS_141	Bulk_soil	141days	unidentified	0.14118		Grain	76days	unidentified	0.61909	0.241429
A1_BS_141_1B	UF1A1_BS_141	Bulk_soil	141days	Lentisphaerae	0		Bulk_soil	141days	Low abundance	0	0		A1_BS_141_3F	UF1A1_BS_141	Bulk_soil	141days	Ustilaginomycetes	0		Grain	76days	Ustilaginomycetes	9.81917e-05	0.000288661
A1_BS_141_1B	UF1A1_BS_141	Bulk_soil	141days	Modulibacteria	0		Bulk_soil	141days	Low abundance	0	0		A1_BS_141_3F	UF1A1_BS_141	Bulk_soil	141days	Wallemiomycetes	0		Grain	76days	Wallemiomycetes	0.00826495	0.0345046
A1_BS_141_1B	UF1A1_BS_141	Bulk_soil	141days	Nitrospinae	0		Bulk_soil	141days	Low abundance	0.00186775	0.00222355		A1_BS_48_1F	UF1A1_BS_48	Bulk_soil	48days	Agaricomycetes	0.0328999		Grain	90days	Agaricomycetes	0.0164586	0.0486504
A1_BS_141_1B	UF1A1_BS_141	Bulk_soil	141days	Nitrospirae	0.00439103		Bulk_soil	141days	Nitrospirae	0.0222611	0.0114899		A1_BS_48_1F	UF1A1_BS_48	Bulk_soil	48days	Agaricostilbomycetes	0		Grain	90days	Agaricostilbomycetes	1.95911e-05	0.000101799
A1_BS_141_1B	UF1A1_BS_141	Bulk_soil	141days	Omnitrophicaeota	0		Bulk_soil	141days	Low abundance	5.15408e-05	0.000154622		A1_BS_48_1F	UF1A1_BS_48	Bulk_soil	48days	Archaeosporomycetes	0		Grain	90days	Low abundance	0	0
A1_BS_141_1B	UF1A1_BS_141	Bulk_soil	141days	Patescibacteria	0		Bulk_soil	141days	Patescibacteria	0.00197066	0.0013224		A1_BS_48_1F	UF1A1_BS_48	Bulk_soil	48days	Arthoniomycetes	0.00344559		Grain	90days	Arthoniomycetes	0	0
A1_BS_141_1B	UF1A1_BS_141	Bulk_soil	141days	PAUC34f	0		Bulk_soil	141days	Low abundance	0	0		A1_BS_48_1F	UF1A1_BS_48	Bulk_soil	48days	Atractiellomycetes	0		Grain	90days	Low abundance	0	0
A1_BS_141_1B	UF1A1_BS_141	Bulk_soil	141days	Planctomycetes	0.0275017		Bulk_soil	141days	Planctomycetes	0.0273632	0.00951558		A1_BS_48_1F	UF1A1_BS_48	Bulk_soil	48days	Chytridiomycetes	0		Grain	90days	Chytridiomycetes	0	0
A1_BS_141_1B	UF1A1_BS_141	Bulk_soil	141days	Proteobacteria	0		Bulk_soil	141days	Low abundance	0	0		A1_BS_48_1F	UF1A1_BS_48	Bulk_soil	48days	Cystobasidiomycetes	0.000333444		Grain	90days	Cystobasidiomycetes	0	0
A1_BS_141_1B	UF1A1_BS_141	Bulk_soil	141days	Rokubacteria	0		Bulk_soil	141days	Low abundance	0.0028197	0.00217105		A1_BS_48_1F	UF1A1_BS_48	Bulk_soil	48days	Dacrymycetes	0		Grain	90days	Dacrymycetes	0	0
A1_BS_141_1B	UF1A1_BS_141	Bulk_soil	141days	Spirochaetes	0		Bulk_soil	141days	Spirochaetes	7.9975e-05	0.000126633		A1_BS_48_1F	UF1A1_BS_48	Bulk_soil	48days	Dothideomycetes	0.090808		Grain	90days	Dothideomycetes	0.107623	0.19247
A1_BS_141_1B	UF1A1_BS_141	Bulk_soil	141days	TA06	0		Bulk_soil	141days	Low abundance	0.00024352	0.000369289		A1_BS_48_1F	UF1A1_BS_48	Bulk_soil	48days	Endogonomycetes	0		Grain	90days	Low abundance	0	0
A1_BS_141_1B	UF1A1_BS_141	Bulk_soil	141days	Tenericutes	0		Bulk_soil	141days	Low abundance	0	0		A1_BS_48_1F	UF1A1_BS_48	Bulk_soil	48days	Eurotiomycetes	0.00272313		Grain	90days	Eurotiomycetes	0.00272942	0.0104691
A1_BS_141_1B	UF1A1_BS_141	Bulk_soil	141days	Verrucomicrobia	0		Bulk_soil	141days	Verrucomicrobia	0.0249377	0.0106205		A1_BS_48_1F	UF1A1_BS_48	Bulk_soil	48days	Exobasidiomycetes	0		Grain	90days	Exobasidiomycetes	0.000509704	0.0016413
A1_BS_141_1B	UF1A1_BS_141	Bulk_soil	141days	WOR-1	0		Bulk_soil	141days	Low abundance	0	0		A1_BS_48_1F	UF1A1_BS_48	Bulk_soil	48days	Glomeromycetes	0		Grain	90days	Low abundance	0	0
A1_BS_141_1B	UF1A1_BS_141	Bulk_soil	141days	WPS-2	0		Bulk_soil	141days	Low abundance	0	0		A1_BS_48_1F	UF1A1_BS_48	Bulk_soil	48days	Lecanoromycetes	0		Grain	90days	Low abundance	0	0
A1_BS_141_1B	UF1A1_BS_141	Bulk_soil	141days	WS1	0		Bulk_soil	141days	Low abundance	6.23915e-05	0.000187174		A1_BS_48_1F	UF1A1_BS_48	Bulk_soil	48days	Leotiomycetes	0.169334		Grain	90days	Leotiomycetes	0.00677945	0.0319938
A1_BS_141_1B	UF1A1_BS_141	Bulk_soil	141days	WS2	0		Bulk_soil	141days	Low abundance	0.000896519	0.000977848		A1_BS_48_1F	UF1A1_BS_48	Bulk_soil	48days	Lobulomycetes	0		Grain	90days	Low abundance	0	0
A1_BS_141_1B	UF1A1_BS_141	Bulk_soil	141days	WS4	0		Bulk_soil	141days	Low abundance	4.61155e-05	0.000138346		A1_BS_48_1F	UF1A1_BS_48	Bulk_soil	48days	Malasseziomycetes	0.000166722		Grain	90days	Malasseziomycetes	0.00264916	0.00419943
A1_BS_141_1B	UF1A1_BS_141	Bulk_soil	141days	Zixibacteria	0		Bulk_soil	141days	Low abundance	0.000346908	0.000586378		A1_BS_48_1F	UF1A1_BS_48	Bulk_soil	48days	Microbotryomycetes	0.00339002		Grain	90days	Microbotryomycetes	1.63259e-05	8.48321e-05
A1_BS_141_1B	UF1A1_BS_141	Bulk_soil	141days	unidentified	0		Bulk_soil	141days	unidentified	0.000238992	0.000301879		A1_BS_48_1F	UF1A1_BS_48	Bulk_soil	48days	Moniliellomycetes	0		Grain	90days	Moniliellomycetes	0	0
A1_BS_141_2B	UF1A1_BS_141	Bulk_soil	141days	Acidobacteria	0.124336		Leaf	48days	Acidobacteria	0.00130705	0.00357443		A1_BS_48_1F	UF1A1_BS_48	Bulk_soil	48days	Monoblepharidomycetes	0		Grain	90days	Monoblepharidomycetes	0	0
A1_BS_141_2B	UF1A1_BS_141	Bulk_soil	141days	Actinobacteria	0.0650457		Leaf	48days	Actinobacteria	0.0211034	0.0304078		A1_BS_48_1F	UF1A1_BS_48	Bulk_soil	48days	Mortierellomycetes	0.0659664		Grain	90days	Mortierellomycetes	0	0
A1_BS_141_2B	UF1A1_BS_141	Bulk_soil	141days	Alphaproteobacteria	0.0708751		Leaf	48days	Alphaproteobacteria	0.329125	0.102936		A1_BS_48_1F	UF1A1_BS_48	Bulk_soil	48days	Mucoromycetes	0		Grain	90days	Mucoromycetes	8.18824e-05	0.000425473
A1_BS_141_2B	UF1A1_BS_141	Bulk_soil	141days	Armatimonadetes	0.0132822		Leaf	48days	Armatimonadetes	0	0		A1_BS_48_1F	UF1A1_BS_48	Bulk_soil	48days	Orbiliomycetes	0		Grain	90days	Orbiliomycetes	3.072e-05	0.000159626
A1_BS_141_2B	UF1A1_BS_141	Bulk_soil	141days	Bacteroidetes	0.06357		Leaf	48days	Bacteroidetes	0.0127014	0.0184488		A1_BS_48_1F	UF1A1_BS_48	Bulk_soil	48days	Paraglomeromycetes	0.000222296		Grain	90days	Low abundance	0	0
A1_BS_141_2B	UF1A1_BS_141	Bulk_soil	141days	BRC1	0		Leaf	48days	Low abundance	0.000554499	0.002218		A1_BS_48_1F	UF1A1_BS_48	Bulk_soil	48days	Pezizomycetes	0.00339002		Grain	90days	Pezizomycetes	0.000194763	0.00101202
A1_BS_141_2B	UF1A1_BS_141	Bulk_soil	141days	Chlamydiae	0		Leaf	48days	Low abundance	0	0		A1_BS_48_1F	UF1A1_BS_48	Bulk_soil	48days	Pucciniomycetes	0.000778037		Grain	90days	Low abundance	0	0
A1_BS_141_2B	UF1A1_BS_141	Bulk_soil	141days	Chloroflexi	0.307335		Leaf	48days	Chloroflexi	0.00255936	0.00740167		A1_BS_48_1F	UF1A1_BS_48	Bulk_soil	48days	Rhizophydiomycetes	0.00361232		Grain	90days	Rhizophydiomycetes	0	0
A1_BS_141_2B	UF1A1_BS_141	Bulk_soil	141days	Cloacimonetes	0		Leaf	48days	Low abundance	0	0		A1_BS_48_1F	UF1A1_BS_48	Bulk_soil	48days	Saccharomycetes	0.00755807		Grain	90days	Saccharomycetes	0.00705312	0.0242788
A1_BS_141_2B	UF1A1_BS_141	Bulk_soil	141days	Cyanobacteria	0.00121753		Leaf	48days	Cyanobacteria	0	0		A1_BS_48_1F	UF1A1_BS_48	Bulk_soil	48days	Sordariomycetes	0.147105		Grain	90days	Sordariomycetes	0.247857	0.248592
A1_BS_141_2B	UF1A1_BS_141	Bulk_soil	141days	Deinococcus-Thermus	0		Leaf	48days	Low abundance	0	0		A1_BS_48_1F	UF1A1_BS_48	Bulk_soil	48days	Spiculogloeomycetes	0		Grain	90days	Spiculogloeomycetes	0	0
A1_BS_141_2B	UF1A1_BS_141	Bulk_soil	141days	Deltaproteobacteria	0.0755608		Leaf	48days	Deltaproteobacteria	0.15897	0.0621282		A1_BS_48_1F	UF1A1_BS_48	Bulk_soil	48days	Spizellomycetes	0		Grain	90days	Spizellomycetes	0	0
A1_BS_141_2B	UF1A1_BS_141	Bulk_soil	141days	Dependentiae	0		Leaf	48days	Low abundance	0	0		A1_BS_48_1F	UF1A1_BS_48	Bulk_soil	48days	Tremellomycetes	0.259698		Grain	90days	Tremellomycetes	0.00323164	0.0110052
A1_BS_141_2B	UF1A1_BS_141	Bulk_soil	141days	Elusimicrobia	0.00103306		Leaf	48days	Elusimicrobia	0.000574713	0.00229885		A1_BS_48_1F	UF1A1_BS_48	Bulk_soil	48days	Umbelopsidomycetes	0		Grain	90days	Low abundance	0	0
A1_BS_141_2B	UF1A1_BS_141	Bulk_soil	141days	Epsilonbacteraeota	0		Leaf	48days	Epsilonbacteraeota	0	0		A1_BS_48_1F	UF1A1_BS_48	Bulk_soil	48days	unidentified	0.20857		Grain	90days	unidentified	0.528303	0.315519
A1_BS_141_2B	UF1A1_BS_141	Bulk_soil	141days	FBP	0		Leaf	48days	Low abundance	0	0		A1_BS_48_1F	UF1A1_BS_48	Bulk_soil	48days	Ustilaginomycetes	0		Grain	90days	Ustilaginomycetes	0.0764625	0.177993
A1_BS_141_2B	UF1A1_BS_141	Bulk_soil	141days	FCPU426	0		Leaf	48days	Low abundance	0	0		A1_BS_48_1F	UF1A1_BS_48	Bulk_soil	48days	Wallemiomycetes	0		Grain	90days	Wallemiomycetes	0	0
A1_BS_141_2B	UF1A1_BS_141	Bulk_soil	141days	Fibrobacteres	0		Leaf	48days	Fibrobacteres	0	0		A1_BS_48_2F	UF1A1_BS_48	Bulk_soil	48days	Agaricomycetes	0.0149873		Grain	106days	Agaricomycetes	0.00226144	0.00520349
A1_BS_141_2B	UF1A1_BS_141	Bulk_soil	141days	Firmicutes	0.00280401		Leaf	48days	Firmicutes	0.0340847	0.0570308		A1_BS_48_2F	UF1A1_BS_48	Bulk_soil	48days	Agaricostilbomycetes	0		Grain	106days	Agaricostilbomycetes	0	0
A1_BS_141_2B	UF1A1_BS_141	Bulk_soil	141days	Fusobacteria	0		Leaf	48days	Low abundance	0.00292605	0.00659804		A1_BS_48_2F	UF1A1_BS_48	Bulk_soil	48days	Archaeosporomycetes	0		Grain	106days	Low abundance	0	0
A1_BS_141_2B	UF1A1_BS_141	Bulk_soil	141days	GAL15	0		Leaf	48days	Low abundance	0	0		A1_BS_48_2F	UF1A1_BS_48	Bulk_soil	48days	Arthoniomycetes	0.00643501		Grain	106days	Arthoniomycetes	0	0
A1_BS_141_2B	UF1A1_BS_141	Bulk_soil	141days	Gammaproteobacteria	0.146288		Leaf	48days	Gammaproteobacteria	0.430326	0.140394		A1_BS_48_2F	UF1A1_BS_48	Bulk_soil	48days	Atractiellomycetes	0		Grain	106days	Low abundance	0	0
A1_BS_141_2B	UF1A1_BS_141	Bulk_soil	141days	Gemmatimonadetes	0.0262323		Leaf	48days	Gemmatimonadetes	0	0		A1_BS_48_2F	UF1A1_BS_48	Bulk_soil	48days	Chytridiomycetes	0		Grain	106days	Chytridiomycetes	0	0
A1_BS_141_2B	UF1A1_BS_141	Bulk_soil	141days	Halanaerobiaeota	0		Leaf	48days	Low abundance	0	0		A1_BS_48_2F	UF1A1_BS_48	Bulk_soil	48days	Cystobasidiomycetes	0		Grain	106days	Cystobasidiomycetes	0.000864021	0.00448959
A1_BS_141_2B	UF1A1_BS_141	Bulk_soil	141days	Hydrogenedentes	0		Leaf	48days	Low abundance	0	0		A1_BS_48_2F	UF1A1_BS_48	Bulk_soil	48days	Dacrymycetes	0		Grain	106days	Dacrymycetes	0	0
A1_BS_141_2B	UF1A1_BS_141	Bulk_soil	141days	Kiritimatiellaeota	0		Leaf	48days	Low abundance	0	0		A1_BS_48_2F	UF1A1_BS_48	Bulk_soil	48days	Dothideomycetes	0.0854403		Grain	106days	Dothideomycetes	0.116723	0.223235
A1_BS_141_2B	UF1A1_BS_141	Bulk_soil	141days	Latescibacteria	0.00202922		Leaf	48days	Low abundance	0	0		A1_BS_48_2F	UF1A1_BS_48	Bulk_soil	48days	Endogonomycetes	0.00614439		Grain	106days	Low abundance	0	0
A1_BS_141_2B	UF1A1_BS_141	Bulk_soil	141days	LCP-89	0		Leaf	48days	Low abundance	0	0		A1_BS_48_2F	UF1A1_BS_48	Bulk_soil	48days	Eurotiomycetes	0.00240794		Grain	106days	Eurotiomycetes	0.00194646	0.0050983
A1_BS_141_2B	UF1A1_BS_141	Bulk_soil	141days	Lentisphaerae	0		Leaf	48days	Low abundance	0	0		A1_BS_48_2F	UF1A1_BS_48	Bulk_soil	48days	Exobasidiomycetes	0		Grain	106days	Exobasidiomycetes	0	0
A1_BS_141_2B	UF1A1_BS_141	Bulk_soil	141days	Modulibacteria	0		Leaf	48days	Low abundance	0	0		A1_BS_48_2F	UF1A1_BS_48	Bulk_soil	48days	Glomeromycetes	0		Grain	106days	Low abundance	0	0
A1_BS_141_2B	UF1A1_BS_141	Bulk_soil	141days	Nitrospinae	0		Leaf	48days	Low abundance	0	0		A1_BS_48_2F	UF1A1_BS_48	Bulk_soil	48days	Lecanoromycetes	0		Grain	106days	Low abundance	0	0
A1_BS_141_2B	UF1A1_BS_141	Bulk_soil	141days	Nitrospirae	0.0244244		Leaf	48days	Nitrospirae	0.000830565	0.00332226		A1_BS_48_2F	UF1A1_BS_48	Bulk_soil	48days	Leotiomycetes	0.185494		Grain	106days	Leotiomycetes	1.87469e-05	9.74117e-05
A1_BS_141_2B	UF1A1_BS_141	Bulk_soil	141days	Omnitrophicaeota	0		Leaf	48days	Low abundance	0	0		A1_BS_48_2F	UF1A1_BS_48	Bulk_soil	48days	Lobulomycetes	0.000166065		Grain	106days	Low abundance	0	0
A1_BS_141_2B	UF1A1_BS_141	Bulk_soil	141days	Patescibacteria	0.00236128		Leaf	48days	Patescibacteria	0	0		A1_BS_48_2F	UF1A1_BS_48	Bulk_soil	48days	Malasseziomycetes	0		Grain	106days	Malasseziomycetes	0.0018949	0.00513551
A1_BS_141_2B	UF1A1_BS_141	Bulk_soil	141days	PAUC34f	0		Leaf	48days	Low abundance	0	0		A1_BS_48_2F	UF1A1_BS_48	Bulk_soil	48days	Microbotryomycetes	0.00485739		Grain	106days	Microbotryomycetes	0.000913921	0.00466678
A1_BS_141_2B	UF1A1_BS_141	Bulk_soil	141days	Planctomycetes	0.0371532		Leaf	48days	Planctomycetes	0.00458242	0.00852917		A1_BS_48_2F	UF1A1_BS_48	Bulk_soil	48days	Moniliellomycetes	0		Grain	106days	Moniliellomycetes	0	0
A1_BS_141_2B	UF1A1_BS_141	Bulk_soil	141days	Proteobacteria	0		Leaf	48days	Low abundance	0	0		A1_BS_48_2F	UF1A1_BS_48	Bulk_soil	48days	Monoblepharidomycetes	0		Grain	106days	Monoblepharidomycetes	0	0
A1_BS_141_2B	UF1A1_BS_141	Bulk_soil	141days	Rokubacteria	0.00313607		Leaf	48days	Low abundance	0	0		A1_BS_48_2F	UF1A1_BS_48	Bulk_soil	48days	Mortierellomycetes	0.0580811		Grain	106days	Mortierellomycetes	0	0
A1_BS_141_2B	UF1A1_BS_141	Bulk_soil	141days	Spirochaetes	0.000258264		Leaf	48days	Spirochaetes	0	0		A1_BS_48_2F	UF1A1_BS_48	Bulk_soil	48days	Mucoromycetes	0.000830323		Grain	106days	Mucoromycetes	0	0
A1_BS_141_2B	UF1A1_BS_141	Bulk_soil	141days	TA06	0.000848583		Leaf	48days	Low abundance	0	0		A1_BS_48_2F	UF1A1_BS_48	Bulk_soil	48days	Orbiliomycetes	0.000124549		Grain	106days	Orbiliomycetes	0	0
A1_BS_141_2B	UF1A1_BS_141	Bulk_soil	141days	Tenericutes	0		Leaf	48days	Low abundance	0	0		A1_BS_48_2F	UF1A1_BS_48	Bulk_soil	48days	Paraglomeromycetes	0		Grain	106days	Low abundance	0	0
A1_BS_141_2B	UF1A1_BS_141	Bulk_soil	141days	Verrucomicrobia	0.0294053		Leaf	48days	Verrucomicrobia	0	0		A1_BS_48_2F	UF1A1_BS_48	Bulk_soil	48days	Pezizomycetes	0.00137003		Grain	106days	Pezizomycetes	0.000760213	0.00395018
A1_BS_141_2B	UF1A1_BS_141	Bulk_soil	141days	WOR-1	0		Leaf	48days	Low abundance	0	0		A1_BS_48_2F	UF1A1_BS_48	Bulk_soil	48days	Pucciniomycetes	0.000456678		Grain	106days	Low abundance	3.86268e-05	0.000200711
A1_BS_141_2B	UF1A1_BS_141	Bulk_soil	141days	WPS-2	0		Leaf	48days	Low abundance	0	0		A1_BS_48_2F	UF1A1_BS_48	Bulk_soil	48days	Rhizophydiomycetes	0.003861		Grain	106days	Rhizophydiomycetes	0	0
A1_BS_141_2B	UF1A1_BS_141	Bulk_soil	141days	WS1	0		Leaf	48days	Low abundance	0	0		A1_BS_48_2F	UF1A1_BS_48	Bulk_soil	48days	Saccharomycetes	0.00672562		Grain	106days	Saccharomycetes	0.00203753	0.00463084
A1_BS_141_2B	UF1A1_BS_141	Bulk_soil	141days	WS2	0.00136511		Leaf	48days	Low abundance	0	0		A1_BS_48_2F	UF1A1_BS_48	Bulk_soil	48days	Sordariomycetes	0.132976		Grain	106days	Sordariomycetes	0.0194468	0.0633557
A1_BS_141_2B	UF1A1_BS_141	Bulk_soil	141days	WS4	0		Leaf	48days	Low abundance	0	0		A1_BS_48_2F	UF1A1_BS_48	Bulk_soil	48days	Spiculogloeomycetes	0		Grain	106days	Spiculogloeomycetes	0	0
A1_BS_141_2B	UF1A1_BS_141	Bulk_soil	141days	Zixibacteria	0.000664109		Leaf	48days	Low abundance	0	0		A1_BS_48_2F	UF1A1_BS_48	Bulk_soil	48days	Spizellomycetes	0		Grain	106days	Spizellomycetes	0	0
A1_BS_141_2B	UF1A1_BS_141	Bulk_soil	141days	unidentified	0.000774793		Leaf	48days	unidentified	0.000354108	0.00141643		A1_BS_48_2F	UF1A1_BS_48	Bulk_soil	48days	Tremellomycetes	0.266866		Grain	106days	Tremellomycetes	0.00739399	0.0281906
A1_BS_141_3B	UF1A1_BS_141	Bulk_soil	141days	Acidobacteria	0.159712		Leaf	62days	Acidobacteria	0.00042569	0.00195649		A1_BS_48_2F	UF1A1_BS_48	Bulk_soil	48days	Umbelopsidomycetes	0		Grain	106days	Low abundance	0	0
A1_BS_141_3B	UF1A1_BS_141	Bulk_soil	141days	Actinobacteria	0.127183		Leaf	62days	Actinobacteria	0.0245267	0.048568		A1_BS_48_2F	UF1A1_BS_48	Bulk_soil	48days	unidentified	0.222776		Grain	106days	unidentified	0.12419	0.199412
A1_BS_141_3B	UF1A1_BS_141	Bulk_soil	141days	Alphaproteobacteria	0.0735902		Leaf	62days	Alphaproteobacteria	0.412777	0.183754		A1_BS_48_2F	UF1A1_BS_48	Bulk_soil	48days	Ustilaginomycetes	0		Grain	106days	Ustilaginomycetes	0.721483	0.298806
A1_BS_141_3B	UF1A1_BS_141	Bulk_soil	141days	Armatimonadetes	0.0209305		Leaf	62days	Armatimonadetes	0	0		A1_BS_48_2F	UF1A1_BS_48	Bulk_soil	48days	Wallemiomycetes	0		Grain	106days	Wallemiomycetes	2.66802e-05	0.000138635
A1_BS_141_3B	UF1A1_BS_141	Bulk_soil	141days	Bacteroidetes	0.0757232		Leaf	62days	Bacteroidetes	0.0187533	0.0633745		A1_BS_48_3F	UF1A1_BS_48	Bulk_soil	48days	Agaricomycetes	0.0144593		Grain	120days	Agaricomycetes	0.000810343	0.00234534
A1_BS_141_3B	UF1A1_BS_141	Bulk_soil	141days	BRC1	0		Leaf	62days	Low abundance	0	0		A1_BS_48_3F	UF1A1_BS_48	Bulk_soil	48days	Agaricostilbomycetes	0.000111798		Grain	120days	Agaricostilbomycetes	0	0
A1_BS_141_3B	UF1A1_BS_141	Bulk_soil	141days	Chlamydiae	0		Leaf	62days	Low abundance	0	0		A1_BS_48_3F	UF1A1_BS_48	Bulk_soil	48days	Archaeosporomycetes	0		Grain	120days	Low abundance	0	0
A1_BS_141_3B	UF1A1_BS_141	Bulk_soil	141days	Chloroflexi	0.27183		Leaf	62days	Chloroflexi	0.00341889	0.0167778		A1_BS_48_3F	UF1A1_BS_48	Bulk_soil	48days	Arthoniomycetes	0.00432287		Grain	120days	Arthoniomycetes	0	0
A1_BS_141_3B	UF1A1_BS_141	Bulk_soil	141days	Cloacimonetes	0		Leaf	62days	Low abundance	0	0		A1_BS_48_3F	UF1A1_BS_48	Bulk_soil	48days	Atractiellomycetes	0		Grain	120days	Low abundance	0	0
A1_BS_141_3B	UF1A1_BS_141	Bulk_soil	141days	Cyanobacteria	0		Leaf	62days	Cyanobacteria	0.00145143	0.00642231		A1_BS_48_3F	UF1A1_BS_48	Bulk_soil	48days	Chytridiomycetes	0		Grain	120days	Chytridiomycetes	0	0
A1_BS_141_3B	UF1A1_BS_141	Bulk_soil	141days	Deinococcus-Thermus	0		Leaf	62days	Low abundance	0	0		A1_BS_48_3F	UF1A1_BS_48	Bulk_soil	48days	Cystobasidiomycetes	0		Grain	120days	Cystobasidiomycetes	9.4596e-06	4.91535e-05
A1_BS_141_3B	UF1A1_BS_141	Bulk_soil	141days	Deltaproteobacteria	0.106386		Leaf	62days	Deltaproteobacteria	0.141146	0.0786558		A1_BS_48_3F	UF1A1_BS_48	Bulk_soil	48days	Dacrymycetes	0		Grain	120days	Dacrymycetes	0	0
A1_BS_141_3B	UF1A1_BS_141	Bulk_soil	141days	Dependentiae	0		Leaf	62days	Low abundance	0	0		A1_BS_48_3F	UF1A1_BS_48	Bulk_soil	48days	Dothideomycetes	0.084706		Grain	120days	Dothideomycetes	0.752183	0.199837
A1_BS_141_3B	UF1A1_BS_141	Bulk_soil	141days	Elusimicrobia	0		Leaf	62days	Elusimicrobia	0.00161444	0.00588888		A1_BS_48_3F	UF1A1_BS_48	Bulk_soil	48days	Endogonomycetes	0.00335395		Grain	120days	Low abundance	2.08366e-06	1.0827e-05
A1_BS_141_3B	UF1A1_BS_141	Bulk_soil	141days	Epsilonbacteraeota	0		Leaf	62days	Epsilonbacteraeota	0	0		A1_BS_48_3F	UF1A1_BS_48	Bulk_soil	48days	Eurotiomycetes	0.00432287		Grain	120days	Eurotiomycetes	0.000209904	0.000567359
A1_BS_141_3B	UF1A1_BS_141	Bulk_soil	141days	FBP	0		Leaf	62days	Low abundance	0	0		A1_BS_48_3F	UF1A1_BS_48	Bulk_soil	48days	Exobasidiomycetes	0		Grain	120days	Exobasidiomycetes	0	0
A1_BS_141_3B	UF1A1_BS_141	Bulk_soil	141days	FCPU426	0		Leaf	62days	Low abundance	0	0		A1_BS_48_3F	UF1A1_BS_48	Bulk_soil	48days	Glomeromycetes	0		Grain	120days	Low abundance	0	0
A1_BS_141_3B	UF1A1_BS_141	Bulk_soil	141days	Fibrobacteres	0		Leaf	62days	Fibrobacteres	0	0		A1_BS_48_3F	UF1A1_BS_48	Bulk_soil	48days	Lecanoromycetes	0		Grain	120days	Low abundance	0	0
A1_BS_141_3B	UF1A1_BS_141	Bulk_soil	141days	Firmicutes	0.00159979		Leaf	62days	Firmicutes	0.0302925	0.0674152		A1_BS_48_3F	UF1A1_BS_48	Bulk_soil	48days	Leotiomycetes	0.203063		Grain	120days	Leotiomycetes	0	0
A1_BS_141_3B	UF1A1_BS_141	Bulk_soil	141days	Fusobacteria	0		Leaf	62days	Low abundance	0	0		A1_BS_48_3F	UF1A1_BS_48	Bulk_soil	48days	Lobulomycetes	0		Grain	120days	Low abundance	0	0
A1_BS_141_3B	UF1A1_BS_141	Bulk_soil	141days	GAL15	0		Leaf	62days	Low abundance	0	0		A1_BS_48_3F	UF1A1_BS_48	Bulk_soil	48days	Malasseziomycetes	0		Grain	120days	Malasseziomycetes	0.000369522	0.000677143
A1_BS_141_3B	UF1A1_BS_141	Bulk_soil	141days	Gammaproteobacteria	0.0942541		Leaf	62days	Gammaproteobacteria	0.363092	0.21403		A1_BS_48_3F	UF1A1_BS_48	Bulk_soil	48days	Microbotryomycetes	0.00395021		Grain	120days	Microbotryomycetes	7.10601e-05	0.000216878
A1_BS_141_3B	UF1A1_BS_141	Bulk_soil	141days	Gemmatimonadetes	0.0310625		Leaf	62days	Gemmatimonadetes	0	0		A1_BS_48_3F	UF1A1_BS_48	Bulk_soil	48days	Moniliellomycetes	0		Grain	120days	Moniliellomycetes	0	0
A1_BS_141_3B	UF1A1_BS_141	Bulk_soil	141days	Halanaerobiaeota	0		Leaf	62days	Low abundance	0	0		A1_BS_48_3F	UF1A1_BS_48	Bulk_soil	48days	Monoblepharidomycetes	0		Grain	120days	Monoblepharidomycetes	0	0
A1_BS_141_3B	UF1A1_BS_141	Bulk_soil	141days	Hydrogenedentes	0		Leaf	62days	Low abundance	0	0		A1_BS_48_3F	UF1A1_BS_48	Bulk_soil	48days	Mortierellomycetes	0.0507938		Grain	120days	Mortierellomycetes	0	0
A1_BS_141_3B	UF1A1_BS_141	Bulk_soil	141days	Kiritimatiellaeota	0		Leaf	62days	Low abundance	0	0		A1_BS_48_3F	UF1A1_BS_48	Bulk_soil	48days	Mucoromycetes	0		Grain	120days	Mucoromycetes	4.69659e-05	0.000244042
A1_BS_141_3B	UF1A1_BS_141	Bulk_soil	141days	Latescibacteria	0		Leaf	62days	Low abundance	0	0		A1_BS_48_3F	UF1A1_BS_48	Bulk_soil	48days	Orbiliomycetes	0		Grain	120days	Orbiliomycetes	0	0
A1_BS_141_3B	UF1A1_BS_141	Bulk_soil	141days	LCP-89	0		Leaf	62days	Low abundance	0	0		A1_BS_48_3F	UF1A1_BS_48	Bulk_soil	48days	Paraglomeromycetes	0		Grain	120days	Low abundance	0	0
A1_BS_141_3B	UF1A1_BS_141	Bulk_soil	141days	Lentisphaerae	0		Leaf	62days	Low abundance	0	0		A1_BS_48_3F	UF1A1_BS_48	Bulk_soil	48days	Pezizomycetes	0.00305582		Grain	120days	Pezizomycetes	0	0
A1_BS_141_3B	UF1A1_BS_141	Bulk_soil	141days	Modulibacteria	0		Leaf	62days	Low abundance	0	0		A1_BS_48_3F	UF1A1_BS_48	Bulk_soil	48days	Pucciniomycetes	0.000447194		Grain	120days	Low abundance	0	0
A1_BS_141_3B	UF1A1_BS_141	Bulk_soil	141days	Nitrospinae	0		Leaf	62days	Low abundance	0	0		A1_BS_48_3F	UF1A1_BS_48	Bulk_soil	48days	Rhizophydiomycetes	0.00145338		Grain	120days	Rhizophydiomycetes	0	0
A1_BS_141_3B	UF1A1_BS_141	Bulk_soil	141days	Nitrospirae	0.00239968		Leaf	62days	Nitrospirae	0	0		A1_BS_48_3F	UF1A1_BS_48	Bulk_soil	48days	Saccharomycetes	0.00823582		Grain	120days	Saccharomycetes	0.000179686	0.000335644
A1_BS_141_3B	UF1A1_BS_141	Bulk_soil	141days	Omnitrophicaeota	0		Leaf	62days	Low abundance	0	0		A1_BS_48_3F	UF1A1_BS_48	Bulk_soil	48days	Sordariomycetes	0.149214		Grain	120days	Sordariomycetes	0.0268376	0.0396773
A1_BS_141_3B	UF1A1_BS_141	Bulk_soil	141days	Patescibacteria	0.00386615		Leaf	62days	Patescibacteria	0	0		A1_BS_48_3F	UF1A1_BS_48	Bulk_soil	48days	Spiculogloeomycetes	0		Grain	120days	Spiculogloeomycetes	0	0
A1_BS_141_3B	UF1A1_BS_141	Bulk_soil	141days	PAUC34f	0		Leaf	62days	Low abundance	0	0		A1_BS_48_3F	UF1A1_BS_48	Bulk_soil	48days	Spizellomycetes	0.000260863		Grain	120days	Spizellomycetes	0	0
A1_BS_141_3B	UF1A1_BS_141	Bulk_soil	141days	Planctomycetes	0.0113318		Leaf	62days	Planctomycetes	0.00189574	0.00501284		A1_BS_48_3F	UF1A1_BS_48	Bulk_soil	48days	Tremellomycetes	0.284415		Grain	120days	Tremellomycetes	0.00771992	0.0219425
A1_BS_141_3B	UF1A1_BS_141	Bulk_soil	141days	Proteobacteria	0		Leaf	62days	Low abundance	0	0		A1_BS_48_3F	UF1A1_BS_48	Bulk_soil	48days	Umbelopsidomycetes	0		Grain	120days	Low abundance	0	0
A1_BS_141_3B	UF1A1_BS_141	Bulk_soil	141days	Rokubacteria	0		Leaf	62days	Low abundance	0	0		A1_BS_48_3F	UF1A1_BS_48	Bulk_soil	48days	unidentified	0.183834		Grain	120days	unidentified	0.0198341	0.0285411
A1_BS_141_3B	UF1A1_BS_141	Bulk_soil	141days	Spirochaetes	0		Leaf	62days	Spirochaetes	0	0		A1_BS_48_3F	UF1A1_BS_48	Bulk_soil	48days	Ustilaginomycetes	0		Grain	120days	Ustilaginomycetes	0.191224	0.197391
A1_BS_141_3B	UF1A1_BS_141	Bulk_soil	141days	TA06	0		Leaf	62days	Low abundance	0	0		A1_BS_48_3F	UF1A1_BS_48	Bulk_soil	48days	Wallemiomycetes	0		Grain	120days	Wallemiomycetes	0.000502167	0.00254542
A1_BS_141_3B	UF1A1_BS_141	Bulk_soil	141days	Tenericutes	0		Leaf	62days	Low abundance	0	0		A1_BS_62_1F	UF1A1_BS_62	Bulk_soil	62days	Agaricomycetes	0.0316804		Grain	141days	Agaricomycetes	6.50969e-05	0.000282214
A1_BS_141_3B	UF1A1_BS_141	Bulk_soil	141days	Verrucomicrobia	0.0201306		Leaf	62days	Verrucomicrobia	0.000337825	0.00128146		A1_BS_62_1F	UF1A1_BS_62	Bulk_soil	62days	Agaricostilbomycetes	0		Grain	141days	Agaricostilbomycetes	0.000282502	0.00139511
A1_BS_141_3B	UF1A1_BS_141	Bulk_soil	141days	WOR-1	0		Leaf	62days	Low abundance	0	0		A1_BS_62_1F	UF1A1_BS_62	Bulk_soil	62days	Archaeosporomycetes	0		Grain	141days	Low abundance	0	0
A1_BS_141_3B	UF1A1_BS_141	Bulk_soil	141days	WPS-2	0		Leaf	62days	Low abundance	0	0		A1_BS_62_1F	UF1A1_BS_62	Bulk_soil	62days	Arthoniomycetes	0.00252525		Grain	141days	Arthoniomycetes	0	0
A1_BS_141_3B	UF1A1_BS_141	Bulk_soil	141days	WS1	0		Leaf	62days	Low abundance	0	0		A1_BS_62_1F	UF1A1_BS_62	Bulk_soil	62days	Atractiellomycetes	0		Grain	141days	Low abundance	0	0
A1_BS_141_3B	UF1A1_BS_141	Bulk_soil	141days	WS2	0		Leaf	62days	Low abundance	0	0		A1_BS_62_1F	UF1A1_BS_62	Bulk_soil	62days	Chytridiomycetes	0		Grain	141days	Chytridiomycetes	0	0
A1_BS_141_3B	UF1A1_BS_141	Bulk_soil	141days	WS4	0		Leaf	62days	Low abundance	0	0		A1_BS_62_1F	UF1A1_BS_62	Bulk_soil	62days	Cystobasidiomycetes	0		Grain	141days	Cystobasidiomycetes	0.000201902	0.000652835
A1_BS_141_3B	UF1A1_BS_141	Bulk_soil	141days	Zixibacteria	0		Leaf	62days	Low abundance	0	0		A1_BS_62_1F	UF1A1_BS_62	Bulk_soil	62days	Dacrymycetes	0		Grain	141days	Dacrymycetes	0	0
A1_BS_141_3B	UF1A1_BS_141	Bulk_soil	141days	unidentified	0		Leaf	62days	unidentified	0.000269091	0.00117184		A1_BS_62_1F	UF1A1_BS_62	Bulk_soil	62days	Dothideomycetes	0.0704775		Grain	141days	Dothideomycetes	0.930267	0.0686719
A1_BS_48_1B	UF1A1_BS_48	Bulk_soil	48days	Acidobacteria	0.136025		Leaf	76days	Acidobacteria	0.00110907	0.00255515		A1_BS_62_1F	UF1A1_BS_62	Bulk_soil	62days	Endogonomycetes	0.00275482		Grain	141days	Low abundance	4.4118e-06	2.29244e-05
A1_BS_48_1B	UF1A1_BS_48	Bulk_soil	48days	Actinobacteria	0.121457		Leaf	76days	Actinobacteria	0.0142351	0.0330924		A1_BS_62_1F	UF1A1_BS_62	Bulk_soil	62days	Eurotiomycetes	0		Grain	141days	Eurotiomycetes	0.000249447	0.00118274
A1_BS_48_1B	UF1A1_BS_48	Bulk_soil	48days	Alphaproteobacteria	0.0684086		Leaf	76days	Alphaproteobacteria	0.451846	0.112509		A1_BS_62_1F	UF1A1_BS_62	Bulk_soil	62days	Exobasidiomycetes	0		Grain	141days	Exobasidiomycetes	0	0
A1_BS_48_1B	UF1A1_BS_48	Bulk_soil	48days	Armatimonadetes	0.00110847		Leaf	76days	Armatimonadetes	0.000305741	0.00138467		A1_BS_62_1F	UF1A1_BS_62	Bulk_soil	62days	Glomeromycetes	0		Grain	141days	Low abundance	0	0
A1_BS_48_1B	UF1A1_BS_48	Bulk_soil	48days	Bacteroidetes	0.0818686		Leaf	76days	Bacteroidetes	0.00529766	0.00884135		A1_BS_62_1F	UF1A1_BS_62	Bulk_soil	62days	Lecanoromycetes	0		Grain	141days	Low abundance	0	0
A1_BS_48_1B	UF1A1_BS_48	Bulk_soil	48days	BRC1	0		Leaf	76days	Low abundance	0	0		A1_BS_62_1F	UF1A1_BS_62	Bulk_soil	62days	Leotiomycetes	0.165748		Grain	141days	Leotiomycetes	0	0
A1_BS_48_1B	UF1A1_BS_48	Bulk_soil	48days	Chlamydiae	0		Leaf	76days	Low abundance	0	0		A1_BS_62_1F	UF1A1_BS_62	Bulk_soil	62days	Lobulomycetes	0		Grain	141days	Low abundance	0	0
A1_BS_48_1B	UF1A1_BS_48	Bulk_soil	48days	Chloroflexi	0.315914		Leaf	76days	Chloroflexi	0.00206505	0.00538472		A1_BS_62_1F	UF1A1_BS_62	Bulk_soil	62days	Malasseziomycetes	0		Grain	141days	Malasseziomycetes	7.62061e-05	0.000347526
A1_BS_48_1B	UF1A1_BS_48	Bulk_soil	48days	Cloacimonetes	0		Leaf	76days	Low abundance	0	0		A1_BS_62_1F	UF1A1_BS_62	Bulk_soil	62days	Microbotryomycetes	0.00459137		Grain	141days	Microbotryomycetes	0.000185943	0.000672616
A1_BS_48_1B	UF1A1_BS_48	Bulk_soil	48days	Cyanobacteria	0		Leaf	76days	Cyanobacteria	0.00387576	0.0110952		A1_BS_62_1F	UF1A1_BS_62	Bulk_soil	62days	Moniliellomycetes	0		Grain	141days	Moniliellomycetes	0	0
A1_BS_48_1B	UF1A1_BS_48	Bulk_soil	48days	Deinococcus-Thermus	0		Leaf	76days	Low abundance	0	0		A1_BS_62_1F	UF1A1_BS_62	Bulk_soil	62days	Monoblepharidomycetes	0		Grain	141days	Monoblepharidomycetes	0	0
A1_BS_48_1B	UF1A1_BS_48	Bulk_soil	48days	Deltaproteobacteria	0.0631829		Leaf	76days	Deltaproteobacteria	0.310009	0.103787		A1_BS_62_1F	UF1A1_BS_62	Bulk_soil	62days	Mortierellomycetes	0.0626722		Grain	141days	Mortierellomycetes	0	0
A1_BS_48_1B	UF1A1_BS_48	Bulk_soil	48days	Dependentiae	0		Leaf	76days	Low abundance	0	0		A1_BS_62_1F	UF1A1_BS_62	Bulk_soil	62days	Mucoromycetes	0		Grain	141days	Mucoromycetes	0	0
A1_BS_48_1B	UF1A1_BS_48	Bulk_soil	48days	Elusimicrobia	0		Leaf	76days	Elusimicrobia	0.00059327	0.00202505		A1_BS_62_1F	UF1A1_BS_62	Bulk_soil	62days	Orbiliomycetes	0		Grain	141days	Orbiliomycetes	0	0
A1_BS_48_1B	UF1A1_BS_48	Bulk_soil	48days	Epsilonbacteraeota	0		Leaf	76days	Epsilonbacteraeota	0	0		A1_BS_62_1F	UF1A1_BS_62	Bulk_soil	62days	Paraglomeromycetes	0		Grain	141days	Low abundance	0	0
A1_BS_48_1B	UF1A1_BS_48	Bulk_soil	48days	FBP	0		Leaf	76days	Low abundance	0.000308344	0.00128956		A1_BS_62_1F	UF1A1_BS_62	Bulk_soil	62days	Pezizomycetes	0.000918274		Grain	141days	Pezizomycetes	0	0
A1_BS_48_1B	UF1A1_BS_48	Bulk_soil	48days	FCPU426	0		Leaf	76days	Low abundance	0	0		A1_BS_62_1F	UF1A1_BS_62	Bulk_soil	62days	Pucciniomycetes	0		Grain	141days	Low abundance	0	0
A1_BS_48_1B	UF1A1_BS_48	Bulk_soil	48days	Fibrobacteres	0		Leaf	76days	Fibrobacteres	0	0		A1_BS_62_1F	UF1A1_BS_62	Bulk_soil	62days	Rhizophydiomycetes	0.0105601		Grain	141days	Rhizophydiomycetes	0	0
A1_BS_48_1B	UF1A1_BS_48	Bulk_soil	48days	Firmicutes	0.00649248		Leaf	76days	Firmicutes	0.0125222	0.0193047		A1_BS_62_1F	UF1A1_BS_62	Bulk_soil	62days	Saccharomycetes	0.00298439		Grain	141days	Saccharomycetes	4.76967e-05	0.000247839
A1_BS_48_1B	UF1A1_BS_48	Bulk_soil	48days	Fusobacteria	0		Leaf	76days	Low abundance	0	0		A1_BS_62_1F	UF1A1_BS_62	Bulk_soil	62days	Sordariomycetes	0.171717		Grain	141days	Sordariomycetes	0.0199753	0.0647945
A1_BS_48_1B	UF1A1_BS_48	Bulk_soil	48days	GAL15	0		Leaf	76days	Low abundance	0	0		A1_BS_62_1F	UF1A1_BS_62	Bulk_soil	62days	Spiculogloeomycetes	0		Grain	141days	Spiculogloeomycetes	0	0
A1_BS_48_1B	UF1A1_BS_48	Bulk_soil	48days	Gammaproteobacteria	0.109264		Leaf	76days	Gammaproteobacteria	0.194495	0.138487		A1_BS_62_1F	UF1A1_BS_62	Bulk_soil	62days	Spizellomycetes	0		Grain	141days	Spizellomycetes	0	0
A1_BS_48_1B	UF1A1_BS_48	Bulk_soil	48days	Gemmatimonadetes	0.0194774		Leaf	76days	Gemmatimonadetes	0	0		A1_BS_62_1F	UF1A1_BS_62	Bulk_soil	62days	Tremellomycetes	0.275482		Grain	141days	Tremellomycetes	0.00533212	0.0146405
A1_BS_48_1B	UF1A1_BS_48	Bulk_soil	48days	Halanaerobiaeota	0		Leaf	76days	Low abundance	0	0		A1_BS_62_1F	UF1A1_BS_62	Bulk_soil	62days	Umbelopsidomycetes	0		Grain	141days	Low abundance	0	0
A1_BS_48_1B	UF1A1_BS_48	Bulk_soil	48days	Hydrogenedentes	0		Leaf	76days	Low abundance	0	0		A1_BS_62_1F	UF1A1_BS_62	Bulk_soil	62days	unidentified	0.197888		Grain	141days	unidentified	0.00386579	0.00421333
A1_BS_48_1B	UF1A1_BS_48	Bulk_soil	48days	Kiritimatiellaeota	0		Leaf	76days	Low abundance	0	0		A1_BS_62_1F	UF1A1_BS_62	Bulk_soil	62days	Ustilaginomycetes	0		Grain	141days	Ustilaginomycetes	0.0394466	0.0438383
A1_BS_48_1B	UF1A1_BS_48	Bulk_soil	48days	Latescibacteria	0.00490895		Leaf	76days	Low abundance	0	0		A1_BS_62_1F	UF1A1_BS_62	Bulk_soil	62days	Wallemiomycetes	0		Grain	141days	Wallemiomycetes	0	0
A1_BS_48_1B	UF1A1_BS_48	Bulk_soil	48days	LCP-89	0		Leaf	76days	Low abundance	0	0		A1_BS_62_2F	UF1A1_BS_62	Bulk_soil	62days	Agaricomycetes	0.0573726		Leaf	48days	Agaricomycetes	0.00370236	0.0111768
A1_BS_48_1B	UF1A1_BS_48	Bulk_soil	48days	Lentisphaerae	0		Leaf	76days	Low abundance	0	0		A1_BS_62_2F	UF1A1_BS_62	Bulk_soil	62days	Agaricostilbomycetes	0		Leaf	48days	Agaricostilbomycetes	0	0
A1_BS_48_1B	UF1A1_BS_48	Bulk_soil	48days	Modulibacteria	0		Leaf	76days	Low abundance	0	0		A1_BS_62_2F	UF1A1_BS_62	Bulk_soil	62days	Archaeosporomycetes	0		Leaf	48days	Low abundance	0	0
A1_BS_48_1B	UF1A1_BS_48	Bulk_soil	48days	Nitrospinae	0		Leaf	76days	Low abundance	0	0		A1_BS_62_2F	UF1A1_BS_62	Bulk_soil	62days	Arthoniomycetes	0.0036543		Leaf	48days	Arthoniomycetes	0.000100474	0.000426275
A1_BS_48_1B	UF1A1_BS_48	Bulk_soil	48days	Nitrospirae	0.0207443		Leaf	76days	Nitrospirae	0	0		A1_BS_62_2F	UF1A1_BS_62	Bulk_soil	62days	Atractiellomycetes	0		Leaf	48days	Low abundance	0	0
A1_BS_48_1B	UF1A1_BS_48	Bulk_soil	48days	Omnitrophicaeota	0		Leaf	76days	Low abundance	0	0		A1_BS_62_2F	UF1A1_BS_62	Bulk_soil	62days	Chytridiomycetes	0		Leaf	48days	Chytridiomycetes	1.86068e-05	7.89421e-05
A1_BS_48_1B	UF1A1_BS_48	Bulk_soil	48days	Patescibacteria	0.00316706		Leaf	76days	Patescibacteria	0.000232932	0.00124202		A1_BS_62_2F	UF1A1_BS_62	Bulk_soil	62days	Cystobasidiomycetes	0		Leaf	48days	Cystobasidiomycetes	4.85891e-05	0.000150814
A1_BS_48_1B	UF1A1_BS_48	Bulk_soil	48days	PAUC34f	0		Leaf	76days	Low abundance	0	0		A1_BS_62_2F	UF1A1_BS_62	Bulk_soil	62days	Dacrymycetes	0		Leaf	48days	Dacrymycetes	0	0
A1_BS_48_1B	UF1A1_BS_48	Bulk_soil	48days	Planctomycetes	0.0220111		Leaf	76days	Planctomycetes	0.00220793	0.00487356		A1_BS_62_2F	UF1A1_BS_62	Bulk_soil	62days	Dothideomycetes	0.0768622		Leaf	48days	Dothideomycetes	0.0092156	0.0252099
A1_BS_48_1B	UF1A1_BS_48	Bulk_soil	48days	Proteobacteria	0		Leaf	76days	Low abundance	0	0		A1_BS_62_2F	UF1A1_BS_62	Bulk_soil	62days	Endogonomycetes	0.00456788		Leaf	48days	Low abundance	0	0
A1_BS_48_1B	UF1A1_BS_48	Bulk_soil	48days	Rokubacteria	0		Leaf	76days	Low abundance	0	0		A1_BS_62_2F	UF1A1_BS_62	Bulk_soil	62days	Eurotiomycetes	0.000974481		Leaf	48days	Eurotiomycetes	0.000680085	0.00127614
A1_BS_48_1B	UF1A1_BS_48	Bulk_soil	48days	Spirochaetes	0		Leaf	76days	Spirochaetes	0	0		A1_BS_62_2F	UF1A1_BS_62	Bulk_soil	62days	Exobasidiomycetes	0		Leaf	48days	Exobasidiomycetes	2.44082e-05	0.000103555
A1_BS_48_1B	UF1A1_BS_48	Bulk_soil	48days	TA06	0		Leaf	76days	Low abundance	0	0		A1_BS_62_2F	UF1A1_BS_62	Bulk_soil	62days	Glomeromycetes	0		Leaf	48days	Low abundance	0	0
A1_BS_48_1B	UF1A1_BS_48	Bulk_soil	48days	Tenericutes	0		Leaf	76days	Low abundance	0	0		A1_BS_62_2F	UF1A1_BS_62	Bulk_soil	62days	Lecanoromycetes	0		Leaf	48days	Low abundance	0	0
A1_BS_48_1B	UF1A1_BS_48	Bulk_soil	48days	Verrucomicrobia	0.0229612		Leaf	76days	Verrucomicrobia	0.000527235	0.00234235		A1_BS_62_2F	UF1A1_BS_62	Bulk_soil	62days	Leotiomycetes	0.11913		Leaf	48days	Leotiomycetes	0.00190084	0.00621752
A1_BS_48_1B	UF1A1_BS_48	Bulk_soil	48days	WOR-1	0		Leaf	76days	Low abundance	0	0		A1_BS_62_2F	UF1A1_BS_62	Bulk_soil	62days	Lobulomycetes	0		Leaf	48days	Low abundance	0	0
A1_BS_48_1B	UF1A1_BS_48	Bulk_soil	48days	WPS-2	0		Leaf	76days	Low abundance	0	0		A1_BS_62_2F	UF1A1_BS_62	Bulk_soil	62days	Malasseziomycetes	0		Leaf	48days	Malasseziomycetes	0.000377299	0.00106288
A1_BS_48_1B	UF1A1_BS_48	Bulk_soil	48days	WS1	0		Leaf	76days	Low abundance	0	0		A1_BS_62_2F	UF1A1_BS_62	Bulk_soil	62days	Microbotryomycetes	0.00182715		Leaf	48days	Microbotryomycetes	3.31492e-05	8.56767e-05
A1_BS_48_1B	UF1A1_BS_48	Bulk_soil	48days	WS2	0		Leaf	76days	Low abundance	0	0		A1_BS_62_2F	UF1A1_BS_62	Bulk_soil	62days	Moniliellomycetes	0		Leaf	48days	Moniliellomycetes	0	0
A1_BS_48_1B	UF1A1_BS_48	Bulk_soil	48days	WS4	0		Leaf	76days	Low abundance	0	0		A1_BS_62_2F	UF1A1_BS_62	Bulk_soil	62days	Monoblepharidomycetes	0		Leaf	48days	Monoblepharidomycetes	0	0
A1_BS_48_1B	UF1A1_BS_48	Bulk_soil	48days	Zixibacteria	0.000791766		Leaf	76days	Low abundance	0	0		A1_BS_62_2F	UF1A1_BS_62	Bulk_soil	62days	Mortierellomycetes	0.0765576		Leaf	48days	Mortierellomycetes	8.48156e-05	0.000359842
A1_BS_48_1B	UF1A1_BS_48	Bulk_soil	48days	unidentified	0.00221694		Leaf	76days	unidentified	0.000369298	0.00143735		A1_BS_62_2F	UF1A1_BS_62	Bulk_soil	62days	Mucoromycetes	0.000852671		Leaf	48days	Mucoromycetes	0	0
A1_BS_48_2B	UF1A1_BS_48	Bulk_soil	48days	Acidobacteria	0.129508		Leaf	90days	Acidobacteria	0.000126674	0.000760043		A1_BS_62_2F	UF1A1_BS_62	Bulk_soil	62days	Orbiliomycetes	0		Leaf	48days	Orbiliomycetes	1.155e-05	4.90025e-05
A1_BS_48_2B	UF1A1_BS_48	Bulk_soil	48days	Actinobacteria	0.130551		Leaf	90days	Actinobacteria	0.0565598	0.097375		A1_BS_62_2F	UF1A1_BS_62	Bulk_soil	62days	Paraglomeromycetes	0		Leaf	48days	Low abundance	0	0
A1_BS_48_2B	UF1A1_BS_48	Bulk_soil	48days	Alphaproteobacteria	0.0794337		Leaf	90days	Alphaproteobacteria	0.474482	0.168843		A1_BS_62_2F	UF1A1_BS_62	Bulk_soil	62days	Pezizomycetes	0.00328887		Leaf	48days	Pezizomycetes	1.17437e-05	4.98243e-05
A1_BS_48_2B	UF1A1_BS_48	Bulk_soil	48days	Armatimonadetes	0.00298063		Leaf	90days	Armatimonadetes	0	0		A1_BS_62_2F	UF1A1_BS_62	Bulk_soil	62days	Pucciniomycetes	0.00012181		Leaf	48days	Low abundance	0	0
A1_BS_48_2B	UF1A1_BS_48	Bulk_soil	48days	Bacteroidetes	0.0672131		Leaf	90days	Bacteroidetes	0.00771901	0.0154021		A1_BS_62_2F	UF1A1_BS_62	Bulk_soil	62days	Rhizophydiomycetes	0.00140082		Leaf	48days	Rhizophydiomycetes	1.56583e-05	6.64324e-05
A1_BS_48_2B	UF1A1_BS_48	Bulk_soil	48days	BRC1	0.000596125		Leaf	90days	Low abundance	0	0		A1_BS_62_2F	UF1A1_BS_62	Bulk_soil	62days	Saccharomycetes	0.00225349		Leaf	48days	Saccharomycetes	0.00334775	0.00978225
A1_BS_48_2B	UF1A1_BS_48	Bulk_soil	48days	Chlamydiae	0		Leaf	90days	Low abundance	0.000136668	0.000820008		A1_BS_62_2F	UF1A1_BS_62	Bulk_soil	62days	Sordariomycetes	0.209209		Leaf	48days	Sordariomycetes	0.0105243	0.0190726
A1_BS_48_2B	UF1A1_BS_48	Bulk_soil	48days	Chloroflexi	0.307452		Leaf	90days	Chloroflexi	0.00130155	0.00336298		A1_BS_62_2F	UF1A1_BS_62	Bulk_soil	62days	Spiculogloeomycetes	0		Leaf	48days	Spiculogloeomycetes	0	0
A1_BS_48_2B	UF1A1_BS_48	Bulk_soil	48days	Cloacimonetes	0		Leaf	90days	Low abundance	0	0		A1_BS_62_2F	UF1A1_BS_62	Bulk_soil	62days	Spizellomycetes	0.000426335		Leaf	48days	Spizellomycetes	0.000240645	0.00102097
A1_BS_48_2B	UF1A1_BS_48	Bulk_soil	48days	Cyanobacteria	0		Leaf	90days	Cyanobacteria	0	0		A1_BS_62_2F	UF1A1_BS_62	Bulk_soil	62days	Tremellomycetes	0.232048		Leaf	48days	Tremellomycetes	0.00146329	0.00505234
A1_BS_48_2B	UF1A1_BS_48	Bulk_soil	48days	Deinococcus-Thermus	0		Leaf	90days	Low abundance	0.000703912	0.00313798		A1_BS_62_2F	UF1A1_BS_62	Bulk_soil	62days	Umbelopsidomycetes	0		Leaf	48days	Low abundance	0	0
A1_BS_48_2B	UF1A1_BS_48	Bulk_soil	48days	Deltaproteobacteria	0.0695976		Leaf	90days	Deltaproteobacteria	0.254875	0.125118		A1_BS_62_2F	UF1A1_BS_62	Bulk_soil	62days	unidentified	0.207991		Leaf	48days	unidentified	0.968192	0.0686365
A1_BS_48_2B	UF1A1_BS_48	Bulk_soil	48days	Dependentiae	0		Leaf	90days	Low abundance	0	0		A1_BS_62_2F	UF1A1_BS_62	Bulk_soil	62days	Ustilaginomycetes	0.00146172		Leaf	48days	Ustilaginomycetes	6.98092e-06	2.96175e-05
A1_BS_48_2B	UF1A1_BS_48	Bulk_soil	48days	Elusimicrobia	0.00119225		Leaf	90days	Elusimicrobia	0.000162866	0.000977199		A1_BS_62_2F	UF1A1_BS_62	Bulk_soil	62days	Wallemiomycetes	0		Leaf	48days	Wallemiomycetes	0	0
A1_BS_48_2B	UF1A1_BS_48	Bulk_soil	48days	Epsilonbacteraeota	0		Leaf	90days	Epsilonbacteraeota	0	0		A1_BS_62_3F	UF1A1_BS_62	Bulk_soil	62days	Agaricomycetes	0.0422517		Leaf	62days	Agaricomycetes	0.0478505	0.0566676
A1_BS_48_2B	UF1A1_BS_48	Bulk_soil	48days	FBP	0		Leaf	90days	Low abundance	0	0		A1_BS_62_3F	UF1A1_BS_62	Bulk_soil	62days	Agaricostilbomycetes	0		Leaf	62days	Agaricostilbomycetes	0.000358667	0.00186369
A1_BS_48_2B	UF1A1_BS_48	Bulk_soil	48days	FCPU426	0		Leaf	90days	Low abundance	0	0		A1_BS_62_3F	UF1A1_BS_62	Bulk_soil	62days	Archaeosporomycetes	0		Leaf	62days	Low abundance	0	0
A1_BS_48_2B	UF1A1_BS_48	Bulk_soil	48days	Fibrobacteres	0		Leaf	90days	Fibrobacteres	0	0		A1_BS_62_3F	UF1A1_BS_62	Bulk_soil	62days	Arthoniomycetes	0.00403924		Leaf	62days	Arthoniomycetes	0	0
A1_BS_48_2B	UF1A1_BS_48	Bulk_soil	48days	Firmicutes	0.014158		Leaf	90days	Firmicutes	0.0122605	0.0209021		A1_BS_62_3F	UF1A1_BS_62	Bulk_soil	62days	Atractiellomycetes	0		Leaf	62days	Low abundance	0	0
A1_BS_48_2B	UF1A1_BS_48	Bulk_soil	48days	Fusobacteria	0		Leaf	90days	Low abundance	0	0		A1_BS_62_3F	UF1A1_BS_62	Bulk_soil	62days	Chytridiomycetes	0		Leaf	62days	Chytridiomycetes	0	0
A1_BS_48_2B	UF1A1_BS_48	Bulk_soil	48days	GAL15	0		Leaf	90days	Low abundance	0	0		A1_BS_62_3F	UF1A1_BS_62	Bulk_soil	62days	Cystobasidiomycetes	0		Leaf	62days	Cystobasidiomycetes	0.00012533	0.000516271
A1_BS_48_2B	UF1A1_BS_48	Bulk_soil	48days	Gammaproteobacteria	0.118182		Leaf	90days	Gammaproteobacteria	0.177567	0.135885		A1_BS_62_3F	UF1A1_BS_62	Bulk_soil	62days	Dacrymycetes	0		Leaf	62days	Dacrymycetes	0	0
A1_BS_48_2B	UF1A1_BS_48	Bulk_soil	48days	Gemmatimonadetes	0.0113264		Leaf	90days	Gemmatimonadetes	0	0		A1_BS_62_3F	UF1A1_BS_62	Bulk_soil	62days	Dothideomycetes	0.0852728		Leaf	62days	Dothideomycetes	0.3204	0.248499
A1_BS_48_2B	UF1A1_BS_48	Bulk_soil	48days	Halanaerobiaeota	0		Leaf	90days	Low abundance	0	0		A1_BS_62_3F	UF1A1_BS_62	Bulk_soil	62days	Endogonomycetes	0.00211579		Leaf	62days	Low abundance	0	0
A1_BS_48_2B	UF1A1_BS_48	Bulk_soil	48days	Hydrogenedentes	0		Leaf	90days	Low abundance	0	0		A1_BS_62_3F	UF1A1_BS_62	Bulk_soil	62days	Eurotiomycetes	0.000641149		Leaf	62days	Eurotiomycetes	0.0163592	0.0220852
A1_BS_48_2B	UF1A1_BS_48	Bulk_soil	48days	Kiritimatiellaeota	0		Leaf	90days	Low abundance	0	0		A1_BS_62_3F	UF1A1_BS_62	Bulk_soil	62days	Exobasidiomycetes	0		Leaf	62days	Exobasidiomycetes	0.000459849	0.00238945
A1_BS_48_2B	UF1A1_BS_48	Bulk_soil	48days	Latescibacteria	0.00447094		Leaf	90days	Low abundance	0	0		A1_BS_62_3F	UF1A1_BS_62	Bulk_soil	62days	Glomeromycetes	0		Leaf	62days	Low abundance	0	0
A1_BS_48_2B	UF1A1_BS_48	Bulk_soil	48days	LCP-89	0		Leaf	90days	Low abundance	0	0		A1_BS_62_3F	UF1A1_BS_62	Bulk_soil	62days	Lecanoromycetes	0		Leaf	62days	Low abundance	0	0
A1_BS_48_2B	UF1A1_BS_48	Bulk_soil	48days	Lentisphaerae	0		Leaf	90days	Low abundance	0	0		A1_BS_62_3F	UF1A1_BS_62	Bulk_soil	62days	Leotiomycetes	0.161313		Leaf	62days	Leotiomycetes	0.00432765	0.00609935
A1_BS_48_2B	UF1A1_BS_48	Bulk_soil	48days	Modulibacteria	0		Leaf	90days	Low abundance	0	0		A1_BS_62_3F	UF1A1_BS_62	Bulk_soil	62days	Lobulomycetes	0		Leaf	62days	Low abundance	0	0
A1_BS_48_2B	UF1A1_BS_48	Bulk_soil	48days	Nitrospinae	0.00491803		Leaf	90days	Low abundance	0	0		A1_BS_62_3F	UF1A1_BS_62	Bulk_soil	62days	Malasseziomycetes	0		Leaf	62days	Malasseziomycetes	0.00647535	0.00798595
A1_BS_48_2B	UF1A1_BS_48	Bulk_soil	48days	Nitrospirae	0.0137109		Leaf	90days	Nitrospirae	0	0		A1_BS_62_3F	UF1A1_BS_62	Bulk_soil	62days	Microbotryomycetes	0.00269283		Leaf	62days	Microbotryomycetes	0.0138687	0.0285291
A1_BS_48_2B	UF1A1_BS_48	Bulk_soil	48days	Omnitrophicaeota	0		Leaf	90days	Low abundance	0	0		A1_BS_62_3F	UF1A1_BS_62	Bulk_soil	62days	Moniliellomycetes	0		Leaf	62days	Moniliellomycetes	0	0
A1_BS_48_2B	UF1A1_BS_48	Bulk_soil	48days	Patescibacteria	0		Leaf	90days	Patescibacteria	7.43751e-05	0.000311124		A1_BS_62_3F	UF1A1_BS_62	Bulk_soil	62days	Monoblepharidomycetes	0		Leaf	62days	Monoblepharidomycetes	0	0
A1_BS_48_2B	UF1A1_BS_48	Bulk_soil	48days	PAUC34f	0		Leaf	90days	Low abundance	0	0		A1_BS_62_3F	UF1A1_BS_62	Bulk_soil	62days	Mortierellomycetes	0.080336		Leaf	62days	Mortierellomycetes	0	0
A1_BS_48_2B	UF1A1_BS_48	Bulk_soil	48days	Planctomycetes	0.0153502		Leaf	90days	Planctomycetes	0.00186015	0.00847221		A1_BS_62_3F	UF1A1_BS_62	Bulk_soil	62days	Mucoromycetes	0		Leaf	62days	Mucoromycetes	0.000129199	0.000671338
A1_BS_48_2B	UF1A1_BS_48	Bulk_soil	48days	Proteobacteria	0		Leaf	90days	Low abundance	5.29773e-05	0.000317864		A1_BS_62_3F	UF1A1_BS_62	Bulk_soil	62days	Orbiliomycetes	0		Leaf	62days	Orbiliomycetes	0	0
A1_BS_48_2B	UF1A1_BS_48	Bulk_soil	48days	Rokubacteria	0.00357675		Leaf	90days	Low abundance	0	0		A1_BS_62_3F	UF1A1_BS_62	Bulk_soil	62days	Paraglomeromycetes	0		Leaf	62days	Low abundance	0	0
A1_BS_48_2B	UF1A1_BS_48	Bulk_soil	48days	Spirochaetes	0		Leaf	90days	Spirochaetes	0	0		A1_BS_62_3F	UF1A1_BS_62	Bulk_soil	62days	Pezizomycetes	0.00384689		Leaf	62days	Pezizomycetes	0.000197451	0.000569256
A1_BS_48_2B	UF1A1_BS_48	Bulk_soil	48days	TA06	0.00193741		Leaf	90days	Low abundance	0	0		A1_BS_62_3F	UF1A1_BS_62	Bulk_soil	62days	Pucciniomycetes	0.000448804		Leaf	62days	Low abundance	0	0
A1_BS_48_2B	UF1A1_BS_48	Bulk_soil	48days	Tenericutes	0		Leaf	90days	Low abundance	0	0		A1_BS_62_3F	UF1A1_BS_62	Bulk_soil	62days	Rhizophydiomycetes	0.0025646		Leaf	62days	Rhizophydiomycetes	0	0
A1_BS_48_2B	UF1A1_BS_48	Bulk_soil	48days	Verrucomicrobia	0.0219076		Leaf	90days	Verrucomicrobia	0.000402576	0.00241546		A1_BS_62_3F	UF1A1_BS_62	Bulk_soil	62days	Saccharomycetes	0.00250048		Leaf	62days	Saccharomycetes	0.0242475	0.0273958
A1_BS_48_2B	UF1A1_BS_48	Bulk_soil	48days	WOR-1	0		Leaf	90days	Low abundance	0	0		A1_BS_62_3F	UF1A1_BS_62	Bulk_soil	62days	Sordariomycetes	0.207412		Leaf	62days	Sordariomycetes	0.320488	0.243629
A1_BS_48_2B	UF1A1_BS_48	Bulk_soil	48days	WPS-2	0		Leaf	90days	Low abundance	0.000155988	0.000935925		A1_BS_62_3F	UF1A1_BS_62	Bulk_soil	62days	Spiculogloeomycetes	0		Leaf	62days	Spiculogloeomycetes	0	0
A1_BS_48_2B	UF1A1_BS_48	Bulk_soil	48days	WS1	0		Leaf	90days	Low abundance	0	0		A1_BS_62_3F	UF1A1_BS_62	Bulk_soil	62days	Spizellomycetes	0		Leaf	62days	Spizellomycetes	0	0
A1_BS_48_2B	UF1A1_BS_48	Bulk_soil	48days	WS2	0		Leaf	90days	Low abundance	0	0		A1_BS_62_3F	UF1A1_BS_62	Bulk_soil	62days	Tremellomycetes	0.24338		Leaf	62days	Tremellomycetes	0.039789	0.110675
A1_BS_48_2B	UF1A1_BS_48	Bulk_soil	48days	WS4	0		Leaf	90days	Low abundance	0	0		A1_BS_62_3F	UF1A1_BS_62	Bulk_soil	62days	Umbelopsidomycetes	0		Leaf	62days	Low abundance	0	0
A1_BS_48_2B	UF1A1_BS_48	Bulk_soil	48days	Zixibacteria	0		Leaf	90days	Low abundance	0	0		A1_BS_62_3F	UF1A1_BS_62	Bulk_soil	62days	unidentified	0.161185		Leaf	62days	unidentified	0.192142	0.141345
A1_BS_48_2B	UF1A1_BS_48	Bulk_soil	48days	unidentified	0.00193741		Leaf	90days	unidentified	0.0115589	0.067163		A1_BS_62_3F	UF1A1_BS_62	Bulk_soil	62days	Ustilaginomycetes	0		Leaf	62days	Ustilaginomycetes	0.0127814	0.0291139
A1_BS_48_3B	UF1A1_BS_48	Bulk_soil	48days	Acidobacteria	0.143903		Leaf	106days	Acidobacteria	0.00201744	0.0029292		A1_BS_62_3F	UF1A1_BS_62	Bulk_soil	62days	Wallemiomycetes	0		Leaf	62days	Wallemiomycetes	0	0
A1_BS_48_3B	UF1A1_BS_48	Bulk_soil	48days	Actinobacteria	0.129008		Leaf	106days	Actinobacteria	0.072846	0.0519983		A1_BS_76_1F	UF1A1_BS_76	Bulk_soil	76days	Agaricomycetes	0.136674		Leaf	76days	Agaricomycetes	0.00163818	0.00490127
A1_BS_48_3B	UF1A1_BS_48	Bulk_soil	48days	Alphaproteobacteria	0.0636203		Leaf	106days	Alphaproteobacteria	0.352903	0.177884		A1_BS_76_1F	UF1A1_BS_76	Bulk_soil	76days	Agaricostilbomycetes	0		Leaf	76days	Agaricostilbomycetes	0	0
A1_BS_48_3B	UF1A1_BS_48	Bulk_soil	48days	Armatimonadetes	0.008205		Leaf	106days	Armatimonadetes	0.000310152	0.000843458		A1_BS_76_1F	UF1A1_BS_76	Bulk_soil	76days	Archaeosporomycetes	0		Leaf	76days	Low abundance	0	0
A1_BS_48_3B	UF1A1_BS_48	Bulk_soil	48days	Bacteroidetes	0.0515021		Leaf	106days	Bacteroidetes	0.00550319	0.00796997		A1_BS_76_1F	UF1A1_BS_76	Bulk_soil	76days	Arthoniomycetes	0.0130303		Leaf	76days	Arthoniomycetes	0	0
A1_BS_48_3B	UF1A1_BS_48	Bulk_soil	48days	BRC1	0		Leaf	106days	Low abundance	6.66613e-05	0.000399968		A1_BS_76_1F	UF1A1_BS_76	Bulk_soil	76days	Atractiellomycetes	0		Leaf	76days	Low abundance	0	0
A1_BS_48_3B	UF1A1_BS_48	Bulk_soil	48days	Chlamydiae	0		Leaf	106days	Low abundance	8.4658e-05	0.000402801		A1_BS_76_1F	UF1A1_BS_76	Bulk_soil	76days	Chytridiomycetes	0		Leaf	76days	Chytridiomycetes	0	0
A1_BS_48_3B	UF1A1_BS_48	Bulk_soil	48days	Chloroflexi	0.333502		Leaf	106days	Chloroflexi	0.00163447	0.00229697		A1_BS_76_1F	UF1A1_BS_76	Bulk_soil	76days	Cystobasidiomycetes	0		Leaf	76days	Cystobasidiomycetes	2.95393e-06	1.77236e-05
A1_BS_48_3B	UF1A1_BS_48	Bulk_soil	48days	Cloacimonetes	0		Leaf	106days	Low abundance	0	0		A1_BS_76_1F	UF1A1_BS_76	Bulk_soil	76days	Dacrymycetes	0		Leaf	76days	Dacrymycetes	0	0
A1_BS_48_3B	UF1A1_BS_48	Bulk_soil	48days	Cyanobacteria	0		Leaf	106days	Cyanobacteria	0.000215901	0.000868253		A1_BS_76_1F	UF1A1_BS_76	Bulk_soil	76days	Dothideomycetes	0.0775238		Leaf	76days	Dothideomycetes	0.00755774	0.0188162
A1_BS_48_3B	UF1A1_BS_48	Bulk_soil	48days	Deinococcus-Thermus	0		Leaf	106days	Low abundance	0.00139369	0.00280364		A1_BS_76_1F	UF1A1_BS_76	Bulk_soil	76days	Endogonomycetes	0		Leaf	76days	Low abundance	0	0
A1_BS_48_3B	UF1A1_BS_48	Bulk_soil	48days	Deltaproteobacteria	0.054153		Leaf	106days	Deltaproteobacteria	0.0894552	0.0526903		A1_BS_76_1F	UF1A1_BS_76	Bulk_soil	76days	Eurotiomycetes	0.000534364		Leaf	76days	Eurotiomycetes	0.000547942	0.00137708
A1_BS_48_3B	UF1A1_BS_48	Bulk_soil	48days	Dependentiae	0		Leaf	106days	Low abundance	8.07611e-06	4.84567e-05		A1_BS_76_1F	UF1A1_BS_76	Bulk_soil	76days	Exobasidiomycetes	0		Leaf	76days	Exobasidiomycetes	0	0
A1_BS_48_3B	UF1A1_BS_48	Bulk_soil	48days	Elusimicrobia	0		Leaf	106days	Elusimicrobia	4.07687e-05	0.000217309		A1_BS_76_1F	UF1A1_BS_76	Bulk_soil	76days	Glomeromycetes	0		Leaf	76days	Low abundance	0	0
A1_BS_48_3B	UF1A1_BS_48	Bulk_soil	48days	Epsilonbacteraeota	0		Leaf	106days	Epsilonbacteraeota	0	0		A1_BS_76_1F	UF1A1_BS_76	Bulk_soil	76days	Lecanoromycetes	0		Leaf	76days	Low abundance	0	0
A1_BS_48_3B	UF1A1_BS_48	Bulk_soil	48days	FBP	0		Leaf	106days	Low abundance	0	0		A1_BS_76_1F	UF1A1_BS_76	Bulk_soil	76days	Leotiomycetes	0.175395		Leaf	76days	Leotiomycetes	9.39298e-05	0.000279858
A1_BS_48_3B	UF1A1_BS_48	Bulk_soil	48days	FCPU426	0		Leaf	106days	Low abundance	0	0		A1_BS_76_1F	UF1A1_BS_76	Bulk_soil	76days	Lobulomycetes	0		Leaf	76days	Low abundance	0	0
A1_BS_48_3B	UF1A1_BS_48	Bulk_soil	48days	Fibrobacteres	0		Leaf	106days	Fibrobacteres	4.66629e-05	0.000279978		A1_BS_76_1F	UF1A1_BS_76	Bulk_soil	76days	Malasseziomycetes	0		Leaf	76days	Malasseziomycetes	0.000269209	0.000520268
A1_BS_48_3B	UF1A1_BS_48	Bulk_soil	48days	Firmicutes	0.0116132		Leaf	106days	Firmicutes	0.00894497	0.0148701		A1_BS_76_1F	UF1A1_BS_76	Bulk_soil	76days	Microbotryomycetes	0.0033295		Leaf	76days	Microbotryomycetes	1.54164e-05	7.17758e-05
A1_BS_48_3B	UF1A1_BS_48	Bulk_soil	48days	Fusobacteria	0		Leaf	106days	Low abundance	0.000125815	0.00075489		A1_BS_76_1F	UF1A1_BS_76	Bulk_soil	76days	Moniliellomycetes	0		Leaf	76days	Moniliellomycetes	0	0
A1_BS_48_3B	UF1A1_BS_48	Bulk_soil	48days	GAL15	0		Leaf	106days	Low abundance	0	0		A1_BS_76_1F	UF1A1_BS_76	Bulk_soil	76days	Monoblepharidomycetes	0		Leaf	76days	Monoblepharidomycetes	0	0
A1_BS_48_3B	UF1A1_BS_48	Bulk_soil	48days	Gammaproteobacteria	0.114113		Leaf	106days	Gammaproteobacteria	0.456543	0.208664		A1_BS_76_1F	UF1A1_BS_76	Bulk_soil	76days	Mortierellomycetes	0.0546284		Leaf	76days	Mortierellomycetes	0	0
A1_BS_48_3B	UF1A1_BS_48	Bulk_soil	48days	Gemmatimonadetes	0.0122444		Leaf	106days	Gemmatimonadetes	0.000236664	0.00084044		A1_BS_76_1F	UF1A1_BS_76	Bulk_soil	76days	Mucoromycetes	0.000205524		Leaf	76days	Mucoromycetes	0	0
A1_BS_48_3B	UF1A1_BS_48	Bulk_soil	48days	Halanaerobiaeota	0		Leaf	106days	Low abundance	0	0		A1_BS_76_1F	UF1A1_BS_76	Bulk_soil	76days	Orbiliomycetes	0		Leaf	76days	Orbiliomycetes	0	0
A1_BS_48_3B	UF1A1_BS_48	Bulk_soil	48days	Hydrogenedentes	0		Leaf	106days	Low abundance	0	0		A1_BS_76_1F	UF1A1_BS_76	Bulk_soil	76days	Paraglomeromycetes	0		Leaf	76days	Low abundance	0	0
A1_BS_48_3B	UF1A1_BS_48	Bulk_soil	48days	Kiritimatiellaeota	0.000883615		Leaf	106days	Low abundance	0	0		A1_BS_76_1F	UF1A1_BS_76	Bulk_soil	76days	Pezizomycetes	0.000411049		Leaf	76days	Pezizomycetes	0	0
A1_BS_48_3B	UF1A1_BS_48	Bulk_soil	48days	Latescibacteria	0.00504923		Leaf	106days	Low abundance	0.000126756	0.000760539		A1_BS_76_1F	UF1A1_BS_76	Bulk_soil	76days	Pucciniomycetes	0.00016442		Leaf	76days	Low abundance	0	0
A1_BS_48_3B	UF1A1_BS_48	Bulk_soil	48days	LCP-89	0		Leaf	106days	Low abundance	0	0		A1_BS_76_1F	UF1A1_BS_76	Bulk_soil	76days	Rhizophydiomycetes	0.00123315		Leaf	76days	Rhizophydiomycetes	0	0
A1_BS_48_3B	UF1A1_BS_48	Bulk_soil	48days	Lentisphaerae	0		Leaf	106days	Low abundance	0	0		A1_BS_76_1F	UF1A1_BS_76	Bulk_soil	76days	Saccharomycetes	0.00279513		Leaf	76days	Saccharomycetes	0.000313569	0.000303272
A1_BS_48_3B	UF1A1_BS_48	Bulk_soil	48days	Modulibacteria	0		Leaf	106days	Low abundance	0	0		A1_BS_76_1F	UF1A1_BS_76	Bulk_soil	76days	Sordariomycetes	0.145594		Leaf	76days	Sordariomycetes	0.106945	0.0885737
A1_BS_48_3B	UF1A1_BS_48	Bulk_soil	48days	Nitrospinae	0		Leaf	106days	Low abundance	0	0		A1_BS_76_1F	UF1A1_BS_76	Bulk_soil	76days	Spiculogloeomycetes	0		Leaf	76days	Spiculogloeomycetes	0	0
A1_BS_48_3B	UF1A1_BS_48	Bulk_soil	48days	Nitrospirae	0.0132542		Leaf	106days	Nitrospirae	0	0		A1_BS_76_1F	UF1A1_BS_76	Bulk_soil	76days	Spizellomycetes	0		Leaf	76days	Spizellomycetes	0	0
A1_BS_48_3B	UF1A1_BS_48	Bulk_soil	48days	Omnitrophicaeota	0		Leaf	106days	Low abundance	0	0		A1_BS_76_1F	UF1A1_BS_76	Bulk_soil	76days	Tremellomycetes	0.231585		Leaf	76days	Tremellomycetes	3.52859e-05	8.648e-05
A1_BS_48_3B	UF1A1_BS_48	Bulk_soil	48days	Patescibacteria	0.000252461		Leaf	106days	Patescibacteria	0.000277338	0.000952869		A1_BS_76_1F	UF1A1_BS_76	Bulk_soil	76days	Umbelopsidomycetes	0		Leaf	76days	Low abundance	0	0
A1_BS_48_3B	UF1A1_BS_48	Bulk_soil	48days	PAUC34f	0		Leaf	106days	Low abundance	0	0		A1_BS_76_1F	UF1A1_BS_76	Bulk_soil	76days	unidentified	0.156897		Leaf	76days	unidentified	0.881109	0.0912282
A1_BS_48_3B	UF1A1_BS_48	Bulk_soil	48days	Planctomycetes	0.0244888		Leaf	106days	Planctomycetes	0.0025625	0.00350986		A1_BS_76_1F	UF1A1_BS_76	Bulk_soil	76days	Ustilaginomycetes	0		Leaf	76days	Ustilaginomycetes	0.00147164	0.00465637
A1_BS_48_3B	UF1A1_BS_48	Bulk_soil	48days	Proteobacteria	0		Leaf	106days	Low abundance	0	0		A1_BS_76_1F	UF1A1_BS_76	Bulk_soil	76days	Wallemiomycetes	0		Leaf	76days	Wallemiomycetes	0	0
A1_BS_48_3B	UF1A1_BS_48	Bulk_soil	48days	Rokubacteria	0.00391315		Leaf	106days	Low abundance	0	0		A1_BS_76_2F	UF1A1_BS_76	Bulk_soil	76days	Agaricomycetes	0.0355133		Leaf	90days	Agaricomycetes	0.00239001	0.0056904
A1_BS_48_3B	UF1A1_BS_48	Bulk_soil	48days	Spirochaetes	0.00176723		Leaf	106days	Spirochaetes	0	0		A1_BS_76_2F	UF1A1_BS_76	Bulk_soil	76days	Agaricostilbomycetes	0		Leaf	90days	Agaricostilbomycetes	0	0
A1_BS_48_3B	UF1A1_BS_48	Bulk_soil	48days	TA06	0		Leaf	106days	Low abundance	0	0		A1_BS_76_2F	UF1A1_BS_76	Bulk_soil	76days	Archaeosporomycetes	0		Leaf	90days	Low abundance	0	0
A1_BS_48_3B	UF1A1_BS_48	Bulk_soil	48days	Tenericutes	0		Leaf	106days	Low abundance	2.86961e-05	0.000172176		A1_BS_76_2F	UF1A1_BS_76	Bulk_soil	76days	Arthoniomycetes	0.0112919		Leaf	90days	Arthoniomycetes	7.9182e-06	4.75092e-05
A1_BS_48_3B	UF1A1_BS_48	Bulk_soil	48days	Verrucomicrobia	0.026256		Leaf	106days	Verrucomicrobia	0.000732776	0.00226658		A1_BS_76_2F	UF1A1_BS_76	Bulk_soil	76days	Atractiellomycetes	0		Leaf	90days	Low abundance	3.40779e-06	2.04468e-05
A1_BS_48_3B	UF1A1_BS_48	Bulk_soil	48days	WOR-1	0		Leaf	106days	Low abundance	0	0		A1_BS_76_2F	UF1A1_BS_76	Bulk_soil	76days	Chytridiomycetes	0		Leaf	90days	Chytridiomycetes	0	0
A1_BS_48_3B	UF1A1_BS_48	Bulk_soil	48days	WPS-2	0		Leaf	106days	Low abundance	2.10199e-05	0.000126119		A1_BS_76_2F	UF1A1_BS_76	Bulk_soil	76days	Cystobasidiomycetes	0		Leaf	90days	Cystobasidiomycetes	0	0
A1_BS_48_3B	UF1A1_BS_48	Bulk_soil	48days	WS1	0		Leaf	106days	Low abundance	0	0		A1_BS_76_2F	UF1A1_BS_76	Bulk_soil	76days	Dacrymycetes	0		Leaf	90days	Dacrymycetes	0	0
A1_BS_48_3B	UF1A1_BS_48	Bulk_soil	48days	WS2	0		Leaf	106days	Low abundance	0	0		A1_BS_76_2F	UF1A1_BS_76	Bulk_soil	76days	Dothideomycetes	0.0755296		Leaf	90days	Dothideomycetes	0.0169554	0.0214762
A1_BS_48_3B	UF1A1_BS_48	Bulk_soil	48days	WS4	0.000883615		Leaf	106days	Low abundance	0	0		A1_BS_76_2F	UF1A1_BS_76	Bulk_soil	76days	Endogonomycetes	0.000648177		Leaf	90days	Low abundance	0	0
A1_BS_48_3B	UF1A1_BS_48	Bulk_soil	48days	Zixibacteria	0		Leaf	106days	Low abundance	1.21142e-05	7.2685e-05		A1_BS_76_2F	UF1A1_BS_76	Bulk_soil	76days	Eurotiomycetes	0.00112578		Leaf	90days	Eurotiomycetes	0.000190806	0.000418374
A1_BS_48_3B	UF1A1_BS_48	Bulk_soil	48days	unidentified	0.00138854		Leaf	106days	unidentified	0.00386201	0.00776376		A1_BS_76_2F	UF1A1_BS_76	Bulk_soil	76days	Exobasidiomycetes	0		Leaf	90days	Exobasidiomycetes	0	0
A1_BS_62_1B	UF1A1_BS_62	Bulk_soil	62days	Acidobacteria	0.121992		Leaf	120days	Acidobacteria	0.00104379	0.00144301		A1_BS_76_2F	UF1A1_BS_76	Bulk_soil	76days	Glomeromycetes	0		Leaf	90days	Low abundance	0	0
A1_BS_62_1B	UF1A1_BS_62	Bulk_soil	62days	Actinobacteria	0.0862643		Leaf	120days	Actinobacteria	0.0782844	0.05623		A1_BS_76_2F	UF1A1_BS_76	Bulk_soil	76days	Lecanoromycetes	0		Leaf	90days	Low abundance	0	0
A1_BS_62_1B	UF1A1_BS_62	Bulk_soil	62days	Alphaproteobacteria	0.0496113		Leaf	120days	Alphaproteobacteria	0.287684	0.140732		A1_BS_76_2F	UF1A1_BS_76	Bulk_soil	76days	Leotiomycetes	0.161601		Leaf	90days	Leotiomycetes	0.000225627	0.000718484
A1_BS_62_1B	UF1A1_BS_62	Bulk_soil	62days	Armatimonadetes	0.0088856		Leaf	120days	Armatimonadetes	7.28086e-05	0.000272428		A1_BS_76_2F	UF1A1_BS_76	Bulk_soil	76days	Lobulomycetes	0.000102344		Leaf	90days	Low abundance	0	0
A1_BS_62_1B	UF1A1_BS_62	Bulk_soil	62days	Bacteroidetes	0.099963		Leaf	120days	Bacteroidetes	0.0109297	0.0283073		A1_BS_76_2F	UF1A1_BS_76	Bulk_soil	76days	Malasseziomycetes	0		Leaf	90days	Malasseziomycetes	0.000702212	0.000735307
A1_BS_62_1B	UF1A1_BS_62	Bulk_soil	62days	BRC1	0		Leaf	120days	Low abundance	0	0		A1_BS_76_2F	UF1A1_BS_76	Bulk_soil	76days	Microbotryomycetes	0.00361614		Leaf	90days	Microbotryomycetes	0.00130854	0.00723757
A1_BS_62_1B	UF1A1_BS_62	Bulk_soil	62days	Chlamydiae	0		Leaf	120days	Low abundance	5.72845e-05	0.000343707		A1_BS_76_2F	UF1A1_BS_76	Bulk_soil	76days	Moniliellomycetes	0		Leaf	90days	Moniliellomycetes	0	0
A1_BS_62_1B	UF1A1_BS_62	Bulk_soil	62days	Chloroflexi	0.261385		Leaf	120days	Chloroflexi	0.00134871	0.00210252		A1_BS_76_2F	UF1A1_BS_76	Bulk_soil	76days	Monoblepharidomycetes	0		Leaf	90days	Monoblepharidomycetes	0	0
A1_BS_62_1B	UF1A1_BS_62	Bulk_soil	62days	Cloacimonetes	0		Leaf	120days	Low abundance	0	0		A1_BS_76_2F	UF1A1_BS_76	Bulk_soil	76days	Mortierellomycetes	0.0591546		Leaf	90days	Mortierellomycetes	4.73727e-06	2.84236e-05
A1_BS_62_1B	UF1A1_BS_62	Bulk_soil	62days	Cyanobacteria	0.00814513		Leaf	120days	Cyanobacteria	0.00056967	0.00104827		A1_BS_76_2F	UF1A1_BS_76	Bulk_soil	76days	Mucoromycetes	0		Leaf	90days	Mucoromycetes	5.08768e-05	0.000170455
A1_BS_62_1B	UF1A1_BS_62	Bulk_soil	62days	Deinococcus-Thermus	0		Leaf	120days	Low abundance	0.00025251	0.00101785		A1_BS_76_2F	UF1A1_BS_76	Bulk_soil	76days	Orbiliomycetes	0		Leaf	90days	Orbiliomycetes	0	0
A1_BS_62_1B	UF1A1_BS_62	Bulk_soil	62days	Deltaproteobacteria	0.0525731		Leaf	120days	Deltaproteobacteria	0.00912843	0.00661765		A1_BS_76_2F	UF1A1_BS_76	Bulk_soil	76days	Paraglomeromycetes	0.000272916		Leaf	90days	Low abundance	0	0
A1_BS_62_1B	UF1A1_BS_62	Bulk_soil	62days	Dependentiae	0		Leaf	120days	Low abundance	6.07829e-06	3.64697e-05		A1_BS_76_2F	UF1A1_BS_76	Bulk_soil	76days	Pezizomycetes	0.000818749		Leaf	90days	Pezizomycetes	1.92607e-05	7.65062e-05
A1_BS_62_1B	UF1A1_BS_62	Bulk_soil	62days	Elusimicrobia	0.00166605		Leaf	120days	Elusimicrobia	0.000230482	0.000560206		A1_BS_76_2F	UF1A1_BS_76	Bulk_soil	76days	Pucciniomycetes	0.000341146		Leaf	90days	Low abundance	0	0
A1_BS_62_1B	UF1A1_BS_62	Bulk_soil	62days	Epsilonbacteraeota	0		Leaf	120days	Epsilonbacteraeota	2.50222e-05	0.000150133		A1_BS_76_2F	UF1A1_BS_76	Bulk_soil	76days	Rhizophydiomycetes	0.00262682		Leaf	90days	Rhizophydiomycetes	0	0
A1_BS_62_1B	UF1A1_BS_62	Bulk_soil	62days	FBP	0		Leaf	120days	Low abundance	1.31108e-05	5.48249e-05		A1_BS_76_2F	UF1A1_BS_76	Bulk_soil	76days	Saccharomycetes	0.00334323		Leaf	90days	Saccharomycetes	0.00049878	0.00261031
A1_BS_62_1B	UF1A1_BS_62	Bulk_soil	62days	FCPU426	0		Leaf	120days	Low abundance	0	0		A1_BS_76_2F	UF1A1_BS_76	Bulk_soil	76days	Sordariomycetes	0.174155		Leaf	90days	Sordariomycetes	0.106032	0.0915186
A1_BS_62_1B	UF1A1_BS_62	Bulk_soil	62days	Fibrobacteres	0		Leaf	120days	Fibrobacteres	9.26466e-06	5.5588e-05		A1_BS_76_2F	UF1A1_BS_76	Bulk_soil	76days	Spiculogloeomycetes	0		Leaf	90days	Spiculogloeomycetes	4.91744e-06	2.95046e-05
A1_BS_62_1B	UF1A1_BS_62	Bulk_soil	62days	Firmicutes	0.00407257		Leaf	120days	Firmicutes	0.0229765	0.0395957		A1_BS_76_2F	UF1A1_BS_76	Bulk_soil	76days	Spizellomycetes	0		Leaf	90days	Spizellomycetes	0	0
A1_BS_62_1B	UF1A1_BS_62	Bulk_soil	62days	Fusobacteria	0		Leaf	120days	Low abundance	0	0		A1_BS_76_2F	UF1A1_BS_76	Bulk_soil	76days	Tremellomycetes	0.256473		Leaf	90days	Tremellomycetes	0.000349856	0.000613544
[truncated: 47,412 more rows]

## Sheet: Source data_1bc
	Axis.1	Axis.2	Axis.3	Axis.4	Axis.5	Axis.6	Axis.7	Axis.8	Axis.9	Axis.10	Axis.11	Axis.12	Axis.13	Axis.14	Axis.15	Axis.16	Axis.17	Axis.18	Axis.19	Axis.20	Axis.21	Axis.22	Axis.23	Axis.24	Axis.25	Axis.26	Axis.27	Axis.28	Axis.29	Axis.30	Axis.31	Axis.32	Axis.33	Axis.34	Axis.35	Axis.36	Axis.37	Axis.38	Axis.39	Axis.40	Axis.41	Axis.42	Axis.43	Axis.44	Axis.45	Axis.46	Axis.47	Axis.48	Axis.49
[truncated: 429 more rows]
[truncated: 224 more columns]
