# Supplementary material for: Longitudinal transmission of bacterial and fungal communities from seed to seed in rice
Source: Commun Biol. 2022 Aug 1;5:772. doi: 10.1038/s42003-022-03726-w (PMC9343636; doi:10.1038/s42003-022-03726-w)
Supplement: Supplementary file 5 — Supplementary Data 2 [file 42003_2022_3726_MOESM5_ESM.xlsx]

## Sheet: Content
Supplementary Data 2. Taxonomy of vertically transmitted bacterial and fungal OTUs
Sheet	Content
Taxonomy	Taxonomic affiliation of vertically transmitted bacterial and fungal OTUs
Source data_2a	Source data of Fig. 2a
Source data_2b	Source data of Fig. 2b

## Sheet: Taxonomy
Taxonomic affiliation of vertically transmitted bacterial and fungal OTUs
Bacteria
OTU	Phylum	Class	Order	Family	Genus	Species	OTU_id
KP409622.1.1215	Proteobacteria	Gammaproteobacteria	Enterobacteriales	Enterobacteriaceae	Pantoea	NA	B1_Pantoea
EU808442.1.1293	Proteobacteria	Alphaproteobacteria	Rhizobiales	Beijerinckiaceae	Methylobacterium	NA	B2_Methylobacterium
KU725963.1.1234	Proteobacteria	Alphaproteobacteria	Sphingomonadales	Sphingomonadaceae	Sphingomonas	NA	B3_Sphingomonas
MLFS01000124.50.1600	Proteobacteria	Gammaproteobacteria	Enterobacteriales	Enterobacteriaceae	Pantoea	NA	B4_Pantoea
EU239123.1.1223	Proteobacteria	Gammaproteobacteria	Pseudomonadales	Pseudomonadaceae	Pseudomonas	NA	B5_Pseudomonas
KU725926.1.1331	Actinobacteria	Actinobacteria	Micrococcales	Microbacteriaceae	Curtobacterium	NA	B7_Curtobacterium
FJ432294.1.1202	Proteobacteria	Alphaproteobacteria	Rhizobiales	Beijerinckiaceae	Methylobacterium	NA	B9_Methylobacterium
EU705754.1.1215	Proteobacteria	Alphaproteobacteria	Rhizobiales	Rhizobiaceae	Allorhizobium-Neorhizobium-Pararhizobium-Rhizobium	NA	B10_Allorhizobium-Neorhizobium-Pararhizobium-Rhizobium
EU723184.1.1305	Proteobacteria	Gammaproteobacteria	Xanthomonadales	Xanthomonadaceae	Xanthomonas	NA	B11_Xanthomonas
KJ606801.1.1322	Proteobacteria	Alphaproteobacteria	Rhizobiales	Rhizobiaceae	Aureimonas	NA	B13_Aureimonas
KC633581.1.1305	Proteobacteria	Alphaproteobacteria	Sphingomonadales	Sphingomonadaceae	Sphingomonas	NA	B15_Sphingomonas
JX192648.1.1366	Proteobacteria	Alphaproteobacteria	Sphingomonadales	Sphingomonadaceae	Sphingomonas	NA	B16_Sphingomonas
JF224904.1.1305	Proteobacteria	Alphaproteobacteria	Rhizobiales	Beijerinckiaceae	Methylobacterium	NA	B17_Methylobacterium
KJ184878.1.1455	Proteobacteria	Gammaproteobacteria	Xanthomonadales	Xanthomonadaceae	Xanthomonas	NA	B19_Xanthomonas
HM274363.1.1305	Proteobacteria	Alphaproteobacteria	Rhizobiales	Beijerinckiaceae	Methylobacterium	NA	B21_Methylobacterium
EF182718.1.1422	Proteobacteria	Gammaproteobacteria	Betaproteobacteriales	Burkholderiaceae	NA	NA	B23_f_Burkholderiaceae
JF137691.1.1306	Proteobacteria	Alphaproteobacteria	Rhizobiales	Beijerinckiaceae	Methylobacterium	NA	B29_Methylobacterium
JF190649.1.1337	Actinobacteria	Actinobacteria	Kineosporiales	Kineosporiaceae	Kineococcus	NA	B33_Kineococcus
KP980580.1.1419	Proteobacteria	Alphaproteobacteria	Rhizobiales	Beijerinckiaceae	Methylobacterium	NA	B35_Methylobacterium
EF154172.1.1380	Proteobacteria	Alphaproteobacteria	Rhizobiales	Rhizobiaceae	Allorhizobium-Neorhizobium-Pararhizobium-Rhizobium	NA	B37_Allorhizobium-Neorhizobium-Pararhizobium-Rhizobium
JF225451.1.1374	Firmicutes	Bacilli	Bacillales	Paenibacillaceae	Paenibacillus	Paenibacillus hunanensis	B39_Paenibacillus
KM186986.1.1346	Proteobacteria	Alphaproteobacteria	Rhizobiales	Rhizobiaceae	Allorhizobium-Neorhizobium-Pararhizobium-Rhizobium	NA	B52_Allorhizobium-Neorhizobium-Pararhizobium-Rhizobium
KM020948.1.1296	Bacteroidetes	Bacteroidia	Flavobacteriales	Weeksellaceae	Chryseobacterium	NA	B68_Chryseobacterium
EF098942.1.1345	Proteobacteria	Alphaproteobacteria	Rhizobiales	Beijerinckiaceae	Methylobacterium	NA	B71_Methylobacterium
AB638017.1.1480	Bacteroidetes	Bacteroidia	Sphingobacteriales	Sphingobacteriaceae	Mucilaginibacter	NA	B87_Mucilaginibacter
KY393355.1.1390	Proteobacteria	Alphaproteobacteria	Rhizobiales	Rhizobiaceae	Allorhizobium-Neorhizobium-Pararhizobium-Rhizobium	NA	B95_Allorhizobium-Neorhizobium-Pararhizobium-Rhizobium
JQ977010.1.1397	Proteobacteria	Alphaproteobacteria	Sphingomonadales	Sphingomonadaceae	Sphingomonas	NA	B98_Sphingomonas
HM277697.1.1343	Actinobacteria	Actinobacteria	Micrococcales	Microbacteriaceae	Microbacterium	NA	B343_Microbacterium
JQ958832.1.1251	Actinobacteria	Actinobacteria	Micrococcales	Microbacteriaceae	Curtobacterium	NA	B636_Curtobacterium
Fungi
OTU	Phylum	Class	Order	Family	Genus	Species	OTU_id
eef9b337ac8474a7f84b6548a1f84be9	NA	NA	NA	NA	NA	NA	F1_o_NA
SH177636.07FU_HM535391_reps	Ascomycota	Sordariomycetes	Trichosphaeriales	Trichosphaeriaceae	Nigrospora	Nigrospora_oryzae	F2_Nigrospora
SH182780.07FU_AB693782_reps	Basidiomycota	Ustilaginomycetes	Ustilaginales	Ustilaginaceae	Moesziomyces	Moesziomyces_aphidis	F3_Moesziomyces
SH182912.07FU_KR056291_reps	Ascomycota	Dothideomycetes	Pleosporales	NA	NA	NA	F4_o_Pleosporales
SH429908.07FU_KF465761_refs	Ascomycota	Dothideomycetes	Pleosporales	Pleosporaceae	Alternaria	Alternaria_alternata	F5_Alternaria
SH211137.07FU_GU721261_reps	Ascomycota	Dothideomycetes	Capnodiales	Cladosporiaceae	Cladosporium	Cladosporium_grevilleae	F6_Cladosporium
b5747d266e5e82ef6c7308be1bd3e5ce	Ascomycota	Dothideomycetes	Pleosporales	unidentified	unidentified	unidentified	F8_unidentified
SH182979.07FU_AJ608969_reps	Ascomycota	Dothideomycetes	Pleosporales	NA	NA	NA	F12_o_Pleosporales
SH182915.07FU_KF800272_reps	Ascomycota	Dothideomycetes	Pleosporales	Phaeosphaeriaceae	NA	NA	F18_f_Phaeosphaeriaceae
SH523895.07FU_KT581852_reps	Ascomycota	Dothideomycetes	Pleosporales	Phaeosphaeriaceae	Setophoma	unidentified	F22_Setophoma
SH187563.07FU_JN192379_refs	Ascomycota	Dothideomycetes	Pleosporales	Pleosporaceae	Curvularia	NA	F27_Curvularia
SH206477.07FU_EU479803_reps	Ascomycota	Dothideomycetes	Pleosporales	Didymellaceae	NA	NA	F29_f_Didymellaceae
SH644295.07FU_KU845989_reps	Ascomycota	Sordariomycetes	Hypocreales	Stachybotryaceae	unidentified	unidentified	F30_unidentified
SH182985.07FU_AF191549_reps	Ascomycota	Dothideomycetes	Pleosporales	Phaeosphaeriaceae	NA	NA	F47_f_Phaeosphaeriaceae
SH198996.07FU_JF740262_refs	Ascomycota	Dothideomycetes	Pleosporales	Cucurbitariaceae	Pyrenochaetopsis	Pyrenochaetopsis_leptospora	F53_Pyrenochaetopsis
aa8b76ce061ef5e33efbaa07228b3c74	Ascomycota	Dothideomycetes	Pleosporales	Cucurbitariaceae	Pyrenochaetopsis	Pyrenochaetopsis_leptospora	F54_Pyrenochaetopsis
14dad23a92a58e6f37c72151d64d2f04	Ascomycota	Dothideomycetes	Pleosporales	NA	NA	NA	F61_o_Pleosporales
1f11650e2cb960d36b5281e54976c160	Ascomycota	Dothideomycetes	Pleosporales	NA	NA	NA	F69_o_Pleosporales
SH205049.07FU_AF444668_refs	Basidiomycota	Tremellomycetes	Tremellales	Rhynchogastremataceae	Papiliotrema	Papiliotrema_fuscus	F71_Papiliotrema
SH640759.07FU_KX515816_reps	Ascomycota	Sordariomycetes	Hypocreales	Nectriaceae	Fusarium	unidentified	F85_Fusarium
SH174567.07FU_GU909623_reps	Ascomycota	Dothideomycetes	Pleosporales	Didymellaceae	NA	NA	F102_f_Didymellaceae
5a6c3522db60c038443530ab370cdd4d	Ascomycota	Dothideomycetes	Pleosporales	unidentified	unidentified	unidentified	F115_unidentified
SH194976.07FU_AY015439_refs	Basidiomycota	Microbotryomycetes	Sporidiobolales	Sporidiobolaceae	Sporobolomyces	NA	F120_Sporobolomyces
e0bdb4a255e6c5cd6b600994ed06f8fd	Ascomycota	Dothideomycetes	Pleosporales	Phaeosphaeriaceae	Phaeosphaeria	Phaeosphaeria_podocarpi	F132_Phaeosphaeria
SH182913.07FU_KC916678_reps	Ascomycota	Dothideomycetes	Pleosporales	NA	NA	NA	F147_o_Pleosporales
7da8ceb80c12725939f3998a93f2ce4b	Ascomycota	Dothideomycetes	Pleosporales	Phaeosphaeriaceae	unidentified	unidentified	F152_unidentified
SH211091.07FU_DQ420957_reps	Ascomycota	Dothideomycetes	Pleosporales	Phaeosphaeriaceae	Paraphoma	Paraphoma_chrysanthemicola	F161_Paraphoma
SH180757.07FU_KU574712_reps	Ascomycota	Dothideomycetes	Pleosporales	Periconiaceae	Periconia	Periconia_byssoides	F233_Periconia
345e5787ec33b42984afdbb783dbfa16	Basidiomycota	Cystobasidiomycetes	Erythrobasidiales	Erythrobasidiales_fam_Incertae_sedis	Sakaguchia	Sakaguchia_dacryoidea	F259_Sakaguchia
SH180705.07FU_FJ372389_reps	Ascomycota	Dothideomycetes	Pleosporales	Lophiostomataceae	unidentified	unidentified	F288_unidentified
SH194783.07FU_KF675690_reps	Basidiomycota	Cystobasidiomycetes	Cystobasidiales	Cystobasidiaceae	Occultifur	Occultifur_externus	F306_Occultifur
SH180707.07FU_DQ420813_reps	Ascomycota	Dothideomycetes	Pleosporales	Lophiostomataceae	Biappendiculispora	Biappendiculispora_japonica	F349_Biappendiculispora
SH182917.07FU_KR024721_reps	Ascomycota	Dothideomycetes	Pleosporales	NA	NA	NA	F381_o_Pleosporales
SH208737.07FU_HG936725_reps	Ascomycota	Dothideomycetes	Pleosporales	Phaeosphaeriaceae	Paraphoma	Paraphoma_chrysanthemicola	F417_Paraphoma

## Sheet: Source data_2a
Bacteria-Mean and Standard deviation							Bacteria-Biological replicates								Fungi-Mean and Standard deviation							Fungi-Biological replicates
Location	Year	Age	Genus	MeanRelativeAbundance	Standard deviation		Sample	BiologicalReps	Genus	Age	Location	Year	Relative abundance		Location	Year	Age	Genus	MeanRelativeAbundance	Standard deviation		Sample	BiologicalReps	Genus	Age	Location	Year	Relative abundance
Chuncheon1	year_2017	80days	Allorhizobium-Neorhizobium-Pararhizobium-Rhizobium	0.00226509	0.00241698		A1_G_106_1B	A1_G_106_1B	Allorhizobium-Neorhizobium-Pararhizobium-Rhizobium	106days	Suwon	year_2018	0		Chuncheon1	year_2017	80days	Alternaria	0.00701378	0.018048		A1_G_0_1	A1_G_0_1	Alternaria	0days	Suwon	year_2018	0.001955
Chuncheon1	year_2017	80days	Aureimonas	0.0111045	0.0147751		A1_G_106_1B	A1_G_106_1B	Aureimonas	106days	Suwon	year_2018	0.0702851		Chuncheon1	year_2017	80days	Biappendiculispora	0	0		A1_G_0_1	A1_G_0_1	Biappendiculispora	0days	Suwon	year_2018	0
Chuncheon1	year_2017	80days	Chryseobacterium	0	0		A1_G_106_1B	A1_G_106_1B	Chryseobacterium	106days	Suwon	year_2018	0		Chuncheon1	year_2017	80days	Cladosporium	0.0144988	0.0198059		A1_G_0_1	A1_G_0_1	Cladosporium	0days	Suwon	year_2018	0.000481232
Chuncheon1	year_2017	80days	Curtobacterium	0.00345447	0.00592436		A1_G_106_1B	A1_G_106_1B	Curtobacterium	106days	Suwon	year_2018	0		Chuncheon1	year_2017	80days	Curvularia	0.00357296	0.0107189		A1_G_0_1	A1_G_0_1	Curvularia	0days	Suwon	year_2018	0
Chuncheon1	year_2017	80days	Kineococcus	0.000271959	0.000815878		A1_G_106_1B	A1_G_106_1B	Kineococcus	106days	Suwon	year_2018	0		Chuncheon1	year_2017	80days	Fusarium	0	0		A1_G_0_1	A1_G_0_1	Fusarium	0days	Suwon	year_2018	0
Chuncheon1	year_2017	80days	Methylobacterium	0.00254822	0.00262754		A1_G_106_1B	A1_G_106_1B	Methylobacterium	106days	Suwon	year_2018	0.0936118		Chuncheon1	year_2017	80days	Moesziomyces	0.0779569	0.143185		A1_G_0_1	A1_G_0_1	Moesziomyces	0days	Suwon	year_2018	0.016422
Chuncheon1	year_2017	80days	Microbacterium	0	0		A1_G_106_1B	A1_G_106_1B	Microbacterium	106days	Suwon	year_2018	0		Chuncheon1	year_2017	80days	Nigrospora	0.000501976	0.00150593		A1_G_0_1	A1_G_0_1	Nigrospora	0days	Suwon	year_2018	0.0852683
Chuncheon1	year_2017	80days	Mucilaginibacter	0	0		A1_G_106_1B	A1_G_106_1B	Mucilaginibacter	106days	Suwon	year_2018	0		Chuncheon1	year_2017	80days	Occultifur	0	0		A1_G_0_1	A1_G_0_1	Occultifur	0days	Suwon	year_2018	0
Chuncheon1	year_2017	80days	Paenibacillus	0.00450264	0.00822522		A1_G_106_1B	A1_G_106_1B	Paenibacillus	106days	Suwon	year_2018	0		Chuncheon1	year_2017	80days	Papiliotrema	0	0		A1_G_0_1	A1_G_0_1	Papiliotrema	0days	Suwon	year_2018	0
Chuncheon1	year_2017	80days	Pantoea	0.484956	0.297646		A1_G_106_1B	A1_G_106_1B	Pantoea	106days	Suwon	year_2018	0.332215		Chuncheon1	year_2017	80days	Paraphoma	0	0		A1_G_0_1	A1_G_0_1	Paraphoma	0days	Suwon	year_2018	0
Chuncheon1	year_2017	80days	Pseudomonas	0.118066	0.265492		A1_G_106_1B	A1_G_106_1B	Pseudomonas	106days	Suwon	year_2018	0.0701326		Chuncheon1	year_2017	80days	Periconia	0	0		A1_G_0_1	A1_G_0_1	Periconia	0days	Suwon	year_2018	0.00162416
Chuncheon1	year_2017	80days	Sphingomonas	0.0831758	0.150047		A1_G_106_1B	A1_G_106_1B	Sphingomonas	106days	Suwon	year_2018	0.265742		Chuncheon1	year_2017	80days	Phaeosphaeria	0	0		A1_G_0_1	A1_G_0_1	Phaeosphaeria	0days	Suwon	year_2018	0
Chuncheon1	year_2017	80days	unidentified	0.00462882	0.0068265		A1_G_106_1B	A1_G_106_1B	unidentified	106days	Suwon	year_2018	0.139808		Chuncheon1	year_2017	80days	Pyrenochaetopsis	0.00120672	0.00196419		A1_G_0_1	A1_G_0_1	Pyrenochaetopsis	0days	Suwon	year_2018	0
Chuncheon1	year_2017	80days	Xanthomonas	0.000817339	0.00162198		A1_G_106_1B	A1_G_106_1B	Xanthomonas	106days	Suwon	year_2018	0		Chuncheon1	year_2017	80days	Sakaguchia	0.000210701	0.000632103		A1_G_0_1	A1_G_0_1	Sakaguchia	0days	Suwon	year_2018	0
Chuncheon1	year_2017	120days	Allorhizobium-Neorhizobium-Pararhizobium-Rhizobium	0.050781	0.0380647		A1_G_106_2B	A1_G_106_2B	Allorhizobium-Neorhizobium-Pararhizobium-Rhizobium	106days	Suwon	year_2018	0.02839		Chuncheon1	year_2017	80days	Setophoma	0.000228221	0.000684664		A1_G_0_1	A1_G_0_1	Setophoma	0days	Suwon	year_2018	0.00102262
Chuncheon1	year_2017	120days	Aureimonas	0.0129634	0.0189965		A1_G_106_2B	A1_G_106_2B	Aureimonas	106days	Suwon	year_2018	0		Chuncheon1	year_2017	80days	Sporobolomyces	4.19182e-05	0.000125755		A1_G_0_1	A1_G_0_1	Sporobolomyces	0days	Suwon	year_2018	0
Chuncheon1	year_2017	120days	Chryseobacterium	0.0275199	0.0534288		A1_G_106_2B	A1_G_106_2B	Chryseobacterium	106days	Suwon	year_2018	0		Chuncheon1	year_2017	80days	unidentified	0.829799	0.144853		A1_G_0_1	A1_G_0_1	unidentified	0days	Suwon	year_2018	0.892385
Chuncheon1	year_2017	120days	Curtobacterium	0.0136903	0.014082		A1_G_106_2B	A1_G_106_2B	Curtobacterium	106days	Suwon	year_2018	0		Chuncheon1	year_2017	120days	Alternaria	0.0386811	0.0731725		A1_G_0_2	A1_G_0_2	Alternaria	0days	Suwon	year_2018	0.00450149
Chuncheon1	year_2017	120days	Kineococcus	0.000752504	0.00176614		A1_G_106_2B	A1_G_106_2B	Kineococcus	106days	Suwon	year_2018	0		Chuncheon1	year_2017	120days	Biappendiculispora	3.08067e-05	9.24202e-05		A1_G_0_2	A1_G_0_2	Biappendiculispora	0days	Suwon	year_2018	0
Chuncheon1	year_2017	120days	Methylobacterium	0.0545401	0.0416788		A1_G_106_2B	A1_G_106_2B	Methylobacterium	106days	Suwon	year_2018	0.0663056		Chuncheon1	year_2017	120days	Cladosporium	0.00838401	0.0247662		A1_G_0_2	A1_G_0_2	Cladosporium	0days	Suwon	year_2018	0
Chuncheon1	year_2017	120days	Microbacterium	0.00220308	0.00290568		A1_G_106_2B	A1_G_106_2B	Microbacterium	106days	Suwon	year_2018	0.0379156		Chuncheon1	year_2017	120days	Curvularia	0.0645863	0.098183		A1_G_0_2	A1_G_0_2	Curvularia	0days	Suwon	year_2018	0
Chuncheon1	year_2017	120days	Mucilaginibacter	0	0		A1_G_106_2B	A1_G_106_2B	Mucilaginibacter	106days	Suwon	year_2018	0		Chuncheon1	year_2017	120days	Fusarium	0.0636698	0.114503		A1_G_0_2	A1_G_0_2	Fusarium	0days	Suwon	year_2018	0
Chuncheon1	year_2017	120days	Paenibacillus	0.0845389	0.149263		A1_G_106_2B	A1_G_106_2B	Paenibacillus	106days	Suwon	year_2018	0		Chuncheon1	year_2017	120days	Moesziomyces	0.180787	0.117315		A1_G_0_2	A1_G_0_2	Moesziomyces	0days	Suwon	year_2018	0.163777
Chuncheon1	year_2017	120days	Pantoea	0.41944	0.228573		A1_G_106_2B	A1_G_106_2B	Pantoea	106days	Suwon	year_2018	0.287635		Chuncheon1	year_2017	120days	Nigrospora	0.00018649	0.000360026		A1_G_0_2	A1_G_0_2	Nigrospora	0days	Suwon	year_2018	0.00636539
Chuncheon1	year_2017	120days	Pseudomonas	0.0131129	0.019284		A1_G_106_2B	A1_G_106_2B	Pseudomonas	106days	Suwon	year_2018	0.0707882		Chuncheon1	year_2017	120days	Occultifur	0	0		A1_G_0_2	A1_G_0_2	Occultifur	0days	Suwon	year_2018	0
Chuncheon1	year_2017	120days	Sphingomonas	0.0272786	0.0243235		A1_G_106_2B	A1_G_106_2B	Sphingomonas	106days	Suwon	year_2018	0.246731		Chuncheon1	year_2017	120days	Papiliotrema	0.0066511	0.0115626		A1_G_0_2	A1_G_0_2	Papiliotrema	0days	Suwon	year_2018	0
Chuncheon1	year_2017	120days	unidentified	0.00135182	0.00301199		A1_G_106_2B	A1_G_106_2B	unidentified	106days	Suwon	year_2018	0.0780725		Chuncheon1	year_2017	120days	Paraphoma	0.0016281	0.00307241		A1_G_0_2	A1_G_0_2	Paraphoma	0days	Suwon	year_2018	0
Chuncheon1	year_2017	120days	Xanthomonas	0.0794355	0.0799314		A1_G_106_2B	A1_G_106_2B	Xanthomonas	106days	Suwon	year_2018	0		Chuncheon1	year_2017	120days	Periconia	0	0		A1_G_0_2	A1_G_0_2	Periconia	0days	Suwon	year_2018	0.000457183
Chuncheon2	year_2017	120days	Allorhizobium-Neorhizobium-Pararhizobium-Rhizobium	0.104184	0.0785616		A1_G_106_3B	A1_G_106_3B	Allorhizobium-Neorhizobium-Pararhizobium-Rhizobium	106days	Suwon	year_2018	0		Chuncheon1	year_2017	120days	Phaeosphaeria	0	0		A1_G_0_2	A1_G_0_2	Phaeosphaeria	0days	Suwon	year_2018	0.026798
Chuncheon2	year_2017	120days	Aureimonas	0.00326229	0.00463728		A1_G_106_3B	A1_G_106_3B	Aureimonas	106days	Suwon	year_2018	0		Chuncheon1	year_2017	120days	Pyrenochaetopsis	0.000428568	0.000926396		A1_G_0_2	A1_G_0_2	Pyrenochaetopsis	0days	Suwon	year_2018	0.00970635
Chuncheon2	year_2017	120days	Chryseobacterium	0	0		A1_G_106_3B	A1_G_106_3B	Chryseobacterium	106days	Suwon	year_2018	0		Chuncheon1	year_2017	120days	Sakaguchia	0.00629462	0.0119498		A1_G_0_2	A1_G_0_2	Sakaguchia	0days	Suwon	year_2018	0
Chuncheon2	year_2017	120days	Curtobacterium	0.00225041	0.00479156		A1_G_106_3B	A1_G_106_3B	Curtobacterium	106days	Suwon	year_2018	0.00770416		Chuncheon1	year_2017	120days	Setophoma	0.004629	0.00622453		A1_G_0_2	A1_G_0_2	Setophoma	0days	Suwon	year_2018	0.00277827
Chuncheon2	year_2017	120days	Kineococcus	0	0		A1_G_106_3B	A1_G_106_3B	Kineococcus	106days	Suwon	year_2018	0		Chuncheon1	year_2017	120days	Sporobolomyces	2.69332e-05	8.07997e-05		A1_G_0_2	A1_G_0_2	Sporobolomyces	0days	Suwon	year_2018	0
Chuncheon2	year_2017	120days	Methylobacterium	0.0547855	0.0386013		A1_G_106_3B	A1_G_106_3B	Methylobacterium	106days	Suwon	year_2018	0.26177		Chuncheon1	year_2017	120days	unidentified	0.395835	0.192904		A1_G_0_2	A1_G_0_2	unidentified	0days	Suwon	year_2018	0.780306
Chuncheon2	year_2017	120days	Microbacterium	0.00122753	0.00186589		A1_G_106_3B	A1_G_106_3B	Microbacterium	106days	Suwon	year_2018	0		Chuncheon2	year_2017	120days	Alternaria	0.00607275	0.00930725		A1_G_0_3	A1_G_0_3	Alternaria	0days	Suwon	year_2018	0.0152539
Chuncheon2	year_2017	120days	Mucilaginibacter	0.000172006	0.000516019		A1_G_106_3B	A1_G_106_3B	Mucilaginibacter	106days	Suwon	year_2018	0		Chuncheon2	year_2017	120days	Biappendiculispora	3.4445e-05	0.000103335		A1_G_0_3	A1_G_0_3	Biappendiculispora	0days	Suwon	year_2018	0
Chuncheon2	year_2017	120days	Paenibacillus	0.00630054	0.00866207		A1_G_106_3B	A1_G_106_3B	Paenibacillus	106days	Suwon	year_2018	0		Chuncheon2	year_2017	120days	Cladosporium	0.00279843	0.00230336		A1_G_0_3	A1_G_0_3	Cladosporium	0days	Suwon	year_2018	0
Chuncheon2	year_2017	120days	Pantoea	0.330403	0.152853		A1_G_106_3B	A1_G_106_3B	Pantoea	106days	Suwon	year_2018	0.51498		Chuncheon2	year_2017	120days	Curvularia	0.00227667	0.00616064		A1_G_0_3	A1_G_0_3	Curvularia	0days	Suwon	year_2018	0
Chuncheon2	year_2017	120days	Pseudomonas	0.00621264	0.00627858		A1_G_106_3B	A1_G_106_3B	Pseudomonas	106days	Suwon	year_2018	0.0291046		Chuncheon2	year_2017	120days	Fusarium	0.000302478	0.000866074		A1_G_0_3	A1_G_0_3	Fusarium	0days	Suwon	year_2018	0
Chuncheon2	year_2017	120days	Sphingomonas	0.0307958	0.0278097		A1_G_106_3B	A1_G_106_3B	Sphingomonas	106days	Suwon	year_2018	0.104263		Chuncheon2	year_2017	120days	Moesziomyces	0.266641	0.104672		A1_G_0_3	A1_G_0_3	Moesziomyces	0days	Suwon	year_2018	0.201599
Chuncheon2	year_2017	120days	unidentified	0.00645758	0.00984033		A1_G_106_3B	A1_G_106_3B	unidentified	106days	Suwon	year_2018	0		Chuncheon2	year_2017	120days	Nigrospora	0.017416	0.00992369		A1_G_0_3	A1_G_0_3	Nigrospora	0days	Suwon	year_2018	0.00427531
Chuncheon2	year_2017	120days	Xanthomonas	0.22885	0.0660318		A1_G_106_3B	A1_G_106_3B	Xanthomonas	106days	Suwon	year_2018	0		Chuncheon2	year_2017	120days	Occultifur	0	0		A1_G_0_3	A1_G_0_3	Occultifur	0days	Suwon	year_2018	0
Chuncheon2	year_2017	140days	Allorhizobium-Neorhizobium-Pararhizobium-Rhizobium	0.160073	0.071885		A1_G_106_4B	A1_G_106_4B	Allorhizobium-Neorhizobium-Pararhizobium-Rhizobium	106days	Suwon	year_2018	0		Chuncheon2	year_2017	120days	Papiliotrema	2.00929e-05	6.02788e-05		A1_G_0_3	A1_G_0_3	Papiliotrema	0days	Suwon	year_2018	0
Chuncheon2	year_2017	140days	Aureimonas	0.00229064	0.00336117		A1_G_106_4B	A1_G_106_4B	Aureimonas	106days	Suwon	year_2018	0		Chuncheon2	year_2017	120days	Paraphoma	0.000824676	0.00127314		A1_G_0_3	A1_G_0_3	Paraphoma	0days	Suwon	year_2018	0
Chuncheon2	year_2017	140days	Chryseobacterium	0.00330305	0.00627709		A1_G_106_4B	A1_G_106_4B	Chryseobacterium	106days	Suwon	year_2018	0		Chuncheon2	year_2017	120days	Periconia	0	0		A1_G_0_3	A1_G_0_3	Periconia	0days	Suwon	year_2018	0
Chuncheon2	year_2017	140days	Curtobacterium	0.014931	0.0124446		A1_G_106_4B	A1_G_106_4B	Curtobacterium	106days	Suwon	year_2018	0		Chuncheon2	year_2017	120days	Phaeosphaeria	0	0		A1_G_0_3	A1_G_0_3	Phaeosphaeria	0days	Suwon	year_2018	0.00124037
Chuncheon2	year_2017	140days	Kineococcus	7.02172e-05	0.000210652		A1_G_106_4B	A1_G_106_4B	Kineococcus	106days	Suwon	year_2018	0		Chuncheon2	year_2017	120days	Pyrenochaetopsis	0.00127736	0.00262757		A1_G_0_3	A1_G_0_3	Pyrenochaetopsis	0days	Suwon	year_2018	0.0034308
Chuncheon2	year_2017	140days	Methylobacterium	0.049326	0.0196604		A1_G_106_4B	A1_G_106_4B	Methylobacterium	106days	Suwon	year_2018	0.102469		Chuncheon2	year_2017	120days	Sakaguchia	0	0		A1_G_0_3	A1_G_0_3	Sakaguchia	0days	Suwon	year_2018	0
Chuncheon2	year_2017	140days	Microbacterium	0.000519905	0.00155971		A1_G_106_4B	A1_G_106_4B	Microbacterium	106days	Suwon	year_2018	0		Chuncheon2	year_2017	120days	Setophoma	0.00853223	0.0144521		A1_G_0_3	A1_G_0_3	Setophoma	0days	Suwon	year_2018	0.00105563
Chuncheon2	year_2017	140days	Mucilaginibacter	0	0		A1_G_106_4B	A1_G_106_4B	Mucilaginibacter	106days	Suwon	year_2018	0		Chuncheon2	year_2017	120days	Sporobolomyces	0	0		A1_G_0_3	A1_G_0_3	Sporobolomyces	0days	Suwon	year_2018	0
Chuncheon2	year_2017	140days	Paenibacillus	4.08518e-05	0.000122555		A1_G_106_4B	A1_G_106_4B	Paenibacillus	106days	Suwon	year_2018	0		Chuncheon2	year_2017	120days	unidentified	0.681635	0.102362		A1_G_0_3	A1_G_0_3	unidentified	0days	Suwon	year_2018	0.769793
Chuncheon2	year_2017	140days	Pantoea	0.377909	0.169208		A1_G_106_4B	A1_G_106_4B	Pantoea	106days	Suwon	year_2018	0.61404		Chuncheon2	year_2017	140days	Alternaria	0.0114443	0.0289151		A1_G_0_4	A1_G_0_4	Alternaria	0days	Suwon	year_2018	0.0219069
Chuncheon2	year_2017	140days	Pseudomonas	0.00601866	0.00560703		A1_G_106_4B	A1_G_106_4B	Pseudomonas	106days	Suwon	year_2018	0.132939		Chuncheon2	year_2017	140days	Biappendiculispora	0	0		A1_G_0_4	A1_G_0_4	Biappendiculispora	0days	Suwon	year_2018	0
Chuncheon2	year_2017	140days	Sphingomonas	0.0197575	0.0157657		A1_G_106_4B	A1_G_106_4B	Sphingomonas	106days	Suwon	year_2018	0.147724		Chuncheon2	year_2017	140days	Cladosporium	0.000775648	0.00101975		A1_G_0_4	A1_G_0_4	Cladosporium	0days	Suwon	year_2018	0
Chuncheon2	year_2017	140days	unidentified	0.00330472	0.00728656		A1_G_106_4B	A1_G_106_4B	unidentified	106days	Suwon	year_2018	0		Chuncheon2	year_2017	140days	Curvularia	0.00301527	0.0036953		A1_G_0_4	A1_G_0_4	Curvularia	0days	Suwon	year_2018	0
Chuncheon2	year_2017	140days	Xanthomonas	0.0890655	0.0857715		A1_G_106_4B	A1_G_106_4B	Xanthomonas	106days	Suwon	year_2018	0.00154281		Chuncheon2	year_2017	140days	Fusarium	0.00476436	0.0142931		A1_G_0_4	A1_G_0_4	Fusarium	0days	Suwon	year_2018	0
Suwon	year_2017	80days	Allorhizobium-Neorhizobium-Pararhizobium-Rhizobium	0.00207813	0.00353544		A1_G_106_5B	A1_G_106_5B	Allorhizobium-Neorhizobium-Pararhizobium-Rhizobium	106days	Suwon	year_2018	0		Chuncheon2	year_2017	140days	Moesziomyces	0.0758383	0.0526298		A1_G_0_4	A1_G_0_4	Moesziomyces	0days	Suwon	year_2018	0.136798
Suwon	year_2017	80days	Aureimonas	0.00293258	0.00362159		A1_G_106_5B	A1_G_106_5B	Aureimonas	106days	Suwon	year_2018	0.0866068		Chuncheon2	year_2017	140days	Nigrospora	0.000715417	0.000746344		A1_G_0_4	A1_G_0_4	Nigrospora	0days	Suwon	year_2018	0.00059964
Suwon	year_2017	80days	Chryseobacterium	0.000231936	0.000695809		A1_G_106_5B	A1_G_106_5B	Chryseobacterium	106days	Suwon	year_2018	0		Chuncheon2	year_2017	140days	Occultifur	0	0		A1_G_0_4	A1_G_0_4	Occultifur	0days	Suwon	year_2018	0
Suwon	year_2017	80days	Curtobacterium	0	0		A1_G_106_5B	A1_G_106_5B	Curtobacterium	106days	Suwon	year_2018	0		Chuncheon2	year_2017	140days	Papiliotrema	0	0		A1_G_0_4	A1_G_0_4	Papiliotrema	0days	Suwon	year_2018	0
Suwon	year_2017	80days	Kineococcus	0.000583042	0.00174913		A1_G_106_5B	A1_G_106_5B	Kineococcus	106days	Suwon	year_2018	0		Chuncheon2	year_2017	140days	Paraphoma	0.000629455	0.000750677		A1_G_0_4	A1_G_0_4	Paraphoma	0days	Suwon	year_2018	0
Suwon	year_2017	80days	Methylobacterium	0.00267952	0.00355441		A1_G_106_5B	A1_G_106_5B	Methylobacterium	106days	Suwon	year_2018	0.24841		Chuncheon2	year_2017	140days	Periconia	0.000242785	0.000621453		A1_G_0_4	A1_G_0_4	Periconia	0days	Suwon	year_2018	0
Suwon	year_2017	80days	Microbacterium	0	0		A1_G_106_5B	A1_G_106_5B	Microbacterium	106days	Suwon	year_2018	0		Chuncheon2	year_2017	140days	Phaeosphaeria	0	0		A1_G_0_4	A1_G_0_4	Phaeosphaeria	0days	Suwon	year_2018	0
Suwon	year_2017	80days	Mucilaginibacter	0	0		A1_G_106_5B	A1_G_106_5B	Mucilaginibacter	106days	Suwon	year_2018	0		Chuncheon2	year_2017	140days	Pyrenochaetopsis	0.0326433	0.0958591		A1_G_0_4	A1_G_0_4	Pyrenochaetopsis	0days	Suwon	year_2018	0.000319808
Suwon	year_2017	80days	Paenibacillus	0.000785862	0.00201557		A1_G_106_5B	A1_G_106_5B	Paenibacillus	106days	Suwon	year_2018	0		Chuncheon2	year_2017	140days	Sakaguchia	8.54767e-06	2.5643e-05		A1_G_0_4	A1_G_0_4	Sakaguchia	0days	Suwon	year_2018	0.000479712
Suwon	year_2017	80days	Pantoea	0.0321175	0.0276439		A1_G_106_5B	A1_G_106_5B	Pantoea	106days	Suwon	year_2018	0		Chuncheon2	year_2017	140days	Setophoma	0.0492574	0.0687872		A1_G_0_4	A1_G_0_4	Setophoma	0days	Suwon	year_2018	0.226984
Suwon	year_2017	80days	Pseudomonas	0.000444964	0.00133489		A1_G_106_5B	A1_G_106_5B	Pseudomonas	106days	Suwon	year_2018	0.468388		Chuncheon2	year_2017	140days	Sporobolomyces	0	0		A1_G_0_4	A1_G_0_4	Sporobolomyces	0days	Suwon	year_2018	0.000119928
Suwon	year_2017	80days	Sphingomonas	0.0104914	0.0159089		A1_G_106_5B	A1_G_106_5B	Sphingomonas	106days	Suwon	year_2018	0.159371		Chuncheon2	year_2017	140days	unidentified	0.680892	0.130476		A1_G_0_4	A1_G_0_4	unidentified	0days	Suwon	year_2018	0.595882
Suwon	year_2017	80days	unidentified	0	0		A1_G_106_5B	A1_G_106_5B	unidentified	106days	Suwon	year_2018	0		Suwon	year_2017	80days	Alternaria	0.00772194	0.0202023		A1_G_0_5	A1_G_0_5	Alternaria	0days	Suwon	year_2018	0.00395434
Suwon	year_2017	80days	Xanthomonas	0.00183883	0.00369407		A1_G_106_5B	A1_G_106_5B	Xanthomonas	106days	Suwon	year_2018	0		Suwon	year_2017	80days	Biappendiculispora	0	0		A1_G_0_5	A1_G_0_5	Biappendiculispora	0days	Suwon	year_2018	0
Suwon	year_2017	120days	Allorhizobium-Neorhizobium-Pararhizobium-Rhizobium	0.00484872	0.0143663		A1_G_106_6B	A1_G_106_6B	Allorhizobium-Neorhizobium-Pararhizobium-Rhizobium	106days	Suwon	year_2018	0		Suwon	year_2017	80days	Cladosporium	0.0138557	0.0119308		A1_G_0_5	A1_G_0_5	Cladosporium	0days	Suwon	year_2018	0
Suwon	year_2017	120days	Aureimonas	0.0172553	0.0105886		A1_G_106_6B	A1_G_106_6B	Aureimonas	106days	Suwon	year_2018	0		Suwon	year_2017	80days	Curvularia	0.000532027	0.00159608		A1_G_0_5	A1_G_0_5	Curvularia	0days	Suwon	year_2018	0
Suwon	year_2017	120days	Chryseobacterium	0	0		A1_G_106_6B	A1_G_106_6B	Chryseobacterium	106days	Suwon	year_2018	0		Suwon	year_2017	80days	Fusarium	0	0		A1_G_0_5	A1_G_0_5	Fusarium	0days	Suwon	year_2018	0
Suwon	year_2017	120days	Curtobacterium	0.00238504	0.00389179		A1_G_106_6B	A1_G_106_6B	Curtobacterium	106days	Suwon	year_2018	0		Suwon	year_2017	80days	Moesziomyces	0.000227303	0.000554748		A1_G_0_5	A1_G_0_5	Moesziomyces	0days	Suwon	year_2018	0.0727335
Suwon	year_2017	120days	Kineococcus	5.92044e-05	0.000177613		A1_G_106_6B	A1_G_106_6B	Kineococcus	106days	Suwon	year_2018	0		Suwon	year_2017	80days	Nigrospora	0.0283734	0.0721183		A1_G_0_5	A1_G_0_5	Nigrospora	0days	Suwon	year_2018	0.000500883
Suwon	year_2017	120days	Methylobacterium	0.0977871	0.0304756		A1_G_106_6B	A1_G_106_6B	Methylobacterium	106days	Suwon	year_2018	0.123994		Suwon	year_2017	80days	Occultifur	0	0		A1_G_0_5	A1_G_0_5	Occultifur	0days	Suwon	year_2018	0
Suwon	year_2017	120days	Microbacterium	0.000509217	0.0010319		A1_G_106_6B	A1_G_106_6B	Microbacterium	106days	Suwon	year_2018	0		Suwon	year_2017	80days	Papiliotrema	0	0		A1_G_0_5	A1_G_0_5	Papiliotrema	0days	Suwon	year_2018	0
Suwon	year_2017	120days	Mucilaginibacter	0	0		A1_G_106_6B	A1_G_106_6B	Mucilaginibacter	106days	Suwon	year_2018	0		Suwon	year_2017	80days	Paraphoma	0	0		A1_G_0_5	A1_G_0_5	Paraphoma	0days	Suwon	year_2018	0
Suwon	year_2017	120days	Paenibacillus	0	0		A1_G_106_6B	A1_G_106_6B	Paenibacillus	106days	Suwon	year_2018	0		Suwon	year_2017	80days	Periconia	0.00385623	0.0115687		A1_G_0_5	A1_G_0_5	Periconia	0days	Suwon	year_2018	0
Suwon	year_2017	120days	Pantoea	0.76825	0.0670443		A1_G_106_6B	A1_G_106_6B	Pantoea	106days	Suwon	year_2018	0.657675		Suwon	year_2017	80days	Phaeosphaeria	0	0		A1_G_0_5	A1_G_0_5	Phaeosphaeria	0days	Suwon	year_2018	0.0237788
Suwon	year_2017	120days	Pseudomonas	0.0232658	0.0222101		A1_G_106_6B	A1_G_106_6B	Pseudomonas	106days	Suwon	year_2018	0		Suwon	year_2017	80days	Pyrenochaetopsis	0.000424326	0.00127298		A1_G_0_5	A1_G_0_5	Pyrenochaetopsis	0days	Suwon	year_2018	0.0361163
Suwon	year_2017	120days	Sphingomonas	0.0553291	0.0149397		A1_G_106_6B	A1_G_106_6B	Sphingomonas	106days	Suwon	year_2018	0.195876		Suwon	year_2017	80days	Sakaguchia	0	0		A1_G_0_5	A1_G_0_5	Sakaguchia	0days	Suwon	year_2018	0.00105449
Suwon	year_2017	120days	unidentified	0.0129534	0.00928153		A1_G_106_6B	A1_G_106_6B	unidentified	106days	Suwon	year_2018	0		Suwon	year_2017	80days	Setophoma	0.00129226	0.00264081		A1_G_0_5	A1_G_0_5	Setophoma	0days	Suwon	year_2018	0.0466876
Suwon	year_2017	120days	Xanthomonas	0.00654904	0.0196471		A1_G_106_6B	A1_G_106_6B	Xanthomonas	106days	Suwon	year_2018	0		Suwon	year_2017	80days	Sporobolomyces	0	0		A1_G_0_5	A1_G_0_5	Sporobolomyces	0days	Suwon	year_2018	0
Suwon	year_2017	140days	Allorhizobium-Neorhizobium-Pararhizobium-Rhizobium	0.14834	0.130737		A1_G_106_7B	A1_G_106_7B	Allorhizobium-Neorhizobium-Pararhizobium-Rhizobium	106days	Suwon	year_2018	0		Suwon	year_2017	80days	unidentified	0.767921	0.197423		A1_G_0_5	A1_G_0_5	unidentified	0days	Suwon	year_2018	0.803469
Suwon	year_2017	140days	Aureimonas	0.00866255	0.00797355		A1_G_106_7B	A1_G_106_7B	Aureimonas	106days	Suwon	year_2018	0.0285756		Suwon	year_2017	120days	Alternaria	0.0126336	0.0363929		A1_G_0_6	A1_G_0_6	Alternaria	0days	Suwon	year_2018	0
Suwon	year_2017	140days	Chryseobacterium	0.00147544	0.00442632		A1_G_106_7B	A1_G_106_7B	Chryseobacterium	106days	Suwon	year_2018	0		Suwon	year_2017	120days	Biappendiculispora	0	0		A1_G_0_6	A1_G_0_6	Biappendiculispora	0days	Suwon	year_2018	0
Suwon	year_2017	140days	Curtobacterium	0.0257146	0.0268476		A1_G_106_7B	A1_G_106_7B	Curtobacterium	106days	Suwon	year_2018	0.00103108		Suwon	year_2017	120days	Cladosporium	0.000734844	0.00162802		A1_G_0_6	A1_G_0_6	Cladosporium	0days	Suwon	year_2018	0
Suwon	year_2017	140days	Kineococcus	0.00770406	0.0121102		A1_G_106_7B	A1_G_106_7B	Kineococcus	106days	Suwon	year_2018	0		Suwon	year_2017	120days	Curvularia	0	0		A1_G_0_6	A1_G_0_6	Curvularia	0days	Suwon	year_2018	0
Suwon	year_2017	140days	Methylobacterium	0.0921032	0.0550893		A1_G_106_7B	A1_G_106_7B	Methylobacterium	106days	Suwon	year_2018	0.103992		Suwon	year_2017	120days	Fusarium	0	0		A1_G_0_6	A1_G_0_6	Fusarium	0days	Suwon	year_2018	0
Suwon	year_2017	140days	Microbacterium	7.53259e-05	0.000225978		A1_G_106_7B	A1_G_106_7B	Microbacterium	106days	Suwon	year_2018	0		Suwon	year_2017	120days	Moesziomyces	0.483728	0.148827		A1_G_0_6	A1_G_0_6	Moesziomyces	0days	Suwon	year_2018	0.0455741
Suwon	year_2017	140days	Mucilaginibacter	0.00132127	0.0026513		A1_G_106_7B	A1_G_106_7B	Mucilaginibacter	106days	Suwon	year_2018	0		Suwon	year_2017	120days	Nigrospora	0.001849	0.00331613		A1_G_0_6	A1_G_0_6	Nigrospora	0days	Suwon	year_2018	0.00121176
Suwon	year_2017	140days	Paenibacillus	4.74248e-05	0.000142274		A1_G_106_7B	A1_G_106_7B	Paenibacillus	106days	Suwon	year_2018	0		Suwon	year_2017	120days	Occultifur	0	0		A1_G_0_6	A1_G_0_6	Occultifur	0days	Suwon	year_2018	0
Suwon	year_2017	140days	Pantoea	0.360062	0.166119		A1_G_106_7B	A1_G_106_7B	Pantoea	106days	Suwon	year_2018	0.561202		Suwon	year_2017	120days	Papiliotrema	2.70249e-05	8.10748e-05		A1_G_0_6	A1_G_0_6	Papiliotrema	0days	Suwon	year_2018	0
Suwon	year_2017	140days	Pseudomonas	0.0368033	0.0377853		A1_G_106_7B	A1_G_106_7B	Pseudomonas	106days	Suwon	year_2018	0.133598		Suwon	year_2017	120days	Paraphoma	0	0		A1_G_0_6	A1_G_0_6	Paraphoma	0days	Suwon	year_2018	0
Suwon	year_2017	140days	Sphingomonas	0.0290185	0.0329516		A1_G_106_7B	A1_G_106_7B	Sphingomonas	106days	Suwon	year_2018	0.134777		Suwon	year_2017	120days	Periconia	0	0		A1_G_0_6	A1_G_0_6	Periconia	0days	Suwon	year_2018	0
Suwon	year_2017	140days	unidentified	0.00227835	0.00504914		A1_G_106_7B	A1_G_106_7B	unidentified	106days	Suwon	year_2018	0		Suwon	year_2017	120days	Phaeosphaeria	0.0307216	0.0919415		A1_G_0_6	A1_G_0_6	Phaeosphaeria	0days	Suwon	year_2018	0.00130043
Suwon	year_2017	140days	Xanthomonas	0.101724	0.0985257		A1_G_106_7B	A1_G_106_7B	Xanthomonas	106days	Suwon	year_2018	0		Suwon	year_2017	120days	Pyrenochaetopsis	0.00335691	0.00956042		A1_G_0_6	A1_G_0_6	Pyrenochaetopsis	0days	Suwon	year_2018	0.000472883
Suwon	year_2018	0days	Allorhizobium-Neorhizobium-Pararhizobium-Rhizobium	0.137817	0.101068		A1_G_106_8B	A1_G_106_8B	Allorhizobium-Neorhizobium-Pararhizobium-Rhizobium	106days	Suwon	year_2018	0		Suwon	year_2017	120days	Sakaguchia	0	0		A1_G_0_6	A1_G_0_6	Sakaguchia	0days	Suwon	year_2018	0
Suwon	year_2018	0days	Aureimonas	0.0313004	0.0250157		A1_G_106_8B	A1_G_106_8B	Aureimonas	106days	Suwon	year_2018	0.0109737		Suwon	year_2017	120days	Setophoma	0.00249026	0.0044822		A1_G_0_6	A1_G_0_6	Setophoma	0days	Suwon	year_2018	0.00174376
Suwon	year_2018	0days	Chryseobacterium	0.00254053	0.00959756		A1_G_106_8B	A1_G_106_8B	Chryseobacterium	106days	Suwon	year_2018	0		Suwon	year_2017	120days	Sporobolomyces	0	0		A1_G_0_6	A1_G_0_6	Sporobolomyces	0days	Suwon	year_2018	0
Suwon	year_2018	0days	Curtobacterium	0.0382311	0.0424706		A1_G_106_8B	A1_G_106_8B	Curtobacterium	106days	Suwon	year_2018	0		Suwon	year_2017	120days	unidentified	0.458357	0.150819		A1_G_0_6	A1_G_0_6	unidentified	0days	Suwon	year_2018	0.949195
Suwon	year_2018	0days	Kineococcus	0.00291011	0.00639625		A1_G_106_8B	A1_G_106_8B	Kineococcus	106days	Suwon	year_2018	0		Suwon	year_2017	140days	Alternaria	0.00727708	0.0129215		A1_G_0_7	A1_G_0_7	Alternaria	0days	Suwon	year_2018	0
Suwon	year_2018	0days	Methylobacterium	0.149448	0.060051		A1_G_106_8B	A1_G_106_8B	Methylobacterium	106days	Suwon	year_2018	0.138069		Suwon	year_2017	140days	Biappendiculispora	0.000275785	0.000827354		A1_G_0_7	A1_G_0_7	Biappendiculispora	0days	Suwon	year_2018	0
Suwon	year_2018	0days	Microbacterium	0.000908043	0.00272166		A1_G_106_8B	A1_G_106_8B	Microbacterium	106days	Suwon	year_2018	0		Suwon	year_2017	140days	Cladosporium	0.000177072	0.000342467		A1_G_0_7	A1_G_0_7	Cladosporium	0days	Suwon	year_2018	0
Suwon	year_2018	0days	Mucilaginibacter	8.3545e-05	0.000434113		A1_G_106_8B	A1_G_106_8B	Mucilaginibacter	106days	Suwon	year_2018	0		Suwon	year_2017	140days	Curvularia	0.000883871	0.00185619		A1_G_0_7	A1_G_0_7	Curvularia	0days	Suwon	year_2018	0
Suwon	year_2018	0days	Paenibacillus	0.0055125	0.0272949		A1_G_106_8B	A1_G_106_8B	Paenibacillus	106days	Suwon	year_2018	0		Suwon	year_2017	140days	Fusarium	8.32231e-06	2.49669e-05		A1_G_0_7	A1_G_0_7	Fusarium	0days	Suwon	year_2018	0
Suwon	year_2018	0days	Pantoea	0.345767	0.0865984		A1_G_106_8B	A1_G_106_8B	Pantoea	106days	Suwon	year_2018	0.530327		Suwon	year_2017	140days	Moesziomyces	0.188055	0.115751		A1_G_0_7	A1_G_0_7	Moesziomyces	0days	Suwon	year_2018	0.070599
Suwon	year_2018	0days	Pseudomonas	0.0503731	0.0417709		A1_G_106_8B	A1_G_106_8B	Pseudomonas	106days	Suwon	year_2018	0.014166		Suwon	year_2017	140days	Nigrospora	0.0414743	0.106589		A1_G_0_7	A1_G_0_7	Nigrospora	0days	Suwon	year_2018	0.202248
Suwon	year_2018	0days	Sphingomonas	0.0814087	0.037985		A1_G_106_8B	A1_G_106_8B	Sphingomonas	106days	Suwon	year_2018	0.254789		Suwon	year_2017	140days	Occultifur	0.00201258	0.0050367		A1_G_0_7	A1_G_0_7	Occultifur	0days	Suwon	year_2018	0
Suwon	year_2018	0days	unidentified	0.00692545	0.0153968		A1_G_106_8B	A1_G_106_8B	unidentified	106days	Suwon	year_2018	0		Suwon	year_2017	140days	Papiliotrema	0.000400281	0.00106317		A1_G_0_7	A1_G_0_7	Papiliotrema	0days	Suwon	year_2018	0
Suwon	year_2018	0days	Xanthomonas	0.030994	0.049559		A1_G_106_8B	A1_G_106_8B	Xanthomonas	106days	Suwon	year_2018	0		Suwon	year_2017	140days	Paraphoma	0.00949042	0.0283225		A1_G_0_7	A1_G_0_7	Paraphoma	0days	Suwon	year_2018	0
Suwon	year_2018	76days	Allorhizobium-Neorhizobium-Pararhizobium-Rhizobium	0.00994427	0.0192828		A1_G_106_9B	A1_G_106_9B	Allorhizobium-Neorhizobium-Pararhizobium-Rhizobium	106days	Suwon	year_2018	0		Suwon	year_2017	140days	Periconia	0.000457727	0.00137318		A1_G_0_7	A1_G_0_7	Periconia	0days	Suwon	year_2018	0
Suwon	year_2018	76days	Aureimonas	0	0		A1_G_106_9B	A1_G_106_9B	Aureimonas	106days	Suwon	year_2018	0.0122457		Suwon	year_2017	140days	Phaeosphaeria	7.54626e-05	0.000226388		A1_G_0_7	A1_G_0_7	Phaeosphaeria	0days	Suwon	year_2018	0.000338604
Suwon	year_2018	76days	Chryseobacterium	0	0		A1_G_106_9B	A1_G_106_9B	Chryseobacterium	106days	Suwon	year_2018	0		Suwon	year_2017	140days	Pyrenochaetopsis	0.00824184	0.0131147		A1_G_0_7	A1_G_0_7	Pyrenochaetopsis	0days	Suwon	year_2018	0.0952494
Suwon	year_2018	76days	Curtobacterium	0.00772126	0.0186063		A1_G_106_9B	A1_G_106_9B	Curtobacterium	106days	Suwon	year_2018	0		Suwon	year_2017	140days	Sakaguchia	0.00223621	0.00507355		A1_G_0_7	A1_G_0_7	Sakaguchia	0days	Suwon	year_2018	0
Suwon	year_2018	76days	Kineococcus	0	0		A1_G_106_9B	A1_G_106_9B	Kineococcus	106days	Suwon	year_2018	0		Suwon	year_2017	140days	Setophoma	0.0579331	0.0769432		A1_G_0_7	A1_G_0_7	Setophoma	0days	Suwon	year_2018	0.0151018
Suwon	year_2018	76days	Methylobacterium	0.0176572	0.0384813		A1_G_106_9B	A1_G_106_9B	Methylobacterium	106days	Suwon	year_2018	0.200498		Suwon	year_2017	140days	Sporobolomyces	0.000169521	0.000391507		A1_G_0_7	A1_G_0_7	Sporobolomyces	0days	Suwon	year_2018	0
Suwon	year_2018	76days	Microbacterium	0	0		A1_G_106_9B	A1_G_106_9B	Microbacterium	106days	Suwon	year_2018	0		Suwon	year_2017	140days	unidentified	0.669943	0.120876		A1_G_0_7	A1_G_0_7	unidentified	0days	Suwon	year_2018	0.609928
Suwon	year_2018	76days	Mucilaginibacter	0	0		A1_G_106_9B	A1_G_106_9B	Mucilaginibacter	106days	Suwon	year_2018	0		Suwon	year_2018	0days	Alternaria	0.0374109	0.0664167		A1_G_0_8	A1_G_0_8	Alternaria	0days	Suwon	year_2018	0.00666171
Suwon	year_2018	76days	Paenibacillus	0.000355843	0.00146718		A1_G_106_9B	A1_G_106_9B	Paenibacillus	106days	Suwon	year_2018	0		Suwon	year_2018	0days	Biappendiculispora	3.79734e-05	0.000197315		A1_G_0_8	A1_G_0_8	Biappendiculispora	0days	Suwon	year_2018	0
Suwon	year_2018	76days	Pantoea	0.0678279	0.108714		A1_G_106_9B	A1_G_106_9B	Pantoea	106days	Suwon	year_2018	0.474678		Suwon	year_2018	0days	Cladosporium	0.000909064	0.00303527		A1_G_0_8	A1_G_0_8	Cladosporium	0days	Suwon	year_2018	0
Suwon	year_2018	76days	Pseudomonas	0.00259191	0.0106867		A1_G_106_9B	A1_G_106_9B	Pseudomonas	106days	Suwon	year_2018	0.0296804		Suwon	year_2018	0days	Curvularia	0.000895869	0.00350305		A1_G_0_8	A1_G_0_8	Curvularia	0days	Suwon	year_2018	0
Suwon	year_2018	76days	Sphingomonas	0.0128738	0.0286311		A1_G_106_9B	A1_G_106_9B	Sphingomonas	106days	Suwon	year_2018	0.280614		Suwon	year_2018	0days	Fusarium	3.12062e-06	1.62152e-05		A1_G_0_8	A1_G_0_8	Fusarium	0days	Suwon	year_2018	0
Suwon	year_2018	76days	unidentified	0.000998791	0.00411812		A1_G_106_9B	A1_G_106_9B	unidentified	106days	Suwon	year_2018	0		Suwon	year_2018	0days	Moesziomyces	0.139111	0.072071		A1_G_0_8	A1_G_0_8	Moesziomyces	0days	Suwon	year_2018	0.0957493
Suwon	year_2018	76days	Xanthomonas	0.0016513	0.00521113		A1_G_106_9B	A1_G_106_9B	Xanthomonas	106days	Suwon	year_2018	0		Suwon	year_2018	0days	Nigrospora	0.0456993	0.117458		A1_G_0_8	A1_G_0_8	Nigrospora	0days	Suwon	year_2018	0.041687
Suwon	year_2018	90days	Allorhizobium-Neorhizobium-Pararhizobium-Rhizobium	0.00137487	0.00714401		A1_G_120_1B	A1_G_120_1B	Allorhizobium-Neorhizobium-Pararhizobium-Rhizobium	120days	Suwon	year_2018	0		Suwon	year_2018	0days	Occultifur	0.000226469	0.000653696		A1_G_0_8	A1_G_0_8	Occultifur	0days	Suwon	year_2018	0
Suwon	year_2018	90days	Aureimonas	0.0122642	0.0360015		A1_G_120_1B	A1_G_120_1B	Aureimonas	120days	Suwon	year_2018	0.0254741		Suwon	year_2018	0days	Papiliotrema	0.000383251	0.00181762		A1_G_0_8	A1_G_0_8	Papiliotrema	0days	Suwon	year_2018	0
Suwon	year_2018	90days	Chryseobacterium	0	0		A1_G_120_1B	A1_G_120_1B	Chryseobacterium	120days	Suwon	year_2018	0		Suwon	year_2018	0days	Paraphoma	0.000329167	0.00081679		A1_G_0_8	A1_G_0_8	Paraphoma	0days	Suwon	year_2018	0.00356145
Suwon	year_2018	90days	Curtobacterium	0.00773171	0.0201416		A1_G_120_1B	A1_G_120_1B	Curtobacterium	120days	Suwon	year_2018	0		Suwon	year_2018	0days	Periconia	0.000112027	0.000361516		A1_G_0_8	A1_G_0_8	Periconia	0days	Suwon	year_2018	0
Suwon	year_2018	90days	Kineococcus	0	0		A1_G_120_1B	A1_G_120_1B	Kineococcus	120days	Suwon	year_2018	0		Suwon	year_2018	0days	Phaeosphaeria	0.00582736	0.00960038		A1_G_0_8	A1_G_0_8	Phaeosphaeria	0days	Suwon	year_2018	0.00822465
Suwon	year_2018	90days	Methylobacterium	0.0122231	0.0230092		A1_G_120_1B	A1_G_120_1B	Methylobacterium	120days	Suwon	year_2018	0.185395		Suwon	year_2018	0days	Pyrenochaetopsis	0.016277	0.028842		A1_G_0_8	A1_G_0_8	Pyrenochaetopsis	0days	Suwon	year_2018	0.000743037
Suwon	year_2018	90days	Microbacterium	0	0		A1_G_120_1B	A1_G_120_1B	Microbacterium	120days	Suwon	year_2018	0		Suwon	year_2018	0days	Sakaguchia	0.000631489	0.00155334		A1_G_0_8	A1_G_0_8	Sakaguchia	0days	Suwon	year_2018	0
Suwon	year_2018	90days	Mucilaginibacter	0	0		A1_G_120_1B	A1_G_120_1B	Mucilaginibacter	120days	Suwon	year_2018	0		Suwon	year_2018	0days	Setophoma	0.025287	0.0474776		A1_G_0_8	A1_G_0_8	Setophoma	0days	Suwon	year_2018	0.00245971
Suwon	year_2018	90days	Paenibacillus	0	0		A1_G_120_1B	A1_G_120_1B	Paenibacillus	120days	Suwon	year_2018	0		Suwon	year_2018	0days	Sporobolomyces	3.20026e-05	0.00011398		A1_G_0_8	A1_G_0_8	Sporobolomyces	0days	Suwon	year_2018	0
Suwon	year_2018	90days	Pantoea	0.346242	0.254681		A1_G_120_1B	A1_G_120_1B	Pantoea	120days	Suwon	year_2018	0.567789		Suwon	year_2018	0days	unidentified	0.655149	0.190706		A1_G_0_8	A1_G_0_8	unidentified	0days	Suwon	year_2018	0.837198
Suwon	year_2018	90days	Pseudomonas	0.20102	0.23931		A1_G_120_1B	A1_G_120_1B	Pseudomonas	120days	Suwon	year_2018	0.00976507		Suwon	year_2018	76days	Alternaria	0.0245676	0.029391		A1_G_0_9	A1_G_0_9	Alternaria	0days	Suwon	year_2018	0
Suwon	year_2018	90days	Sphingomonas	0.230095	0.21083		A1_G_120_1B	A1_G_120_1B	Sphingomonas	120days	Suwon	year_2018	0.108406		Suwon	year_2018	76days	Biappendiculispora	0	0		A1_G_0_9	A1_G_0_9	Biappendiculispora	0days	Suwon	year_2018	0
Suwon	year_2018	90days	unidentified	0.00076365	0.00396804		A1_G_120_1B	A1_G_120_1B	unidentified	120days	Suwon	year_2018	0		Suwon	year_2018	76days	Cladosporium	0.0146902	0.0135227		A1_G_0_9	A1_G_0_9	Cladosporium	0days	Suwon	year_2018	0
Suwon	year_2018	90days	Xanthomonas	0.00453783	0.0157585		A1_G_120_1B	A1_G_120_1B	Xanthomonas	120days	Suwon	year_2018	0		Suwon	year_2018	76days	Curvularia	0.000431445	0.00127005		A1_G_0_9	A1_G_0_9	Curvularia	0days	Suwon	year_2018	0
Suwon	year_2018	106days	Allorhizobium-Neorhizobium-Pararhizobium-Rhizobium	0.00116952	0.00547448		A1_G_120_2B	A1_G_120_2B	Allorhizobium-Neorhizobium-Pararhizobium-Rhizobium	120days	Suwon	year_2018	0		Suwon	year_2018	76days	Fusarium	0.000248514	0.000723492		A1_G_0_9	A1_G_0_9	Fusarium	0days	Suwon	year_2018	0
Suwon	year_2018	106days	Aureimonas	0.0143524	0.023618		A1_G_120_2B	A1_G_120_2B	Aureimonas	120days	Suwon	year_2018	0.140395		Suwon	year_2018	76days	Moesziomyces	4.25062e-05	0.000180338		A1_G_0_9	A1_G_0_9	Moesziomyces	0days	Suwon	year_2018	0.111791
Suwon	year_2018	106days	Chryseobacterium	0	0		A1_G_120_2B	A1_G_120_2B	Chryseobacterium	120days	Suwon	year_2018	0		Suwon	year_2018	76days	Nigrospora	0.0533394	0.0770432		A1_G_0_9	A1_G_0_9	Nigrospora	0days	Suwon	year_2018	0.0090104
Suwon	year_2018	106days	Curtobacterium	0.000377902	0.00150278		A1_G_120_2B	A1_G_120_2B	Curtobacterium	120days	Suwon	year_2018	0.0520588		Suwon	year_2018	76days	Occultifur	0	0		A1_G_0_9	A1_G_0_9	Occultifur	0days	Suwon	year_2018	0
Suwon	year_2018	106days	Kineococcus	0	0		A1_G_120_2B	A1_G_120_2B	Kineococcus	120days	Suwon	year_2018	0		Suwon	year_2018	76days	Papiliotrema	0.000436182	0.00146773		A1_G_0_9	A1_G_0_9	Papiliotrema	0days	Suwon	year_2018	0
Suwon	year_2018	106days	Methylobacterium	0.097417	0.0653185		A1_G_120_2B	A1_G_120_2B	Methylobacterium	120days	Suwon	year_2018	0		Suwon	year_2018	76days	Paraphoma	0	0		A1_G_0_9	A1_G_0_9	Paraphoma	0days	Suwon	year_2018	0.000851987
Suwon	year_2018	106days	Microbacterium	0.00140428	0.00729686		A1_G_120_2B	A1_G_120_2B	Microbacterium	120days	Suwon	year_2018	0		Suwon	year_2018	76days	Periconia	0	0		A1_G_0_9	A1_G_0_9	Periconia	0days	Suwon	year_2018	0
Suwon	year_2018	106days	Mucilaginibacter	0	0		A1_G_120_2B	A1_G_120_2B	Mucilaginibacter	120days	Suwon	year_2018	0		Suwon	year_2018	76days	Phaeosphaeria	0	0		A1_G_0_9	A1_G_0_9	Phaeosphaeria	0days	Suwon	year_2018	0
Suwon	year_2018	106days	Paenibacillus	0	0		A1_G_120_2B	A1_G_120_2B	Paenibacillus	120days	Suwon	year_2018	0		Suwon	year_2018	76days	Pyrenochaetopsis	0.00247551	0.00438512		A1_G_0_9	A1_G_0_9	Pyrenochaetopsis	0days	Suwon	year_2018	0.0111275
Suwon	year_2018	106days	Pantoea	0.496574	0.199658		A1_G_120_2B	A1_G_120_2B	Pantoea	120days	Suwon	year_2018	0.450209		Suwon	year_2018	76days	Sakaguchia	0	0		A1_G_0_9	A1_G_0_9	Sakaguchia	0days	Suwon	year_2018	0.00069708
Suwon	year_2018	106days	Pseudomonas	0.0945852	0.1177		A1_G_120_2B	A1_G_120_2B	Pseudomonas	120days	Suwon	year_2018	0		Suwon	year_2018	76days	Setophoma	0.000788893	0.00192011		A1_G_0_9	A1_G_0_9	Setophoma	0days	Suwon	year_2018	0.00180724
Suwon	year_2018	106days	Sphingomonas	0.169952	0.104513		A1_G_120_2B	A1_G_120_2B	Sphingomonas	120days	Suwon	year_2018	0.288409		Suwon	year_2018	76days	Sporobolomyces	0	0		A1_G_0_9	A1_G_0_9	Sporobolomyces	0days	Suwon	year_2018	0
Suwon	year_2018	106days	unidentified	0.0122145	0.0357753		A1_G_120_2B	A1_G_120_2B	unidentified	120days	Suwon	year_2018	0		Suwon	year_2018	76days	unidentified	0.641342	0.19379		A1_G_0_9	A1_G_0_9	unidentified	0days	Suwon	year_2018	0.861565
Suwon	year_2018	106days	Xanthomonas	0.0390256	0.0912986		A1_G_120_2B	A1_G_120_2B	Xanthomonas	120days	Suwon	year_2018	0		Suwon	year_2018	90days	Alternaria	0.0211054	0.0522899		A1_G_106_1F	UF1A1_G_106	Alternaria	106days	Suwon	year_2018	0.0134364
Suwon	year_2018	120days	Allorhizobium-Neorhizobium-Pararhizobium-Rhizobium	0.000713883	0.00370944		A1_G_120_3B	A1_G_120_3B	Allorhizobium-Neorhizobium-Pararhizobium-Rhizobium	120days	Suwon	year_2018	0		Suwon	year_2018	90days	Biappendiculispora	0	0		A1_G_106_1F	UF1A1_G_106	Biappendiculispora	106days	Suwon	year_2018	0
Suwon	year_2018	120days	Aureimonas	0.031869	0.0349827		A1_G_120_3B	A1_G_120_3B	Aureimonas	120days	Suwon	year_2018	0		Suwon	year_2018	90days	Cladosporium	0.0505869	0.144846		A1_G_106_1F	UF1A1_G_106	Cladosporium	106days	Suwon	year_2018	0.00625805
Suwon	year_2018	120days	Chryseobacterium	0	0		A1_G_120_3B	A1_G_120_3B	Chryseobacterium	120days	Suwon	year_2018	0		Suwon	year_2018	90days	Curvularia	0.000353243	0.00112925		A1_G_106_1F	UF1A1_G_106	Curvularia	106days	Suwon	year_2018	0.594975
Suwon	year_2018	120days	Curtobacterium	0.00536686	0.0153139		A1_G_120_3B	A1_G_120_3B	Curtobacterium	120days	Suwon	year_2018	0		Suwon	year_2018	90days	Fusarium	0.000927181	0.00287202		A1_G_106_1F	UF1A1_G_106	Fusarium	106days	Suwon	year_2018	0.00133444
Suwon	year_2018	120days	Kineococcus	0	0		A1_G_120_3B	A1_G_120_3B	Kineococcus	120days	Suwon	year_2018	0		Suwon	year_2018	90days	Moesziomyces	0.0425979	0.068857		A1_G_106_1F	UF1A1_G_106	Moesziomyces	106days	Suwon	year_2018	0.326063
Suwon	year_2018	120days	Methylobacterium	0.131806	0.0622158		A1_G_120_3B	A1_G_120_3B	Methylobacterium	120days	Suwon	year_2018	0.179634		Suwon	year_2018	90days	Nigrospora	0.207439	0.209204		A1_G_106_1F	UF1A1_G_106	Nigrospora	106days	Suwon	year_2018	0.0350175
Suwon	year_2018	120days	Microbacterium	0.00322766	0.00826779		A1_G_120_3B	A1_G_120_3B	Microbacterium	120days	Suwon	year_2018	0		Suwon	year_2018	90days	Occultifur	0	0		A1_G_106_1F	UF1A1_G_106	Occultifur	106days	Suwon	year_2018	0
Suwon	year_2018	120days	Mucilaginibacter	0	0		A1_G_120_3B	A1_G_120_3B	Mucilaginibacter	120days	Suwon	year_2018	0		Suwon	year_2018	90days	Papiliotrema	0.000151811	0.00055269		A1_G_106_1F	UF1A1_G_106	Papiliotrema	106days	Suwon	year_2018	0
Suwon	year_2018	120days	Paenibacillus	0.0164768	0.0667326		A1_G_120_3B	A1_G_120_3B	Paenibacillus	120days	Suwon	year_2018	0		Suwon	year_2018	90days	Paraphoma	0	0		A1_G_106_1F	UF1A1_G_106	Paraphoma	106days	Suwon	year_2018	0
Suwon	year_2018	120days	Pantoea	0.600687	0.129095		A1_G_120_3B	A1_G_120_3B	Pantoea	120days	Suwon	year_2018	0.723557		Suwon	year_2018	90days	Periconia	0	0		A1_G_106_1F	UF1A1_G_106	Periconia	106days	Suwon	year_2018	0
Suwon	year_2018	120days	Pseudomonas	0.0317305	0.0309934		A1_G_120_3B	A1_G_120_3B	Pseudomonas	120days	Suwon	year_2018	0.0392016		Suwon	year_2018	90days	Phaeosphaeria	0	0		A1_G_106_1F	UF1A1_G_106	Phaeosphaeria	106days	Suwon	year_2018	0
Suwon	year_2018	120days	Sphingomonas	0.0882483	0.0619654		A1_G_120_3B	A1_G_120_3B	Sphingomonas	120days	Suwon	year_2018	0.0544998		Suwon	year_2018	90days	Pyrenochaetopsis	0.0011863	0.00256179		A1_G_106_1F	UF1A1_G_106	Pyrenochaetopsis	106days	Suwon	year_2018	0
Suwon	year_2018	120days	unidentified	0.00296835	0.00895507		A1_G_120_3B	A1_G_120_3B	unidentified	120days	Suwon	year_2018	0		Suwon	year_2018	90days	Sakaguchia	0	0		A1_G_106_1F	UF1A1_G_106	Sakaguchia	106days	Suwon	year_2018	0
Suwon	year_2018	120days	Xanthomonas	0.0247234	0.0637205		A1_G_120_3B	A1_G_120_3B	Xanthomonas	120days	Suwon	year_2018	0		Suwon	year_2018	90days	Setophoma	0.000575439	0.00233589		A1_G_106_1F	UF1A1_G_106	Setophoma	106days	Suwon	year_2018	0
Suwon	year_2018	141days	Allorhizobium-Neorhizobium-Pararhizobium-Rhizobium	0.00790025	0.0180584		A1_G_120_4B	A1_G_120_4B	Allorhizobium-Neorhizobium-Pararhizobium-Rhizobium	120days	Suwon	year_2018	0.0192748		Suwon	year_2018	90days	Sporobolomyces	0	0		A1_G_106_1F	UF1A1_G_106	Sporobolomyces	106days	Suwon	year_2018	0
Suwon	year_2018	141days	Aureimonas	0.0560021	0.0509443		A1_G_120_4B	A1_G_120_4B	Aureimonas	120days	Suwon	year_2018	0.00930044		Suwon	year_2018	90days	unidentified	0.539053	0.303875		A1_G_106_1F	UF1A1_G_106	unidentified	106days	Suwon	year_2018	0.0082367
Suwon	year_2018	141days	Chryseobacterium	0.0030138	0.0110482		A1_G_120_4B	A1_G_120_4B	Chryseobacterium	120days	Suwon	year_2018	0		Suwon	year_2018	106days	Alternaria	0.0376302	0.173789		A1_G_106_2F	UF1A1_G_106	Alternaria	106days	Suwon	year_2018	0
Suwon	year_2018	141days	Curtobacterium	0.044708	0.0656586		A1_G_120_4B	A1_G_120_4B	Curtobacterium	120days	Suwon	year_2018	0		Suwon	year_2018	106days	Biappendiculispora	0	0		A1_G_106_2F	UF1A1_G_106	Biappendiculispora	106days	Suwon	year_2018	0
Suwon	year_2018	141days	Kineococcus	0.00269435	0.0135583		A1_G_120_4B	A1_G_120_4B	Kineococcus	120days	Suwon	year_2018	0		Suwon	year_2018	106days	Cladosporium	0.00834883	0.0350768		A1_G_106_2F	UF1A1_G_106	Cladosporium	106days	Suwon	year_2018	0
Suwon	year_2018	141days	Methylobacterium	0.186586	0.0624204		A1_G_120_4B	A1_G_120_4B	Methylobacterium	120days	Suwon	year_2018	0.0884216		Suwon	year_2018	106days	Curvularia	0.0390328	0.141602		A1_G_106_2F	UF1A1_G_106	Curvularia	106days	Suwon	year_2018	0
Suwon	year_2018	141days	Microbacterium	0.00417247	0.00954123		A1_G_120_4B	A1_G_120_4B	Microbacterium	120days	Suwon	year_2018	0		Suwon	year_2018	106days	Fusarium	0.000180748	0.000719802		A1_G_106_2F	UF1A1_G_106	Fusarium	106days	Suwon	year_2018	0
Suwon	year_2018	141days	Mucilaginibacter	0.00022215	0.0010399		A1_G_120_4B	A1_G_120_4B	Mucilaginibacter	120days	Suwon	year_2018	0		Suwon	year_2018	106days	Moesziomyces	0.708405	0.2924		A1_G_106_2F	UF1A1_G_106	Moesziomyces	106days	Suwon	year_2018	0.972889
Suwon	year_2018	141days	Paenibacillus	0.00570168	0.0139967		A1_G_120_4B	A1_G_120_4B	Paenibacillus	120days	Suwon	year_2018	0		Suwon	year_2018	106days	Nigrospora	0.00375247	0.0081496		A1_G_106_2F	UF1A1_G_106	Nigrospora	106days	Suwon	year_2018	0
Suwon	year_2018	141days	Pantoea	0.395426	0.127802		A1_G_120_4B	A1_G_120_4B	Pantoea	120days	Suwon	year_2018	0.418385		Suwon	year_2018	106days	Occultifur	0	0		A1_G_106_2F	UF1A1_G_106	Occultifur	106days	Suwon	year_2018	0
Suwon	year_2018	141days	Pseudomonas	0.069916	0.0792737		A1_G_120_4B	A1_G_120_4B	Pseudomonas	120days	Suwon	year_2018	0.0254751		Suwon	year_2018	106days	Papiliotrema	0	0		A1_G_106_2F	UF1A1_G_106	Papiliotrema	106days	Suwon	year_2018	0
Suwon	year_2018	141days	Sphingomonas	0.113002	0.0486781		A1_G_120_4B	A1_G_120_4B	Sphingomonas	120days	Suwon	year_2018	0.0467718		Suwon	year_2018	106days	Paraphoma	0	0		A1_G_106_2F	UF1A1_G_106	Paraphoma	106days	Suwon	year_2018	0
Suwon	year_2018	141days	unidentified	0.00103215	0.00410559		A1_G_120_4B	A1_G_120_4B	unidentified	120days	Suwon	year_2018	0		Suwon	year_2018	106days	Periconia	1.29455e-05	6.72667e-05		A1_G_106_2F	UF1A1_G_106	Periconia	106days	Suwon	year_2018	0
Suwon	year_2018	141days	Xanthomonas	0.0207647	0.0461383		A1_G_120_4B	A1_G_120_4B	Xanthomonas	120days	Suwon	year_2018	0.0985308		Suwon	year_2018	106days	Phaeosphaeria	0	0		A1_G_106_2F	UF1A1_G_106	Phaeosphaeria	106days	Suwon	year_2018	0
							A1_G_120_5B	A1_G_120_5B	Allorhizobium-Neorhizobium-Pararhizobium-Rhizobium	120days	Suwon	year_2018	0		Suwon	year_2018	106days	Pyrenochaetopsis	0	0		A1_G_106_2F	UF1A1_G_106	Pyrenochaetopsis	106days	Suwon	year_2018	0
							A1_G_120_5B	A1_G_120_5B	Aureimonas	120days	Suwon	year_2018	0.0210253		Suwon	year_2018	106days	Sakaguchia	0	0		A1_G_106_2F	UF1A1_G_106	Sakaguchia	106days	Suwon	year_2018	0
							A1_G_120_5B	A1_G_120_5B	Chryseobacterium	120days	Suwon	year_2018	0		Suwon	year_2018	106days	Setophoma	0.000434775	0.0015394		A1_G_106_2F	UF1A1_G_106	Setophoma	106days	Suwon	year_2018	0
							A1_G_120_5B	A1_G_120_5B	Curtobacterium	120days	Suwon	year_2018	0		Suwon	year_2018	106days	Sporobolomyces	0	0		A1_G_106_2F	UF1A1_G_106	Sporobolomyces	106days	Suwon	year_2018	0
							A1_G_120_5B	A1_G_120_5B	Kineococcus	120days	Suwon	year_2018	0		Suwon	year_2018	106days	unidentified	0.130691	0.202876		A1_G_106_2F	UF1A1_G_106	unidentified	106days	Suwon	year_2018	0.0120396
							A1_G_120_5B	A1_G_120_5B	Methylobacterium	120days	Suwon	year_2018	0.111746		Suwon	year_2018	120days	Alternaria	0.165035	0.163411		A1_G_106_3F	UF1A1_G_106	Alternaria	106days	Suwon	year_2018	0
							A1_G_120_5B	A1_G_120_5B	Microbacterium	120days	Suwon	year_2018	0		Suwon	year_2018	120days	Biappendiculispora	2.00566e-05	0.000104217		A1_G_106_3F	UF1A1_G_106	Biappendiculispora	106days	Suwon	year_2018	0
							A1_G_120_5B	A1_G_120_5B	Mucilaginibacter	120days	Suwon	year_2018	0		Suwon	year_2018	120days	Cladosporium	0.0215921	0.0600918		A1_G_106_3F	UF1A1_G_106	Cladosporium	106days	Suwon	year_2018	0.000245298
							A1_G_120_5B	A1_G_120_5B	Paenibacillus	120days	Suwon	year_2018	0		Suwon	year_2018	120days	Curvularia	0.0367337	0.127239		A1_G_106_3F	UF1A1_G_106	Curvularia	106days	Suwon	year_2018	0
							A1_G_120_5B	A1_G_120_5B	Pantoea	120days	Suwon	year_2018	0.671252		Suwon	year_2018	120days	Fusarium	0.00347273	0.0179831		A1_G_106_3F	UF1A1_G_106	Fusarium	106days	Suwon	year_2018	0
							A1_G_120_5B	A1_G_120_5B	Pseudomonas	120days	Suwon	year_2018	0.0268657		Suwon	year_2018	120days	Moesziomyces	0.179397	0.200565		A1_G_106_3F	UF1A1_G_106	Moesziomyces	106days	Suwon	year_2018	0.913083
							A1_G_120_5B	A1_G_120_5B	Sphingomonas	120days	Suwon	year_2018	0.169111		Suwon	year_2018	120days	Nigrospora	0.0112985	0.0335619		A1_G_106_3F	UF1A1_G_106	Nigrospora	106days	Suwon	year_2018	0.00147179
							A1_G_120_5B	A1_G_120_5B	unidentified	120days	Suwon	year_2018	0		Suwon	year_2018	120days	Occultifur	0	0		A1_G_106_3F	UF1A1_G_106	Occultifur	106days	Suwon	year_2018	0
							A1_G_120_5B	A1_G_120_5B	Xanthomonas	120days	Suwon	year_2018	0		Suwon	year_2018	120days	Papiliotrema	0.000277645	0.000473695		A1_G_106_3F	UF1A1_G_106	Papiliotrema	106days	Suwon	year_2018	0
							A1_G_120_6B	A1_G_120_6B	Allorhizobium-Neorhizobium-Pararhizobium-Rhizobium	120days	Suwon	year_2018	0		Suwon	year_2018	120days	Paraphoma	7.52123e-06	3.90815e-05		A1_G_106_3F	UF1A1_G_106	Paraphoma	106days	Suwon	year_2018	0
							A1_G_120_6B	A1_G_120_6B	Aureimonas	120days	Suwon	year_2018	0.0395145		Suwon	year_2018	120days	Periconia	0.000307278	0.0014178		A1_G_106_3F	UF1A1_G_106	Periconia	106days	Suwon	year_2018	0
							A1_G_120_6B	A1_G_120_6B	Chryseobacterium	120days	Suwon	year_2018	0		Suwon	year_2018	120days	Phaeosphaeria	0.00101877	0.00420247		A1_G_106_3F	UF1A1_G_106	Phaeosphaeria	106days	Suwon	year_2018	0
							A1_G_120_6B	A1_G_120_6B	Curtobacterium	120days	Suwon	year_2018	0		Suwon	year_2018	120days	Pyrenochaetopsis	0.00639525	0.0146873		A1_G_106_3F	UF1A1_G_106	Pyrenochaetopsis	106days	Suwon	year_2018	0
							A1_G_120_6B	A1_G_120_6B	Kineococcus	120days	Suwon	year_2018	0		Suwon	year_2018	120days	Sakaguchia	0	0		A1_G_106_3F	UF1A1_G_106	Sakaguchia	106days	Suwon	year_2018	0
							A1_G_120_6B	A1_G_120_6B	Methylobacterium	120days	Suwon	year_2018	0.0938791		Suwon	year_2018	120days	Setophoma	0.0375165	0.0528081		A1_G_106_3F	UF1A1_G_106	Setophoma	106days	Suwon	year_2018	0
							A1_G_120_6B	A1_G_120_6B	Microbacterium	120days	Suwon	year_2018	0		Suwon	year_2018	120days	Sporobolomyces	7.10601e-05	0.000216878		A1_G_106_3F	UF1A1_G_106	Sporobolomyces	106days	Suwon	year_2018	0
							A1_G_120_6B	A1_G_120_6B	Mucilaginibacter	120days	Suwon	year_2018	0		Suwon	year_2018	120days	unidentified	0.471341	0.217167		A1_G_106_3F	UF1A1_G_106	unidentified	106days	Suwon	year_2018	0.0707277
							A1_G_120_6B	A1_G_120_6B	Paenibacillus	120days	Suwon	year_2018	0		Suwon	year_2018	141days	Alternaria	0.198204	0.131253		A1_G_106_4F	UF1A1_G_106	Alternaria	106days	Suwon	year_2018	0
							A1_G_120_6B	A1_G_120_6B	Pantoea	120days	Suwon	year_2018	0.443053		Suwon	year_2018	141days	Biappendiculispora	6.43507e-06	3.34376e-05		A1_G_106_4F	UF1A1_G_106	Biappendiculispora	106days	Suwon	year_2018	0
							A1_G_120_6B	A1_G_120_6B	Pseudomonas	120days	Suwon	year_2018	0.0573347		Suwon	year_2018	141days	Cladosporium	0.0161351	0.0572868		A1_G_106_4F	UF1A1_G_106	Cladosporium	106days	Suwon	year_2018	0.000267791
							A1_G_120_6B	A1_G_120_6B	Sphingomonas	120days	Suwon	year_2018	0.0389979		Suwon	year_2018	141days	Curvularia	0.054491	0.174147		A1_G_106_4F	UF1A1_G_106	Curvularia	106days	Suwon	year_2018	0.456584
							A1_G_120_6B	A1_G_120_6B	unidentified	120days	Suwon	year_2018	0		Suwon	year_2018	141days	Fusarium	0.000198094	0.000731836		A1_G_106_4F	UF1A1_G_106	Fusarium	106days	Suwon	year_2018	0
							A1_G_120_6B	A1_G_120_6B	Xanthomonas	120days	Suwon	year_2018	0.281379		Suwon	year_2018	141days	Moesziomyces	0.034531	0.0422052		A1_G_106_4F	UF1A1_G_106	Moesziomyces	106days	Suwon	year_2018	0.498092
							A1_G_120_7B	A1_G_120_7B	Allorhizobium-Neorhizobium-Pararhizobium-Rhizobium	120days	Suwon	year_2018	0		Suwon	year_2018	141days	Nigrospora	0.00200339	0.00370584		A1_G_106_4F	UF1A1_G_106	Nigrospora	106days	Suwon	year_2018	0.0014059
							A1_G_120_7B	A1_G_120_7B	Aureimonas	120days	Suwon	year_2018	0.0364736		Suwon	year_2018	141days	Occultifur	7.76458e-06	4.03459e-05		A1_G_106_4F	UF1A1_G_106	Occultifur	106days	Suwon	year_2018	0
							A1_G_120_7B	A1_G_120_7B	Chryseobacterium	120days	Suwon	year_2018	0		Suwon	year_2018	141days	Papiliotrema	0.000680988	0.00225163		A1_G_106_4F	UF1A1_G_106	Papiliotrema	106days	Suwon	year_2018	0
							A1_G_120_7B	A1_G_120_7B	Curtobacterium	120days	Suwon	year_2018	0		Suwon	year_2018	141days	Paraphoma	0.00010403	0.000283721		A1_G_106_4F	UF1A1_G_106	Paraphoma	106days	Suwon	year_2018	0
							A1_G_120_7B	A1_G_120_7B	Kineococcus	120days	Suwon	year_2018	0		Suwon	year_2018	141days	Periconia	0.00196951	0.00639873		A1_G_106_4F	UF1A1_G_106	Periconia	106days	Suwon	year_2018	0
							A1_G_120_7B	A1_G_120_7B	Methylobacterium	120days	Suwon	year_2018	0.0954192		Suwon	year_2018	141days	Phaeosphaeria	0.00199684	0.00488124		A1_G_106_4F	UF1A1_G_106	Phaeosphaeria	106days	Suwon	year_2018	0
							A1_G_120_7B	A1_G_120_7B	Microbacterium	120days	Suwon	year_2018	0		Suwon	year_2018	141days	Pyrenochaetopsis	0.00199939	0.0046457		A1_G_106_4F	UF1A1_G_106	Pyrenochaetopsis	106days	Suwon	year_2018	0
							A1_G_120_7B	A1_G_120_7B	Mucilaginibacter	120days	Suwon	year_2018	0		Suwon	year_2018	141days	Sakaguchia	2.11911e-05	0.000110112		A1_G_106_4F	UF1A1_G_106	Sakaguchia	106days	Suwon	year_2018	0
							A1_G_120_7B	A1_G_120_7B	Paenibacillus	120days	Suwon	year_2018	0		Suwon	year_2018	141days	Setophoma	0.0749164	0.0853859		A1_G_106_4F	UF1A1_G_106	Setophoma	106days	Suwon	year_2018	0
							A1_G_120_7B	A1_G_120_7B	Pantoea	120days	Suwon	year_2018	0.315817		Suwon	year_2018	141days	Sporobolomyces	0.000138101	0.000665372		A1_G_106_4F	UF1A1_G_106	Sporobolomyces	106days	Suwon	year_2018	0
							A1_G_120_7B	A1_G_120_7B	Pseudomonas	120days	Suwon	year_2018	0.12567		Suwon	year_2018	141days	unidentified	0.534612	0.166368		A1_G_106_4F	UF1A1_G_106	unidentified	106days	Suwon	year_2018	0.0208877
							A1_G_120_7B	A1_G_120_7B	Sphingomonas	120days	Suwon	year_2018	0.0636128									A1_G_106_5F	UF1A1_G_106	Alternaria	106days	Suwon	year_2018	0
							A1_G_120_7B	A1_G_120_7B	unidentified	120days	Suwon	year_2018	0									A1_G_106_5F	UF1A1_G_106	Biappendiculispora	106days	Suwon	year_2018	0
							A1_G_120_7B	A1_G_120_7B	Xanthomonas	120days	Suwon	year_2018	0									A1_G_106_5F	UF1A1_G_106	Cladosporium	106days	Suwon	year_2018	0
							A1_G_120_8B	A1_G_120_8B	Allorhizobium-Neorhizobium-Pararhizobium-Rhizobium	120days	Suwon	year_2018	0									A1_G_106_5F	UF1A1_G_106	Curvularia	106days	Suwon	year_2018	0
							A1_G_120_8B	A1_G_120_8B	Aureimonas	120days	Suwon	year_2018	0.0460829									A1_G_106_5F	UF1A1_G_106	Fusarium	106days	Suwon	year_2018	0
							A1_G_120_8B	A1_G_120_8B	Chryseobacterium	120days	Suwon	year_2018	0									A1_G_106_5F	UF1A1_G_106	Moesziomyces	106days	Suwon	year_2018	0.0153719
							A1_G_120_8B	A1_G_120_8B	Curtobacterium	120days	Suwon	year_2018	0.0246215									A1_G_106_5F	UF1A1_G_106	Nigrospora	106days	Suwon	year_2018	0.00219599
							A1_G_120_8B	A1_G_120_8B	Kineococcus	120days	Suwon	year_2018	0									A1_G_106_5F	UF1A1_G_106	Occultifur	106days	Suwon	year_2018	0
							A1_G_120_8B	A1_G_120_8B	Methylobacterium	120days	Suwon	year_2018	0.14391									A1_G_106_5F	UF1A1_G_106	Papiliotrema	106days	Suwon	year_2018	0
							A1_G_120_8B	A1_G_120_8B	Microbacterium	120days	Suwon	year_2018	0									A1_G_106_5F	UF1A1_G_106	Paraphoma	106days	Suwon	year_2018	0
							A1_G_120_8B	A1_G_120_8B	Mucilaginibacter	120days	Suwon	year_2018	0									A1_G_106_5F	UF1A1_G_106	Periconia	106days	Suwon	year_2018	0
							A1_G_120_8B	A1_G_120_8B	Paenibacillus	120days	Suwon	year_2018	0									A1_G_106_5F	UF1A1_G_106	Phaeosphaeria	106days	Suwon	year_2018	0
							A1_G_120_8B	A1_G_120_8B	Pantoea	120days	Suwon	year_2018	0.578407									A1_G_106_5F	UF1A1_G_106	Pyrenochaetopsis	106days	Suwon	year_2018	0
							A1_G_120_8B	A1_G_120_8B	Pseudomonas	120days	Suwon	year_2018	0.0714944									A1_G_106_5F	UF1A1_G_106	Sakaguchia	106days	Suwon	year_2018	0
							A1_G_120_8B	A1_G_120_8B	Sphingomonas	120days	Suwon	year_2018	0.129164									A1_G_106_5F	UF1A1_G_106	Setophoma	106days	Suwon	year_2018	0
							A1_G_120_8B	A1_G_120_8B	unidentified	120days	Suwon	year_2018	0									A1_G_106_5F	UF1A1_G_106	Sporobolomyces	106days	Suwon	year_2018	0
							A1_G_120_8B	A1_G_120_8B	Xanthomonas	120days	Suwon	year_2018	0									A1_G_106_5F	UF1A1_G_106	unidentified	106days	Suwon	year_2018	0.840791
							A1_G_120_9B	A1_G_120_9B	Allorhizobium-Neorhizobium-Pararhizobium-Rhizobium	120days	Suwon	year_2018	0									A1_G_106_6F	UF1A1_G_106	Alternaria	106days	Suwon	year_2018	0
							A1_G_120_9B	A1_G_120_9B	Aureimonas	120days	Suwon	year_2018	0									A1_G_106_6F	UF1A1_G_106	Biappendiculispora	106days	Suwon	year_2018	0
							A1_G_120_9B	A1_G_120_9B	Chryseobacterium	120days	Suwon	year_2018	0									A1_G_106_6F	UF1A1_G_106	Cladosporium	106days	Suwon	year_2018	0.00226639
							A1_G_120_9B	A1_G_120_9B	Curtobacterium	120days	Suwon	year_2018	0									A1_G_106_6F	UF1A1_G_106	Curvularia	106days	Suwon	year_2018	0
							A1_G_120_9B	A1_G_120_9B	Kineococcus	120days	Suwon	year_2018	0									A1_G_106_6F	UF1A1_G_106	Fusarium	106days	Suwon	year_2018	0
							A1_G_120_9B	A1_G_120_9B	Methylobacterium	120days	Suwon	year_2018	0.154779									A1_G_106_6F	UF1A1_G_106	Moesziomyces	106days	Suwon	year_2018	0.808054
							A1_G_120_9B	A1_G_120_9B	Microbacterium	120days	Suwon	year_2018	0									A1_G_106_6F	UF1A1_G_106	Nigrospora	106days	Suwon	year_2018	0
							A1_G_120_9B	A1_G_120_9B	Mucilaginibacter	120days	Suwon	year_2018	0									A1_G_106_6F	UF1A1_G_106	Occultifur	106days	Suwon	year_2018	0
							A1_G_120_9B	A1_G_120_9B	Paenibacillus	120days	Suwon	year_2018	0									A1_G_106_6F	UF1A1_G_106	Papiliotrema	106days	Suwon	year_2018	0
							A1_G_120_9B	A1_G_120_9B	Pantoea	120days	Suwon	year_2018	0.748302									A1_G_106_6F	UF1A1_G_106	Paraphoma	106days	Suwon	year_2018	0
							A1_G_120_9B	A1_G_120_9B	Pseudomonas	120days	Suwon	year_2018	0.0382096									A1_G_106_6F	UF1A1_G_106	Periconia	106days	Suwon	year_2018	0
							A1_G_120_9B	A1_G_120_9B	Sphingomonas	120days	Suwon	year_2018	0.0531295									A1_G_106_6F	UF1A1_G_106	Phaeosphaeria	106days	Suwon	year_2018	0
							A1_G_120_9B	A1_G_120_9B	unidentified	120days	Suwon	year_2018	0									A1_G_106_6F	UF1A1_G_106	Pyrenochaetopsis	106days	Suwon	year_2018	0
							A1_G_120_9B	A1_G_120_9B	Xanthomonas	120days	Suwon	year_2018	0									A1_G_106_6F	UF1A1_G_106	Sakaguchia	106days	Suwon	year_2018	0
							A1_G_141_1B	A1_G_141_1B	Allorhizobium-Neorhizobium-Pararhizobium-Rhizobium	141days	Suwon	year_2018	0									A1_G_106_6F	UF1A1_G_106	Setophoma	106days	Suwon	year_2018	0
							A1_G_141_1B	A1_G_141_1B	Aureimonas	141days	Suwon	year_2018	0.0709135									A1_G_106_6F	UF1A1_G_106	Sporobolomyces	106days	Suwon	year_2018	0
							A1_G_141_1B	A1_G_141_1B	Chryseobacterium	141days	Suwon	year_2018	0									A1_G_106_6F	UF1A1_G_106	unidentified	106days	Suwon	year_2018	0.147402
							A1_G_141_1B	A1_G_141_1B	Curtobacterium	141days	Suwon	year_2018	0									A1_G_106_7F	UF1A1_G_106	Alternaria	106days	Suwon	year_2018	0.00458415
							A1_G_141_1B	A1_G_141_1B	Kineococcus	141days	Suwon	year_2018	0									A1_G_106_7F	UF1A1_G_106	Biappendiculispora	106days	Suwon	year_2018	0
							A1_G_141_1B	A1_G_141_1B	Methylobacterium	141days	Suwon	year_2018	0.283997									A1_G_106_7F	UF1A1_G_106	Cladosporium	106days	Suwon	year_2018	0.00248854
							A1_G_141_1B	A1_G_141_1B	Microbacterium	141days	Suwon	year_2018	0									A1_G_106_7F	UF1A1_G_106	Curvularia	106days	Suwon	year_2018	0.00150622
							A1_G_141_1B	A1_G_141_1B	Mucilaginibacter	141days	Suwon	year_2018	0									A1_G_106_7F	UF1A1_G_106	Fusarium	106days	Suwon	year_2018	0
							A1_G_141_1B	A1_G_141_1B	Paenibacillus	141days	Suwon	year_2018	0									A1_G_106_7F	UF1A1_G_106	Moesziomyces	106days	Suwon	year_2018	0.537197
							A1_G_141_1B	A1_G_141_1B	Pantoea	141days	Suwon	year_2018	0.247081									A1_G_106_7F	UF1A1_G_106	Nigrospora	106days	Suwon	year_2018	0.000654879
							A1_G_141_1B	A1_G_141_1B	Pseudomonas	141days	Suwon	year_2018	0.193166									A1_G_106_7F	UF1A1_G_106	Occultifur	106days	Suwon	year_2018	0
							A1_G_141_1B	A1_G_141_1B	Sphingomonas	141days	Suwon	year_2018	0.160027									A1_G_106_7F	UF1A1_G_106	Papiliotrema	106days	Suwon	year_2018	0
							A1_G_141_1B	A1_G_141_1B	unidentified	141days	Suwon	year_2018	0									A1_G_106_7F	UF1A1_G_106	Paraphoma	106days	Suwon	year_2018	0
							A1_G_141_1B	A1_G_141_1B	Xanthomonas	141days	Suwon	year_2018	0									A1_G_106_7F	UF1A1_G_106	Periconia	106days	Suwon	year_2018	0
							A1_G_141_2B	A1_G_141_2B	Allorhizobium-Neorhizobium-Pararhizobium-Rhizobium	141days	Suwon	year_2018	0									A1_G_106_7F	UF1A1_G_106	Phaeosphaeria	106days	Suwon	year_2018	0
							A1_G_141_2B	A1_G_141_2B	Aureimonas	141days	Suwon	year_2018	0.0190855									A1_G_106_7F	UF1A1_G_106	Pyrenochaetopsis	106days	Suwon	year_2018	0
							A1_G_141_2B	A1_G_141_2B	Chryseobacterium	141days	Suwon	year_2018	0									A1_G_106_7F	UF1A1_G_106	Sakaguchia	106days	Suwon	year_2018	0
							A1_G_141_2B	A1_G_141_2B	Curtobacterium	141days	Suwon	year_2018	0.0226555									A1_G_106_7F	UF1A1_G_106	Setophoma	106days	Suwon	year_2018	0.00386379
							A1_G_141_2B	A1_G_141_2B	Kineococcus	141days	Suwon	year_2018	0									A1_G_106_7F	UF1A1_G_106	Sporobolomyces	106days	Suwon	year_2018	0
							A1_G_141_2B	A1_G_141_2B	Methylobacterium	141days	Suwon	year_2018	0.224358									A1_G_106_7F	UF1A1_G_106	unidentified	106days	Suwon	year_2018	0.054224
							A1_G_141_2B	A1_G_141_2B	Microbacterium	141days	Suwon	year_2018	0									A1_G_106_8F	UF1A1_G_106	Alternaria	106days	Suwon	year_2018	0.0067639
							A1_G_141_2B	A1_G_141_2B	Mucilaginibacter	141days	Suwon	year_2018	0									A1_G_106_8F	UF1A1_G_106	Biappendiculispora	106days	Suwon	year_2018	0
							A1_G_141_2B	A1_G_141_2B	Paenibacillus	141days	Suwon	year_2018	0									A1_G_106_8F	UF1A1_G_106	Cladosporium	106days	Suwon	year_2018	0.00116254
							A1_G_141_2B	A1_G_141_2B	Pantoea	141days	Suwon	year_2018	0.364548									A1_G_106_8F	UF1A1_G_106	Curvularia	106days	Suwon	year_2018	0.000211372
							A1_G_141_2B	A1_G_141_2B	Pseudomonas	141days	Suwon	year_2018	0.251957									A1_G_106_8F	UF1A1_G_106	Fusarium	106days	Suwon	year_2018	0
							A1_G_141_2B	A1_G_141_2B	Sphingomonas	141days	Suwon	year_2018	0.117397									A1_G_106_8F	UF1A1_G_106	Moesziomyces	106days	Suwon	year_2018	0.913549
							A1_G_141_2B	A1_G_141_2B	unidentified	141days	Suwon	year_2018	0									A1_G_106_8F	UF1A1_G_106	Nigrospora	106days	Suwon	year_2018	0
							A1_G_141_2B	A1_G_141_2B	Xanthomonas	141days	Suwon	year_2018	0									A1_G_106_8F	UF1A1_G_106	Occultifur	106days	Suwon	year_2018	0
							A1_G_141_3B	A1_G_141_3B	Allorhizobium-Neorhizobium-Pararhizobium-Rhizobium	141days	Suwon	year_2018	0									A1_G_106_8F	UF1A1_G_106	Papiliotrema	106days	Suwon	year_2018	0
							A1_G_141_3B	A1_G_141_3B	Aureimonas	141days	Suwon	year_2018	0.0706632									A1_G_106_8F	UF1A1_G_106	Paraphoma	106days	Suwon	year_2018	0
							A1_G_141_3B	A1_G_141_3B	Chryseobacterium	141days	Suwon	year_2018	0									A1_G_106_8F	UF1A1_G_106	Periconia	106days	Suwon	year_2018	0
							A1_G_141_3B	A1_G_141_3B	Curtobacterium	141days	Suwon	year_2018	0									A1_G_106_8F	UF1A1_G_106	Phaeosphaeria	106days	Suwon	year_2018	0
							A1_G_141_3B	A1_G_141_3B	Kineococcus	141days	Suwon	year_2018	0									A1_G_106_8F	UF1A1_G_106	Pyrenochaetopsis	106days	Suwon	year_2018	0
							A1_G_141_3B	A1_G_141_3B	Methylobacterium	141days	Suwon	year_2018	0.149146									A1_G_106_8F	UF1A1_G_106	Sakaguchia	106days	Suwon	year_2018	0
							A1_G_141_3B	A1_G_141_3B	Microbacterium	141days	Suwon	year_2018	0									A1_G_106_8F	UF1A1_G_106	Setophoma	106days	Suwon	year_2018	0
							A1_G_141_3B	A1_G_141_3B	Mucilaginibacter	141days	Suwon	year_2018	0									A1_G_106_8F	UF1A1_G_106	Sporobolomyces	106days	Suwon	year_2018	0
							A1_G_141_3B	A1_G_141_3B	Paenibacillus	141days	Suwon	year_2018	0									A1_G_106_8F	UF1A1_G_106	unidentified	106days	Suwon	year_2018	0.0502008
							A1_G_141_3B	A1_G_141_3B	Pantoea	141days	Suwon	year_2018	0.378077									A1_G_106_9F	UF1A1_G_106	Alternaria	106days	Suwon	year_2018	0.00176077
							A1_G_141_3B	A1_G_141_3B	Pseudomonas	141days	Suwon	year_2018	0.209238									A1_G_106_9F	UF1A1_G_106	Biappendiculispora	106days	Suwon	year_2018	0
							A1_G_141_3B	A1_G_141_3B	Sphingomonas	141days	Suwon	year_2018	0.087605									A1_G_106_9F	UF1A1_G_106	Cladosporium	106days	Suwon	year_2018	0
							A1_G_141_3B	A1_G_141_3B	unidentified	141days	Suwon	year_2018	0									A1_G_106_9F	UF1A1_G_106	Curvularia	106days	Suwon	year_2018	0
							A1_G_141_3B	A1_G_141_3B	Xanthomonas	141days	Suwon	year_2018	0									A1_G_106_9F	UF1A1_G_106	Fusarium	106days	Suwon	year_2018	0
							A1_G_141_4B	A1_G_141_4B	Allorhizobium-Neorhizobium-Pararhizobium-Rhizobium	141days	Suwon	year_2018	0									A1_G_106_9F	UF1A1_G_106	Moesziomyces	106days	Suwon	year_2018	0.981923
							A1_G_141_4B	A1_G_141_4B	Aureimonas	141days	Suwon	year_2018	0.0651615									A1_G_106_9F	UF1A1_G_106	Nigrospora	106days	Suwon	year_2018	0
							A1_G_141_4B	A1_G_141_4B	Chryseobacterium	141days	Suwon	year_2018	0									A1_G_106_9F	UF1A1_G_106	Occultifur	106days	Suwon	year_2018	0
							A1_G_141_4B	A1_G_141_4B	Curtobacterium	141days	Suwon	year_2018	0.0581595									A1_G_106_9F	UF1A1_G_106	Papiliotrema	106days	Suwon	year_2018	0
							A1_G_141_4B	A1_G_141_4B	Kineococcus	141days	Suwon	year_2018	0									A1_G_106_9F	UF1A1_G_106	Paraphoma	106days	Suwon	year_2018	0
							A1_G_141_4B	A1_G_141_4B	Methylobacterium	141days	Suwon	year_2018	0.237782									A1_G_106_9F	UF1A1_G_106	Periconia	106days	Suwon	year_2018	0
							A1_G_141_4B	A1_G_141_4B	Microbacterium	141days	Suwon	year_2018	0									A1_G_106_9F	UF1A1_G_106	Phaeosphaeria	106days	Suwon	year_2018	0
							A1_G_141_4B	A1_G_141_4B	Mucilaginibacter	141days	Suwon	year_2018	0									A1_G_106_9F	UF1A1_G_106	Pyrenochaetopsis	106days	Suwon	year_2018	0
							A1_G_141_4B	A1_G_141_4B	Paenibacillus	141days	Suwon	year_2018	0.0408688									A1_G_106_9F	UF1A1_G_106	Sakaguchia	106days	Suwon	year_2018	0
							A1_G_141_4B	A1_G_141_4B	Pantoea	141days	Suwon	year_2018	0.483567									A1_G_106_9F	UF1A1_G_106	Setophoma	106days	Suwon	year_2018	0
							A1_G_141_4B	A1_G_141_4B	Pseudomonas	141days	Suwon	year_2018	0.036439									A1_G_106_9F	UF1A1_G_106	Sporobolomyces	106days	Suwon	year_2018	0
							A1_G_141_4B	A1_G_141_4B	Sphingomonas	141days	Suwon	year_2018	0.0780223									A1_G_106_9F	UF1A1_G_106	unidentified	106days	Suwon	year_2018	0.00821693
							A1_G_141_4B	A1_G_141_4B	unidentified	141days	Suwon	year_2018	0									A1_G_120_1F	UF1A1_G_120	Alternaria	120days	Suwon	year_2018	0.0011611
							A1_G_141_4B	A1_G_141_4B	Xanthomonas	141days	Suwon	year_2018	0									A1_G_120_1F	UF1A1_G_120	Biappendiculispora	120days	Suwon	year_2018	0
							A1_G_141_5B	A1_G_141_5B	Allorhizobium-Neorhizobium-Pararhizobium-Rhizobium	141days	Suwon	year_2018	0									A1_G_120_1F	UF1A1_G_120	Cladosporium	120days	Suwon	year_2018	0
							A1_G_141_5B	A1_G_141_5B	Aureimonas	141days	Suwon	year_2018	0									A1_G_120_1F	UF1A1_G_120	Curvularia	120days	Suwon	year_2018	0.00174165
							A1_G_141_5B	A1_G_141_5B	Chryseobacterium	141days	Suwon	year_2018	0									A1_G_120_1F	UF1A1_G_120	Fusarium	120days	Suwon	year_2018	0
							A1_G_141_5B	A1_G_141_5B	Curtobacterium	141days	Suwon	year_2018	0.109051									A1_G_120_1F	UF1A1_G_120	Moesziomyces	120days	Suwon	year_2018	0.651282
							A1_G_141_5B	A1_G_141_5B	Kineococcus	141days	Suwon	year_2018	0									A1_G_120_1F	UF1A1_G_120	Nigrospora	120days	Suwon	year_2018	0.0044509
							A1_G_141_5B	A1_G_141_5B	Methylobacterium	141days	Suwon	year_2018	0.219145									A1_G_120_1F	UF1A1_G_120	Occultifur	120days	Suwon	year_2018	0
							A1_G_141_5B	A1_G_141_5B	Microbacterium	141days	Suwon	year_2018	0									A1_G_120_1F	UF1A1_G_120	Papiliotrema	120days	Suwon	year_2018	0.00106434
							A1_G_141_5B	A1_G_141_5B	Mucilaginibacter	141days	Suwon	year_2018	0									A1_G_120_1F	UF1A1_G_120	Paraphoma	120days	Suwon	year_2018	0
							A1_G_141_5B	A1_G_141_5B	Paenibacillus	141days	Suwon	year_2018	0									A1_G_120_1F	UF1A1_G_120	Periconia	120days	Suwon	year_2018	0
							A1_G_141_5B	A1_G_141_5B	Pantoea	141days	Suwon	year_2018	0.582107									A1_G_120_1F	UF1A1_G_120	Phaeosphaeria	120days	Suwon	year_2018	0
							A1_G_141_5B	A1_G_141_5B	Pseudomonas	141days	Suwon	year_2018	0									A1_G_120_1F	UF1A1_G_120	Pyrenochaetopsis	120days	Suwon	year_2018	0
							A1_G_141_5B	A1_G_141_5B	Sphingomonas	141days	Suwon	year_2018	0.0772975									A1_G_120_1F	UF1A1_G_120	Sakaguchia	120days	Suwon	year_2018	0
							A1_G_141_5B	A1_G_141_5B	unidentified	141days	Suwon	year_2018	0									A1_G_120_1F	UF1A1_G_120	Setophoma	120days	Suwon	year_2018	0.187034
							A1_G_141_5B	A1_G_141_5B	Xanthomonas	141days	Suwon	year_2018	0									A1_G_120_1F	UF1A1_G_120	Sporobolomyces	120days	Suwon	year_2018	0
							A1_G_141_6B	A1_G_141_6B	Allorhizobium-Neorhizobium-Pararhizobium-Rhizobium	141days	Suwon	year_2018	0									A1_G_120_1F	UF1A1_G_120	unidentified	120days	Suwon	year_2018	0.126754
							A1_G_141_6B	A1_G_141_6B	Aureimonas	141days	Suwon	year_2018	0.0139419									A1_G_120_2F	UF1A1_G_120	Alternaria	120days	Suwon	year_2018	0
							A1_G_141_6B	A1_G_141_6B	Chryseobacterium	141days	Suwon	year_2018	0									A1_G_120_2F	UF1A1_G_120	Biappendiculispora	120days	Suwon	year_2018	0
							A1_G_141_6B	A1_G_141_6B	Curtobacterium	141days	Suwon	year_2018	0									A1_G_120_2F	UF1A1_G_120	Cladosporium	120days	Suwon	year_2018	0
							A1_G_141_6B	A1_G_141_6B	Kineococcus	141days	Suwon	year_2018	0									A1_G_120_2F	UF1A1_G_120	Curvularia	120days	Suwon	year_2018	0
							A1_G_141_6B	A1_G_141_6B	Methylobacterium	141days	Suwon	year_2018	0.15835									A1_G_120_2F	UF1A1_G_120	Fusarium	120days	Suwon	year_2018	0
							A1_G_141_6B	A1_G_141_6B	Microbacterium	141days	Suwon	year_2018	0									A1_G_120_2F	UF1A1_G_120	Moesziomyces	120days	Suwon	year_2018	0.792883
							A1_G_141_6B	A1_G_141_6B	Mucilaginibacter	141days	Suwon	year_2018	0									A1_G_120_2F	UF1A1_G_120	Nigrospora	120days	Suwon	year_2018	0.0120356
							A1_G_141_6B	A1_G_141_6B	Paenibacillus	141days	Suwon	year_2018	0									A1_G_120_2F	UF1A1_G_120	Occultifur	120days	Suwon	year_2018	0
							A1_G_141_6B	A1_G_141_6B	Pantoea	141days	Suwon	year_2018	0.375697									A1_G_120_2F	UF1A1_G_120	Papiliotrema	120days	Suwon	year_2018	0
							A1_G_141_6B	A1_G_141_6B	Pseudomonas	141days	Suwon	year_2018	0.232316									A1_G_120_2F	UF1A1_G_120	Paraphoma	120days	Suwon	year_2018	0
							A1_G_141_6B	A1_G_141_6B	Sphingomonas	141days	Suwon	year_2018	0.16246									A1_G_120_2F	UF1A1_G_120	Periconia	120days	Suwon	year_2018	0
							A1_G_141_6B	A1_G_141_6B	unidentified	141days	Suwon	year_2018	0									A1_G_120_2F	UF1A1_G_120	Phaeosphaeria	120days	Suwon	year_2018	0
							A1_G_141_6B	A1_G_141_6B	Xanthomonas	141days	Suwon	year_2018	0									A1_G_120_2F	UF1A1_G_120	Pyrenochaetopsis	120days	Suwon	year_2018	0
							A1_G_141_7B	A1_G_141_7B	Allorhizobium-Neorhizobium-Pararhizobium-Rhizobium	141days	Suwon	year_2018	0									A1_G_120_2F	UF1A1_G_120	Sakaguchia	120days	Suwon	year_2018	0
							A1_G_141_7B	A1_G_141_7B	Aureimonas	141days	Suwon	year_2018	0.0507902									A1_G_120_2F	UF1A1_G_120	Setophoma	120days	Suwon	year_2018	0.00763998
							A1_G_141_7B	A1_G_141_7B	Chryseobacterium	141days	Suwon	year_2018	0									A1_G_120_2F	UF1A1_G_120	Sporobolomyces	120days	Suwon	year_2018	0
							A1_G_141_7B	A1_G_141_7B	Curtobacterium	141days	Suwon	year_2018	0									A1_G_120_2F	UF1A1_G_120	unidentified	120days	Suwon	year_2018	0.147671
							A1_G_141_7B	A1_G_141_7B	Kineococcus	141days	Suwon	year_2018	0									A1_G_120_3F	UF1A1_G_120	Alternaria	120days	Suwon	year_2018	0.409203
							A1_G_141_7B	A1_G_141_7B	Methylobacterium	141days	Suwon	year_2018	0.205322									A1_G_120_3F	UF1A1_G_120	Biappendiculispora	120days	Suwon	year_2018	0
							A1_G_141_7B	A1_G_141_7B	Microbacterium	141days	Suwon	year_2018	0									A1_G_120_3F	UF1A1_G_120	Cladosporium	120days	Suwon	year_2018	0
							A1_G_141_7B	A1_G_141_7B	Mucilaginibacter	141days	Suwon	year_2018	0									A1_G_120_3F	UF1A1_G_120	Curvularia	120days	Suwon	year_2018	0
							A1_G_141_7B	A1_G_141_7B	Paenibacillus	141days	Suwon	year_2018	0									A1_G_120_3F	UF1A1_G_120	Fusarium	120days	Suwon	year_2018	0
							A1_G_141_7B	A1_G_141_7B	Pantoea	141days	Suwon	year_2018	0.202891									A1_G_120_3F	UF1A1_G_120	Moesziomyces	120days	Suwon	year_2018	0
							A1_G_141_7B	A1_G_141_7B	Pseudomonas	141days	Suwon	year_2018	0.0767257									A1_G_120_3F	UF1A1_G_120	Nigrospora	120days	Suwon	year_2018	0
							A1_G_141_7B	A1_G_141_7B	Sphingomonas	141days	Suwon	year_2018	0.112522									A1_G_120_3F	UF1A1_G_120	Occultifur	120days	Suwon	year_2018	0
							A1_G_141_7B	A1_G_141_7B	unidentified	141days	Suwon	year_2018	0									A1_G_120_3F	UF1A1_G_120	Papiliotrema	120days	Suwon	year_2018	0
							A1_G_141_7B	A1_G_141_7B	Xanthomonas	141days	Suwon	year_2018	0									A1_G_120_3F	UF1A1_G_120	Paraphoma	120days	Suwon	year_2018	0
							A1_G_141_8B	A1_G_141_8B	Allorhizobium-Neorhizobium-Pararhizobium-Rhizobium	141days	Suwon	year_2018	0									A1_G_120_3F	UF1A1_G_120	Periconia	120days	Suwon	year_2018	0
							A1_G_141_8B	A1_G_141_8B	Aureimonas	141days	Suwon	year_2018	0.00436804									A1_G_120_3F	UF1A1_G_120	Phaeosphaeria	120days	Suwon	year_2018	0
							A1_G_141_8B	A1_G_141_8B	Chryseobacterium	141days	Suwon	year_2018	0									A1_G_120_3F	UF1A1_G_120	Pyrenochaetopsis	120days	Suwon	year_2018	0
							A1_G_141_8B	A1_G_141_8B	Curtobacterium	141days	Suwon	year_2018	0.0698887									A1_G_120_3F	UF1A1_G_120	Sakaguchia	120days	Suwon	year_2018	0
							A1_G_141_8B	A1_G_141_8B	Kineococcus	141days	Suwon	year_2018	0									A1_G_120_3F	UF1A1_G_120	Setophoma	120days	Suwon	year_2018	0.00220691
							A1_G_141_8B	A1_G_141_8B	Methylobacterium	141days	Suwon	year_2018	0.162322									A1_G_120_3F	UF1A1_G_120	Sporobolomyces	120days	Suwon	year_2018	0
							A1_G_141_8B	A1_G_141_8B	Microbacterium	141days	Suwon	year_2018	0									A1_G_120_3F	UF1A1_G_120	unidentified	120days	Suwon	year_2018	0.571143
							A1_G_141_8B	A1_G_141_8B	Mucilaginibacter	141days	Suwon	year_2018	0									A1_G_120_4F	UF1A1_G_120	Alternaria	120days	Suwon	year_2018	0.120114
							A1_G_141_8B	A1_G_141_8B	Paenibacillus	141days	Suwon	year_2018	0.0587572									A1_G_120_4F	UF1A1_G_120	Biappendiculispora	120days	Suwon	year_2018	0
							A1_G_141_8B	A1_G_141_8B	Pantoea	141days	Suwon	year_2018	0.453995									A1_G_120_4F	UF1A1_G_120	Cladosporium	120days	Suwon	year_2018	0.00807979
							A1_G_141_8B	A1_G_141_8B	Pseudomonas	141days	Suwon	year_2018	0.0459349									A1_G_120_4F	UF1A1_G_120	Curvularia	120days	Suwon	year_2018	0.00688135
							A1_G_141_8B	A1_G_141_8B	Sphingomonas	141days	Suwon	year_2018	0.152881									A1_G_120_4F	UF1A1_G_120	Fusarium	120days	Suwon	year_2018	0.000309274
							A1_G_141_8B	A1_G_141_8B	unidentified	141days	Suwon	year_2018	0									A1_G_120_4F	UF1A1_G_120	Moesziomyces	120days	Suwon	year_2018	0.0753856
							A1_G_141_8B	A1_G_141_8B	Xanthomonas	141days	Suwon	year_2018	0									A1_G_120_4F	UF1A1_G_120	Nigrospora	120days	Suwon	year_2018	0.000579889
							A1_G_141_9B	A1_G_141_9B	Allorhizobium-Neorhizobium-Pararhizobium-Rhizobium	141days	Suwon	year_2018	0									A1_G_120_4F	UF1A1_G_120	Occultifur	120days	Suwon	year_2018	0
							A1_G_141_9B	A1_G_141_9B	Aureimonas	141days	Suwon	year_2018	0.0860155									A1_G_120_4F	UF1A1_G_120	Papiliotrema	120days	Suwon	year_2018	0
							A1_G_141_9B	A1_G_141_9B	Chryseobacterium	141days	Suwon	year_2018	0									A1_G_120_4F	UF1A1_G_120	Paraphoma	120days	Suwon	year_2018	0
							A1_G_141_9B	A1_G_141_9B	Curtobacterium	141days	Suwon	year_2018	0.0345748									A1_G_120_4F	UF1A1_G_120	Periconia	120days	Suwon	year_2018	0
							A1_G_141_9B	A1_G_141_9B	Kineococcus	141days	Suwon	year_2018	0									A1_G_120_4F	UF1A1_G_120	Phaeosphaeria	120days	Suwon	year_2018	0.00243554
							A1_G_141_9B	A1_G_141_9B	Methylobacterium	141days	Suwon	year_2018	0.303022									A1_G_120_4F	UF1A1_G_120	Pyrenochaetopsis	120days	Suwon	year_2018	0.00807979
							A1_G_141_9B	A1_G_141_9B	Microbacterium	141days	Suwon	year_2018	0									A1_G_120_4F	UF1A1_G_120	Sakaguchia	120days	Suwon	year_2018	0
							A1_G_141_9B	A1_G_141_9B	Mucilaginibacter	141days	Suwon	year_2018	0									A1_G_120_4F	UF1A1_G_120	Setophoma	120days	Suwon	year_2018	0.0253992
							A1_G_141_9B	A1_G_141_9B	Paenibacillus	141days	Suwon	year_2018	0									A1_G_120_4F	UF1A1_G_120	Sporobolomyces	120days	Suwon	year_2018	0
							A1_G_141_9B	A1_G_141_9B	Pantoea	141days	Suwon	year_2018	0.290091									A1_G_120_4F	UF1A1_G_120	unidentified	120days	Suwon	year_2018	0.706885
							A1_G_141_9B	A1_G_141_9B	Pseudomonas	141days	Suwon	year_2018	0.0619817									A1_G_120_5F	UF1A1_G_120	Alternaria	120days	Suwon	year_2018	0.0205468
							A1_G_141_9B	A1_G_141_9B	Sphingomonas	141days	Suwon	year_2018	0.163598									A1_G_120_5F	UF1A1_G_120	Biappendiculispora	120days	Suwon	year_2018	0
							A1_G_141_9B	A1_G_141_9B	unidentified	141days	Suwon	year_2018	0									A1_G_120_5F	UF1A1_G_120	Cladosporium	120days	Suwon	year_2018	0.00282014
							A1_G_141_9B	A1_G_141_9B	Xanthomonas	141days	Suwon	year_2018	0									A1_G_120_5F	UF1A1_G_120	Curvularia	120days	Suwon	year_2018	0.00138129
							A1_G_76_1B	A1_G_76_1B	Allorhizobium-Neorhizobium-Pararhizobium-Rhizobium	76days	Suwon	year_2018	0.0393208									A1_G_120_5F	UF1A1_G_120	Fusarium	120days	Suwon	year_2018	0
							A1_G_76_1B	A1_G_76_1B	Aureimonas	76days	Suwon	year_2018	0									A1_G_120_5F	UF1A1_G_120	Moesziomyces	120days	Suwon	year_2018	0.376633
							A1_G_76_1B	A1_G_76_1B	Chryseobacterium	76days	Suwon	year_2018	0									A1_G_120_5F	UF1A1_G_120	Nigrospora	120days	Suwon	year_2018	0.00909353
							A1_G_76_1B	A1_G_76_1B	Curtobacterium	76days	Suwon	year_2018	0									A1_G_120_5F	UF1A1_G_120	Occultifur	120days	Suwon	year_2018	0
							A1_G_76_1B	A1_G_76_1B	Kineococcus	76days	Suwon	year_2018	0									A1_G_120_5F	UF1A1_G_120	Papiliotrema	120days	Suwon	year_2018	0.000863309
							A1_G_76_1B	A1_G_76_1B	Methylobacterium	76days	Suwon	year_2018	0									A1_G_120_5F	UF1A1_G_120	Paraphoma	120days	Suwon	year_2018	0
							A1_G_76_1B	A1_G_76_1B	Microbacterium	76days	Suwon	year_2018	0									A1_G_120_5F	UF1A1_G_120	Periconia	120days	Suwon	year_2018	0
							A1_G_76_1B	A1_G_76_1B	Mucilaginibacter	76days	Suwon	year_2018	0									A1_G_120_5F	UF1A1_G_120	Phaeosphaeria	120days	Suwon	year_2018	0
							A1_G_76_1B	A1_G_76_1B	Paenibacillus	76days	Suwon	year_2018	0									A1_G_120_5F	UF1A1_G_120	Pyrenochaetopsis	120days	Suwon	year_2018	0.0238273
							A1_G_76_1B	A1_G_76_1B	Pantoea	76days	Suwon	year_2018	0.0863867									A1_G_120_5F	UF1A1_G_120	Sakaguchia	120days	Suwon	year_2018	0
							A1_G_76_1B	A1_G_76_1B	Pseudomonas	76days	Suwon	year_2018	0									A1_G_120_5F	UF1A1_G_120	Setophoma	120days	Suwon	year_2018	0.00633094
							A1_G_76_1B	A1_G_76_1B	Sphingomonas	76days	Suwon	year_2018	0.0446828									A1_G_120_5F	UF1A1_G_120	Sporobolomyces	120days	Suwon	year_2018	0
							A1_G_76_1B	A1_G_76_1B	unidentified	76days	Suwon	year_2018	0.0169794									A1_G_120_5F	UF1A1_G_120	unidentified	120days	Suwon	year_2018	0.458129
							A1_G_76_1B	A1_G_76_1B	Xanthomonas	76days	Suwon	year_2018	0.00744713									A1_G_120_6F	UF1A1_G_120	Alternaria	120days	Suwon	year_2018	0.210467
							A1_G_76_2B	A1_G_76_2B	Allorhizobium-Neorhizobium-Pararhizobium-Rhizobium	76days	Suwon	year_2018	0									A1_G_120_6F	UF1A1_G_120	Biappendiculispora	120days	Suwon	year_2018	0
							A1_G_76_2B	A1_G_76_2B	Aureimonas	76days	Suwon	year_2018	0									A1_G_120_6F	UF1A1_G_120	Cladosporium	120days	Suwon	year_2018	0.0032899
							A1_G_76_2B	A1_G_76_2B	Chryseobacterium	76days	Suwon	year_2018	0									A1_G_120_6F	UF1A1_G_120	Curvularia	120days	Suwon	year_2018	0.553266
							A1_G_76_2B	A1_G_76_2B	Curtobacterium	76days	Suwon	year_2018	0									A1_G_120_6F	UF1A1_G_120	Fusarium	120days	Suwon	year_2018	0
							A1_G_76_2B	A1_G_76_2B	Kineococcus	76days	Suwon	year_2018	0									A1_G_120_6F	UF1A1_G_120	Moesziomyces	120days	Suwon	year_2018	0.14731
							A1_G_76_2B	A1_G_76_2B	Methylobacterium	76days	Suwon	year_2018	0									A1_G_120_6F	UF1A1_G_120	Nigrospora	120days	Suwon	year_2018	0.000129865
							A1_G_76_2B	A1_G_76_2B	Microbacterium	76days	Suwon	year_2018	0									A1_G_120_6F	UF1A1_G_120	Occultifur	120days	Suwon	year_2018	0
							A1_G_76_2B	A1_G_76_2B	Mucilaginibacter	76days	Suwon	year_2018	0									A1_G_120_6F	UF1A1_G_120	Papiliotrema	120days	Suwon	year_2018	0.000259729
							A1_G_76_2B	A1_G_76_2B	Paenibacillus	76days	Suwon	year_2018	0									A1_G_120_6F	UF1A1_G_120	Paraphoma	120days	Suwon	year_2018	0
							A1_G_76_2B	A1_G_76_2B	Pantoea	76days	Suwon	year_2018	0.0251451									A1_G_120_6F	UF1A1_G_120	Periconia	120days	Suwon	year_2018	0
							A1_G_76_2B	A1_G_76_2B	Pseudomonas	76days	Suwon	year_2018	0									A1_G_120_6F	UF1A1_G_120	Phaeosphaeria	120days	Suwon	year_2018	0
							A1_G_76_2B	A1_G_76_2B	Sphingomonas	76days	Suwon	year_2018	0									A1_G_120_6F	UF1A1_G_120	Pyrenochaetopsis	120days	Suwon	year_2018	0
							A1_G_76_2B	A1_G_76_2B	unidentified	76days	Suwon	year_2018	0									A1_G_120_6F	UF1A1_G_120	Sakaguchia	120days	Suwon	year_2018	0
							A1_G_76_2B	A1_G_76_2B	Xanthomonas	76days	Suwon	year_2018	0									A1_G_120_6F	UF1A1_G_120	Setophoma	120days	Suwon	year_2018	0.00203454
							A1_G_76_3B	A1_G_76_3B	Allorhizobium-Neorhizobium-Pararhizobium-Rhizobium	76days	Suwon	year_2018	0.0523438									A1_G_120_6F	UF1A1_G_120	Sporobolomyces	120days	Suwon	year_2018	0
							A1_G_76_3B	A1_G_76_3B	Aureimonas	76days	Suwon	year_2018	0									A1_G_120_6F	UF1A1_G_120	unidentified	120days	Suwon	year_2018	0.052725
							A1_G_76_3B	A1_G_76_3B	Chryseobacterium	76days	Suwon	year_2018	0									A1_G_120_7F	UF1A1_G_120	Alternaria	120days	Suwon	year_2018	0.162166
							A1_G_76_3B	A1_G_76_3B	Curtobacterium	76days	Suwon	year_2018	0									A1_G_120_7F	UF1A1_G_120	Biappendiculispora	120days	Suwon	year_2018	0
							A1_G_76_3B	A1_G_76_3B	Kineococcus	76days	Suwon	year_2018	0									A1_G_120_7F	UF1A1_G_120	Cladosporium	120days	Suwon	year_2018	0.000112518
							A1_G_76_3B	A1_G_76_3B	Methylobacterium	76days	Suwon	year_2018	0.0845313									A1_G_120_7F	UF1A1_G_120	Curvularia	120days	Suwon	year_2018	0.00345992
							A1_G_76_3B	A1_G_76_3B	Microbacterium	76days	Suwon	year_2018	0									A1_G_120_7F	UF1A1_G_120	Fusarium	120days	Suwon	year_2018	0
							A1_G_76_3B	A1_G_76_3B	Mucilaginibacter	76days	Suwon	year_2018	0									A1_G_120_7F	UF1A1_G_120	Moesziomyces	120days	Suwon	year_2018	0.0109142
							A1_G_76_3B	A1_G_76_3B	Paenibacillus	76days	Suwon	year_2018	0									A1_G_120_7F	UF1A1_G_120	Nigrospora	120days	Suwon	year_2018	0
							A1_G_76_3B	A1_G_76_3B	Pantoea	76days	Suwon	year_2018	0.196094									A1_G_120_7F	UF1A1_G_120	Occultifur	120days	Suwon	year_2018	0
							A1_G_76_3B	A1_G_76_3B	Pseudomonas	76days	Suwon	year_2018	0.0440625									A1_G_120_7F	UF1A1_G_120	Papiliotrema	120days	Suwon	year_2018	0
							A1_G_76_3B	A1_G_76_3B	Sphingomonas	76days	Suwon	year_2018	0.0345312									A1_G_120_7F	UF1A1_G_120	Paraphoma	120days	Suwon	year_2018	0
							A1_G_76_3B	A1_G_76_3B	unidentified	76days	Suwon	year_2018	0									A1_G_120_7F	UF1A1_G_120	Periconia	120days	Suwon	year_2018	0.00734177
							A1_G_76_3B	A1_G_76_3B	Xanthomonas	76days	Suwon	year_2018	0.020625									A1_G_120_7F	UF1A1_G_120	Phaeosphaeria	120days	Suwon	year_2018	0
							A1_G_76_4B	A1_G_76_4B	Allorhizobium-Neorhizobium-Pararhizobium-Rhizobium	76days	Suwon	year_2018	0									A1_G_120_7F	UF1A1_G_120	Pyrenochaetopsis	120days	Suwon	year_2018	0
							A1_G_76_4B	A1_G_76_4B	Aureimonas	76days	Suwon	year_2018	0									A1_G_120_7F	UF1A1_G_120	Sakaguchia	120days	Suwon	year_2018	0
							A1_G_76_4B	A1_G_76_4B	Chryseobacterium	76days	Suwon	year_2018	0									A1_G_120_7F	UF1A1_G_120	Setophoma	120days	Suwon	year_2018	0.00413502
							A1_G_76_4B	A1_G_76_4B	Curtobacterium	76days	Suwon	year_2018	0.0386226									A1_G_120_7F	UF1A1_G_120	Sporobolomyces	120days	Suwon	year_2018	0
							A1_G_76_4B	A1_G_76_4B	Kineococcus	76days	Suwon	year_2018	0									A1_G_120_7F	UF1A1_G_120	unidentified	120days	Suwon	year_2018	0.790802
							A1_G_76_4B	A1_G_76_4B	Methylobacterium	76days	Suwon	year_2018	0.018148									A1_G_120_8F	UF1A1_G_120	Alternaria	120days	Suwon	year_2018	0.534168
							A1_G_76_4B	A1_G_76_4B	Microbacterium	76days	Suwon	year_2018	0									A1_G_120_8F	UF1A1_G_120	Biappendiculispora	120days	Suwon	year_2018	0
							A1_G_76_4B	A1_G_76_4B	Mucilaginibacter	76days	Suwon	year_2018	0									A1_G_120_8F	UF1A1_G_120	Cladosporium	120days	Suwon	year_2018	0.000137221
							A1_G_76_4B	A1_G_76_4B	Paenibacillus	76days	Suwon	year_2018	0.00604933									A1_G_120_8F	UF1A1_G_120	Curvularia	120days	Suwon	year_2018	0.00823328
							A1_G_76_4B	A1_G_76_4B	Pantoea	76days	Suwon	year_2018	0.0674732									A1_G_120_8F	UF1A1_G_120	Fusarium	120days	Suwon	year_2018	0
							A1_G_76_4B	A1_G_76_4B	Pseudomonas	76days	Suwon	year_2018	0									A1_G_120_8F	UF1A1_G_120	Moesziomyces	120days	Suwon	year_2018	0.157633
							A1_G_76_4B	A1_G_76_4B	Sphingomonas	76days	Suwon	year_2018	0									A1_G_120_8F	UF1A1_G_120	Nigrospora	120days	Suwon	year_2018	0.000137221
							A1_G_76_4B	A1_G_76_4B	unidentified	76days	Suwon	year_2018	0									A1_G_120_8F	UF1A1_G_120	Occultifur	120days	Suwon	year_2018	0
							A1_G_76_4B	A1_G_76_4B	Xanthomonas	76days	Suwon	year_2018	0									A1_G_120_8F	UF1A1_G_120	Papiliotrema	120days	Suwon	year_2018	0.000240137
							A1_G_76_5B	A1_G_76_5B	Allorhizobium-Neorhizobium-Pararhizobium-Rhizobium	76days	Suwon	year_2018	0									A1_G_120_8F	UF1A1_G_120	Paraphoma	120days	Suwon	year_2018	0
							A1_G_76_5B	A1_G_76_5B	Aureimonas	76days	Suwon	year_2018	0									A1_G_120_8F	UF1A1_G_120	Periconia	120days	Suwon	year_2018	0
							A1_G_76_5B	A1_G_76_5B	Chryseobacterium	76days	Suwon	year_2018	0									A1_G_120_8F	UF1A1_G_120	Phaeosphaeria	120days	Suwon	year_2018	0
							A1_G_76_5B	A1_G_76_5B	Curtobacterium	76days	Suwon	year_2018	0									A1_G_120_8F	UF1A1_G_120	Pyrenochaetopsis	120days	Suwon	year_2018	0
							A1_G_76_5B	A1_G_76_5B	Kineococcus	76days	Suwon	year_2018	0									A1_G_120_8F	UF1A1_G_120	Sakaguchia	120days	Suwon	year_2018	0
							A1_G_76_5B	A1_G_76_5B	Methylobacterium	76days	Suwon	year_2018	0									A1_G_120_8F	UF1A1_G_120	Setophoma	120days	Suwon	year_2018	0.0135849
							A1_G_76_5B	A1_G_76_5B	Microbacterium	76days	Suwon	year_2018	0									A1_G_120_8F	UF1A1_G_120	Sporobolomyces	120days	Suwon	year_2018	6.86106e-05
							A1_G_76_5B	A1_G_76_5B	Mucilaginibacter	76days	Suwon	year_2018	0									A1_G_120_8F	UF1A1_G_120	unidentified	120days	Suwon	year_2018	0.248988
							A1_G_76_5B	A1_G_76_5B	Paenibacillus	76days	Suwon	year_2018	0									A1_G_120_9F	UF1A1_G_120	Alternaria	120days	Suwon	year_2018	0.00372168
							A1_G_76_5B	A1_G_76_5B	Pantoea	76days	Suwon	year_2018	0.0704777									A1_G_120_9F	UF1A1_G_120	Biappendiculispora	120days	Suwon	year_2018	0
							A1_G_76_5B	A1_G_76_5B	Pseudomonas	76days	Suwon	year_2018	0									A1_G_120_9F	UF1A1_G_120	Cladosporium	120days	Suwon	year_2018	0.00186084
							A1_G_76_5B	A1_G_76_5B	Sphingomonas	76days	Suwon	year_2018	0									A1_G_120_9F	UF1A1_G_120	Curvularia	120days	Suwon	year_2018	0.388331
							A1_G_76_5B	A1_G_76_5B	unidentified	76days	Suwon	year_2018	0									A1_G_120_9F	UF1A1_G_120	Fusarium	120days	Suwon	year_2018	0
							A1_G_76_5B	A1_G_76_5B	Xanthomonas	76days	Suwon	year_2018	0									A1_G_120_9F	UF1A1_G_120	Moesziomyces	120days	Suwon	year_2018	0.199402
							A1_G_76_6B	A1_G_76_6B	Allorhizobium-Neorhizobium-Pararhizobium-Rhizobium	76days	Suwon	year_2018	0									A1_G_120_9F	UF1A1_G_120	Nigrospora	120days	Suwon	year_2018	0.00284599
							A1_G_76_6B	A1_G_76_6B	Aureimonas	76days	Suwon	year_2018	0									A1_G_120_9F	UF1A1_G_120	Occultifur	120days	Suwon	year_2018	0
							A1_G_76_6B	A1_G_76_6B	Chryseobacterium	76days	Suwon	year_2018	0									A1_G_120_9F	UF1A1_G_120	Papiliotrema	120days	Suwon	year_2018	0
							A1_G_76_6B	A1_G_76_6B	Curtobacterium	76days	Suwon	year_2018	0.026699									A1_G_120_9F	UF1A1_G_120	Paraphoma	120days	Suwon	year_2018	0
							A1_G_76_6B	A1_G_76_6B	Kineococcus	76days	Suwon	year_2018	0									A1_G_120_9F	UF1A1_G_120	Periconia	120days	Suwon	year_2018	0
							A1_G_76_6B	A1_G_76_6B	Methylobacterium	76days	Suwon	year_2018	0.0186084									A1_G_120_9F	UF1A1_G_120	Phaeosphaeria	120days	Suwon	year_2018	0
							A1_G_76_6B	A1_G_76_6B	Microbacterium	76days	Suwon	year_2018	0									A1_G_120_9F	UF1A1_G_120	Pyrenochaetopsis	120days	Suwon	year_2018	0.0106177
							A1_G_76_6B	A1_G_76_6B	Mucilaginibacter	76days	Suwon	year_2018	0									A1_G_120_9F	UF1A1_G_120	Sakaguchia	120days	Suwon	year_2018	0
							A1_G_76_6B	A1_G_76_6B	Paenibacillus	76days	Suwon	year_2018	0									A1_G_120_9F	UF1A1_G_120	Setophoma	120days	Suwon	year_2018	0.0357938
							A1_G_76_6B	A1_G_76_6B	Pantoea	76days	Suwon	year_2018	0.0574434									A1_G_120_9F	UF1A1_G_120	Sporobolomyces	120days	Suwon	year_2018	0
							A1_G_76_6B	A1_G_76_6B	Pseudomonas	76days	Suwon	year_2018	0									A1_G_120_9F	UF1A1_G_120	unidentified	120days	Suwon	year_2018	0.339329
							A1_G_76_6B	A1_G_76_6B	Sphingomonas	76days	Suwon	year_2018	0									A1_G_141_1F	UF1A1_G_141	Alternaria	141days	Suwon	year_2018	0.166291
							A1_G_76_6B	A1_G_76_6B	unidentified	76days	Suwon	year_2018	0									A1_G_141_1F	UF1A1_G_141	Biappendiculispora	141days	Suwon	year_2018	0
							A1_G_76_6B	A1_G_76_6B	Xanthomonas	76days	Suwon	year_2018	0									A1_G_141_1F	UF1A1_G_141	Cladosporium	141days	Suwon	year_2018	0.000225414
							A1_G_76_8B	A1_G_76_8B	Allorhizobium-Neorhizobium-Pararhizobium-Rhizobium	76days	Suwon	year_2018	0									A1_G_141_1F	UF1A1_G_141	Curvularia	141days	Suwon	year_2018	0.00515232
							A1_G_76_8B	A1_G_76_8B	Aureimonas	76days	Suwon	year_2018	0									A1_G_141_1F	UF1A1_G_141	Fusarium	141days	Suwon	year_2018	0
							A1_G_76_8B	A1_G_76_8B	Chryseobacterium	76days	Suwon	year_2018	0									A1_G_141_1F	UF1A1_G_141	Moesziomyces	141days	Suwon	year_2018	0.0736781
							A1_G_76_8B	A1_G_76_8B	Curtobacterium	76days	Suwon	year_2018	0									A1_G_141_1F	UF1A1_G_141	Nigrospora	141days	Suwon	year_2018	0.000869453
							A1_G_76_8B	A1_G_76_8B	Kineococcus	76days	Suwon	year_2018	0									A1_G_141_1F	UF1A1_G_141	Occultifur	141days	Suwon	year_2018	0
							A1_G_76_8B	A1_G_76_8B	Methylobacterium	76days	Suwon	year_2018	0									A1_G_141_1F	UF1A1_G_141	Papiliotrema	141days	Suwon	year_2018	0
							A1_G_76_8B	A1_G_76_8B	Microbacterium	76days	Suwon	year_2018	0									A1_G_141_1F	UF1A1_G_141	Paraphoma	141days	Suwon	year_2018	0
							A1_G_76_8B	A1_G_76_8B	Mucilaginibacter	76days	Suwon	year_2018	0									A1_G_141_1F	UF1A1_G_141	Periconia	141days	Suwon	year_2018	0
							A1_G_76_8B	A1_G_76_8B	Paenibacillus	76days	Suwon	year_2018	0									A1_G_141_1F	UF1A1_G_141	Phaeosphaeria	141days	Suwon	year_2018	0.00737425
							A1_G_76_8B	A1_G_76_8B	Pantoea	76days	Suwon	year_2018	0.428571									A1_G_141_1F	UF1A1_G_141	Pyrenochaetopsis	141days	Suwon	year_2018	0.00370323
							A1_G_76_8B	A1_G_76_8B	Pseudomonas	76days	Suwon	year_2018	0									A1_G_141_1F	UF1A1_G_141	Sakaguchia	141days	Suwon	year_2018	0
							A1_G_76_8B	A1_G_76_8B	Sphingomonas	76days	Suwon	year_2018	0									A1_G_141_1F	UF1A1_G_141	Setophoma	141days	Suwon	year_2018	0.0156824
							A1_G_76_8B	A1_G_76_8B	unidentified	76days	Suwon	year_2018	0									A1_G_141_1F	UF1A1_G_141	Sporobolomyces	141days	Suwon	year_2018	0
							A1_G_76_8B	A1_G_76_8B	Xanthomonas	76days	Suwon	year_2018	0									A1_G_141_1F	UF1A1_G_141	unidentified	141days	Suwon	year_2018	0.710665
							A1_G_76_9B	A1_G_76_9B	Allorhizobium-Neorhizobium-Pararhizobium-Rhizobium	76days	Suwon	year_2018	0									A1_G_141_2F	UF1A1_G_141	Alternaria	141days	Suwon	year_2018	0.162833
							A1_G_76_9B	A1_G_76_9B	Aureimonas	76days	Suwon	year_2018	0									A1_G_141_2F	UF1A1_G_141	Biappendiculispora	141days	Suwon	year_2018	0
							A1_G_76_9B	A1_G_76_9B	Chryseobacterium	76days	Suwon	year_2018	0									A1_G_141_2F	UF1A1_G_141	Cladosporium	141days	Suwon	year_2018	0
							A1_G_76_9B	A1_G_76_9B	Curtobacterium	76days	Suwon	year_2018	0									A1_G_141_2F	UF1A1_G_141	Curvularia	141days	Suwon	year_2018	0.00368374
							A1_G_76_9B	A1_G_76_9B	Kineococcus	76days	Suwon	year_2018	0									A1_G_141_2F	UF1A1_G_141	Fusarium	141days	Suwon	year_2018	0
							A1_G_76_9B	A1_G_76_9B	Methylobacterium	76days	Suwon	year_2018	0.00568475									A1_G_141_2F	UF1A1_G_141	Moesziomyces	141days	Suwon	year_2018	0.00194669
							A1_G_76_9B	A1_G_76_9B	Microbacterium	76days	Suwon	year_2018	0									A1_G_141_2F	UF1A1_G_141	Nigrospora	141days	Suwon	year_2018	0.00377358
							A1_G_76_9B	A1_G_76_9B	Mucilaginibacter	76days	Suwon	year_2018	0									A1_G_141_2F	UF1A1_G_141	Occultifur	141days	Suwon	year_2018	0.000209644
							A1_G_76_9B	A1_G_76_9B	Paenibacillus	76days	Suwon	year_2018	0									A1_G_141_2F	UF1A1_G_141	Papiliotrema	141days	Suwon	year_2018	0.00904462
							A1_G_76_9B	A1_G_76_9B	Pantoea	76days	Suwon	year_2018	0									A1_G_141_2F	UF1A1_G_141	Paraphoma	141days	Suwon	year_2018	0
							A1_G_76_9B	A1_G_76_9B	Pseudomonas	76days	Suwon	year_2018	0									A1_G_141_2F	UF1A1_G_141	Periconia	141days	Suwon	year_2018	0.00946391
							A1_G_76_9B	A1_G_76_9B	Sphingomonas	76days	Suwon	year_2018	0									A1_G_141_2F	UF1A1_G_141	Phaeosphaeria	141days	Suwon	year_2018	0
							A1_G_76_9B	A1_G_76_9B	unidentified	76days	Suwon	year_2018	0									A1_G_141_2F	UF1A1_G_141	Pyrenochaetopsis	141days	Suwon	year_2018	0
							A1_G_76_9B	A1_G_76_9B	Xanthomonas	76days	Suwon	year_2018	0									A1_G_141_2F	UF1A1_G_141	Sakaguchia	141days	Suwon	year_2018	0
							A1_G_90_1B	A1_G_90_1B	Allorhizobium-Neorhizobium-Pararhizobium-Rhizobium	90days	Suwon	year_2018	0									A1_G_141_2F	UF1A1_G_141	Setophoma	141days	Suwon	year_2018	0.113118
							A1_G_90_1B	A1_G_90_1B	Aureimonas	90days	Suwon	year_2018	0									A1_G_141_2F	UF1A1_G_141	Sporobolomyces	141days	Suwon	year_2018	0
							A1_G_90_1B	A1_G_90_1B	Chryseobacterium	90days	Suwon	year_2018	0									A1_G_141_2F	UF1A1_G_141	unidentified	141days	Suwon	year_2018	0.373854
							A1_G_90_1B	A1_G_90_1B	Curtobacterium	90days	Suwon	year_2018	0.010707									A1_G_141_3F	UF1A1_G_141	Alternaria	141days	Suwon	year_2018	0.0474447
							A1_G_90_1B	A1_G_90_1B	Kineococcus	90days	Suwon	year_2018	0									A1_G_141_3F	UF1A1_G_141	Biappendiculispora	141days	Suwon	year_2018	0
							A1_G_90_1B	A1_G_90_1B	Methylobacterium	90days	Suwon	year_2018	0									A1_G_141_3F	UF1A1_G_141	Cladosporium	141days	Suwon	year_2018	0.000523013
							A1_G_90_1B	A1_G_90_1B	Microbacterium	90days	Suwon	year_2018	0									A1_G_141_3F	UF1A1_G_141	Curvularia	141days	Suwon	year_2018	0.320719
							A1_G_90_1B	A1_G_90_1B	Mucilaginibacter	90days	Suwon	year_2018	0									A1_G_141_3F	UF1A1_G_141	Fusarium	141days	Suwon	year_2018	0.0037358
							A1_G_90_1B	A1_G_90_1B	Paenibacillus	90days	Suwon	year_2018	0									A1_G_141_3F	UF1A1_G_141	Moesziomyces	141days	Suwon	year_2018	0.0186043
							A1_G_90_1B	A1_G_90_1B	Pantoea	90days	Suwon	year_2018	0.829003									A1_G_141_3F	UF1A1_G_141	Nigrospora	141days	Suwon	year_2018	0
							A1_G_90_1B	A1_G_90_1B	Pseudomonas	90days	Suwon	year_2018	0.0392064									A1_G_141_3F	UF1A1_G_141	Occultifur	141days	Suwon	year_2018	0
							A1_G_90_1B	A1_G_90_1B	Sphingomonas	90days	Suwon	year_2018	0.0735317									A1_G_141_3F	UF1A1_G_141	Papiliotrema	141days	Suwon	year_2018	0
							A1_G_90_1B	A1_G_90_1B	unidentified	90days	Suwon	year_2018	0									A1_G_141_3F	UF1A1_G_141	Paraphoma	141days	Suwon	year_2018	0
							A1_G_90_1B	A1_G_90_1B	Xanthomonas	90days	Suwon	year_2018	0									A1_G_141_3F	UF1A1_G_141	Periconia	141days	Suwon	year_2018	0
							A1_G_90_2B	A1_G_90_2B	Allorhizobium-Neorhizobium-Pararhizobium-Rhizobium	90days	Suwon	year_2018	0.0371214									A1_G_141_3F	UF1A1_G_141	Phaeosphaeria	141days	Suwon	year_2018	0.00197998
							A1_G_90_2B	A1_G_90_2B	Aureimonas	90days	Suwon	year_2018	0									A1_G_141_3F	UF1A1_G_141	Pyrenochaetopsis	141days	Suwon	year_2018	0
							A1_G_90_2B	A1_G_90_2B	Chryseobacterium	90days	Suwon	year_2018	0									A1_G_141_3F	UF1A1_G_141	Sakaguchia	141days	Suwon	year_2018	0
							A1_G_90_2B	A1_G_90_2B	Curtobacterium	90days	Suwon	year_2018	0.0220906									A1_G_141_3F	UF1A1_G_141	Setophoma	141days	Suwon	year_2018	0.0142334
							A1_G_90_2B	A1_G_90_2B	Kineococcus	90days	Suwon	year_2018	0									A1_G_141_3F	UF1A1_G_141	Sporobolomyces	141days	Suwon	year_2018	0
							A1_G_90_2B	A1_G_90_2B	Methylobacterium	90days	Suwon	year_2018	0.025279									A1_G_141_3F	UF1A1_G_141	unidentified	141days	Suwon	year_2018	0.126195
							A1_G_90_2B	A1_G_90_2B	Microbacterium	90days	Suwon	year_2018	0									A1_G_141_4F	UF1A1_G_141	Alternaria	141days	Suwon	year_2018	0.523971
							A1_G_90_2B	A1_G_90_2B	Mucilaginibacter	90days	Suwon	year_2018	0									A1_G_141_4F	UF1A1_G_141	Biappendiculispora	141days	Suwon	year_2018	0
							A1_G_90_2B	A1_G_90_2B	Paenibacillus	90days	Suwon	year_2018	0									A1_G_141_4F	UF1A1_G_141	Cladosporium	141days	Suwon	year_2018	0.000268336
							A1_G_90_2B	A1_G_90_2B	Pantoea	90days	Suwon	year_2018	0.510134									A1_G_141_4F	UF1A1_G_141	Curvularia	141days	Suwon	year_2018	0.00259392
							A1_G_90_2B	A1_G_90_2B	Pseudomonas	90days	Suwon	year_2018	0.0501025									A1_G_141_4F	UF1A1_G_141	Fusarium	141days	Suwon	year_2018	0
							A1_G_90_2B	A1_G_90_2B	Sphingomonas	90days	Suwon	year_2018	0.0835801									A1_G_141_4F	UF1A1_G_141	Moesziomyces	141days	Suwon	year_2018	0.000327967
							A1_G_90_2B	A1_G_90_2B	unidentified	90days	Suwon	year_2018	0									A1_G_141_4F	UF1A1_G_141	Nigrospora	141days	Suwon	year_2018	0.00152057
							A1_G_90_2B	A1_G_90_2B	Xanthomonas	90days	Suwon	year_2018	0									A1_G_141_4F	UF1A1_G_141	Occultifur	141days	Suwon	year_2018	0
							A1_G_90_3B	A1_G_90_3B	Allorhizobium-Neorhizobium-Pararhizobium-Rhizobium	90days	Suwon	year_2018	0									A1_G_141_4F	UF1A1_G_141	Papiliotrema	141days	Suwon	year_2018	0.00784138
							A1_G_90_3B	A1_G_90_3B	Aureimonas	90days	Suwon	year_2018	0									A1_G_141_4F	UF1A1_G_141	Paraphoma	141days	Suwon	year_2018	0
							A1_G_90_3B	A1_G_90_3B	Chryseobacterium	90days	Suwon	year_2018	0									A1_G_141_4F	UF1A1_G_141	Periconia	141days	Suwon	year_2018	0
							A1_G_90_3B	A1_G_90_3B	Curtobacterium	90days	Suwon	year_2018	0									A1_G_141_4F	UF1A1_G_141	Phaeosphaeria	141days	Suwon	year_2018	0
							A1_G_90_3B	A1_G_90_3B	Kineococcus	90days	Suwon	year_2018	0									A1_G_141_4F	UF1A1_G_141	Pyrenochaetopsis	141days	Suwon	year_2018	0
							A1_G_90_3B	A1_G_90_3B	Methylobacterium	90days	Suwon	year_2018	0									A1_G_141_4F	UF1A1_G_141	Sakaguchia	141days	Suwon	year_2018	0
							A1_G_90_3B	A1_G_90_3B	Microbacterium	90days	Suwon	year_2018	0									A1_G_141_4F	UF1A1_G_141	Setophoma	141days	Suwon	year_2018	0.0449016
							A1_G_90_3B	A1_G_90_3B	Mucilaginibacter	90days	Suwon	year_2018	0									A1_G_141_4F	UF1A1_G_141	Sporobolomyces	141days	Suwon	year_2018	0
							A1_G_90_3B	A1_G_90_3B	Paenibacillus	90days	Suwon	year_2018	0									A1_G_141_4F	UF1A1_G_141	unidentified	141days	Suwon	year_2018	0.41449
							A1_G_90_3B	A1_G_90_3B	Pantoea	90days	Suwon	year_2018	0.979275									A1_G_141_5F	UF1A1_G_141	Alternaria	141days	Suwon	year_2018	0.000653927
							A1_G_90_3B	A1_G_90_3B	Pseudomonas	90days	Suwon	year_2018	0									A1_G_141_5F	UF1A1_G_141	Biappendiculispora	141days	Suwon	year_2018	0
							A1_G_90_3B	A1_G_90_3B	Sphingomonas	90days	Suwon	year_2018	0									A1_G_141_5F	UF1A1_G_141	Cladosporium	141days	Suwon	year_2018	0.00486812
							A1_G_90_3B	A1_G_90_3B	unidentified	90days	Suwon	year_2018	0									A1_G_141_5F	UF1A1_G_141	Curvularia	141days	Suwon	year_2018	0.820388
							A1_G_90_3B	A1_G_90_3B	Xanthomonas	90days	Suwon	year_2018	0									A1_G_141_5F	UF1A1_G_141	Fusarium	141days	Suwon	year_2018	0
							A1_G_90_4B	A1_G_90_4B	Allorhizobium-Neorhizobium-Pararhizobium-Rhizobium	90days	Suwon	year_2018	0									A1_G_141_5F	UF1A1_G_141	Moesziomyces	141days	Suwon	year_2018	0
							A1_G_90_4B	A1_G_90_4B	Aureimonas	90days	Suwon	year_2018	0.0118031									A1_G_141_5F	UF1A1_G_141	Nigrospora	141days	Suwon	year_2018	0.000435951
							A1_G_90_4B	A1_G_90_4B	Chryseobacterium	90days	Suwon	year_2018	0									A1_G_141_5F	UF1A1_G_141	Occultifur	141days	Suwon	year_2018	0
							A1_G_90_4B	A1_G_90_4B	Curtobacterium	90days	Suwon	year_2018	0									A1_G_141_5F	UF1A1_G_141	Papiliotrema	141days	Suwon	year_2018	0
							A1_G_90_4B	A1_G_90_4B	Kineococcus	90days	Suwon	year_2018	0									A1_G_141_5F	UF1A1_G_141	Paraphoma	141days	Suwon	year_2018	0
							A1_G_90_4B	A1_G_90_4B	Methylobacterium	90days	Suwon	year_2018	0.050629									A1_G_141_5F	UF1A1_G_141	Periconia	141days	Suwon	year_2018	0
							A1_G_90_4B	A1_G_90_4B	Microbacterium	90days	Suwon	year_2018	0									A1_G_141_5F	UF1A1_G_141	Phaeosphaeria	141days	Suwon	year_2018	0
							A1_G_90_4B	A1_G_90_4B	Mucilaginibacter	90days	Suwon	year_2018	0									A1_G_141_5F	UF1A1_G_141	Pyrenochaetopsis	141days	Suwon	year_2018	0.000217976
							A1_G_90_4B	A1_G_90_4B	Paenibacillus	90days	Suwon	year_2018	0									A1_G_141_5F	UF1A1_G_141	Sakaguchia	141days	Suwon	year_2018	0
							A1_G_90_4B	A1_G_90_4B	Pantoea	90days	Suwon	year_2018	0.70834									A1_G_141_5F	UF1A1_G_141	Setophoma	141days	Suwon	year_2018	0.0200538
							A1_G_90_4B	A1_G_90_4B	Pseudomonas	90days	Suwon	year_2018	0.0184811									A1_G_141_5F	UF1A1_G_141	Sporobolomyces	141days	Suwon	year_2018	0
							A1_G_90_4B	A1_G_90_4B	Sphingomonas	90days	Suwon	year_2018	0.142879									A1_G_141_5F	UF1A1_G_141	unidentified	141days	Suwon	year_2018	0.142084
							A1_G_90_4B	A1_G_90_4B	unidentified	90days	Suwon	year_2018	0									A1_G_141_6F	UF1A1_G_141	Alternaria	141days	Suwon	year_2018	0.239713
							A1_G_90_4B	A1_G_90_4B	Xanthomonas	90days	Suwon	year_2018	0									A1_G_141_6F	UF1A1_G_141	Biappendiculispora	141days	Suwon	year_2018	0
							A1_G_90_5B	A1_G_90_5B	Allorhizobium-Neorhizobium-Pararhizobium-Rhizobium	90days	Suwon	year_2018	0									A1_G_141_6F	UF1A1_G_141	Cladosporium	141days	Suwon	year_2018	0.00184274
							A1_G_90_5B	A1_G_90_5B	Aureimonas	90days	Suwon	year_2018	0									A1_G_141_6F	UF1A1_G_141	Curvularia	141days	Suwon	year_2018	0.000786535
							A1_G_90_5B	A1_G_90_5B	Chryseobacterium	90days	Suwon	year_2018	0									A1_G_141_6F	UF1A1_G_141	Fusarium	141days	Suwon	year_2018	0
							A1_G_90_5B	A1_G_90_5B	Curtobacterium	90days	Suwon	year_2018	0									A1_G_141_6F	UF1A1_G_141	Moesziomyces	141days	Suwon	year_2018	0.000539338
							A1_G_90_5B	A1_G_90_5B	Kineococcus	90days	Suwon	year_2018	0									A1_G_141_6F	UF1A1_G_141	Nigrospora	141days	Suwon	year_2018	0.00217982
							A1_G_90_5B	A1_G_90_5B	Methylobacterium	90days	Suwon	year_2018	0									A1_G_141_6F	UF1A1_G_141	Occultifur	141days	Suwon	year_2018	0
							A1_G_90_5B	A1_G_90_5B	Microbacterium	90days	Suwon	year_2018	0									A1_G_141_6F	UF1A1_G_141	Papiliotrema	141days	Suwon	year_2018	0
							A1_G_90_5B	A1_G_90_5B	Mucilaginibacter	90days	Suwon	year_2018	0									A1_G_141_6F	UF1A1_G_141	Paraphoma	141days	Suwon	year_2018	0.00128093
							A1_G_90_5B	A1_G_90_5B	Paenibacillus	90days	Suwon	year_2018	0									A1_G_141_6F	UF1A1_G_141	Periconia	141days	Suwon	year_2018	0
							A1_G_90_5B	A1_G_90_5B	Pantoea	90days	Suwon	year_2018	0.144165									A1_G_141_6F	UF1A1_G_141	Phaeosphaeria	141days	Suwon	year_2018	0.0100452
							A1_G_90_5B	A1_G_90_5B	Pseudomonas	90days	Suwon	year_2018	0.0363935									A1_G_141_6F	UF1A1_G_141	Pyrenochaetopsis	141days	Suwon	year_2018	0.000606755
							A1_G_90_5B	A1_G_90_5B	Sphingomonas	90days	Suwon	year_2018	0.107067									A1_G_141_6F	UF1A1_G_141	Sakaguchia	141days	Suwon	year_2018	0
							A1_G_90_5B	A1_G_90_5B	unidentified	90days	Suwon	year_2018	0									A1_G_141_6F	UF1A1_G_141	Setophoma	141days	Suwon	year_2018	0.0593047
							A1_G_90_5B	A1_G_90_5B	Xanthomonas	90days	Suwon	year_2018	0									A1_G_141_6F	UF1A1_G_141	Sporobolomyces	141days	Suwon	year_2018	0
							A1_G_90_6B	A1_G_90_6B	Allorhizobium-Neorhizobium-Pararhizobium-Rhizobium	90days	Suwon	year_2018	0									A1_G_141_6F	UF1A1_G_141	unidentified	141days	Suwon	year_2018	0.68224
							A1_G_90_6B	A1_G_90_6B	Aureimonas	90days	Suwon	year_2018	0.0276372									A1_G_141_7F	UF1A1_G_141	Alternaria	141days	Suwon	year_2018	0.237457
							A1_G_90_6B	A1_G_90_6B	Chryseobacterium	90days	Suwon	year_2018	0									A1_G_141_7F	UF1A1_G_141	Biappendiculispora	141days	Suwon	year_2018	0
							A1_G_90_6B	A1_G_90_6B	Curtobacterium	90days	Suwon	year_2018	0									A1_G_141_7F	UF1A1_G_141	Cladosporium	141days	Suwon	year_2018	0
							A1_G_90_6B	A1_G_90_6B	Kineococcus	90days	Suwon	year_2018	0									A1_G_141_7F	UF1A1_G_141	Curvularia	141days	Suwon	year_2018	0.0011972
							A1_G_90_6B	A1_G_90_6B	Methylobacterium	90days	Suwon	year_2018	0									A1_G_141_7F	UF1A1_G_141	Fusarium	141days	Suwon	year_2018	0
							A1_G_90_6B	A1_G_90_6B	Microbacterium	90days	Suwon	year_2018	0									A1_G_141_7F	UF1A1_G_141	Moesziomyces	141days	Suwon	year_2018	0.0397695
							A1_G_90_6B	A1_G_90_6B	Mucilaginibacter	90days	Suwon	year_2018	0									A1_G_141_7F	UF1A1_G_141	Nigrospora	141days	Suwon	year_2018	0.000224475
							A1_G_90_6B	A1_G_90_6B	Paenibacillus	90days	Suwon	year_2018	0									A1_G_141_7F	UF1A1_G_141	Occultifur	141days	Suwon	year_2018	0
							A1_G_90_6B	A1_G_90_6B	Pantoea	90days	Suwon	year_2018	0.368042									A1_G_141_7F	UF1A1_G_141	Papiliotrema	141days	Suwon	year_2018	0
							A1_G_90_6B	A1_G_90_6B	Pseudomonas	90days	Suwon	year_2018	0.121253									A1_G_141_7F	UF1A1_G_141	Paraphoma	141days	Suwon	year_2018	0
							A1_G_90_6B	A1_G_90_6B	Sphingomonas	90days	Suwon	year_2018	0.374659									A1_G_141_7F	UF1A1_G_141	Periconia	141days	Suwon	year_2018	0
							A1_G_90_6B	A1_G_90_6B	unidentified	90days	Suwon	year_2018	0									A1_G_141_7F	UF1A1_G_141	Phaeosphaeria	141days	Suwon	year_2018	0
							A1_G_90_6B	A1_G_90_6B	Xanthomonas	90days	Suwon	year_2018	0									A1_G_141_7F	UF1A1_G_141	Pyrenochaetopsis	141days	Suwon	year_2018	0
							A1_G_90_7B	A1_G_90_7B	Allorhizobium-Neorhizobium-Pararhizobium-Rhizobium	90days	Suwon	year_2018	0									A1_G_141_7F	UF1A1_G_141	Sakaguchia	141days	Suwon	year_2018	0
							A1_G_90_7B	A1_G_90_7B	Aureimonas	90days	Suwon	year_2018	0									A1_G_141_7F	UF1A1_G_141	Setophoma	141days	Suwon	year_2018	0.0808859
							A1_G_90_7B	A1_G_90_7B	Chryseobacterium	90days	Suwon	year_2018	0									A1_G_141_7F	UF1A1_G_141	Sporobolomyces	141days	Suwon	year_2018	0
							A1_G_90_7B	A1_G_90_7B	Curtobacterium	90days	Suwon	year_2018	0									A1_G_141_7F	UF1A1_G_141	unidentified	141days	Suwon	year_2018	0.574432
							A1_G_90_7B	A1_G_90_7B	Kineococcus	90days	Suwon	year_2018	0									A1_G_141_8F	UF1A1_G_141	Alternaria	141days	Suwon	year_2018	0.146397
							A1_G_90_7B	A1_G_90_7B	Methylobacterium	90days	Suwon	year_2018	0									A1_G_141_8F	UF1A1_G_141	Biappendiculispora	141days	Suwon	year_2018	0
							A1_G_90_7B	A1_G_90_7B	Microbacterium	90days	Suwon	year_2018	0									A1_G_141_8F	UF1A1_G_141	Cladosporium	141days	Suwon	year_2018	0.00129261
							A1_G_90_7B	A1_G_90_7B	Mucilaginibacter	90days	Suwon	year_2018	0									A1_G_141_8F	UF1A1_G_141	Curvularia	141days	Suwon	year_2018	0.000886361
							A1_G_90_7B	A1_G_90_7B	Paenibacillus	90days	Suwon	year_2018	0									A1_G_141_8F	UF1A1_G_141	Fusarium	141days	Suwon	year_2018	0
							A1_G_90_7B	A1_G_90_7B	Pantoea	90days	Suwon	year_2018	0.157946									A1_G_141_8F	UF1A1_G_141	Moesziomyces	141days	Suwon	year_2018	0.00594601
							A1_G_90_7B	A1_G_90_7B	Pseudomonas	90days	Suwon	year_2018	0.830481									A1_G_141_8F	UF1A1_G_141	Nigrospora	141days	Suwon	year_2018	0.00180965
							A1_G_90_7B	A1_G_90_7B	Sphingomonas	90days	Suwon	year_2018	0.0115729									A1_G_141_8F	UF1A1_G_141	Occultifur	141days	Suwon	year_2018	0
							A1_G_90_7B	A1_G_90_7B	unidentified	90days	Suwon	year_2018	0									A1_G_141_8F	UF1A1_G_141	Papiliotrema	141days	Suwon	year_2018	0
							A1_G_90_7B	A1_G_90_7B	Xanthomonas	90days	Suwon	year_2018	0									A1_G_141_8F	UF1A1_G_141	Paraphoma	141days	Suwon	year_2018	0
							A1_G_90_8B	A1_G_90_8B	Allorhizobium-Neorhizobium-Pararhizobium-Rhizobium	90days	Suwon	year_2018	0									A1_G_141_8F	UF1A1_G_141	Periconia	141days	Suwon	year_2018	0
							A1_G_90_8B	A1_G_90_8B	Aureimonas	90days	Suwon	year_2018	0									A1_G_141_8F	UF1A1_G_141	Phaeosphaeria	141days	Suwon	year_2018	0
							A1_G_90_8B	A1_G_90_8B	Chryseobacterium	90days	Suwon	year_2018	0									A1_G_141_8F	UF1A1_G_141	Pyrenochaetopsis	141days	Suwon	year_2018	0
							A1_G_90_8B	A1_G_90_8B	Curtobacterium	90days	Suwon	year_2018	0									A1_G_141_8F	UF1A1_G_141	Sakaguchia	141days	Suwon	year_2018	0
							A1_G_90_8B	A1_G_90_8B	Kineococcus	90days	Suwon	year_2018	0									A1_G_141_8F	UF1A1_G_141	Setophoma	141days	Suwon	year_2018	0.111718
							A1_G_90_8B	A1_G_90_8B	Methylobacterium	90days	Suwon	year_2018	0									A1_G_141_8F	UF1A1_G_141	Sporobolomyces	141days	Suwon	year_2018	0
							A1_G_90_8B	A1_G_90_8B	Microbacterium	90days	Suwon	year_2018	0									A1_G_141_8F	UF1A1_G_141	unidentified	141days	Suwon	year_2018	0.539757
							A1_G_90_8B	A1_G_90_8B	Mucilaginibacter	90days	Suwon	year_2018	0									A1_G_141_9F	UF1A1_G_141	Alternaria	141days	Suwon	year_2018	0.297883
							A1_G_90_8B	A1_G_90_8B	Paenibacillus	90days	Suwon	year_2018	0									A1_G_141_9F	UF1A1_G_141	Biappendiculispora	141days	Suwon	year_2018	0
							A1_G_90_8B	A1_G_90_8B	Pantoea	90days	Suwon	year_2018	0.222825									A1_G_141_9F	UF1A1_G_141	Cladosporium	141days	Suwon	year_2018	0
							A1_G_90_8B	A1_G_90_8B	Pseudomonas	90days	Suwon	year_2018	0.559001									A1_G_141_9F	UF1A1_G_141	Curvularia	141days	Suwon	year_2018	0.00100363
							A1_G_90_8B	A1_G_90_8B	Sphingomonas	90days	Suwon	year_2018	0.125756									A1_G_141_9F	UF1A1_G_141	Fusarium	141days	Suwon	year_2018	0
							A1_G_90_8B	A1_G_90_8B	unidentified	90days	Suwon	year_2018	0									A1_G_141_9F	UF1A1_G_141	Moesziomyces	141days	Suwon	year_2018	0.000161875
							A1_G_90_8B	A1_G_90_8B	Xanthomonas	90days	Suwon	year_2018	0									A1_G_141_9F	UF1A1_G_141	Nigrospora	141days	Suwon	year_2018	0.0022015
							A1_G_90_9B	A1_G_90_9B	Allorhizobium-Neorhizobium-Pararhizobium-Rhizobium	90days	Suwon	year_2018	0									A1_G_141_9F	UF1A1_G_141	Occultifur	141days	Suwon	year_2018	0
							A1_G_90_9B	A1_G_90_9B	Aureimonas	90days	Suwon	year_2018	0									A1_G_141_9F	UF1A1_G_141	Papiliotrema	141days	Suwon	year_2018	0
							A1_G_90_9B	A1_G_90_9B	Chryseobacterium	90days	Suwon	year_2018	0									A1_G_141_9F	UF1A1_G_141	Paraphoma	141days	Suwon	year_2018	0
							A1_G_90_9B	A1_G_90_9B	Curtobacterium	90days	Suwon	year_2018	0									A1_G_141_9F	UF1A1_G_141	Periconia	141days	Suwon	year_2018	0
							A1_G_90_9B	A1_G_90_9B	Kineococcus	90days	Suwon	year_2018	0									A1_G_141_9F	UF1A1_G_141	Phaeosphaeria	141days	Suwon	year_2018	0
							A1_G_90_9B	A1_G_90_9B	Methylobacterium	90days	Suwon	year_2018	0									A1_G_141_9F	UF1A1_G_141	Pyrenochaetopsis	141days	Suwon	year_2018	0
							A1_G_90_9B	A1_G_90_9B	Microbacterium	90days	Suwon	year_2018	0									A1_G_141_9F	UF1A1_G_141	Sakaguchia	141days	Suwon	year_2018	0
							A1_G_90_9B	A1_G_90_9B	Mucilaginibacter	90days	Suwon	year_2018	0									A1_G_141_9F	UF1A1_G_141	Setophoma	141days	Suwon	year_2018	0.122896
							A1_G_90_9B	A1_G_90_9B	Paenibacillus	90days	Suwon	year_2018	0									A1_G_141_9F	UF1A1_G_141	Sporobolomyces	141days	Suwon	year_2018	0
							A1_G_90_9B	A1_G_90_9B	Pantoea	90days	Suwon	year_2018	0.476782									A1_G_141_9F	UF1A1_G_141	unidentified	141days	Suwon	year_2018	0.565203
							A1_G_90_9B	A1_G_90_9B	Pseudomonas	90days	Suwon	year_2018	0.233733									A1_G_76_1F	UF1A1_G_76	Alternaria	76days	Suwon	year_2018	0.0202059
							A1_G_90_9B	A1_G_90_9B	Sphingomonas	90days	Suwon	year_2018	0.274806									A1_G_76_1F	UF1A1_G_76	Biappendiculispora	76days	Suwon	year_2018	0
							A1_G_90_9B	A1_G_90_9B	unidentified	90days	Suwon	year_2018	0									A1_G_76_1F	UF1A1_G_76	Cladosporium	76days	Suwon	year_2018	0
							A1_G_90_9B	A1_G_90_9B	Xanthomonas	90days	Suwon	year_2018	0									A1_G_76_1F	UF1A1_G_76	Curvularia	76days	Suwon	year_2018	0
							A1_G0_1B	A1_G0_1B	Allorhizobium-Neorhizobium-Pararhizobium-Rhizobium	0days	Suwon	year_2018	0									A1_G_76_1F	UF1A1_G_76	Fusarium	76days	Suwon	year_2018	0.00228746
							A1_G0_1B	A1_G0_1B	Aureimonas	0days	Suwon	year_2018	0.0665311									A1_G_76_1F	UF1A1_G_76	Moesziomyces	76days	Suwon	year_2018	0
							A1_G0_1B	A1_G0_1B	Chryseobacterium	0days	Suwon	year_2018	0									A1_G_76_1F	UF1A1_G_76	Nigrospora	76days	Suwon	year_2018	0.203202
							A1_G0_1B	A1_G0_1B	Curtobacterium	0days	Suwon	year_2018	0.0188637									A1_G_76_1F	UF1A1_G_76	Occultifur	76days	Suwon	year_2018	0
							A1_G0_1B	A1_G0_1B	Kineococcus	0days	Suwon	year_2018	0									A1_G_76_1F	UF1A1_G_76	Papiliotrema	76days	Suwon	year_2018	0
							A1_G0_1B	A1_G0_1B	Methylobacterium	0days	Suwon	year_2018	0.22964									A1_G_76_1F	UF1A1_G_76	Paraphoma	76days	Suwon	year_2018	0
							A1_G0_1B	A1_G0_1B	Microbacterium	0days	Suwon	year_2018	0									A1_G_76_1F	UF1A1_G_76	Periconia	76days	Suwon	year_2018	0
							A1_G0_1B	A1_G0_1B	Mucilaginibacter	0days	Suwon	year_2018	0									A1_G_76_1F	UF1A1_G_76	Phaeosphaeria	76days	Suwon	year_2018	0
							A1_G0_1B	A1_G0_1B	Paenibacillus	0days	Suwon	year_2018	0									A1_G_76_1F	UF1A1_G_76	Pyrenochaetopsis	76days	Suwon	year_2018	0
							A1_G0_1B	A1_G0_1B	Pantoea	0days	Suwon	year_2018	0.368011									A1_G_76_1F	UF1A1_G_76	Sakaguchia	76days	Suwon	year_2018	0
							A1_G0_1B	A1_G0_1B	Pseudomonas	0days	Suwon	year_2018	0.0422456									A1_G_76_1F	UF1A1_G_76	Setophoma	76days	Suwon	year_2018	0
							A1_G0_1B	A1_G0_1B	Sphingomonas	0days	Suwon	year_2018	0.158251									A1_G_76_1F	UF1A1_G_76	Sporobolomyces	76days	Suwon	year_2018	0
							A1_G0_1B	A1_G0_1B	unidentified	0days	Suwon	year_2018	0.0704846									A1_G_76_1F	UF1A1_G_76	unidentified	76days	Suwon	year_2018	0.568433
							A1_G0_1B	A1_G0_1B	Xanthomonas	0days	Suwon	year_2018	0									A1_G_76_2F	UF1A1_G_76	Alternaria	76days	Suwon	year_2018	0.0371409
							A1_G0_2B	A1_G0_2B	Allorhizobium-Neorhizobium-Pararhizobium-Rhizobium	0days	Suwon	year_2018	0.200294									A1_G_76_2F	UF1A1_G_76	Biappendiculispora	76days	Suwon	year_2018	0
							A1_G0_2B	A1_G0_2B	Aureimonas	0days	Suwon	year_2018	0									A1_G_76_2F	UF1A1_G_76	Cladosporium	76days	Suwon	year_2018	0.0156505
							A1_G0_2B	A1_G0_2B	Chryseobacterium	0days	Suwon	year_2018	0									A1_G_76_2F	UF1A1_G_76	Curvularia	76days	Suwon	year_2018	0.00443822
							A1_G0_2B	A1_G0_2B	Curtobacterium	0days	Suwon	year_2018	0									A1_G_76_2F	UF1A1_G_76	Fusarium	76days	Suwon	year_2018	0
							A1_G0_2B	A1_G0_2B	Kineococcus	0days	Suwon	year_2018	0									A1_G_76_2F	UF1A1_G_76	Moesziomyces	76days	Suwon	year_2018	0
							A1_G0_2B	A1_G0_2B	Methylobacterium	0days	Suwon	year_2018	0.120117									A1_G_76_2F	UF1A1_G_76	Nigrospora	76days	Suwon	year_2018	0.0238262
							A1_G0_2B	A1_G0_2B	Microbacterium	0days	Suwon	year_2018	0									A1_G_76_2F	UF1A1_G_76	Occultifur	76days	Suwon	year_2018	0
							A1_G0_2B	A1_G0_2B	Mucilaginibacter	0days	Suwon	year_2018	0									A1_G_76_2F	UF1A1_G_76	Papiliotrema	76days	Suwon	year_2018	0.00607335
							A1_G0_2B	A1_G0_2B	Paenibacillus	0days	Suwon	year_2018	0									A1_G_76_2F	UF1A1_G_76	Paraphoma	76days	Suwon	year_2018	0
							A1_G0_2B	A1_G0_2B	Pantoea	0days	Suwon	year_2018	0.41674									A1_G_76_2F	UF1A1_G_76	Periconia	76days	Suwon	year_2018	0
							A1_G0_2B	A1_G0_2B	Pseudomonas	0days	Suwon	year_2018	0.0631424									A1_G_76_2F	UF1A1_G_76	Phaeosphaeria	76days	Suwon	year_2018	0
							A1_G0_2B	A1_G0_2B	Sphingomonas	0days	Suwon	year_2018	0.0698972									A1_G_76_2F	UF1A1_G_76	Pyrenochaetopsis	76days	Suwon	year_2018	0
							A1_G0_2B	A1_G0_2B	unidentified	0days	Suwon	year_2018	0									A1_G_76_2F	UF1A1_G_76	Sakaguchia	76days	Suwon	year_2018	0
							A1_G0_2B	A1_G0_2B	Xanthomonas	0days	Suwon	year_2018	0.0839941									A1_G_76_2F	UF1A1_G_76	Setophoma	76days	Suwon	year_2018	0
							A1_G0_3B	A1_G0_3B	Allorhizobium-Neorhizobium-Pararhizobium-Rhizobium	0days	Suwon	year_2018	0									A1_G_76_2F	UF1A1_G_76	Sporobolomyces	76days	Suwon	year_2018	0
							A1_G0_3B	A1_G0_3B	Aureimonas	0days	Suwon	year_2018	0.0458123									A1_G_76_2F	UF1A1_G_76	unidentified	76days	Suwon	year_2018	0.4548
							A1_G0_3B	A1_G0_3B	Chryseobacterium	0days	Suwon	year_2018	0									A1_G_76_3F	UF1A1_G_76	Alternaria	76days	Suwon	year_2018	0.0192339
							A1_G0_3B	A1_G0_3B	Curtobacterium	0days	Suwon	year_2018	0.0365374									A1_G_76_3F	UF1A1_G_76	Biappendiculispora	76days	Suwon	year_2018	0
							A1_G0_3B	A1_G0_3B	Kineococcus	0days	Suwon	year_2018	0									A1_G_76_3F	UF1A1_G_76	Cladosporium	76days	Suwon	year_2018	0.0328107
							A1_G0_3B	A1_G0_3B	Methylobacterium	0days	Suwon	year_2018	0.206155									A1_G_76_3F	UF1A1_G_76	Curvularia	76days	Suwon	year_2018	0
							A1_G0_3B	A1_G0_3B	Microbacterium	0days	Suwon	year_2018	0									A1_G_76_3F	UF1A1_G_76	Fusarium	76days	Suwon	year_2018	0
							A1_G0_3B	A1_G0_3B	Mucilaginibacter	0days	Suwon	year_2018	0									A1_G_76_3F	UF1A1_G_76	Moesziomyces	76days	Suwon	year_2018	0
							A1_G0_3B	A1_G0_3B	Paenibacillus	0days	Suwon	year_2018	0									A1_G_76_3F	UF1A1_G_76	Nigrospora	76days	Suwon	year_2018	0.0455794
							A1_G0_3B	A1_G0_3B	Pantoea	0days	Suwon	year_2018	0.40683									A1_G_76_3F	UF1A1_G_76	Occultifur	76days	Suwon	year_2018	0
							A1_G0_3B	A1_G0_3B	Pseudomonas	0days	Suwon	year_2018	0.0397695									A1_G_76_3F	UF1A1_G_76	Papiliotrema	76days	Suwon	year_2018	0.00177792
							A1_G0_3B	A1_G0_3B	Sphingomonas	0days	Suwon	year_2018	0.125632									A1_G_76_3F	UF1A1_G_76	Paraphoma	76days	Suwon	year_2018	0
							A1_G0_3B	A1_G0_3B	unidentified	0days	Suwon	year_2018	0									A1_G_76_3F	UF1A1_G_76	Periconia	76days	Suwon	year_2018	0
							A1_G0_3B	A1_G0_3B	Xanthomonas	0days	Suwon	year_2018	0									A1_G_76_3F	UF1A1_G_76	Phaeosphaeria	76days	Suwon	year_2018	0
							A1_G0_4B	A1_G0_4B	Allorhizobium-Neorhizobium-Pararhizobium-Rhizobium	0days	Suwon	year_2018	0.0562904									A1_G_76_3F	UF1A1_G_76	Pyrenochaetopsis	76days	Suwon	year_2018	0.011314
							A1_G0_4B	A1_G0_4B	Aureimonas	0days	Suwon	year_2018	0.0122014									A1_G_76_3F	UF1A1_G_76	Sakaguchia	76days	Suwon	year_2018	0
							A1_G0_4B	A1_G0_4B	Chryseobacterium	0days	Suwon	year_2018	0.0238901									A1_G_76_3F	UF1A1_G_76	Setophoma	76days	Suwon	year_2018	0
							A1_G0_4B	A1_G0_4B	Curtobacterium	0days	Suwon	year_2018	0.0995591									A1_G_76_3F	UF1A1_G_76	Sporobolomyces	76days	Suwon	year_2018	0
							A1_G0_4B	A1_G0_4B	Kineococcus	0days	Suwon	year_2018	0.00666462									A1_G_76_3F	UF1A1_G_76	unidentified	76days	Suwon	year_2018	0.485373
							A1_G0_4B	A1_G0_4B	Methylobacterium	0days	Suwon	year_2018	0.19799									A1_G_76_4F	UF1A1_G_76	Alternaria	76days	Suwon	year_2018	0.0125956
							A1_G0_4B	A1_G0_4B	Microbacterium	0days	Suwon	year_2018	0									A1_G_76_4F	UF1A1_G_76	Biappendiculispora	76days	Suwon	year_2018	0
							A1_G0_4B	A1_G0_4B	Mucilaginibacter	0days	Suwon	year_2018	0.00225572									A1_G_76_4F	UF1A1_G_76	Cladosporium	76days	Suwon	year_2018	0.00269906
							A1_G0_4B	A1_G0_4B	Paenibacillus	0days	Suwon	year_2018	0									A1_G_76_4F	UF1A1_G_76	Curvularia	76days	Suwon	year_2018	0
							A1_G0_4B	A1_G0_4B	Pantoea	0days	Suwon	year_2018	0.35507									A1_G_76_4F	UF1A1_G_76	Fusarium	76days	Suwon	year_2018	0
							A1_G0_4B	A1_G0_4B	Pseudomonas	0days	Suwon	year_2018	0.062955									A1_G_76_4F	UF1A1_G_76	Moesziomyces	76days	Suwon	year_2018	0
							A1_G0_4B	A1_G0_4B	Sphingomonas	0days	Suwon	year_2018	0.116067									A1_G_76_4F	UF1A1_G_76	Nigrospora	76days	Suwon	year_2018	0.0332883
							A1_G0_4B	A1_G0_4B	unidentified	0days	Suwon	year_2018	0.00164052									A1_G_76_4F	UF1A1_G_76	Occultifur	76days	Suwon	year_2018	0
							A1_G0_4B	A1_G0_4B	Xanthomonas	0days	Suwon	year_2018	0									A1_G_76_4F	UF1A1_G_76	Papiliotrema	76days	Suwon	year_2018	0
							A1_G0_5B	A1_G0_5B	Allorhizobium-Neorhizobium-Pararhizobium-Rhizobium	0days	Suwon	year_2018	0.0144789									A1_G_76_4F	UF1A1_G_76	Paraphoma	76days	Suwon	year_2018	0
							A1_G0_5B	A1_G0_5B	Aureimonas	0days	Suwon	year_2018	0.0250186									A1_G_76_4F	UF1A1_G_76	Periconia	76days	Suwon	year_2018	0
							A1_G0_5B	A1_G0_5B	Chryseobacterium	0days	Suwon	year_2018	0									A1_G_76_4F	UF1A1_G_76	Phaeosphaeria	76days	Suwon	year_2018	0
							A1_G0_5B	A1_G0_5B	Curtobacterium	0days	Suwon	year_2018	0.0180986									A1_G_76_4F	UF1A1_G_76	Pyrenochaetopsis	76days	Suwon	year_2018	0
							A1_G0_5B	A1_G0_5B	Kineococcus	0days	Suwon	year_2018	0.0095816									A1_G_76_4F	UF1A1_G_76	Sakaguchia	76days	Suwon	year_2018	0
							A1_G0_5B	A1_G0_5B	Methylobacterium	0days	Suwon	year_2018	0.252209									A1_G_76_4F	UF1A1_G_76	Setophoma	76days	Suwon	year_2018	0
							A1_G0_5B	A1_G0_5B	Microbacterium	0days	Suwon	year_2018	0.00511019									A1_G_76_4F	UF1A1_G_76	Sporobolomyces	76days	Suwon	year_2018	0
							A1_G0_5B	A1_G0_5B	Mucilaginibacter	0days	Suwon	year_2018	0									A1_G_76_4F	UF1A1_G_76	unidentified	76days	Suwon	year_2018	0.687359
							A1_G0_5B	A1_G0_5B	Paenibacillus	0days	Suwon	year_2018	0									A1_G_76_5F	UF1A1_G_76	Alternaria	76days	Suwon	year_2018	0.0383831
							A1_G0_5B	A1_G0_5B	Pantoea	0days	Suwon	year_2018	0.442883									A1_G_76_5F	UF1A1_G_76	Biappendiculispora	76days	Suwon	year_2018	0
							A1_G0_5B	A1_G0_5B	Pseudomonas	0days	Suwon	year_2018	0.00894283									A1_G_76_5F	UF1A1_G_76	Cladosporium	76days	Suwon	year_2018	0.00930885
							A1_G0_5B	A1_G0_5B	Sphingomonas	0days	Suwon	year_2018	0.116044									A1_G_76_5F	UF1A1_G_76	Curvularia	76days	Suwon	year_2018	0
							A1_G0_5B	A1_G0_5B	unidentified	0days	Suwon	year_2018	0									A1_G_76_5F	UF1A1_G_76	Fusarium	76days	Suwon	year_2018	0
							A1_G0_5B	A1_G0_5B	Xanthomonas	0days	Suwon	year_2018	0.0809113									A1_G_76_5F	UF1A1_G_76	Moesziomyces	76days	Suwon	year_2018	0.000765111
							A1_G0_6B	A1_G0_6B	Allorhizobium-Neorhizobium-Pararhizobium-Rhizobium	0days	Suwon	year_2018	0.150118									A1_G_76_5F	UF1A1_G_76	Nigrospora	76days	Suwon	year_2018	0.006886
							A1_G0_6B	A1_G0_6B	Aureimonas	0days	Suwon	year_2018	0.0636616									A1_G_76_5F	UF1A1_G_76	Occultifur	76days	Suwon	year_2018	0
							A1_G0_6B	A1_G0_6B	Chryseobacterium	0days	Suwon	year_2018	0									A1_G_76_5F	UF1A1_G_76	Papiliotrema	76days	Suwon	year_2018	0
							A1_G0_6B	A1_G0_6B	Curtobacterium	0days	Suwon	year_2018	0									A1_G_76_5F	UF1A1_G_76	Paraphoma	76days	Suwon	year_2018	0
							A1_G0_6B	A1_G0_6B	Kineococcus	0days	Suwon	year_2018	0									A1_G_76_5F	UF1A1_G_76	Periconia	76days	Suwon	year_2018	0
							A1_G0_6B	A1_G0_6B	Methylobacterium	0days	Suwon	year_2018	0.160797									A1_G_76_5F	UF1A1_G_76	Phaeosphaeria	76days	Suwon	year_2018	0
							A1_G0_6B	A1_G0_6B	Microbacterium	0days	Suwon	year_2018	0.0101653									A1_G_76_5F	UF1A1_G_76	Pyrenochaetopsis	76days	Suwon	year_2018	0
							A1_G0_6B	A1_G0_6B	Mucilaginibacter	0days	Suwon	year_2018	0									A1_G_76_5F	UF1A1_G_76	Sakaguchia	76days	Suwon	year_2018	0
							A1_G0_6B	A1_G0_6B	Paenibacillus	0days	Suwon	year_2018	0									A1_G_76_5F	UF1A1_G_76	Setophoma	76days	Suwon	year_2018	0.00612089
							A1_G0_6B	A1_G0_6B	Pantoea	0days	Suwon	year_2018	0.333299									A1_G_76_5F	UF1A1_G_76	Sporobolomyces	76days	Suwon	year_2018	0
							A1_G0_6B	A1_G0_6B	Pseudomonas	0days	Suwon	year_2018	0.0372728									A1_G_76_5F	UF1A1_G_76	unidentified	76days	Suwon	year_2018	0.91214
							A1_G0_6B	A1_G0_6B	Sphingomonas	0days	Suwon	year_2018	0.0894342									A1_G_76_6F	UF1A1_G_76	Alternaria	76days	Suwon	year_2018	0.00582319
							A1_G0_6B	A1_G0_6B	unidentified	0days	Suwon	year_2018	0									A1_G_76_6F	UF1A1_G_76	Biappendiculispora	76days	Suwon	year_2018	0
							A1_G0_6B	A1_G0_6B	Xanthomonas	0days	Suwon	year_2018	0.101756									A1_G_76_6F	UF1A1_G_76	Cladosporium	76days	Suwon	year_2018	0.0338804
							A1_G0_7B	A1_G0_7B	Allorhizobium-Neorhizobium-Pararhizobium-Rhizobium	0days	Suwon	year_2018	0.173834									A1_G_76_6F	UF1A1_G_76	Curvularia	76days	Suwon	year_2018	0
							A1_G0_7B	A1_G0_7B	Aureimonas	0days	Suwon	year_2018	0.0233255									A1_G_76_6F	UF1A1_G_76	Fusarium	76days	Suwon	year_2018	0
							A1_G0_7B	A1_G0_7B	Chryseobacterium	0days	Suwon	year_2018	0									A1_G_76_6F	UF1A1_G_76	Moesziomyces	76days	Suwon	year_2018	0
							A1_G0_7B	A1_G0_7B	Curtobacterium	0days	Suwon	year_2018	0.037399									A1_G_76_6F	UF1A1_G_76	Nigrospora	76days	Suwon	year_2018	0.0361743
							A1_G0_7B	A1_G0_7B	Kineococcus	0days	Suwon	year_2018	0									A1_G_76_6F	UF1A1_G_76	Occultifur	76days	Suwon	year_2018	0
							A1_G0_7B	A1_G0_7B	Methylobacterium	0days	Suwon	year_2018	0.140996									A1_G_76_6F	UF1A1_G_76	Papiliotrema	76days	Suwon	year_2018	0
							A1_G0_7B	A1_G0_7B	Microbacterium	0days	Suwon	year_2018	0									A1_G_76_6F	UF1A1_G_76	Paraphoma	76days	Suwon	year_2018	0
							A1_G0_7B	A1_G0_7B	Mucilaginibacter	0days	Suwon	year_2018	0									A1_G_76_6F	UF1A1_G_76	Periconia	76days	Suwon	year_2018	0
							A1_G0_7B	A1_G0_7B	Paenibacillus	0days	Suwon	year_2018	0									A1_G_76_6F	UF1A1_G_76	Phaeosphaeria	76days	Suwon	year_2018	0
							A1_G0_7B	A1_G0_7B	Pantoea	0days	Suwon	year_2018	0.255408									A1_G_76_6F	UF1A1_G_76	Pyrenochaetopsis	76days	Suwon	year_2018	0.00299982
							A1_G0_7B	A1_G0_7B	Pseudomonas	0days	Suwon	year_2018	0.0278864									A1_G_76_6F	UF1A1_G_76	Sakaguchia	76days	Suwon	year_2018	0
							A1_G0_7B	A1_G0_7B	Sphingomonas	0days	Suwon	year_2018	0.0727131									A1_G_76_6F	UF1A1_G_76	Setophoma	76days	Suwon	year_2018	0
							A1_G0_7B	A1_G0_7B	unidentified	0days	Suwon	year_2018	0									A1_G_76_6F	UF1A1_G_76	Sporobolomyces	76days	Suwon	year_2018	0
							A1_G0_7B	A1_G0_7B	Xanthomonas	0days	Suwon	year_2018	0									A1_G_76_6F	UF1A1_G_76	unidentified	76days	Suwon	year_2018	0.832363
							A1_G0_8B	A1_G0_8B	Allorhizobium-Neorhizobium-Pararhizobium-Rhizobium	0days	Suwon	year_2018	0.0692372									A1_G_76_7F	UF1A1_G_76	Alternaria	76days	Suwon	year_2018	0.00338792
							A1_G0_8B	A1_G0_8B	Aureimonas	0days	Suwon	year_2018	0.0496228									A1_G_76_7F	UF1A1_G_76	Biappendiculispora	76days	Suwon	year_2018	0
							A1_G0_8B	A1_G0_8B	Chryseobacterium	0days	Suwon	year_2018	0									A1_G_76_7F	UF1A1_G_76	Cladosporium	76days	Suwon	year_2018	0.0508187
							A1_G0_8B	A1_G0_8B	Curtobacterium	0days	Suwon	year_2018	0									A1_G_76_7F	UF1A1_G_76	Curvularia	76days	Suwon	year_2018	0
							A1_G0_8B	A1_G0_8B	Kineococcus	0days	Suwon	year_2018	0									A1_G_76_7F	UF1A1_G_76	Fusarium	76days	Suwon	year_2018	0
							A1_G0_8B	A1_G0_8B	Methylobacterium	0days	Suwon	year_2018	0.13948									A1_G_76_7F	UF1A1_G_76	Moesziomyces	76days	Suwon	year_2018	0
							A1_G0_8B	A1_G0_8B	Microbacterium	0days	Suwon	year_2018	0									A1_G_76_7F	UF1A1_G_76	Nigrospora	76days	Suwon	year_2018	0.00621118
							A1_G0_8B	A1_G0_8B	Mucilaginibacter	0days	Suwon	year_2018	0									A1_G_76_7F	UF1A1_G_76	Occultifur	76days	Suwon	year_2018	0
							A1_G0_8B	A1_G0_8B	Paenibacillus	0days	Suwon	year_2018	0									A1_G_76_7F	UF1A1_G_76	Papiliotrema	76days	Suwon	year_2018	0
							A1_G0_8B	A1_G0_8B	Pantoea	0days	Suwon	year_2018	0.277955									A1_G_76_7F	UF1A1_G_76	Paraphoma	76days	Suwon	year_2018	0
							A1_G0_8B	A1_G0_8B	Pseudomonas	0days	Suwon	year_2018	0									A1_G_76_7F	UF1A1_G_76	Periconia	76days	Suwon	year_2018	0
							A1_G0_8B	A1_G0_8B	Sphingomonas	0days	Suwon	year_2018	0.0719195									A1_G_76_7F	UF1A1_G_76	Phaeosphaeria	76days	Suwon	year_2018	0
							A1_G0_8B	A1_G0_8B	unidentified	0days	Suwon	year_2018	0.0310142									A1_G_76_7F	UF1A1_G_76	Pyrenochaetopsis	76days	Suwon	year_2018	0
							A1_G0_8B	A1_G0_8B	Xanthomonas	0days	Suwon	year_2018	0.101593									A1_G_76_7F	UF1A1_G_76	Sakaguchia	76days	Suwon	year_2018	0
							A1_G0_9B	A1_G0_9B	Allorhizobium-Neorhizobium-Pararhizobium-Rhizobium	0days	Suwon	year_2018	0.0634825									A1_G_76_7F	UF1A1_G_76	Setophoma	76days	Suwon	year_2018	0
							A1_G0_9B	A1_G0_9B	Aureimonas	0days	Suwon	year_2018	0.0234928									A1_G_76_7F	UF1A1_G_76	Sporobolomyces	76days	Suwon	year_2018	0
							A1_G0_9B	A1_G0_9B	Chryseobacterium	0days	Suwon	year_2018	0									A1_G_76_7F	UF1A1_G_76	unidentified	76days	Suwon	year_2018	0.692547
							A1_G0_9B	A1_G0_9B	Curtobacterium	0days	Suwon	year_2018	0.0335118									A1_G_76_8F	UF1A1_G_76	Alternaria	76days	Suwon	year_2018	0.0379569
							A1_G0_9B	A1_G0_9B	Kineococcus	0days	Suwon	year_2018	0.0266022									A1_G_76_8F	UF1A1_G_76	Biappendiculispora	76days	Suwon	year_2018	0
							A1_G0_9B	A1_G0_9B	Methylobacterium	0days	Suwon	year_2018	0.202021									A1_G_76_8F	UF1A1_G_76	Cladosporium	76days	Suwon	year_2018	0.022493
							A1_G0_9B	A1_G0_9B	Microbacterium	0days	Suwon	year_2018	0.00924167									A1_G_76_8F	UF1A1_G_76	Curvularia	76days	Suwon	year_2018	0
							A1_G0_9B	A1_G0_9B	Mucilaginibacter	0days	Suwon	year_2018	0									A1_G_76_8F	UF1A1_G_76	Fusarium	76days	Suwon	year_2018	0
							A1_G0_9B	A1_G0_9B	Paenibacillus	0days	Suwon	year_2018	0									A1_G_76_8F	UF1A1_G_76	Moesziomyces	76days	Suwon	year_2018	0
							A1_G0_9B	A1_G0_9B	Pantoea	0days	Suwon	year_2018	0.396096									A1_G_76_8F	UF1A1_G_76	Nigrospora	76days	Suwon	year_2018	0.122306
							A1_G0_9B	A1_G0_9B	Pseudomonas	0days	Suwon	year_2018	0.0373121									A1_G_76_8F	UF1A1_G_76	Occultifur	76days	Suwon	year_2018	0
							A1_G0_9B	A1_G0_9B	Sphingomonas	0days	Suwon	year_2018	0.100795									A1_G_76_8F	UF1A1_G_76	Papiliotrema	76days	Suwon	year_2018	0
							A1_G0_9B	A1_G0_9B	unidentified	0days	Suwon	year_2018	0									A1_G_76_8F	UF1A1_G_76	Paraphoma	76days	Suwon	year_2018	0
							A1_G0_9B	A1_G0_9B	Xanthomonas	0days	Suwon	year_2018	0									A1_G_76_8F	UF1A1_G_76	Periconia	76days	Suwon	year_2018	0
							B2_G_106_1B	B2_G_106_1B	Allorhizobium-Neorhizobium-Pararhizobium-Rhizobium	106days	Suwon	year_2018	0									A1_G_76_8F	UF1A1_G_76	Phaeosphaeria	76days	Suwon	year_2018	0
							B2_G_106_1B	B2_G_106_1B	Aureimonas	106days	Suwon	year_2018	0.015591									A1_G_76_8F	UF1A1_G_76	Pyrenochaetopsis	76days	Suwon	year_2018	0
							B2_G_106_1B	B2_G_106_1B	Chryseobacterium	106days	Suwon	year_2018	0									A1_G_76_8F	UF1A1_G_76	Sakaguchia	76days	Suwon	year_2018	0
							B2_G_106_1B	B2_G_106_1B	Curtobacterium	106days	Suwon	year_2018	0									A1_G_76_8F	UF1A1_G_76	Setophoma	76days	Suwon	year_2018	0
							B2_G_106_1B	B2_G_106_1B	Kineococcus	106days	Suwon	year_2018	0									A1_G_76_8F	UF1A1_G_76	Sporobolomyces	76days	Suwon	year_2018	0
							B2_G_106_1B	B2_G_106_1B	Methylobacterium	106days	Suwon	year_2018	0.125453									A1_G_76_8F	UF1A1_G_76	unidentified	76days	Suwon	year_2018	0.259138
							B2_G_106_1B	B2_G_106_1B	Microbacterium	106days	Suwon	year_2018	0									A1_G_76_9F	UF1A1_G_76	Alternaria	76days	Suwon	year_2018	0.0149967
							B2_G_106_1B	B2_G_106_1B	Mucilaginibacter	106days	Suwon	year_2018	0									A1_G_76_9F	UF1A1_G_76	Biappendiculispora	76days	Suwon	year_2018	0
							B2_G_106_1B	B2_G_106_1B	Paenibacillus	106days	Suwon	year_2018	0									A1_G_76_9F	UF1A1_G_76	Cladosporium	76days	Suwon	year_2018	0
							B2_G_106_1B	B2_G_106_1B	Pantoea	106days	Suwon	year_2018	0.491661									A1_G_76_9F	UF1A1_G_76	Curvularia	76days	Suwon	year_2018	0
							B2_G_106_1B	B2_G_106_1B	Pseudomonas	106days	Suwon	year_2018	0									A1_G_76_9F	UF1A1_G_76	Fusarium	76days	Suwon	year_2018	0
							B2_G_106_1B	B2_G_106_1B	Sphingomonas	106days	Suwon	year_2018	0.105874									A1_G_76_9F	UF1A1_G_76	Moesziomyces	76days	Suwon	year_2018	0
							B2_G_106_1B	B2_G_106_1B	unidentified	106days	Suwon	year_2018	0.0039884									A1_G_76_9F	UF1A1_G_76	Nigrospora	76days	Suwon	year_2018	0
							B2_G_106_1B	B2_G_106_1B	Xanthomonas	106days	Suwon	year_2018	0.203952									A1_G_76_9F	UF1A1_G_76	Occultifur	76days	Suwon	year_2018	0
							B2_G_106_2B	B2_G_106_2B	Allorhizobium-Neorhizobium-Pararhizobium-Rhizobium	106days	Suwon	year_2018	0									A1_G_76_9F	UF1A1_G_76	Papiliotrema	76days	Suwon	year_2018	0
							B2_G_106_2B	B2_G_106_2B	Aureimonas	106days	Suwon	year_2018	0.0523029									A1_G_76_9F	UF1A1_G_76	Paraphoma	76days	Suwon	year_2018	0
							B2_G_106_2B	B2_G_106_2B	Chryseobacterium	106days	Suwon	year_2018	0									A1_G_76_9F	UF1A1_G_76	Periconia	76days	Suwon	year_2018	0
							B2_G_106_2B	B2_G_106_2B	Curtobacterium	106days	Suwon	year_2018	0									A1_G_76_9F	UF1A1_G_76	Phaeosphaeria	76days	Suwon	year_2018	0
							B2_G_106_2B	B2_G_106_2B	Kineococcus	106days	Suwon	year_2018	0									A1_G_76_9F	UF1A1_G_76	Pyrenochaetopsis	76days	Suwon	year_2018	0
							B2_G_106_2B	B2_G_106_2B	Methylobacterium	106days	Suwon	year_2018	0.00370804									A1_G_76_9F	UF1A1_G_76	Sakaguchia	76days	Suwon	year_2018	0
							B2_G_106_2B	B2_G_106_2B	Microbacterium	106days	Suwon	year_2018	0									A1_G_76_9F	UF1A1_G_76	Setophoma	76days	Suwon	year_2018	0
							B2_G_106_2B	B2_G_106_2B	Mucilaginibacter	106days	Suwon	year_2018	0									A1_G_76_9F	UF1A1_G_76	Sporobolomyces	76days	Suwon	year_2018	0
							B2_G_106_2B	B2_G_106_2B	Paenibacillus	106days	Suwon	year_2018	0									A1_G_76_9F	UF1A1_G_76	unidentified	76days	Suwon	year_2018	0.528675
							B2_G_106_2B	B2_G_106_2B	Pantoea	106days	Suwon	year_2018	0.357338									A1_G_90_1F	UF1A1_G_90	Alternaria	90days	Suwon	year_2018	0.0141204
							B2_G_106_2B	B2_G_106_2B	Pseudomonas	106days	Suwon	year_2018	0.047619									A1_G_90_1F	UF1A1_G_90	Biappendiculispora	90days	Suwon	year_2018	0
							B2_G_106_2B	B2_G_106_2B	Sphingomonas	106days	Suwon	year_2018	0.38388									A1_G_90_1F	UF1A1_G_90	Cladosporium	90days	Suwon	year_2018	0.00382206
							B2_G_106_2B	B2_G_106_2B	unidentified	106days	Suwon	year_2018	0.107923									A1_G_90_1F	UF1A1_G_90	Curvularia	90days	Suwon	year_2018	0
							B2_G_106_2B	B2_G_106_2B	Xanthomonas	106days	Suwon	year_2018	0									A1_G_90_1F	UF1A1_G_90	Fusarium	90days	Suwon	year_2018	0.00222954
							B2_G_106_3B	B2_G_106_3B	Allorhizobium-Neorhizobium-Pararhizobium-Rhizobium	106days	Suwon	year_2018	0									A1_G_90_1F	UF1A1_G_90	Moesziomyces	90days	Suwon	year_2018	0.0212337
							B2_G_106_3B	B2_G_106_3B	Aureimonas	106days	Suwon	year_2018	0									A1_G_90_1F	UF1A1_G_90	Nigrospora	90days	Suwon	year_2018	0.280285
							B2_G_106_3B	B2_G_106_3B	Chryseobacterium	106days	Suwon	year_2018	0									A1_G_90_1F	UF1A1_G_90	Occultifur	90days	Suwon	year_2018	0
							B2_G_106_3B	B2_G_106_3B	Curtobacterium	106days	Suwon	year_2018	0									A1_G_90_1F	UF1A1_G_90	Papiliotrema	90days	Suwon	year_2018	0.0023357
							B2_G_106_3B	B2_G_106_3B	Kineococcus	106days	Suwon	year_2018	0									A1_G_90_1F	UF1A1_G_90	Paraphoma	90days	Suwon	year_2018	0
							B2_G_106_3B	B2_G_106_3B	Methylobacterium	106days	Suwon	year_2018	0.0467863									A1_G_90_1F	UF1A1_G_90	Periconia	90days	Suwon	year_2018	0
							B2_G_106_3B	B2_G_106_3B	Microbacterium	106days	Suwon	year_2018	0									A1_G_90_1F	UF1A1_G_90	Phaeosphaeria	90days	Suwon	year_2018	0
							B2_G_106_3B	B2_G_106_3B	Mucilaginibacter	106days	Suwon	year_2018	0									A1_G_90_1F	UF1A1_G_90	Pyrenochaetopsis	90days	Suwon	year_2018	0
							B2_G_106_3B	B2_G_106_3B	Paenibacillus	106days	Suwon	year_2018	0									A1_G_90_1F	UF1A1_G_90	Sakaguchia	90days	Suwon	year_2018	0
							B2_G_106_3B	B2_G_106_3B	Pantoea	106days	Suwon	year_2018	0.61988									A1_G_90_1F	UF1A1_G_90	Setophoma	90days	Suwon	year_2018	0
							B2_G_106_3B	B2_G_106_3B	Pseudomonas	106days	Suwon	year_2018	0.257401									A1_G_90_1F	UF1A1_G_90	Sporobolomyces	90days	Suwon	year_2018	0
							B2_G_106_3B	B2_G_106_3B	Sphingomonas	106days	Suwon	year_2018	0.0529222									A1_G_90_1F	UF1A1_G_90	unidentified	90days	Suwon	year_2018	0.63064
							B2_G_106_3B	B2_G_106_3B	unidentified	106days	Suwon	year_2018	0									A1_G_90_2F	UF1A1_G_90	Alternaria	90days	Suwon	year_2018	0.0080474
							B2_G_106_3B	B2_G_106_3B	Xanthomonas	106days	Suwon	year_2018	0.00184077									A1_G_90_2F	UF1A1_G_90	Biappendiculispora	90days	Suwon	year_2018	0
							B2_G_106_4B	B2_G_106_4B	Allorhizobium-Neorhizobium-Pararhizobium-Rhizobium	106days	Suwon	year_2018	0									A1_G_90_2F	UF1A1_G_90	Cladosporium	90days	Suwon	year_2018	0.0077821
							B2_G_106_4B	B2_G_106_4B	Aureimonas	106days	Suwon	year_2018	0									A1_G_90_2F	UF1A1_G_90	Curvularia	90days	Suwon	year_2018	0
							B2_G_106_4B	B2_G_106_4B	Chryseobacterium	106days	Suwon	year_2018	0									A1_G_90_2F	UF1A1_G_90	Fusarium	90days	Suwon	year_2018	0
							B2_G_106_4B	B2_G_106_4B	Curtobacterium	106days	Suwon	year_2018	0.00146812									A1_G_90_2F	UF1A1_G_90	Moesziomyces	90days	Suwon	year_2018	0.0198974
							B2_G_106_4B	B2_G_106_4B	Kineococcus	106days	Suwon	year_2018	0									A1_G_90_2F	UF1A1_G_90	Nigrospora	90days	Suwon	year_2018	0.15971
							B2_G_106_4B	B2_G_106_4B	Methylobacterium	106days	Suwon	year_2018	0.0740352									A1_G_90_2F	UF1A1_G_90	Occultifur	90days	Suwon	year_2018	0
							B2_G_106_4B	B2_G_106_4B	Microbacterium	106days	Suwon	year_2018	0									A1_G_90_2F	UF1A1_G_90	Papiliotrema	90days	Suwon	year_2018	0
							B2_G_106_4B	B2_G_106_4B	Mucilaginibacter	106days	Suwon	year_2018	0									A1_G_90_2F	UF1A1_G_90	Paraphoma	90days	Suwon	year_2018	0
							B2_G_106_4B	B2_G_106_4B	Paenibacillus	106days	Suwon	year_2018	0									A1_G_90_2F	UF1A1_G_90	Periconia	90days	Suwon	year_2018	0
							B2_G_106_4B	B2_G_106_4B	Pantoea	106days	Suwon	year_2018	0.088297									A1_G_90_2F	UF1A1_G_90	Phaeosphaeria	90days	Suwon	year_2018	0
							B2_G_106_4B	B2_G_106_4B	Pseudomonas	106days	Suwon	year_2018	0.379614									A1_G_90_2F	UF1A1_G_90	Pyrenochaetopsis	90days	Suwon	year_2018	0.000707464
							B2_G_106_4B	B2_G_106_4B	Sphingomonas	106days	Suwon	year_2018	0.209522									A1_G_90_2F	UF1A1_G_90	Sakaguchia	90days	Suwon	year_2018	0
							B2_G_106_4B	B2_G_106_4B	unidentified	106days	Suwon	year_2018	0									A1_G_90_2F	UF1A1_G_90	Setophoma	90days	Suwon	year_2018	0
							B2_G_106_4B	B2_G_106_4B	Xanthomonas	106days	Suwon	year_2018	0.00188758									A1_G_90_2F	UF1A1_G_90	Sporobolomyces	90days	Suwon	year_2018	0
							B2_G_106_5B	B2_G_106_5B	Allorhizobium-Neorhizobium-Pararhizobium-Rhizobium	106days	Suwon	year_2018	0									A1_G_90_2F	UF1A1_G_90	unidentified	90days	Suwon	year_2018	0.763353
							B2_G_106_5B	B2_G_106_5B	Aureimonas	106days	Suwon	year_2018	0									A1_G_90_3F	UF1A1_G_90	Alternaria	90days	Suwon	year_2018	0
							B2_G_106_5B	B2_G_106_5B	Chryseobacterium	106days	Suwon	year_2018	0									A1_G_90_3F	UF1A1_G_90	Biappendiculispora	90days	Suwon	year_2018	0
							B2_G_106_5B	B2_G_106_5B	Curtobacterium	106days	Suwon	year_2018	0									A1_G_90_3F	UF1A1_G_90	Cladosporium	90days	Suwon	year_2018	0.0265388
							B2_G_106_5B	B2_G_106_5B	Kineococcus	106days	Suwon	year_2018	0									A1_G_90_3F	UF1A1_G_90	Curvularia	90days	Suwon	year_2018	0
							B2_G_106_5B	B2_G_106_5B	Methylobacterium	106days	Suwon	year_2018	0.0563661									A1_G_90_3F	UF1A1_G_90	Fusarium	90days	Suwon	year_2018	0
							B2_G_106_5B	B2_G_106_5B	Microbacterium	106days	Suwon	year_2018	0									A1_G_90_3F	UF1A1_G_90	Moesziomyces	90days	Suwon	year_2018	0.00343725
							B2_G_106_5B	B2_G_106_5B	Mucilaginibacter	106days	Suwon	year_2018	0									A1_G_90_3F	UF1A1_G_90	Nigrospora	90days	Suwon	year_2018	0.0528377
							B2_G_106_5B	B2_G_106_5B	Paenibacillus	106days	Suwon	year_2018	0									A1_G_90_3F	UF1A1_G_90	Occultifur	90days	Suwon	year_2018	0
							B2_G_106_5B	B2_G_106_5B	Pantoea	106days	Suwon	year_2018	0.306712									A1_G_90_3F	UF1A1_G_90	Papiliotrema	90days	Suwon	year_2018	0
							B2_G_106_5B	B2_G_106_5B	Pseudomonas	106days	Suwon	year_2018	0.0909231									A1_G_90_3F	UF1A1_G_90	Paraphoma	90days	Suwon	year_2018	0
							B2_G_106_5B	B2_G_106_5B	Sphingomonas	106days	Suwon	year_2018	0.167716									A1_G_90_3F	UF1A1_G_90	Periconia	90days	Suwon	year_2018	0
							B2_G_106_5B	B2_G_106_5B	unidentified	106days	Suwon	year_2018	0									A1_G_90_3F	UF1A1_G_90	Phaeosphaeria	90days	Suwon	year_2018	0
							B2_G_106_5B	B2_G_106_5B	Xanthomonas	106days	Suwon	year_2018	0.355399									A1_G_90_3F	UF1A1_G_90	Pyrenochaetopsis	90days	Suwon	year_2018	0.000799361
							B2_G_106_6B	B2_G_106_6B	Allorhizobium-Neorhizobium-Pararhizobium-Rhizobium	106days	Suwon	year_2018	0.00318697									A1_G_90_3F	UF1A1_G_90	Sakaguchia	90days	Suwon	year_2018	0
							B2_G_106_6B	B2_G_106_6B	Aureimonas	106days	Suwon	year_2018	0									A1_G_90_3F	UF1A1_G_90	Setophoma	90days	Suwon	year_2018	0
							B2_G_106_6B	B2_G_106_6B	Chryseobacterium	106days	Suwon	year_2018	0									A1_G_90_3F	UF1A1_G_90	Sporobolomyces	90days	Suwon	year_2018	0
							B2_G_106_6B	B2_G_106_6B	Curtobacterium	106days	Suwon	year_2018	0									A1_G_90_3F	UF1A1_G_90	unidentified	90days	Suwon	year_2018	0.895204
							B2_G_106_6B	B2_G_106_6B	Kineococcus	106days	Suwon	year_2018	0									A1_G_90_4F	UF1A1_G_90	Alternaria	90days	Suwon	year_2018	0
							B2_G_106_6B	B2_G_106_6B	Methylobacterium	106days	Suwon	year_2018	0.0509915									A1_G_90_4F	UF1A1_G_90	Biappendiculispora	90days	Suwon	year_2018	0
							B2_G_106_6B	B2_G_106_6B	Microbacterium	106days	Suwon	year_2018	0									A1_G_90_4F	UF1A1_G_90	Cladosporium	90days	Suwon	year_2018	0.00181708
							B2_G_106_6B	B2_G_106_6B	Mucilaginibacter	106days	Suwon	year_2018	0									A1_G_90_4F	UF1A1_G_90	Curvularia	90days	Suwon	year_2018	0
							B2_G_106_6B	B2_G_106_6B	Paenibacillus	106days	Suwon	year_2018	0									A1_G_90_4F	UF1A1_G_90	Fusarium	90days	Suwon	year_2018	0
							B2_G_106_6B	B2_G_106_6B	Pantoea	106days	Suwon	year_2018	0.739908									A1_G_90_4F	UF1A1_G_90	Moesziomyces	90days	Suwon	year_2018	0.0366012
							B2_G_106_6B	B2_G_106_6B	Pseudomonas	106days	Suwon	year_2018	0									A1_G_90_4F	UF1A1_G_90	Nigrospora	90days	Suwon	year_2018	0.141127
							B2_G_106_6B	B2_G_106_6B	Sphingomonas	106days	Suwon	year_2018	0.0221317									A1_G_90_4F	UF1A1_G_90	Occultifur	90days	Suwon	year_2018	0
							B2_G_106_6B	B2_G_106_6B	unidentified	106days	Suwon	year_2018	0									A1_G_90_4F	UF1A1_G_90	Papiliotrema	90days	Suwon	year_2018	0
							B2_G_106_6B	B2_G_106_6B	Xanthomonas	106days	Suwon	year_2018	0									A1_G_90_4F	UF1A1_G_90	Paraphoma	90days	Suwon	year_2018	0
							B2_G_106_7B	B2_G_106_7B	Allorhizobium-Neorhizobium-Pararhizobium-Rhizobium	106days	Suwon	year_2018	0									A1_G_90_4F	UF1A1_G_90	Periconia	90days	Suwon	year_2018	0
							B2_G_106_7B	B2_G_106_7B	Aureimonas	106days	Suwon	year_2018	0.0245665									A1_G_90_4F	UF1A1_G_90	Phaeosphaeria	90days	Suwon	year_2018	0
							B2_G_106_7B	B2_G_106_7B	Chryseobacterium	106days	Suwon	year_2018	0									A1_G_90_4F	UF1A1_G_90	Pyrenochaetopsis	90days	Suwon	year_2018	0
							B2_G_106_7B	B2_G_106_7B	Curtobacterium	106days	Suwon	year_2018	0									A1_G_90_4F	UF1A1_G_90	Sakaguchia	90days	Suwon	year_2018	0
							B2_G_106_7B	B2_G_106_7B	Kineococcus	106days	Suwon	year_2018	0									A1_G_90_4F	UF1A1_G_90	Setophoma	90days	Suwon	year_2018	0
							B2_G_106_7B	B2_G_106_7B	Methylobacterium	106days	Suwon	year_2018	0.144147									A1_G_90_4F	UF1A1_G_90	Sporobolomyces	90days	Suwon	year_2018	0
							B2_G_106_7B	B2_G_106_7B	Microbacterium	106days	Suwon	year_2018	0									A1_G_90_4F	UF1A1_G_90	unidentified	90days	Suwon	year_2018	0.640218
							B2_G_106_7B	B2_G_106_7B	Mucilaginibacter	106days	Suwon	year_2018	0									A1_G_90_5F	UF1A1_G_90	Alternaria	90days	Suwon	year_2018	0.00506586
							B2_G_106_7B	B2_G_106_7B	Paenibacillus	106days	Suwon	year_2018	0									A1_G_90_5F	UF1A1_G_90	Biappendiculispora	90days	Suwon	year_2018	0
							B2_G_106_7B	B2_G_106_7B	Pantoea	106days	Suwon	year_2018	0.459538									A1_G_90_5F	UF1A1_G_90	Cladosporium	90days	Suwon	year_2018	0.0478723
							B2_G_106_7B	B2_G_106_7B	Pseudomonas	106days	Suwon	year_2018	0.0933887									A1_G_90_5F	UF1A1_G_90	Curvularia	90days	Suwon	year_2018	0
							B2_G_106_7B	B2_G_106_7B	Sphingomonas	106days	Suwon	year_2018	0.223808									A1_G_90_5F	UF1A1_G_90	Fusarium	90days	Suwon	year_2018	0
							B2_G_106_7B	B2_G_106_7B	unidentified	106days	Suwon	year_2018	0									A1_G_90_5F	UF1A1_G_90	Moesziomyces	90days	Suwon	year_2018	0.0288754
							B2_G_106_7B	B2_G_106_7B	Xanthomonas	106days	Suwon	year_2018	0.00180636									A1_G_90_5F	UF1A1_G_90	Nigrospora	90days	Suwon	year_2018	0.239615
							B2_G_106_8B	B2_G_106_8B	Allorhizobium-Neorhizobium-Pararhizobium-Rhizobium	106days	Suwon	year_2018	0									A1_G_90_5F	UF1A1_G_90	Occultifur	90days	Suwon	year_2018	0
							B2_G_106_8B	B2_G_106_8B	Aureimonas	106days	Suwon	year_2018	0									A1_G_90_5F	UF1A1_G_90	Papiliotrema	90days	Suwon	year_2018	0
							B2_G_106_8B	B2_G_106_8B	Chryseobacterium	106days	Suwon	year_2018	0									A1_G_90_5F	UF1A1_G_90	Paraphoma	90days	Suwon	year_2018	0
							B2_G_106_8B	B2_G_106_8B	Curtobacterium	106days	Suwon	year_2018	0									A1_G_90_5F	UF1A1_G_90	Periconia	90days	Suwon	year_2018	0
							B2_G_106_8B	B2_G_106_8B	Kineococcus	106days	Suwon	year_2018	0									A1_G_90_5F	UF1A1_G_90	Phaeosphaeria	90days	Suwon	year_2018	0
							B2_G_106_8B	B2_G_106_8B	Methylobacterium	106days	Suwon	year_2018	0.0930233									A1_G_90_5F	UF1A1_G_90	Pyrenochaetopsis	90days	Suwon	year_2018	0
							B2_G_106_8B	B2_G_106_8B	Microbacterium	106days	Suwon	year_2018	0									A1_G_90_5F	UF1A1_G_90	Sakaguchia	90days	Suwon	year_2018	0
							B2_G_106_8B	B2_G_106_8B	Mucilaginibacter	106days	Suwon	year_2018	0									A1_G_90_5F	UF1A1_G_90	Setophoma	90days	Suwon	year_2018	0
							B2_G_106_8B	B2_G_106_8B	Paenibacillus	106days	Suwon	year_2018	0									A1_G_90_5F	UF1A1_G_90	Sporobolomyces	90days	Suwon	year_2018	0
							B2_G_106_8B	B2_G_106_8B	Pantoea	106days	Suwon	year_2018	0.513519									A1_G_90_5F	UF1A1_G_90	unidentified	90days	Suwon	year_2018	0.430344
							B2_G_106_8B	B2_G_106_8B	Pseudomonas	106days	Suwon	year_2018	0.255625									A1_G_90_6F	UF1A1_G_90	Alternaria	90days	Suwon	year_2018	0.199859
							B2_G_106_8B	B2_G_106_8B	Sphingomonas	106days	Suwon	year_2018	0.105124									A1_G_90_6F	UF1A1_G_90	Biappendiculispora	90days	Suwon	year_2018	0
							B2_G_106_8B	B2_G_106_8B	unidentified	106days	Suwon	year_2018	0									A1_G_90_6F	UF1A1_G_90	Cladosporium	90days	Suwon	year_2018	0.0101384
							B2_G_106_8B	B2_G_106_8B	Xanthomonas	106days	Suwon	year_2018	0.00151257									A1_G_90_6F	UF1A1_G_90	Curvularia	90days	Suwon	year_2018	0
							B2_G_106_9B	B2_G_106_9B	Allorhizobium-Neorhizobium-Pararhizobium-Rhizobium	106days	Suwon	year_2018	0									A1_G_90_6F	UF1A1_G_90	Fusarium	90days	Suwon	year_2018	0.00687649
							B2_G_106_9B	B2_G_106_9B	Aureimonas	106days	Suwon	year_2018	0									A1_G_90_6F	UF1A1_G_90	Moesziomyces	90days	Suwon	year_2018	0.0377325
							B2_G_106_9B	B2_G_106_9B	Chryseobacterium	106days	Suwon	year_2018	0									A1_G_90_6F	UF1A1_G_90	Nigrospora	90days	Suwon	year_2018	0.137177
							B2_G_106_9B	B2_G_106_9B	Curtobacterium	106days	Suwon	year_2018	0									A1_G_90_6F	UF1A1_G_90	Occultifur	90days	Suwon	year_2018	0
							B2_G_106_9B	B2_G_106_9B	Kineococcus	106days	Suwon	year_2018	0									A1_G_90_6F	UF1A1_G_90	Papiliotrema	90days	Suwon	year_2018	0.0017632
							B2_G_106_9B	B2_G_106_9B	Methylobacterium	106days	Suwon	year_2018	0.00683082									A1_G_90_6F	UF1A1_G_90	Paraphoma	90days	Suwon	year_2018	0
							B2_G_106_9B	B2_G_106_9B	Microbacterium	106days	Suwon	year_2018	0									A1_G_90_6F	UF1A1_G_90	Periconia	90days	Suwon	year_2018	0
							B2_G_106_9B	B2_G_106_9B	Mucilaginibacter	106days	Suwon	year_2018	0									A1_G_90_6F	UF1A1_G_90	Phaeosphaeria	90days	Suwon	year_2018	0
							B2_G_106_9B	B2_G_106_9B	Paenibacillus	106days	Suwon	year_2018	0									A1_G_90_6F	UF1A1_G_90	Pyrenochaetopsis	90days	Suwon	year_2018	0.00343824
							B2_G_106_9B	B2_G_106_9B	Pantoea	106days	Suwon	year_2018	0.185385									A1_G_90_6F	UF1A1_G_90	Sakaguchia	90days	Suwon	year_2018	0
							B2_G_106_9B	B2_G_106_9B	Pseudomonas	106days	Suwon	year_2018	0.137093									A1_G_90_6F	UF1A1_G_90	Setophoma	90days	Suwon	year_2018	0.0119898
							B2_G_106_9B	B2_G_106_9B	Sphingomonas	106days	Suwon	year_2018	0.0409849									A1_G_90_6F	UF1A1_G_90	Sporobolomyces	90days	Suwon	year_2018	0
							B2_G_106_9B	B2_G_106_9B	unidentified	106days	Suwon	year_2018	0									A1_G_90_6F	UF1A1_G_90	unidentified	90days	Suwon	year_2018	0.154809
							B2_G_106_9B	B2_G_106_9B	Xanthomonas	106days	Suwon	year_2018	0.217156									A1_G_90_7F	UF1A1_G_90	Alternaria	90days	Suwon	year_2018	0.194221
							B2_G_120_1B	B2_G_120_1B	Allorhizobium-Neorhizobium-Pararhizobium-Rhizobium	120days	Suwon	year_2018	0									A1_G_90_7F	UF1A1_G_90	Biappendiculispora	90days	Suwon	year_2018	0
							B2_G_120_1B	B2_G_120_1B	Aureimonas	120days	Suwon	year_2018	0									A1_G_90_7F	UF1A1_G_90	Cladosporium	90days	Suwon	year_2018	0.0236384
							B2_G_120_1B	B2_G_120_1B	Chryseobacterium	120days	Suwon	year_2018	0									A1_G_90_7F	UF1A1_G_90	Curvularia	90days	Suwon	year_2018	0
							B2_G_120_1B	B2_G_120_1B	Curtobacterium	120days	Suwon	year_2018	0.0592582									A1_G_90_7F	UF1A1_G_90	Fusarium	90days	Suwon	year_2018	0
							B2_G_120_1B	B2_G_120_1B	Kineococcus	120days	Suwon	year_2018	0									A1_G_90_7F	UF1A1_G_90	Moesziomyces	90days	Suwon	year_2018	0.0360365
							B2_G_120_1B	B2_G_120_1B	Methylobacterium	120days	Suwon	year_2018	0.171522									A1_G_90_7F	UF1A1_G_90	Nigrospora	90days	Suwon	year_2018	0.542911
							B2_G_120_1B	B2_G_120_1B	Microbacterium	120days	Suwon	year_2018	0									A1_G_90_7F	UF1A1_G_90	Occultifur	90days	Suwon	year_2018	0
							B2_G_120_1B	B2_G_120_1B	Mucilaginibacter	120days	Suwon	year_2018	0									A1_G_90_7F	UF1A1_G_90	Papiliotrema	90days	Suwon	year_2018	0
							B2_G_120_1B	B2_G_120_1B	Paenibacillus	120days	Suwon	year_2018	0									A1_G_90_7F	UF1A1_G_90	Paraphoma	90days	Suwon	year_2018	0
							B2_G_120_1B	B2_G_120_1B	Pantoea	120days	Suwon	year_2018	0.521529									A1_G_90_7F	UF1A1_G_90	Periconia	90days	Suwon	year_2018	0
							B2_G_120_1B	B2_G_120_1B	Pseudomonas	120days	Suwon	year_2018	0.0510161									A1_G_90_7F	UF1A1_G_90	Phaeosphaeria	90days	Suwon	year_2018	0
							B2_G_120_1B	B2_G_120_1B	Sphingomonas	120days	Suwon	year_2018	0.158448									A1_G_90_7F	UF1A1_G_90	Pyrenochaetopsis	90days	Suwon	year_2018	0
							B2_G_120_1B	B2_G_120_1B	unidentified	120days	Suwon	year_2018	0									A1_G_90_7F	UF1A1_G_90	Sakaguchia	90days	Suwon	year_2018	0
							B2_G_120_1B	B2_G_120_1B	Xanthomonas	120days	Suwon	year_2018	0									A1_G_90_7F	UF1A1_G_90	Setophoma	90days	Suwon	year_2018	0
							B2_G_120_2B	B2_G_120_2B	Allorhizobium-Neorhizobium-Pararhizobium-Rhizobium	120days	Suwon	year_2018	0									A1_G_90_7F	UF1A1_G_90	Sporobolomyces	90days	Suwon	year_2018	0
							B2_G_120_2B	B2_G_120_2B	Aureimonas	120days	Suwon	year_2018	0.023765									A1_G_90_7F	UF1A1_G_90	unidentified	90days	Suwon	year_2018	0.0930098
							B2_G_120_2B	B2_G_120_2B	Chryseobacterium	120days	Suwon	year_2018	0									A1_G_90_8F	UF1A1_G_90	Alternaria	90days	Suwon	year_2018	0.00252585
							B2_G_120_2B	B2_G_120_2B	Curtobacterium	120days	Suwon	year_2018	0									A1_G_90_8F	UF1A1_G_90	Biappendiculispora	90days	Suwon	year_2018	0
							B2_G_120_2B	B2_G_120_2B	Kineococcus	120days	Suwon	year_2018	0									A1_G_90_8F	UF1A1_G_90	Cladosporium	90days	Suwon	year_2018	0.000352444
							B2_G_120_2B	B2_G_120_2B	Methylobacterium	120days	Suwon	year_2018	0.189987									A1_G_90_8F	UF1A1_G_90	Curvularia	90days	Suwon	year_2018	0
							B2_G_120_2B	B2_G_120_2B	Microbacterium	120days	Suwon	year_2018	0									A1_G_90_8F	UF1A1_G_90	Fusarium	90days	Suwon	year_2018	0
							B2_G_120_2B	B2_G_120_2B	Mucilaginibacter	120days	Suwon	year_2018	0									A1_G_90_8F	UF1A1_G_90	Moesziomyces	90days	Suwon	year_2018	0.000469925
							B2_G_120_2B	B2_G_120_2B	Paenibacillus	120days	Suwon	year_2018	0									A1_G_90_8F	UF1A1_G_90	Nigrospora	90days	Suwon	year_2018	0.0406485
							B2_G_120_2B	B2_G_120_2B	Pantoea	120days	Suwon	year_2018	0.636449									A1_G_90_8F	UF1A1_G_90	Occultifur	90days	Suwon	year_2018	0
							B2_G_120_2B	B2_G_120_2B	Pseudomonas	120days	Suwon	year_2018	0									A1_G_90_8F	UF1A1_G_90	Papiliotrema	90days	Suwon	year_2018	0
							B2_G_120_2B	B2_G_120_2B	Sphingomonas	120days	Suwon	year_2018	0.0674232									A1_G_90_8F	UF1A1_G_90	Paraphoma	90days	Suwon	year_2018	0
							B2_G_120_2B	B2_G_120_2B	unidentified	120days	Suwon	year_2018	0									A1_G_90_8F	UF1A1_G_90	Periconia	90days	Suwon	year_2018	0
							B2_G_120_2B	B2_G_120_2B	Xanthomonas	120days	Suwon	year_2018	0.000534045									A1_G_90_8F	UF1A1_G_90	Phaeosphaeria	90days	Suwon	year_2018	0
							B2_G_120_3B	B2_G_120_3B	Allorhizobium-Neorhizobium-Pararhizobium-Rhizobium	120days	Suwon	year_2018	0									A1_G_90_8F	UF1A1_G_90	Pyrenochaetopsis	90days	Suwon	year_2018	0
							B2_G_120_3B	B2_G_120_3B	Aureimonas	120days	Suwon	year_2018	0.0428607									A1_G_90_8F	UF1A1_G_90	Sakaguchia	90days	Suwon	year_2018	0
							B2_G_120_3B	B2_G_120_3B	Chryseobacterium	120days	Suwon	year_2018	0									A1_G_90_8F	UF1A1_G_90	Setophoma	90days	Suwon	year_2018	0
							B2_G_120_3B	B2_G_120_3B	Curtobacterium	120days	Suwon	year_2018	0.00635435									A1_G_90_8F	UF1A1_G_90	Sporobolomyces	90days	Suwon	year_2018	0
							B2_G_120_3B	B2_G_120_3B	Kineococcus	120days	Suwon	year_2018	0									A1_G_90_8F	UF1A1_G_90	unidentified	90days	Suwon	year_2018	0.0792998
							B2_G_120_3B	B2_G_120_3B	Methylobacterium	120days	Suwon	year_2018	0.124097									A1_G_90_9F	UF1A1_G_90	Alternaria	90days	Suwon	year_2018	0.0244689
							B2_G_120_3B	B2_G_120_3B	Microbacterium	120days	Suwon	year_2018	0									A1_G_90_9F	UF1A1_G_90	Biappendiculispora	90days	Suwon	year_2018	0
							B2_G_120_3B	B2_G_120_3B	Mucilaginibacter	120days	Suwon	year_2018	0									A1_G_90_9F	UF1A1_G_90	Cladosporium	90days	Suwon	year_2018	0.00338927
							B2_G_120_3B	B2_G_120_3B	Paenibacillus	120days	Suwon	year_2018	0.0291552									A1_G_90_9F	UF1A1_G_90	Curvularia	90days	Suwon	year_2018	0
							B2_G_120_3B	B2_G_120_3B	Pantoea	120days	Suwon	year_2018	0.68141									A1_G_90_9F	UF1A1_G_90	Fusarium	90days	Suwon	year_2018	0.0134744
							B2_G_120_3B	B2_G_120_3B	Pseudomonas	120days	Suwon	year_2018	0.0256666									A1_G_90_9F	UF1A1_G_90	Moesziomyces	90days	Suwon	year_2018	0.0559643
							B2_G_120_3B	B2_G_120_3B	Sphingomonas	120days	Suwon	year_2018	0.0833541									A1_G_90_9F	UF1A1_G_90	Nigrospora	90days	Suwon	year_2018	0.223361
							B2_G_120_3B	B2_G_120_3B	unidentified	120days	Suwon	year_2018	0									A1_G_90_9F	UF1A1_G_90	Occultifur	90days	Suwon	year_2018	0
							B2_G_120_3B	B2_G_120_3B	Xanthomonas	120days	Suwon	year_2018	0									A1_G_90_9F	UF1A1_G_90	Papiliotrema	90days	Suwon	year_2018	0
							B2_G_120_4B	B2_G_120_4B	Allorhizobium-Neorhizobium-Pararhizobium-Rhizobium	120days	Suwon	year_2018	0									A1_G_90_9F	UF1A1_G_90	Paraphoma	90days	Suwon	year_2018	0
							B2_G_120_4B	B2_G_120_4B	Aureimonas	120days	Suwon	year_2018	0									A1_G_90_9F	UF1A1_G_90	Periconia	90days	Suwon	year_2018	0
							B2_G_120_4B	B2_G_120_4B	Chryseobacterium	120days	Suwon	year_2018	0									A1_G_90_9F	UF1A1_G_90	Phaeosphaeria	90days	Suwon	year_2018	0
							B2_G_120_4B	B2_G_120_4B	Curtobacterium	120days	Suwon	year_2018	0.0026124									A1_G_90_9F	UF1A1_G_90	Pyrenochaetopsis	90days	Suwon	year_2018	0.00206663
							B2_G_120_4B	B2_G_120_4B	Kineococcus	120days	Suwon	year_2018	0									A1_G_90_9F	UF1A1_G_90	Sakaguchia	90days	Suwon	year_2018	0
							B2_G_120_4B	B2_G_120_4B	Methylobacterium	120days	Suwon	year_2018	0.0701224									A1_G_90_9F	UF1A1_G_90	Setophoma	90days	Suwon	year_2018	0.00256262
							B2_G_120_4B	B2_G_120_4B	Microbacterium	120days	Suwon	year_2018	0									A1_G_90_9F	UF1A1_G_90	Sporobolomyces	90days	Suwon	year_2018	0
							B2_G_120_4B	B2_G_120_4B	Mucilaginibacter	120days	Suwon	year_2018	0									A1_G_90_9F	UF1A1_G_90	unidentified	90days	Suwon	year_2018	0.656692
							B2_G_120_4B	B2_G_120_4B	Paenibacillus	120days	Suwon	year_2018	0.0681974									B2_G_0_1	B2_G_0_1	Alternaria	0days	Suwon	year_2018	0.00571228
							B2_G_120_4B	B2_G_120_4B	Pantoea	120days	Suwon	year_2018	0.415234									B2_G_0_1	B2_G_0_1	Biappendiculispora	0days	Suwon	year_2018	0.00102528
							B2_G_120_4B	B2_G_120_4B	Pseudomonas	120days	Suwon	year_2018	0.101334									B2_G_0_1	B2_G_0_1	Cladosporium	0days	Suwon	year_2018	0.00729414
							B2_G_120_4B	B2_G_120_4B	Sphingomonas	120days	Suwon	year_2018	0.0955589									B2_G_0_1	B2_G_0_1	Curvularia	0days	Suwon	year_2018	0
							B2_G_120_4B	B2_G_120_4B	unidentified	120days	Suwon	year_2018	0									B2_G_0_1	B2_G_0_1	Fusarium	0days	Suwon	year_2018	0
							B2_G_120_4B	B2_G_120_4B	Xanthomonas	120days	Suwon	year_2018	0									B2_G_0_1	B2_G_0_1	Moesziomyces	0days	Suwon	year_2018	0.132496
							B2_G_120_5B	B2_G_120_5B	Allorhizobium-Neorhizobium-Pararhizobium-Rhizobium	120days	Suwon	year_2018	0									B2_G_0_1	B2_G_0_1	Nigrospora	0days	Suwon	year_2018	0.0339514
							B2_G_120_5B	B2_G_120_5B	Aureimonas	120days	Suwon	year_2018	0.13287									B2_G_0_1	B2_G_0_1	Occultifur	0days	Suwon	year_2018	0
							B2_G_120_5B	B2_G_120_5B	Chryseobacterium	120days	Suwon	year_2018	0									B2_G_0_1	B2_G_0_1	Papiliotrema	0days	Suwon	year_2018	0
							B2_G_120_5B	B2_G_120_5B	Curtobacterium	120days	Suwon	year_2018	0									B2_G_0_1	B2_G_0_1	Paraphoma	0days	Suwon	year_2018	0
							B2_G_120_5B	B2_G_120_5B	Kineococcus	120days	Suwon	year_2018	0									B2_G_0_1	B2_G_0_1	Periconia	0days	Suwon	year_2018	0
							B2_G_120_5B	B2_G_120_5B	Methylobacterium	120days	Suwon	year_2018	0.32938									B2_G_0_1	B2_G_0_1	Phaeosphaeria	0days	Suwon	year_2018	0.031813
							B2_G_120_5B	B2_G_120_5B	Microbacterium	120days	Suwon	year_2018	0									B2_G_0_1	B2_G_0_1	Pyrenochaetopsis	0days	Suwon	year_2018	0.0141489
							B2_G_120_5B	B2_G_120_5B	Mucilaginibacter	120days	Suwon	year_2018	0									B2_G_0_1	B2_G_0_1	Sakaguchia	0days	Suwon	year_2018	0.000995987
							B2_G_120_5B	B2_G_120_5B	Paenibacillus	120days	Suwon	year_2018	0									B2_G_0_1	B2_G_0_1	Setophoma	0days	Suwon	year_2018	0.119694
							B2_G_120_5B	B2_G_120_5B	Pantoea	120days	Suwon	year_2018	0.48563									B2_G_0_1	B2_G_0_1	Sporobolomyces	0days	Suwon	year_2018	0
							B2_G_120_5B	B2_G_120_5B	Pseudomonas	120days	Suwon	year_2018	0.0336451									B2_G_0_1	B2_G_0_1	unidentified	0days	Suwon	year_2018	0.62756
							B2_G_120_5B	B2_G_120_5B	Sphingomonas	120days	Suwon	year_2018	0.0132299									B2_G_0_2	B2_G_0_2	Alternaria	0days	Suwon	year_2018	0
							B2_G_120_5B	B2_G_120_5B	unidentified	120days	Suwon	year_2018	0									B2_G_0_2	B2_G_0_2	Biappendiculispora	0days	Suwon	year_2018	0
							B2_G_120_5B	B2_G_120_5B	Xanthomonas	120days	Suwon	year_2018	0									B2_G_0_2	B2_G_0_2	Cladosporium	0days	Suwon	year_2018	0
							B2_G_120_6B	B2_G_120_6B	Allorhizobium-Neorhizobium-Pararhizobium-Rhizobium	120days	Suwon	year_2018	0									B2_G_0_2	B2_G_0_2	Curvularia	0days	Suwon	year_2018	0
							B2_G_120_6B	B2_G_120_6B	Aureimonas	120days	Suwon	year_2018	0.0174812									B2_G_0_2	B2_G_0_2	Fusarium	0days	Suwon	year_2018	0
							B2_G_120_6B	B2_G_120_6B	Chryseobacterium	120days	Suwon	year_2018	0									B2_G_0_2	B2_G_0_2	Moesziomyces	0days	Suwon	year_2018	0.202689
							B2_G_120_6B	B2_G_120_6B	Curtobacterium	120days	Suwon	year_2018	0									B2_G_0_2	B2_G_0_2	Nigrospora	0days	Suwon	year_2018	0.00454215
							B2_G_120_6B	B2_G_120_6B	Kineococcus	120days	Suwon	year_2018	0									B2_G_0_2	B2_G_0_2	Occultifur	0days	Suwon	year_2018	0
							B2_G_120_6B	B2_G_120_6B	Methylobacterium	120days	Suwon	year_2018	0.0567524									B2_G_0_2	B2_G_0_2	Papiliotrema	0days	Suwon	year_2018	0
							B2_G_120_6B	B2_G_120_6B	Microbacterium	120days	Suwon	year_2018	0									B2_G_0_2	B2_G_0_2	Paraphoma	0days	Suwon	year_2018	0.000545058
							B2_G_120_6B	B2_G_120_6B	Mucilaginibacter	120days	Suwon	year_2018	0									B2_G_0_2	B2_G_0_2	Periconia	0days	Suwon	year_2018	0
							B2_G_120_6B	B2_G_120_6B	Paenibacillus	120days	Suwon	year_2018	0.00307768									B2_G_0_2	B2_G_0_2	Phaeosphaeria	0days	Suwon	year_2018	0
							B2_G_120_6B	B2_G_120_6B	Pantoea	120days	Suwon	year_2018	0.677459									B2_G_0_2	B2_G_0_2	Pyrenochaetopsis	0days	Suwon	year_2018	0.00599564
							B2_G_120_6B	B2_G_120_6B	Pseudomonas	120days	Suwon	year_2018	0.0443186									B2_G_0_2	B2_G_0_2	Sakaguchia	0days	Suwon	year_2018	0
							B2_G_120_6B	B2_G_120_6B	Sphingomonas	120days	Suwon	year_2018	0.0496122									B2_G_0_2	B2_G_0_2	Setophoma	0days	Suwon	year_2018	0.000872093
							B2_G_120_6B	B2_G_120_6B	unidentified	120days	Suwon	year_2018	0									B2_G_0_2	B2_G_0_2	Sporobolomyces	0days	Suwon	year_2018	0
							B2_G_120_6B	B2_G_120_6B	Xanthomonas	120days	Suwon	year_2018	0.151299									B2_G_0_2	B2_G_0_2	unidentified	0days	Suwon	year_2018	0.783576
							B2_G_120_7B	B2_G_120_7B	Allorhizobium-Neorhizobium-Pararhizobium-Rhizobium	120days	Suwon	year_2018	0									B2_G_0_3	B2_G_0_3	Alternaria	0days	Suwon	year_2018	0
							B2_G_120_7B	B2_G_120_7B	Aureimonas	120days	Suwon	year_2018	0.0434074									B2_G_0_3	B2_G_0_3	Biappendiculispora	0days	Suwon	year_2018	0
							B2_G_120_7B	B2_G_120_7B	Chryseobacterium	120days	Suwon	year_2018	0									B2_G_0_3	B2_G_0_3	Cladosporium	0days	Suwon	year_2018	0
							B2_G_120_7B	B2_G_120_7B	Curtobacterium	120days	Suwon	year_2018	0									B2_G_0_3	B2_G_0_3	Curvularia	0days	Suwon	year_2018	0.0170026
							B2_G_120_7B	B2_G_120_7B	Kineococcus	120days	Suwon	year_2018	0									B2_G_0_3	B2_G_0_3	Fusarium	0days	Suwon	year_2018	0
							B2_G_120_7B	B2_G_120_7B	Methylobacterium	120days	Suwon	year_2018	0.141976									B2_G_0_3	B2_G_0_3	Moesziomyces	0days	Suwon	year_2018	0.204493
							B2_G_120_7B	B2_G_120_7B	Microbacterium	120days	Suwon	year_2018	0									B2_G_0_3	B2_G_0_3	Nigrospora	0days	Suwon	year_2018	0.00302611
							B2_G_120_7B	B2_G_120_7B	Mucilaginibacter	120days	Suwon	year_2018	0									B2_G_0_3	B2_G_0_3	Occultifur	0days	Suwon	year_2018	0
							B2_G_120_7B	B2_G_120_7B	Paenibacillus	120days	Suwon	year_2018	0.00151286									B2_G_0_3	B2_G_0_3	Papiliotrema	0days	Suwon	year_2018	0
							B2_G_120_7B	B2_G_120_7B	Pantoea	120days	Suwon	year_2018	0.666124									B2_G_0_3	B2_G_0_3	Paraphoma	0days	Suwon	year_2018	0
							B2_G_120_7B	B2_G_120_7B	Pseudomonas	120days	Suwon	year_2018	0.0409636									B2_G_0_3	B2_G_0_3	Periconia	0days	Suwon	year_2018	0
							B2_G_120_7B	B2_G_120_7B	Sphingomonas	120days	Suwon	year_2018	0.0813453									B2_G_0_3	B2_G_0_3	Phaeosphaeria	0days	Suwon	year_2018	0
							B2_G_120_7B	B2_G_120_7B	unidentified	120days	Suwon	year_2018	0									B2_G_0_3	B2_G_0_3	Pyrenochaetopsis	0days	Suwon	year_2018	0
							B2_G_120_7B	B2_G_120_7B	Xanthomonas	120days	Suwon	year_2018	0									B2_G_0_3	B2_G_0_3	Sakaguchia	0days	Suwon	year_2018	0
							B2_G_120_8B	B2_G_120_8B	Allorhizobium-Neorhizobium-Pararhizobium-Rhizobium	120days	Suwon	year_2018	0									B2_G_0_3	B2_G_0_3	Setophoma	0days	Suwon	year_2018	0.0015387
							B2_G_120_8B	B2_G_120_8B	Aureimonas	120days	Suwon	year_2018	0									B2_G_0_3	B2_G_0_3	Sporobolomyces	0days	Suwon	year_2018	0
							B2_G_120_8B	B2_G_120_8B	Chryseobacterium	120days	Suwon	year_2018	0									B2_G_0_3	B2_G_0_3	unidentified	0days	Suwon	year_2018	0.490947
							B2_G_120_8B	B2_G_120_8B	Curtobacterium	120days	Suwon	year_2018	0									B2_G_0_4	B2_G_0_4	Alternaria	0days	Suwon	year_2018	0.281027
							B2_G_120_8B	B2_G_120_8B	Kineococcus	120days	Suwon	year_2018	0									B2_G_0_4	B2_G_0_4	Biappendiculispora	0days	Suwon	year_2018	0
							B2_G_120_8B	B2_G_120_8B	Methylobacterium	120days	Suwon	year_2018	0.10341									B2_G_0_4	B2_G_0_4	Cladosporium	0days	Suwon	year_2018	0
							B2_G_120_8B	B2_G_120_8B	Microbacterium	120days	Suwon	year_2018	0									B2_G_0_4	B2_G_0_4	Curvularia	0days	Suwon	year_2018	0
							B2_G_120_8B	B2_G_120_8B	Mucilaginibacter	120days	Suwon	year_2018	0									B2_G_0_4	B2_G_0_4	Fusarium	0days	Suwon	year_2018	0
							B2_G_120_8B	B2_G_120_8B	Paenibacillus	120days	Suwon	year_2018	0									B2_G_0_4	B2_G_0_4	Moesziomyces	0days	Suwon	year_2018	0.0561845
							B2_G_120_8B	B2_G_120_8B	Pantoea	120days	Suwon	year_2018	0.654779									B2_G_0_4	B2_G_0_4	Nigrospora	0days	Suwon	year_2018	0.0162474
							B2_G_120_8B	B2_G_120_8B	Pseudomonas	120days	Suwon	year_2018	0.0437116									B2_G_0_4	B2_G_0_4	Occultifur	0days	Suwon	year_2018	0
							B2_G_120_8B	B2_G_120_8B	Sphingomonas	120days	Suwon	year_2018	0.0990497									B2_G_0_4	B2_G_0_4	Papiliotrema	0days	Suwon	year_2018	0
							B2_G_120_8B	B2_G_120_8B	unidentified	120days	Suwon	year_2018	0									B2_G_0_4	B2_G_0_4	Paraphoma	0days	Suwon	year_2018	0
							B2_G_120_8B	B2_G_120_8B	Xanthomonas	120days	Suwon	year_2018	0.0911124									B2_G_0_4	B2_G_0_4	Periconia	0days	Suwon	year_2018	0.000943396
							B2_G_120_9B	B2_G_120_9B	Allorhizobium-Neorhizobium-Pararhizobium-Rhizobium	120days	Suwon	year_2018	0									B2_G_0_4	B2_G_0_4	Phaeosphaeria	0days	Suwon	year_2018	0.0206499
							B2_G_120_9B	B2_G_120_9B	Aureimonas	120days	Suwon	year_2018	0									B2_G_0_4	B2_G_0_4	Pyrenochaetopsis	0days	Suwon	year_2018	0.0175052
							B2_G_120_9B	B2_G_120_9B	Chryseobacterium	120days	Suwon	year_2018	0									B2_G_0_4	B2_G_0_4	Sakaguchia	0days	Suwon	year_2018	0
							B2_G_120_9B	B2_G_120_9B	Curtobacterium	120days	Suwon	year_2018	0									B2_G_0_4	B2_G_0_4	Setophoma	0days	Suwon	year_2018	0.0138365
							B2_G_120_9B	B2_G_120_9B	Kineococcus	120days	Suwon	year_2018	0									B2_G_0_4	B2_G_0_4	Sporobolomyces	0days	Suwon	year_2018	0
							B2_G_120_9B	B2_G_120_9B	Methylobacterium	120days	Suwon	year_2018	0.0444301									B2_G_0_4	B2_G_0_4	unidentified	0days	Suwon	year_2018	0.568658
							B2_G_120_9B	B2_G_120_9B	Microbacterium	120days	Suwon	year_2018	0									B2_G_0_5	B2_G_0_5	Alternaria	0days	Suwon	year_2018	0.0252629
							B2_G_120_9B	B2_G_120_9B	Mucilaginibacter	120days	Suwon	year_2018	0									B2_G_0_5	B2_G_0_5	Biappendiculispora	0days	Suwon	year_2018	0
							B2_G_120_9B	B2_G_120_9B	Paenibacillus	120days	Suwon	year_2018	0.342931									B2_G_0_5	B2_G_0_5	Cladosporium	0days	Suwon	year_2018	0
							B2_G_120_9B	B2_G_120_9B	Pantoea	120days	Suwon	year_2018	0.446673									B2_G_0_5	B2_G_0_5	Curvularia	0days	Suwon	year_2018	0
							B2_G_120_9B	B2_G_120_9B	Pseudomonas	120days	Suwon	year_2018	0.0104605									B2_G_0_5	B2_G_0_5	Fusarium	0days	Suwon	year_2018	0
							B2_G_120_9B	B2_G_120_9B	Sphingomonas	120days	Suwon	year_2018	0.0219994									B2_G_0_5	B2_G_0_5	Moesziomyces	0days	Suwon	year_2018	0.177625
							B2_G_120_9B	B2_G_120_9B	unidentified	120days	Suwon	year_2018	0.0224307									B2_G_0_5	B2_G_0_5	Nigrospora	0days	Suwon	year_2018	0.000546224
							B2_G_120_9B	B2_G_120_9B	Xanthomonas	120days	Suwon	year_2018	0									B2_G_0_5	B2_G_0_5	Occultifur	0days	Suwon	year_2018	0
							B2_G_141_1B	B2_G_141_1B	Allorhizobium-Neorhizobium-Pararhizobium-Rhizobium	141days	Suwon	year_2018	0									B2_G_0_5	B2_G_0_5	Papiliotrema	0days	Suwon	year_2018	0
							B2_G_141_1B	B2_G_141_1B	Aureimonas	141days	Suwon	year_2018	0.0852652									B2_G_0_5	B2_G_0_5	Paraphoma	0days	Suwon	year_2018	0
							B2_G_141_1B	B2_G_141_1B	Chryseobacterium	141days	Suwon	year_2018	0									B2_G_0_5	B2_G_0_5	Periconia	0days	Suwon	year_2018	0
							B2_G_141_1B	B2_G_141_1B	Curtobacterium	141days	Suwon	year_2018	0									B2_G_0_5	B2_G_0_5	Phaeosphaeria	0days	Suwon	year_2018	0
							B2_G_141_1B	B2_G_141_1B	Kineococcus	141days	Suwon	year_2018	0									B2_G_0_5	B2_G_0_5	Pyrenochaetopsis	0days	Suwon	year_2018	0
							B2_G_141_1B	B2_G_141_1B	Methylobacterium	141days	Suwon	year_2018	0.141473									B2_G_0_5	B2_G_0_5	Sakaguchia	0days	Suwon	year_2018	0
							B2_G_141_1B	B2_G_141_1B	Microbacterium	141days	Suwon	year_2018	0									B2_G_0_5	B2_G_0_5	Setophoma	0days	Suwon	year_2018	0.0354022
							B2_G_141_1B	B2_G_141_1B	Mucilaginibacter	141days	Suwon	year_2018	0									B2_G_0_5	B2_G_0_5	Sporobolomyces	0days	Suwon	year_2018	0
							B2_G_141_1B	B2_G_141_1B	Paenibacillus	141days	Suwon	year_2018	0									B2_G_0_5	B2_G_0_5	unidentified	0days	Suwon	year_2018	0.645364
							B2_G_141_1B	B2_G_141_1B	Pantoea	141days	Suwon	year_2018	0.521753									B2_G_0_6	B2_G_0_6	Alternaria	0days	Suwon	year_2018	0.0859026
							B2_G_141_1B	B2_G_141_1B	Pseudomonas	141days	Suwon	year_2018	0									B2_G_0_6	B2_G_0_6	Biappendiculispora	0days	Suwon	year_2018	0
							B2_G_141_1B	B2_G_141_1B	Sphingomonas	141days	Suwon	year_2018	0.24484									B2_G_0_6	B2_G_0_6	Cladosporium	0days	Suwon	year_2018	0
							B2_G_141_1B	B2_G_141_1B	unidentified	141days	Suwon	year_2018	0									B2_G_0_6	B2_G_0_6	Curvularia	0days	Suwon	year_2018	0
							B2_G_141_1B	B2_G_141_1B	Xanthomonas	141days	Suwon	year_2018	0									B2_G_0_6	B2_G_0_6	Fusarium	0days	Suwon	year_2018	0
							B2_G_141_2B	B2_G_141_2B	Allorhizobium-Neorhizobium-Pararhizobium-Rhizobium	141days	Suwon	year_2018	0									B2_G_0_6	B2_G_0_6	Moesziomyces	0days	Suwon	year_2018	0.170136
							B2_G_141_2B	B2_G_141_2B	Aureimonas	141days	Suwon	year_2018	0.0529018									B2_G_0_6	B2_G_0_6	Nigrospora	0days	Suwon	year_2018	0.00410137
							B2_G_141_2B	B2_G_141_2B	Chryseobacterium	141days	Suwon	year_2018	0									B2_G_0_6	B2_G_0_6	Occultifur	0days	Suwon	year_2018	0
							B2_G_141_2B	B2_G_141_2B	Curtobacterium	141days	Suwon	year_2018	0									B2_G_0_6	B2_G_0_6	Papiliotrema	0days	Suwon	year_2018	0
							B2_G_141_2B	B2_G_141_2B	Kineococcus	141days	Suwon	year_2018	0									B2_G_0_6	B2_G_0_6	Paraphoma	0days	Suwon	year_2018	0
							B2_G_141_2B	B2_G_141_2B	Methylobacterium	141days	Suwon	year_2018	0.0927872									B2_G_0_6	B2_G_0_6	Periconia	0days	Suwon	year_2018	0
							B2_G_141_2B	B2_G_141_2B	Microbacterium	141days	Suwon	year_2018	0.0229281									B2_G_0_6	B2_G_0_6	Phaeosphaeria	0days	Suwon	year_2018	0.00345081
							B2_G_141_2B	B2_G_141_2B	Mucilaginibacter	141days	Suwon	year_2018	0									B2_G_0_6	B2_G_0_6	Pyrenochaetopsis	0days	Suwon	year_2018	0.00494993
							B2_G_141_2B	B2_G_141_2B	Paenibacillus	141days	Suwon	year_2018	0									B2_G_0_6	B2_G_0_6	Sakaguchia	0days	Suwon	year_2018	0
							B2_G_141_2B	B2_G_141_2B	Pantoea	141days	Suwon	year_2018	0.664199									B2_G_0_6	B2_G_0_6	Setophoma	0days	Suwon	year_2018	0.0279176
							B2_G_141_2B	B2_G_141_2B	Pseudomonas	141days	Suwon	year_2018	0									B2_G_0_6	B2_G_0_6	Sporobolomyces	0days	Suwon	year_2018	0
							B2_G_141_2B	B2_G_141_2B	Sphingomonas	141days	Suwon	year_2018	0.160258									B2_G_0_6	B2_G_0_6	unidentified	0days	Suwon	year_2018	0.702664
							B2_G_141_2B	B2_G_141_2B	unidentified	141days	Suwon	year_2018	0									B2_G_0_7	B2_G_0_7	Alternaria	0days	Suwon	year_2018	0.116266
							B2_G_141_2B	B2_G_141_2B	Xanthomonas	141days	Suwon	year_2018	0									B2_G_0_7	B2_G_0_7	Biappendiculispora	0days	Suwon	year_2018	0
							B2_G_141_3B	B2_G_141_3B	Allorhizobium-Neorhizobium-Pararhizobium-Rhizobium	141days	Suwon	year_2018	0									B2_G_0_7	B2_G_0_7	Cladosporium	0days	Suwon	year_2018	0
							B2_G_141_3B	B2_G_141_3B	Aureimonas	141days	Suwon	year_2018	0.030606									B2_G_0_7	B2_G_0_7	Curvularia	0days	Suwon	year_2018	0
							B2_G_141_3B	B2_G_141_3B	Chryseobacterium	141days	Suwon	year_2018	0									B2_G_0_7	B2_G_0_7	Fusarium	0days	Suwon	year_2018	0
							B2_G_141_3B	B2_G_141_3B	Curtobacterium	141days	Suwon	year_2018	0									B2_G_0_7	B2_G_0_7	Moesziomyces	0days	Suwon	year_2018	0.215257
							B2_G_141_3B	B2_G_141_3B	Kineococcus	141days	Suwon	year_2018	0									B2_G_0_7	B2_G_0_7	Nigrospora	0days	Suwon	year_2018	0.00500782
							B2_G_141_3B	B2_G_141_3B	Methylobacterium	141days	Suwon	year_2018	0.209782									B2_G_0_7	B2_G_0_7	Occultifur	0days	Suwon	year_2018	0
							B2_G_141_3B	B2_G_141_3B	Microbacterium	141days	Suwon	year_2018	0									B2_G_0_7	B2_G_0_7	Papiliotrema	0days	Suwon	year_2018	0
							B2_G_141_3B	B2_G_141_3B	Mucilaginibacter	141days	Suwon	year_2018	0									B2_G_0_7	B2_G_0_7	Paraphoma	0days	Suwon	year_2018	0.000317957
							B2_G_141_3B	B2_G_141_3B	Paenibacillus	141days	Suwon	year_2018	0									B2_G_0_7	B2_G_0_7	Periconia	0days	Suwon	year_2018	0
							B2_G_141_3B	B2_G_141_3B	Pantoea	141days	Suwon	year_2018	0.461089									B2_G_0_7	B2_G_0_7	Phaeosphaeria	0days	Suwon	year_2018	0
							B2_G_141_3B	B2_G_141_3B	Pseudomonas	141days	Suwon	year_2018	0.143802									B2_G_0_7	B2_G_0_7	Pyrenochaetopsis	0days	Suwon	year_2018	0.00400095
							B2_G_141_3B	B2_G_141_3B	Sphingomonas	141days	Suwon	year_2018	0.151646									B2_G_0_7	B2_G_0_7	Sakaguchia	0days	Suwon	year_2018	0
							B2_G_141_3B	B2_G_141_3B	unidentified	141days	Suwon	year_2018	0									B2_G_0_7	B2_G_0_7	Setophoma	0days	Suwon	year_2018	0.00105986
							B2_G_141_3B	B2_G_141_3B	Xanthomonas	141days	Suwon	year_2018	0									B2_G_0_7	B2_G_0_7	Sporobolomyces	0days	Suwon	year_2018	0
							B2_G_141_4B	B2_G_141_4B	Allorhizobium-Neorhizobium-Pararhizobium-Rhizobium	141days	Suwon	year_2018	0									B2_G_0_7	B2_G_0_7	unidentified	0days	Suwon	year_2018	0.488699
							B2_G_141_4B	B2_G_141_4B	Aureimonas	141days	Suwon	year_2018	0.106713									B2_G_0_8	B2_G_0_8	Alternaria	0days	Suwon	year_2018	0.0179396
							B2_G_141_4B	B2_G_141_4B	Chryseobacterium	141days	Suwon	year_2018	0									B2_G_0_8	B2_G_0_8	Biappendiculispora	0days	Suwon	year_2018	0
							B2_G_141_4B	B2_G_141_4B	Curtobacterium	141days	Suwon	year_2018	0.0791594									B2_G_0_8	B2_G_0_8	Cladosporium	0days	Suwon	year_2018	0.000164962
							B2_G_141_4B	B2_G_141_4B	Kineococcus	141days	Suwon	year_2018	0									B2_G_0_8	B2_G_0_8	Curvularia	0days	Suwon	year_2018	0
							B2_G_141_4B	B2_G_141_4B	Methylobacterium	141days	Suwon	year_2018	0.116404									B2_G_0_8	B2_G_0_8	Fusarium	0days	Suwon	year_2018	0
							B2_G_141_4B	B2_G_141_4B	Microbacterium	141days	Suwon	year_2018	0									B2_G_0_8	B2_G_0_8	Moesziomyces	0days	Suwon	year_2018	0.305881
							B2_G_141_4B	B2_G_141_4B	Mucilaginibacter	141days	Suwon	year_2018	0									B2_G_0_8	B2_G_0_8	Nigrospora	0days	Suwon	year_2018	0.0253629
							B2_G_141_4B	B2_G_141_4B	Paenibacillus	141days	Suwon	year_2018	0.00350263									B2_G_0_8	B2_G_0_8	Occultifur	0days	Suwon	year_2018	0
							B2_G_141_4B	B2_G_141_4B	Pantoea	141days	Suwon	year_2018	0.183421									B2_G_0_8	B2_G_0_8	Papiliotrema	0days	Suwon	year_2018	0
							B2_G_141_4B	B2_G_141_4B	Pseudomonas	141days	Suwon	year_2018	0.028955									B2_G_0_8	B2_G_0_8	Paraphoma	0days	Suwon	year_2018	0
							B2_G_141_4B	B2_G_141_4B	Sphingomonas	141days	Suwon	year_2018	0.0701693									B2_G_0_8	B2_G_0_8	Periconia	0days	Suwon	year_2018	0
							B2_G_141_4B	B2_G_141_4B	unidentified	141days	Suwon	year_2018	0									B2_G_0_8	B2_G_0_8	Phaeosphaeria	0days	Suwon	year_2018	0
							B2_G_141_4B	B2_G_141_4B	Xanthomonas	141days	Suwon	year_2018	0									B2_G_0_8	B2_G_0_8	Pyrenochaetopsis	0days	Suwon	year_2018	0.0139805
							B2_G_141_5B	B2_G_141_5B	Allorhizobium-Neorhizobium-Pararhizobium-Rhizobium	141days	Suwon	year_2018	0									B2_G_0_8	B2_G_0_8	Sakaguchia	0days	Suwon	year_2018	0
							B2_G_141_5B	B2_G_141_5B	Aureimonas	141days	Suwon	year_2018	0.175312									B2_G_0_8	B2_G_0_8	Setophoma	0days	Suwon	year_2018	0.00301056
							B2_G_141_5B	B2_G_141_5B	Chryseobacterium	141days	Suwon	year_2018	0									B2_G_0_8	B2_G_0_8	Sporobolomyces	0days	Suwon	year_2018	0
							B2_G_141_5B	B2_G_141_5B	Curtobacterium	141days	Suwon	year_2018	0									B2_G_0_8	B2_G_0_8	unidentified	0days	Suwon	year_2018	0.610442
							B2_G_141_5B	B2_G_141_5B	Kineococcus	141days	Suwon	year_2018	0									B2_G_0_9	B2_G_0_9	Alternaria	0days	Suwon	year_2018	0
							B2_G_141_5B	B2_G_141_5B	Methylobacterium	141days	Suwon	year_2018	0.268597									B2_G_0_9	B2_G_0_9	Biappendiculispora	0days	Suwon	year_2018	0
							B2_G_141_5B	B2_G_141_5B	Microbacterium	141days	Suwon	year_2018	0									B2_G_0_9	B2_G_0_9	Cladosporium	0days	Suwon	year_2018	0.000379155
							B2_G_141_5B	B2_G_141_5B	Mucilaginibacter	141days	Suwon	year_2018	0									B2_G_0_9	B2_G_0_9	Curvularia	0days	Suwon	year_2018	0
							B2_G_141_5B	B2_G_141_5B	Paenibacillus	141days	Suwon	year_2018	0									B2_G_0_9	B2_G_0_9	Fusarium	0days	Suwon	year_2018	8.42566e-05
							B2_G_141_5B	B2_G_141_5B	Pantoea	141days	Suwon	year_2018	0.256668									B2_G_0_9	B2_G_0_9	Moesziomyces	0days	Suwon	year_2018	0.139908
							B2_G_141_5B	B2_G_141_5B	Pseudomonas	141days	Suwon	year_2018	0.186704									B2_G_0_9	B2_G_0_9	Nigrospora	0days	Suwon	year_2018	0.000421283
							B2_G_141_5B	B2_G_141_5B	Sphingomonas	141days	Suwon	year_2018	0.112719									B2_G_0_9	B2_G_0_9	Occultifur	0days	Suwon	year_2018	0
							B2_G_141_5B	B2_G_141_5B	unidentified	141days	Suwon	year_2018	0									B2_G_0_9	B2_G_0_9	Papiliotrema	0days	Suwon	year_2018	0
							B2_G_141_5B	B2_G_141_5B	Xanthomonas	141days	Suwon	year_2018	0									B2_G_0_9	B2_G_0_9	Paraphoma	0days	Suwon	year_2018	0
							B2_G_141_6B	B2_G_141_6B	Allorhizobium-Neorhizobium-Pararhizobium-Rhizobium	141days	Suwon	year_2018	0.0199651									B2_G_0_9	B2_G_0_9	Periconia	0days	Suwon	year_2018	0
							B2_G_141_6B	B2_G_141_6B	Aureimonas	141days	Suwon	year_2018	0.0396806									B2_G_0_9	B2_G_0_9	Phaeosphaeria	0days	Suwon	year_2018	0.00956313
							B2_G_141_6B	B2_G_141_6B	Chryseobacterium	141days	Suwon	year_2018	0									B2_G_0_9	B2_G_0_9	Pyrenochaetopsis	0days	Suwon	year_2018	0.00716181
							B2_G_141_6B	B2_G_141_6B	Curtobacterium	141days	Suwon	year_2018	0.184802									B2_G_0_9	B2_G_0_9	Sakaguchia	0days	Suwon	year_2018	0
							B2_G_141_6B	B2_G_141_6B	Kineococcus	141days	Suwon	year_2018	0									B2_G_0_9	B2_G_0_9	Setophoma	0days	Suwon	year_2018	0.0181994
							B2_G_141_6B	B2_G_141_6B	Methylobacterium	141days	Suwon	year_2018	0.11118									B2_G_0_9	B2_G_0_9	Sporobolomyces	0days	Suwon	year_2018	0
							B2_G_141_6B	B2_G_141_6B	Microbacterium	141days	Suwon	year_2018	0									B2_G_0_9	B2_G_0_9	unidentified	0days	Suwon	year_2018	0.805915
							B2_G_141_6B	B2_G_141_6B	Mucilaginibacter	141days	Suwon	year_2018	0									B2_G_106_1F	UF1B2_G_106	Alternaria	106days	Suwon	year_2018	0
							B2_G_141_6B	B2_G_141_6B	Paenibacillus	141days	Suwon	year_2018	0									B2_G_106_1F	UF1B2_G_106	Biappendiculispora	106days	Suwon	year_2018	0
							B2_G_141_6B	B2_G_141_6B	Pantoea	141days	Suwon	year_2018	0.321437									B2_G_106_1F	UF1B2_G_106	Cladosporium	106days	Suwon	year_2018	0
							B2_G_141_6B	B2_G_141_6B	Pseudomonas	141days	Suwon	year_2018	0.0964562									B2_G_106_1F	UF1B2_G_106	Curvularia	106days	Suwon	year_2018	0
							B2_G_141_6B	B2_G_141_6B	Sphingomonas	141days	Suwon	year_2018	0.0692538									B2_G_106_1F	UF1B2_G_106	Fusarium	106days	Suwon	year_2018	0
							B2_G_141_6B	B2_G_141_6B	unidentified	141days	Suwon	year_2018	0									B2_G_106_1F	UF1B2_G_106	Moesziomyces	106days	Suwon	year_2018	0.964931
							B2_G_141_6B	B2_G_141_6B	Xanthomonas	141days	Suwon	year_2018	0.157225									B2_G_106_1F	UF1B2_G_106	Nigrospora	106days	Suwon	year_2018	0.0012816
							B2_G_141_7B	B2_G_141_7B	Allorhizobium-Neorhizobium-Pararhizobium-Rhizobium	141days	Suwon	year_2018	0									B2_G_106_1F	UF1B2_G_106	Occultifur	106days	Suwon	year_2018	0
							B2_G_141_7B	B2_G_141_7B	Aureimonas	141days	Suwon	year_2018	0.0355717									B2_G_106_1F	UF1B2_G_106	Papiliotrema	106days	Suwon	year_2018	0
							B2_G_141_7B	B2_G_141_7B	Chryseobacterium	141days	Suwon	year_2018	0									B2_G_106_1F	UF1B2_G_106	Paraphoma	106days	Suwon	year_2018	0
							B2_G_141_7B	B2_G_141_7B	Curtobacterium	141days	Suwon	year_2018	0									B2_G_106_1F	UF1B2_G_106	Periconia	106days	Suwon	year_2018	0.000349528
							B2_G_141_7B	B2_G_141_7B	Kineococcus	141days	Suwon	year_2018	0									B2_G_106_1F	UF1B2_G_106	Phaeosphaeria	106days	Suwon	year_2018	0
							B2_G_141_7B	B2_G_141_7B	Methylobacterium	141days	Suwon	year_2018	0.140956									B2_G_106_1F	UF1B2_G_106	Pyrenochaetopsis	106days	Suwon	year_2018	0
							B2_G_141_7B	B2_G_141_7B	Microbacterium	141days	Suwon	year_2018	0.0183908									B2_G_106_1F	UF1B2_G_106	Sakaguchia	106days	Suwon	year_2018	0
							B2_G_141_7B	B2_G_141_7B	Mucilaginibacter	141days	Suwon	year_2018	0									B2_G_106_1F	UF1B2_G_106	Setophoma	106days	Suwon	year_2018	0
							B2_G_141_7B	B2_G_141_7B	Paenibacillus	141days	Suwon	year_2018	0.0175439									B2_G_106_1F	UF1B2_G_106	Sporobolomyces	106days	Suwon	year_2018	0
							B2_G_141_7B	B2_G_141_7B	Pantoea	141days	Suwon	year_2018	0.250575									B2_G_106_1F	UF1B2_G_106	unidentified	106days	Suwon	year_2018	0.018758
							B2_G_141_7B	B2_G_141_7B	Pseudomonas	141days	Suwon	year_2018	0									B2_G_106_2F	UF1B2_G_106	Alternaria	106days	Suwon	year_2018	0.00365408
							B2_G_141_7B	B2_G_141_7B	Sphingomonas	141days	Suwon	year_2018	0.130551									B2_G_106_2F	UF1B2_G_106	Biappendiculispora	106days	Suwon	year_2018	0
							B2_G_141_7B	B2_G_141_7B	unidentified	141days	Suwon	year_2018	0									B2_G_106_2F	UF1B2_G_106	Cladosporium	106days	Suwon	year_2018	0.000749555
							B2_G_141_7B	B2_G_141_7B	Xanthomonas	141days	Suwon	year_2018	0									B2_G_106_2F	UF1B2_G_106	Curvularia	106days	Suwon	year_2018	0
							B2_G_141_8B	B2_G_141_8B	Allorhizobium-Neorhizobium-Pararhizobium-Rhizobium	141days	Suwon	year_2018	0.0133595									B2_G_106_2F	UF1B2_G_106	Fusarium	106days	Suwon	year_2018	0
							B2_G_141_8B	B2_G_141_8B	Aureimonas	141days	Suwon	year_2018	0									B2_G_106_2F	UF1B2_G_106	Moesziomyces	106days	Suwon	year_2018	0.864049
							B2_G_141_8B	B2_G_141_8B	Chryseobacterium	141days	Suwon	year_2018	0									B2_G_106_2F	UF1B2_G_106	Nigrospora	106days	Suwon	year_2018	0
							B2_G_141_8B	B2_G_141_8B	Curtobacterium	141days	Suwon	year_2018	0.0383625									B2_G_106_2F	UF1B2_G_106	Occultifur	106days	Suwon	year_2018	0
							B2_G_141_8B	B2_G_141_8B	Kineococcus	141days	Suwon	year_2018	0									B2_G_106_2F	UF1B2_G_106	Papiliotrema	106days	Suwon	year_2018	0
							B2_G_141_8B	B2_G_141_8B	Methylobacterium	141days	Suwon	year_2018	0.197818									B2_G_106_2F	UF1B2_G_106	Paraphoma	106days	Suwon	year_2018	0
							B2_G_141_8B	B2_G_141_8B	Microbacterium	141days	Suwon	year_2018	0.0365241									B2_G_106_2F	UF1B2_G_106	Periconia	106days	Suwon	year_2018	0
							B2_G_141_8B	B2_G_141_8B	Mucilaginibacter	141days	Suwon	year_2018	0.00539282									B2_G_106_2F	UF1B2_G_106	Phaeosphaeria	106days	Suwon	year_2018	0
							B2_G_141_8B	B2_G_141_8B	Paenibacillus	141days	Suwon	year_2018	0									B2_G_106_2F	UF1B2_G_106	Pyrenochaetopsis	106days	Suwon	year_2018	0
							B2_G_141_8B	B2_G_141_8B	Pantoea	141days	Suwon	year_2018	0.517343									B2_G_106_2F	UF1B2_G_106	Sakaguchia	106days	Suwon	year_2018	0
							B2_G_141_8B	B2_G_141_8B	Pseudomonas	141days	Suwon	year_2018	0.0312538									B2_G_106_2F	UF1B2_G_106	Setophoma	106days	Suwon	year_2018	0
							B2_G_141_8B	B2_G_141_8B	Sphingomonas	141days	Suwon	year_2018	0.147322									B2_G_106_2F	UF1B2_G_106	Sporobolomyces	106days	Suwon	year_2018	0
							B2_G_141_8B	B2_G_141_8B	unidentified	141days	Suwon	year_2018	0									B2_G_106_2F	UF1B2_G_106	unidentified	106days	Suwon	year_2018	0.0342921
							B2_G_141_8B	B2_G_141_8B	Xanthomonas	141days	Suwon	year_2018	0									B2_G_106_3F	UF1B2_G_106	Alternaria	106days	Suwon	year_2018	0.020982
							B2_G_141_9B	B2_G_141_9B	Allorhizobium-Neorhizobium-Pararhizobium-Rhizobium	141days	Suwon	year_2018	0									B2_G_106_3F	UF1B2_G_106	Biappendiculispora	106days	Suwon	year_2018	0
							B2_G_141_9B	B2_G_141_9B	Aureimonas	141days	Suwon	year_2018	0.0159938									B2_G_106_3F	UF1B2_G_106	Cladosporium	106days	Suwon	year_2018	0
							B2_G_141_9B	B2_G_141_9B	Chryseobacterium	141days	Suwon	year_2018	0									B2_G_106_3F	UF1B2_G_106	Curvularia	106days	Suwon	year_2018	0.00043262
							B2_G_141_9B	B2_G_141_9B	Curtobacterium	141days	Suwon	year_2018	0.129627									B2_G_106_3F	UF1B2_G_106	Fusarium	106days	Suwon	year_2018	0
							B2_G_141_9B	B2_G_141_9B	Kineococcus	141days	Suwon	year_2018	0									B2_G_106_3F	UF1B2_G_106	Moesziomyces	106days	Suwon	year_2018	0.147091
							B2_G_141_9B	B2_G_141_9B	Methylobacterium	141days	Suwon	year_2018	0.218238									B2_G_106_3F	UF1B2_G_106	Nigrospora	106days	Suwon	year_2018	0.0103829
							B2_G_141_9B	B2_G_141_9B	Microbacterium	141days	Suwon	year_2018	0									B2_G_106_3F	UF1B2_G_106	Occultifur	106days	Suwon	year_2018	0
							B2_G_141_9B	B2_G_141_9B	Mucilaginibacter	141days	Suwon	year_2018	0									B2_G_106_3F	UF1B2_G_106	Papiliotrema	106days	Suwon	year_2018	0
							B2_G_141_9B	B2_G_141_9B	Paenibacillus	141days	Suwon	year_2018	0									B2_G_106_3F	UF1B2_G_106	Paraphoma	106days	Suwon	year_2018	0
							B2_G_141_9B	B2_G_141_9B	Pantoea	141days	Suwon	year_2018	0.505482									B2_G_106_3F	UF1B2_G_106	Periconia	106days	Suwon	year_2018	0
							B2_G_141_9B	B2_G_141_9B	Pseudomonas	141days	Suwon	year_2018	0									B2_G_106_3F	UF1B2_G_106	Phaeosphaeria	106days	Suwon	year_2018	0
							B2_G_141_9B	B2_G_141_9B	Sphingomonas	141days	Suwon	year_2018	0.130659									B2_G_106_3F	UF1B2_G_106	Pyrenochaetopsis	106days	Suwon	year_2018	0
							B2_G_141_9B	B2_G_141_9B	unidentified	141days	Suwon	year_2018	0									B2_G_106_3F	UF1B2_G_106	Sakaguchia	106days	Suwon	year_2018	0
							B2_G_141_9B	B2_G_141_9B	Xanthomonas	141days	Suwon	year_2018	0									B2_G_106_3F	UF1B2_G_106	Setophoma	106days	Suwon	year_2018	0
							B2_G_76_1B	B2_G_76_1B	Allorhizobium-Neorhizobium-Pararhizobium-Rhizobium	76days	Suwon	year_2018	0									B2_G_106_3F	UF1B2_G_106	Sporobolomyces	106days	Suwon	year_2018	0
							B2_G_76_1B	B2_G_76_1B	Aureimonas	76days	Suwon	year_2018	0									B2_G_106_3F	UF1B2_G_106	unidentified	106days	Suwon	year_2018	0.703439
							B2_G_76_1B	B2_G_76_1B	Chryseobacterium	76days	Suwon	year_2018	0									B2_G_106_4F	UF1B2_G_106	Alternaria	106days	Suwon	year_2018	0.906598
							B2_G_76_1B	B2_G_76_1B	Curtobacterium	76days	Suwon	year_2018	0									B2_G_106_4F	UF1B2_G_106	Biappendiculispora	106days	Suwon	year_2018	0
							B2_G_76_1B	B2_G_76_1B	Kineococcus	76days	Suwon	year_2018	0									B2_G_106_4F	UF1B2_G_106	Cladosporium	106days	Suwon	year_2018	0
							B2_G_76_1B	B2_G_76_1B	Methylobacterium	76days	Suwon	year_2018	0.011257									B2_G_106_4F	UF1B2_G_106	Curvularia	106days	Suwon	year_2018	0
							B2_G_76_1B	B2_G_76_1B	Microbacterium	76days	Suwon	year_2018	0									B2_G_106_4F	UF1B2_G_106	Fusarium	106days	Suwon	year_2018	0
							B2_G_76_1B	B2_G_76_1B	Mucilaginibacter	76days	Suwon	year_2018	0									B2_G_106_4F	UF1B2_G_106	Moesziomyces	106days	Suwon	year_2018	0.00924932
							B2_G_76_1B	B2_G_76_1B	Paenibacillus	76days	Suwon	year_2018	0									B2_G_106_4F	UF1B2_G_106	Nigrospora	106days	Suwon	year_2018	0.0127178
							B2_G_76_1B	B2_G_76_1B	Pantoea	76days	Suwon	year_2018	0									B2_G_106_4F	UF1B2_G_106	Occultifur	106days	Suwon	year_2018	0
							B2_G_76_1B	B2_G_76_1B	Pseudomonas	76days	Suwon	year_2018	0									B2_G_106_4F	UF1B2_G_106	Papiliotrema	106days	Suwon	year_2018	0
							B2_G_76_1B	B2_G_76_1B	Sphingomonas	76days	Suwon	year_2018	0									B2_G_106_4F	UF1B2_G_106	Paraphoma	106days	Suwon	year_2018	0
							B2_G_76_1B	B2_G_76_1B	unidentified	76days	Suwon	year_2018	0									B2_G_106_4F	UF1B2_G_106	Periconia	106days	Suwon	year_2018	0
							B2_G_76_1B	B2_G_76_1B	Xanthomonas	76days	Suwon	year_2018	0									B2_G_106_4F	UF1B2_G_106	Phaeosphaeria	106days	Suwon	year_2018	0
							B2_G_76_2B	B2_G_76_2B	Allorhizobium-Neorhizobium-Pararhizobium-Rhizobium	76days	Suwon	year_2018	0.0254669									B2_G_106_4F	UF1B2_G_106	Pyrenochaetopsis	106days	Suwon	year_2018	0
							B2_G_76_2B	B2_G_76_2B	Aureimonas	76days	Suwon	year_2018	0									B2_G_106_4F	UF1B2_G_106	Sakaguchia	106days	Suwon	year_2018	0
							B2_G_76_2B	B2_G_76_2B	Chryseobacterium	76days	Suwon	year_2018	0									B2_G_106_4F	UF1B2_G_106	Setophoma	106days	Suwon	year_2018	8.25832e-05
							B2_G_76_2B	B2_G_76_2B	Curtobacterium	76days	Suwon	year_2018	0									B2_G_106_4F	UF1B2_G_106	Sporobolomyces	106days	Suwon	year_2018	0
							B2_G_76_2B	B2_G_76_2B	Kineococcus	76days	Suwon	year_2018	0									B2_G_106_4F	UF1B2_G_106	unidentified	106days	Suwon	year_2018	0.0670989
							B2_G_76_2B	B2_G_76_2B	Methylobacterium	76days	Suwon	year_2018	0									B2_G_106_5F	UF1B2_G_106	Alternaria	106days	Suwon	year_2018	0.00149701
							B2_G_76_2B	B2_G_76_2B	Microbacterium	76days	Suwon	year_2018	0									B2_G_106_5F	UF1B2_G_106	Biappendiculispora	106days	Suwon	year_2018	0
							B2_G_76_2B	B2_G_76_2B	Mucilaginibacter	76days	Suwon	year_2018	0									B2_G_106_5F	UF1B2_G_106	Cladosporium	106days	Suwon	year_2018	0.00112275
							B2_G_76_2B	B2_G_76_2B	Paenibacillus	76days	Suwon	year_2018	0									B2_G_106_5F	UF1B2_G_106	Curvularia	106days	Suwon	year_2018	0
							B2_G_76_2B	B2_G_76_2B	Pantoea	76days	Suwon	year_2018	0.0401811									B2_G_106_5F	UF1B2_G_106	Fusarium	106days	Suwon	year_2018	0
							B2_G_76_2B	B2_G_76_2B	Pseudomonas	76days	Suwon	year_2018	0									B2_G_106_5F	UF1B2_G_106	Moesziomyces	106days	Suwon	year_2018	0.648952
							B2_G_76_2B	B2_G_76_2B	Sphingomonas	76days	Suwon	year_2018	0.0311262									B2_G_106_5F	UF1B2_G_106	Nigrospora	106days	Suwon	year_2018	0
							B2_G_76_2B	B2_G_76_2B	unidentified	76days	Suwon	year_2018	0									B2_G_106_5F	UF1B2_G_106	Occultifur	106days	Suwon	year_2018	0
							B2_G_76_2B	B2_G_76_2B	Xanthomonas	76days	Suwon	year_2018	0									B2_G_106_5F	UF1B2_G_106	Papiliotrema	106days	Suwon	year_2018	0
							B2_G_76_3B	B2_G_76_3B	Allorhizobium-Neorhizobium-Pararhizobium-Rhizobium	76days	Suwon	year_2018	0.0519211									B2_G_106_5F	UF1B2_G_106	Paraphoma	106days	Suwon	year_2018	0
							B2_G_76_3B	B2_G_76_3B	Aureimonas	76days	Suwon	year_2018	0									B2_G_106_5F	UF1B2_G_106	Periconia	106days	Suwon	year_2018	0
							B2_G_76_3B	B2_G_76_3B	Chryseobacterium	76days	Suwon	year_2018	0									B2_G_106_5F	UF1B2_G_106	Phaeosphaeria	106days	Suwon	year_2018	0
							B2_G_76_3B	B2_G_76_3B	Curtobacterium	76days	Suwon	year_2018	0.0659398									B2_G_106_5F	UF1B2_G_106	Pyrenochaetopsis	106days	Suwon	year_2018	0
							B2_G_76_3B	B2_G_76_3B	Kineococcus	76days	Suwon	year_2018	0									B2_G_106_5F	UF1B2_G_106	Sakaguchia	106days	Suwon	year_2018	0
							B2_G_76_3B	B2_G_76_3B	Methylobacterium	76days	Suwon	year_2018	0.143821									B2_G_106_5F	UF1B2_G_106	Setophoma	106days	Suwon	year_2018	0
							B2_G_76_3B	B2_G_76_3B	Microbacterium	76days	Suwon	year_2018	0									B2_G_106_5F	UF1B2_G_106	Sporobolomyces	106days	Suwon	year_2018	0
							B2_G_76_3B	B2_G_76_3B	Mucilaginibacter	76days	Suwon	year_2018	0									B2_G_106_5F	UF1B2_G_106	unidentified	106days	Suwon	year_2018	0.32616
							B2_G_76_3B	B2_G_76_3B	Paenibacillus	76days	Suwon	year_2018	0									B2_G_106_6F	UF1B2_G_106	Alternaria	106days	Suwon	year_2018	0.0191981
							B2_G_76_3B	B2_G_76_3B	Pantoea	76days	Suwon	year_2018	0.146417									B2_G_106_6F	UF1B2_G_106	Biappendiculispora	106days	Suwon	year_2018	0
							B2_G_76_3B	B2_G_76_3B	Pseudomonas	76days	Suwon	year_2018	0									B2_G_106_6F	UF1B2_G_106	Cladosporium	106days	Suwon	year_2018	0.00874848
							B2_G_76_3B	B2_G_76_3B	Sphingomonas	76days	Suwon	year_2018	0.108515									B2_G_106_6F	UF1B2_G_106	Curvularia	106days	Suwon	year_2018	0
							B2_G_76_3B	B2_G_76_3B	unidentified	76days	Suwon	year_2018	0									B2_G_106_6F	UF1B2_G_106	Fusarium	106days	Suwon	year_2018	0
							B2_G_76_3B	B2_G_76_3B	Xanthomonas	76days	Suwon	year_2018	0									B2_G_106_6F	UF1B2_G_106	Moesziomyces	106days	Suwon	year_2018	0.701701
							B2_G_76_4B	B2_G_76_4B	Allorhizobium-Neorhizobium-Pararhizobium-Rhizobium	76days	Suwon	year_2018	0									B2_G_106_6F	UF1B2_G_106	Nigrospora	106days	Suwon	year_2018	0
							B2_G_76_4B	B2_G_76_4B	Aureimonas	76days	Suwon	year_2018	0									B2_G_106_6F	UF1B2_G_106	Occultifur	106days	Suwon	year_2018	0
							B2_G_76_4B	B2_G_76_4B	Chryseobacterium	76days	Suwon	year_2018	0									B2_G_106_6F	UF1B2_G_106	Papiliotrema	106days	Suwon	year_2018	0
							B2_G_76_4B	B2_G_76_4B	Curtobacterium	76days	Suwon	year_2018	0									B2_G_106_6F	UF1B2_G_106	Paraphoma	106days	Suwon	year_2018	0
							B2_G_76_4B	B2_G_76_4B	Kineococcus	76days	Suwon	year_2018	0									B2_G_106_6F	UF1B2_G_106	Periconia	106days	Suwon	year_2018	0
							B2_G_76_4B	B2_G_76_4B	Methylobacterium	76days	Suwon	year_2018	0.0181219									B2_G_106_6F	UF1B2_G_106	Phaeosphaeria	106days	Suwon	year_2018	0
							B2_G_76_4B	B2_G_76_4B	Microbacterium	76days	Suwon	year_2018	0									B2_G_106_6F	UF1B2_G_106	Pyrenochaetopsis	106days	Suwon	year_2018	0
							B2_G_76_4B	B2_G_76_4B	Mucilaginibacter	76days	Suwon	year_2018	0									B2_G_106_6F	UF1B2_G_106	Sakaguchia	106days	Suwon	year_2018	0
							B2_G_76_4B	B2_G_76_4B	Paenibacillus	76days	Suwon	year_2018	0									B2_G_106_6F	UF1B2_G_106	Setophoma	106days	Suwon	year_2018	0.00716889
							B2_G_76_4B	B2_G_76_4B	Pantoea	76days	Suwon	year_2018	0									B2_G_106_6F	UF1B2_G_106	Sporobolomyces	106days	Suwon	year_2018	0
							B2_G_76_4B	B2_G_76_4B	Pseudomonas	76days	Suwon	year_2018	0									B2_G_106_6F	UF1B2_G_106	unidentified	106days	Suwon	year_2018	0.208627
							B2_G_76_4B	B2_G_76_4B	Sphingomonas	76days	Suwon	year_2018	0									B2_G_106_7F	UF1B2_G_106	Alternaria	106days	Suwon	year_2018	0
							B2_G_76_4B	B2_G_76_4B	unidentified	76days	Suwon	year_2018	0									B2_G_106_7F	UF1B2_G_106	Biappendiculispora	106days	Suwon	year_2018	0
							B2_G_76_4B	B2_G_76_4B	Xanthomonas	76days	Suwon	year_2018	0									B2_G_106_7F	UF1B2_G_106	Cladosporium	106days	Suwon	year_2018	0.00057554
							B2_G_76_5B	B2_G_76_5B	Allorhizobium-Neorhizobium-Pararhizobium-Rhizobium	76days	Suwon	year_2018	0									B2_G_106_7F	UF1B2_G_106	Curvularia	106days	Suwon	year_2018	0
							B2_G_76_5B	B2_G_76_5B	Aureimonas	76days	Suwon	year_2018	0									B2_G_106_7F	UF1B2_G_106	Fusarium	106days	Suwon	year_2018	0
							B2_G_76_5B	B2_G_76_5B	Chryseobacterium	76days	Suwon	year_2018	0									B2_G_106_7F	UF1B2_G_106	Moesziomyces	106days	Suwon	year_2018	0.944269
							B2_G_76_5B	B2_G_76_5B	Curtobacterium	76days	Suwon	year_2018	0									B2_G_106_7F	UF1B2_G_106	Nigrospora	106days	Suwon	year_2018	0.00258993
							B2_G_76_5B	B2_G_76_5B	Kineococcus	76days	Suwon	year_2018	0									B2_G_106_7F	UF1B2_G_106	Occultifur	106days	Suwon	year_2018	0
							B2_G_76_5B	B2_G_76_5B	Methylobacterium	76days	Suwon	year_2018	0									B2_G_106_7F	UF1B2_G_106	Papiliotrema	106days	Suwon	year_2018	0
							B2_G_76_5B	B2_G_76_5B	Microbacterium	76days	Suwon	year_2018	0									B2_G_106_7F	UF1B2_G_106	Paraphoma	106days	Suwon	year_2018	0
							B2_G_76_5B	B2_G_76_5B	Mucilaginibacter	76days	Suwon	year_2018	0									B2_G_106_7F	UF1B2_G_106	Periconia	106days	Suwon	year_2018	0
							B2_G_76_5B	B2_G_76_5B	Paenibacillus	76days	Suwon	year_2018	0									B2_G_106_7F	UF1B2_G_106	Phaeosphaeria	106days	Suwon	year_2018	0
							B2_G_76_5B	B2_G_76_5B	Pantoea	76days	Suwon	year_2018	0									B2_G_106_7F	UF1B2_G_106	Pyrenochaetopsis	106days	Suwon	year_2018	0
							B2_G_76_5B	B2_G_76_5B	Pseudomonas	76days	Suwon	year_2018	0									B2_G_106_7F	UF1B2_G_106	Sakaguchia	106days	Suwon	year_2018	0
							B2_G_76_5B	B2_G_76_5B	Sphingomonas	76days	Suwon	year_2018	0									B2_G_106_7F	UF1B2_G_106	Setophoma	106days	Suwon	year_2018	0
							B2_G_76_5B	B2_G_76_5B	unidentified	76days	Suwon	year_2018	0									B2_G_106_7F	UF1B2_G_106	Sporobolomyces	106days	Suwon	year_2018	0
							B2_G_76_5B	B2_G_76_5B	Xanthomonas	76days	Suwon	year_2018	0									B2_G_106_7F	UF1B2_G_106	unidentified	106days	Suwon	year_2018	0.0338609
							B2_G_76_6B	B2_G_76_6B	Allorhizobium-Neorhizobium-Pararhizobium-Rhizobium	76days	Suwon	year_2018	0									B2_G_106_8F	UF1B2_G_106	Alternaria	106days	Suwon	year_2018	0.00545803
							B2_G_76_6B	B2_G_76_6B	Aureimonas	76days	Suwon	year_2018	0									B2_G_106_8F	UF1B2_G_106	Biappendiculispora	106days	Suwon	year_2018	0
							B2_G_76_6B	B2_G_76_6B	Chryseobacterium	76days	Suwon	year_2018	0									B2_G_106_8F	UF1B2_G_106	Cladosporium	106days	Suwon	year_2018	0
							B2_G_76_6B	B2_G_76_6B	Curtobacterium	76days	Suwon	year_2018	0									B2_G_106_8F	UF1B2_G_106	Curvularia	106days	Suwon	year_2018	0
							B2_G_76_6B	B2_G_76_6B	Kineococcus	76days	Suwon	year_2018	0									B2_G_106_8F	UF1B2_G_106	Fusarium	106days	Suwon	year_2018	0
							B2_G_76_6B	B2_G_76_6B	Methylobacterium	76days	Suwon	year_2018	0									B2_G_106_8F	UF1B2_G_106	Moesziomyces	106days	Suwon	year_2018	0.911639
							B2_G_76_6B	B2_G_76_6B	Microbacterium	76days	Suwon	year_2018	0									B2_G_106_8F	UF1B2_G_106	Nigrospora	106days	Suwon	year_2018	0
							B2_G_76_6B	B2_G_76_6B	Mucilaginibacter	76days	Suwon	year_2018	0									B2_G_106_8F	UF1B2_G_106	Occultifur	106days	Suwon	year_2018	0
							B2_G_76_6B	B2_G_76_6B	Paenibacillus	76days	Suwon	year_2018	0									B2_G_106_8F	UF1B2_G_106	Papiliotrema	106days	Suwon	year_2018	0
							B2_G_76_6B	B2_G_76_6B	Pantoea	76days	Suwon	year_2018	0.0348837									B2_G_106_8F	UF1B2_G_106	Paraphoma	106days	Suwon	year_2018	0
							B2_G_76_6B	B2_G_76_6B	Pseudomonas	76days	Suwon	year_2018	0									B2_G_106_8F	UF1B2_G_106	Periconia	106days	Suwon	year_2018	0
							B2_G_76_6B	B2_G_76_6B	Sphingomonas	76days	Suwon	year_2018	0									B2_G_106_8F	UF1B2_G_106	Phaeosphaeria	106days	Suwon	year_2018	0
							B2_G_76_6B	B2_G_76_6B	unidentified	76days	Suwon	year_2018	0									B2_G_106_8F	UF1B2_G_106	Pyrenochaetopsis	106days	Suwon	year_2018	0
							B2_G_76_6B	B2_G_76_6B	Xanthomonas	76days	Suwon	year_2018	0									B2_G_106_8F	UF1B2_G_106	Sakaguchia	106days	Suwon	year_2018	0
							B2_G_76_7B	B2_G_76_7B	Allorhizobium-Neorhizobium-Pararhizobium-Rhizobium	76days	Suwon	year_2018	0									B2_G_106_8F	UF1B2_G_106	Setophoma	106days	Suwon	year_2018	0
							B2_G_76_7B	B2_G_76_7B	Aureimonas	76days	Suwon	year_2018	0									B2_G_106_8F	UF1B2_G_106	Sporobolomyces	106days	Suwon	year_2018	0
							B2_G_76_7B	B2_G_76_7B	Chryseobacterium	76days	Suwon	year_2018	0									B2_G_106_8F	UF1B2_G_106	unidentified	106days	Suwon	year_2018	0.0534002
							B2_G_76_7B	B2_G_76_7B	Curtobacterium	76days	Suwon	year_2018	0									B2_G_106_9F	UF1B2_G_106	Alternaria	106days	Suwon	year_2018	0.0198055
							B2_G_76_7B	B2_G_76_7B	Kineococcus	76days	Suwon	year_2018	0									B2_G_106_9F	UF1B2_G_106	Biappendiculispora	106days	Suwon	year_2018	0
							B2_G_76_7B	B2_G_76_7B	Methylobacterium	76days	Suwon	year_2018	0									B2_G_106_9F	UF1B2_G_106	Cladosporium	106days	Suwon	year_2018	0
							B2_G_76_7B	B2_G_76_7B	Microbacterium	76days	Suwon	year_2018	0									B2_G_106_9F	UF1B2_G_106	Curvularia	106days	Suwon	year_2018	0
							B2_G_76_7B	B2_G_76_7B	Mucilaginibacter	76days	Suwon	year_2018	0									B2_G_106_9F	UF1B2_G_106	Fusarium	106days	Suwon	year_2018	0
							B2_G_76_7B	B2_G_76_7B	Paenibacillus	76days	Suwon	year_2018	0									B2_G_106_9F	UF1B2_G_106	Moesziomyces	106days	Suwon	year_2018	0.661325
							B2_G_76_7B	B2_G_76_7B	Pantoea	76days	Suwon	year_2018	0									B2_G_106_9F	UF1B2_G_106	Nigrospora	106days	Suwon	year_2018	0.0237667
							B2_G_76_7B	B2_G_76_7B	Pseudomonas	76days	Suwon	year_2018	0									B2_G_106_9F	UF1B2_G_106	Occultifur	106days	Suwon	year_2018	0
							B2_G_76_7B	B2_G_76_7B	Sphingomonas	76days	Suwon	year_2018	0									B2_G_106_9F	UF1B2_G_106	Papiliotrema	106days	Suwon	year_2018	0
							B2_G_76_7B	B2_G_76_7B	unidentified	76days	Suwon	year_2018	0									B2_G_106_9F	UF1B2_G_106	Paraphoma	106days	Suwon	year_2018	0
							B2_G_76_7B	B2_G_76_7B	Xanthomonas	76days	Suwon	year_2018	0									B2_G_106_9F	UF1B2_G_106	Periconia	106days	Suwon	year_2018	0
							B2_G_76_8B	B2_G_76_8B	Allorhizobium-Neorhizobium-Pararhizobium-Rhizobium	76days	Suwon	year_2018	0									B2_G_106_9F	UF1B2_G_106	Phaeosphaeria	106days	Suwon	year_2018	0
							B2_G_76_8B	B2_G_76_8B	Aureimonas	76days	Suwon	year_2018	0									B2_G_106_9F	UF1B2_G_106	Pyrenochaetopsis	106days	Suwon	year_2018	0
							B2_G_76_8B	B2_G_76_8B	Chryseobacterium	76days	Suwon	year_2018	0									B2_G_106_9F	UF1B2_G_106	Sakaguchia	106days	Suwon	year_2018	0
							B2_G_76_8B	B2_G_76_8B	Curtobacterium	76days	Suwon	year_2018	0									B2_G_106_9F	UF1B2_G_106	Setophoma	106days	Suwon	year_2018	0
							B2_G_76_8B	B2_G_76_8B	Kineococcus	76days	Suwon	year_2018	0									B2_G_106_9F	UF1B2_G_106	Sporobolomyces	106days	Suwon	year_2018	0
							B2_G_76_8B	B2_G_76_8B	Methylobacterium	76days	Suwon	year_2018	0									B2_G_106_9F	UF1B2_G_106	unidentified	106days	Suwon	year_2018	0.244689
							B2_G_76_8B	B2_G_76_8B	Microbacterium	76days	Suwon	year_2018	0									B2_G_120_1F	UF1B2_G_120	Alternaria	120days	Suwon	year_2018	0.235579
							B2_G_76_8B	B2_G_76_8B	Mucilaginibacter	76days	Suwon	year_2018	0									B2_G_120_1F	UF1B2_G_120	Biappendiculispora	120days	Suwon	year_2018	0
							B2_G_76_8B	B2_G_76_8B	Paenibacillus	76days	Suwon	year_2018	0									B2_G_120_1F	UF1B2_G_120	Cladosporium	120days	Suwon	year_2018	0.0055491
							B2_G_76_8B	B2_G_76_8B	Pantoea	76days	Suwon	year_2018	0									B2_G_120_1F	UF1B2_G_120	Curvularia	120days	Suwon	year_2018	0
							B2_G_76_8B	B2_G_76_8B	Pseudomonas	76days	Suwon	year_2018	0									B2_G_120_1F	UF1B2_G_120	Fusarium	120days	Suwon	year_2018	0
							B2_G_76_8B	B2_G_76_8B	Sphingomonas	76days	Suwon	year_2018	0									B2_G_120_1F	UF1B2_G_120	Moesziomyces	120days	Suwon	year_2018	0.0813976
							B2_G_76_8B	B2_G_76_8B	unidentified	76days	Suwon	year_2018	0									B2_G_120_1F	UF1B2_G_120	Nigrospora	120days	Suwon	year_2018	0
							B2_G_76_8B	B2_G_76_8B	Xanthomonas	76days	Suwon	year_2018	0									B2_G_120_1F	UF1B2_G_120	Occultifur	120days	Suwon	year_2018	0
							B2_G_76_9B	B2_G_76_9B	Allorhizobium-Neorhizobium-Pararhizobium-Rhizobium	76days	Suwon	year_2018	0									B2_G_120_1F	UF1B2_G_120	Papiliotrema	120days	Suwon	year_2018	0
							B2_G_76_9B	B2_G_76_9B	Aureimonas	76days	Suwon	year_2018	0									B2_G_120_1F	UF1B2_G_120	Paraphoma	120days	Suwon	year_2018	0
							B2_G_76_9B	B2_G_76_9B	Chryseobacterium	76days	Suwon	year_2018	0									B2_G_120_1F	UF1B2_G_120	Periconia	120days	Suwon	year_2018	0
							B2_G_76_9B	B2_G_76_9B	Curtobacterium	76days	Suwon	year_2018	0									B2_G_120_1F	UF1B2_G_120	Phaeosphaeria	120days	Suwon	year_2018	0
							B2_G_76_9B	B2_G_76_9B	Kineococcus	76days	Suwon	year_2018	0									B2_G_120_1F	UF1B2_G_120	Pyrenochaetopsis	120days	Suwon	year_2018	0
							B2_G_76_9B	B2_G_76_9B	Methylobacterium	76days	Suwon	year_2018	0									B2_G_120_1F	UF1B2_G_120	Sakaguchia	120days	Suwon	year_2018	0
							B2_G_76_9B	B2_G_76_9B	Microbacterium	76days	Suwon	year_2018	0									B2_G_120_1F	UF1B2_G_120	Setophoma	120days	Suwon	year_2018	0.0168086
							B2_G_76_9B	B2_G_76_9B	Mucilaginibacter	76days	Suwon	year_2018	0									B2_G_120_1F	UF1B2_G_120	Sporobolomyces	120days	Suwon	year_2018	0
							B2_G_76_9B	B2_G_76_9B	Paenibacillus	76days	Suwon	year_2018	0									B2_G_120_1F	UF1B2_G_120	unidentified	120days	Suwon	year_2018	0.552329
							B2_G_76_9B	B2_G_76_9B	Pantoea	76days	Suwon	year_2018	0									B2_G_120_2F	UF1B2_G_120	Alternaria	120days	Suwon	year_2018	0.00418424
							B2_G_76_9B	B2_G_76_9B	Pseudomonas	76days	Suwon	year_2018	0									B2_G_120_2F	UF1B2_G_120	Biappendiculispora	120days	Suwon	year_2018	0
							B2_G_76_9B	B2_G_76_9B	Sphingomonas	76days	Suwon	year_2018	0									B2_G_120_2F	UF1B2_G_120	Cladosporium	120days	Suwon	year_2018	0
							B2_G_76_9B	B2_G_76_9B	unidentified	76days	Suwon	year_2018	0									B2_G_120_2F	UF1B2_G_120	Curvularia	120days	Suwon	year_2018	0.000891724
							B2_G_76_9B	B2_G_76_9B	Xanthomonas	76days	Suwon	year_2018	0									B2_G_120_2F	UF1B2_G_120	Fusarium	120days	Suwon	year_2018	0
							B2_G_90_1B	B2_G_90_1B	Allorhizobium-Neorhizobium-Pararhizobium-Rhizobium	90days	Suwon	year_2018	0									B2_G_120_2F	UF1B2_G_120	Moesziomyces	120days	Suwon	year_2018	0.151113
							B2_G_90_1B	B2_G_90_1B	Aureimonas	90days	Suwon	year_2018	0									B2_G_120_2F	UF1B2_G_120	Nigrospora	120days	Suwon	year_2018	0.00559042
							B2_G_90_1B	B2_G_90_1B	Chryseobacterium	90days	Suwon	year_2018	0									B2_G_120_2F	UF1B2_G_120	Occultifur	120days	Suwon	year_2018	0
							B2_G_90_1B	B2_G_90_1B	Curtobacterium	90days	Suwon	year_2018	0									B2_G_120_2F	UF1B2_G_120	Papiliotrema	120days	Suwon	year_2018	0.000857427
							B2_G_90_1B	B2_G_90_1B	Kineococcus	90days	Suwon	year_2018	0									B2_G_120_2F	UF1B2_G_120	Paraphoma	120days	Suwon	year_2018	0
							B2_G_90_1B	B2_G_90_1B	Methylobacterium	90days	Suwon	year_2018	0									B2_G_120_2F	UF1B2_G_120	Periconia	120days	Suwon	year_2018	0
							B2_G_90_1B	B2_G_90_1B	Microbacterium	90days	Suwon	year_2018	0									B2_G_120_2F	UF1B2_G_120	Phaeosphaeria	120days	Suwon	year_2018	0
							B2_G_90_1B	B2_G_90_1B	Mucilaginibacter	90days	Suwon	year_2018	0									B2_G_120_2F	UF1B2_G_120	Pyrenochaetopsis	120days	Suwon	year_2018	0.000342971
							B2_G_90_1B	B2_G_90_1B	Paenibacillus	90days	Suwon	year_2018	0									B2_G_120_2F	UF1B2_G_120	Sakaguchia	120days	Suwon	year_2018	0
							B2_G_90_1B	B2_G_90_1B	Pantoea	90days	Suwon	year_2018	0.0115594									B2_G_120_2F	UF1B2_G_120	Setophoma	120days	Suwon	year_2018	0.0409164
							B2_G_90_1B	B2_G_90_1B	Pseudomonas	90days	Suwon	year_2018	0.777972									B2_G_120_2F	UF1B2_G_120	Sporobolomyces	120days	Suwon	year_2018	0
							B2_G_90_1B	B2_G_90_1B	Sphingomonas	90days	Suwon	year_2018	0.210469									B2_G_120_2F	UF1B2_G_120	unidentified	120days	Suwon	year_2018	0.79168
							B2_G_90_1B	B2_G_90_1B	unidentified	90days	Suwon	year_2018	0									B2_G_120_3F	UF1B2_G_120	Alternaria	120days	Suwon	year_2018	0.378539
							B2_G_90_1B	B2_G_90_1B	Xanthomonas	90days	Suwon	year_2018	0									B2_G_120_3F	UF1B2_G_120	Biappendiculispora	120days	Suwon	year_2018	0
							B2_G_90_2B	B2_G_90_2B	Allorhizobium-Neorhizobium-Pararhizobium-Rhizobium	90days	Suwon	year_2018	0									B2_G_120_3F	UF1B2_G_120	Cladosporium	120days	Suwon	year_2018	0.00169432
							B2_G_90_2B	B2_G_90_2B	Aureimonas	90days	Suwon	year_2018	0.168571									B2_G_120_3F	UF1B2_G_120	Curvularia	120days	Suwon	year_2018	0.0144017
							B2_G_90_2B	B2_G_90_2B	Chryseobacterium	90days	Suwon	year_2018	0									B2_G_120_3F	UF1B2_G_120	Fusarium	120days	Suwon	year_2018	0
							B2_G_90_2B	B2_G_90_2B	Curtobacterium	90days	Suwon	year_2018	0									B2_G_120_3F	UF1B2_G_120	Moesziomyces	120days	Suwon	year_2018	0.256971
							B2_G_90_2B	B2_G_90_2B	Kineococcus	90days	Suwon	year_2018	0									B2_G_120_3F	UF1B2_G_120	Nigrospora	120days	Suwon	year_2018	0
							B2_G_90_2B	B2_G_90_2B	Methylobacterium	90days	Suwon	year_2018	0									B2_G_120_3F	UF1B2_G_120	Occultifur	120days	Suwon	year_2018	0
							B2_G_90_2B	B2_G_90_2B	Microbacterium	90days	Suwon	year_2018	0									B2_G_120_3F	UF1B2_G_120	Papiliotrema	120days	Suwon	year_2018	0
							B2_G_90_2B	B2_G_90_2B	Mucilaginibacter	90days	Suwon	year_2018	0									B2_G_120_3F	UF1B2_G_120	Paraphoma	120days	Suwon	year_2018	0
							B2_G_90_2B	B2_G_90_2B	Paenibacillus	90days	Suwon	year_2018	0									B2_G_120_3F	UF1B2_G_120	Periconia	120days	Suwon	year_2018	0
							B2_G_90_2B	B2_G_90_2B	Pantoea	90days	Suwon	year_2018	0.317143									B2_G_120_3F	UF1B2_G_120	Phaeosphaeria	120days	Suwon	year_2018	0.0216731
							B2_G_90_2B	B2_G_90_2B	Pseudomonas	90days	Suwon	year_2018	0									B2_G_120_3F	UF1B2_G_120	Pyrenochaetopsis	120days	Suwon	year_2018	0
							B2_G_90_2B	B2_G_90_2B	Sphingomonas	90days	Suwon	year_2018	0									B2_G_120_3F	UF1B2_G_120	Sakaguchia	120days	Suwon	year_2018	0
							B2_G_90_2B	B2_G_90_2B	unidentified	90days	Suwon	year_2018	0									B2_G_120_3F	UF1B2_G_120	Setophoma	120days	Suwon	year_2018	0.0259442
							B2_G_90_2B	B2_G_90_2B	Xanthomonas	90days	Suwon	year_2018	0									B2_G_120_3F	UF1B2_G_120	Sporobolomyces	120days	Suwon	year_2018	0
							B2_G_90_3B	B2_G_90_3B	Allorhizobium-Neorhizobium-Pararhizobium-Rhizobium	90days	Suwon	year_2018	0									B2_G_120_3F	UF1B2_G_120	unidentified	120days	Suwon	year_2018	0.271373
							B2_G_90_3B	B2_G_90_3B	Aureimonas	90days	Suwon	year_2018	0									B2_G_120_4F	UF1B2_G_120	Alternaria	120days	Suwon	year_2018	0.344237
							B2_G_90_3B	B2_G_90_3B	Chryseobacterium	90days	Suwon	year_2018	0									B2_G_120_4F	UF1B2_G_120	Biappendiculispora	120days	Suwon	year_2018	0
							B2_G_90_3B	B2_G_90_3B	Curtobacterium	90days	Suwon	year_2018	0.0236025									B2_G_120_4F	UF1B2_G_120	Cladosporium	120days	Suwon	year_2018	0.0563015
							B2_G_90_3B	B2_G_90_3B	Kineococcus	90days	Suwon	year_2018	0									B2_G_120_4F	UF1B2_G_120	Curvularia	120days	Suwon	year_2018	0
							B2_G_90_3B	B2_G_90_3B	Methylobacterium	90days	Suwon	year_2018	0.00397516									B2_G_120_4F	UF1B2_G_120	Fusarium	120days	Suwon	year_2018	0.0934545
							B2_G_90_3B	B2_G_90_3B	Microbacterium	90days	Suwon	year_2018	0									B2_G_120_4F	UF1B2_G_120	Moesziomyces	120days	Suwon	year_2018	0.00141343
							B2_G_90_3B	B2_G_90_3B	Mucilaginibacter	90days	Suwon	year_2018	0									B2_G_120_4F	UF1B2_G_120	Nigrospora	120days	Suwon	year_2018	0
							B2_G_90_3B	B2_G_90_3B	Paenibacillus	90days	Suwon	year_2018	0									B2_G_120_4F	UF1B2_G_120	Occultifur	120days	Suwon	year_2018	0
							B2_G_90_3B	B2_G_90_3B	Pantoea	90days	Suwon	year_2018	0.348323									B2_G_120_4F	UF1B2_G_120	Papiliotrema	120days	Suwon	year_2018	0
							B2_G_90_3B	B2_G_90_3B	Pseudomonas	90days	Suwon	year_2018	0.157764									B2_G_120_4F	UF1B2_G_120	Paraphoma	120days	Suwon	year_2018	0
							B2_G_90_3B	B2_G_90_3B	Sphingomonas	90days	Suwon	year_2018	0.282236									B2_G_120_4F	UF1B2_G_120	Periconia	120days	Suwon	year_2018	0
							B2_G_90_3B	B2_G_90_3B	unidentified	90days	Suwon	year_2018	0									B2_G_120_4F	UF1B2_G_120	Phaeosphaeria	120days	Suwon	year_2018	0
							B2_G_90_3B	B2_G_90_3B	Xanthomonas	90days	Suwon	year_2018	0.0121739									B2_G_120_4F	UF1B2_G_120	Pyrenochaetopsis	120days	Suwon	year_2018	0.0135958
							B2_G_90_4B	B2_G_90_4B	Allorhizobium-Neorhizobium-Pararhizobium-Rhizobium	90days	Suwon	year_2018	0									B2_G_120_4F	UF1B2_G_120	Sakaguchia	120days	Suwon	year_2018	0
							B2_G_90_4B	B2_G_90_4B	Aureimonas	90days	Suwon	year_2018	0									B2_G_120_4F	UF1B2_G_120	Setophoma	120days	Suwon	year_2018	0.0500757
							B2_G_90_4B	B2_G_90_4B	Chryseobacterium	90days	Suwon	year_2018	0									B2_G_120_4F	UF1B2_G_120	Sporobolomyces	120days	Suwon	year_2018	0
							B2_G_90_4B	B2_G_90_4B	Curtobacterium	90days	Suwon	year_2018	0									B2_G_120_4F	UF1B2_G_120	unidentified	120days	Suwon	year_2018	0.401178
							B2_G_90_4B	B2_G_90_4B	Kineococcus	90days	Suwon	year_2018	0									B2_G_120_5F	UF1B2_G_120	Alternaria	120days	Suwon	year_2018	0.525521
							B2_G_90_4B	B2_G_90_4B	Methylobacterium	90days	Suwon	year_2018	0.00879007									B2_G_120_5F	UF1B2_G_120	Biappendiculispora	120days	Suwon	year_2018	0
							B2_G_90_4B	B2_G_90_4B	Microbacterium	90days	Suwon	year_2018	0									B2_G_120_5F	UF1B2_G_120	Cladosporium	120days	Suwon	year_2018	0
							B2_G_90_4B	B2_G_90_4B	Mucilaginibacter	90days	Suwon	year_2018	0									B2_G_120_5F	UF1B2_G_120	Curvularia	120days	Suwon	year_2018	0
							B2_G_90_4B	B2_G_90_4B	Paenibacillus	90days	Suwon	year_2018	0									B2_G_120_5F	UF1B2_G_120	Fusarium	120days	Suwon	year_2018	0
							B2_G_90_4B	B2_G_90_4B	Pantoea	90days	Suwon	year_2018	0.543433									B2_G_120_5F	UF1B2_G_120	Moesziomyces	120days	Suwon	year_2018	0.0827694
							B2_G_90_4B	B2_G_90_4B	Pseudomonas	90days	Suwon	year_2018	0									B2_G_120_5F	UF1B2_G_120	Nigrospora	120days	Suwon	year_2018	0
							B2_G_90_4B	B2_G_90_4B	Sphingomonas	90days	Suwon	year_2018	0.374871									B2_G_120_5F	UF1B2_G_120	Occultifur	120days	Suwon	year_2018	0
							B2_G_90_4B	B2_G_90_4B	unidentified	90days	Suwon	year_2018	0									B2_G_120_5F	UF1B2_G_120	Papiliotrema	120days	Suwon	year_2018	0
							B2_G_90_4B	B2_G_90_4B	Xanthomonas	90days	Suwon	year_2018	0									B2_G_120_5F	UF1B2_G_120	Paraphoma	120days	Suwon	year_2018	0
							B2_G_90_5B	B2_G_90_5B	Allorhizobium-Neorhizobium-Pararhizobium-Rhizobium	90days	Suwon	year_2018	0									B2_G_120_5F	UF1B2_G_120	Periconia	120days	Suwon	year_2018	0
							B2_G_90_5B	B2_G_90_5B	Aureimonas	90days	Suwon	year_2018	0.00877718									B2_G_120_5F	UF1B2_G_120	Phaeosphaeria	120days	Suwon	year_2018	0
							B2_G_90_5B	B2_G_90_5B	Chryseobacterium	90days	Suwon	year_2018	0									B2_G_120_5F	UF1B2_G_120	Pyrenochaetopsis	120days	Suwon	year_2018	0
							B2_G_90_5B	B2_G_90_5B	Curtobacterium	90days	Suwon	year_2018	0.00498703									B2_G_120_5F	UF1B2_G_120	Sakaguchia	120days	Suwon	year_2018	0
							B2_G_90_5B	B2_G_90_5B	Kineococcus	90days	Suwon	year_2018	0									B2_G_120_5F	UF1B2_G_120	Setophoma	120days	Suwon	year_2018	0.124596
							B2_G_90_5B	B2_G_90_5B	Methylobacterium	90days	Suwon	year_2018	0.0155595									B2_G_120_5F	UF1B2_G_120	Sporobolomyces	120days	Suwon	year_2018	0
							B2_G_90_5B	B2_G_90_5B	Microbacterium	90days	Suwon	year_2018	0									B2_G_120_5F	UF1B2_G_120	unidentified	120days	Suwon	year_2018	0.261808
							B2_G_90_5B	B2_G_90_5B	Mucilaginibacter	90days	Suwon	year_2018	0									B2_G_120_6F	UF1B2_G_120	Alternaria	120days	Suwon	year_2018	0.00978517
							B2_G_90_5B	B2_G_90_5B	Paenibacillus	90days	Suwon	year_2018	0									B2_G_120_6F	UF1B2_G_120	Biappendiculispora	120days	Suwon	year_2018	0
							B2_G_90_5B	B2_G_90_5B	Pantoea	90days	Suwon	year_2018	0.223419									B2_G_120_6F	UF1B2_G_120	Cladosporium	120days	Suwon	year_2018	0.00956563
							B2_G_90_5B	B2_G_90_5B	Pseudomonas	90days	Suwon	year_2018	0.605226									B2_G_120_6F	UF1B2_G_120	Curvularia	120days	Suwon	year_2018	0.000721342
							B2_G_90_5B	B2_G_90_5B	Sphingomonas	90days	Suwon	year_2018	0.110712									B2_G_120_6F	UF1B2_G_120	Fusarium	120days	Suwon	year_2018	0
							B2_G_90_5B	B2_G_90_5B	unidentified	90days	Suwon	year_2018	0									B2_G_120_6F	UF1B2_G_120	Moesziomyces	120days	Suwon	year_2018	0.0959699
							B2_G_90_5B	B2_G_90_5B	Xanthomonas	90days	Suwon	year_2018	0									B2_G_120_6F	UF1B2_G_120	Nigrospora	120days	Suwon	year_2018	0.000219539
							B2_G_90_6B	B2_G_90_6B	Allorhizobium-Neorhizobium-Pararhizobium-Rhizobium	90days	Suwon	year_2018	0									B2_G_120_6F	UF1B2_G_120	Occultifur	120days	Suwon	year_2018	0
							B2_G_90_6B	B2_G_90_6B	Aureimonas	90days	Suwon	year_2018	0.00158604									B2_G_120_6F	UF1B2_G_120	Papiliotrema	120days	Suwon	year_2018	0
							B2_G_90_6B	B2_G_90_6B	Chryseobacterium	90days	Suwon	year_2018	0									B2_G_120_6F	UF1B2_G_120	Paraphoma	120days	Suwon	year_2018	0
							B2_G_90_6B	B2_G_90_6B	Curtobacterium	90days	Suwon	year_2018	0									B2_G_120_6F	UF1B2_G_120	Periconia	120days	Suwon	year_2018	0
							B2_G_90_6B	B2_G_90_6B	Kineococcus	90days	Suwon	year_2018	0									B2_G_120_6F	UF1B2_G_120	Phaeosphaeria	120days	Suwon	year_2018	0
							B2_G_90_6B	B2_G_90_6B	Methylobacterium	90days	Suwon	year_2018	0									B2_G_120_6F	UF1B2_G_120	Pyrenochaetopsis	120days	Suwon	year_2018	0
							B2_G_90_6B	B2_G_90_6B	Microbacterium	90days	Suwon	year_2018	0									B2_G_120_6F	UF1B2_G_120	Sakaguchia	120days	Suwon	year_2018	0
							B2_G_90_6B	B2_G_90_6B	Mucilaginibacter	90days	Suwon	year_2018	0									B2_G_120_6F	UF1B2_G_120	Setophoma	120days	Suwon	year_2018	0.00407715
							B2_G_90_6B	B2_G_90_6B	Paenibacillus	90days	Suwon	year_2018	0									B2_G_120_6F	UF1B2_G_120	Sporobolomyces	120days	Suwon	year_2018	0
							B2_G_90_6B	B2_G_90_6B	Pantoea	90days	Suwon	year_2018	0.354639									B2_G_120_6F	UF1B2_G_120	unidentified	120days	Suwon	year_2018	0.687816
							B2_G_90_6B	B2_G_90_6B	Pseudomonas	90days	Suwon	year_2018	0.391594									B2_G_120_7F	UF1B2_G_120	Alternaria	120days	Suwon	year_2018	0.31026
							B2_G_90_6B	B2_G_90_6B	Sphingomonas	90days	Suwon	year_2018	0.12958									B2_G_120_7F	UF1B2_G_120	Biappendiculispora	120days	Suwon	year_2018	0
							B2_G_90_6B	B2_G_90_6B	unidentified	90days	Suwon	year_2018	0									B2_G_120_7F	UF1B2_G_120	Cladosporium	120days	Suwon	year_2018	0.30893
							B2_G_90_6B	B2_G_90_6B	Xanthomonas	90days	Suwon	year_2018	0.00428232									B2_G_120_7F	UF1B2_G_120	Curvularia	120days	Suwon	year_2018	0.000831463
							B2_G_90_7B	B2_G_90_7B	Allorhizobium-Neorhizobium-Pararhizobium-Rhizobium	90days	Suwon	year_2018	0									B2_G_120_7F	UF1B2_G_120	Fusarium	120days	Suwon	year_2018	0
							B2_G_90_7B	B2_G_90_7B	Aureimonas	90days	Suwon	year_2018	0.0201115									B2_G_120_7F	UF1B2_G_120	Moesziomyces	120days	Suwon	year_2018	0.10385
							B2_G_90_7B	B2_G_90_7B	Chryseobacterium	90days	Suwon	year_2018	0									B2_G_120_7F	UF1B2_G_120	Nigrospora	120days	Suwon	year_2018	0.000124719
							B2_G_90_7B	B2_G_90_7B	Curtobacterium	90days	Suwon	year_2018	0.0968396									B2_G_120_7F	UF1B2_G_120	Occultifur	120days	Suwon	year_2018	0
							B2_G_90_7B	B2_G_90_7B	Kineococcus	90days	Suwon	year_2018	0									B2_G_120_7F	UF1B2_G_120	Papiliotrema	120days	Suwon	year_2018	0.00178764
							B2_G_90_7B	B2_G_90_7B	Methylobacterium	90days	Suwon	year_2018	0.00169005									B2_G_120_7F	UF1B2_G_120	Paraphoma	120days	Suwon	year_2018	0
							B2_G_90_7B	B2_G_90_7B	Microbacterium	90days	Suwon	year_2018	0									B2_G_120_7F	UF1B2_G_120	Periconia	120days	Suwon	year_2018	0
							B2_G_90_7B	B2_G_90_7B	Mucilaginibacter	90days	Suwon	year_2018	0									B2_G_120_7F	UF1B2_G_120	Phaeosphaeria	120days	Suwon	year_2018	0
							B2_G_90_7B	B2_G_90_7B	Paenibacillus	90days	Suwon	year_2018	0									B2_G_120_7F	UF1B2_G_120	Pyrenochaetopsis	120days	Suwon	year_2018	0.000831463
							B2_G_90_7B	B2_G_90_7B	Pantoea	90days	Suwon	year_2018	0.0865303									B2_G_120_7F	UF1B2_G_120	Sakaguchia	120days	Suwon	year_2018	0
							B2_G_90_7B	B2_G_90_7B	Pseudomonas	90days	Suwon	year_2018	0.354403									B2_G_120_7F	UF1B2_G_120	Setophoma	120days	Suwon	year_2018	0.0263989
							B2_G_90_7B	B2_G_90_7B	Sphingomonas	90days	Suwon	year_2018	0.205848									B2_G_120_7F	UF1B2_G_120	Sporobolomyces	120days	Suwon	year_2018	0
							B2_G_90_7B	B2_G_90_7B	unidentified	90days	Suwon	year_2018	0									B2_G_120_7F	UF1B2_G_120	unidentified	120days	Suwon	year_2018	0.186455
							B2_G_90_7B	B2_G_90_7B	Xanthomonas	90days	Suwon	year_2018	0.0777421									B2_G_120_8F	UF1B2_G_120	Alternaria	120days	Suwon	year_2018	0.0792171
							B2_G_90_8B	B2_G_90_8B	Allorhizobium-Neorhizobium-Pararhizobium-Rhizobium	90days	Suwon	year_2018	0									B2_G_120_8F	UF1B2_G_120	Biappendiculispora	120days	Suwon	year_2018	0
							B2_G_90_8B	B2_G_90_8B	Aureimonas	90days	Suwon	year_2018	0									B2_G_120_8F	UF1B2_G_120	Cladosporium	120days	Suwon	year_2018	0.00823243
							B2_G_90_8B	B2_G_90_8B	Chryseobacterium	90days	Suwon	year_2018	0									B2_G_120_8F	UF1B2_G_120	Curvularia	120days	Suwon	year_2018	0
							B2_G_90_8B	B2_G_90_8B	Curtobacterium	90days	Suwon	year_2018	0									B2_G_120_8F	UF1B2_G_120	Fusarium	120days	Suwon	year_2018	0
							B2_G_90_8B	B2_G_90_8B	Kineococcus	90days	Suwon	year_2018	0									B2_G_120_8F	UF1B2_G_120	Moesziomyces	120days	Suwon	year_2018	0.0977641
							B2_G_90_8B	B2_G_90_8B	Methylobacterium	90days	Suwon	year_2018	0.0312198									B2_G_120_8F	UF1B2_G_120	Nigrospora	120days	Suwon	year_2018	0.000128131
							B2_G_90_8B	B2_G_90_8B	Microbacterium	90days	Suwon	year_2018	0									B2_G_120_8F	UF1B2_G_120	Occultifur	120days	Suwon	year_2018	0
							B2_G_90_8B	B2_G_90_8B	Mucilaginibacter	90days	Suwon	year_2018	0									B2_G_120_8F	UF1B2_G_120	Papiliotrema	120days	Suwon	year_2018	0
							B2_G_90_8B	B2_G_90_8B	Paenibacillus	90days	Suwon	year_2018	0									B2_G_120_8F	UF1B2_G_120	Paraphoma	120days	Suwon	year_2018	0
							B2_G_90_8B	B2_G_90_8B	Pantoea	90days	Suwon	year_2018	0.623753									B2_G_120_8F	UF1B2_G_120	Periconia	120days	Suwon	year_2018	0
							B2_G_90_8B	B2_G_90_8B	Pseudomonas	90days	Suwon	year_2018	0.0785323									B2_G_120_8F	UF1B2_G_120	Phaeosphaeria	120days	Suwon	year_2018	0
							B2_G_90_8B	B2_G_90_8B	Sphingomonas	90days	Suwon	year_2018	0.0630834									B2_G_120_8F	UF1B2_G_120	Pyrenochaetopsis	120days	Suwon	year_2018	0.00323531
							B2_G_90_8B	B2_G_90_8B	unidentified	90days	Suwon	year_2018	0									B2_G_120_8F	UF1B2_G_120	Sakaguchia	120days	Suwon	year_2018	0
							B2_G_90_8B	B2_G_90_8B	Xanthomonas	90days	Suwon	year_2018	0.0283231									B2_G_120_8F	UF1B2_G_120	Setophoma	120days	Suwon	year_2018	0.0897559
							B2_G_90_9B	B2_G_90_9B	Allorhizobium-Neorhizobium-Pararhizobium-Rhizobium	90days	Suwon	year_2018	0									B2_G_120_8F	UF1B2_G_120	Sporobolomyces	120days	Suwon	year_2018	0
							B2_G_90_9B	B2_G_90_9B	Aureimonas	90days	Suwon	year_2018	0									B2_G_120_8F	UF1B2_G_120	unidentified	120days	Suwon	year_2018	0.686623
							B2_G_90_9B	B2_G_90_9B	Chryseobacterium	90days	Suwon	year_2018	0									B2_G_120_9F	UF1B2_G_120	Alternaria	120days	Suwon	year_2018	0.0111806
							B2_G_90_9B	B2_G_90_9B	Curtobacterium	90days	Suwon	year_2018	0									B2_G_120_9F	UF1B2_G_120	Biappendiculispora	120days	Suwon	year_2018	0
							B2_G_90_9B	B2_G_90_9B	Kineococcus	90days	Suwon	year_2018	0									B2_G_120_9F	UF1B2_G_120	Cladosporium	120days	Suwon	year_2018	0.00890306
							B2_G_90_9B	B2_G_90_9B	Methylobacterium	90days	Suwon	year_2018	0.0286894									B2_G_120_9F	UF1B2_G_120	Curvularia	120days	Suwon	year_2018	0
							B2_G_90_9B	B2_G_90_9B	Microbacterium	90days	Suwon	year_2018	0									B2_G_120_9F	UF1B2_G_120	Fusarium	120days	Suwon	year_2018	0
							B2_G_90_9B	B2_G_90_9B	Mucilaginibacter	90days	Suwon	year_2018	0									B2_G_120_9F	UF1B2_G_120	Moesziomyces	120days	Suwon	year_2018	0.0204149
							B2_G_90_9B	B2_G_90_9B	Paenibacillus	90days	Suwon	year_2018	0									B2_G_120_9F	UF1B2_G_120	Nigrospora	120days	Suwon	year_2018	0.175411
							B2_G_90_9B	B2_G_90_9B	Pantoea	90days	Suwon	year_2018	0.497833									B2_G_120_9F	UF1B2_G_120	Occultifur	120days	Suwon	year_2018	0
							B2_G_90_9B	B2_G_90_9B	Pseudomonas	90days	Suwon	year_2018	0.323013									B2_G_120_9F	UF1B2_G_120	Papiliotrema	120days	Suwon	year_2018	0
							B2_G_90_9B	B2_G_90_9B	Sphingomonas	90days	Suwon	year_2018	0.0619195									B2_G_120_9F	UF1B2_G_120	Paraphoma	120days	Suwon	year_2018	0
							B2_G_90_9B	B2_G_90_9B	unidentified	90days	Suwon	year_2018	0									B2_G_120_9F	UF1B2_G_120	Periconia	120days	Suwon	year_2018	0
							B2_G_90_9B	B2_G_90_9B	Xanthomonas	90days	Suwon	year_2018	0									B2_G_120_9F	UF1B2_G_120	Phaeosphaeria	120days	Suwon	year_2018	0
							B2_G0_1B	B2_G0_1B	Allorhizobium-Neorhizobium-Pararhizobium-Rhizobium	0days	Suwon	year_2018	0.14314									B2_G_120_9F	UF1B2_G_120	Pyrenochaetopsis	120days	Suwon	year_2018	0
							B2_G0_1B	B2_G0_1B	Aureimonas	0days	Suwon	year_2018	0.0365289									B2_G_120_9F	UF1B2_G_120	Sakaguchia	120days	Suwon	year_2018	0
							B2_G0_1B	B2_G0_1B	Chryseobacterium	0days	Suwon	year_2018	0									B2_G_120_9F	UF1B2_G_120	Setophoma	120days	Suwon	year_2018	0.00194625
							B2_G0_1B	B2_G0_1B	Curtobacterium	0days	Suwon	year_2018	0									B2_G_120_9F	UF1B2_G_120	Sporobolomyces	120days	Suwon	year_2018	0.00099383
							B2_G0_1B	B2_G0_1B	Kineococcus	0days	Suwon	year_2018	0									B2_G_120_9F	UF1B2_G_120	unidentified	120days	Suwon	year_2018	0.447969
							B2_G0_1B	B2_G0_1B	Methylobacterium	0days	Suwon	year_2018	0.172562									B2_G_141_1F	UF1B2_G_141	Alternaria	141days	Suwon	year_2018	0.344353
							B2_G0_1B	B2_G0_1B	Microbacterium	0days	Suwon	year_2018	0									B2_G_141_1F	UF1B2_G_141	Biappendiculispora	141days	Suwon	year_2018	0
							B2_G0_1B	B2_G0_1B	Mucilaginibacter	0days	Suwon	year_2018	0									B2_G_141_1F	UF1B2_G_141	Cladosporium	141days	Suwon	year_2018	0.00349933
							B2_G0_1B	B2_G0_1B	Paenibacillus	0days	Suwon	year_2018	0									B2_G_141_1F	UF1B2_G_141	Curvularia	141days	Suwon	year_2018	0.00110119
							B2_G0_1B	B2_G0_1B	Pantoea	0days	Suwon	year_2018	0.346116									B2_G_141_1F	UF1B2_G_141	Fusarium	141days	Suwon	year_2018	0.000367062
							B2_G0_1B	B2_G0_1B	Pseudomonas	0days	Suwon	year_2018	0.0995041									B2_G_141_1F	UF1B2_G_141	Moesziomyces	141days	Suwon	year_2018	0
							B2_G0_1B	B2_G0_1B	Sphingomonas	0days	Suwon	year_2018	0.0909091									B2_G_141_1F	UF1B2_G_141	Nigrospora	141days	Suwon	year_2018	0.00743913
							B2_G0_1B	B2_G0_1B	unidentified	0days	Suwon	year_2018	0									B2_G_141_1F	UF1B2_G_141	Occultifur	141days	Suwon	year_2018	0
							B2_G0_1B	B2_G0_1B	Xanthomonas	0days	Suwon	year_2018	0									B2_G_141_1F	UF1B2_G_141	Papiliotrema	141days	Suwon	year_2018	0
							B2_G0_2B	B2_G0_2B	Allorhizobium-Neorhizobium-Pararhizobium-Rhizobium	0days	Suwon	year_2018	0.00352858									B2_G_141_1F	UF1B2_G_141	Paraphoma	141days	Suwon	year_2018	0
							B2_G0_2B	B2_G0_2B	Aureimonas	0days	Suwon	year_2018	0.0442837									B2_G_141_1F	UF1B2_G_141	Periconia	141days	Suwon	year_2018	0.0139728
							B2_G0_2B	B2_G0_2B	Chryseobacterium	0days	Suwon	year_2018	0									B2_G_141_1F	UF1B2_G_141	Phaeosphaeria	141days	Suwon	year_2018	0.00773278
							B2_G0_2B	B2_G0_2B	Curtobacterium	0days	Suwon	year_2018	0.107975									B2_G_141_1F	UF1B2_G_141	Pyrenochaetopsis	141days	Suwon	year_2018	0.00736572
							B2_G0_2B	B2_G0_2B	Kineococcus	0days	Suwon	year_2018	0.00194072									B2_G_141_1F	UF1B2_G_141	Sakaguchia	141days	Suwon	year_2018	0
							B2_G0_2B	B2_G0_2B	Methylobacterium	0days	Suwon	year_2018	0.178458									B2_G_141_1F	UF1B2_G_141	Setophoma	141days	Suwon	year_2018	0.0466169
							B2_G0_2B	B2_G0_2B	Microbacterium	0days	Suwon	year_2018	0									B2_G_141_1F	UF1B2_G_141	Sporobolomyces	141days	Suwon	year_2018	0
							B2_G0_2B	B2_G0_2B	Mucilaginibacter	0days	Suwon	year_2018	0									B2_G_141_1F	UF1B2_G_141	unidentified	141days	Suwon	year_2018	0.501725
							B2_G0_2B	B2_G0_2B	Paenibacillus	0days	Suwon	year_2018	0									B2_G_141_2F	UF1B2_G_141	Alternaria	141days	Suwon	year_2018	0.120326
							B2_G0_2B	B2_G0_2B	Pantoea	0days	Suwon	year_2018	0.447865									B2_G_141_2F	UF1B2_G_141	Biappendiculispora	141days	Suwon	year_2018	0
							B2_G0_2B	B2_G0_2B	Pseudomonas	0days	Suwon	year_2018	0.054693									B2_G_141_2F	UF1B2_G_141	Cladosporium	141days	Suwon	year_2018	0
							B2_G0_2B	B2_G0_2B	Sphingomonas	0days	Suwon	year_2018	0.0959774									B2_G_141_2F	UF1B2_G_141	Curvularia	141days	Suwon	year_2018	0.00599741
							B2_G0_2B	B2_G0_2B	unidentified	0days	Suwon	year_2018	0.00855681									B2_G_141_2F	UF1B2_G_141	Fusarium	141days	Suwon	year_2018	0
							B2_G0_2B	B2_G0_2B	Xanthomonas	0days	Suwon	year_2018	0									B2_G_141_2F	UF1B2_G_141	Moesziomyces	141days	Suwon	year_2018	0.0743462
							B2_G0_3B	B2_G0_3B	Allorhizobium-Neorhizobium-Pararhizobium-Rhizobium	0days	Suwon	year_2018	0.0893557									B2_G_141_2F	UF1B2_G_141	Nigrospora	141days	Suwon	year_2018	0
							B2_G0_3B	B2_G0_3B	Aureimonas	0days	Suwon	year_2018	0.0361845									B2_G_141_2F	UF1B2_G_141	Occultifur	141days	Suwon	year_2018	0
							B2_G0_3B	B2_G0_3B	Chryseobacterium	0days	Suwon	year_2018	0									B2_G_141_2F	UF1B2_G_141	Papiliotrema	141days	Suwon	year_2018	0
							B2_G0_3B	B2_G0_3B	Curtobacterium	0days	Suwon	year_2018	0.012162									B2_G_141_2F	UF1B2_G_141	Paraphoma	141days	Suwon	year_2018	0
							B2_G0_3B	B2_G0_3B	Kineococcus	0days	Suwon	year_2018	0									B2_G_141_2F	UF1B2_G_141	Periconia	141days	Suwon	year_2018	0
							B2_G0_3B	B2_G0_3B	Methylobacterium	0days	Suwon	year_2018	0.192582									B2_G_141_2F	UF1B2_G_141	Phaeosphaeria	141days	Suwon	year_2018	0
							B2_G0_3B	B2_G0_3B	Microbacterium	0days	Suwon	year_2018	0									B2_G_141_2F	UF1B2_G_141	Pyrenochaetopsis	141days	Suwon	year_2018	0.000108061
							B2_G0_3B	B2_G0_3B	Mucilaginibacter	0days	Suwon	year_2018	0									B2_G_141_2F	UF1B2_G_141	Sakaguchia	141days	Suwon	year_2018	0
							B2_G0_3B	B2_G0_3B	Paenibacillus	0days	Suwon	year_2018	0									B2_G_141_2F	UF1B2_G_141	Setophoma	141days	Suwon	year_2018	0.122704
							B2_G0_3B	B2_G0_3B	Pantoea	0days	Suwon	year_2018	0.373404									B2_G_141_2F	UF1B2_G_141	Sporobolomyces	141days	Suwon	year_2018	0
							B2_G0_3B	B2_G0_3B	Pseudomonas	0days	Suwon	year_2018	0.0922706									B2_G_141_2F	UF1B2_G_141	unidentified	141days	Suwon	year_2018	0.662848
							B2_G0_3B	B2_G0_3B	Sphingomonas	0days	Suwon	year_2018	0.130365									B2_G_141_3F	UF1B2_G_141	Alternaria	141days	Suwon	year_2018	0.0571211
							B2_G0_3B	B2_G0_3B	unidentified	0days	Suwon	year_2018	0.0177907									B2_G_141_3F	UF1B2_G_141	Biappendiculispora	141days	Suwon	year_2018	0
							B2_G0_3B	B2_G0_3B	Xanthomonas	0days	Suwon	year_2018	0									B2_G_141_3F	UF1B2_G_141	Cladosporium	141days	Suwon	year_2018	0.00168684
							B2_G0_4B	B2_G0_4B	Allorhizobium-Neorhizobium-Pararhizobium-Rhizobium	0days	Suwon	year_2018	0.224838									B2_G_141_3F	UF1B2_G_141	Curvularia	141days	Suwon	year_2018	0
							B2_G0_4B	B2_G0_4B	Aureimonas	0days	Suwon	year_2018	0									B2_G_141_3F	UF1B2_G_141	Fusarium	141days	Suwon	year_2018	0
							B2_G0_4B	B2_G0_4B	Chryseobacterium	0days	Suwon	year_2018	0									B2_G_141_3F	UF1B2_G_141	Moesziomyces	141days	Suwon	year_2018	0.000297678
							B2_G0_4B	B2_G0_4B	Curtobacterium	0days	Suwon	year_2018	0.0604994									B2_G_141_3F	UF1B2_G_141	Nigrospora	141days	Suwon	year_2018	0.00211682
							B2_G0_4B	B2_G0_4B	Kineococcus	0days	Suwon	year_2018	0									B2_G_141_3F	UF1B2_G_141	Occultifur	141days	Suwon	year_2018	0
							B2_G0_4B	B2_G0_4B	Methylobacterium	0days	Suwon	year_2018	0.0617094									B2_G_141_3F	UF1B2_G_141	Papiliotrema	141days	Suwon	year_2018	0.000297678
							B2_G0_4B	B2_G0_4B	Microbacterium	0days	Suwon	year_2018	0									B2_G_141_3F	UF1B2_G_141	Paraphoma	141days	Suwon	year_2018	0
							B2_G0_4B	B2_G0_4B	Mucilaginibacter	0days	Suwon	year_2018	0									B2_G_141_3F	UF1B2_G_141	Periconia	141days	Suwon	year_2018	0
							B2_G0_4B	B2_G0_4B	Paenibacillus	0days	Suwon	year_2018	0									B2_G_141_3F	UF1B2_G_141	Phaeosphaeria	141days	Suwon	year_2018	0
							B2_G0_4B	B2_G0_4B	Pantoea	0days	Suwon	year_2018	0.189638									B2_G_141_3F	UF1B2_G_141	Pyrenochaetopsis	141days	Suwon	year_2018	0.00102534
							B2_G0_4B	B2_G0_4B	Pseudomonas	0days	Suwon	year_2018	0.0458695									B2_G_141_3F	UF1B2_G_141	Sakaguchia	141days	Suwon	year_2018	0
							B2_G0_4B	B2_G0_4B	Sphingomonas	0days	Suwon	year_2018	0.0304697									B2_G_141_3F	UF1B2_G_141	Setophoma	141days	Suwon	year_2018	0.221737
							B2_G0_4B	B2_G0_4B	unidentified	0days	Suwon	year_2018	0									B2_G_141_3F	UF1B2_G_141	Sporobolomyces	141days	Suwon	year_2018	0.000165377
							B2_G0_4B	B2_G0_4B	Xanthomonas	0days	Suwon	year_2018	0									B2_G_141_3F	UF1B2_G_141	unidentified	141days	Suwon	year_2018	0.713369
							B2_G0_5B	B2_G0_5B	Allorhizobium-Neorhizobium-Pararhizobium-Rhizobium	0days	Suwon	year_2018	0.316222									B2_G_141_4F	UF1B2_G_141	Alternaria	141days	Suwon	year_2018	0.204968
							B2_G0_5B	B2_G0_5B	Aureimonas	0days	Suwon	year_2018	0.0163298									B2_G_141_4F	UF1B2_G_141	Biappendiculispora	141days	Suwon	year_2018	0
							B2_G0_5B	B2_G0_5B	Chryseobacterium	0days	Suwon	year_2018	0									B2_G_141_4F	UF1B2_G_141	Cladosporium	141days	Suwon	year_2018	0.0340603
							B2_G0_5B	B2_G0_5B	Curtobacterium	0days	Suwon	year_2018	0									B2_G_141_4F	UF1B2_G_141	Curvularia	141days	Suwon	year_2018	0
							B2_G0_5B	B2_G0_5B	Kineococcus	0days	Suwon	year_2018	0.00577409									B2_G_141_4F	UF1B2_G_141	Fusarium	141days	Suwon	year_2018	0
							B2_G0_5B	B2_G0_5B	Methylobacterium	0days	Suwon	year_2018	0.125767									B2_G_141_4F	UF1B2_G_141	Moesziomyces	141days	Suwon	year_2018	0.00572159
							B2_G0_5B	B2_G0_5B	Microbacterium	0days	Suwon	year_2018	0									B2_G_141_4F	UF1B2_G_141	Nigrospora	141days	Suwon	year_2018	0.00403877
							B2_G0_5B	B2_G0_5B	Mucilaginibacter	0days	Suwon	year_2018	0									B2_G_141_4F	UF1B2_G_141	Occultifur	141days	Suwon	year_2018	0
							B2_G0_5B	B2_G0_5B	Paenibacillus	0days	Suwon	year_2018	0.00532299									B2_G_141_4F	UF1B2_G_141	Papiliotrema	141days	Suwon	year_2018	0.00094238
							B2_G0_5B	B2_G0_5B	Pantoea	0days	Suwon	year_2018	0.297275									B2_G_141_4F	UF1B2_G_141	Paraphoma	141days	Suwon	year_2018	0
							B2_G0_5B	B2_G0_5B	Pseudomonas	0days	Suwon	year_2018	0.0876038									B2_G_141_4F	UF1B2_G_141	Periconia	141days	Suwon	year_2018	0
							B2_G0_5B	B2_G0_5B	Sphingomonas	0days	Suwon	year_2018	0.0540419									B2_G_141_4F	UF1B2_G_141	Phaeosphaeria	141days	Suwon	year_2018	0.00474556
							B2_G0_5B	B2_G0_5B	unidentified	0days	Suwon	year_2018	0									B2_G_141_4F	UF1B2_G_141	Pyrenochaetopsis	141days	Suwon	year_2018	0
							B2_G0_5B	B2_G0_5B	Xanthomonas	0days	Suwon	year_2018	0									B2_G_141_4F	UF1B2_G_141	Sakaguchia	141days	Suwon	year_2018	0.000572159
							B2_G0_6B	B2_G0_6B	Allorhizobium-Neorhizobium-Pararhizobium-Rhizobium	0days	Suwon	year_2018	0.0992754									B2_G_141_4F	UF1B2_G_141	Setophoma	141days	Suwon	year_2018	0.0221123
							B2_G0_6B	B2_G0_6B	Aureimonas	0days	Suwon	year_2018	0.055942									B2_G_141_4F	UF1B2_G_141	Sporobolomyces	141days	Suwon	year_2018	0.000100969
							B2_G0_6B	B2_G0_6B	Chryseobacterium	0days	Suwon	year_2018	0									B2_G_141_4F	UF1B2_G_141	unidentified	141days	Suwon	year_2018	0.45591
							B2_G0_6B	B2_G0_6B	Curtobacterium	0days	Suwon	year_2018	0									B2_G_141_5F	UF1B2_G_141	Alternaria	141days	Suwon	year_2018	0.270024
							B2_G0_6B	B2_G0_6B	Kineococcus	0days	Suwon	year_2018	0									B2_G_141_5F	UF1B2_G_141	Biappendiculispora	141days	Suwon	year_2018	0
							B2_G0_6B	B2_G0_6B	Methylobacterium	0days	Suwon	year_2018	0.192029									B2_G_141_5F	UF1B2_G_141	Cladosporium	141days	Suwon	year_2018	0.00133733
							B2_G0_6B	B2_G0_6B	Microbacterium	0days	Suwon	year_2018	0									B2_G_141_5F	UF1B2_G_141	Curvularia	141days	Suwon	year_2018	0
							B2_G0_6B	B2_G0_6B	Mucilaginibacter	0days	Suwon	year_2018	0									B2_G_141_5F	UF1B2_G_141	Fusarium	141days	Suwon	year_2018	0
							B2_G0_6B	B2_G0_6B	Paenibacillus	0days	Suwon	year_2018	0									B2_G_141_5F	UF1B2_G_141	Moesziomyces	141days	Suwon	year_2018	0.00889612
							B2_G0_6B	B2_G0_6B	Pantoea	0days	Suwon	year_2018	0.34029									B2_G_141_5F	UF1B2_G_141	Nigrospora	141days	Suwon	year_2018	0.000290723
							B2_G0_6B	B2_G0_6B	Pseudomonas	0days	Suwon	year_2018	0.093913									B2_G_141_5F	UF1B2_G_141	Occultifur	141days	Suwon	year_2018	0
							B2_G0_6B	B2_G0_6B	Sphingomonas	0days	Suwon	year_2018	0.0994203									B2_G_141_5F	UF1B2_G_141	Papiliotrema	141days	Suwon	year_2018	0
							B2_G0_6B	B2_G0_6B	unidentified	0days	Suwon	year_2018	0									B2_G_141_5F	UF1B2_G_141	Paraphoma	141days	Suwon	year_2018	5.81446e-05
							B2_G0_6B	B2_G0_6B	Xanthomonas	0days	Suwon	year_2018	0									B2_G_141_5F	UF1B2_G_141	Periconia	141days	Suwon	year_2018	0
							B2_G0_7B	B2_G0_7B	Allorhizobium-Neorhizobium-Pararhizobium-Rhizobium	0days	Suwon	year_2018	0.100779									B2_G_141_5F	UF1B2_G_141	Phaeosphaeria	141days	Suwon	year_2018	0
							B2_G0_7B	B2_G0_7B	Aureimonas	0days	Suwon	year_2018	0.0657254									B2_G_141_5F	UF1B2_G_141	Pyrenochaetopsis	141days	Suwon	year_2018	0
							B2_G0_7B	B2_G0_7B	Chryseobacterium	0days	Suwon	year_2018	0									B2_G_141_5F	UF1B2_G_141	Sakaguchia	141days	Suwon	year_2018	0
							B2_G0_7B	B2_G0_7B	Curtobacterium	0days	Suwon	year_2018	0.169912									B2_G_141_5F	UF1B2_G_141	Setophoma	141days	Suwon	year_2018	0.0513126
							B2_G0_7B	B2_G0_7B	Kineococcus	0days	Suwon	year_2018	0									B2_G_141_5F	UF1B2_G_141	Sporobolomyces	141days	Suwon	year_2018	0
							B2_G0_7B	B2_G0_7B	Methylobacterium	0days	Suwon	year_2018	0.160175									B2_G_141_5F	UF1B2_G_141	unidentified	141days	Suwon	year_2018	0.665262
							B2_G0_7B	B2_G0_7B	Microbacterium	0days	Suwon	year_2018	0									B2_G_141_6F	UF1B2_G_141	Alternaria	141days	Suwon	year_2018	0.261369
							B2_G0_7B	B2_G0_7B	Mucilaginibacter	0days	Suwon	year_2018	0									B2_G_141_6F	UF1B2_G_141	Biappendiculispora	141days	Suwon	year_2018	0
							B2_G0_7B	B2_G0_7B	Paenibacillus	0days	Suwon	year_2018	0									B2_G_141_6F	UF1B2_G_141	Cladosporium	141days	Suwon	year_2018	0
							B2_G0_7B	B2_G0_7B	Pantoea	0days	Suwon	year_2018	0.38705									B2_G_141_6F	UF1B2_G_141	Curvularia	141days	Suwon	year_2018	0
							B2_G0_7B	B2_G0_7B	Pseudomonas	0days	Suwon	year_2018	0									B2_G_141_6F	UF1B2_G_141	Fusarium	141days	Suwon	year_2018	0
							B2_G0_7B	B2_G0_7B	Sphingomonas	0days	Suwon	year_2018	0.116358									B2_G_141_6F	UF1B2_G_141	Moesziomyces	141days	Suwon	year_2018	0.0526911
							B2_G0_7B	B2_G0_7B	unidentified	0days	Suwon	year_2018	0									B2_G_141_6F	UF1B2_G_141	Nigrospora	141days	Suwon	year_2018	0.000304321
							B2_G0_7B	B2_G0_7B	Xanthomonas	0days	Suwon	year_2018	0									B2_G_141_6F	UF1B2_G_141	Occultifur	141days	Suwon	year_2018	0
							B2_G0_8B	B2_G0_8B	Allorhizobium-Neorhizobium-Pararhizobium-Rhizobium	0days	Suwon	year_2018	0.241234									B2_G_141_6F	UF1B2_G_141	Papiliotrema	141days	Suwon	year_2018	0
							B2_G0_8B	B2_G0_8B	Aureimonas	0days	Suwon	year_2018	0.0133802									B2_G_141_6F	UF1B2_G_141	Paraphoma	141days	Suwon	year_2018	0
							B2_G0_8B	B2_G0_8B	Chryseobacterium	0days	Suwon	year_2018	0									B2_G_141_6F	UF1B2_G_141	Periconia	141days	Suwon	year_2018	0
							B2_G0_8B	B2_G0_8B	Curtobacterium	0days	Suwon	year_2018	0.100693									B2_G_141_6F	UF1B2_G_141	Phaeosphaeria	141days	Suwon	year_2018	0
							B2_G0_8B	B2_G0_8B	Kineococcus	0days	Suwon	year_2018	0									B2_G_141_6F	UF1B2_G_141	Pyrenochaetopsis	141days	Suwon	year_2018	0.00113034
							B2_G0_8B	B2_G0_8B	Methylobacterium	0days	Suwon	year_2018	0.0960055									B2_G_141_6F	UF1B2_G_141	Sakaguchia	141days	Suwon	year_2018	0
							B2_G0_8B	B2_G0_8B	Microbacterium	0days	Suwon	year_2018	0									B2_G_141_6F	UF1B2_G_141	Setophoma	141days	Suwon	year_2018	0.0111295
							B2_G0_8B	B2_G0_8B	Mucilaginibacter	0days	Suwon	year_2018	0									B2_G_141_6F	UF1B2_G_141	Sporobolomyces	141days	Suwon	year_2018	0
							B2_G0_8B	B2_G0_8B	Paenibacillus	0days	Suwon	year_2018	0									B2_G_141_6F	UF1B2_G_141	unidentified	141days	Suwon	year_2018	0.633945
							B2_G0_8B	B2_G0_8B	Pantoea	0days	Suwon	year_2018	0.380994									B2_G_141_7F	UF1B2_G_141	Alternaria	141days	Suwon	year_2018	0.288887
							B2_G0_8B	B2_G0_8B	Pseudomonas	0days	Suwon	year_2018	0.0241234									B2_G_141_7F	UF1B2_G_141	Biappendiculispora	141days	Suwon	year_2018	0
							B2_G0_8B	B2_G0_8B	Sphingomonas	0days	Suwon	year_2018	0									B2_G_141_7F	UF1B2_G_141	Cladosporium	141days	Suwon	year_2018	0.00223418
							B2_G0_8B	B2_G0_8B	unidentified	0days	Suwon	year_2018	0									B2_G_141_7F	UF1B2_G_141	Curvularia	141days	Suwon	year_2018	0
							B2_G0_8B	B2_G0_8B	Xanthomonas	0days	Suwon	year_2018	0.136439									B2_G_141_7F	UF1B2_G_141	Fusarium	141days	Suwon	year_2018	0
							B2_G0_9B	B2_G0_9B	Allorhizobium-Neorhizobium-Pararhizobium-Rhizobium	0days	Suwon	year_2018	0.133363									B2_G_141_7F	UF1B2_G_141	Moesziomyces	141days	Suwon	year_2018	0
							B2_G0_9B	B2_G0_9B	Aureimonas	0days	Suwon	year_2018	0.0785013									B2_G_141_7F	UF1B2_G_141	Nigrospora	141days	Suwon	year_2018	0
							B2_G0_9B	B2_G0_9B	Chryseobacterium	0days	Suwon	year_2018	0									B2_G_141_7F	UF1B2_G_141	Occultifur	141days	Suwon	year_2018	0
							B2_G0_9B	B2_G0_9B	Curtobacterium	0days	Suwon	year_2018	0.0673506									B2_G_141_7F	UF1B2_G_141	Papiliotrema	141days	Suwon	year_2018	0
							B2_G0_9B	B2_G0_9B	Kineococcus	0days	Suwon	year_2018	0									B2_G_141_7F	UF1B2_G_141	Paraphoma	141days	Suwon	year_2018	0.000440066
							B2_G0_9B	B2_G0_9B	Methylobacterium	0days	Suwon	year_2018	0.0548617									B2_G_141_7F	UF1B2_G_141	Periconia	141days	Suwon	year_2018	0
							B2_G0_9B	B2_G0_9B	Microbacterium	0days	Suwon	year_2018	0									B2_G_141_7F	UF1B2_G_141	Phaeosphaeria	141days	Suwon	year_2018	0
							B2_G0_9B	B2_G0_9B	Mucilaginibacter	0days	Suwon	year_2018	0									B2_G_141_7F	UF1B2_G_141	Pyrenochaetopsis	141days	Suwon	year_2018	0
							B2_G0_9B	B2_G0_9B	Paenibacillus	0days	Suwon	year_2018	0									B2_G_141_7F	UF1B2_G_141	Sakaguchia	141days	Suwon	year_2018	0
							B2_G0_9B	B2_G0_9B	Pantoea	0days	Suwon	year_2018	0.524978									B2_G_141_7F	UF1B2_G_141	Setophoma	141days	Suwon	year_2018	0.0040283
							B2_G0_9B	B2_G0_9B	Pseudomonas	0days	Suwon	year_2018	0									B2_G_141_7F	UF1B2_G_141	Sporobolomyces	141days	Suwon	year_2018	0
							B2_G0_9B	B2_G0_9B	Sphingomonas	0days	Suwon	year_2018	0.0709188									B2_G_141_7F	UF1B2_G_141	unidentified	141days	Suwon	year_2018	0.365255
							B2_G0_9B	B2_G0_9B	unidentified	0days	Suwon	year_2018	0									B2_G_141_8F	UF1B2_G_141	Alternaria	141days	Suwon	year_2018	0.235497
							B2_G0_9B	B2_G0_9B	Xanthomonas	0days	Suwon	year_2018	0.0700268									B2_G_141_8F	UF1B2_G_141	Biappendiculispora	141days	Suwon	year_2018	0
							C3_G_106_1B	C3_G_106_1B	Allorhizobium-Neorhizobium-Pararhizobium-Rhizobium	106days	Suwon	year_2018	0									B2_G_141_8F	UF1B2_G_141	Cladosporium	141days	Suwon	year_2018	0.0165178
							C3_G_106_1B	C3_G_106_1B	Aureimonas	106days	Suwon	year_2018	0									B2_G_141_8F	UF1B2_G_141	Curvularia	141days	Suwon	year_2018	0.00289855
							C3_G_106_1B	C3_G_106_1B	Chryseobacterium	106days	Suwon	year_2018	0									B2_G_141_8F	UF1B2_G_141	Fusarium	141days	Suwon	year_2018	0
							C3_G_106_1B	C3_G_106_1B	Curtobacterium	106days	Suwon	year_2018	0									B2_G_141_8F	UF1B2_G_141	Moesziomyces	141days	Suwon	year_2018	0.041493
							C3_G_106_1B	C3_G_106_1B	Kineococcus	106days	Suwon	year_2018	0									B2_G_141_8F	UF1B2_G_141	Nigrospora	141days	Suwon	year_2018	0.0185428
							C3_G_106_1B	C3_G_106_1B	Methylobacterium	106days	Suwon	year_2018	0.106276									B2_G_141_8F	UF1B2_G_141	Occultifur	141days	Suwon	year_2018	0
							C3_G_106_1B	C3_G_106_1B	Microbacterium	106days	Suwon	year_2018	0									B2_G_141_8F	UF1B2_G_141	Papiliotrema	141days	Suwon	year_2018	0
							C3_G_106_1B	C3_G_106_1B	Mucilaginibacter	106days	Suwon	year_2018	0									B2_G_141_8F	UF1B2_G_141	Paraphoma	141days	Suwon	year_2018	0
							C3_G_106_1B	C3_G_106_1B	Paenibacillus	106days	Suwon	year_2018	0									B2_G_141_8F	UF1B2_G_141	Periconia	141days	Suwon	year_2018	0.0297399
							C3_G_106_1B	C3_G_106_1B	Pantoea	106days	Suwon	year_2018	0.40802									B2_G_141_8F	UF1B2_G_141	Phaeosphaeria	141days	Suwon	year_2018	0.0220369
							C3_G_106_1B	C3_G_106_1B	Pseudomonas	106days	Suwon	year_2018	0.00539471									B2_G_141_8F	UF1B2_G_141	Pyrenochaetopsis	141days	Suwon	year_2018	0.00401032
							C3_G_106_1B	C3_G_106_1B	Sphingomonas	106days	Suwon	year_2018	0.457472									B2_G_141_8F	UF1B2_G_141	Sakaguchia	141days	Suwon	year_2018	0
							C3_G_106_1B	C3_G_106_1B	unidentified	106days	Suwon	year_2018	0									B2_G_141_8F	UF1B2_G_141	Setophoma	141days	Suwon	year_2018	0.022434
							C3_G_106_1B	C3_G_106_1B	Xanthomonas	106days	Suwon	year_2018	0									B2_G_141_8F	UF1B2_G_141	Sporobolomyces	141days	Suwon	year_2018	0
							C3_G_106_2B	C3_G_106_2B	Allorhizobium-Neorhizobium-Pararhizobium-Rhizobium	106days	Suwon	year_2018	0									B2_G_141_8F	UF1B2_G_141	unidentified	141days	Suwon	year_2018	0.6054
							C3_G_106_2B	C3_G_106_2B	Aureimonas	106days	Suwon	year_2018	0									B2_G_141_9F	UF1B2_G_141	Alternaria	141days	Suwon	year_2018	0.132168
							C3_G_106_2B	C3_G_106_2B	Chryseobacterium	106days	Suwon	year_2018	0									B2_G_141_9F	UF1B2_G_141	Biappendiculispora	141days	Suwon	year_2018	0
							C3_G_106_2B	C3_G_106_2B	Curtobacterium	106days	Suwon	year_2018	0									B2_G_141_9F	UF1B2_G_141	Cladosporium	141days	Suwon	year_2018	0
							C3_G_106_2B	C3_G_106_2B	Kineococcus	106days	Suwon	year_2018	0									B2_G_141_9F	UF1B2_G_141	Curvularia	141days	Suwon	year_2018	0
							C3_G_106_2B	C3_G_106_2B	Methylobacterium	106days	Suwon	year_2018	0.0511193									B2_G_141_9F	UF1B2_G_141	Fusarium	141days	Suwon	year_2018	0
							C3_G_106_2B	C3_G_106_2B	Microbacterium	106days	Suwon	year_2018	0									B2_G_141_9F	UF1B2_G_141	Moesziomyces	141days	Suwon	year_2018	0.103251
							C3_G_106_2B	C3_G_106_2B	Mucilaginibacter	106days	Suwon	year_2018	0									B2_G_141_9F	UF1B2_G_141	Nigrospora	141days	Suwon	year_2018	0.000571802
							C3_G_106_2B	C3_G_106_2B	Paenibacillus	106days	Suwon	year_2018	0									B2_G_141_9F	UF1B2_G_141	Occultifur	141days	Suwon	year_2018	0
							C3_G_106_2B	C3_G_106_2B	Pantoea	106days	Suwon	year_2018	0.668958									B2_G_141_9F	UF1B2_G_141	Papiliotrema	141days	Suwon	year_2018	0
							C3_G_106_2B	C3_G_106_2B	Pseudomonas	106days	Suwon	year_2018	0.0789706									B2_G_141_9F	UF1B2_G_141	Paraphoma	141days	Suwon	year_2018	0
							C3_G_106_2B	C3_G_106_2B	Sphingomonas	106days	Suwon	year_2018	0.168518									B2_G_141_9F	UF1B2_G_141	Periconia	141days	Suwon	year_2018	0
							C3_G_106_2B	C3_G_106_2B	unidentified	106days	Suwon	year_2018	0									B2_G_141_9F	UF1B2_G_141	Phaeosphaeria	141days	Suwon	year_2018	0
							C3_G_106_2B	C3_G_106_2B	Xanthomonas	106days	Suwon	year_2018	0.00493566									B2_G_141_9F	UF1B2_G_141	Pyrenochaetopsis	141days	Suwon	year_2018	0.00285901
							C3_G_106_3B	C3_G_106_3B	Allorhizobium-Neorhizobium-Pararhizobium-Rhizobium	106days	Suwon	year_2018	0									B2_G_141_9F	UF1B2_G_141	Sakaguchia	141days	Suwon	year_2018	0
							C3_G_106_3B	C3_G_106_3B	Aureimonas	106days	Suwon	year_2018	0.00907771									B2_G_141_9F	UF1B2_G_141	Setophoma	141days	Suwon	year_2018	0.171622
							C3_G_106_3B	C3_G_106_3B	Chryseobacterium	106days	Suwon	year_2018	0									B2_G_141_9F	UF1B2_G_141	Sporobolomyces	141days	Suwon	year_2018	0
							C3_G_106_3B	C3_G_106_3B	Curtobacterium	106days	Suwon	year_2018	0									B2_G_141_9F	UF1B2_G_141	unidentified	141days	Suwon	year_2018	0.552892
							C3_G_106_3B	C3_G_106_3B	Kineococcus	106days	Suwon	year_2018	0									B2_G_76_1F	UF1B2_G_76	Alternaria	76days	Suwon	year_2018	0.045173
							C3_G_106_3B	C3_G_106_3B	Methylobacterium	106days	Suwon	year_2018	0.125272									B2_G_76_1F	UF1B2_G_76	Biappendiculispora	76days	Suwon	year_2018	0
							C3_G_106_3B	C3_G_106_3B	Microbacterium	106days	Suwon	year_2018	0									B2_G_76_1F	UF1B2_G_76	Cladosporium	76days	Suwon	year_2018	0.0180328
							C3_G_106_3B	C3_G_106_3B	Mucilaginibacter	106days	Suwon	year_2018	0									B2_G_76_1F	UF1B2_G_76	Curvularia	76days	Suwon	year_2018	0
							C3_G_106_3B	C3_G_106_3B	Paenibacillus	106days	Suwon	year_2018	0									B2_G_76_1F	UF1B2_G_76	Fusarium	76days	Suwon	year_2018	0.00218579
							C3_G_106_3B	C3_G_106_3B	Pantoea	106days	Suwon	year_2018	0.58297									B2_G_76_1F	UF1B2_G_76	Moesziomyces	76days	Suwon	year_2018	0
							C3_G_106_3B	C3_G_106_3B	Pseudomonas	106days	Suwon	year_2018	0.0927741									B2_G_76_1F	UF1B2_G_76	Nigrospora	76days	Suwon	year_2018	0.0163934
							C3_G_106_3B	C3_G_106_3B	Sphingomonas	106days	Suwon	year_2018	0.0922295									B2_G_76_1F	UF1B2_G_76	Occultifur	76days	Suwon	year_2018	0
							C3_G_106_3B	C3_G_106_3B	unidentified	106days	Suwon	year_2018	0									B2_G_76_1F	UF1B2_G_76	Papiliotrema	76days	Suwon	year_2018	0
							C3_G_106_3B	C3_G_106_3B	Xanthomonas	106days	Suwon	year_2018	0									B2_G_76_1F	UF1B2_G_76	Paraphoma	76days	Suwon	year_2018	0
							C3_G_106_4B	C3_G_106_4B	Allorhizobium-Neorhizobium-Pararhizobium-Rhizobium	106days	Suwon	year_2018	0									B2_G_76_1F	UF1B2_G_76	Periconia	76days	Suwon	year_2018	0
							C3_G_106_4B	C3_G_106_4B	Aureimonas	106days	Suwon	year_2018	0									B2_G_76_1F	UF1B2_G_76	Phaeosphaeria	76days	Suwon	year_2018	0
							C3_G_106_4B	C3_G_106_4B	Chryseobacterium	106days	Suwon	year_2018	0									B2_G_76_1F	UF1B2_G_76	Pyrenochaetopsis	76days	Suwon	year_2018	0.00528233
							C3_G_106_4B	C3_G_106_4B	Curtobacterium	106days	Suwon	year_2018	0									B2_G_76_1F	UF1B2_G_76	Sakaguchia	76days	Suwon	year_2018	0
							C3_G_106_4B	C3_G_106_4B	Kineococcus	106days	Suwon	year_2018	0									B2_G_76_1F	UF1B2_G_76	Setophoma	76days	Suwon	year_2018	0
							C3_G_106_4B	C3_G_106_4B	Methylobacterium	106days	Suwon	year_2018	0.0429437									B2_G_76_1F	UF1B2_G_76	Sporobolomyces	76days	Suwon	year_2018	0
							C3_G_106_4B	C3_G_106_4B	Microbacterium	106days	Suwon	year_2018	0									B2_G_76_1F	UF1B2_G_76	unidentified	76days	Suwon	year_2018	0.686157
							C3_G_106_4B	C3_G_106_4B	Mucilaginibacter	106days	Suwon	year_2018	0									B2_G_76_2F	UF1B2_G_76	Alternaria	76days	Suwon	year_2018	0.0152085
							C3_G_106_4B	C3_G_106_4B	Paenibacillus	106days	Suwon	year_2018	0									B2_G_76_2F	UF1B2_G_76	Biappendiculispora	76days	Suwon	year_2018	0
							C3_G_106_4B	C3_G_106_4B	Pantoea	106days	Suwon	year_2018	0.718847									B2_G_76_2F	UF1B2_G_76	Cladosporium	76days	Suwon	year_2018	0.00768266
							C3_G_106_4B	C3_G_106_4B	Pseudomonas	106days	Suwon	year_2018	0.0335841									B2_G_76_2F	UF1B2_G_76	Curvularia	76days	Suwon	year_2018	0
							C3_G_106_4B	C3_G_106_4B	Sphingomonas	106days	Suwon	year_2018	0.16737									B2_G_76_2F	UF1B2_G_76	Fusarium	76days	Suwon	year_2018	0
							C3_G_106_4B	C3_G_106_4B	unidentified	106days	Suwon	year_2018	0									B2_G_76_2F	UF1B2_G_76	Moesziomyces	76days	Suwon	year_2018	0
							C3_G_106_4B	C3_G_106_4B	Xanthomonas	106days	Suwon	year_2018	0.00587264									B2_G_76_2F	UF1B2_G_76	Nigrospora	76days	Suwon	year_2018	0.0183443
							C3_G_106_5B	C3_G_106_5B	Allorhizobium-Neorhizobium-Pararhizobium-Rhizobium	106days	Suwon	year_2018	0									B2_G_76_2F	UF1B2_G_76	Occultifur	76days	Suwon	year_2018	0
							C3_G_106_5B	C3_G_106_5B	Aureimonas	106days	Suwon	year_2018	0									B2_G_76_2F	UF1B2_G_76	Papiliotrema	76days	Suwon	year_2018	0
							C3_G_106_5B	C3_G_106_5B	Chryseobacterium	106days	Suwon	year_2018	0									B2_G_76_2F	UF1B2_G_76	Paraphoma	76days	Suwon	year_2018	0
							C3_G_106_5B	C3_G_106_5B	Curtobacterium	106days	Suwon	year_2018	0									B2_G_76_2F	UF1B2_G_76	Periconia	76days	Suwon	year_2018	0
							C3_G_106_5B	C3_G_106_5B	Kineococcus	106days	Suwon	year_2018	0									B2_G_76_2F	UF1B2_G_76	Phaeosphaeria	76days	Suwon	year_2018	0
							C3_G_106_5B	C3_G_106_5B	Methylobacterium	106days	Suwon	year_2018	0.0220558									B2_G_76_2F	UF1B2_G_76	Pyrenochaetopsis	76days	Suwon	year_2018	0
							C3_G_106_5B	C3_G_106_5B	Microbacterium	106days	Suwon	year_2018	0									B2_G_76_2F	UF1B2_G_76	Sakaguchia	76days	Suwon	year_2018	0
							C3_G_106_5B	C3_G_106_5B	Mucilaginibacter	106days	Suwon	year_2018	0									B2_G_76_2F	UF1B2_G_76	Setophoma	76days	Suwon	year_2018	0.00266541
							C3_G_106_5B	C3_G_106_5B	Paenibacillus	106days	Suwon	year_2018	0									B2_G_76_2F	UF1B2_G_76	Sporobolomyces	76days	Suwon	year_2018	0
							C3_G_106_5B	C3_G_106_5B	Pantoea	106days	Suwon	year_2018	0.649397									B2_G_76_2F	UF1B2_G_76	unidentified	76days	Suwon	year_2018	0.765287
							C3_G_106_5B	C3_G_106_5B	Pseudomonas	106days	Suwon	year_2018	0.0488972									B2_G_76_3F	UF1B2_G_76	Alternaria	76days	Suwon	year_2018	0.00334113
							C3_G_106_5B	C3_G_106_5B	Sphingomonas	106days	Suwon	year_2018	0.231794									B2_G_76_3F	UF1B2_G_76	Biappendiculispora	76days	Suwon	year_2018	0
							C3_G_106_5B	C3_G_106_5B	unidentified	106days	Suwon	year_2018	0									B2_G_76_3F	UF1B2_G_76	Cladosporium	76days	Suwon	year_2018	0.0152578
							C3_G_106_5B	C3_G_106_5B	Xanthomonas	106days	Suwon	year_2018	0									B2_G_76_3F	UF1B2_G_76	Curvularia	76days	Suwon	year_2018	0
							C3_G_106_6B	C3_G_106_6B	Allorhizobium-Neorhizobium-Pararhizobium-Rhizobium	106days	Suwon	year_2018	0									B2_G_76_3F	UF1B2_G_76	Fusarium	76days	Suwon	year_2018	0
							C3_G_106_6B	C3_G_106_6B	Aureimonas	106days	Suwon	year_2018	0									B2_G_76_3F	UF1B2_G_76	Moesziomyces	76days	Suwon	year_2018	0
							C3_G_106_6B	C3_G_106_6B	Chryseobacterium	106days	Suwon	year_2018	0									B2_G_76_3F	UF1B2_G_76	Nigrospora	76days	Suwon	year_2018	0.0167056
							C3_G_106_6B	C3_G_106_6B	Curtobacterium	106days	Suwon	year_2018	0									B2_G_76_3F	UF1B2_G_76	Occultifur	76days	Suwon	year_2018	0
							C3_G_106_6B	C3_G_106_6B	Kineococcus	106days	Suwon	year_2018	0									B2_G_76_3F	UF1B2_G_76	Papiliotrema	76days	Suwon	year_2018	0
							C3_G_106_6B	C3_G_106_6B	Methylobacterium	106days	Suwon	year_2018	0.0505826									B2_G_76_3F	UF1B2_G_76	Paraphoma	76days	Suwon	year_2018	0
							C3_G_106_6B	C3_G_106_6B	Microbacterium	106days	Suwon	year_2018	0									B2_G_76_3F	UF1B2_G_76	Periconia	76days	Suwon	year_2018	0
							C3_G_106_6B	C3_G_106_6B	Mucilaginibacter	106days	Suwon	year_2018	0									B2_G_76_3F	UF1B2_G_76	Phaeosphaeria	76days	Suwon	year_2018	0
							C3_G_106_6B	C3_G_106_6B	Paenibacillus	106days	Suwon	year_2018	0									B2_G_76_3F	UF1B2_G_76	Pyrenochaetopsis	76days	Suwon	year_2018	0.00545718
							C3_G_106_6B	C3_G_106_6B	Pantoea	106days	Suwon	year_2018	0.786587									B2_G_76_3F	UF1B2_G_76	Sakaguchia	76days	Suwon	year_2018	0
							C3_G_106_6B	C3_G_106_6B	Pseudomonas	106days	Suwon	year_2018	0.0376527									B2_G_76_3F	UF1B2_G_76	Setophoma	76days	Suwon	year_2018	0
							C3_G_106_6B	C3_G_106_6B	Sphingomonas	106days	Suwon	year_2018	0.051293									B2_G_76_3F	UF1B2_G_76	Sporobolomyces	76days	Suwon	year_2018	0
							C3_G_106_6B	C3_G_106_6B	unidentified	106days	Suwon	year_2018	0									B2_G_76_3F	UF1B2_G_76	unidentified	76days	Suwon	year_2018	0.862457
							C3_G_106_6B	C3_G_106_6B	Xanthomonas	106days	Suwon	year_2018	0									B2_G_76_4F	UF1B2_G_76	Alternaria	76days	Suwon	year_2018	0.00111474
							C3_G_106_7B	C3_G_106_7B	Allorhizobium-Neorhizobium-Pararhizobium-Rhizobium	106days	Suwon	year_2018	0									B2_G_76_4F	UF1B2_G_76	Biappendiculispora	76days	Suwon	year_2018	0
							C3_G_106_7B	C3_G_106_7B	Aureimonas	106days	Suwon	year_2018	0.00564601									B2_G_76_4F	UF1B2_G_76	Cladosporium	76days	Suwon	year_2018	0.00812167
							C3_G_106_7B	C3_G_106_7B	Chryseobacterium	106days	Suwon	year_2018	0									B2_G_76_4F	UF1B2_G_76	Curvularia	76days	Suwon	year_2018	0
							C3_G_106_7B	C3_G_106_7B	Curtobacterium	106days	Suwon	year_2018	0									B2_G_76_4F	UF1B2_G_76	Fusarium	76days	Suwon	year_2018	0
							C3_G_106_7B	C3_G_106_7B	Kineococcus	106days	Suwon	year_2018	0									B2_G_76_4F	UF1B2_G_76	Moesziomyces	76days	Suwon	year_2018	0
							C3_G_106_7B	C3_G_106_7B	Methylobacterium	106days	Suwon	year_2018	0.0421481									B2_G_76_4F	UF1B2_G_76	Nigrospora	76days	Suwon	year_2018	0.160124
							C3_G_106_7B	C3_G_106_7B	Microbacterium	106days	Suwon	year_2018	0									B2_G_76_4F	UF1B2_G_76	Occultifur	76days	Suwon	year_2018	0
							C3_G_106_7B	C3_G_106_7B	Mucilaginibacter	106days	Suwon	year_2018	0									B2_G_76_4F	UF1B2_G_76	Papiliotrema	76days	Suwon	year_2018	0
							C3_G_106_7B	C3_G_106_7B	Paenibacillus	106days	Suwon	year_2018	0									B2_G_76_4F	UF1B2_G_76	Paraphoma	76days	Suwon	year_2018	0
							C3_G_106_7B	C3_G_106_7B	Pantoea	106days	Suwon	year_2018	0.706933									B2_G_76_4F	UF1B2_G_76	Periconia	76days	Suwon	year_2018	0
							C3_G_106_7B	C3_G_106_7B	Pseudomonas	106days	Suwon	year_2018	0.00997899									B2_G_76_4F	UF1B2_G_76	Phaeosphaeria	76days	Suwon	year_2018	0
							C3_G_106_7B	C3_G_106_7B	Sphingomonas	106days	Suwon	year_2018	0.0214023									B2_G_76_4F	UF1B2_G_76	Pyrenochaetopsis	76days	Suwon	year_2018	0
							C3_G_106_7B	C3_G_106_7B	unidentified	106days	Suwon	year_2018	0									B2_G_76_4F	UF1B2_G_76	Sakaguchia	76days	Suwon	year_2018	0
							C3_G_106_7B	C3_G_106_7B	Xanthomonas	106days	Suwon	year_2018	0.197742									B2_G_76_4F	UF1B2_G_76	Setophoma	76days	Suwon	year_2018	0
							C3_G_106_8B	C3_G_106_8B	Allorhizobium-Neorhizobium-Pararhizobium-Rhizobium	106days	Suwon	year_2018	0									B2_G_76_4F	UF1B2_G_76	Sporobolomyces	76days	Suwon	year_2018	0
							C3_G_106_8B	C3_G_106_8B	Aureimonas	106days	Suwon	year_2018	0.0241093									B2_G_76_4F	UF1B2_G_76	unidentified	76days	Suwon	year_2018	0.79242
							C3_G_106_8B	C3_G_106_8B	Chryseobacterium	106days	Suwon	year_2018	0									B2_G_76_5F	UF1B2_G_76	Alternaria	76days	Suwon	year_2018	0.128224
							C3_G_106_8B	C3_G_106_8B	Curtobacterium	106days	Suwon	year_2018	0									B2_G_76_5F	UF1B2_G_76	Biappendiculispora	76days	Suwon	year_2018	0
							C3_G_106_8B	C3_G_106_8B	Kineococcus	106days	Suwon	year_2018	0									B2_G_76_5F	UF1B2_G_76	Cladosporium	76days	Suwon	year_2018	0.0117512
							C3_G_106_8B	C3_G_106_8B	Methylobacterium	106days	Suwon	year_2018	0.154484									B2_G_76_5F	UF1B2_G_76	Curvularia	76days	Suwon	year_2018	0.00332779
							C3_G_106_8B	C3_G_106_8B	Microbacterium	106days	Suwon	year_2018	0									B2_G_76_5F	UF1B2_G_76	Fusarium	76days	Suwon	year_2018	0
							C3_G_106_8B	C3_G_106_8B	Mucilaginibacter	106days	Suwon	year_2018	0									B2_G_76_5F	UF1B2_G_76	Moesziomyces	76days	Suwon	year_2018	0
							C3_G_106_8B	C3_G_106_8B	Paenibacillus	106days	Suwon	year_2018	0									B2_G_76_5F	UF1B2_G_76	Nigrospora	76days	Suwon	year_2018	0.00873544
							C3_G_106_8B	C3_G_106_8B	Pantoea	106days	Suwon	year_2018	0.476198									B2_G_76_5F	UF1B2_G_76	Occultifur	76days	Suwon	year_2018	0
							C3_G_106_8B	C3_G_106_8B	Pseudomonas	106days	Suwon	year_2018	0.0360872									B2_G_76_5F	UF1B2_G_76	Papiliotrema	76days	Suwon	year_2018	0
							C3_G_106_8B	C3_G_106_8B	Sphingomonas	106days	Suwon	year_2018	0.114404									B2_G_76_5F	UF1B2_G_76	Paraphoma	76days	Suwon	year_2018	0
							C3_G_106_8B	C3_G_106_8B	unidentified	106days	Suwon	year_2018	0									B2_G_76_5F	UF1B2_G_76	Periconia	76days	Suwon	year_2018	0
							C3_G_106_8B	C3_G_106_8B	Xanthomonas	106days	Suwon	year_2018	0.060043									B2_G_76_5F	UF1B2_G_76	Phaeosphaeria	76days	Suwon	year_2018	0
							C3_G_106_9B	C3_G_106_9B	Allorhizobium-Neorhizobium-Pararhizobium-Rhizobium	106days	Suwon	year_2018	0									B2_G_76_5F	UF1B2_G_76	Pyrenochaetopsis	76days	Suwon	year_2018	0
							C3_G_106_9B	C3_G_106_9B	Aureimonas	106days	Suwon	year_2018	0.0475336									B2_G_76_5F	UF1B2_G_76	Sakaguchia	76days	Suwon	year_2018	0
							C3_G_106_9B	C3_G_106_9B	Chryseobacterium	106days	Suwon	year_2018	0									B2_G_76_5F	UF1B2_G_76	Setophoma	76days	Suwon	year_2018	0
							C3_G_106_9B	C3_G_106_9B	Curtobacterium	106days	Suwon	year_2018	0									B2_G_76_5F	UF1B2_G_76	Sporobolomyces	76days	Suwon	year_2018	0
							C3_G_106_9B	C3_G_106_9B	Kineococcus	106days	Suwon	year_2018	0									B2_G_76_5F	UF1B2_G_76	unidentified	76days	Suwon	year_2018	0.766223
							C3_G_106_9B	C3_G_106_9B	Methylobacterium	106days	Suwon	year_2018	0.0949178									B2_G_76_6F	UF1B2_G_76	Alternaria	76days	Suwon	year_2018	0.0185615
							C3_G_106_9B	C3_G_106_9B	Microbacterium	106days	Suwon	year_2018	0									B2_G_76_6F	UF1B2_G_76	Biappendiculispora	76days	Suwon	year_2018	0
							C3_G_106_9B	C3_G_106_9B	Mucilaginibacter	106days	Suwon	year_2018	0									B2_G_76_6F	UF1B2_G_76	Cladosporium	76days	Suwon	year_2018	0.0123743
							C3_G_106_9B	C3_G_106_9B	Paenibacillus	106days	Suwon	year_2018	0									B2_G_76_6F	UF1B2_G_76	Curvularia	76days	Suwon	year_2018	0
							C3_G_106_9B	C3_G_106_9B	Pantoea	106days	Suwon	year_2018	0.674589									B2_G_76_6F	UF1B2_G_76	Fusarium	76days	Suwon	year_2018	0
							C3_G_106_9B	C3_G_106_9B	Pseudomonas	106days	Suwon	year_2018	0									B2_G_76_6F	UF1B2_G_76	Moesziomyces	76days	Suwon	year_2018	0
							C3_G_106_9B	C3_G_106_9B	Sphingomonas	106days	Suwon	year_2018	0.182362									B2_G_76_6F	UF1B2_G_76	Nigrospora	76days	Suwon	year_2018	0.00232019
							C3_G_106_9B	C3_G_106_9B	unidentified	106days	Suwon	year_2018	0									B2_G_76_6F	UF1B2_G_76	Occultifur	76days	Suwon	year_2018	0
							C3_G_106_9B	C3_G_106_9B	Xanthomonas	106days	Suwon	year_2018	0									B2_G_76_6F	UF1B2_G_76	Papiliotrema	76days	Suwon	year_2018	0
							C3_G_120_1B	C3_G_120_1B	Allorhizobium-Neorhizobium-Pararhizobium-Rhizobium	120days	Suwon	year_2018	0									B2_G_76_6F	UF1B2_G_76	Paraphoma	76days	Suwon	year_2018	0
							C3_G_120_1B	C3_G_120_1B	Aureimonas	120days	Suwon	year_2018	0.0374528									B2_G_76_6F	UF1B2_G_76	Periconia	76days	Suwon	year_2018	0
							C3_G_120_1B	C3_G_120_1B	Chryseobacterium	120days	Suwon	year_2018	0									B2_G_76_6F	UF1B2_G_76	Phaeosphaeria	76days	Suwon	year_2018	0
							C3_G_120_1B	C3_G_120_1B	Curtobacterium	120days	Suwon	year_2018	0									B2_G_76_6F	UF1B2_G_76	Pyrenochaetopsis	76days	Suwon	year_2018	0.00464037
							C3_G_120_1B	C3_G_120_1B	Kineococcus	120days	Suwon	year_2018	0									B2_G_76_6F	UF1B2_G_76	Sakaguchia	76days	Suwon	year_2018	0
							C3_G_120_1B	C3_G_120_1B	Methylobacterium	120days	Suwon	year_2018	0.160925									B2_G_76_6F	UF1B2_G_76	Setophoma	76days	Suwon	year_2018	0.00541377
							C3_G_120_1B	C3_G_120_1B	Microbacterium	120days	Suwon	year_2018	0.0210047									B2_G_76_6F	UF1B2_G_76	Sporobolomyces	76days	Suwon	year_2018	0
							C3_G_120_1B	C3_G_120_1B	Mucilaginibacter	120days	Suwon	year_2018	0									B2_G_76_6F	UF1B2_G_76	unidentified	76days	Suwon	year_2018	0.407579
							C3_G_120_1B	C3_G_120_1B	Paenibacillus	120days	Suwon	year_2018	0									B2_G_76_7F	UF1B2_G_76	Alternaria	76days	Suwon	year_2018	0.00441945
							C3_G_120_1B	C3_G_120_1B	Pantoea	120days	Suwon	year_2018	0.648922									B2_G_76_7F	UF1B2_G_76	Biappendiculispora	76days	Suwon	year_2018	0
							C3_G_120_1B	C3_G_120_1B	Pseudomonas	120days	Suwon	year_2018	0									B2_G_76_7F	UF1B2_G_76	Cladosporium	76days	Suwon	year_2018	0.0184813
							C3_G_120_1B	C3_G_120_1B	Sphingomonas	120days	Suwon	year_2018	0.0530118									B2_G_76_7F	UF1B2_G_76	Curvularia	76days	Suwon	year_2018	0
							C3_G_120_1B	C3_G_120_1B	unidentified	120days	Suwon	year_2018	0.00377862									B2_G_76_7F	UF1B2_G_76	Fusarium	76days	Suwon	year_2018	0
							C3_G_120_1B	C3_G_120_1B	Xanthomonas	120days	Suwon	year_2018	0.0446766									B2_G_76_7F	UF1B2_G_76	Moesziomyces	76days	Suwon	year_2018	0
							C3_G_120_2B	C3_G_120_2B	Allorhizobium-Neorhizobium-Pararhizobium-Rhizobium	120days	Suwon	year_2018	0									B2_G_76_7F	UF1B2_G_76	Nigrospora	76days	Suwon	year_2018	0.253114
							C3_G_120_2B	C3_G_120_2B	Aureimonas	120days	Suwon	year_2018	0.0346009									B2_G_76_7F	UF1B2_G_76	Occultifur	76days	Suwon	year_2018	0
							C3_G_120_2B	C3_G_120_2B	Chryseobacterium	120days	Suwon	year_2018	0									B2_G_76_7F	UF1B2_G_76	Papiliotrema	76days	Suwon	year_2018	0
							C3_G_120_2B	C3_G_120_2B	Curtobacterium	120days	Suwon	year_2018	0									B2_G_76_7F	UF1B2_G_76	Paraphoma	76days	Suwon	year_2018	0
							C3_G_120_2B	C3_G_120_2B	Kineococcus	120days	Suwon	year_2018	0									B2_G_76_7F	UF1B2_G_76	Periconia	76days	Suwon	year_2018	0
							C3_G_120_2B	C3_G_120_2B	Methylobacterium	120days	Suwon	year_2018	0.114968									B2_G_76_7F	UF1B2_G_76	Phaeosphaeria	76days	Suwon	year_2018	0
							C3_G_120_2B	C3_G_120_2B	Microbacterium	120days	Suwon	year_2018	0.0196772									B2_G_76_7F	UF1B2_G_76	Pyrenochaetopsis	76days	Suwon	year_2018	0.0148654
							C3_G_120_2B	C3_G_120_2B	Mucilaginibacter	120days	Suwon	year_2018	0									B2_G_76_7F	UF1B2_G_76	Sakaguchia	76days	Suwon	year_2018	0
							C3_G_120_2B	C3_G_120_2B	Paenibacillus	120days	Suwon	year_2018	0									B2_G_76_7F	UF1B2_G_76	Setophoma	76days	Suwon	year_2018	0
							C3_G_120_2B	C3_G_120_2B	Pantoea	120days	Suwon	year_2018	0.696551									B2_G_76_7F	UF1B2_G_76	Sporobolomyces	76days	Suwon	year_2018	0
							C3_G_120_2B	C3_G_120_2B	Pseudomonas	120days	Suwon	year_2018	0.0420075									B2_G_76_7F	UF1B2_G_76	unidentified	76days	Suwon	year_2018	0.321012
							C3_G_120_2B	C3_G_120_2B	Sphingomonas	120days	Suwon	year_2018	0.0527305									B2_G_76_8F	UF1B2_G_76	Alternaria	76days	Suwon	year_2018	0.00608643
							C3_G_120_2B	C3_G_120_2B	unidentified	120days	Suwon	year_2018	0									B2_G_76_8F	UF1B2_G_76	Biappendiculispora	76days	Suwon	year_2018	0
							C3_G_120_2B	C3_G_120_2B	Xanthomonas	120days	Suwon	year_2018	0									B2_G_76_8F	UF1B2_G_76	Cladosporium	76days	Suwon	year_2018	0
							C3_G_120_3B	C3_G_120_3B	Allorhizobium-Neorhizobium-Pararhizobium-Rhizobium	120days	Suwon	year_2018	0									B2_G_76_8F	UF1B2_G_76	Curvularia	76days	Suwon	year_2018	0
							C3_G_120_3B	C3_G_120_3B	Aureimonas	120days	Suwon	year_2018	0.0152971									B2_G_76_8F	UF1B2_G_76	Fusarium	76days	Suwon	year_2018	0
							C3_G_120_3B	C3_G_120_3B	Chryseobacterium	120days	Suwon	year_2018	0									B2_G_76_8F	UF1B2_G_76	Moesziomyces	76days	Suwon	year_2018	0
							C3_G_120_3B	C3_G_120_3B	Curtobacterium	120days	Suwon	year_2018	0									B2_G_76_8F	UF1B2_G_76	Nigrospora	76days	Suwon	year_2018	0.00689795
							C3_G_120_3B	C3_G_120_3B	Kineococcus	120days	Suwon	year_2018	0									B2_G_76_8F	UF1B2_G_76	Occultifur	76days	Suwon	year_2018	0
							C3_G_120_3B	C3_G_120_3B	Methylobacterium	120days	Suwon	year_2018	0.18976									B2_G_76_8F	UF1B2_G_76	Papiliotrema	76days	Suwon	year_2018	0
							C3_G_120_3B	C3_G_120_3B	Microbacterium	120days	Suwon	year_2018	0									B2_G_76_8F	UF1B2_G_76	Paraphoma	76days	Suwon	year_2018	0
							C3_G_120_3B	C3_G_120_3B	Mucilaginibacter	120days	Suwon	year_2018	0									B2_G_76_8F	UF1B2_G_76	Periconia	76days	Suwon	year_2018	0
							C3_G_120_3B	C3_G_120_3B	Paenibacillus	120days	Suwon	year_2018	0									B2_G_76_8F	UF1B2_G_76	Phaeosphaeria	76days	Suwon	year_2018	0
							C3_G_120_3B	C3_G_120_3B	Pantoea	120days	Suwon	year_2018	0.611252									B2_G_76_8F	UF1B2_G_76	Pyrenochaetopsis	76days	Suwon	year_2018	0
							C3_G_120_3B	C3_G_120_3B	Pseudomonas	120days	Suwon	year_2018	0.00404551									B2_G_76_8F	UF1B2_G_76	Sakaguchia	76days	Suwon	year_2018	0
							C3_G_120_3B	C3_G_120_3B	Sphingomonas	120days	Suwon	year_2018	0.125917									B2_G_76_8F	UF1B2_G_76	Setophoma	76days	Suwon	year_2018	0
							C3_G_120_3B	C3_G_120_3B	unidentified	120days	Suwon	year_2018	0									B2_G_76_8F	UF1B2_G_76	Sporobolomyces	76days	Suwon	year_2018	0
							C3_G_120_3B	C3_G_120_3B	Xanthomonas	120days	Suwon	year_2018	0									B2_G_76_8F	UF1B2_G_76	unidentified	76days	Suwon	year_2018	0.831913
							C3_G_120_4B	C3_G_120_4B	Allorhizobium-Neorhizobium-Pararhizobium-Rhizobium	120days	Suwon	year_2018	0									B2_G_76_9F	UF1B2_G_76	Alternaria	76days	Suwon	year_2018	0.0303644
							C3_G_120_4B	C3_G_120_4B	Aureimonas	120days	Suwon	year_2018	0.0116531									B2_G_76_9F	UF1B2_G_76	Biappendiculispora	76days	Suwon	year_2018	0
							C3_G_120_4B	C3_G_120_4B	Chryseobacterium	120days	Suwon	year_2018	0									B2_G_76_9F	UF1B2_G_76	Cladosporium	76days	Suwon	year_2018	0.00506073
							C3_G_120_4B	C3_G_120_4B	Curtobacterium	120days	Suwon	year_2018	0									B2_G_76_9F	UF1B2_G_76	Curvularia	76days	Suwon	year_2018	0
							C3_G_120_4B	C3_G_120_4B	Kineococcus	120days	Suwon	year_2018	0									B2_G_76_9F	UF1B2_G_76	Fusarium	76days	Suwon	year_2018	0
							C3_G_120_4B	C3_G_120_4B	Methylobacterium	120days	Suwon	year_2018	0.0709471									B2_G_76_9F	UF1B2_G_76	Moesziomyces	76days	Suwon	year_2018	0
							C3_G_120_4B	C3_G_120_4B	Microbacterium	120days	Suwon	year_2018	0									B2_G_76_9F	UF1B2_G_76	Nigrospora	76days	Suwon	year_2018	0
							C3_G_120_4B	C3_G_120_4B	Mucilaginibacter	120days	Suwon	year_2018	0									B2_G_76_9F	UF1B2_G_76	Occultifur	76days	Suwon	year_2018	0
							C3_G_120_4B	C3_G_120_4B	Paenibacillus	120days	Suwon	year_2018	0									B2_G_76_9F	UF1B2_G_76	Papiliotrema	76days	Suwon	year_2018	0
							C3_G_120_4B	C3_G_120_4B	Pantoea	120days	Suwon	year_2018	0.849994									B2_G_76_9F	UF1B2_G_76	Paraphoma	76days	Suwon	year_2018	0
							C3_G_120_4B	C3_G_120_4B	Pseudomonas	120days	Suwon	year_2018	0.0274192									B2_G_76_9F	UF1B2_G_76	Periconia	76days	Suwon	year_2018	0
							C3_G_120_4B	C3_G_120_4B	Sphingomonas	120days	Suwon	year_2018	0.0367874									B2_G_76_9F	UF1B2_G_76	Phaeosphaeria	76days	Suwon	year_2018	0
							C3_G_120_4B	C3_G_120_4B	unidentified	120days	Suwon	year_2018	0									B2_G_76_9F	UF1B2_G_76	Pyrenochaetopsis	76days	Suwon	year_2018	0
							C3_G_120_4B	C3_G_120_4B	Xanthomonas	120days	Suwon	year_2018	0									B2_G_76_9F	UF1B2_G_76	Sakaguchia	76days	Suwon	year_2018	0
							C3_G_120_5B	C3_G_120_5B	Allorhizobium-Neorhizobium-Pararhizobium-Rhizobium	120days	Suwon	year_2018	0									B2_G_76_9F	UF1B2_G_76	Setophoma	76days	Suwon	year_2018	0
							C3_G_120_5B	C3_G_120_5B	Aureimonas	120days	Suwon	year_2018	0.0194941									B2_G_76_9F	UF1B2_G_76	Sporobolomyces	76days	Suwon	year_2018	0
							C3_G_120_5B	C3_G_120_5B	Chryseobacterium	120days	Suwon	year_2018	0									B2_G_76_9F	UF1B2_G_76	unidentified	76days	Suwon	year_2018	0.690283
							C3_G_120_5B	C3_G_120_5B	Curtobacterium	120days	Suwon	year_2018	0									B2_G_90_1F	UF1B2_G_90	Alternaria	90days	Suwon	year_2018	0
							C3_G_120_5B	C3_G_120_5B	Kineococcus	120days	Suwon	year_2018	0									B2_G_90_1F	UF1B2_G_90	Biappendiculispora	90days	Suwon	year_2018	0
							C3_G_120_5B	C3_G_120_5B	Methylobacterium	120days	Suwon	year_2018	0.146329									B2_G_90_1F	UF1B2_G_90	Cladosporium	90days	Suwon	year_2018	0.00410604
							C3_G_120_5B	C3_G_120_5B	Microbacterium	120days	Suwon	year_2018	0									B2_G_90_1F	UF1B2_G_90	Curvularia	90days	Suwon	year_2018	0
							C3_G_120_5B	C3_G_120_5B	Mucilaginibacter	120days	Suwon	year_2018	0									B2_G_90_1F	UF1B2_G_90	Fusarium	90days	Suwon	year_2018	0.000576286
							C3_G_120_5B	C3_G_120_5B	Paenibacillus	120days	Suwon	year_2018	0									B2_G_90_1F	UF1B2_G_90	Moesziomyces	90days	Suwon	year_2018	0.00208904
							C3_G_120_5B	C3_G_120_5B	Pantoea	120days	Suwon	year_2018	0.645527									B2_G_90_1F	UF1B2_G_90	Nigrospora	90days	Suwon	year_2018	0.217044
							C3_G_120_5B	C3_G_120_5B	Pseudomonas	120days	Suwon	year_2018	0									B2_G_90_1F	UF1B2_G_90	Occultifur	90days	Suwon	year_2018	0
							C3_G_120_5B	C3_G_120_5B	Sphingomonas	120days	Suwon	year_2018	0.123874									B2_G_90_1F	UF1B2_G_90	Papiliotrema	90days	Suwon	year_2018	0
							C3_G_120_5B	C3_G_120_5B	unidentified	120days	Suwon	year_2018	0									B2_G_90_1F	UF1B2_G_90	Paraphoma	90days	Suwon	year_2018	0
							C3_G_120_5B	C3_G_120_5B	Xanthomonas	120days	Suwon	year_2018	0									B2_G_90_1F	UF1B2_G_90	Periconia	90days	Suwon	year_2018	0
							C3_G_120_6B	C3_G_120_6B	Allorhizobium-Neorhizobium-Pararhizobium-Rhizobium	120days	Suwon	year_2018	0									B2_G_90_1F	UF1B2_G_90	Phaeosphaeria	90days	Suwon	year_2018	0
							C3_G_120_6B	C3_G_120_6B	Aureimonas	120days	Suwon	year_2018	0.0519618									B2_G_90_1F	UF1B2_G_90	Pyrenochaetopsis	90days	Suwon	year_2018	0.00151275
							C3_G_120_6B	C3_G_120_6B	Chryseobacterium	120days	Suwon	year_2018	0									B2_G_90_1F	UF1B2_G_90	Sakaguchia	90days	Suwon	year_2018	0
							C3_G_120_6B	C3_G_120_6B	Curtobacterium	120days	Suwon	year_2018	0									B2_G_90_1F	UF1B2_G_90	Setophoma	90days	Suwon	year_2018	0.00050425
							C3_G_120_6B	C3_G_120_6B	Kineococcus	120days	Suwon	year_2018	0									B2_G_90_1F	UF1B2_G_90	Sporobolomyces	90days	Suwon	year_2018	0
							C3_G_120_6B	C3_G_120_6B	Methylobacterium	120days	Suwon	year_2018	0.123954									B2_G_90_1F	UF1B2_G_90	unidentified	90days	Suwon	year_2018	0.652428
							C3_G_120_6B	C3_G_120_6B	Microbacterium	120days	Suwon	year_2018	0									B2_G_90_2F	UF1B2_G_90	Alternaria	90days	Suwon	year_2018	0
							C3_G_120_6B	C3_G_120_6B	Mucilaginibacter	120days	Suwon	year_2018	0									B2_G_90_2F	UF1B2_G_90	Biappendiculispora	90days	Suwon	year_2018	0
							C3_G_120_6B	C3_G_120_6B	Paenibacillus	120days	Suwon	year_2018	0									B2_G_90_2F	UF1B2_G_90	Cladosporium	90days	Suwon	year_2018	0.00182175
							C3_G_120_6B	C3_G_120_6B	Pantoea	120days	Suwon	year_2018	0.754566									B2_G_90_2F	UF1B2_G_90	Curvularia	90days	Suwon	year_2018	0.00510806
							C3_G_120_6B	C3_G_120_6B	Pseudomonas	120days	Suwon	year_2018	0.00235655									B2_G_90_2F	UF1B2_G_90	Fusarium	90days	Suwon	year_2018	0
							C3_G_120_6B	C3_G_120_6B	Sphingomonas	120days	Suwon	year_2018	0.0657476									B2_G_90_2F	UF1B2_G_90	Moesziomyces	90days	Suwon	year_2018	0.236042
							C3_G_120_6B	C3_G_120_6B	unidentified	120days	Suwon	year_2018	0									B2_G_90_2F	UF1B2_G_90	Nigrospora	90days	Suwon	year_2018	0.018539
							C3_G_120_6B	C3_G_120_6B	Xanthomonas	120days	Suwon	year_2018	0									B2_G_90_2F	UF1B2_G_90	Occultifur	90days	Suwon	year_2018	0
							C3_G_120_7B	C3_G_120_7B	Allorhizobium-Neorhizobium-Pararhizobium-Rhizobium	120days	Suwon	year_2018	0									B2_G_90_2F	UF1B2_G_90	Papiliotrema	90days	Suwon	year_2018	0
							C3_G_120_7B	C3_G_120_7B	Aureimonas	120days	Suwon	year_2018	0.036416									B2_G_90_2F	UF1B2_G_90	Paraphoma	90days	Suwon	year_2018	0
							C3_G_120_7B	C3_G_120_7B	Chryseobacterium	120days	Suwon	year_2018	0									B2_G_90_2F	UF1B2_G_90	Periconia	90days	Suwon	year_2018	0
							C3_G_120_7B	C3_G_120_7B	Curtobacterium	120days	Suwon	year_2018	0									B2_G_90_2F	UF1B2_G_90	Phaeosphaeria	90days	Suwon	year_2018	0
							C3_G_120_7B	C3_G_120_7B	Kineococcus	120days	Suwon	year_2018	0									B2_G_90_2F	UF1B2_G_90	Pyrenochaetopsis	90days	Suwon	year_2018	0
							C3_G_120_7B	C3_G_120_7B	Methylobacterium	120days	Suwon	year_2018	0.152869									B2_G_90_2F	UF1B2_G_90	Sakaguchia	90days	Suwon	year_2018	0
							C3_G_120_7B	C3_G_120_7B	Microbacterium	120days	Suwon	year_2018	0									B2_G_90_2F	UF1B2_G_90	Setophoma	90days	Suwon	year_2018	0
							C3_G_120_7B	C3_G_120_7B	Mucilaginibacter	120days	Suwon	year_2018	0									B2_G_90_2F	UF1B2_G_90	Sporobolomyces	90days	Suwon	year_2018	0
							C3_G_120_7B	C3_G_120_7B	Paenibacillus	120days	Suwon	year_2018	0									B2_G_90_2F	UF1B2_G_90	unidentified	90days	Suwon	year_2018	0.736632
							C3_G_120_7B	C3_G_120_7B	Pantoea	120days	Suwon	year_2018	0.695965									B2_G_90_3F	UF1B2_G_90	Alternaria	90days	Suwon	year_2018	0
							C3_G_120_7B	C3_G_120_7B	Pseudomonas	120days	Suwon	year_2018	0.0166361									B2_G_90_3F	UF1B2_G_90	Biappendiculispora	90days	Suwon	year_2018	0
							C3_G_120_7B	C3_G_120_7B	Sphingomonas	120days	Suwon	year_2018	0.0578989									B2_G_90_3F	UF1B2_G_90	Cladosporium	90days	Suwon	year_2018	0.0025573
							C3_G_120_7B	C3_G_120_7B	unidentified	120days	Suwon	year_2018	0.0402148									B2_G_90_3F	UF1B2_G_90	Curvularia	90days	Suwon	year_2018	0.00113658
							C3_G_120_7B	C3_G_120_7B	Xanthomonas	120days	Suwon	year_2018	0									B2_G_90_3F	UF1B2_G_90	Fusarium	90days	Suwon	year_2018	0
							C3_G_120_8B	C3_G_120_8B	Allorhizobium-Neorhizobium-Pararhizobium-Rhizobium	120days	Suwon	year_2018	0									B2_G_90_3F	UF1B2_G_90	Moesziomyces	90days	Suwon	year_2018	0
							C3_G_120_8B	C3_G_120_8B	Aureimonas	120days	Suwon	year_2018	0.0161706									B2_G_90_3F	UF1B2_G_90	Nigrospora	90days	Suwon	year_2018	0.0472627
							C3_G_120_8B	C3_G_120_8B	Chryseobacterium	120days	Suwon	year_2018	0									B2_G_90_3F	UF1B2_G_90	Occultifur	90days	Suwon	year_2018	0
							C3_G_120_8B	C3_G_120_8B	Curtobacterium	120days	Suwon	year_2018	0									B2_G_90_3F	UF1B2_G_90	Papiliotrema	90days	Suwon	year_2018	0
							C3_G_120_8B	C3_G_120_8B	Kineococcus	120days	Suwon	year_2018	0									B2_G_90_3F	UF1B2_G_90	Paraphoma	90days	Suwon	year_2018	0
							C3_G_120_8B	C3_G_120_8B	Methylobacterium	120days	Suwon	year_2018	0.148111									B2_G_90_3F	UF1B2_G_90	Periconia	90days	Suwon	year_2018	0
							C3_G_120_8B	C3_G_120_8B	Microbacterium	120days	Suwon	year_2018	0.0319118									B2_G_90_3F	UF1B2_G_90	Phaeosphaeria	90days	Suwon	year_2018	0
							C3_G_120_8B	C3_G_120_8B	Mucilaginibacter	120days	Suwon	year_2018	0									B2_G_90_3F	UF1B2_G_90	Pyrenochaetopsis	90days	Suwon	year_2018	0.00118394
							C3_G_120_8B	C3_G_120_8B	Paenibacillus	120days	Suwon	year_2018	0									B2_G_90_3F	UF1B2_G_90	Sakaguchia	90days	Suwon	year_2018	0
							C3_G_120_8B	C3_G_120_8B	Pantoea	120days	Suwon	year_2018	0.70893									B2_G_90_3F	UF1B2_G_90	Setophoma	90days	Suwon	year_2018	0
							C3_G_120_8B	C3_G_120_8B	Pseudomonas	120days	Suwon	year_2018	0									B2_G_90_3F	UF1B2_G_90	Sporobolomyces	90days	Suwon	year_2018	0
							C3_G_120_8B	C3_G_120_8B	Sphingomonas	120days	Suwon	year_2018	0.0347739									B2_G_90_3F	UF1B2_G_90	unidentified	90days	Suwon	year_2018	0.935168
							C3_G_120_8B	C3_G_120_8B	unidentified	120days	Suwon	year_2018	0									B2_G_90_4F	UF1B2_G_90	Alternaria	90days	Suwon	year_2018	0.00956982
							C3_G_120_8B	C3_G_120_8B	Xanthomonas	120days	Suwon	year_2018	0									B2_G_90_4F	UF1B2_G_90	Biappendiculispora	90days	Suwon	year_2018	0
							C3_G_120_9B	C3_G_120_9B	Allorhizobium-Neorhizobium-Pararhizobium-Rhizobium	120days	Suwon	year_2018	0									B2_G_90_4F	UF1B2_G_90	Cladosporium	90days	Suwon	year_2018	0.00631794
							C3_G_120_9B	C3_G_120_9B	Aureimonas	120days	Suwon	year_2018	0.0587665									B2_G_90_4F	UF1B2_G_90	Curvularia	90days	Suwon	year_2018	0
							C3_G_120_9B	C3_G_120_9B	Chryseobacterium	120days	Suwon	year_2018	0									B2_G_90_4F	UF1B2_G_90	Fusarium	90days	Suwon	year_2018	0
							C3_G_120_9B	C3_G_120_9B	Curtobacterium	120days	Suwon	year_2018	0									B2_G_90_4F	UF1B2_G_90	Moesziomyces	90days	Suwon	year_2018	0.110471
							C3_G_120_9B	C3_G_120_9B	Kineococcus	120days	Suwon	year_2018	0									B2_G_90_4F	UF1B2_G_90	Nigrospora	90days	Suwon	year_2018	0.151723
							C3_G_120_9B	C3_G_120_9B	Methylobacterium	120days	Suwon	year_2018	0.166043									B2_G_90_4F	UF1B2_G_90	Occultifur	90days	Suwon	year_2018	0
							C3_G_120_9B	C3_G_120_9B	Microbacterium	120days	Suwon	year_2018	0.014553									B2_G_90_4F	UF1B2_G_90	Papiliotrema	90days	Suwon	year_2018	0
							C3_G_120_9B	C3_G_120_9B	Mucilaginibacter	120days	Suwon	year_2018	0									B2_G_90_4F	UF1B2_G_90	Paraphoma	90days	Suwon	year_2018	0
							C3_G_120_9B	C3_G_120_9B	Paenibacillus	120days	Suwon	year_2018	0									B2_G_90_4F	UF1B2_G_90	Periconia	90days	Suwon	year_2018	0
							C3_G_120_9B	C3_G_120_9B	Pantoea	120days	Suwon	year_2018	0.504782									B2_G_90_4F	UF1B2_G_90	Phaeosphaeria	90days	Suwon	year_2018	0
							C3_G_120_9B	C3_G_120_9B	Pseudomonas	120days	Suwon	year_2018	0.0191268									B2_G_90_4F	UF1B2_G_90	Pyrenochaetopsis	90days	Suwon	year_2018	0.00696832
							C3_G_120_9B	C3_G_120_9B	Sphingomonas	120days	Suwon	year_2018	0.209841									B2_G_90_4F	UF1B2_G_90	Sakaguchia	90days	Suwon	year_2018	0
							C3_G_120_9B	C3_G_120_9B	unidentified	120days	Suwon	year_2018	0.0137214									B2_G_90_4F	UF1B2_G_90	Setophoma	90days	Suwon	year_2018	0
							C3_G_120_9B	C3_G_120_9B	Xanthomonas	120days	Suwon	year_2018	0									B2_G_90_4F	UF1B2_G_90	Sporobolomyces	90days	Suwon	year_2018	0
							C3_G_141_1B	C3_G_141_1B	Allorhizobium-Neorhizobium-Pararhizobium-Rhizobium	141days	Suwon	year_2018	0.0550506									B2_G_90_4F	UF1B2_G_90	unidentified	90days	Suwon	year_2018	0.69869
							C3_G_141_1B	C3_G_141_1B	Aureimonas	141days	Suwon	year_2018	0.0473903									B2_G_90_5F	UF1B2_G_90	Alternaria	90days	Suwon	year_2018	0
							C3_G_141_1B	C3_G_141_1B	Chryseobacterium	141days	Suwon	year_2018	0									B2_G_90_5F	UF1B2_G_90	Biappendiculispora	90days	Suwon	year_2018	0
							C3_G_141_1B	C3_G_141_1B	Curtobacterium	141days	Suwon	year_2018	0									B2_G_90_5F	UF1B2_G_90	Cladosporium	90days	Suwon	year_2018	0.00154083
							C3_G_141_1B	C3_G_141_1B	Kineococcus	141days	Suwon	year_2018	0									B2_G_90_5F	UF1B2_G_90	Curvularia	90days	Suwon	year_2018	0
							C3_G_141_1B	C3_G_141_1B	Methylobacterium	141days	Suwon	year_2018	0.183978									B2_G_90_5F	UF1B2_G_90	Fusarium	90days	Suwon	year_2018	0
							C3_G_141_1B	C3_G_141_1B	Microbacterium	141days	Suwon	year_2018	0									B2_G_90_5F	UF1B2_G_90	Moesziomyces	90days	Suwon	year_2018	0
							C3_G_141_1B	C3_G_141_1B	Mucilaginibacter	141days	Suwon	year_2018	0									B2_G_90_5F	UF1B2_G_90	Nigrospora	90days	Suwon	year_2018	0.655624
							C3_G_141_1B	C3_G_141_1B	Paenibacillus	141days	Suwon	year_2018	0									B2_G_90_5F	UF1B2_G_90	Occultifur	90days	Suwon	year_2018	0
							C3_G_141_1B	C3_G_141_1B	Pantoea	141days	Suwon	year_2018	0.390937									B2_G_90_5F	UF1B2_G_90	Papiliotrema	90days	Suwon	year_2018	0
							C3_G_141_1B	C3_G_141_1B	Pseudomonas	141days	Suwon	year_2018	0.0329784									B2_G_90_5F	UF1B2_G_90	Paraphoma	90days	Suwon	year_2018	0
							C3_G_141_1B	C3_G_141_1B	Sphingomonas	141days	Suwon	year_2018	0.12659									B2_G_90_5F	UF1B2_G_90	Periconia	90days	Suwon	year_2018	0
							C3_G_141_1B	C3_G_141_1B	unidentified	141days	Suwon	year_2018	0									B2_G_90_5F	UF1B2_G_90	Phaeosphaeria	90days	Suwon	year_2018	0
							C3_G_141_1B	C3_G_141_1B	Xanthomonas	141days	Suwon	year_2018	0									B2_G_90_5F	UF1B2_G_90	Pyrenochaetopsis	90days	Suwon	year_2018	0
							C3_G_141_2B	C3_G_141_2B	Allorhizobium-Neorhizobium-Pararhizobium-Rhizobium	141days	Suwon	year_2018	0									B2_G_90_5F	UF1B2_G_90	Sakaguchia	90days	Suwon	year_2018	0
							C3_G_141_2B	C3_G_141_2B	Aureimonas	141days	Suwon	year_2018	0.00451436									B2_G_90_5F	UF1B2_G_90	Setophoma	90days	Suwon	year_2018	0
							C3_G_141_2B	C3_G_141_2B	Chryseobacterium	141days	Suwon	year_2018	0									B2_G_90_5F	UF1B2_G_90	Sporobolomyces	90days	Suwon	year_2018	0
							C3_G_141_2B	C3_G_141_2B	Curtobacterium	141days	Suwon	year_2018	0.00984952									B2_G_90_5F	UF1B2_G_90	unidentified	90days	Suwon	year_2018	0.233436
							C3_G_141_2B	C3_G_141_2B	Kineococcus	141days	Suwon	year_2018	0									B2_G_90_6F	UF1B2_G_90	Alternaria	90days	Suwon	year_2018	0.00266233
							C3_G_141_2B	C3_G_141_2B	Methylobacterium	141days	Suwon	year_2018	0.079617									B2_G_90_6F	UF1B2_G_90	Biappendiculispora	90days	Suwon	year_2018	0
							C3_G_141_2B	C3_G_141_2B	Microbacterium	141days	Suwon	year_2018	0									B2_G_90_6F	UF1B2_G_90	Cladosporium	90days	Suwon	year_2018	0
							C3_G_141_2B	C3_G_141_2B	Mucilaginibacter	141days	Suwon	year_2018	0									B2_G_90_6F	UF1B2_G_90	Curvularia	90days	Suwon	year_2018	0
							C3_G_141_2B	C3_G_141_2B	Paenibacillus	141days	Suwon	year_2018	0									B2_G_90_6F	UF1B2_G_90	Fusarium	90days	Suwon	year_2018	0
							C3_G_141_2B	C3_G_141_2B	Pantoea	141days	Suwon	year_2018	0.2513									B2_G_90_6F	UF1B2_G_90	Moesziomyces	90days	Suwon	year_2018	0.0102795
							C3_G_141_2B	C3_G_141_2B	Pseudomonas	141days	Suwon	year_2018	0.0354309									B2_G_90_6F	UF1B2_G_90	Nigrospora	90days	Suwon	year_2018	0.444461
							C3_G_141_2B	C3_G_141_2B	Sphingomonas	141days	Suwon	year_2018	0.134337									B2_G_90_6F	UF1B2_G_90	Occultifur	90days	Suwon	year_2018	0
							C3_G_141_2B	C3_G_141_2B	unidentified	141days	Suwon	year_2018	0.00766074									B2_G_90_6F	UF1B2_G_90	Papiliotrema	90days	Suwon	year_2018	0
							C3_G_141_2B	C3_G_141_2B	Xanthomonas	141days	Suwon	year_2018	0.115595									B2_G_90_6F	UF1B2_G_90	Paraphoma	90days	Suwon	year_2018	0
							C3_G_141_3B	C3_G_141_3B	Allorhizobium-Neorhizobium-Pararhizobium-Rhizobium	141days	Suwon	year_2018	0.0432069									B2_G_90_6F	UF1B2_G_90	Periconia	90days	Suwon	year_2018	0
							C3_G_141_3B	C3_G_141_3B	Aureimonas	141days	Suwon	year_2018	0.0363525									B2_G_90_6F	UF1B2_G_90	Phaeosphaeria	90days	Suwon	year_2018	0
							C3_G_141_3B	C3_G_141_3B	Chryseobacterium	141days	Suwon	year_2018	0									B2_G_90_6F	UF1B2_G_90	Pyrenochaetopsis	90days	Suwon	year_2018	0
							C3_G_141_3B	C3_G_141_3B	Curtobacterium	141days	Suwon	year_2018	0.0900857									B2_G_90_6F	UF1B2_G_90	Sakaguchia	90days	Suwon	year_2018	0
							C3_G_141_3B	C3_G_141_3B	Kineococcus	141days	Suwon	year_2018	0.0705018									B2_G_90_6F	UF1B2_G_90	Setophoma	90days	Suwon	year_2018	0
							C3_G_141_3B	C3_G_141_3B	Methylobacterium	141days	Suwon	year_2018	0.16989									B2_G_90_6F	UF1B2_G_90	Sporobolomyces	90days	Suwon	year_2018	0
							C3_G_141_3B	C3_G_141_3B	Microbacterium	141days	Suwon	year_2018	0									B2_G_90_6F	UF1B2_G_90	unidentified	90days	Suwon	year_2018	0.506878
							C3_G_141_3B	C3_G_141_3B	Mucilaginibacter	141days	Suwon	year_2018	0									B2_G_90_7F	UF1B2_G_90	Alternaria	90days	Suwon	year_2018	0.0444816
							C3_G_141_3B	C3_G_141_3B	Paenibacillus	141days	Suwon	year_2018	0.00122399									B2_G_90_7F	UF1B2_G_90	Biappendiculispora	90days	Suwon	year_2018	0
							C3_G_141_3B	C3_G_141_3B	Pantoea	141days	Suwon	year_2018	0.263158									B2_G_90_7F	UF1B2_G_90	Cladosporium	90days	Suwon	year_2018	0.53612
							C3_G_141_3B	C3_G_141_3B	Pseudomonas	141days	Suwon	year_2018	0.0282742									B2_G_90_7F	UF1B2_G_90	Curvularia	90days	Suwon	year_2018	0.00301003
							C3_G_141_3B	C3_G_141_3B	Sphingomonas	141days	Suwon	year_2018	0.0593635									B2_G_90_7F	UF1B2_G_90	Fusarium	90days	Suwon	year_2018	0
							C3_G_141_3B	C3_G_141_3B	unidentified	141days	Suwon	year_2018	0									B2_G_90_7F	UF1B2_G_90	Moesziomyces	90days	Suwon	year_2018	0.134114
							C3_G_141_3B	C3_G_141_3B	Xanthomonas	141days	Suwon	year_2018	0.124235									B2_G_90_7F	UF1B2_G_90	Nigrospora	90days	Suwon	year_2018	0.00702341
							C3_G_141_4B	C3_G_141_4B	Allorhizobium-Neorhizobium-Pararhizobium-Rhizobium	141days	Suwon	year_2018	0.0668428									B2_G_90_7F	UF1B2_G_90	Occultifur	90days	Suwon	year_2018	0
							C3_G_141_4B	C3_G_141_4B	Aureimonas	141days	Suwon	year_2018	0.0516513									B2_G_90_7F	UF1B2_G_90	Papiliotrema	90days	Suwon	year_2018	0
							C3_G_141_4B	C3_G_141_4B	Chryseobacterium	141days	Suwon	year_2018	0.0229855									B2_G_90_7F	UF1B2_G_90	Paraphoma	90days	Suwon	year_2018	0
							C3_G_141_4B	C3_G_141_4B	Curtobacterium	141days	Suwon	year_2018	0									B2_G_90_7F	UF1B2_G_90	Periconia	90days	Suwon	year_2018	0
							C3_G_141_4B	C3_G_141_4B	Kineococcus	141days	Suwon	year_2018	0.00224571									B2_G_90_7F	UF1B2_G_90	Phaeosphaeria	90days	Suwon	year_2018	0
							C3_G_141_4B	C3_G_141_4B	Methylobacterium	141days	Suwon	year_2018	0.22391									B2_G_90_7F	UF1B2_G_90	Pyrenochaetopsis	90days	Suwon	year_2018	0
							C3_G_141_4B	C3_G_141_4B	Microbacterium	141days	Suwon	year_2018	0.0133421									B2_G_90_7F	UF1B2_G_90	Sakaguchia	90days	Suwon	year_2018	0
							C3_G_141_4B	C3_G_141_4B	Mucilaginibacter	141days	Suwon	year_2018	0									B2_G_90_7F	UF1B2_G_90	Setophoma	90days	Suwon	year_2018	0
							C3_G_141_4B	C3_G_141_4B	Paenibacillus	141days	Suwon	year_2018	0.0186262									B2_G_90_7F	UF1B2_G_90	Sporobolomyces	90days	Suwon	year_2018	0
							C3_G_141_4B	C3_G_141_4B	Pantoea	141days	Suwon	year_2018	0.380449									B2_G_90_7F	UF1B2_G_90	unidentified	90days	Suwon	year_2018	0.196656
							C3_G_141_4B	C3_G_141_4B	Pseudomonas	141days	Suwon	year_2018	0.023646									B2_G_90_8F	UF1B2_G_90	Alternaria	90days	Suwon	year_2018	0.00113154
							C3_G_141_4B	C3_G_141_4B	Sphingomonas	141days	Suwon	year_2018	0.0819022									B2_G_90_8F	UF1B2_G_90	Biappendiculispora	90days	Suwon	year_2018	0
							C3_G_141_4B	C3_G_141_4B	unidentified	141days	Suwon	year_2018	0									B2_G_90_8F	UF1B2_G_90	Cladosporium	90days	Suwon	year_2018	0.000509194
							C3_G_141_4B	C3_G_141_4B	Xanthomonas	141days	Suwon	year_2018	0.0918098									B2_G_90_8F	UF1B2_G_90	Curvularia	90days	Suwon	year_2018	0.000282885
							C3_G_141_5B	C3_G_141_5B	Allorhizobium-Neorhizobium-Pararhizobium-Rhizobium	141days	Suwon	year_2018	0									B2_G_90_8F	UF1B2_G_90	Fusarium	90days	Suwon	year_2018	0
							C3_G_141_5B	C3_G_141_5B	Aureimonas	141days	Suwon	year_2018	0.0300875									B2_G_90_8F	UF1B2_G_90	Moesziomyces	90days	Suwon	year_2018	0.047355
							C3_G_141_5B	C3_G_141_5B	Chryseobacterium	141days	Suwon	year_2018	0									B2_G_90_8F	UF1B2_G_90	Nigrospora	90days	Suwon	year_2018	0.00101839
							C3_G_141_5B	C3_G_141_5B	Curtobacterium	141days	Suwon	year_2018	0									B2_G_90_8F	UF1B2_G_90	Occultifur	90days	Suwon	year_2018	0
							C3_G_141_5B	C3_G_141_5B	Kineococcus	141days	Suwon	year_2018	0									B2_G_90_8F	UF1B2_G_90	Papiliotrema	90days	Suwon	year_2018	0
							C3_G_141_5B	C3_G_141_5B	Methylobacterium	141days	Suwon	year_2018	0.183807									B2_G_90_8F	UF1B2_G_90	Paraphoma	90days	Suwon	year_2018	0
							C3_G_141_5B	C3_G_141_5B	Microbacterium	141days	Suwon	year_2018	0.0214716									B2_G_90_8F	UF1B2_G_90	Periconia	90days	Suwon	year_2018	0
							C3_G_141_5B	C3_G_141_5B	Mucilaginibacter	141days	Suwon	year_2018	0									B2_G_90_8F	UF1B2_G_90	Phaeosphaeria	90days	Suwon	year_2018	0
							C3_G_141_5B	C3_G_141_5B	Paenibacillus	141days	Suwon	year_2018	0									B2_G_90_8F	UF1B2_G_90	Pyrenochaetopsis	90days	Suwon	year_2018	0
							C3_G_141_5B	C3_G_141_5B	Pantoea	141days	Suwon	year_2018	0.551012									B2_G_90_8F	UF1B2_G_90	Sakaguchia	90days	Suwon	year_2018	0
							C3_G_141_5B	C3_G_141_5B	Pseudomonas	141days	Suwon	year_2018	0.10558									B2_G_90_8F	UF1B2_G_90	Setophoma	90days	Suwon	year_2018	0
							C3_G_141_5B	C3_G_141_5B	Sphingomonas	141days	Suwon	year_2018	0.083151									B2_G_90_8F	UF1B2_G_90	Sporobolomyces	90days	Suwon	year_2018	0
							C3_G_141_5B	C3_G_141_5B	unidentified	141days	Suwon	year_2018	0									B2_G_90_8F	UF1B2_G_90	unidentified	90days	Suwon	year_2018	0.94099
							C3_G_141_5B	C3_G_141_5B	Xanthomonas	141days	Suwon	year_2018	0									B2_G_90_9F	UF1B2_G_90	Alternaria	90days	Suwon	year_2018	0.0115249
							C3_G_141_6B	C3_G_141_6B	Allorhizobium-Neorhizobium-Pararhizobium-Rhizobium	141days	Suwon	year_2018	0.0148818									B2_G_90_9F	UF1B2_G_90	Biappendiculispora	90days	Suwon	year_2018	0
							C3_G_141_6B	C3_G_141_6B	Aureimonas	141days	Suwon	year_2018	0.00627371									B2_G_90_9F	UF1B2_G_90	Cladosporium	90days	Suwon	year_2018	0.00148426
							C3_G_141_6B	C3_G_141_6B	Chryseobacterium	141days	Suwon	year_2018	0.0535454									B2_G_90_9F	UF1B2_G_90	Curvularia	90days	Suwon	year_2018	0
							C3_G_141_6B	C3_G_141_6B	Curtobacterium	141days	Suwon	year_2018	0.23913									B2_G_90_9F	UF1B2_G_90	Fusarium	90days	Suwon	year_2018	0.00187716
							C3_G_141_6B	C3_G_141_6B	Kineococcus	141days	Suwon	year_2018	0									B2_G_90_9F	UF1B2_G_90	Moesziomyces	90days	Suwon	year_2018	0.00109137
							C3_G_141_6B	C3_G_141_6B	Methylobacterium	141days	Suwon	year_2018	0.0984826									B2_G_90_9F	UF1B2_G_90	Nigrospora	90days	Suwon	year_2018	0.0145807
							C3_G_141_6B	C3_G_141_6B	Microbacterium	141days	Suwon	year_2018	0									B2_G_90_9F	UF1B2_G_90	Occultifur	90days	Suwon	year_2018	0
							C3_G_141_6B	C3_G_141_6B	Mucilaginibacter	141days	Suwon	year_2018	0									B2_G_90_9F	UF1B2_G_90	Papiliotrema	90days	Suwon	year_2018	0
							C3_G_141_6B	C3_G_141_6B	Paenibacillus	141days	Suwon	year_2018	0.0134228									B2_G_90_9F	UF1B2_G_90	Paraphoma	90days	Suwon	year_2018	0
							C3_G_141_6B	C3_G_141_6B	Pantoea	141days	Suwon	year_2018	0.311643									B2_G_90_9F	UF1B2_G_90	Periconia	90days	Suwon	year_2018	0
							C3_G_141_6B	C3_G_141_6B	Pseudomonas	141days	Suwon	year_2018	0.0408521									B2_G_90_9F	UF1B2_G_90	Phaeosphaeria	90days	Suwon	year_2018	0
							C3_G_141_6B	C3_G_141_6B	Sphingomonas	141days	Suwon	year_2018	0.055588									B2_G_90_9F	UF1B2_G_90	Pyrenochaetopsis	90days	Suwon	year_2018	0.000218274
							C3_G_141_6B	C3_G_141_6B	unidentified	141days	Suwon	year_2018	0									B2_G_90_9F	UF1B2_G_90	Sakaguchia	90days	Suwon	year_2018	0
							C3_G_141_6B	C3_G_141_6B	Xanthomonas	141days	Suwon	year_2018	0									B2_G_90_9F	UF1B2_G_90	Setophoma	90days	Suwon	year_2018	0.000480203
							C3_G_141_7B	C3_G_141_7B	Allorhizobium-Neorhizobium-Pararhizobium-Rhizobium	141days	Suwon	year_2018	0									B2_G_90_9F	UF1B2_G_90	Sporobolomyces	90days	Suwon	year_2018	0
							C3_G_141_7B	C3_G_141_7B	Aureimonas	141days	Suwon	year_2018	0.145671									B2_G_90_9F	UF1B2_G_90	unidentified	90days	Suwon	year_2018	0.958615
							C3_G_141_7B	C3_G_141_7B	Chryseobacterium	141days	Suwon	year_2018	0									C3_G_0_1	C3_G_0_1	Alternaria	0days	Suwon	year_2018	0
							C3_G_141_7B	C3_G_141_7B	Curtobacterium	141days	Suwon	year_2018	0									C3_G_0_1	C3_G_0_1	Biappendiculispora	0days	Suwon	year_2018	0
							C3_G_141_7B	C3_G_141_7B	Kineococcus	141days	Suwon	year_2018	0									C3_G_0_1	C3_G_0_1	Cladosporium	0days	Suwon	year_2018	0
							C3_G_141_7B	C3_G_141_7B	Methylobacterium	141days	Suwon	year_2018	0.254252									C3_G_0_1	C3_G_0_1	Curvularia	0days	Suwon	year_2018	0
							C3_G_141_7B	C3_G_141_7B	Microbacterium	141days	Suwon	year_2018	0									C3_G_0_1	C3_G_0_1	Fusarium	0days	Suwon	year_2018	0
							C3_G_141_7B	C3_G_141_7B	Mucilaginibacter	141days	Suwon	year_2018	0									C3_G_0_1	C3_G_0_1	Moesziomyces	0days	Suwon	year_2018	0.0838062
							C3_G_141_7B	C3_G_141_7B	Paenibacillus	141days	Suwon	year_2018	0									C3_G_0_1	C3_G_0_1	Nigrospora	0days	Suwon	year_2018	0.00011199
							C3_G_141_7B	C3_G_141_7B	Pantoea	141days	Suwon	year_2018	0.472439									C3_G_0_1	C3_G_0_1	Occultifur	0days	Suwon	year_2018	0
							C3_G_141_7B	C3_G_141_7B	Pseudomonas	141days	Suwon	year_2018	0									C3_G_0_1	C3_G_0_1	Papiliotrema	0days	Suwon	year_2018	0
							C3_G_141_7B	C3_G_141_7B	Sphingomonas	141days	Suwon	year_2018	0.106663									C3_G_0_1	C3_G_0_1	Paraphoma	0days	Suwon	year_2018	0
							C3_G_141_7B	C3_G_141_7B	unidentified	141days	Suwon	year_2018	0.0202072									C3_G_0_1	C3_G_0_1	Periconia	0days	Suwon	year_2018	0
							C3_G_141_7B	C3_G_141_7B	Xanthomonas	141days	Suwon	year_2018	0.000767362									C3_G_0_1	C3_G_0_1	Phaeosphaeria	0days	Suwon	year_2018	0
							C3_G_141_8B	C3_G_141_8B	Allorhizobium-Neorhizobium-Pararhizobium-Rhizobium	141days	Suwon	year_2018	0									C3_G_0_1	C3_G_0_1	Pyrenochaetopsis	0days	Suwon	year_2018	0.000223981
							C3_G_141_8B	C3_G_141_8B	Aureimonas	141days	Suwon	year_2018	0.0743653									C3_G_0_1	C3_G_0_1	Sakaguchia	0days	Suwon	year_2018	0
							C3_G_141_8B	C3_G_141_8B	Chryseobacterium	141days	Suwon	year_2018	0									C3_G_0_1	C3_G_0_1	Setophoma	0days	Suwon	year_2018	0.0306854
							C3_G_141_8B	C3_G_141_8B	Curtobacterium	141days	Suwon	year_2018	0.141771									C3_G_0_1	C3_G_0_1	Sporobolomyces	0days	Suwon	year_2018	0
							C3_G_141_8B	C3_G_141_8B	Kineococcus	141days	Suwon	year_2018	0									C3_G_0_1	C3_G_0_1	unidentified	0days	Suwon	year_2018	0.876512
							C3_G_141_8B	C3_G_141_8B	Methylobacterium	141days	Suwon	year_2018	0.123598									C3_G_0_2	C3_G_0_2	Alternaria	0days	Suwon	year_2018	0.0936701
							C3_G_141_8B	C3_G_141_8B	Microbacterium	141days	Suwon	year_2018	0									C3_G_0_2	C3_G_0_2	Biappendiculispora	0days	Suwon	year_2018	0
							C3_G_141_8B	C3_G_141_8B	Mucilaginibacter	141days	Suwon	year_2018	0									C3_G_0_2	C3_G_0_2	Cladosporium	0days	Suwon	year_2018	0.000368268
							C3_G_141_8B	C3_G_141_8B	Paenibacillus	141days	Suwon	year_2018	0									C3_G_0_2	C3_G_0_2	Curvularia	0days	Suwon	year_2018	0
							C3_G_141_8B	C3_G_141_8B	Pantoea	141days	Suwon	year_2018	0.493363									C3_G_0_2	C3_G_0_2	Fusarium	0days	Suwon	year_2018	0
							C3_G_141_8B	C3_G_141_8B	Pseudomonas	141days	Suwon	year_2018	0.0216523									C3_G_0_2	C3_G_0_2	Moesziomyces	0days	Suwon	year_2018	0.0989342
							C3_G_141_8B	C3_G_141_8B	Sphingomonas	141days	Suwon	year_2018	0.0742364									C3_G_0_2	C3_G_0_2	Nigrospora	0days	Suwon	year_2018	0.0509727
							C3_G_141_8B	C3_G_141_8B	unidentified	141days	Suwon	year_2018	0									C3_G_0_2	C3_G_0_2	Occultifur	0days	Suwon	year_2018	0
							C3_G_141_8B	C3_G_141_8B	Xanthomonas	141days	Suwon	year_2018	0.0710143									C3_G_0_2	C3_G_0_2	Papiliotrema	0days	Suwon	year_2018	0
							C3_G_141_9B	C3_G_141_9B	Allorhizobium-Neorhizobium-Pararhizobium-Rhizobium	141days	Suwon	year_2018	0									C3_G_0_2	C3_G_0_2	Paraphoma	0days	Suwon	year_2018	0.00125644
							C3_G_141_9B	C3_G_141_9B	Aureimonas	141days	Suwon	year_2018	0.192767									C3_G_0_2	C3_G_0_2	Periconia	0days	Suwon	year_2018	0
							C3_G_141_9B	C3_G_141_9B	Chryseobacterium	141days	Suwon	year_2018	0.00484188									C3_G_0_2	C3_G_0_2	Phaeosphaeria	0days	Suwon	year_2018	0
							C3_G_141_9B	C3_G_141_9B	Curtobacterium	141days	Suwon	year_2018	0									C3_G_0_2	C3_G_0_2	Pyrenochaetopsis	0days	Suwon	year_2018	0.00541571
							C3_G_141_9B	C3_G_141_9B	Kineococcus	141days	Suwon	year_2018	0									C3_G_0_2	C3_G_0_2	Sakaguchia	0days	Suwon	year_2018	0
							C3_G_141_9B	C3_G_141_9B	Methylobacterium	141days	Suwon	year_2018	0.279619									C3_G_0_2	C3_G_0_2	Setophoma	0days	Suwon	year_2018	0.0230276
							C3_G_141_9B	C3_G_141_9B	Microbacterium	141days	Suwon	year_2018	0									C3_G_0_2	C3_G_0_2	Sporobolomyces	0days	Suwon	year_2018	0
							C3_G_141_9B	C3_G_141_9B	Mucilaginibacter	141days	Suwon	year_2018	0.000605235									C3_G_0_2	C3_G_0_2	unidentified	0days	Suwon	year_2018	0.606733
							C3_G_141_9B	C3_G_141_9B	Paenibacillus	141days	Suwon	year_2018	0									C3_G_0_3	C3_G_0_3	Alternaria	0days	Suwon	year_2018	0.131778
							C3_G_141_9B	C3_G_141_9B	Pantoea	141days	Suwon	year_2018	0.502194									C3_G_0_3	C3_G_0_3	Biappendiculispora	0days	Suwon	year_2018	0
							C3_G_141_9B	C3_G_141_9B	Pseudomonas	141days	Suwon	year_2018	0.00438796									C3_G_0_3	C3_G_0_3	Cladosporium	0days	Suwon	year_2018	0
							C3_G_141_9B	C3_G_141_9B	Sphingomonas	141days	Suwon	year_2018	0									C3_G_0_3	C3_G_0_3	Curvularia	0days	Suwon	year_2018	0
							C3_G_141_9B	C3_G_141_9B	unidentified	141days	Suwon	year_2018	0									C3_G_0_3	C3_G_0_3	Fusarium	0days	Suwon	year_2018	0
							C3_G_141_9B	C3_G_141_9B	Xanthomonas	141days	Suwon	year_2018	0									C3_G_0_3	C3_G_0_3	Moesziomyces	0days	Suwon	year_2018	0.0747501
							C3_G_90_1B	C3_G_90_1B	Allorhizobium-Neorhizobium-Pararhizobium-Rhizobium	90days	Suwon	year_2018	0									C3_G_0_3	C3_G_0_3	Nigrospora	0days	Suwon	year_2018	0.0262205
							C3_G_90_1B	C3_G_90_1B	Aureimonas	90days	Suwon	year_2018	0									C3_G_0_3	C3_G_0_3	Occultifur	0days	Suwon	year_2018	0
							C3_G_90_1B	C3_G_90_1B	Chryseobacterium	90days	Suwon	year_2018	0									C3_G_0_3	C3_G_0_3	Papiliotrema	0days	Suwon	year_2018	0
							C3_G_90_1B	C3_G_90_1B	Curtobacterium	90days	Suwon	year_2018	0.0379665									C3_G_0_3	C3_G_0_3	Paraphoma	0days	Suwon	year_2018	0
							C3_G_90_1B	C3_G_90_1B	Kineococcus	90days	Suwon	year_2018	0									C3_G_0_3	C3_G_0_3	Periconia	0days	Suwon	year_2018	0
							C3_G_90_1B	C3_G_90_1B	Methylobacterium	90days	Suwon	year_2018	0									C3_G_0_3	C3_G_0_3	Phaeosphaeria	0days	Suwon	year_2018	0
							C3_G_90_1B	C3_G_90_1B	Microbacterium	90days	Suwon	year_2018	0									C3_G_0_3	C3_G_0_3	Pyrenochaetopsis	0days	Suwon	year_2018	0.0499783
							C3_G_90_1B	C3_G_90_1B	Mucilaginibacter	90days	Suwon	year_2018	0									C3_G_0_3	C3_G_0_3	Sakaguchia	0days	Suwon	year_2018	0
							C3_G_90_1B	C3_G_90_1B	Paenibacillus	90days	Suwon	year_2018	0									C3_G_0_3	C3_G_0_3	Setophoma	0days	Suwon	year_2018	0.00231783
							C3_G_90_1B	C3_G_90_1B	Pantoea	90days	Suwon	year_2018	0.212355									C3_G_0_3	C3_G_0_3	Sporobolomyces	0days	Suwon	year_2018	0
							C3_G_90_1B	C3_G_90_1B	Pseudomonas	90days	Suwon	year_2018	0.0920206									C3_G_0_3	C3_G_0_3	unidentified	0days	Suwon	year_2018	0.533826
							C3_G_90_1B	C3_G_90_1B	Sphingomonas	90days	Suwon	year_2018	0.148005									C3_G_0_4	C3_G_0_4	Alternaria	0days	Suwon	year_2018	0.017905
							C3_G_90_1B	C3_G_90_1B	unidentified	90days	Suwon	year_2018	0									C3_G_0_4	C3_G_0_4	Biappendiculispora	0days	Suwon	year_2018	0
							C3_G_90_1B	C3_G_90_1B	Xanthomonas	90days	Suwon	year_2018	0									C3_G_0_4	C3_G_0_4	Cladosporium	0days	Suwon	year_2018	0
							C3_G_90_2B	C3_G_90_2B	Allorhizobium-Neorhizobium-Pararhizobium-Rhizobium	90days	Suwon	year_2018	0									C3_G_0_4	C3_G_0_4	Curvularia	0days	Suwon	year_2018	0
							C3_G_90_2B	C3_G_90_2B	Aureimonas	90days	Suwon	year_2018	0									C3_G_0_4	C3_G_0_4	Fusarium	0days	Suwon	year_2018	0
							C3_G_90_2B	C3_G_90_2B	Chryseobacterium	90days	Suwon	year_2018	0									C3_G_0_4	C3_G_0_4	Moesziomyces	0days	Suwon	year_2018	0.0421322
							C3_G_90_2B	C3_G_90_2B	Curtobacterium	90days	Suwon	year_2018	0									C3_G_0_4	C3_G_0_4	Nigrospora	0days	Suwon	year_2018	0.59528
							C3_G_90_2B	C3_G_90_2B	Kineococcus	90days	Suwon	year_2018	0									C3_G_0_4	C3_G_0_4	Occultifur	0days	Suwon	year_2018	0.00195459
							C3_G_90_2B	C3_G_90_2B	Methylobacterium	90days	Suwon	year_2018	0.0143816									C3_G_0_4	C3_G_0_4	Papiliotrema	0days	Suwon	year_2018	0.000530875
							C3_G_90_2B	C3_G_90_2B	Microbacterium	90days	Suwon	year_2018	0									C3_G_0_4	C3_G_0_4	Paraphoma	0days	Suwon	year_2018	0
							C3_G_90_2B	C3_G_90_2B	Mucilaginibacter	90days	Suwon	year_2018	0									C3_G_0_4	C3_G_0_4	Periconia	0days	Suwon	year_2018	0
							C3_G_90_2B	C3_G_90_2B	Paenibacillus	90days	Suwon	year_2018	0									C3_G_0_4	C3_G_0_4	Phaeosphaeria	0days	Suwon	year_2018	0.00166502
							C3_G_90_2B	C3_G_90_2B	Pantoea	90days	Suwon	year_2018	0.245446									C3_G_0_4	C3_G_0_4	Pyrenochaetopsis	0days	Suwon	year_2018	0
							C3_G_90_2B	C3_G_90_2B	Pseudomonas	90days	Suwon	year_2018	0.0834132									C3_G_0_4	C3_G_0_4	Sakaguchia	0days	Suwon	year_2018	0.00388504
							C3_G_90_2B	C3_G_90_2B	Sphingomonas	90days	Suwon	year_2018	0.192713									C3_G_0_4	C3_G_0_4	Setophoma	0days	Suwon	year_2018	0.0424459
							C3_G_90_2B	C3_G_90_2B	unidentified	90days	Suwon	year_2018	0									C3_G_0_4	C3_G_0_4	Sporobolomyces	0days	Suwon	year_2018	0
							C3_G_90_2B	C3_G_90_2B	Xanthomonas	90days	Suwon	year_2018	0									C3_G_0_4	C3_G_0_4	unidentified	0days	Suwon	year_2018	0.186434
							C3_G_90_3B	C3_G_90_3B	Allorhizobium-Neorhizobium-Pararhizobium-Rhizobium	90days	Suwon	year_2018	0									C3_G_0_5	C3_G_0_5	Alternaria	0days	Suwon	year_2018	0.0165863
							C3_G_90_3B	C3_G_90_3B	Aureimonas	90days	Suwon	year_2018	0									C3_G_0_5	C3_G_0_5	Biappendiculispora	0days	Suwon	year_2018	0
							C3_G_90_3B	C3_G_90_3B	Chryseobacterium	90days	Suwon	year_2018	0									C3_G_0_5	C3_G_0_5	Cladosporium	0days	Suwon	year_2018	0.000377622
							C3_G_90_3B	C3_G_90_3B	Curtobacterium	90days	Suwon	year_2018	0									C3_G_0_5	C3_G_0_5	Curvularia	0days	Suwon	year_2018	0
							C3_G_90_3B	C3_G_90_3B	Kineococcus	90days	Suwon	year_2018	0									C3_G_0_5	C3_G_0_5	Fusarium	0days	Suwon	year_2018	0
							C3_G_90_3B	C3_G_90_3B	Methylobacterium	90days	Suwon	year_2018	0.00849575									C3_G_0_5	C3_G_0_5	Moesziomyces	0days	Suwon	year_2018	0.217423
							C3_G_90_3B	C3_G_90_3B	Microbacterium	90days	Suwon	year_2018	0									C3_G_0_5	C3_G_0_5	Nigrospora	0days	Suwon	year_2018	0.0148434
							C3_G_90_3B	C3_G_90_3B	Mucilaginibacter	90days	Suwon	year_2018	0									C3_G_0_5	C3_G_0_5	Occultifur	0days	Suwon	year_2018	0
							C3_G_90_3B	C3_G_90_3B	Paenibacillus	90days	Suwon	year_2018	0									C3_G_0_5	C3_G_0_5	Papiliotrema	0days	Suwon	year_2018	0
							C3_G_90_3B	C3_G_90_3B	Pantoea	90days	Suwon	year_2018	0.0714643									C3_G_0_5	C3_G_0_5	Paraphoma	0days	Suwon	year_2018	0
							C3_G_90_3B	C3_G_90_3B	Pseudomonas	90days	Suwon	year_2018	0.198901									C3_G_0_5	C3_G_0_5	Periconia	0days	Suwon	year_2018	0
							C3_G_90_3B	C3_G_90_3B	Sphingomonas	90days	Suwon	year_2018	0.585207									C3_G_0_5	C3_G_0_5	Phaeosphaeria	0days	Suwon	year_2018	0.00784291
							C3_G_90_3B	C3_G_90_3B	unidentified	90days	Suwon	year_2018	0									C3_G_0_5	C3_G_0_5	Pyrenochaetopsis	0days	Suwon	year_2018	0.0106605
							C3_G_90_3B	C3_G_90_3B	Xanthomonas	90days	Suwon	year_2018	0									C3_G_0_5	C3_G_0_5	Sakaguchia	0days	Suwon	year_2018	0.000377622
							C3_G_90_4B	C3_G_90_4B	Allorhizobium-Neorhizobium-Pararhizobium-Rhizobium	90days	Suwon	year_2018	0									C3_G_0_5	C3_G_0_5	Setophoma	0days	Suwon	year_2018	0.0397374
							C3_G_90_4B	C3_G_90_4B	Aureimonas	90days	Suwon	year_2018	0									C3_G_0_5	C3_G_0_5	Sporobolomyces	0days	Suwon	year_2018	0
							C3_G_90_4B	C3_G_90_4B	Chryseobacterium	90days	Suwon	year_2018	0									C3_G_0_5	C3_G_0_5	unidentified	0days	Suwon	year_2018	0.691512
							C3_G_90_4B	C3_G_90_4B	Curtobacterium	90days	Suwon	year_2018	0									C3_G_0_6	C3_G_0_6	Alternaria	0days	Suwon	year_2018	0.00888501
							C3_G_90_4B	C3_G_90_4B	Kineococcus	90days	Suwon	year_2018	0									C3_G_0_6	C3_G_0_6	Biappendiculispora	0days	Suwon	year_2018	0
							C3_G_90_4B	C3_G_90_4B	Methylobacterium	90days	Suwon	year_2018	0.00174303									C3_G_0_6	C3_G_0_6	Cladosporium	0days	Suwon	year_2018	0.00033383
							C3_G_90_4B	C3_G_90_4B	Microbacterium	90days	Suwon	year_2018	0									C3_G_0_6	C3_G_0_6	Curvularia	0days	Suwon	year_2018	0
							C3_G_90_4B	C3_G_90_4B	Mucilaginibacter	90days	Suwon	year_2018	0									C3_G_0_6	C3_G_0_6	Fusarium	0days	Suwon	year_2018	0
							C3_G_90_4B	C3_G_90_4B	Paenibacillus	90days	Suwon	year_2018	0									C3_G_0_6	C3_G_0_6	Moesziomyces	0days	Suwon	year_2018	0.165888
							C3_G_90_4B	C3_G_90_4B	Pantoea	90days	Suwon	year_2018	0.641932									C3_G_0_6	C3_G_0_6	Nigrospora	0days	Suwon	year_2018	0.03554
							C3_G_90_4B	C3_G_90_4B	Pseudomonas	90days	Suwon	year_2018	0.0485558									C3_G_0_6	C3_G_0_6	Occultifur	0days	Suwon	year_2018	0
							C3_G_90_4B	C3_G_90_4B	Sphingomonas	90days	Suwon	year_2018	0.193974									C3_G_0_6	C3_G_0_6	Papiliotrema	0days	Suwon	year_2018	0
							C3_G_90_4B	C3_G_90_4B	unidentified	90days	Suwon	year_2018	0									C3_G_0_6	C3_G_0_6	Paraphoma	0days	Suwon	year_2018	0
							C3_G_90_4B	C3_G_90_4B	Xanthomonas	90days	Suwon	year_2018	0									C3_G_0_6	C3_G_0_6	Periconia	0days	Suwon	year_2018	0
							C3_G_90_5B	C3_G_90_5B	Allorhizobium-Neorhizobium-Pararhizobium-Rhizobium	90days	Suwon	year_2018	0									C3_G_0_6	C3_G_0_6	Phaeosphaeria	0days	Suwon	year_2018	0.0186688
							C3_G_90_5B	C3_G_90_5B	Aureimonas	90days	Suwon	year_2018	0									C3_G_0_6	C3_G_0_6	Pyrenochaetopsis	0days	Suwon	year_2018	0.117585
							C3_G_90_5B	C3_G_90_5B	Chryseobacterium	90days	Suwon	year_2018	0									C3_G_0_6	C3_G_0_6	Sakaguchia	0days	Suwon	year_2018	0
							C3_G_90_5B	C3_G_90_5B	Curtobacterium	90days	Suwon	year_2018	0									C3_G_0_6	C3_G_0_6	Setophoma	0days	Suwon	year_2018	0.00814031
							C3_G_90_5B	C3_G_90_5B	Kineococcus	90days	Suwon	year_2018	0									C3_G_0_6	C3_G_0_6	Sporobolomyces	0days	Suwon	year_2018	0
							C3_G_90_5B	C3_G_90_5B	Methylobacterium	90days	Suwon	year_2018	0									C3_G_0_6	C3_G_0_6	unidentified	0days	Suwon	year_2018	0.5983
							C3_G_90_5B	C3_G_90_5B	Microbacterium	90days	Suwon	year_2018	0									C3_G_0_7	C3_G_0_7	Alternaria	0days	Suwon	year_2018	0
							C3_G_90_5B	C3_G_90_5B	Mucilaginibacter	90days	Suwon	year_2018	0									C3_G_0_7	C3_G_0_7	Biappendiculispora	0days	Suwon	year_2018	0
							C3_G_90_5B	C3_G_90_5B	Paenibacillus	90days	Suwon	year_2018	0									C3_G_0_7	C3_G_0_7	Cladosporium	0days	Suwon	year_2018	0.0143976
							C3_G_90_5B	C3_G_90_5B	Pantoea	90days	Suwon	year_2018	0.198822									C3_G_0_7	C3_G_0_7	Curvularia	0days	Suwon	year_2018	0.00718585
							C3_G_90_5B	C3_G_90_5B	Pseudomonas	90days	Suwon	year_2018	0.0633284									C3_G_0_7	C3_G_0_7	Fusarium	0days	Suwon	year_2018	0
							C3_G_90_5B	C3_G_90_5B	Sphingomonas	90days	Suwon	year_2018	0.298969									C3_G_0_7	C3_G_0_7	Moesziomyces	0days	Suwon	year_2018	0.205484
							C3_G_90_5B	C3_G_90_5B	unidentified	90days	Suwon	year_2018	0.0206186									C3_G_0_7	C3_G_0_7	Nigrospora	0days	Suwon	year_2018	0.00158244
							C3_G_90_5B	C3_G_90_5B	Xanthomonas	90days	Suwon	year_2018	0									C3_G_0_7	C3_G_0_7	Occultifur	0days	Suwon	year_2018	0
							C3_G_90_6B	C3_G_90_6B	Allorhizobium-Neorhizobium-Pararhizobium-Rhizobium	90days	Suwon	year_2018	0									C3_G_0_7	C3_G_0_7	Papiliotrema	0days	Suwon	year_2018	0
							C3_G_90_6B	C3_G_90_6B	Aureimonas	90days	Suwon	year_2018	0.00351759									C3_G_0_7	C3_G_0_7	Paraphoma	0days	Suwon	year_2018	0.00220504
							C3_G_90_6B	C3_G_90_6B	Chryseobacterium	90days	Suwon	year_2018	0									C3_G_0_7	C3_G_0_7	Periconia	0days	Suwon	year_2018	0
							C3_G_90_6B	C3_G_90_6B	Curtobacterium	90days	Suwon	year_2018	0.0125628									C3_G_0_7	C3_G_0_7	Phaeosphaeria	0days	Suwon	year_2018	0
							C3_G_90_6B	C3_G_90_6B	Kineococcus	90days	Suwon	year_2018	0									C3_G_0_7	C3_G_0_7	Pyrenochaetopsis	0days	Suwon	year_2018	0.0295995
							C3_G_90_6B	C3_G_90_6B	Methylobacterium	90days	Suwon	year_2018	0									C3_G_0_7	C3_G_0_7	Sakaguchia	0days	Suwon	year_2018	0
							C3_G_90_6B	C3_G_90_6B	Microbacterium	90days	Suwon	year_2018	0									C3_G_0_7	C3_G_0_7	Setophoma	0days	Suwon	year_2018	0.00817163
							C3_G_90_6B	C3_G_90_6B	Mucilaginibacter	90days	Suwon	year_2018	0									C3_G_0_7	C3_G_0_7	Sporobolomyces	0days	Suwon	year_2018	0
							C3_G_90_6B	C3_G_90_6B	Paenibacillus	90days	Suwon	year_2018	0									C3_G_0_7	C3_G_0_7	unidentified	0days	Suwon	year_2018	0.711399
							C3_G_90_6B	C3_G_90_6B	Pantoea	90days	Suwon	year_2018	0.239698									C3_G_0_8	C3_G_0_8	Alternaria	0days	Suwon	year_2018	0
							C3_G_90_6B	C3_G_90_6B	Pseudomonas	90days	Suwon	year_2018	0.123116									C3_G_0_8	C3_G_0_8	Biappendiculispora	0days	Suwon	year_2018	0
							C3_G_90_6B	C3_G_90_6B	Sphingomonas	90days	Suwon	year_2018	0.219095									C3_G_0_8	C3_G_0_8	Cladosporium	0days	Suwon	year_2018	0.000747876
							C3_G_90_6B	C3_G_90_6B	unidentified	90days	Suwon	year_2018	0									C3_G_0_8	C3_G_0_8	Curvularia	0days	Suwon	year_2018	0
							C3_G_90_6B	C3_G_90_6B	Xanthomonas	90days	Suwon	year_2018	0									C3_G_0_8	C3_G_0_8	Fusarium	0days	Suwon	year_2018	0
							C3_G_90_7B	C3_G_90_7B	Allorhizobium-Neorhizobium-Pararhizobium-Rhizobium	90days	Suwon	year_2018	0									C3_G_0_8	C3_G_0_8	Moesziomyces	0days	Suwon	year_2018	0.0971042
							C3_G_90_7B	C3_G_90_7B	Aureimonas	90days	Suwon	year_2018	0									C3_G_0_8	C3_G_0_8	Nigrospora	0days	Suwon	year_2018	0.00361972
							C3_G_90_7B	C3_G_90_7B	Chryseobacterium	90days	Suwon	year_2018	0									C3_G_0_8	C3_G_0_8	Occultifur	0days	Suwon	year_2018	0.0021838
							C3_G_90_7B	C3_G_90_7B	Curtobacterium	90days	Suwon	year_2018	0									C3_G_0_8	C3_G_0_8	Papiliotrema	0days	Suwon	year_2018	0.00035898
							C3_G_90_7B	C3_G_90_7B	Kineococcus	90days	Suwon	year_2018	0									C3_G_0_8	C3_G_0_8	Paraphoma	0days	Suwon	year_2018	0.000149575
							C3_G_90_7B	C3_G_90_7B	Methylobacterium	90days	Suwon	year_2018	0									C3_G_0_8	C3_G_0_8	Periconia	0days	Suwon	year_2018	0
							C3_G_90_7B	C3_G_90_7B	Microbacterium	90days	Suwon	year_2018	0									C3_G_0_8	C3_G_0_8	Phaeosphaeria	0days	Suwon	year_2018	0.00200431
							C3_G_90_7B	C3_G_90_7B	Mucilaginibacter	90days	Suwon	year_2018	0									C3_G_0_8	C3_G_0_8	Pyrenochaetopsis	0days	Suwon	year_2018	0.00110686
							C3_G_90_7B	C3_G_90_7B	Paenibacillus	90days	Suwon	year_2018	0									C3_G_0_8	C3_G_0_8	Sakaguchia	0days	Suwon	year_2018	0.00257269
							C3_G_90_7B	C3_G_90_7B	Pantoea	90days	Suwon	year_2018	0.315522									C3_G_0_8	C3_G_0_8	Setophoma	0days	Suwon	year_2018	0.00140601
							C3_G_90_7B	C3_G_90_7B	Pseudomonas	90days	Suwon	year_2018	0.195929									C3_G_0_8	C3_G_0_8	Sporobolomyces	0days	Suwon	year_2018	0.00017949
							C3_G_90_7B	C3_G_90_7B	Sphingomonas	90days	Suwon	year_2018	0.351145									C3_G_0_8	C3_G_0_8	unidentified	0days	Suwon	year_2018	0.157443
							C3_G_90_7B	C3_G_90_7B	unidentified	90days	Suwon	year_2018	0									C3_G_0_9	C3_G_0_9	Alternaria	0days	Suwon	year_2018	0.154927
							C3_G_90_7B	C3_G_90_7B	Xanthomonas	90days	Suwon	year_2018	0									C3_G_0_9	C3_G_0_9	Biappendiculispora	0days	Suwon	year_2018	0
							C3_G_90_8B	C3_G_90_8B	Allorhizobium-Neorhizobium-Pararhizobium-Rhizobium	90days	Suwon	year_2018	0									C3_G_0_9	C3_G_0_9	Cladosporium	0days	Suwon	year_2018	0
							C3_G_90_8B	C3_G_90_8B	Aureimonas	90days	Suwon	year_2018	0									C3_G_0_9	C3_G_0_9	Curvularia	0days	Suwon	year_2018	0
							C3_G_90_8B	C3_G_90_8B	Chryseobacterium	90days	Suwon	year_2018	0									C3_G_0_9	C3_G_0_9	Fusarium	0days	Suwon	year_2018	0
							C3_G_90_8B	C3_G_90_8B	Curtobacterium	90days	Suwon	year_2018	0									C3_G_0_9	C3_G_0_9	Moesziomyces	0days	Suwon	year_2018	0.250776
							C3_G_90_8B	C3_G_90_8B	Kineococcus	90days	Suwon	year_2018	0									C3_G_0_9	C3_G_0_9	Nigrospora	0days	Suwon	year_2018	0.0613354
							C3_G_90_8B	C3_G_90_8B	Methylobacterium	90days	Suwon	year_2018	0.104704									C3_G_0_9	C3_G_0_9	Occultifur	0days	Suwon	year_2018	0.00197628
							C3_G_90_8B	C3_G_90_8B	Microbacterium	90days	Suwon	year_2018	0									C3_G_0_9	C3_G_0_9	Papiliotrema	0days	Suwon	year_2018	0.00945793
							C3_G_90_8B	C3_G_90_8B	Mucilaginibacter	90days	Suwon	year_2018	0									C3_G_0_9	C3_G_0_9	Paraphoma	0days	Suwon	year_2018	0
							C3_G_90_8B	C3_G_90_8B	Paenibacillus	90days	Suwon	year_2018	0									C3_G_0_9	C3_G_0_9	Periconia	0days	Suwon	year_2018	0
							C3_G_90_8B	C3_G_90_8B	Pantoea	90days	Suwon	year_2018	0									C3_G_0_9	C3_G_0_9	Phaeosphaeria	0days	Suwon	year_2018	0
							C3_G_90_8B	C3_G_90_8B	Pseudomonas	90days	Suwon	year_2018	0									C3_G_0_9	C3_G_0_9	Pyrenochaetopsis	0days	Suwon	year_2018	0
							C3_G_90_8B	C3_G_90_8B	Sphingomonas	90days	Suwon	year_2018	0.790592									C3_G_0_9	C3_G_0_9	Sakaguchia	0days	Suwon	year_2018	0.00698758
							C3_G_90_8B	C3_G_90_8B	unidentified	90days	Suwon	year_2018	0									C3_G_0_9	C3_G_0_9	Setophoma	0days	Suwon	year_2018	0.00564653
							C3_G_90_8B	C3_G_90_8B	Xanthomonas	90days	Suwon	year_2018	0									C3_G_0_9	C3_G_0_9	Sporobolomyces	0days	Suwon	year_2018	0.000564653
							C3_G_90_9B	C3_G_90_9B	Allorhizobium-Neorhizobium-Pararhizobium-Rhizobium	90days	Suwon	year_2018	0									C3_G_0_9	C3_G_0_9	unidentified	0days	Suwon	year_2018	0.503317
							C3_G_90_9B	C3_G_90_9B	Aureimonas	90days	Suwon	year_2018	0.0891292									C3_G_106_1F	UF1C3_G_106	Alternaria	106days	Suwon	year_2018	0.00071358
							C3_G_90_9B	C3_G_90_9B	Chryseobacterium	90days	Suwon	year_2018	0									C3_G_106_1F	UF1C3_G_106	Biappendiculispora	106days	Suwon	year_2018	0
							C3_G_90_9B	C3_G_90_9B	Curtobacterium	90days	Suwon	year_2018	0									C3_G_106_1F	UF1C3_G_106	Cladosporium	106days	Suwon	year_2018	0
							C3_G_90_9B	C3_G_90_9B	Kineococcus	90days	Suwon	year_2018	0									C3_G_106_1F	UF1C3_G_106	Curvularia	106days	Suwon	year_2018	0
							C3_G_90_9B	C3_G_90_9B	Methylobacterium	90days	Suwon	year_2018	0.0348685									C3_G_106_1F	UF1C3_G_106	Fusarium	106days	Suwon	year_2018	0
							C3_G_90_9B	C3_G_90_9B	Microbacterium	90days	Suwon	year_2018	0									C3_G_106_1F	UF1C3_G_106	Moesziomyces	106days	Suwon	year_2018	0.483094
							C3_G_90_9B	C3_G_90_9B	Mucilaginibacter	90days	Suwon	year_2018	0									C3_G_106_1F	UF1C3_G_106	Nigrospora	106days	Suwon	year_2018	0
							C3_G_90_9B	C3_G_90_9B	Paenibacillus	90days	Suwon	year_2018	0									C3_G_106_1F	UF1C3_G_106	Occultifur	106days	Suwon	year_2018	0
							C3_G_90_9B	C3_G_90_9B	Pantoea	90days	Suwon	year_2018	0.020138									C3_G_106_1F	UF1C3_G_106	Papiliotrema	106days	Suwon	year_2018	0
[truncated: 1,674 more rows]

## Sheet: Source data_2b
Bacteria					Fungi					Statistics
Var1	Var2	Dissimilarity	Comparison		Var1	Var2	Dissimilarity	Comparison		Normality test	Shapiro-Wilk normality test
A1_G_76_1B	A1_G0_1B	0.620963	G_76		A1_G_76_1F	A1_G_0_1	0.687816	G_76		Bacteria	W = 0.91426, p-value < 2.2e-16
A1_G_76_2B	A1_G0_1B	0.879711	G_76		A1_G_76_2F	A1_G_0_1	0.689808	G_76		Fungi	W = 0.95899, p-value < 2.2e-16
A1_G_76_3B	A1_G0_1B	0.527965	G_76		A1_G_76_3F	A1_G_0_1	0.654894	G_76
A1_G_76_4B	A1_G0_1B	0.778722	G_76		A1_G_76_4F	A1_G_0_1	0.633385	G_76		Krukal-Wallis test (non-parametric method)
A1_G_76_5B	A1_G0_1B	0.847744	G_76		A1_G_76_5F	A1_G_0_1	0.459647	G_76			chi-squared	degree of freedom	p-value
A1_G_76_6B	A1_G0_1B	0.785576	G_76		A1_G_76_6F	A1_G_0_1	0.587703	G_76		Bacteria	1598.7	4	< 2.2e-16
A1_G_76_8B	A1_G0_1B	0.793031	G_76		A1_G_76_7F	A1_G_0_1	0.730495	G_76		Fungi	1970	4	< 2.2e-16
A1_G_76_9B	A1_G0_1B	1	G_76		A1_G_76_8F	A1_G_0_1	0.647056	G_76
B2_G_76_1B	A1_G0_1B	1	G_76		A1_G_76_9F	A1_G_0_1	0.775936	G_76		Post hoc test using Dunn's test
B2_G_76_2B	A1_G0_1B	0.770182	G_76		B2_G_76_1F	A1_G_0_1	0.534005	G_76		Bacteria	P-values were adjested using false discovery rate (FDR) method
B2_G_76_3B	A1_G0_1B	0.534403	G_76		B2_G_76_2F	A1_G_0_1	0.548549	G_76		Comparison	Z	P.unadj	P.adj
B2_G_76_4B	A1_G0_1B	0.887735	G_76		B2_G_76_3F	A1_G_0_1	0.718417	G_76		G_106 - G_120	6.63578	3.22797e-11	3.58663e-11
B2_G_76_5B	A1_G0_1B	1	G_76		B2_G_76_4F	A1_G_0_1	0.634965	G_76		G_106 - G_141	10.3472	4.31013e-25	5.38766e-25
B2_G_76_6B	A1_G0_1B	0.867571	G_76		B2_G_76_5F	A1_G_0_1	0.616342	G_76		G_120 - G_141	3.7114	0.000206117	0.000206117
B2_G_76_7B	A1_G0_1B	1	G_76		B2_G_76_6F	A1_G_0_1	0.735507	G_76		G_106 - G_76	-24.3266	1.02597e-130	2.56493e-130
B2_G_76_8B	A1_G0_1B	1	G_76		B2_G_76_7F	A1_G_0_1	0.498454	G_76		G_120 - G_76	-30.1598	7.98914e-200	3.99457e-199
B2_G_76_9B	A1_G0_1B	1	G_76		B2_G_76_8F	A1_G_0_1	0.691566	G_76		G_141 - G_76	-33.4223	6.51228e-245	6.51228e-244
A1_G_76_1B	A1_G0_2B	0.635827	G_76		B2_G_76_9F	A1_G_0_1	0.706626	G_76		G_106 - G_90	-14.6773	9.00873e-49	1.50146e-48
A1_G_76_2B	A1_G0_2B	0.885888	G_76		A1_G_76_1F	A1_G_0_2	0.841491	G_76		G_120 - G_90	-21.3131	8.58344e-101	1.71669e-100
A1_G_76_3B	A1_G0_2B	0.315953	G_76		A1_G_76_2F	A1_G_0_2	0.756706	G_76		G_141 - G_90	-25.0245	3.30994e-138	1.10331e-137
A1_G_76_4B	A1_G0_2B	0.788493	G_76		A1_G_76_3F	A1_G_0_2	0.663174	G_76		G_76 - G_90	11.4245	3.15448e-30	4.5064e-30
A1_G_76_5B	A1_G0_2B	0.855437	G_76		A1_G_76_4F	A1_G_0_2	0.769314	G_76		Fungi
A1_G_76_6B	A1_G0_2B	0.79401	G_76		A1_G_76_5F	A1_G_0_2	0.510337	G_76		Comparison	Z	P.unadj	P.adj
A1_G_76_8B	A1_G0_2B	0.79638	G_76		A1_G_76_6F	A1_G_0_2	0.667871	G_76		G_106 - G_120	27.0452	4.35115e-161	1.08779e-160
A1_G_76_9B	A1_G0_2B	1	G_76		A1_G_76_7F	A1_G_0_2	0.835536	G_76		G_106 - G_141	25.7017	1.11947e-145	1.86578e-145
B2_G_76_1B	A1_G0_2B	1	G_76		A1_G_76_8F	A1_G_0_2	0.850189	G_76		G_120 - G_141	-1.34351	0.179107	0.199008
B2_G_76_2B	A1_G0_2B	0.680486	G_76		A1_G_76_9F	A1_G_0_2	0.798594	G_76		G_106 - G_76	-7.30749	2.72185e-13	3.88836e-13
B2_G_76_3B	A1_G0_2B	0.477301	G_76		B2_G_76_1F	A1_G_0_2	0.669532	G_76		G_120 - G_76	-31.4974	9.41719e-218	9.41719e-217
B2_G_76_4B	A1_G0_2B	0.893524	G_76		B2_G_76_2F	A1_G_0_2	0.69432	G_76		G_141 - G_76	-30.2958	1.30341e-201	6.51703e-201
B2_G_76_5B	A1_G0_2B	1	G_76		B2_G_76_3F	A1_G_0_2	0.859194	G_76		G_106 - G_90	-1.30954	0.190351	0.190351
B2_G_76_6B	A1_G0_2B	0.87433	G_76		B2_G_76_4F	A1_G_0_2	0.770862	G_76		G_120 - G_90	-28.3547	7.31855e-177	2.43952e-176
B2_G_76_7B	A1_G0_2B	1	G_76		B2_G_76_5F	A1_G_0_2	0.695562	G_76		G_141 - G_90	-27.0112	1.09115e-160	2.18229e-160
B2_G_76_8B	A1_G0_2B	1	G_76		B2_G_76_6F	A1_G_0_2	0.726765	G_76		G_76 - G_90	6.1362	8.45199e-10	1.0565e-09
B2_G_76_9B	A1_G0_2B	1	G_76		B2_G_76_7F	A1_G_0_2	0.670015	G_76
A1_G_76_1B	A1_G0_3B	0.714673	G_76		B2_G_76_8F	A1_G_0_2	0.770261	G_76
A1_G_76_2B	A1_G0_3B	0.886537	G_76		B2_G_76_9F	A1_G_0_2	0.757836	G_76
A1_G_76_3B	A1_G0_3B	0.494479	G_76		A1_G_76_1F	A1_G_0_3	0.783503	G_76
A1_G_76_4B	A1_G0_3B	0.681706	G_76		A1_G_76_2F	A1_G_0_3	0.667833	G_76
A1_G_76_5B	A1_G0_3B	0.856245	G_76		A1_G_76_3F	A1_G_0_3	0.591603	G_76
A1_G_76_6B	A1_G0_3B	0.691879	G_76		A1_G_76_4F	A1_G_0_3	0.687621	G_76
A1_G_76_8B	A1_G0_3B	0.798951	G_76		A1_G_76_5F	A1_G_0_3	0.453593	G_76
A1_G_76_9B	A1_G0_3B	0.933261	G_76		A1_G_76_6F	A1_G_0_3	0.635761	G_76
B2_G_76_1B	A1_G0_3B	0.909629	G_76		A1_G_76_7F	A1_G_0_3	0.815679	G_76
B2_G_76_2B	A1_G0_3B	0.78181	G_76		A1_G_76_8F	A1_G_0_3	0.794591	G_76
B2_G_76_3B	A1_G0_3B	0.45786	G_76		A1_G_76_9F	A1_G_0_3	0.751013	G_76
B2_G_76_4B	A1_G0_3B	0.894131	G_76		B2_G_76_1F	A1_G_0_3	0.613063	G_76
B2_G_76_5B	A1_G0_3B	1	G_76		B2_G_76_2F	A1_G_0_3	0.655827	G_76
B2_G_76_6B	A1_G0_3B	0.87504	G_76		B2_G_76_3F	A1_G_0_3	0.821627	G_76
B2_G_76_7B	A1_G0_3B	1	G_76		B2_G_76_4F	A1_G_0_3	0.740619	G_76
B2_G_76_8B	A1_G0_3B	1	G_76		B2_G_76_5F	A1_G_0_3	0.657837	G_76
B2_G_76_9B	A1_G0_3B	1	G_76		B2_G_76_6F	A1_G_0_3	0.697842	G_76
A1_G_76_1B	A1_G0_4B	0.67157	G_76		B2_G_76_7F	A1_G_0_3	0.675149	G_76
A1_G_76_2B	A1_G0_4B	0.90724	G_76		B2_G_76_8F	A1_G_0_3	0.718833	G_76
A1_G_76_3B	A1_G0_4B	0.441952	G_76		B2_G_76_9F	A1_G_0_3	0.716208	G_76
A1_G_76_4B	A1_G0_4B	0.732985	G_76		A1_G_76_1F	A1_G_0_4	0.824968	G_76
A1_G_76_5B	A1_G0_4B	0.88213	G_76		A1_G_76_2F	A1_G_0_4	0.716902	G_76
A1_G_76_6B	A1_G0_4B	0.749603	G_76		A1_G_76_3F	A1_G_0_4	0.686219	G_76
A1_G_76_8B	A1_G0_4B	0.839368	G_76		A1_G_76_4F	A1_G_0_4	0.743051	G_76
A1_G_76_9B	A1_G0_4B	0.945684	G_76		A1_G_76_5F	A1_G_0_4	0.380098	G_76
B2_G_76_1B	A1_G0_4B	0.933241	G_76		A1_G_76_6F	A1_G_0_4	0.70963	G_76
B2_G_76_2B	A1_G0_4B	0.762931	G_76		A1_G_76_7F	A1_G_0_4	0.851214	G_76
B2_G_76_3B	A1_G0_4B	0.470257	G_76		A1_G_76_8F	A1_G_0_4	0.836281	G_76
B2_G_76_4B	A1_G0_4B	0.913512	G_76		A1_G_76_9F	A1_G_0_4	0.68568	G_76
B2_G_76_5B	A1_G0_4B	1	G_76		B2_G_76_1F	A1_G_0_4	0.706318	G_76
B2_G_76_6B	A1_G0_4B	0.897727	G_76		B2_G_76_2F	A1_G_0_4	0.615027	G_76
B2_G_76_7B	A1_G0_4B	1	G_76		B2_G_76_3F	A1_G_0_4	0.852653	G_76
B2_G_76_8B	A1_G0_4B	1	G_76		B2_G_76_4F	A1_G_0_4	0.752279	G_76
B2_G_76_9B	A1_G0_4B	1	G_76		B2_G_76_5F	A1_G_0_4	0.689851	G_76
A1_G_76_1B	A1_G0_5B	0.688551	G_76		B2_G_76_6F	A1_G_0_4	0.71813	G_76
A1_G_76_2B	A1_G0_5B	0.901379	G_76		B2_G_76_7F	A1_G_0_4	0.670609	G_76
A1_G_76_3B	A1_G0_5B	0.434648	G_76		B2_G_76_8F	A1_G_0_4	0.737274	G_76
A1_G_76_4B	A1_G0_5B	0.726839	G_76		B2_G_76_9F	A1_G_0_4	0.653915	G_76
A1_G_76_5B	A1_G0_5B	0.874787	G_76		A1_G_76_1F	A1_G_0_5	0.890008	G_76
A1_G_76_6B	A1_G0_5B	0.723275	G_76		A1_G_76_2F	A1_G_0_5	0.746132	G_76
A1_G_76_8B	A1_G0_5B	0.820614	G_76		A1_G_76_3F	A1_G_0_5	0.642206	G_76
A1_G_76_9B	A1_G0_5B	0.942178	G_76		A1_G_76_4F	A1_G_0_5	0.781187	G_76
B2_G_76_1B	A1_G0_5B	0.932732	G_76		A1_G_76_5F	A1_G_0_5	0.455499	G_76
B2_G_76_2B	A1_G0_5B	0.807625	G_76		A1_G_76_6F	A1_G_0_5	0.698095	G_76
B2_G_76_3B	A1_G0_5B	0.453943	G_76		A1_G_76_7F	A1_G_0_5	0.886048	G_76
B2_G_76_4B	A1_G0_5B	0.908029	G_76		A1_G_76_8F	A1_G_0_5	0.871726	G_76
B2_G_76_5B	A1_G0_5B	1	G_76		A1_G_76_9F	A1_G_0_5	0.795961	G_76
B2_G_76_6B	A1_G0_5B	0.891299	G_76		B2_G_76_1F	A1_G_0_5	0.671355	G_76
B2_G_76_7B	A1_G0_5B	1	G_76		B2_G_76_2F	A1_G_0_5	0.711989	G_76
B2_G_76_8B	A1_G0_5B	1	G_76		B2_G_76_3F	A1_G_0_5	0.90185	G_76
B2_G_76_9B	A1_G0_5B	1	G_76		B2_G_76_4F	A1_G_0_5	0.812521	G_76
A1_G_76_1B	A1_G0_6B	0.636319	G_76		B2_G_76_5F	A1_G_0_5	0.754345	G_76
A1_G_76_2B	A1_G0_6B	0.910711	G_76		B2_G_76_6F	A1_G_0_5	0.730711	G_76
A1_G_76_3B	A1_G0_6B	0.379855	G_76		B2_G_76_7F	A1_G_0_5	0.721196	G_76
A1_G_76_4B	A1_G0_6B	0.829294	G_76		B2_G_76_8F	A1_G_0_5	0.825604	G_76
A1_G_76_5B	A1_G0_6B	0.886485	G_76		B2_G_76_9F	A1_G_0_5	0.757147	G_76
A1_G_76_6B	A1_G0_6B	0.843871	G_76		A1_G_76_1F	A1_G_0_6	0.935459	G_76
A1_G_76_8B	A1_G0_6B	0.847346	G_76		A1_G_76_2F	A1_G_0_6	0.71382	G_76
A1_G_76_9B	A1_G0_6B	0.947756	G_76		A1_G_76_3F	A1_G_0_6	0.716256	G_76
B2_G_76_1B	A1_G0_6B	0.929068	G_76		A1_G_76_4F	A1_G_0_6	0.763755	G_76
B2_G_76_2B	A1_G0_6B	0.7472	G_76		A1_G_76_5F	A1_G_0_6	0.450319	G_76
B2_G_76_3B	A1_G0_6B	0.553345	G_76		A1_G_76_6F	A1_G_0_6	0.792546	G_76
B2_G_76_4B	A1_G0_6B	0.916759	G_76		A1_G_76_7F	A1_G_0_6	0.932812	G_76
B2_G_76_5B	A1_G0_6B	1	G_76		A1_G_76_8F	A1_G_0_6	0.939294	G_76
B2_G_76_6B	A1_G0_6B	0.901535	G_76		A1_G_76_9F	A1_G_0_6	0.870329	G_76
B2_G_76_7B	A1_G0_6B	1	G_76		B2_G_76_1F	A1_G_0_6	0.602966	G_76
B2_G_76_8B	A1_G0_6B	1	G_76		B2_G_76_2F	A1_G_0_6	0.757877	G_76
B2_G_76_9B	A1_G0_6B	1	G_76		B2_G_76_3F	A1_G_0_6	0.879392	G_76
A1_G_76_1B	A1_G0_7B	0.652943	G_76		B2_G_76_4F	A1_G_0_6	0.86722	G_76
A1_G_76_2B	A1_G0_7B	0.89829	G_76		B2_G_76_5F	A1_G_0_6	0.703705	G_76
A1_G_76_3B	A1_G0_7B	0.401449	G_76		B2_G_76_6F	A1_G_0_6	0.7659	G_76
A1_G_76_4B	A1_G0_7B	0.710492	G_76		B2_G_76_7F	A1_G_0_6	0.7379	G_76
A1_G_76_5B	A1_G0_7B	0.870922	G_76		B2_G_76_8F	A1_G_0_6	0.865675	G_76
A1_G_76_6B	A1_G0_7B	0.735685	G_76		B2_G_76_9F	A1_G_0_6	0.816328	G_76
A1_G_76_8B	A1_G0_7B	0.837981	G_76		A1_G_76_1F	A1_G_0_7	0.795998	G_76
A1_G_76_9B	A1_G0_7B	0.940327	G_76		A1_G_76_2F	A1_G_0_7	0.720004	G_76
B2_G_76_1B	A1_G0_7B	0.919093	G_76		A1_G_76_3F	A1_G_0_7	0.516212	G_76
B2_G_76_2B	A1_G0_7B	0.719762	G_76		A1_G_76_4F	A1_G_0_7	0.625543	G_76
B2_G_76_3B	A1_G0_7B	0.44783	G_76		A1_G_76_5F	A1_G_0_7	0.441103	G_76
B2_G_76_4B	A1_G0_7B	0.905138	G_76		A1_G_76_6F	A1_G_0_7	0.612412	G_76
B2_G_76_5B	A1_G0_7B	1	G_76		A1_G_76_7F	A1_G_0_7	0.880445	G_76
B2_G_76_6B	A1_G0_7B	0.887913	G_76		A1_G_76_8F	A1_G_0_7	0.826706	G_76
B2_G_76_7B	A1_G0_7B	1	G_76		A1_G_76_9F	A1_G_0_7	0.882895	G_76
B2_G_76_8B	A1_G0_7B	1	G_76		B2_G_76_1F	A1_G_0_7	0.656059	G_76
B2_G_76_9B	A1_G0_7B	1	G_76		B2_G_76_2F	A1_G_0_7	0.660517	G_76
A1_G_76_1B	A1_G0_8B	0.51381	G_76		B2_G_76_3F	A1_G_0_7	0.847119	G_76
A1_G_76_2B	A1_G0_8B	0.891056	G_76		B2_G_76_4F	A1_G_0_7	0.740443	G_76
A1_G_76_3B	A1_G0_8B	0.386614	G_76		B2_G_76_5F	A1_G_0_7	0.741825	G_76
A1_G_76_4B	A1_G0_8B	0.796781	G_76		B2_G_76_6F	A1_G_0_7	0.764321	G_76
A1_G_76_5B	A1_G0_8B	0.861883	G_76		B2_G_76_7F	A1_G_0_7	0.631132	G_76
A1_G_76_6B	A1_G0_8B	0.819997	G_76		B2_G_76_8F	A1_G_0_7	0.795654	G_76
A1_G_76_8B	A1_G0_8B	0.823016	G_76		B2_G_76_9F	A1_G_0_7	0.831928	G_76
A1_G_76_9B	A1_G0_8B	0.935982	G_76		A1_G_76_1F	A1_G_0_8	0.754813	G_76
B2_G_76_1B	A1_G0_8B	0.923196	G_76		A1_G_76_2F	A1_G_0_8	0.671842	G_76
B2_G_76_2B	A1_G0_8B	0.718298	G_76		A1_G_76_3F	A1_G_0_8	0.635378	G_76
B2_G_76_3B	A1_G0_8B	0.517237	G_76		A1_G_76_4F	A1_G_0_8	0.690962	G_76
B2_G_76_4B	A1_G0_8B	0.898365	G_76		A1_G_76_5F	A1_G_0_8	0.438943	G_76
B2_G_76_5B	A1_G0_8B	1	G_76		A1_G_76_6F	A1_G_0_8	0.649418	G_76
B2_G_76_6B	A1_G0_8B	0.879988	G_76		A1_G_76_7F	A1_G_0_8	0.781382	G_76
B2_G_76_7B	A1_G0_8B	1	G_76		A1_G_76_8F	A1_G_0_8	0.726456	G_76
B2_G_76_8B	A1_G0_8B	1	G_76		A1_G_76_9F	A1_G_0_8	0.774709	G_76
B2_G_76_9B	A1_G0_8B	1	G_76		B2_G_76_1F	A1_G_0_8	0.621334	G_76
A1_G_76_1B	A1_G0_9B	0.698729	G_76		B2_G_76_2F	A1_G_0_8	0.612228	G_76
A1_G_76_2B	A1_G0_9B	0.911522	G_76		B2_G_76_3F	A1_G_0_8	0.782841	G_76
A1_G_76_3B	A1_G0_9B	0.452366	G_76		B2_G_76_4F	A1_G_0_8	0.684502	G_76
A1_G_76_4B	A1_G0_9B	0.743928	G_76		B2_G_76_5F	A1_G_0_8	0.625533	G_76
A1_G_76_5B	A1_G0_9B	0.887503	G_76		B2_G_76_6F	A1_G_0_8	0.763243	G_76
A1_G_76_6B	A1_G0_9B	0.754444	G_76		B2_G_76_7F	A1_G_0_8	0.597547	G_76
A1_G_76_8B	A1_G0_9B	0.842582	G_76		B2_G_76_8F	A1_G_0_8	0.689458	G_76
A1_G_76_9B	A1_G0_9B	0.948239	G_76		B2_G_76_9F	A1_G_0_8	0.735922	G_76
B2_G_76_1B	A1_G0_9B	0.929719	G_76		A1_G_76_1F	A1_G_0_9	0.878071	G_76
B2_G_76_2B	A1_G0_9B	0.767696	G_76		A1_G_76_2F	A1_G_0_9	0.758788	G_76
B2_G_76_3B	A1_G0_9B	0.488165	G_76		A1_G_76_3F	A1_G_0_9	0.635121	G_76
B2_G_76_4B	A1_G0_9B	0.917517	G_76		A1_G_76_4F	A1_G_0_9	0.694585	G_76
B2_G_76_5B	A1_G0_9B	1	G_76		A1_G_76_5F	A1_G_0_9	0.493746	G_76
B2_G_76_6B	A1_G0_9B	0.902426	G_76		A1_G_76_6F	A1_G_0_9	0.675598	G_76
B2_G_76_7B	A1_G0_9B	1	G_76		A1_G_76_7F	A1_G_0_9	0.875904	G_76
B2_G_76_8B	A1_G0_9B	1	G_76		A1_G_76_8F	A1_G_0_9	0.88496	G_76
B2_G_76_9B	A1_G0_9B	1	G_76		A1_G_76_9F	A1_G_0_9	0.878032	G_76
B2_G_76_1B	B2_G0_1B	0.917611	G_76		B2_G_76_1F	A1_G_0_9	0.60481	G_76
B2_G_76_2B	B2_G0_1B	0.713787	G_76		B2_G_76_2F	A1_G_0_9	0.716325	G_76
B2_G_76_3B	B2_G0_1B	0.507632	G_76		B2_G_76_3F	A1_G_0_9	0.892066	G_76
B2_G_76_4B	B2_G0_1B	0.903412	G_76		B2_G_76_4F	A1_G_0_9	0.859587	G_76
B2_G_76_5B	B2_G0_1B	1	G_76		B2_G_76_5F	A1_G_0_9	0.756958	G_76
B2_G_76_6B	B2_G0_1B	0.885894	G_76		B2_G_76_6F	A1_G_0_9	0.782624	G_76
B2_G_76_7B	B2_G0_1B	1	G_76		B2_G_76_7F	A1_G_0_9	0.697088	G_76
B2_G_76_8B	B2_G0_1B	1	G_76		B2_G_76_8F	A1_G_0_9	0.807468	G_76
B2_G_76_9B	B2_G0_1B	1	G_76		B2_G_76_9F	A1_G_0_9	0.825842	G_76
B2_G_76_1B	B2_G0_2B	0.914475	G_76		B2_G_76_1F	B2_G_0_1	0.599861	G_76
B2_G_76_2B	B2_G0_2B	0.78285	G_76		B2_G_76_2F	B2_G_0_1	0.543168	G_76
B2_G_76_3B	B2_G0_2B	0.452283	G_76		B2_G_76_3F	B2_G_0_1	0.727735	G_76
B2_G_76_4B	B2_G0_2B	0.894699	G_76		B2_G_76_4F	B2_G_0_1	0.638719	G_76
B2_G_76_5B	B2_G0_2B	1	G_76		B2_G_76_5F	B2_G_0_1	0.671372	G_76
B2_G_76_6B	B2_G0_2B	0.875703	G_76		B2_G_76_6F	B2_G_0_1	0.625198	G_76
B2_G_76_7B	B2_G0_2B	1	G_76		B2_G_76_7F	B2_G_0_1	0.562986	G_76
B2_G_76_8B	B2_G0_2B	1	G_76		B2_G_76_8F	B2_G_0_1	0.728544	G_76
B2_G_76_9B	B2_G0_2B	1	G_76		B2_G_76_9F	B2_G_0_1	0.679283	G_76
B2_G_76_1B	B2_G0_3B	0.936622	G_76		B2_G_76_1F	B2_G_0_2	0.646414	G_76
B2_G_76_2B	B2_G0_3B	0.737395	G_76		B2_G_76_2F	B2_G_0_2	0.772107	G_76
B2_G_76_3B	B2_G0_3B	0.475437	G_76		B2_G_76_3F	B2_G_0_2	0.925657	G_76
B2_G_76_4B	B2_G0_3B	0.910621	G_76		B2_G_76_4F	B2_G_0_2	0.822739	G_76
B2_G_76_5B	B2_G0_3B	1	G_76		B2_G_76_5F	B2_G_0_2	0.764949	G_76
B2_G_76_6B	B2_G0_3B	0.894337	G_76		B2_G_76_6F	B2_G_0_2	0.80704	G_76
B2_G_76_7B	B2_G0_3B	1	G_76		B2_G_76_7F	B2_G_0_2	0.713941	G_76
B2_G_76_8B	B2_G0_3B	1	G_76		B2_G_76_8F	B2_G_0_2	0.840504	G_76
B2_G_76_9B	B2_G0_3B	1	G_76		B2_G_76_9F	B2_G_0_2	0.809326	G_76
B2_G_76_1B	B2_G0_4B	1	G_76		B2_G_76_1F	B2_G_0_3	0.8002	G_76
B2_G_76_2B	B2_G0_4B	0.611051	G_76		B2_G_76_2F	B2_G_0_3	0.752619	G_76
B2_G_76_3B	B2_G0_4B	0.321461	G_76		B2_G_76_3F	B2_G_0_3	0.936231	G_76
B2_G_76_4B	B2_G0_4B	0.866713	G_76		B2_G_76_4F	B2_G_0_3	0.819192	G_76
B2_G_76_5B	B2_G0_4B	1	G_76		B2_G_76_5F	B2_G_0_3	0.6327	G_76
B2_G_76_6B	B2_G0_4B	0.843087	G_76		B2_G_76_6F	B2_G_0_3	0.884622	G_76
B2_G_76_7B	B2_G0_4B	1	G_76		B2_G_76_7F	B2_G_0_3	0.696163	G_76
B2_G_76_8B	B2_G0_4B	1	G_76		B2_G_76_8F	B2_G_0_3	0.8392	G_76
B2_G_76_9B	B2_G0_4B	1	G_76		B2_G_76_9F	B2_G_0_3	0.779479	G_76
B2_G_76_1B	B2_G0_5B	0.922053	G_76		B2_G_76_1F	B2_G_0_4	0.604035	G_76
B2_G_76_2B	B2_G0_5B	0.710194	G_76		B2_G_76_2F	B2_G_0_4	0.575799	G_76
B2_G_76_3B	B2_G0_5B	0.532474	G_76		B2_G_76_3F	B2_G_0_4	0.801982	G_76
B2_G_76_4B	B2_G0_5B	0.904549	G_76		B2_G_76_4F	B2_G_0_4	0.732193	G_76
B2_G_76_5B	B2_G0_5B	1	G_76		B2_G_76_5F	B2_G_0_4	0.582692	G_76
B2_G_76_6B	B2_G0_5B	0.887224	G_76		B2_G_76_6F	B2_G_0_4	0.646676	G_76
B2_G_76_7B	B2_G0_5B	1	G_76		B2_G_76_7F	B2_G_0_4	0.650264	G_76
B2_G_76_8B	B2_G0_5B	1	G_76		B2_G_76_8F	B2_G_0_4	0.690214	G_76
B2_G_76_9B	B2_G0_5B	1	G_76		B2_G_76_9F	B2_G_0_4	0.65345	G_76
B2_G_76_1B	B2_G0_6B	0.920264	G_76		B2_G_76_1F	B2_G_0_5	0.696459	G_76
B2_G_76_2B	B2_G0_6B	0.728643	G_76		B2_G_76_2F	B2_G_0_5	0.568965	G_76
B2_G_76_3B	B2_G0_6B	0.527697	G_76		B2_G_76_3F	B2_G_0_5	0.838996	G_76
B2_G_76_4B	B2_G0_6B	0.906501	G_76		B2_G_76_4F	B2_G_0_5	0.844086	G_76
B2_G_76_5B	B2_G0_6B	1	G_76		B2_G_76_5F	B2_G_0_5	0.73418	G_76
B2_G_76_6B	B2_G0_6B	0.88951	G_76		B2_G_76_6F	B2_G_0_5	0.698935	G_76
B2_G_76_7B	B2_G0_6B	1	G_76		B2_G_76_7F	B2_G_0_5	0.640149	G_76
B2_G_76_8B	B2_G0_6B	1	G_76		B2_G_76_8F	B2_G_0_5	0.695107	G_76
B2_G_76_9B	B2_G0_6B	1	G_76		B2_G_76_9F	B2_G_0_5	0.606428	G_76
B2_G_76_1B	B2_G0_7B	1	G_76		B2_G_76_1F	B2_G_0_6	0.575824	G_76
B2_G_76_2B	B2_G0_7B	0.759672	G_76		B2_G_76_2F	B2_G_0_6	0.56699	G_76
B2_G_76_3B	B2_G0_7B	0.430283	G_76		B2_G_76_3F	B2_G_0_6	0.807792	G_76
B2_G_76_4B	B2_G0_7B	1	G_76		B2_G_76_4F	B2_G_0_6	0.722747	G_76
B2_G_76_5B	B2_G0_7B	1	G_76		B2_G_76_5F	B2_G_0_6	0.692961	G_76
B2_G_76_6B	B2_G0_7B	0.86074	G_76		B2_G_76_6F	B2_G_0_6	0.610505	G_76
B2_G_76_7B	B2_G0_7B	1	G_76		B2_G_76_7F	B2_G_0_6	0.649084	G_76
B2_G_76_8B	B2_G0_7B	1	G_76		B2_G_76_8F	B2_G_0_6	0.693586	G_76
B2_G_76_9B	B2_G0_7B	1	G_76		B2_G_76_9F	B2_G_0_6	0.630671	G_76
B2_G_76_1B	B2_G0_8B	0.917944	G_76		B2_G_76_1F	B2_G_0_7	0.500472	G_76
B2_G_76_2B	B2_G0_8B	0.804944	G_76		B2_G_76_2F	B2_G_0_7	0.603073	G_76
B2_G_76_3B	B2_G0_8B	0.523	G_76		B2_G_76_3F	B2_G_0_7	0.804282	G_76
B2_G_76_4B	B2_G0_8B	0.9038	G_76		B2_G_76_4F	B2_G_0_7	0.783889	G_76
B2_G_76_5B	B2_G0_8B	1	G_76		B2_G_76_5F	B2_G_0_7	0.625518	G_76
B2_G_76_6B	B2_G0_8B	0.886347	G_76		B2_G_76_6F	B2_G_0_7	0.672268	G_76
B2_G_76_7B	B2_G0_8B	1	G_76		B2_G_76_7F	B2_G_0_7	0.624176	G_76
B2_G_76_8B	B2_G0_8B	1	G_76		B2_G_76_8F	B2_G_0_7	0.666201	G_76
B2_G_76_9B	B2_G0_8B	1	G_76		B2_G_76_9F	B2_G_0_7	0.60187	G_76
B2_G_76_1B	B2_G0_9B	1	G_76		B2_G_76_1F	B2_G_0_8	0.562961	G_76
B2_G_76_2B	B2_G0_9B	0.6701	G_76		B2_G_76_2F	B2_G_0_8	0.570037	G_76
B2_G_76_3B	B2_G0_9B	0.446821	G_76		B2_G_76_3F	B2_G_0_8	0.760771	G_76
B2_G_76_4B	B2_G0_9B	0.889608	G_76		B2_G_76_4F	B2_G_0_8	0.67502	G_76
B2_G_76_5B	B2_G0_9B	1	G_76		B2_G_76_5F	B2_G_0_8	0.601679	G_76
B2_G_76_6B	B2_G0_9B	0.869757	G_76		B2_G_76_6F	B2_G_0_8	0.65399	G_76
B2_G_76_7B	B2_G0_9B	1	G_76		B2_G_76_7F	B2_G_0_8	0.610061	G_76
B2_G_76_8B	B2_G0_9B	1	G_76		B2_G_76_8F	B2_G_0_8	0.663693	G_76
B2_G_76_9B	B2_G0_9B	1	G_76		B2_G_76_9F	B2_G_0_8	0.695536	G_76
B2_G0_1B	A1_G_76_1B	0.643888	G_76		B2_G_76_1F	B2_G_0_9	0.696215	G_76
B2_G0_2B	A1_G_76_1B	0.65263	G_76		B2_G_76_2F	B2_G_0_9	0.785132	G_76
B2_G0_3B	A1_G_76_1B	0.603915	G_76		B2_G_76_3F	B2_G_0_9	0.968498	G_76
B2_G0_4B	A1_G_76_1B	0.636419	G_76		B2_G_76_4F	B2_G_0_9	0.883077	G_76
B2_G0_5B	A1_G_76_1B	0.718927	G_76		B2_G_76_5F	B2_G_0_9	0.800508	G_76
B2_G0_6B	A1_G_76_1B	0.659851	G_76		B2_G_76_6F	B2_G_0_9	0.804963	G_76
B2_G0_7B	A1_G_76_1B	0.582587	G_76		B2_G_76_7F	B2_G_0_9	0.788257	G_76
B2_G0_8B	A1_G_76_1B	0.745982	G_76		B2_G_76_8F	B2_G_0_9	0.925984	G_76
B2_G0_9B	A1_G_76_1B	0.626388	G_76		B2_G_76_9F	B2_G_0_9	0.825386	G_76
C3_G0_1B	A1_G_76_1B	0.696002	G_76		B2_G_0_1	A1_G_76_1F	0.784825	G_76
C3_G0_2B	A1_G_76_1B	0.605242	G_76		B2_G_0_2	A1_G_76_1F	0.915094	G_76
C3_G0_3B	A1_G_76_1B	0.610063	G_76		B2_G_0_3	A1_G_76_1F	0.925735	G_76
C3_G0_4B	A1_G_76_1B	0.616809	G_76		B2_G_0_4	A1_G_76_1F	0.74298	G_76
C3_G0_5B	A1_G_76_1B	0.558063	G_76		B2_G_0_5	A1_G_76_1F	0.796839	G_76
C3_G0_6B	A1_G_76_1B	0.63456	G_76		B2_G_0_6	A1_G_76_1F	0.751985	G_76
C3_G0_7B	A1_G_76_1B	0.607706	G_76		B2_G_0_7	A1_G_76_1F	0.732668	G_76
C3_G0_8B	A1_G_76_1B	0.627293	G_76		B2_G_0_8	A1_G_76_1F	0.729476	G_76
C3_G0_9B	A1_G_76_1B	0.658946	G_76		B2_G_0_9	A1_G_76_1F	0.977087	G_76
B2_G0_1B	A1_G_76_2B	0.896447	G_76		C3_G_0_1	A1_G_76_1F	0.98986	G_76
B2_G0_2B	A1_G_76_2B	0.887143	G_76		C3_G_0_2	A1_G_76_1F	0.723442	G_76
B2_G0_3B	A1_G_76_2B	0.904149	G_76		C3_G_0_3	A1_G_76_1F	0.660965	G_76
B2_G0_4B	A1_G_76_2B	0.8573	G_76		C3_G_0_4	A1_G_76_1F	0.636607	G_76
B2_G0_5B	A1_G_76_2B	0.897662	G_76		C3_G_0_5	A1_G_76_1F	0.769344	G_76
B2_G0_6B	A1_G_76_2B	0.899747	G_76		C3_G_0_6	A1_G_76_1F	0.768979	G_76
B2_G0_7B	A1_G_76_2B	0.873464	G_76		C3_G_0_7	A1_G_76_1F	0.95155	G_76
B2_G0_8B	A1_G_76_2B	0.896861	G_76		C3_G_0_8	A1_G_76_1F	0.906655	G_76
B2_G0_9B	A1_G_76_2B	0.881709	G_76		C3_G_0_9	A1_G_76_1F	0.65116	G_76
C3_G0_1B	A1_G_76_2B	0.887045	G_76		B2_G_0_1	A1_G_76_2F	0.64708	G_76
C3_G0_2B	A1_G_76_2B	0.902361	G_76		B2_G_0_2	A1_G_76_2F	0.712349	G_76
C3_G0_3B	A1_G_76_2B	0.876972	G_76		B2_G_0_3	A1_G_76_2F	0.677922	G_76
C3_G0_4B	A1_G_76_2B	0.907114	G_76		B2_G_0_4	A1_G_76_2F	0.679076	G_76
C3_G0_5B	A1_G_76_2B	0.863589	G_76		B2_G_0_5	A1_G_76_2F	0.789797	G_76
C3_G0_6B	A1_G_76_2B	0.8848	G_76		B2_G_0_6	A1_G_76_2F	0.625822	G_76
C3_G0_7B	A1_G_76_2B	0.902029	G_76		B2_G_0_7	A1_G_76_2F	0.6392	G_76
C3_G0_8B	A1_G_76_2B	0.869599	G_76		B2_G_0_8	A1_G_76_2F	0.647949	G_76
C3_G0_9B	A1_G_76_2B	0.891624	G_76		B2_G_0_9	A1_G_76_2F	0.768396	G_76
B2_G0_1B	A1_G_76_3B	0.379449	G_76		C3_G_0_1	A1_G_76_2F	0.739582	G_76
B2_G0_2B	A1_G_76_3B	0.453132	G_76		C3_G_0_2	A1_G_76_2F	0.608639	G_76
B2_G0_3B	A1_G_76_3B	0.420351	G_76		C3_G_0_3	A1_G_76_2F	0.65794	G_76
B2_G0_4B	A1_G_76_3B	0.317348	G_76		C3_G_0_4	A1_G_76_2F	0.675382	G_76
B2_G0_5B	A1_G_76_3B	0.385454	G_76		C3_G_0_5	A1_G_76_2F	0.679889	G_76
B2_G0_6B	A1_G_76_3B	0.395765	G_76		C3_G_0_6	A1_G_76_2F	0.720516	G_76
B2_G0_7B	A1_G_76_3B	0.549696	G_76		C3_G_0_7	A1_G_76_2F	0.752122	G_76
B2_G0_8B	A1_G_76_3B	0.412553	G_76		C3_G_0_8	A1_G_76_2F	0.725766	G_76
B2_G0_9B	A1_G_76_3B	0.390711	G_76		C3_G_0_9	A1_G_76_2F	0.595265	G_76
C3_G0_1B	A1_G_76_3B	0.34155	G_76		B2_G_0_1	A1_G_76_3F	0.539013	G_76
C3_G0_2B	A1_G_76_3B	0.413549	G_76		B2_G_0_2	A1_G_76_3F	0.565157	G_76
C3_G0_3B	A1_G_76_3B	0.364651	G_76		B2_G_0_3	A1_G_76_3F	0.761535	G_76
C3_G0_4B	A1_G_76_3B	0.469911	G_76		B2_G_0_4	A1_G_76_3F	0.593698	G_76
C3_G0_5B	A1_G_76_3B	0.277281	G_76		B2_G_0_5	A1_G_76_3F	0.769424	G_76
C3_G0_6B	A1_G_76_3B	0.357789	G_76		B2_G_0_6	A1_G_76_3F	0.572449	G_76
C3_G0_7B	A1_G_76_3B	0.429976	G_76		B2_G_0_7	A1_G_76_3F	0.568621	G_76
C3_G0_8B	A1_G_76_3B	0.386783	G_76		B2_G_0_8	A1_G_76_3F	0.540417	G_76
C3_G0_9B	A1_G_76_3B	0.515847	G_76		B2_G_0_9	A1_G_76_3F	0.69036	G_76
B2_G0_1B	A1_G_76_4B	0.805541	G_76		C3_G_0_1	A1_G_76_3F	0.74218	G_76
B2_G0_2B	A1_G_76_4B	0.683169	G_76		C3_G_0_2	A1_G_76_3F	0.53445	G_76
B2_G0_3B	A1_G_76_4B	0.745206	G_76		C3_G_0_3	A1_G_76_3F	0.542129	G_76
B2_G0_4B	A1_G_76_4B	0.613583	G_76		C3_G_0_4	A1_G_76_3F	0.63998	G_76
B2_G0_5B	A1_G_76_4B	0.754114	G_76		C3_G_0_5	A1_G_76_3F	0.571215	G_76
B2_G0_6B	A1_G_76_4B	0.81096	G_76		C3_G_0_6	A1_G_76_3F	0.602056	G_76
B2_G0_7B	A1_G_76_4B	0.65065	G_76		C3_G_0_7	A1_G_76_3F	0.695316	G_76
B2_G0_8B	A1_G_76_4B	0.706947	G_76		C3_G_0_8	A1_G_76_3F	0.6731	G_76
B2_G0_9B	A1_G_76_4B	0.760373	G_76		C3_G_0_9	A1_G_76_3F	0.611795	G_76
C3_G0_1B	A1_G_76_4B	0.791963	G_76		B2_G_0_1	A1_G_76_4F	0.656971	G_76
C3_G0_2B	A1_G_76_4B	0.815286	G_76		B2_G_0_2	A1_G_76_4F	0.665981	G_76
C3_G0_3B	A1_G_76_4B	0.616985	G_76		B2_G_0_3	A1_G_76_4F	0.82239	G_76
C3_G0_4B	A1_G_76_4B	0.705907	G_76		B2_G_0_4	A1_G_76_4F	0.70179	G_76
C3_G0_5B	A1_G_76_4B	0.855724	G_76		B2_G_0_5	A1_G_76_4F	0.711084	G_76
C3_G0_6B	A1_G_76_4B	0.69489	G_76		B2_G_0_6	A1_G_76_4F	0.681502	G_76
C3_G0_7B	A1_G_76_4B	0.719827	G_76		B2_G_0_7	A1_G_76_4F	0.575533	G_76
C3_G0_8B	A1_G_76_4B	0.641654	G_76		B2_G_0_8	A1_G_76_4F	0.660785	G_76
C3_G0_9B	A1_G_76_4B	0.694063	G_76		B2_G_0_9	A1_G_76_4F	0.786147	G_76
B2_G0_1B	A1_G_76_5B	0.868617	G_76		C3_G_0_1	A1_G_76_4F	0.806307	G_76
B2_G0_2B	A1_G_76_5B	0.857001	G_76		C3_G_0_2	A1_G_76_4F	0.574506	G_76
B2_G0_3B	A1_G_76_5B	0.878256	G_76		C3_G_0_3	A1_G_76_4F	0.622666	G_76
B2_G0_4B	A1_G_76_5B	0.819948	G_76		C3_G_0_4	A1_G_76_4F	0.646869	G_76
B2_G0_5B	A1_G_76_5B	0.870135	G_76		C3_G_0_5	A1_G_76_4F	0.583308	G_76
B2_G0_6B	A1_G_76_5B	0.872744	G_76		C3_G_0_6	A1_G_76_4F	0.692746	G_76
B2_G0_7B	A1_G_76_5B	0.839978	G_76		C3_G_0_7	A1_G_76_4F	0.781706	G_76
B2_G0_8B	A1_G_76_5B	0.869134	G_76		C3_G_0_8	A1_G_76_4F	0.784153	G_76
B2_G0_9B	A1_G_76_5B	0.850231	G_76		C3_G_0_9	A1_G_76_4F	0.616425	G_76
C3_G0_1B	A1_G_76_5B	0.856878	G_76		B2_G_0_1	A1_G_76_5F	0.365841	G_76
C3_G0_2B	A1_G_76_5B	0.876016	G_76		B2_G_0_2	A1_G_76_5F	0.479863	G_76
C3_G0_3B	A1_G_76_5B	0.844337	G_76		B2_G_0_3	A1_G_76_5F	0.504313	G_76
C3_G0_4B	A1_G_76_5B	0.881973	G_76		B2_G_0_4	A1_G_76_5F	0.396066	G_76
C3_G0_5B	A1_G_76_5B	0.82773	G_76		B2_G_0_5	A1_G_76_5F	0.428723	G_76
C3_G0_6B	A1_G_76_5B	0.85408	G_76		B2_G_0_6	A1_G_76_5F	0.335363	G_76
C3_G0_7B	A1_G_76_5B	0.875601	G_76		B2_G_0_7	A1_G_76_5F	0.397898	G_76
C3_G0_8B	A1_G_76_5B	0.83518	G_76		B2_G_0_8	A1_G_76_5F	0.414816	G_76
C3_G0_9B	A1_G_76_5B	0.862592	G_76		B2_G_0_9	A1_G_76_5F	0.495431	G_76
B2_G0_1B	A1_G_76_6B	0.815948	G_76		C3_G_0_1	A1_G_76_5F	0.42704	G_76
B2_G0_2B	A1_G_76_6B	0.689973	G_76		C3_G_0_2	A1_G_76_5F	0.342189	G_76
B2_G0_3B	A1_G_76_6B	0.752811	G_76		C3_G_0_3	A1_G_76_5F	0.388997	G_76
B2_G0_4B	A1_G_76_6B	0.658089	G_76		C3_G_0_4	A1_G_76_5F	0.398759	G_76
B2_G0_5B	A1_G_76_6B	0.823727	G_76		C3_G_0_5	A1_G_76_5F	0.372135	G_76
B2_G0_6B	A1_G_76_6B	0.824545	G_76		C3_G_0_6	A1_G_76_5F	0.459405	G_76
B2_G0_7B	A1_G_76_6B	0.669272	G_76		C3_G_0_7	A1_G_76_5F	0.541868	G_76
B2_G0_8B	A1_G_76_6B	0.718095	G_76		C3_G_0_8	A1_G_76_5F	0.515753	G_76
B2_G0_9B	A1_G_76_6B	0.764459	G_76		C3_G_0_9	A1_G_76_5F	0.407117	G_76
C3_G0_1B	A1_G_76_6B	0.79911	G_76		B2_G_0_1	A1_G_76_6F	0.539465	G_76
C3_G0_2B	A1_G_76_6B	0.827669	G_76		B2_G_0_2	A1_G_76_6F	0.724647	G_76
C3_G0_3B	A1_G_76_6B	0.712317	G_76		B2_G_0_3	A1_G_76_6F	0.7989	G_76
C3_G0_4B	A1_G_76_6B	0.752805	G_76		B2_G_0_4	A1_G_76_6F	0.585924	G_76
C3_G0_5B	A1_G_76_6B	0.901999	G_76		B2_G_0_5	A1_G_76_6F	0.691593	G_76
C3_G0_6B	A1_G_76_6B	0.713355	G_76		B2_G_0_6	A1_G_76_6F	0.607724	G_76
C3_G0_7B	A1_G_76_6B	0.720202	G_76		B2_G_0_7	A1_G_76_6F	0.596032	G_76
C3_G0_8B	A1_G_76_6B	0.663976	G_76		B2_G_0_8	A1_G_76_6F	0.54706	G_76
C3_G0_9B	A1_G_76_6B	0.713892	G_76		B2_G_0_9	A1_G_76_6F	0.790937	G_76
B2_G0_1B	A1_G_76_8B	0.822982	G_76		C3_G_0_1	A1_G_76_6F	0.856749	G_76
B2_G0_2B	A1_G_76_8B	0.794832	G_76		C3_G_0_2	A1_G_76_6F	0.591733	G_76
B2_G0_3B	A1_G_76_8B	0.832226	G_76		C3_G_0_3	A1_G_76_6F	0.481381	G_76
B2_G0_4B	A1_G_76_8B	0.790205	G_76		C3_G_0_4	A1_G_76_6F	0.601456	G_76
B2_G0_5B	A1_G_76_8B	0.83108	G_76		C3_G_0_5	A1_G_76_6F	0.586095	G_76
B2_G0_6B	A1_G_76_8B	0.828732	G_76		C3_G_0_6	A1_G_76_6F	0.577263	G_76
B2_G0_7B	A1_G_76_8B	0.779057	G_76		C3_G_0_7	A1_G_76_6F	0.643336	G_76
B2_G0_8B	A1_G_76_8B	0.81961	G_76		C3_G_0_8	A1_G_76_6F	0.71736	G_76
B2_G0_9B	A1_G_76_8B	0.783991	G_76		C3_G_0_9	A1_G_76_6F	0.595298	G_76
C3_G0_1B	A1_G_76_8B	0.803065	G_76		B2_G_0_1	A1_G_76_7F	0.716772	G_76
C3_G0_2B	A1_G_76_8B	0.835698	G_76		B2_G_0_2	A1_G_76_7F	0.911471	G_76
C3_G0_3B	A1_G_76_8B	0.81731	G_76		B2_G_0_3	A1_G_76_7F	0.92204	G_76
C3_G0_4B	A1_G_76_8B	0.847824	G_76		B2_G_0_4	A1_G_76_7F	0.792564	G_76
C3_G0_5B	A1_G_76_8B	0.798904	G_76		B2_G_0_5	A1_G_76_7F	0.83431	G_76
C3_G0_6B	A1_G_76_8B	0.816501	G_76		B2_G_0_6	A1_G_76_7F	0.807708	G_76
C3_G0_7B	A1_G_76_8B	0.819487	G_76		B2_G_0_7	A1_G_76_7F	0.793164	G_76
C3_G0_8B	A1_G_76_8B	0.784497	G_76		B2_G_0_8	A1_G_76_7F	0.774358	G_76
C3_G0_9B	A1_G_76_8B	0.815977	G_76		B2_G_0_9	A1_G_76_7F	0.963567	G_76
B2_G0_1B	A1_G_76_9B	0.939221	G_76		C3_G_0_1	A1_G_76_7F	0.989446	G_76
B2_G0_2B	A1_G_76_9B	0.933626	G_76		C3_G_0_2	A1_G_76_7F	0.787617	G_76
B2_G0_3B	A1_G_76_9B	0.943836	G_76		C3_G_0_3	A1_G_76_7F	0.737947	G_76
B2_G0_4B	A1_G_76_9B	1	G_76		C3_G_0_4	A1_G_76_7F	0.780385	G_76
B2_G0_5B	A1_G_76_9B	0.93995	G_76		C3_G_0_5	A1_G_76_7F	0.762529	G_76
B2_G0_6B	A1_G_76_9B	0.9412	G_76		C3_G_0_6	A1_G_76_7F	0.770193	G_76
B2_G0_7B	A1_G_76_9B	1	G_76		C3_G_0_7	A1_G_76_7F	0.829438	G_76
B2_G0_8B	A1_G_76_9B	0.93947	G_76		C3_G_0_8	A1_G_76_7F	0.854903	G_76
B2_G0_9B	A1_G_76_9B	1	G_76		C3_G_0_9	A1_G_76_7F	0.757106	G_76
C3_G0_1B	A1_G_76_9B	0.933567	G_76		B2_G_0_1	A1_G_76_8F	0.711892	G_76
C3_G0_2B	A1_G_76_9B	0.942766	G_76		B2_G_0_2	A1_G_76_8F	0.920322	G_76
C3_G0_3B	A1_G_76_9B	0.938116	G_76		B2_G_0_3	A1_G_76_8F	0.930982	G_76
C3_G0_4B	A1_G_76_9B	1	G_76		B2_G_0_4	A1_G_76_8F	0.765922	G_76
C3_G0_5B	A1_G_76_9B	0.919358	G_76		B2_G_0_5	A1_G_76_8F	0.811344	G_76
C3_G0_6B	A1_G_76_9B	1	G_76		B2_G_0_6	A1_G_76_8F	0.776812	G_76
C3_G0_7B	A1_G_76_9B	0.942567	G_76		B2_G_0_7	A1_G_76_8F	0.754528	G_76
C3_G0_8B	A1_G_76_9B	1	G_76		B2_G_0_8	A1_G_76_8F	0.732168	G_76
C3_G0_9B	A1_G_76_9B	0.936324	G_76		B2_G_0_9	A1_G_76_8F	0.96661	G_76
C3_G0_1B	B2_G_76_1B	0.910039	G_76		C3_G_0_1	A1_G_76_8F	0.990459	G_76
C3_G0_2B	B2_G_76_1B	0.931822	G_76		C3_G_0_2	A1_G_76_8F	0.731436	G_76
C3_G0_3B	B2_G_76_1B	0.938937	G_76		C3_G_0_3	A1_G_76_8F	0.693891	G_76
C3_G0_4B	B2_G_76_1B	1	G_76		C3_G_0_4	A1_G_76_8F	0.702701	G_76
C3_G0_5B	B2_G_76_1B	0.891082	G_76		C3_G_0_5	A1_G_76_8F	0.766095	G_76
C3_G0_6B	B2_G_76_1B	1	G_76		C3_G_0_6	A1_G_76_8F	0.704647	G_76
C3_G0_7B	B2_G_76_1B	0.922099	G_76		C3_G_0_7	A1_G_76_8F	0.844726	G_76
C3_G0_8B	B2_G_76_1B	1	G_76		C3_G_0_8	A1_G_76_8F	0.868174	G_76
C3_G0_9B	B2_G_76_1B	0.934719	G_76		C3_G_0_9	A1_G_76_8F	0.682502	G_76
C3_G0_1B	B2_G_76_2B	0.683374	G_76		B2_G_0_1	A1_G_76_9F	0.804175	G_76
C3_G0_2B	B2_G_76_2B	0.722243	G_76		B2_G_0_2	A1_G_76_9F	0.86458	G_76
C3_G0_3B	B2_G_76_2B	0.669764	G_76		B2_G_0_3	A1_G_76_9F	0.839281	G_76
C3_G0_4B	B2_G_76_2B	0.734541	G_76		B2_G_0_4	A1_G_76_9F	0.738705	G_76
C3_G0_5B	B2_G_76_2B	0.626006	G_76		B2_G_0_5	A1_G_76_9F	0.63311	G_76
C3_G0_6B	B2_G_76_2B	0.68439	G_76		B2_G_0_6	A1_G_76_9F	0.705286	G_76
C3_G0_7B	B2_G_76_2B	0.721387	G_76		B2_G_0_7	A1_G_76_9F	0.672203	G_76
C3_G0_8B	B2_G_76_2B	0.75323	G_76		B2_G_0_8	A1_G_76_9F	0.740287	G_76
C3_G0_9B	B2_G_76_2B	0.790576	G_76		B2_G_0_9	A1_G_76_9F	0.890936	G_76
C3_G0_1B	B2_G_76_3B	0.506459	G_76		C3_G_0_1	A1_G_76_9F	0.871116	G_76
C3_G0_2B	B2_G_76_3B	0.527491	G_76		C3_G_0_2	A1_G_76_9F	0.760349	G_76
C3_G0_3B	B2_G_76_3B	0.43999	G_76		C3_G_0_3	A1_G_76_9F	0.672246	G_76
C3_G0_4B	B2_G_76_3B	0.454595	G_76		C3_G_0_4	A1_G_76_9F	0.734755	G_76
C3_G0_5B	B2_G_76_3B	0.548816	G_76		C3_G_0_5	A1_G_76_9F	0.746464	G_76
C3_G0_6B	B2_G_76_3B	0.438293	G_76		C3_G_0_6	A1_G_76_9F	0.77994	G_76
C3_G0_7B	B2_G_76_3B	0.465894	G_76		C3_G_0_7	A1_G_76_9F	0.881368	G_76
C3_G0_8B	B2_G_76_3B	0.404818	G_76		C3_G_0_8	A1_G_76_9F	0.878455	G_76
C3_G0_9B	B2_G_76_3B	0.46933	G_76		C3_G_0_9	A1_G_76_9F	0.698621	G_76
C3_G0_1B	B2_G_76_4B	0.894607	G_76		C3_G_0_1	B2_G_76_1F	0.746064	G_76
C3_G0_2B	B2_G_76_4B	0.908948	G_76		C3_G_0_2	B2_G_76_1F	0.536577	G_76
C3_G0_3B	B2_G_76_4B	0.885168	G_76		C3_G_0_3	B2_G_76_1F	0.528916	G_76
C3_G0_4B	B2_G_76_4B	0.913395	G_76		C3_G_0_4	B2_G_76_1F	0.670201	G_76
C3_G0_5B	B2_G_76_4B	0.872615	G_76		C3_G_0_5	B2_G_76_1F	0.535882	G_76
C3_G0_6B	B2_G_76_4B	0.892504	G_76		C3_G_0_6	B2_G_76_1F	0.566709	G_76
C3_G0_7B	B2_G_76_4B	0.908637	G_76		C3_G_0_7	B2_G_76_1F	0.667918	G_76
C3_G0_8B	B2_G_76_4B	0.878254	G_76		C3_G_0_8	B2_G_76_1F	0.720502	G_76
C3_G0_9B	B2_G_76_4B	0.898897	G_76		C3_G_0_9	B2_G_76_1F	0.646286	G_76
C3_G0_1B	B2_G_76_5B	1	G_76		C3_G_0_1	B2_G_76_2F	0.781965	G_76
C3_G0_2B	B2_G_76_5B	1	G_76		C3_G_0_2	B2_G_76_2F	0.555345	G_76
C3_G0_3B	B2_G_76_5B	1	G_76		C3_G_0_3	B2_G_76_2F	0.512427	G_76
C3_G0_4B	B2_G_76_5B	1	G_76		C3_G_0_4	B2_G_76_2F	0.539967	G_76
C3_G0_5B	B2_G_76_5B	1	G_76		C3_G_0_5	B2_G_76_2F	0.575859	G_76
C3_G0_6B	B2_G_76_5B	1	G_76		C3_G_0_6	B2_G_76_2F	0.587712	G_76
C3_G0_7B	B2_G_76_5B	1	G_76		C3_G_0_7	B2_G_76_2F	0.654406	G_76
C3_G0_8B	B2_G_76_5B	1	G_76		C3_G_0_8	B2_G_76_2F	0.705564	G_76
C3_G0_9B	B2_G_76_5B	1	G_76		C3_G_0_9	B2_G_76_2F	0.486826	G_76
C3_G0_1B	B2_G_76_6B	0.875596	G_76		C3_G_0_1	B2_G_76_3F	0.960261	G_76
C3_G0_2B	B2_G_76_6B	0.892376	G_76		C3_G_0_2	B2_G_76_3F	0.766976	G_76
C3_G0_3B	B2_G_76_6B	0.864575	G_76		C3_G_0_3	B2_G_76_3F	0.74186	G_76
C3_G0_4B	B2_G_76_6B	0.897589	G_76		C3_G_0_4	B2_G_76_3F	0.741176	G_76
C3_G0_5B	B2_G_76_6B	0.849951	G_76		C3_G_0_5	B2_G_76_3F	0.780416	G_76
C3_G0_6B	B2_G_76_6B	0.873138	G_76		C3_G_0_6	B2_G_76_3F	0.740637	G_76
C3_G0_7B	B2_G_76_6B	0.892012	G_76		C3_G_0_7	B2_G_76_3F	0.822963	G_76
C3_G0_8B	B2_G_76_6B	0.856516	G_76		C3_G_0_8	B2_G_76_3F	0.876295	G_76
C3_G0_9B	B2_G_76_6B	0.88061	G_76		C3_G_0_9	B2_G_76_3F	0.728258	G_76
C3_G0_1B	B2_G_76_7B	1	G_76		C3_G_0_1	B2_G_76_4F	0.894018	G_76
C3_G0_2B	B2_G_76_7B	1	G_76		C3_G_0_2	B2_G_76_4F	0.713229	G_76
C3_G0_3B	B2_G_76_7B	1	G_76		C3_G_0_3	B2_G_76_4F	0.714785	G_76
C3_G0_4B	B2_G_76_7B	1	G_76		C3_G_0_4	B2_G_76_4F	0.633154	G_76
C3_G0_5B	B2_G_76_7B	1	G_76		C3_G_0_5	B2_G_76_4F	0.762548	G_76
C3_G0_6B	B2_G_76_7B	1	G_76		C3_G_0_6	B2_G_76_4F	0.724682	G_76
C3_G0_7B	B2_G_76_7B	1	G_76		C3_G_0_7	B2_G_76_4F	0.850093	G_76
C3_G0_8B	B2_G_76_7B	1	G_76		C3_G_0_8	B2_G_76_4F	0.780446	G_76
C3_G0_9B	B2_G_76_7B	1	G_76		C3_G_0_9	B2_G_76_4F	0.729261	G_76
C3_G0_1B	B2_G_76_8B	1	G_76		C3_G_0_1	B2_G_76_5F	0.772969	G_76
C3_G0_2B	B2_G_76_8B	1	G_76		C3_G_0_2	B2_G_76_5F	0.595174	G_76
C3_G0_3B	B2_G_76_8B	1	G_76		C3_G_0_3	B2_G_76_5F	0.607963	G_76
C3_G0_4B	B2_G_76_8B	1	G_76		C3_G_0_4	B2_G_76_5F	0.632639	G_76
C3_G0_5B	B2_G_76_8B	1	G_76		C3_G_0_5	B2_G_76_5F	0.730265	G_76
C3_G0_6B	B2_G_76_8B	1	G_76		C3_G_0_6	B2_G_76_5F	0.700945	G_76
C3_G0_7B	B2_G_76_8B	1	G_76		C3_G_0_7	B2_G_76_5F	0.678419	G_76
C3_G0_8B	B2_G_76_8B	1	G_76		C3_G_0_8	B2_G_76_5F	0.738329	G_76
C3_G0_9B	B2_G_76_8B	1	G_76		C3_G_0_9	B2_G_76_5F	0.662711	G_76
C3_G0_1B	B2_G_76_9B	1	G_76		C3_G_0_1	B2_G_76_6F	0.84574	G_76
C3_G0_2B	B2_G_76_9B	1	G_76		C3_G_0_2	B2_G_76_6F	0.66583	G_76
C3_G0_3B	B2_G_76_9B	1	G_76		C3_G_0_3	B2_G_76_6F	0.617794	G_76
C3_G0_4B	B2_G_76_9B	1	G_76		C3_G_0_4	B2_G_76_6F	0.725328	G_76
C3_G0_5B	B2_G_76_9B	1	G_76		C3_G_0_5	B2_G_76_6F	0.633091	G_76
C3_G0_6B	B2_G_76_9B	1	G_76		C3_G_0_6	B2_G_76_6F	0.668695	G_76
C3_G0_7B	B2_G_76_9B	1	G_76		C3_G_0_7	B2_G_76_6F	0.672646	G_76
C3_G0_8B	B2_G_76_9B	1	G_76		C3_G_0_8	B2_G_76_6F	0.778182	G_76
C3_G0_9B	B2_G_76_9B	1	G_76		C3_G_0_9	B2_G_76_6F	0.705988	G_76
A1_G_90_1B	A1_G0_1B	0.522616	G_90		C3_G_0_1	B2_G_76_7F	0.785679	G_76
A1_G_90_2B	A1_G0_1B	0.463708	G_90		C3_G_0_2	B2_G_76_7F	0.625819	G_76
A1_G_90_3B	A1_G0_1B	0.806325	G_90		C3_G_0_3	B2_G_76_7F	0.563192	G_76
A1_G_90_4B	A1_G0_1B	0.252147	G_90		C3_G_0_4	B2_G_76_7F	0.548746	G_76
A1_G_90_5B	A1_G0_1B	0.51154	G_90		C3_G_0_5	B2_G_76_7F	0.618715	G_76
A1_G_90_6B	A1_G0_1B	0.410506	G_90		C3_G_0_6	B2_G_76_7F	0.56873	G_76
A1_G_90_7B	A1_G0_1B	0.524966	G_90		C3_G_0_7	B2_G_76_7F	0.633452	G_76
A1_G_90_8B	A1_G0_1B	0.491	G_90		C3_G_0_8	B2_G_76_7F	0.682152	G_76
A1_G_90_9B	A1_G0_1B	0.48958	G_90		C3_G_0_9	B2_G_76_7F	0.560663	G_76
B2_G_90_1B	A1_G0_1B	0.627424	G_90		C3_G_0_1	B2_G_76_8F	0.925246	G_76
B2_G_90_2B	A1_G0_1B	0.669519	G_90		C3_G_0_2	B2_G_76_8F	0.689883	G_76
B2_G_90_3B	A1_G0_1B	0.481171	G_90		C3_G_0_3	B2_G_76_8F	0.587579	G_76
B2_G_90_4B	A1_G0_1B	0.507931	G_90		C3_G_0_4	B2_G_76_8F	0.653789	G_76
B2_G_90_5B	A1_G0_1B	0.353657	G_90		C3_G_0_5	B2_G_76_8F	0.690555	G_76
B2_G_90_6B	A1_G0_1B	0.473281	G_90		C3_G_0_6	B2_G_76_8F	0.698722	G_76
B2_G_90_7B	A1_G0_1B	0.524725	G_90		C3_G_0_7	B2_G_76_8F	0.888741	G_76
B2_G_90_8B	A1_G0_1B	0.442419	G_90		C3_G_0_8	B2_G_76_8F	0.838655	G_76
B2_G_90_9B	A1_G0_1B	0.424429	G_90		C3_G_0_9	B2_G_76_8F	0.613984	G_76
C3_G_90_1B	A1_G0_1B	0.528539	G_90		C3_G_0_1	B2_G_76_9F	0.817293	G_76
C3_G_90_2B	A1_G0_1B	0.428451	G_90		C3_G_0_2	B2_G_76_9F	0.678375	G_76
C3_G_90_3B	A1_G0_1B	0.527782	G_90		C3_G_0_3	B2_G_76_9F	0.582309	G_76
C3_G_90_4B	A1_G0_1B	0.456898	G_90		C3_G_0_4	B2_G_76_9F	0.701963	G_76
C3_G_90_5B	A1_G0_1B	0.432142	G_90		C3_G_0_5	B2_G_76_9F	0.69451	G_76
C3_G_90_6B	A1_G0_1B	0.488112	G_90		C3_G_0_6	B2_G_76_9F	0.727315	G_76
C3_G_90_7B	A1_G0_1B	0.561664	G_90		C3_G_0_7	B2_G_76_9F	0.71519	G_76
C3_G_90_8B	A1_G0_1B	0.687403	G_90		C3_G_0_8	B2_G_76_9F	0.786321	G_76
C3_G_90_9B	A1_G0_1B	0.424321	G_90		C3_G_0_9	B2_G_76_9F	0.607546	G_76
A1_G_90_1B	A1_G0_2B	0.552188	G_90		A1_G_90_1F	A1_G_0_1	0.417541	G_90
A1_G_90_2B	A1_G0_2B	0.393125	G_90		A1_G_90_2F	A1_G_0_1	0.527633	G_90
A1_G_90_3B	A1_G0_2B	0.80886	G_90		A1_G_90_3F	A1_G_0_1	0.540799	G_90
A1_G_90_4B	A1_G0_2B	0.434973	G_90		A1_G_90_4F	A1_G_0_1	0.569172	G_90
A1_G_90_5B	A1_G0_2B	0.558312	G_90		A1_G_90_5F	A1_G_0_1	0.523965	G_90
A1_G_90_6B	A1_G0_2B	0.541702	G_90		A1_G_90_6F	A1_G_0_1	0.475527	G_90
A1_G_90_7B	A1_G0_2B	0.527321	G_90		A1_G_90_7F	A1_G_0_1	0.593423	G_90
A1_G_90_8B	A1_G0_2B	0.53049	G_90		A1_G_90_8F	A1_G_0_1	0.565852	G_90
A1_G_90_9B	A1_G0_2B	0.522399	G_90		A1_G_90_9F	A1_G_0_1	0.395886	G_90
B2_G_90_1B	A1_G0_2B	0.663263	G_90		B2_G_90_1F	A1_G_0_1	0.520994	G_90
B2_G_90_2B	A1_G0_2B	0.819229	G_90		B2_G_90_2F	A1_G_0_1	0.647224	G_90
B2_G_90_3B	A1_G0_2B	0.490208	G_90		B2_G_90_3F	A1_G_0_1	0.76112	G_90
B2_G_90_4B	A1_G0_2B	0.55315	G_90		B2_G_90_4F	A1_G_0_1	0.562253	G_90
B2_G_90_5B	A1_G0_2B	0.460722	G_90		B2_G_90_5F	A1_G_0_1	0.63057	G_90
B2_G_90_6B	A1_G0_2B	0.490547	G_90		B2_G_90_6F	A1_G_0_1	0.469867	G_90
B2_G_90_7B	A1_G0_2B	0.455967	G_90		B2_G_90_7F	A1_G_0_1	0.531384	G_90
B2_G_90_8B	A1_G0_2B	0.368774	G_90		B2_G_90_8F	A1_G_0_1	0.51671	G_90
B2_G_90_9B	A1_G0_2B	0.443052	G_90		B2_G_90_9F	A1_G_0_1	0.443335	G_90
C3_G_90_1B	A1_G0_2B	0.562199	G_90		C3_G_90_1F	A1_G_0_1	0.610264	G_90
C3_G_90_2B	A1_G0_2B	0.47054	G_90		C3_G_90_2F	A1_G_0_1	0.659387	G_90
C3_G_90_3B	A1_G0_2B	0.566335	G_90		C3_G_90_3F	A1_G_0_1	0.602808	G_90
C3_G_90_4B	A1_G0_2B	0.490332	G_90		C3_G_90_4F	A1_G_0_1	0.633055	G_90
C3_G_90_5B	A1_G0_2B	0.563161	G_90		C3_G_90_5F	A1_G_0_1	0.644054	G_90
C3_G_90_6B	A1_G0_2B	0.569614	G_90		C3_G_90_6F	A1_G_0_1	0.599502	G_90
C3_G_90_7B	A1_G0_2B	0.600594	G_90		C3_G_90_7F	A1_G_0_1	0.607258	G_90
C3_G_90_8B	A1_G0_2B	0.744293	G_90		C3_G_90_8F	A1_G_0_1	0.580544	G_90
C3_G_90_9B	A1_G0_2B	0.574613	G_90		C3_G_90_9F	A1_G_0_1	0.553679	G_90
A1_G_90_1B	A1_G0_3B	0.453383	G_90		A1_G_90_1F	A1_G_0_2	0.500921	G_90
A1_G_90_2B	A1_G0_3B	0.395337	G_90		A1_G_90_2F	A1_G_0_2	0.591192	G_90
A1_G_90_3B	A1_G0_3B	0.811211	G_90		A1_G_90_3F	A1_G_0_2	0.620704	G_90
A1_G_90_4B	A1_G0_3B	0.271326	G_90		A1_G_90_4F	A1_G_0_2	0.737917	G_90
A1_G_90_5B	A1_G0_3B	0.534552	G_90		A1_G_90_5F	A1_G_0_2	0.712836	G_90
A1_G_90_6B	A1_G0_3B	0.439312	G_90		A1_G_90_6F	A1_G_0_2	0.516361	G_90
A1_G_90_7B	A1_G0_3B	0.539262	G_90		A1_G_90_7F	A1_G_0_2	0.730641	G_90
A1_G_90_8B	A1_G0_3B	0.520317	G_90		A1_G_90_8F	A1_G_0_2	0.765057	G_90
A1_G_90_9B	A1_G0_3B	0.512884	G_90		A1_G_90_9F	A1_G_0_2	0.411019	G_90
B2_G_90_1B	A1_G0_3B	0.651998	G_90		B2_G_90_1F	A1_G_0_2	0.556642	G_90
B2_G_90_2B	A1_G0_3B	0.694986	G_90		B2_G_90_2F	A1_G_0_2	0.773932	G_90
B2_G_90_3B	A1_G0_3B	0.426312	G_90		B2_G_90_3F	A1_G_0_2	0.838388	G_90
B2_G_90_4B	A1_G0_3B	0.531074	G_90		B2_G_90_4F	A1_G_0_2	0.625026	G_90
B2_G_90_5B	A1_G0_3B	0.326611	G_90		B2_G_90_5F	A1_G_0_2	0.800533	G_90
B2_G_90_6B	A1_G0_3B	0.500312	G_90		B2_G_90_6F	A1_G_0_2	0.58499	G_90
B2_G_90_7B	A1_G0_3B	0.461741	G_90		B2_G_90_7F	A1_G_0_2	0.569825	G_90
B2_G_90_8B	A1_G0_3B	0.458843	G_90		B2_G_90_8F	A1_G_0_2	0.587673	G_90
B2_G_90_9B	A1_G0_3B	0.44251	G_90		B2_G_90_9F	A1_G_0_2	0.488052	G_90
C3_G_90_1B	A1_G0_3B	0.454404	G_90		C3_G_90_1F	A1_G_0_2	0.741003	G_90
C3_G_90_2B	A1_G0_3B	0.460587	G_90		C3_G_90_2F	A1_G_0_2	0.816955	G_90
C3_G_90_3B	A1_G0_3B	0.555873	G_90		C3_G_90_3F	A1_G_0_2	0.7552	G_90
C3_G_90_4B	A1_G0_3B	0.481133	G_90		C3_G_90_4F	A1_G_0_2	0.794397	G_90
C3_G_90_5B	A1_G0_3B	0.549511	G_90		C3_G_90_5F	A1_G_0_2	0.721864	G_90
C3_G_90_6B	A1_G0_3B	0.446826	G_90		C3_G_90_6F	A1_G_0_2	0.744918	G_90
C3_G_90_7B	A1_G0_3B	0.589496	G_90		C3_G_90_7F	A1_G_0_2	0.74869	G_90
C3_G_90_8B	A1_G0_3B	0.715759	G_90		C3_G_90_8F	A1_G_0_2	0.774404	G_90
C3_G_90_9B	A1_G0_3B	0.463268	G_90		C3_G_90_9F	A1_G_0_2	0.751453	G_90
A1_G_90_1B	A1_G0_4B	0.530257	G_90		A1_G_90_1F	A1_G_0_3	0.458771	G_90
A1_G_90_2B	A1_G0_4B	0.400175	G_90		A1_G_90_2F	A1_G_0_3	0.528191	G_90
A1_G_90_3B	A1_G0_4B	0.847537	G_90		A1_G_90_3F	A1_G_0_3	0.640552	G_90
A1_G_90_4B	A1_G0_4B	0.400146	G_90		A1_G_90_4F	A1_G_0_3	0.746138	G_90
A1_G_90_5B	A1_G0_4B	0.60656	G_90		A1_G_90_5F	A1_G_0_3	0.702911	G_90
A1_G_90_6B	A1_G0_4B	0.535462	G_90		A1_G_90_6F	A1_G_0_3	0.430839	G_90
A1_G_90_7B	A1_G0_4B	0.607028	G_90		A1_G_90_7F	A1_G_0_3	0.691046	G_90
A1_G_90_8B	A1_G0_4B	0.585036	G_90		A1_G_90_8F	A1_G_0_3	0.713785	G_90
A1_G_90_9B	A1_G0_4B	0.585534	G_90		A1_G_90_9F	A1_G_0_3	0.359514	G_90
B2_G_90_1B	A1_G0_4B	0.696456	G_90		B2_G_90_1F	A1_G_0_3	0.55234	G_90
B2_G_90_2B	A1_G0_4B	0.77789	G_90		B2_G_90_2F	A1_G_0_3	0.75383	G_90
B2_G_90_3B	A1_G0_4B	0.496058	G_90		B2_G_90_3F	A1_G_0_3	0.847371	G_90
B2_G_90_4B	A1_G0_4B	0.611137	G_90		B2_G_90_4F	A1_G_0_3	0.570947	G_90
B2_G_90_5B	A1_G0_4B	0.414974	G_90		B2_G_90_5F	A1_G_0_3	0.765724	G_90
B2_G_90_6B	A1_G0_4B	0.567976	G_90		B2_G_90_6F	A1_G_0_3	0.549931	G_90
B2_G_90_7B	A1_G0_4B	0.514892	G_90		B2_G_90_7F	A1_G_0_3	0.50916	G_90
B2_G_90_8B	A1_G0_4B	0.532904	G_90		B2_G_90_8F	A1_G_0_3	0.507374	G_90
B2_G_90_9B	A1_G0_4B	0.522296	G_90		B2_G_90_9F	A1_G_0_3	0.416685	G_90
C3_G_90_1B	A1_G0_4B	0.525947	G_90		C3_G_90_1F	A1_G_0_3	0.740127	G_90
C3_G_90_2B	A1_G0_4B	0.531257	G_90		C3_G_90_2F	A1_G_0_3	0.819277	G_90
C3_G_90_3B	A1_G0_4B	0.61313	G_90		C3_G_90_3F	A1_G_0_3	0.712838	G_90
C3_G_90_4B	A1_G0_4B	0.557102	G_90		C3_G_90_4F	A1_G_0_3	0.798144	G_90
C3_G_90_5B	A1_G0_4B	0.581381	G_90		C3_G_90_5F	A1_G_0_3	0.737933	G_90
C3_G_90_6B	A1_G0_4B	0.518347	G_90		C3_G_90_6F	A1_G_0_3	0.752149	G_90
C3_G_90_7B	A1_G0_4B	0.643861	G_90		C3_G_90_7F	A1_G_0_3	0.730278	G_90
C3_G_90_8B	A1_G0_4B	0.779297	G_90		C3_G_90_8F	A1_G_0_3	0.719678	G_90
C3_G_90_9B	A1_G0_4B	0.570645	G_90		C3_G_90_9F	A1_G_0_3	0.7092	G_90
A1_G_90_1B	A1_G0_5B	0.53241	G_90		A1_G_90_1F	A1_G_0_4	0.436188	G_90
A1_G_90_2B	A1_G0_5B	0.478225	G_90		A1_G_90_2F	A1_G_0_4	0.610843	G_90
A1_G_90_3B	A1_G0_5B	0.830258	G_90		A1_G_90_3F	A1_G_0_4	0.701356	G_90
A1_G_90_4B	A1_G0_5B	0.413282	G_90		A1_G_90_4F	A1_G_0_4	0.760555	G_90
A1_G_90_5B	A1_G0_5B	0.61537	G_90		A1_G_90_5F	A1_G_0_4	0.705112	G_90
A1_G_90_6B	A1_G0_5B	0.52016	G_90		A1_G_90_6F	A1_G_0_4	0.460524	G_90
A1_G_90_7B	A1_G0_5B	0.608916	G_90		A1_G_90_7F	A1_G_0_4	0.705486	G_90
A1_G_90_8B	A1_G0_5B	0.596805	G_90		A1_G_90_8F	A1_G_0_4	0.735016	G_90
A1_G_90_9B	A1_G0_5B	0.581868	G_90		A1_G_90_9F	A1_G_0_4	0.37691	G_90
B2_G_90_1B	A1_G0_5B	0.717704	G_90		B2_G_90_1F	A1_G_0_4	0.58851	G_90
B2_G_90_2B	A1_G0_5B	0.744593	G_90		B2_G_90_2F	A1_G_0_4	0.804158	G_90
B2_G_90_3B	A1_G0_5B	0.447319	G_90		B2_G_90_3F	A1_G_0_4	0.960769	G_90
B2_G_90_4B	A1_G0_5B	0.567923	G_90		B2_G_90_4F	A1_G_0_4	0.665799	G_90
B2_G_90_5B	A1_G0_5B	0.411575	G_90		B2_G_90_5F	A1_G_0_4	0.831489	G_90
B2_G_90_6B	A1_G0_5B	0.531103	G_90		B2_G_90_6F	A1_G_0_4	0.529849	G_90
B2_G_90_7B	A1_G0_5B	0.386109	G_90		B2_G_90_7F	A1_G_0_4	0.53058	G_90
B2_G_90_8B	A1_G0_5B	0.444138	G_90		B2_G_90_8F	A1_G_0_4	0.550507	G_90
B2_G_90_9B	A1_G0_5B	0.520098	G_90		B2_G_90_9F	A1_G_0_4	0.439906	G_90
C3_G_90_1B	A1_G0_5B	0.548872	G_90		C3_G_90_1F	A1_G_0_4	0.770628	G_90
C3_G_90_2B	A1_G0_5B	0.543487	G_90		C3_G_90_2F	A1_G_0_4	0.847939	G_90
C3_G_90_3B	A1_G0_5B	0.629561	G_90		C3_G_90_3F	A1_G_0_4	0.729656	G_90
C3_G_90_4B	A1_G0_5B	0.552121	G_90		C3_G_90_4F	A1_G_0_4	0.82256	G_90
C3_G_90_5B	A1_G0_5B	0.622984	G_90		C3_G_90_5F	A1_G_0_4	0.823372	G_90
C3_G_90_6B	A1_G0_5B	0.529744	G_90		C3_G_90_6F	A1_G_0_4	0.773533	G_90
C3_G_90_7B	A1_G0_5B	0.662565	G_90		C3_G_90_7F	A1_G_0_4	0.778588	G_90
C3_G_90_8B	A1_G0_5B	0.751413	G_90		C3_G_90_8F	A1_G_0_4	0.804628	G_90
C3_G_90_9B	A1_G0_5B	0.557731	G_90		C3_G_90_9F	A1_G_0_4	0.719222	G_90
A1_G_90_1B	A1_G0_6B	0.644715	G_90		A1_G_90_1F	A1_G_0_5	0.530417	G_90
A1_G_90_2B	A1_G0_6B	0.505404	G_90		A1_G_90_2F	A1_G_0_5	0.613878	G_90
A1_G_90_3B	A1_G0_6B	0.854844	G_90		A1_G_90_3F	A1_G_0_5	0.679139	G_90
A1_G_90_4B	A1_G0_6B	0.407247	G_90		A1_G_90_4F	A1_G_0_5	0.800664	G_90
A1_G_90_5B	A1_G0_6B	0.632128	G_90		A1_G_90_5F	A1_G_0_5	0.762354	G_90
A1_G_90_6B	A1_G0_6B	0.558321	G_90		A1_G_90_6F	A1_G_0_5	0.46253	G_90
A1_G_90_7B	A1_G0_6B	0.634379	G_90		A1_G_90_7F	A1_G_0_5	0.777448	G_90
A1_G_90_8B	A1_G0_6B	0.623519	G_90		A1_G_90_8F	A1_G_0_5	0.81529	G_90
A1_G_90_9B	A1_G0_6B	0.625176	G_90		A1_G_90_9F	A1_G_0_5	0.404471	G_90
B2_G_90_1B	A1_G0_6B	0.729603	G_90		B2_G_90_1F	A1_G_0_5	0.54043	G_90
B2_G_90_2B	A1_G0_6B	0.750175	G_90		B2_G_90_2F	A1_G_0_5	0.833428	G_90
B2_G_90_3B	A1_G0_6B	0.545973	G_90		B2_G_90_3F	A1_G_0_5	0.850769	G_90
B2_G_90_4B	A1_G0_6B	0.639384	G_90		B2_G_90_4F	A1_G_0_5	0.654596	G_90
B2_G_90_5B	A1_G0_6B	0.499785	G_90		B2_G_90_5F	A1_G_0_5	0.821047	G_90
B2_G_90_6B	A1_G0_6B	0.56508	G_90		B2_G_90_6F	A1_G_0_5	0.639795	G_90
B2_G_90_7B	A1_G0_6B	0.48004	G_90		B2_G_90_7F	A1_G_0_5	0.592477	G_90
B2_G_90_8B	A1_G0_6B	0.488733	G_90		B2_G_90_8F	A1_G_0_5	0.609898	G_90
B2_G_90_9B	A1_G0_6B	0.556096	G_90		B2_G_90_9F	A1_G_0_5	0.450329	G_90
C3_G_90_1B	A1_G0_6B	0.643826	G_90		C3_G_90_1F	A1_G_0_5	0.810083	G_90
C3_G_90_2B	A1_G0_6B	0.570539	G_90		C3_G_90_2F	A1_G_0_5	0.867835	G_90
C3_G_90_3B	A1_G0_6B	0.647873	G_90		C3_G_90_3F	A1_G_0_5	0.797367	G_90
C3_G_90_4B	A1_G0_6B	0.59695	G_90		C3_G_90_4F	A1_G_0_5	0.847129	G_90
C3_G_90_5B	A1_G0_6B	0.641595	G_90		C3_G_90_5F	A1_G_0_5	0.730263	G_90
C3_G_90_6B	A1_G0_6B	0.613564	G_90		C3_G_90_6F	A1_G_0_5	0.812057	G_90
C3_G_90_7B	A1_G0_6B	0.680438	G_90		C3_G_90_7F	A1_G_0_5	0.815513	G_90
C3_G_90_8B	A1_G0_6B	0.792514	G_90		C3_G_90_8F	A1_G_0_5	0.802517	G_90
C3_G_90_9B	A1_G0_6B	0.567666	G_90		C3_G_90_9F	A1_G_0_5	0.801824	G_90
A1_G_90_1B	A1_G0_7B	0.553841	G_90		A1_G_90_1F	A1_G_0_6	0.564905	G_90
A1_G_90_2B	A1_G0_7B	0.406742	G_90		A1_G_90_2F	A1_G_0_6	0.574952	G_90
A1_G_90_3B	A1_G0_7B	0.846937	G_90		A1_G_90_3F	A1_G_0_6	0.670793	G_90
A1_G_90_4B	A1_G0_7B	0.393152	G_90		A1_G_90_4F	A1_G_0_6	0.745035	G_90
A1_G_90_5B	A1_G0_7B	0.608282	G_90		A1_G_90_5F	A1_G_0_6	0.788227	G_90
A1_G_90_6B	A1_G0_7B	0.549166	G_90		A1_G_90_6F	A1_G_0_6	0.480692	G_90
A1_G_90_7B	A1_G0_7B	0.618327	G_90		A1_G_90_7F	A1_G_0_6	0.749232	G_90
A1_G_90_8B	A1_G0_7B	0.612799	G_90		A1_G_90_8F	A1_G_0_6	0.849675	G_90
A1_G_90_9B	A1_G0_7B	0.614687	G_90		A1_G_90_9F	A1_G_0_6	0.395842	G_90
B2_G_90_1B	A1_G0_7B	0.717247	G_90		B2_G_90_1F	A1_G_0_6	0.485978	G_90
B2_G_90_2B	A1_G0_7B	0.758074	G_90		B2_G_90_2F	A1_G_0_6	0.735613	G_90
B2_G_90_3B	A1_G0_7B	0.552126	G_90		B2_G_90_3F	A1_G_0_6	0.909609	G_90
B2_G_90_4B	A1_G0_7B	0.621093	G_90		B2_G_90_4F	A1_G_0_6	0.756834	G_90
B2_G_90_5B	A1_G0_7B	0.425665	G_90		B2_G_90_5F	A1_G_0_6	0.724932	G_90
B2_G_90_6B	A1_G0_7B	0.595154	G_90		B2_G_90_6F	A1_G_0_6	0.654452	G_90
B2_G_90_7B	A1_G0_7B	0.532208	G_90		B2_G_90_7F	A1_G_0_6	0.521917	G_90
B2_G_90_8B	A1_G0_7B	0.556049	G_90		B2_G_90_8F	A1_G_0_6	0.534682	G_90
B2_G_90_9B	A1_G0_7B	0.538754	G_90		B2_G_90_9F	A1_G_0_6	0.457624	G_90
C3_G_90_1B	A1_G0_7B	0.533072	G_90		C3_G_90_1F	A1_G_0_6	0.693948	G_90
C3_G_90_2B	A1_G0_7B	0.545094	G_90		C3_G_90_2F	A1_G_0_6	0.766057	G_90
C3_G_90_3B	A1_G0_7B	0.626944	G_90		C3_G_90_3F	A1_G_0_6	0.766107	G_90
C3_G_90_4B	A1_G0_7B	0.583656	G_90		C3_G_90_4F	A1_G_0_6	0.740621	G_90
C3_G_90_5B	A1_G0_7B	0.620238	G_90		C3_G_90_5F	A1_G_0_6	0.783139	G_90
C3_G_90_6B	A1_G0_7B	0.524791	G_90		C3_G_90_6F	A1_G_0_6	0.764153	G_90
C3_G_90_7B	A1_G0_7B	0.671731	G_90		C3_G_90_7F	A1_G_0_6	0.769011	G_90
C3_G_90_8B	A1_G0_7B	0.786127	G_90		C3_G_90_8F	A1_G_0_6	0.650195	G_90
C3_G_90_9B	A1_G0_7B	0.571227	G_90		C3_G_90_9F	A1_G_0_6	0.834171	G_90
A1_G_90_1B	A1_G0_8B	0.698363	G_90		A1_G_90_1F	A1_G_0_7	0.493316	G_90
A1_G_90_2B	A1_G0_8B	0.539096	G_90		A1_G_90_2F	A1_G_0_7	0.532469	G_90
A1_G_90_3B	A1_G0_8B	0.833424	G_90		A1_G_90_3F	A1_G_0_7	0.519715	G_90
A1_G_90_4B	A1_G0_8B	0.416993	G_90		A1_G_90_4F	A1_G_0_7	0.630094	G_90
A1_G_90_5B	A1_G0_8B	0.678314	G_90		A1_G_90_5F	A1_G_0_7	0.671612	G_90
A1_G_90_6B	A1_G0_8B	0.599604	G_90		A1_G_90_6F	A1_G_0_7	0.414695	G_90
A1_G_90_7B	A1_G0_8B	0.682186	G_90		A1_G_90_7F	A1_G_0_7	0.710582	G_90
A1_G_90_8B	A1_G0_8B	0.677332	G_90		A1_G_90_8F	A1_G_0_7	0.721189	G_90
A1_G_90_9B	A1_G0_8B	0.67899	G_90		A1_G_90_9F	A1_G_0_7	0.346384	G_90
B2_G_90_1B	A1_G0_8B	0.792047	G_90		B2_G_90_1F	A1_G_0_7	0.402926	G_90
B2_G_90_2B	A1_G0_8B	0.7176	G_90		B2_G_90_2F	A1_G_0_7	0.695964	G_90
B2_G_90_3B	A1_G0_8B	0.583274	G_90		B2_G_90_3F	A1_G_0_7	0.691479	G_90
B2_G_90_4B	A1_G0_8B	0.59755	G_90		B2_G_90_4F	A1_G_0_7	0.578922	G_90
B2_G_90_5B	A1_G0_8B	0.528558	G_90		B2_G_90_5F	A1_G_0_7	0.63771	G_90
B2_G_90_6B	A1_G0_8B	0.607711	G_90		B2_G_90_6F	A1_G_0_7	0.560595	G_90
B2_G_90_7B	A1_G0_8B	0.494925	G_90		B2_G_90_7F	A1_G_0_7	0.566371	G_90
B2_G_90_8B	A1_G0_8B	0.517045	G_90		B2_G_90_8F	A1_G_0_7	0.572875	G_90
B2_G_90_9B	A1_G0_8B	0.596849	G_90		B2_G_90_9F	A1_G_0_7	0.407031	G_90
C3_G_90_1B	A1_G0_8B	0.689159	G_90		C3_G_90_1F	A1_G_0_7	0.655833	G_90
C3_G_90_2B	A1_G0_8B	0.609393	G_90		C3_G_90_2F	A1_G_0_7	0.636592	G_90
C3_G_90_3B	A1_G0_8B	0.694312	G_90		C3_G_90_3F	A1_G_0_7	0.721372	G_90
C3_G_90_4B	A1_G0_8B	0.645121	G_90		C3_G_90_4F	A1_G_0_7	0.691996	G_90
C3_G_90_5B	A1_G0_8B	0.603469	G_90		C3_G_90_5F	A1_G_0_7	0.56933	G_90
C3_G_90_6B	A1_G0_8B	0.653071	G_90		C3_G_90_6F	A1_G_0_7	0.655631	G_90
C3_G_90_7B	A1_G0_8B	0.741265	G_90		C3_G_90_7F	A1_G_0_7	0.662174	G_90
C3_G_90_8B	A1_G0_8B	0.768364	G_90		C3_G_90_8F	A1_G_0_7	0.647252	G_90
C3_G_90_9B	A1_G0_8B	0.609595	G_90		C3_G_90_9F	A1_G_0_7	0.708006	G_90
A1_G_90_1B	A1_G0_9B	0.55324	G_90		A1_G_90_1F	A1_G_0_8	0.425298	G_90
A1_G_90_2B	A1_G0_9B	0.423088	G_90		A1_G_90_2F	A1_G_0_8	0.575916	G_90
A1_G_90_3B	A1_G0_9B	0.850249	G_90		A1_G_90_3F	A1_G_0_8	0.612402	G_90
A1_G_90_4B	A1_G0_9B	0.391597	G_90		A1_G_90_4F	A1_G_0_8	0.66621	G_90
A1_G_90_5B	A1_G0_9B	0.628013	G_90		A1_G_90_5F	A1_G_0_8	0.630211	G_90
A1_G_90_6B	A1_G0_9B	0.546764	G_90		A1_G_90_6F	A1_G_0_8	0.441981	G_90
A1_G_90_7B	A1_G0_9B	0.622612	G_90		A1_G_90_7F	A1_G_0_8	0.66996	G_90
A1_G_90_8B	A1_G0_9B	0.612803	G_90		A1_G_90_8F	A1_G_0_8	0.678853	G_90
A1_G_90_9B	A1_G0_9B	0.607736	G_90		A1_G_90_9F	A1_G_0_8	0.390264	G_90
B2_G_90_1B	A1_G0_9B	0.723973	G_90		B2_G_90_1F	A1_G_0_8	0.551261	G_90
B2_G_90_2B	A1_G0_9B	0.771257	G_90		B2_G_90_2F	A1_G_0_8	0.727185	G_90
B2_G_90_3B	A1_G0_9B	0.527491	G_90		B2_G_90_3F	A1_G_0_8	0.837235	G_90
B2_G_90_4B	A1_G0_9B	0.623188	G_90		B2_G_90_4F	A1_G_0_8	0.618818	G_90
B2_G_90_5B	A1_G0_9B	0.439421	G_90		B2_G_90_5F	A1_G_0_8	0.735301	G_90
B2_G_90_6B	A1_G0_9B	0.593866	G_90		B2_G_90_6F	A1_G_0_8	0.510882	G_90
B2_G_90_7B	A1_G0_9B	0.552815	G_90		B2_G_90_7F	A1_G_0_8	0.551847	G_90
B2_G_90_8B	A1_G0_9B	0.553902	G_90		B2_G_90_8F	A1_G_0_8	0.537149	G_90
B2_G_90_9B	A1_G0_9B	0.540576	G_90		B2_G_90_9F	A1_G_0_8	0.429218	G_90
C3_G_90_1B	A1_G0_9B	0.558823	G_90		C3_G_90_1F	A1_G_0_8	0.686462	G_90
C3_G_90_2B	A1_G0_9B	0.563947	G_90		C3_G_90_2F	A1_G_0_8	0.756801	G_90
C3_G_90_3B	A1_G0_9B	0.643	G_90		C3_G_90_3F	A1_G_0_8	0.683985	G_90
C3_G_90_4B	A1_G0_9B	0.579985	G_90		C3_G_90_4F	A1_G_0_8	0.732396	G_90
C3_G_90_5B	A1_G0_9B	0.636821	G_90		C3_G_90_5F	A1_G_0_8	0.718032	G_90
C3_G_90_6B	A1_G0_9B	0.551011	G_90		C3_G_90_6F	A1_G_0_8	0.68993	G_90
C3_G_90_7B	A1_G0_9B	0.673654	G_90		C3_G_90_7F	A1_G_0_8	0.695991	G_90
C3_G_90_8B	A1_G0_9B	0.779504	G_90		C3_G_90_8F	A1_G_0_8	0.727767	G_90
C3_G_90_9B	A1_G0_9B	0.573749	G_90		C3_G_90_9F	A1_G_0_8	0.665618	G_90
B2_G_90_1B	B2_G0_1B	0.671569	G_90		A1_G_90_1F	A1_G_0_9	0.560627	G_90
B2_G_90_2B	B2_G0_1B	0.728035	G_90		A1_G_90_2F	A1_G_0_9	0.524211	G_90
B2_G_90_3B	B2_G0_1B	0.535043	G_90		A1_G_90_3F	A1_G_0_9	0.581032	G_90
B2_G_90_4B	B2_G0_1B	0.588951	G_90		A1_G_90_4F	A1_G_0_9	0.695319	G_90
B2_G_90_5B	B2_G0_1B	0.421109	G_90		A1_G_90_5F	A1_G_0_9	0.742679	G_90
B2_G_90_6B	B2_G0_1B	0.533174	G_90		A1_G_90_6F	A1_G_0_9	0.459405	G_90
B2_G_90_7B	B2_G0_1B	0.570224	G_90		A1_G_90_7F	A1_G_0_9	0.756166	G_90
B2_G_90_8B	B2_G0_1B	0.495684	G_90		A1_G_90_8F	A1_G_0_9	0.798275	G_90
B2_G_90_9B	B2_G0_1B	0.476605	G_90		A1_G_90_9F	A1_G_0_9	0.385448	G_90
C3_G_90_1B	B2_G0_1B	0.58317	G_90		B2_G_90_1F	A1_G_0_9	0.46008	G_90
C3_G_90_2B	B2_G0_1B	0.499747	G_90		B2_G_90_2F	A1_G_0_9	0.731178	G_90
C3_G_90_3B	B2_G0_1B	0.581418	G_90		B2_G_90_3F	A1_G_0_9	0.778545	G_90
C3_G_90_4B	B2_G0_1B	0.525387	G_90		B2_G_90_4F	A1_G_0_9	0.617353	G_90
C3_G_90_5B	B2_G0_1B	0.586356	G_90		B2_G_90_5F	A1_G_0_9	0.655982	G_90
C3_G_90_6B	B2_G0_1B	0.544607	G_90		B2_G_90_6F	A1_G_0_9	0.609698	G_90
C3_G_90_7B	B2_G0_1B	0.614476	G_90		B2_G_90_7F	A1_G_0_9	0.504155	G_90
C3_G_90_8B	B2_G0_1B	0.764466	G_90		B2_G_90_8F	A1_G_0_9	0.517467	G_90
C3_G_90_9B	B2_G0_1B	0.508797	G_90		B2_G_90_9F	A1_G_0_9	0.465233	G_90
B2_G_90_1B	B2_G0_2B	0.645753	G_90		C3_G_90_1F	A1_G_0_9	0.691792	G_90
B2_G_90_2B	B2_G0_2B	0.695516	G_90		C3_G_90_2F	A1_G_0_9	0.783041	G_90
B2_G_90_3B	B2_G0_2B	0.421705	G_90		C3_G_90_3F	A1_G_0_9	0.782293	G_90
B2_G_90_4B	B2_G0_2B	0.528018	G_90		C3_G_90_4F	A1_G_0_9	0.759123	G_90
B2_G_90_5B	B2_G0_2B	0.322574	G_90		C3_G_90_5F	A1_G_0_9	0.659713	G_90
B2_G_90_6B	B2_G0_2B	0.495135	G_90		C3_G_90_6F	A1_G_0_9	0.705561	G_90
B2_G_90_7B	B2_G0_2B	0.437817	G_90		C3_G_90_7F	A1_G_0_9	0.700314	G_90
B2_G_90_8B	B2_G0_2B	0.445887	G_90		C3_G_90_8F	A1_G_0_9	0.635564	G_90
B2_G_90_9B	B2_G0_2B	0.428899	G_90		C3_G_90_9F	A1_G_0_9	0.783983	G_90
C3_G_90_1B	B2_G0_2B	0.44923	G_90		B2_G_90_1F	B2_G_0_1	0.453874	G_90
C3_G_90_2B	B2_G0_2B	0.455386	G_90		B2_G_90_2F	B2_G_0_1	0.669456	G_90
C3_G_90_3B	B2_G0_2B	0.550234	G_90		B2_G_90_3F	B2_G_0_1	0.704754	G_90
C3_G_90_4B	B2_G0_2B	0.469177	G_90		B2_G_90_4F	B2_G_0_1	0.502194	G_90
C3_G_90_5B	B2_G0_2B	0.476253	G_90		B2_G_90_5F	B2_G_0_1	0.690679	G_90
C3_G_90_6B	B2_G0_2B	0.441776	G_90		B2_G_90_6F	B2_G_0_1	0.556527	G_90
C3_G_90_7B	B2_G0_2B	0.583455	G_90		B2_G_90_7F	B2_G_0_1	0.498136	G_90
C3_G_90_8B	B2_G0_2B	0.726031	G_90		B2_G_90_8F	B2_G_0_1	0.502097	G_90
C3_G_90_9B	B2_G0_2B	0.463268	G_90		B2_G_90_9F	B2_G_0_1	0.386857	G_90
B2_G_90_1B	B2_G0_3B	0.677367	G_90		C3_G_90_1F	B2_G_0_1	0.625601	G_90
B2_G_90_2B	B2_G0_3B	0.744346	G_90		C3_G_90_2F	B2_G_0_1	0.707137	G_90
B2_G_90_3B	B2_G0_3B	0.486572	G_90		C3_G_90_3F	B2_G_0_1	0.643253	G_90
B2_G_90_4B	B2_G0_3B	0.595766	G_90		C3_G_90_4F	B2_G_0_1	0.684264	G_90
B2_G_90_5B	B2_G0_3B	0.386059	G_90		C3_G_90_5F	B2_G_0_1	0.599704	G_90
B2_G_90_6B	B2_G0_3B	0.543563	G_90		C3_G_90_6F	B2_G_0_1	0.631806	G_90
B2_G_90_7B	B2_G0_3B	0.523755	G_90		C3_G_90_7F	B2_G_0_1	0.63575	G_90
B2_G_90_8B	B2_G0_3B	0.510375	G_90		C3_G_90_8F	B2_G_0_1	0.743066	G_90
B2_G_90_9B	B2_G0_3B	0.498342	G_90		C3_G_90_9F	B2_G_0_1	0.622689	G_90
C3_G_90_1B	B2_G0_3B	0.527521	G_90		B2_G_90_1F	B2_G_0_2	0.497318	G_90
C3_G_90_2B	B2_G0_3B	0.514712	G_90		B2_G_90_2F	B2_G_0_2	0.751537	G_90
C3_G_90_3B	B2_G0_3B	0.592391	G_90		B2_G_90_3F	B2_G_0_2	0.84347	G_90
C3_G_90_4B	B2_G0_3B	0.535576	G_90		B2_G_90_4F	B2_G_0_2	0.667713	G_90
C3_G_90_5B	B2_G0_3B	0.5227	G_90		B2_G_90_5F	B2_G_0_2	0.702273	G_90
C3_G_90_6B	B2_G0_3B	0.495647	G_90		B2_G_90_6F	B2_G_0_2	0.619353	G_90
C3_G_90_7B	B2_G0_3B	0.623143	G_90		B2_G_90_7F	B2_G_0_2	0.530959	G_90
C3_G_90_8B	B2_G0_3B	0.771391	G_90		B2_G_90_8F	B2_G_0_2	0.545095	G_90
C3_G_90_9B	B2_G0_3B	0.528601	G_90		B2_G_90_9F	B2_G_0_2	0.449055	G_90
B2_G_90_1B	B2_G0_4B	0.633352	G_90		C3_G_90_1F	B2_G_0_2	0.710984	G_90
B2_G_90_2B	B2_G0_4B	0.809309	G_90		C3_G_90_2F	B2_G_0_2	0.733343	G_90
B2_G_90_3B	B2_G0_4B	0.418662	G_90		C3_G_90_3F	B2_G_0_2	0.804139	G_90
B2_G_90_4B	B2_G0_4B	0.547367	G_90		C3_G_90_4F	B2_G_0_2	0.780802	G_90
B2_G_90_5B	B2_G0_4B	0.385234	G_90		C3_G_90_5F	B2_G_0_2	0.713848	G_90
B2_G_90_6B	B2_G0_4B	0.543103	G_90		C3_G_90_6F	B2_G_0_2	0.724316	G_90
B2_G_90_7B	B2_G0_4B	0.497201	G_90		C3_G_90_7F	B2_G_0_2	0.720561	G_90
B2_G_90_8B	B2_G0_4B	0.475634	G_90		C3_G_90_8F	B2_G_0_2	0.677128	G_90
B2_G_90_9B	B2_G0_4B	0.441369	G_90		C3_G_90_9F	B2_G_0_2	0.810872	G_90
C3_G_90_1B	B2_G0_4B	0.408379	G_90		B2_G_90_1F	B2_G_0_3	0.589224	G_90
C3_G_90_2B	B2_G0_4B	0.435223	G_90		B2_G_90_2F	B2_G_0_3	0.636238	G_90
C3_G_90_3B	B2_G0_4B	0.52	G_90		B2_G_90_3F	B2_G_0_3	0.813565	G_90
C3_G_90_4B	B2_G0_4B	0.490987	G_90		B2_G_90_4F	B2_G_0_3	0.739752	G_90
C3_G_90_5B	B2_G0_4B	0.52598	G_90		B2_G_90_5F	B2_G_0_3	0.778311	G_90
C3_G_90_6B	B2_G0_4B	0.450976	G_90		B2_G_90_6F	B2_G_0_3	0.589113	G_90
C3_G_90_7B	B2_G0_4B	0.583733	G_90		B2_G_90_7F	B2_G_0_3	0.518109	G_90
C3_G_90_8B	B2_G0_4B	0.748207	G_90		B2_G_90_8F	B2_G_0_3	0.505176	G_90
C3_G_90_9B	B2_G0_4B	0.566098	G_90		B2_G_90_9F	B2_G_0_3	0.517019	G_90
B2_G_90_1B	B2_G0_5B	0.690132	G_90		C3_G_90_1F	B2_G_0_3	0.699977	G_90
B2_G_90_2B	B2_G0_5B	0.758934	G_90		C3_G_90_2F	B2_G_0_3	0.800776	G_90
B2_G_90_3B	B2_G0_5B	0.558867	G_90		C3_G_90_3F	B2_G_0_3	0.798875	G_90
B2_G_90_4B	B2_G0_5B	0.6136	G_90		C3_G_90_4F	B2_G_0_3	0.772017	G_90
B2_G_90_5B	B2_G0_5B	0.447537	G_90		C3_G_90_5F	B2_G_0_3	0.788004	G_90
B2_G_90_6B	B2_G0_5B	0.561392	G_90		C3_G_90_6F	B2_G_0_3	0.706626	G_90
B2_G_90_7B	B2_G0_5B	0.592363	G_90		C3_G_90_7F	B2_G_0_3	0.711308	G_90
B2_G_90_8B	B2_G0_5B	0.522577	G_90		C3_G_90_8F	B2_G_0_3	0.747875	G_90
B2_G_90_9B	B2_G0_5B	0.505051	G_90		C3_G_90_9F	B2_G_0_3	0.805269	G_90
C3_G_90_1B	B2_G0_5B	0.597393	G_90		B2_G_90_1F	B2_G_0_4	0.521902	G_90
C3_G_90_2B	B2_G0_5B	0.517693	G_90		B2_G_90_2F	B2_G_0_4	0.791755	G_90
C3_G_90_3B	B2_G0_5B	0.600234	G_90		B2_G_90_3F	B2_G_0_4	0.80802	G_90
C3_G_90_4B	B2_G0_5B	0.549622	G_90		B2_G_90_4F	B2_G_0_4	0.578993	G_90
C3_G_90_5B	B2_G0_5B	0.600499	G_90		B2_G_90_5F	B2_G_0_4	0.783322	G_90
C3_G_90_6B	B2_G0_5B	0.56328	G_90		B2_G_90_6F	B2_G_0_4	0.547028	G_90
C3_G_90_7B	B2_G0_5B	0.639018	G_90		B2_G_90_7F	B2_G_0_4	0.548337	G_90
C3_G_90_8B	B2_G0_5B	0.781169	G_90		B2_G_90_8F	B2_G_0_4	0.556233	G_90
C3_G_90_9B	B2_G0_5B	0.547106	G_90		B2_G_90_9F	B2_G_0_4	0.385276	G_90
B2_G_90_1B	B2_G0_6B	0.680067	G_90		C3_G_90_1F	B2_G_0_4	0.762259	G_90
B2_G_90_2B	B2_G0_6B	0.725286	G_90		C3_G_90_2F	B2_G_0_4	0.80052	G_90
B2_G_90_3B	B2_G0_6B	0.545937	G_90		C3_G_90_3F	B2_G_0_4	0.648727	G_90
B2_G_90_4B	B2_G0_6B	0.601149	G_90		C3_G_90_4F	B2_G_0_4	0.780383	G_90
B2_G_90_5B	B2_G0_6B	0.436543	G_90		C3_G_90_5F	B2_G_0_4	0.694914	G_90
B2_G_90_6B	B2_G0_6B	0.547499	G_90		C3_G_90_6F	B2_G_0_4	0.764756	G_90
B2_G_90_7B	B2_G0_6B	0.579355	G_90		C3_G_90_7F	B2_G_0_4	0.769126	G_90
B2_G_90_8B	B2_G0_6B	0.510044	G_90		C3_G_90_8F	B2_G_0_4	0.792179	G_90
B2_G_90_9B	B2_G0_6B	0.492151	G_90		C3_G_90_9F	B2_G_0_4	0.683154	G_90
C3_G_90_1B	B2_G0_6B	0.592139	G_90		B2_G_90_1F	B2_G_0_5	0.640273	G_90
C3_G_90_2B	B2_G0_6B	0.511605	G_90		B2_G_90_2F	B2_G_0_5	0.776446	G_90
C3_G_90_3B	B2_G0_6B	0.591925	G_90		B2_G_90_3F	B2_G_0_5	0.973966	G_90
C3_G_90_4B	B2_G0_6B	0.538622	G_90		B2_G_90_4F	B2_G_0_5	0.632936	G_90
C3_G_90_5B	B2_G0_6B	0.595214	G_90		B2_G_90_5F	B2_G_0_5	0.815359	G_90
C3_G_90_6B	B2_G0_6B	0.555757	G_90		B2_G_90_6F	B2_G_0_5	0.478474	G_90
C3_G_90_7B	B2_G0_6B	0.624861	G_90		B2_G_90_7F	B2_G_0_5	0.482342	G_90
C3_G_90_8B	B2_G0_6B	0.7706	G_90		B2_G_90_8F	B2_G_0_5	0.503481	G_90
C3_G_90_9B	B2_G0_6B	0.512369	G_90		B2_G_90_9F	B2_G_0_5	0.493223	G_90
B2_G_90_1B	B2_G0_7B	0.761522	G_90		C3_G_90_1F	B2_G_0_5	0.734224	G_90
B2_G_90_2B	B2_G0_7B	0.653797	G_90		C3_G_90_2F	B2_G_0_5	0.834731	G_90
B2_G_90_3B	B2_G0_7B	0.503236	G_90		C3_G_90_3F	B2_G_0_5	0.700248	G_90
B2_G_90_4B	B2_G0_7B	0.519898	G_90		C3_G_90_4F	B2_G_0_5	0.806633	G_90
B2_G_90_5B	B2_G0_7B	0.477559	G_90		C3_G_90_5F	B2_G_0_5	0.823358	G_90
B2_G_90_6B	B2_G0_7B	0.591887	G_90		C3_G_90_6F	B2_G_0_5	0.743838	G_90
B2_G_90_7B	B2_G0_7B	0.513936	G_90		C3_G_90_7F	B2_G_0_5	0.744363	G_90
B2_G_90_8B	B2_G0_7B	0.649352	G_90		C3_G_90_8F	B2_G_0_5	0.777028	G_90
B2_G_90_9B	B2_G0_7B	0.628271	G_90		C3_G_90_9F	B2_G_0_5	0.683042	G_90
C3_G_90_1B	B2_G0_7B	0.541962	G_90		B2_G_90_1F	B2_G_0_6	0.507675	G_90
C3_G_90_2B	B2_G0_7B	0.629675	G_90		B2_G_90_2F	B2_G_0_6	0.755449	G_90
C3_G_90_3B	B2_G0_7B	0.653086	G_90		B2_G_90_3F	B2_G_0_6	0.852288	G_90
C3_G_90_4B	B2_G0_7B	0.576857	G_90		B2_G_90_4F	B2_G_0_6	0.557747	G_90
C3_G_90_5B	B2_G0_7B	0.6448	G_90		B2_G_90_5F	B2_G_0_6	0.770756	G_90
C3_G_90_6B	B2_G0_7B	0.532038	G_90		B2_G_90_6F	B2_G_0_6	0.504387	G_90
C3_G_90_7B	B2_G0_7B	0.694612	G_90		B2_G_90_7F	B2_G_0_6	0.462373	G_90
C3_G_90_8B	B2_G0_7B	0.866513	G_90		B2_G_90_8F	B2_G_0_6	0.48851	G_90
C3_G_90_9B	B2_G0_7B	0.661329	G_90		B2_G_90_9F	B2_G_0_6	0.327648	G_90
B2_G_90_1B	B2_G0_8B	0.814745	G_90		C3_G_90_1F	B2_G_0_6	0.717207	G_90
B2_G_90_2B	B2_G0_8B	0.752669	G_90		C3_G_90_2F	B2_G_0_6	0.805879	G_90
B2_G_90_3B	B2_G0_8B	0.52326	G_90		C3_G_90_3F	B2_G_0_6	0.654212	G_90
B2_G_90_4B	B2_G0_8B	0.689788	G_90		C3_G_90_4F	B2_G_0_6	0.781543	G_90
B2_G_90_5B	B2_G0_8B	0.485024	G_90		C3_G_90_5F	B2_G_0_6	0.727584	G_90
B2_G_90_6B	B2_G0_8B	0.614861	G_90		C3_G_90_6F	B2_G_0_6	0.735732	G_90
B2_G_90_7B	B2_G0_8B	0.432095	G_90		C3_G_90_7F	B2_G_0_6	0.734306	G_90
B2_G_90_8B	B2_G0_8B	0.533742	G_90		C3_G_90_8F	B2_G_0_6	0.741181	G_90
B2_G_90_9B	B2_G0_8B	0.604124	G_90		C3_G_90_9F	B2_G_0_6	0.685378	G_90
C3_G_90_1B	B2_G0_8B	0.624678	G_90		B2_G_90_1F	B2_G_0_7	0.529655	G_90
C3_G_90_2B	B2_G0_8B	0.630489	G_90		B2_G_90_2F	B2_G_0_7	0.751328	G_90
C3_G_90_3B	B2_G0_8B	0.720388	G_90		B2_G_90_3F	B2_G_0_7	0.860739	G_90
C3_G_90_4B	B2_G0_8B	0.648562	G_90		B2_G_90_4F	B2_G_0_7	0.545673	G_90
C3_G_90_5B	B2_G0_8B	0.712472	G_90		B2_G_90_5F	B2_G_0_7	0.669692	G_90
C3_G_90_6B	B2_G0_8B	0.614769	G_90		B2_G_90_6F	B2_G_0_7	0.467657	G_90
C3_G_90_7B	B2_G0_8B	0.758481	G_90		B2_G_90_7F	B2_G_0_7	0.396004	G_90
C3_G_90_8B	B2_G0_8B	0.89928	G_90		B2_G_90_8F	B2_G_0_7	0.404281	G_90
C3_G_90_9B	B2_G0_8B	0.671392	G_90		B2_G_90_9F	B2_G_0_7	0.379224	G_90
B2_G_90_1B	B2_G0_9B	0.75823	G_90		C3_G_90_1F	B2_G_0_7	0.708965	G_90
B2_G_90_2B	B2_G0_9B	0.661887	G_90		C3_G_90_2F	B2_G_0_7	0.802423	G_90
B2_G_90_3B	B2_G0_9B	0.501387	G_90		C3_G_90_3F	B2_G_0_7	0.640428	G_90
B2_G_90_4B	B2_G0_9B	0.573271	G_90		C3_G_90_4F	B2_G_0_7	0.776021	G_90
B2_G_90_5B	B2_G0_9B	0.458159	G_90		C3_G_90_5F	B2_G_0_7	0.725598	G_90
B2_G_90_6B	B2_G0_9B	0.541397	G_90		C3_G_90_6F	B2_G_0_7	0.716687	G_90
B2_G_90_7B	B2_G0_9B	0.379504	G_90		C3_G_90_7F	B2_G_0_7	0.719017	G_90
B2_G_90_8B	B2_G0_9B	0.422295	G_90		C3_G_90_8F	B2_G_0_7	0.652805	G_90
B2_G_90_9B	B2_G0_9B	0.512871	G_90		C3_G_90_9F	B2_G_0_7	0.660685	G_90
C3_G_90_1B	B2_G0_9B	0.549604	G_90		B2_G_90_1F	B2_G_0_8	0.489823	G_90
C3_G_90_2B	B2_G0_9B	0.556027	G_90		B2_G_90_2F	B2_G_0_8	0.69148	G_90
C3_G_90_3B	B2_G0_9B	0.73565	G_90		B2_G_90_3F	B2_G_0_8	0.755848	G_90
C3_G_90_4B	B2_G0_9B	0.593489	G_90		B2_G_90_4F	B2_G_0_8	0.476911	G_90
C3_G_90_5B	B2_G0_9B	0.647379	G_90		B2_G_90_5F	B2_G_0_8	0.741289	G_90
C3_G_90_6B	B2_G0_9B	0.540016	G_90		B2_G_90_6F	B2_G_0_8	0.494213	G_90
C3_G_90_7B	B2_G0_9B	0.694761	G_90		B2_G_90_7F	B2_G_0_8	0.517245	G_90
C3_G_90_8B	B2_G0_9B	0.721874	G_90		B2_G_90_8F	B2_G_0_8	0.480482	G_90
C3_G_90_9B	B2_G0_9B	0.542746	G_90		B2_G_90_9F	B2_G_0_8	0.3799	G_90
C3_G_90_1B	C3_G0_1B	0.56503	G_90		C3_G_90_1F	B2_G_0_8	0.672987	G_90
C3_G_90_2B	C3_G0_1B	0.475821	G_90		C3_G_90_2F	B2_G_0_8	0.761355	G_90
C3_G_90_3B	C3_G0_1B	0.550817	G_90		C3_G_90_3F	B2_G_0_8	0.656677	G_90
C3_G_90_4B	C3_G0_1B	0.495498	G_90		C3_G_90_4F	B2_G_0_8	0.73823	G_90
C3_G_90_5B	C3_G0_1B	0.568503	G_90		C3_G_90_5F	B2_G_0_8	0.643617	G_90
C3_G_90_6B	C3_G0_1B	0.564288	G_90		C3_G_90_6F	B2_G_0_8	0.686183	G_90
C3_G_90_7B	C3_G0_1B	0.582545	G_90		C3_G_90_7F	B2_G_0_8	0.664698	G_90
C3_G_90_8B	C3_G0_1B	0.751661	G_90		C3_G_90_8F	B2_G_0_8	0.702239	G_90
C3_G_90_9B	C3_G0_1B	0.564051	G_90		C3_G_90_9F	B2_G_0_8	0.638702	G_90
C3_G_90_1B	C3_G0_2B	0.597556	G_90		B2_G_90_1F	B2_G_0_9	0.506134	G_90
C3_G_90_2B	C3_G0_2B	0.517893	G_90		B2_G_90_2F	B2_G_0_9	0.82467	G_90
C3_G_90_3B	C3_G0_2B	0.592482	G_90		B2_G_90_3F	B2_G_0_9	0.893161	G_90
C3_G_90_4B	C3_G0_2B	0.546277	G_90		B2_G_90_4F	B2_G_0_9	0.749341	G_90
C3_G_90_5B	C3_G0_2B	0.52439	G_90		B2_G_90_5F	B2_G_0_9	0.741692	G_90
C3_G_90_6B	C3_G0_2B	0.558641	G_90		B2_G_90_6F	B2_G_0_9	0.722695	G_90
C3_G_90_7B	C3_G0_2B	0.627056	G_90		B2_G_90_7F	B2_G_0_9	0.54367	G_90
C3_G_90_8B	C3_G0_2B	0.784161	G_90		B2_G_90_8F	B2_G_0_9	0.602932	G_90
C3_G_90_9B	C3_G0_2B	0.534838	G_90		B2_G_90_9F	B2_G_0_9	0.448835	G_90
C3_G_90_1B	C3_G0_3B	0.515737	G_90		C3_G_90_1F	B2_G_0_9	0.800713	G_90
C3_G_90_2B	C3_G0_3B	0.519556	G_90		C3_G_90_2F	B2_G_0_9	0.864561	G_90
C3_G_90_3B	C3_G0_3B	0.595689	G_90		C3_G_90_3F	B2_G_0_9	0.860347	G_90
C3_G_90_4B	C3_G0_3B	0.567241	G_90		C3_G_90_4F	B2_G_0_9	0.844269	G_90
C3_G_90_5B	C3_G0_3B	0.600631	G_90		C3_G_90_5F	B2_G_0_9	0.782682	G_90
C3_G_90_6B	C3_G0_3B	0.487152	G_90		C3_G_90_6F	B2_G_0_9	0.802733	G_90
C3_G_90_7B	C3_G0_3B	0.655954	G_90		C3_G_90_7F	B2_G_0_9	0.806272	G_90
C3_G_90_8B	C3_G0_3B	0.790366	G_90		C3_G_90_8F	B2_G_0_9	0.738868	G_90
C3_G_90_9B	C3_G0_3B	0.582829	G_90		C3_G_90_9F	B2_G_0_9	0.876414	G_90
C3_G_90_1B	C3_G0_4B	0.548614	G_90		C3_G_90_1F	C3_G_0_1	0.770201	G_90
C3_G_90_2B	C3_G0_4B	0.556549	G_90		C3_G_90_2F	C3_G_0_1	0.843026	G_90
C3_G_90_3B	C3_G0_4B	0.636075	G_90		C3_G_90_3F	C3_G_0_1	0.83933	G_90
C3_G_90_4B	C3_G0_4B	0.58929	G_90		C3_G_90_4F	C3_G_0_1	0.819489	G_90
C3_G_90_5B	C3_G0_4B	0.574285	G_90		C3_G_90_5F	C3_G_0_1	0.848371	G_90
C3_G_90_6B	C3_G0_4B	0.540656	G_90		C3_G_90_6F	C3_G_0_1	0.805028	G_90
C3_G_90_7B	C3_G0_4B	0.674818	G_90		C3_G_90_7F	C3_G_0_1	0.809025	G_90
C3_G_90_8B	C3_G0_4B	0.788426	G_90		C3_G_90_8F	C3_G_0_1	0.749432	G_90
C3_G_90_9B	C3_G0_4B	0.588607	G_90		C3_G_90_9F	C3_G_0_1	0.887008	G_90
C3_G_90_1B	C3_G0_5B	0.538836	G_90		C3_G_90_1F	C3_G_0_2	0.70806	G_90
C3_G_90_2B	C3_G0_5B	0.453058	G_90		C3_G_90_2F	C3_G_0_2	0.762747	G_90
C3_G_90_3B	C3_G0_5B	0.62321	G_90		C3_G_90_3F	C3_G_0_2	0.639119	G_90
C3_G_90_4B	C3_G0_5B	0.553374	G_90		C3_G_90_4F	C3_G_0_2	0.745694	G_90
C3_G_90_5B	C3_G0_5B	0.540835	G_90		C3_G_90_5F	C3_G_0_2	0.693648	G_90
C3_G_90_6B	C3_G0_5B	0.499965	G_90		C3_G_90_6F	C3_G_0_2	0.710915	G_90
C3_G_90_7B	C3_G0_5B	0.5961	G_90		C3_G_90_7F	C3_G_0_2	0.71592	G_90
C3_G_90_8B	C3_G0_5B	0.756033	G_90		C3_G_90_8F	C3_G_0_2	0.615497	G_90
C3_G_90_9B	C3_G0_5B	0.496691	G_90		C3_G_90_9F	C3_G_0_2	0.653974	G_90
C3_G_90_1B	C3_G0_6B	0.538936	G_90		C3_G_90_1F	C3_G_0_3	0.673433	G_90
C3_G_90_2B	C3_G0_6B	0.534921	G_90		C3_G_90_2F	C3_G_0_3	0.743657	G_90
C3_G_90_3B	C3_G0_6B	0.62486	G_90		C3_G_90_3F	C3_G_0_3	0.573612	G_90
C3_G_90_4B	C3_G0_6B	0.576708	G_90		C3_G_90_4F	C3_G_0_3	0.715789	G_90
C3_G_90_5B	C3_G0_6B	0.61751	G_90		C3_G_90_5F	C3_G_0_3	0.574713	G_90
C3_G_90_6B	C3_G0_6B	0.555454	G_90		C3_G_90_6F	C3_G_0_3	0.67755	G_90
C3_G_90_7B	C3_G0_6B	0.673403	G_90		C3_G_90_7F	C3_G_0_3	0.684711	G_90
C3_G_90_8B	C3_G0_6B	0.795037	G_90		C3_G_90_8F	C3_G_0_3	0.721631	G_90
C3_G_90_9B	C3_G0_6B	0.653009	G_90		C3_G_90_9F	C3_G_0_3	0.591978	G_90
C3_G_90_1B	C3_G0_7B	0.640489	G_90		C3_G_90_1F	C3_G_0_4	0.663734	G_90
C3_G_90_2B	C3_G0_7B	0.645268	G_90		C3_G_90_2F	C3_G_0_4	0.678186	G_90
C3_G_90_3B	C3_G0_7B	0.731709	G_90		C3_G_90_3F	C3_G_0_4	0.615461	G_90
C3_G_90_4B	C3_G0_7B	0.64049	G_90		C3_G_90_4F	C3_G_0_4	0.652649	G_90
C3_G_90_5B	C3_G0_7B	0.723971	G_90		C3_G_90_5F	C3_G_0_4	0.663744	G_90
C3_G_90_6B	C3_G0_7B	0.667742	G_90		C3_G_90_6F	C3_G_0_4	0.622338	G_90
C3_G_90_7B	C3_G0_7B	0.768684	G_90		C3_G_90_7F	C3_G_0_4	0.629539	G_90
C3_G_90_8B	C3_G0_7B	0.809863	G_90		C3_G_90_8F	C3_G_0_4	0.699062	G_90
C3_G_90_9B	C3_G0_7B	0.743819	G_90		C3_G_90_9F	C3_G_0_4	0.565865	G_90
C3_G_90_1B	C3_G0_8B	0.435078	G_90		C3_G_90_1F	C3_G_0_5	0.686149	G_90
C3_G_90_2B	C3_G0_8B	0.444223	G_90		C3_G_90_2F	C3_G_0_5	0.776563	G_90
C3_G_90_3B	C3_G0_8B	0.547603	G_90		C3_G_90_3F	C3_G_0_5	0.68222	G_90
C3_G_90_4B	C3_G0_8B	0.485819	G_90		C3_G_90_4F	C3_G_0_5	0.752706	G_90
C3_G_90_5B	C3_G0_8B	0.465268	G_90		C3_G_90_5F	C3_G_0_5	0.676193	G_90
C3_G_90_6B	C3_G0_8B	0.427071	G_90		C3_G_90_6F	C3_G_0_5	0.699156	G_90
C3_G_90_7B	C3_G0_8B	0.589602	G_90		C3_G_90_7F	C3_G_0_5	0.695642	G_90
C3_G_90_8B	C3_G0_8B	0.717505	G_90		C3_G_90_8F	C3_G_0_5	0.582327	G_90
C3_G_90_9B	C3_G0_8B	0.469164	G_90		C3_G_90_9F	C3_G_0_5	0.66359	G_90
C3_G_90_1B	C3_G0_9B	0.463057	G_90		C3_G_90_1F	C3_G_0_6	0.680023	G_90
C3_G_90_2B	C3_G0_9B	0.471936	G_90		C3_G_90_2F	C3_G_0_6	0.760828	G_90
C3_G_90_3B	C3_G0_9B	0.553864	G_90		C3_G_90_3F	C3_G_0_6	0.685868	G_90
C3_G_90_4B	C3_G0_9B	0.502026	G_90		C3_G_90_4F	C3_G_0_6	0.737486	G_90
C3_G_90_5B	C3_G0_9B	0.496817	G_90		C3_G_90_5F	C3_G_0_6	0.617129	G_90
C3_G_90_6B	C3_G0_9B	0.448569	G_90		C3_G_90_6F	C3_G_0_6	0.684886	G_90
C3_G_90_7B	C3_G0_9B	0.587674	G_90		C3_G_90_7F	C3_G_0_6	0.689339	G_90
C3_G_90_8B	C3_G0_9B	0.736968	G_90		C3_G_90_8F	C3_G_0_6	0.696045	G_90
C3_G_90_9B	C3_G0_9B	0.462019	G_90		C3_G_90_9F	C3_G_0_6	0.668689	G_90
B2_G0_1B	A1_G_90_1B	0.577544	G_90		C3_G_90_1F	C3_G_0_7	0.658972	G_90
B2_G0_2B	A1_G_90_1B	0.442056	G_90		C3_G_90_2F	C3_G_0_7	0.739385	G_90
B2_G0_3B	A1_G_90_1B	0.52353	G_90		C3_G_90_3F	C3_G_0_7	0.750066	G_90
B2_G0_4B	A1_G_90_1B	0.458021	G_90		C3_G_90_4F	C3_G_0_7	0.725091	G_90
B2_G0_5B	A1_G_90_1B	0.604406	G_90		C3_G_90_5F	C3_G_0_7	0.616013	G_90
B2_G0_6B	A1_G_90_1B	0.590344	G_90		C3_G_90_6F	C3_G_0_7	0.670221	G_90
B2_G0_7B	A1_G_90_1B	0.542378	G_90		C3_G_90_7F	C3_G_0_7	0.664302	G_90
B2_G0_8B	A1_G_90_1B	0.615779	G_90		C3_G_90_8F	C3_G_0_7	0.764522	G_90
B2_G0_9B	A1_G_90_1B	0.51945	G_90		C3_G_90_9F	C3_G_0_7	0.765994	G_90
C3_G0_1B	A1_G_90_1B	0.549311	G_90		C3_G_90_1F	C3_G_0_8	0.677237	G_90
C3_G0_2B	A1_G_90_1B	0.592702	G_90		C3_G_90_2F	C3_G_0_8	0.768371	G_90
C3_G0_3B	A1_G_90_1B	0.551777	G_90		C3_G_90_3F	C3_G_0_8	0.768311	G_90
C3_G0_4B	A1_G_90_1B	0.561195	G_90		C3_G_90_4F	C3_G_0_8	0.744191	G_90
C3_G0_5B	A1_G_90_1B	0.575653	G_90		C3_G_90_5F	C3_G_0_8	0.707303	G_90
C3_G0_6B	A1_G_90_1B	0.559711	G_90		C3_G_90_6F	C3_G_0_8	0.68966	G_90
C3_G0_7B	A1_G_90_1B	0.609245	G_90		C3_G_90_7F	C3_G_0_8	0.68706	G_90
C3_G0_8B	A1_G_90_1B	0.455031	G_90		C3_G_90_8F	C3_G_0_8	0.757338	G_90
C3_G0_9B	A1_G_90_1B	0.468915	G_90		C3_G_90_9F	C3_G_0_8	0.76714	G_90
B2_G0_1B	A1_G_90_2B	0.434806	G_90		C3_G_90_1F	C3_G_0_9	0.627571	G_90
B2_G0_2B	A1_G_90_2B	0.340585	G_90		C3_G_90_2F	C3_G_0_9	0.730702	G_90
B2_G0_3B	A1_G_90_2B	0.391531	G_90		C3_G_90_3F	C3_G_0_9	0.566323	G_90
B2_G0_4B	A1_G_90_2B	0.281596	G_90		C3_G_90_4F	C3_G_0_9	0.704191	G_90
B2_G0_5B	A1_G_90_2B	0.457708	G_90		C3_G_90_5F	C3_G_0_9	0.717002	G_90
B2_G0_6B	A1_G_90_2B	0.448982	G_90		C3_G_90_6F	C3_G_0_9	0.642945	G_90
B2_G0_7B	A1_G_90_2B	0.465556	G_90		C3_G_90_7F	C3_G_0_9	0.631807	G_90
B2_G0_8B	A1_G_90_2B	0.464503	G_90		C3_G_90_8F	C3_G_0_9	0.672503	G_90
B2_G0_9B	A1_G_90_2B	0.359801	G_90		C3_G_90_9F	C3_G_0_9	0.587209	G_90
C3_G0_1B	A1_G_90_2B	0.402013	G_90		B2_G_0_1	A1_G_90_1F	0.413827	G_90
C3_G0_2B	A1_G_90_2B	0.457675	G_90		B2_G_0_2	A1_G_90_1F	0.498891	G_90
C3_G0_3B	A1_G_90_2B	0.388818	G_90		B2_G_0_3	A1_G_90_1F	0.464764	G_90
C3_G0_4B	A1_G_90_2B	0.422944	G_90		B2_G_0_4	A1_G_90_1F	0.458859	G_90
C3_G0_5B	A1_G_90_2B	0.396323	G_90		B2_G_0_5	A1_G_90_1F	0.480994	G_90
C3_G0_6B	A1_G_90_2B	0.397367	G_90		B2_G_0_6	A1_G_90_1F	0.38889	G_90
C3_G0_7B	A1_G_90_2B	0.463667	G_90		B2_G_0_7	A1_G_90_1F	0.429614	G_90
C3_G0_8B	A1_G_90_2B	0.286342	G_90		B2_G_0_8	A1_G_90_1F	0.403976	G_90
C3_G0_9B	A1_G_90_2B	0.421572	G_90		B2_G_0_9	A1_G_90_1F	0.580332	G_90
B2_G0_1B	A1_G_90_3B	0.832927	G_90		C3_G_0_1	A1_G_90_1F	0.562179	G_90
B2_G0_2B	A1_G_90_3B	0.807283	G_90		C3_G_0_2	A1_G_90_1F	0.445122	G_90
B2_G0_3B	A1_G_90_3B	0.841016	G_90		C3_G_0_3	A1_G_90_1F	0.396335	G_90
B2_G0_4B	A1_G_90_3B	0.805859	G_90		C3_G_0_4	A1_G_90_1F	0.385836	G_90
B2_G0_5B	A1_G_90_3B	0.84047	G_90		C3_G_0_5	A1_G_90_1F	0.48742	G_90
B2_G0_6B	A1_G_90_3B	0.838077	G_90		C3_G_0_6	A1_G_90_1F	0.470341	G_90
B2_G0_7B	A1_G_90_3B	0.793898	G_90		C3_G_0_7	A1_G_90_1F	0.558473	G_90
B2_G0_8B	A1_G_90_3B	0.829708	G_90		C3_G_0_8	A1_G_90_1F	0.467463	G_90
B2_G0_9B	A1_G_90_3B	0.790569	G_90		C3_G_0_9	A1_G_90_1F	0.334928	G_90
C3_G0_1B	A1_G_90_3B	0.815026	G_90		B2_G_0_1	A1_G_90_2F	0.500648	G_90
C3_G0_2B	A1_G_90_3B	0.844451	G_90		B2_G_0_2	A1_G_90_2F	0.552514	G_90
C3_G0_3B	A1_G_90_3B	0.82928	G_90		B2_G_0_3	A1_G_90_2F	0.668755	G_90
C3_G0_4B	A1_G_90_3B	0.855572	G_90		B2_G_0_4	A1_G_90_2F	0.546341	G_90
C3_G0_5B	A1_G_90_3B	0.813332	G_90		B2_G_0_5	A1_G_90_2F	0.579457	G_90
C3_G0_6B	A1_G_90_3B	0.827844	G_90		B2_G_0_6	A1_G_90_2F	0.480843	G_90
C3_G0_7B	A1_G_90_3B	0.824823	G_90		B2_G_0_7	A1_G_90_2F	0.405202	G_90
C3_G0_8B	A1_G_90_3B	0.799361	G_90		B2_G_0_8	A1_G_90_2F	0.503981	G_90
C3_G0_9B	A1_G_90_3B	0.826747	G_90		B2_G_0_9	A1_G_90_2F	0.606661	G_90
B2_G0_1B	A1_G_90_4B	0.337891	G_90		C3_G_0_1	A1_G_90_2F	0.642451	G_90
B2_G0_2B	A1_G_90_4B	0.284518	G_90		C3_G_0_2	A1_G_90_2F	0.423572	G_90
B2_G0_3B	A1_G_90_4B	0.357685	G_90		C3_G_0_3	A1_G_90_2F	0.44822	G_90
B2_G0_4B	A1_G_90_4B	0.445298	G_90		C3_G_0_4	A1_G_90_2F	0.517347	G_90
B2_G0_5B	A1_G_90_4B	0.442307	G_90		C3_G_0_5	A1_G_90_2F	0.415827	G_90
B2_G0_6B	A1_G_90_4B	0.355966	G_90		C3_G_0_6	A1_G_90_2F	0.531341	G_90
B2_G0_7B	A1_G_90_4B	0.42139	G_90		C3_G_0_7	A1_G_90_2F	0.583128	G_90
B2_G0_8B	A1_G_90_4B	0.514736	G_90		C3_G_0_8	A1_G_90_2F	0.618735	G_90
B2_G0_9B	A1_G_90_4B	0.480496	G_90		C3_G_0_9	A1_G_90_2F	0.49486	G_90
C3_G0_1B	A1_G_90_4B	0.463236	G_90		B2_G_0_1	A1_G_90_3F	0.525505	G_90
C3_G0_2B	A1_G_90_4B	0.38729	G_90		B2_G_0_2	A1_G_90_3F	0.599361	G_90
C3_G0_3B	A1_G_90_4B	0.41757	G_90		B2_G_0_3	A1_G_90_3F	0.656847	G_90
C3_G0_4B	A1_G_90_4B	0.418781	G_90		B2_G_0_4	A1_G_90_3F	0.608989	G_90
C3_G0_5B	A1_G_90_4B	0.382237	G_90		B2_G_0_5	A1_G_90_3F	0.690101	G_90
C3_G0_6B	A1_G_90_4B	0.513502	G_90		B2_G_0_6	A1_G_90_3F	0.617179	G_90
C3_G0_7B	A1_G_90_4B	0.508695	G_90		B2_G_0_7	A1_G_90_3F	0.606323	G_90
C3_G0_8B	A1_G_90_4B	0.338604	G_90		B2_G_0_8	A1_G_90_3F	0.569521	G_90
C3_G0_9B	A1_G_90_4B	0.296415	G_90		B2_G_0_9	A1_G_90_3F	0.684098	G_90
B2_G0_1B	A1_G_90_5B	0.583418	G_90		C3_G_0_1	A1_G_90_3F	0.735172	G_90
B2_G0_2B	A1_G_90_5B	0.538818	G_90		C3_G_0_2	A1_G_90_3F	0.599893	G_90
B2_G0_3B	A1_G_90_5B	0.594647	G_90		C3_G_0_3	A1_G_90_3F	0.516099	G_90
B2_G0_4B	A1_G_90_5B	0.488163	G_90		C3_G_0_4	A1_G_90_3F	0.572892	G_90
B2_G0_5B	A1_G_90_5B	0.59852	G_90		C3_G_0_5	A1_G_90_3F	0.576163	G_90
B2_G0_6B	A1_G_90_5B	0.592927	G_90		C3_G_0_6	A1_G_90_3F	0.567281	G_90
B2_G0_7B	A1_G_90_5B	0.632441	G_90		C3_G_0_7	A1_G_90_3F	0.550899	G_90
B2_G0_8B	A1_G_90_5B	0.706484	G_90		C3_G_0_8	A1_G_90_3F	0.601752	G_90
B2_G0_9B	A1_G_90_5B	0.63586	G_90		C3_G_0_9	A1_G_90_3F	0.604983	G_90
C3_G0_1B	A1_G_90_5B	0.564074	G_90		B2_G_0_1	A1_G_90_4F	0.633363	G_90
C3_G0_2B	A1_G_90_5B	0.59865	G_90		B2_G_0_2	A1_G_90_4F	0.714679	G_90
C3_G0_3B	A1_G_90_5B	0.571975	G_90		B2_G_0_3	A1_G_90_4F	0.693752	G_90
C3_G0_4B	A1_G_90_5B	0.62549	G_90		B2_G_0_4	A1_G_90_4F	0.747735	G_90
C3_G0_5B	A1_G_90_5B	0.504103	G_90		B2_G_0_5	A1_G_90_4F	0.734482	G_90
C3_G0_6B	A1_G_90_5B	0.60407	G_90		B2_G_0_6	A1_G_90_4F	0.727444	G_90
C3_G0_7B	A1_G_90_5B	0.718963	G_90		B2_G_0_7	A1_G_90_4F	0.705924	G_90
C3_G0_8B	A1_G_90_5B	0.51967	G_90		B2_G_0_8	A1_G_90_4F	0.675156	G_90
C3_G0_9B	A1_G_90_5B	0.555705	G_90		B2_G_0_9	A1_G_90_4F	0.798629	G_90
B2_G0_1B	A1_G_90_6B	0.47878	G_90		C3_G_0_1	A1_G_90_4F	0.797295	G_90
B2_G0_2B	A1_G_90_6B	0.432116	G_90		C3_G_0_2	A1_G_90_4F	0.691541	G_90
B2_G0_3B	A1_G_90_6B	0.4922	G_90		C3_G_0_3	A1_G_90_4F	0.64914	G_90
B2_G0_4B	A1_G_90_6B	0.546334	G_90		C3_G_0_4	A1_G_90_4F	0.618374	G_90
B2_G0_5B	A1_G_90_6B	0.521903	G_90		C3_G_0_5	A1_G_90_4F	0.688527	G_90
B2_G0_6B	A1_G_90_6B	0.494334	G_90		C3_G_0_6	A1_G_90_4F	0.673651	G_90
B2_G0_7B	A1_G_90_6B	0.52879	G_90		C3_G_0_7	A1_G_90_4F	0.692689	G_90
B2_G0_8B	A1_G_90_6B	0.621615	G_90		C3_G_0_8	A1_G_90_4F	0.67823	G_90
B2_G0_9B	A1_G_90_6B	0.527741	G_90		C3_G_0_9	A1_G_90_4F	0.626889	G_90
C3_G0_1B	A1_G_90_6B	0.531567	G_90		B2_G_0_1	A1_G_90_5F	0.590082	G_90
C3_G0_2B	A1_G_90_6B	0.498083	G_90		B2_G_0_2	A1_G_90_5F	0.764548	G_90
C3_G0_3B	A1_G_90_6B	0.561911	G_90		B2_G_0_3	A1_G_90_5F	0.752703	G_90
C3_G0_4B	A1_G_90_6B	0.573434	G_90		B2_G_0_4	A1_G_90_5F	0.680005	G_90
C3_G0_5B	A1_G_90_6B	0.474563	G_90		B2_G_0_5	A1_G_90_5F	0.675958	G_90
C3_G0_6B	A1_G_90_6B	0.62317	G_90		B2_G_0_6	A1_G_90_5F	0.679373	G_90
C3_G0_7B	A1_G_90_6B	0.699859	G_90		B2_G_0_7	A1_G_90_5F	0.655513	G_90
C3_G0_8B	A1_G_90_6B	0.436272	G_90		B2_G_0_8	A1_G_90_5F	0.635403	G_90
C3_G0_9B	A1_G_90_6B	0.452937	G_90		B2_G_0_9	A1_G_90_5F	0.834611	G_90
B2_G0_1B	A1_G_90_7B	0.561591	G_90		C3_G_0_1	A1_G_90_5F	0.838604	G_90
B2_G0_2B	A1_G_90_7B	0.524906	G_90		C3_G_0_2	A1_G_90_5F	0.650244	G_90
B2_G0_3B	A1_G_90_7B	0.584712	G_90		C3_G_0_3	A1_G_90_5F	0.590591	G_90
B2_G0_4B	A1_G_90_7B	0.534485	G_90		C3_G_0_4	A1_G_90_5F	0.562943	G_90
B2_G0_5B	A1_G_90_7B	0.584176	G_90		C3_G_0_5	A1_G_90_5F	0.645795	G_90
B2_G0_6B	A1_G_90_7B	0.576839	G_90		C3_G_0_6	A1_G_90_5F	0.63465	G_90
B2_G0_7B	A1_G_90_7B	0.620915	G_90		C3_G_0_7	A1_G_90_5F	0.70672	G_90
B2_G0_8B	A1_G_90_7B	0.684145	G_90		C3_G_0_8	A1_G_90_5F	0.726767	G_90
B2_G0_9B	A1_G_90_7B	0.610281	G_90		C3_G_0_9	A1_G_90_5F	0.586156	G_90
C3_G0_1B	A1_G_90_7B	0.51439	G_90		B2_G_0_1	A1_G_90_6F	0.38856	G_90
C3_G0_2B	A1_G_90_7B	0.581909	G_90		B2_G_0_2	A1_G_90_6F	0.47869	G_90
C3_G0_3B	A1_G_90_7B	0.607074	G_90		B2_G_0_3	A1_G_90_6F	0.544084	G_90
C3_G0_4B	A1_G_90_7B	0.621649	G_90		B2_G_0_4	A1_G_90_6F	0.412176	G_90
C3_G0_5B	A1_G_90_7B	0.548815	G_90		B2_G_0_5	A1_G_90_6F	0.516387	G_90
C3_G0_6B	A1_G_90_7B	0.61474	G_90		B2_G_0_6	A1_G_90_6F	0.363401	G_90
C3_G0_7B	A1_G_90_7B	0.67563	G_90		B2_G_0_7	A1_G_90_6F	0.401715	G_90
C3_G0_8B	A1_G_90_7B	0.541463	G_90		B2_G_0_8	A1_G_90_6F	0.3937	G_90
C3_G0_9B	A1_G_90_7B	0.54899	G_90		B2_G_0_9	A1_G_90_6F	0.404018	G_90
B2_G0_1B	A1_G_90_8B	0.549559	G_90		C3_G_0_1	A1_G_90_6F	0.466656	G_90
B2_G0_2B	A1_G_90_8B	0.514894	G_90		C3_G_0_2	A1_G_90_6F	0.296155	G_90
B2_G0_3B	A1_G_90_8B	0.562047	G_90		C3_G_0_3	A1_G_90_6F	0.403562	G_90
B2_G0_4B	A1_G_90_8B	0.5258	G_90		C3_G_0_4	A1_G_90_6F	0.420771	G_90
B2_G0_5B	A1_G_90_8B	0.578124	G_90		C3_G_0_5	A1_G_90_6F	0.392588	G_90
B2_G0_6B	A1_G_90_8B	0.563598	G_90		C3_G_0_6	A1_G_90_6F	0.468309	G_90
B2_G0_7B	A1_G_90_8B	0.616791	G_90		C3_G_0_7	A1_G_90_6F	0.555344	G_90
B2_G0_8B	A1_G_90_8B	0.685388	G_90		C3_G_0_8	A1_G_90_6F	0.46713	G_90
B2_G0_9B	A1_G_90_8B	0.617284	G_90		C3_G_0_9	A1_G_90_6F	0.41659	G_90
C3_G0_1B	A1_G_90_8B	0.513989	G_90		B2_G_0_1	A1_G_90_7F	0.624183	G_90
C3_G0_2B	A1_G_90_8B	0.56602	G_90		B2_G_0_2	A1_G_90_7F	0.77528	G_90
C3_G0_3B	A1_G_90_8B	0.600495	G_90		B2_G_0_3	A1_G_90_7F	0.766922	G_90
C3_G0_4B	A1_G_90_8B	0.616546	G_90		B2_G_0_4	A1_G_90_7F	0.645238	G_90
C3_G0_5B	A1_G_90_8B	0.540667	G_90		B2_G_0_5	A1_G_90_7F	0.672313	G_90
C3_G0_6B	A1_G_90_8B	0.6086	G_90		B2_G_0_6	A1_G_90_7F	0.631937	G_90
C3_G0_7B	A1_G_90_8B	0.697957	G_90		B2_G_0_7	A1_G_90_7F	0.617096	G_90
C3_G0_8B	A1_G_90_8B	0.518292	G_90		B2_G_0_8	A1_G_90_7F	0.636095	G_90
C3_G0_9B	A1_G_90_8B	0.52494	G_90		B2_G_0_9	A1_G_90_7F	0.833559	G_90
B2_G0_1B	A1_G_90_9B	0.551448	G_90		C3_G_0_1	A1_G_90_7F	0.811543	G_90
B2_G0_2B	A1_G_90_9B	0.500569	G_90		C3_G_0_2	A1_G_90_7F	0.62953	G_90
B2_G0_3B	A1_G_90_9B	0.561012	G_90		C3_G_0_3	A1_G_90_7F	0.571857	G_90
B2_G0_4B	A1_G_90_9B	0.528774	G_90		C3_G_0_4	A1_G_90_7F	0.581441	G_90
B2_G0_5B	A1_G_90_9B	0.580191	G_90		C3_G_0_5	A1_G_90_7F	0.659871	G_90
B2_G0_6B	A1_G_90_9B	0.565665	G_90		C3_G_0_6	A1_G_90_7F	0.66411	G_90
B2_G0_7B	A1_G_90_9B	0.613307	G_90		C3_G_0_7	A1_G_90_7F	0.725568	G_90
B2_G0_8B	A1_G_90_9B	0.6811	G_90		C3_G_0_8	A1_G_90_7F	0.742748	G_90
B2_G0_9B	A1_G_90_9B	0.593869	G_90		C3_G_0_9	A1_G_90_7F	0.54504	G_90
C3_G0_1B	A1_G_90_9B	0.509372	G_90		B2_G_0_1	A1_G_90_8F	0.651337	G_90
C3_G0_2B	A1_G_90_9B	0.56807	G_90		B2_G_0_2	A1_G_90_8F	0.826739	G_90
C3_G0_3B	A1_G_90_9B	0.602745	G_90		B2_G_0_3	A1_G_90_8F	0.823501	G_90
C3_G0_4B	A1_G_90_9B	0.618288	G_90		B2_G_0_4	A1_G_90_8F	0.687154	G_90
C3_G0_5B	A1_G_90_9B	0.543456	G_90		B2_G_0_5	A1_G_90_8F	0.698135	G_90
C3_G0_6B	A1_G_90_9B	0.610699	G_90		B2_G_0_6	A1_G_90_8F	0.689831	G_90
C3_G0_7B	A1_G_90_9B	0.677301	G_90		B2_G_0_7	A1_G_90_8F	0.665318	G_90
C3_G0_8B	A1_G_90_9B	0.521123	G_90		B2_G_0_8	A1_G_90_8F	0.646298	G_90
C3_G0_9B	A1_G_90_9B	0.527373	G_90		B2_G_0_9	A1_G_90_8F	0.8901	G_90
C3_G0_1B	B2_G_90_1B	0.644895	G_90		C3_G_0_1	A1_G_90_8F	0.902898	G_90
C3_G0_2B	B2_G_90_1B	0.678758	G_90		C3_G_0_2	A1_G_90_8F	0.657469	G_90
C3_G0_3B	B2_G_90_1B	0.699635	G_90		C3_G_0_3	A1_G_90_8F	0.595949	G_90
C3_G0_4B	B2_G_90_1B	0.720176	G_90		C3_G_0_4	A1_G_90_8F	0.566767	G_90
C3_G0_5B	B2_G_90_1B	0.643897	G_90		C3_G_0_5	A1_G_90_8F	0.676739	G_90
C3_G0_6B	B2_G_90_1B	0.724592	G_90		C3_G_0_6	A1_G_90_8F	0.681351	G_90
C3_G0_7B	B2_G_90_1B	0.822547	G_90		C3_G_0_7	A1_G_90_8F	0.798935	G_90
C3_G0_8B	B2_G_90_1B	0.654487	G_90		C3_G_0_8	A1_G_90_8F	0.781248	G_90
C3_G0_9B	B2_G_90_1B	0.646459	G_90		C3_G_0_9	A1_G_90_8F	0.590866	G_90
C3_G0_1B	B2_G_90_2B	0.82084	G_90		B2_G_0_1	A1_G_90_9F	0.335602	G_90
C3_G0_2B	B2_G_90_2B	0.747251	G_90		B2_G_0_2	A1_G_90_9F	0.375063	G_90
C3_G0_3B	B2_G_90_2B	0.765997	G_90		B2_G_0_3	A1_G_90_9F	0.452777	G_90
C3_G0_4B	B2_G_90_2B	0.792708	G_90		B2_G_0_4	A1_G_90_9F	0.356226	G_90
C3_G0_5B	B2_G_90_2B	0.710851	G_90		B2_G_0_5	A1_G_90_9F	0.412903	G_90
[truncated: 2,281 more rows]
