# Supplementary material for: Longitudinal transmission of bacterial and fungal communities from seed to seed in rice
Source: Commun Biol. 2022 Aug 1;5:772. doi: 10.1038/s42003-022-03726-w (PMC9343636; doi:10.1038/s42003-022-03726-w)
Supplement: Supplementary file 6 — Supplementary Data 3 [file 42003_2022_3726_MOESM6_ESM.xlsx]

## Sheet: Content
Supplementary Data 3. Succession mode of seed microbial OTUs predicted using a linear regression analysis
Sheet	Content
Succession	Succession mode of seed microbial OTUs predicted using a linear regression analysis
Source data_2c	Source data of Fig. 2c

## Sheet: Succession
Succession mode of seed microbial OTUs predicted using a linear regression analysis
Bacteria
OTU	group	pval	tval	Phylum	Class	Order	Family	Genus	Species	OTU_id	Vertical transmission
EF154172.1.1380	Early successional	0.00269854	-3.06228	Proteobacteria	Alphaproteobacteria	Rhizobiales	Rhizobiaceae	Allorhizobium-Neorhizobium-Pararhizobium-Rhizobium	#N/A	B37_Allorhizobium-Neorhizobium-Pararhizobium-Rhizobium	Inherited
EU239123.1.1223	Early successional	0.00848506	-2.6752	Proteobacteria	Gammaproteobacteria	Pseudomonadales	Pseudomonadaceae	Pseudomonas	#N/A	B5_Pseudomonas	Inherited
3fca5a0cf50b4a57afd56558f0063d81	Early successional	1.21e-13	-8.34803	Chloroflexi	Anaerolineae	SBR1031	A4b	uncultured bacterium	uncultured bacterium	B7126_uncultured bacterium	Non-inherited
6fbb8b779decd444f3c19731f4df570b	Early successional	1.21e-13	-8.34803	Elusimicrobia	Elusimicrobia	MVP-88	uncultured bacterium	uncultured bacterium	uncultured bacterium	B8228_uncultured bacterium	Non-inherited
8428f22fc550e5323c41e992137e20c8	Early successional	1.21e-13	-8.34803	#N/A	#N/A	#N/A	#N/A	#N/A	#N/A	B875_o_NA	Non-inherited
85c9b22abfb7b15b4b088b3edc0bab07	Early successional	7.53e-08	-5.72316	Proteobacteria	Alphaproteobacteria	Holosporales	Holosporaceae	uncultured	#N/A	B7508_uncultured	Non-inherited
8d3c37d0a75980b86fd4987b26f9b99d	Early successional	1.21e-13	-8.34803	Cyanobacteria	Oxyphotobacteria	Leptolyngbyales	Leptolyngbyaceae	Leptolyngbya PCC-6306	#N/A	B13551_Leptolyngbya PCC-6306	Non-inherited
a6ee2f8afb203ae48ea9a4fee5b1beed	Early successional	1.21e-13	-8.34803	Chloroflexi	Anaerolineae	SBR1031	uncultured bacterium	uncultured bacterium	uncultured bacterium	B6156_uncultured bacterium	Non-inherited
a95357baf0c0a9bd06608bd67a66f497	Early successional	1.21e-13	-8.34803	#N/A	#N/A	#N/A	#N/A	#N/A	#N/A	B13603_o_NA	Non-inherited
AB074617.1.1332	Early successional	1.21e-13	-8.34803	Actinobacteria	Actinobacteria	Micrococcales	Microbacteriaceae	Leifsonia	#N/A	B276_Leifsonia	Non-inherited
AB167211.1.1420	Early successional	5.18e-14	-8.50398	Proteobacteria	Gammaproteobacteria	Pseudomonadales	Moraxellaceae	Acinetobacter	#N/A	B282_Acinetobacter	Non-inherited
AB241130.1.1446	Early successional	7.53e-08	-5.72316	Bacteroidetes	Bacteroidia	Cytophagales	Amoebophilaceae	Candidatus Cardinium	#N/A	B1390_Candidatus Cardinium	Non-inherited
AB272335.1.1200	Early successional	1.8e-15	-9.11851	Proteobacteria	Alphaproteobacteria	Rhizobiales	Xanthobacteraceae	Bradyrhizobium	#N/A	B34_Bradyrhizobium	Non-inherited
AB308060.1.1386	Early successional	1.21e-13	-8.34803	Proteobacteria	Alphaproteobacteria	Acetobacterales	Acetobacteraceae	Acetobacter	Acetobacter lovaniensis	B6515_Acetobacter	Non-inherited
AB486983.1.1334	Early successional	1.21e-13	-8.34803	Cyanobacteria	Oxyphotobacteria	Leptolyngbyales	Leptolyngbyaceae	Leptolyngbya PCC-6306	Leptolyngbya sp. CENA520	B9995_Leptolyngbya PCC-6306	Non-inherited
AB511011.1.1469	Early successional	6.19e-21	-11.3782	Proteobacteria	Deltaproteobacteria	Oligoflexales	0319-6G20	uncultured Roseobacter sp.	uncultured Roseobacter sp.	B22_uncultured Roseobacter sp.	Non-inherited
AB552893.1.1393	Early successional	7.53e-08	-5.72316	Proteobacteria	Gammaproteobacteria	Betaproteobacteriales	Burkholderiaceae	Acidovorax	#N/A	B497_Acidovorax	Non-inherited
AB637256.1.1497	Early successional	1.21e-13	-8.34803	Firmicutes	Bacilli	Bacillales	Paenibacillaceae	Ammoniphilus	#N/A	B5932_Ammoniphilus	Non-inherited
AF312222.1.1473	Early successional	1.21e-13	-8.34803	Proteobacteria	Gammaproteobacteria	Xanthomonadales	Rhodanobacteraceae	Rhodanobacter	uncultured Rhodanobacter sp.	B61_Rhodanobacter	Non-inherited
AJ009706.1.1463	Early successional	1.21e-13	-8.34803	Proteobacteria	Alphaproteobacteria	Sphingomonadales	Sphingomonadaceae	Sphingomonas	Sphingomonas fennica	B263_Sphingomonas	Non-inherited
AJ300690.1.1232	Early successional	1.52e-16	-9.56577	Proteobacteria	Gammaproteobacteria	Betaproteobacteriales	Burkholderiaceae	Burkholderia-Caballeronia-Paraburkholderia	#N/A	B1855_Burkholderia-Caballeronia-Paraburkholderia	Non-inherited
AJ884889.1.1394	Early successional	1.21e-13	-8.34803	Proteobacteria	Gammaproteobacteria	Pseudomonadales	Pseudomonadaceae	Pseudomonas	#N/A	B500_Pseudomonas	Non-inherited
AM934880.1.1371	Early successional	1.21e-13	-8.34803	Acidobacteria	Subgroup 6	#N/A	#N/A	#N/A	#N/A	B3625_o_NA	Non-inherited
AY528708.1.1452	Early successional	7.53e-08	-5.72316	Proteobacteria	Gammaproteobacteria	Betaproteobacteriales	Burkholderiaceae	Burkholderia-Caballeronia-Paraburkholderia	#N/A	B1660_Burkholderia-Caballeronia-Paraburkholderia	Non-inherited
AY622262.1.1451	Early successional	7.53e-08	-5.72316	Proteobacteria	Gammaproteobacteria	Betaproteobacteriales	Burkholderiaceae	Acidovorax	#N/A	B507_Acidovorax	Non-inherited
ce9bee021f9a74587a752321394a8aa4	Early successional	1.21e-13	-8.34803	Chloroflexi	Anaerolineae	Anaerolineales	Anaerolineaceae	uncultured	#N/A	B67_uncultured	Non-inherited
CP001958.687295.688798	Early successional	1.21e-13	-8.34803	Actinobacteria	Actinobacteria	Corynebacteriales	Segniliparaceae	Segniliparus	Segniliparus rotundus DSM 44985	B314_Segniliparus	Non-inherited
CP020612.1166313.1167775	Early successional	1.21e-13	-8.34803	Proteobacteria	Alphaproteobacteria	Rhodobacterales	Rhodobacteraceae	Paracoccus	#N/A	B4641_Paracoccus	Non-inherited
CU917641.1.1360	Early successional	1.21e-13	-8.34803	Bacteroidetes	Bacteroidia	Bacteroidales	Dysgonomonadaceae	Dysgonomonas	#N/A	B3823_Dysgonomonas	Non-inherited
CU925368.1.1380	Early successional	7.53e-08	-5.72316	Proteobacteria	Deltaproteobacteria	Syntrophobacterales	Syntrophaceae	Syntrophus	uncultured delta proteobacterium	B3538_Syntrophus	Non-inherited
d7cc10e47e71f746b2349783acab45db	Early successional	7.53e-08	-5.72316	Acidobacteria	Subgroup 6	#N/A	#N/A	#N/A	#N/A	B180_o_NA	Non-inherited
DD361258.4.1529	Early successional	1.21e-13	-8.34803	Proteobacteria	Gammaproteobacteria	Pseudomonadales	Pseudomonadaceae	Pseudomonas	#N/A	B1074_Pseudomonas	Non-inherited
DQ234206.1.1532	Early successional	1.21e-13	-8.34803	Proteobacteria	Gammaproteobacteria	Pseudomonadales	Pseudomonadaceae	Pseudomonas	#N/A	B626_Pseudomonas	Non-inherited
DQ450806.1.1322	Early successional	1.21e-13	-8.34803	Nitrospirae	Thermodesulfovibrionia	uncultured	uncultured prokaryote	uncultured prokaryote	uncultured prokaryote	B921_uncultured prokaryote	Non-inherited
EF019967.1.1344	Early successional	1.21e-13	-8.34803	Actinobacteria	Acidimicrobiia	Microtrichales	uncultured	uncultured Iamiaceae bacterium	uncultured Iamiaceae bacterium	B238_uncultured Iamiaceae bacterium	Non-inherited
EF111062.1.1228	Early successional	7.93e-17	-9.68342	Proteobacteria	Alphaproteobacteria	Sphingomonadales	Sphingomonadaceae	Sphingomonas	#N/A	B6_Sphingomonas	Non-inherited
EF467848.1.1450	Early successional	1.21e-13	-8.34803	Proteobacteria	Alphaproteobacteria	Sphingomonadales	Sphingomonadaceae	Sphingomonas	Sphingomonas polyaromaticivorans	B147_Sphingomonas	Non-inherited
EF515204.1.1377	Early successional	1.21e-13	-8.34803	Armatimonadetes	Chthonomonadetes	Chthonomonadales	uncultured bacterium SJA-22	uncultured bacterium SJA-22	uncultured bacterium SJA-22	B605_uncultured bacterium SJA-22	Non-inherited
EF515912.1.1483	Early successional	1.72e-14	-8.70724	Planctomycetes	BD7-11	uncultured bacterium	uncultured bacterium	uncultured bacterium	uncultured bacterium	B735_uncultured bacterium	Non-inherited
EF516891.1.1469	Early successional	7.53e-08	-5.72316	Proteobacteria	Gammaproteobacteria	Betaproteobacteriales	Nitrosomonadaceae	Ellin6067	#N/A	B2176_Ellin6067	Non-inherited
EF562565.1.1496	Early successional	1.21e-13	-8.34803	Proteobacteria	Deltaproteobacteria	Desulfovibrionales	Desulfovibrionaceae	Desulfovibrio	#N/A	B2886_Desulfovibrio	Non-inherited
EF688210.1.1437	Early successional	1.21e-13	-8.34803	Chloroflexi	Anaerolineae	Anaerolineales	Anaerolineaceae	Anaerolinea	uncultured Chloroflexi bacterium	B51_Anaerolinea	Non-inherited
EU133399.1.1323	Early successional	7.53e-08	-5.72316	Proteobacteria	Alphaproteobacteria	Rhizobiales	Xanthobacteraceae	Bradyrhizobium	#N/A	B143_Bradyrhizobium	Non-inherited
EU133537.1.1316	Early successional	9.88e-29	-14.645	Proteobacteria	Alphaproteobacteria	Rhizobiales	Xanthobacteraceae	Bradyrhizobium	#N/A	B26_Bradyrhizobium	Non-inherited
EU196771.1.1211	Early successional	1.21e-13	-8.34803	Proteobacteria	Gammaproteobacteria	Pseudomonadales	Pseudomonadaceae	Pseudomonas	#N/A	B464_Pseudomonas	Non-inherited
EU239171.1.1233	Early successional	1.21e-13	-8.34803	Bacteroidetes	Bacteroidia	Flavobacteriales	Flavobacteriaceae	Flavobacterium	#N/A	B6356_Flavobacterium	Non-inherited
EU276508.1.1484	Early successional	1.21e-13	-8.34803	Acidobacteria	Subgroup 17	uncultured prokaryote	uncultured prokaryote	uncultured prokaryote	uncultured prokaryote	B850_uncultured prokaryote	Non-inherited
EU289510.1.1481	Early successional	1.21e-13	-8.34803	Planctomycetes	Planctomycetacia	Isosphaerales	Isosphaeraceae	Singulisphaera	#N/A	B702_Singulisphaera	Non-inherited
EU307087.1.1523	Early successional	1.21e-13	-8.34803	Firmicutes	Negativicutes	Selenomonadales	Veillonellaceae	Sporomusa	#N/A	B6987_Sporomusa	Non-inherited
EU375092.1.1230	Early successional	1.21e-13	-8.34803	Actinobacteria	Actinobacteria	Corynebacteriales	Nocardiaceae	Rhodococcus	#N/A	B3374_Rhodococcus	Non-inherited
EU469062.1.1325	Early successional	7.53e-08	-5.72316	Firmicutes	Clostridia	Clostridiales	Ruminococcaceae	Ruminococcaceae UCG-005	#N/A	B11399_Ruminococcaceae UCG-005	Non-inherited
EU472782.1.1399	Early successional	1.21e-13	-8.34803	Proteobacteria	Gammaproteobacteria	Enterobacteriales	Enterobacteriaceae	Escherichia-Shigella	#N/A	B743_Escherichia-Shigella	Non-inherited
EU528210.1.1380	Early successional	1.21e-13	-8.34803	Verrucomicrobia	Verrucomicrobiae	Pedosphaerales	Pedosphaeraceae	ADurb.Bin063-1	#N/A	B185_ADurb.Bin063-1	Non-inherited
EU539728.1.1395	Early successional	1.21e-13	-8.34803	Proteobacteria	Gammaproteobacteria	Pseudomonadales	Pseudomonadaceae	Pseudomonas	#N/A	B260_Pseudomonas	Non-inherited
EU771969.1.1362	Early successional	1.21e-13	-8.34803	Firmicutes	Clostridia	Clostridiales	Peptostreptococcaceae	Peptoclostridium	uncultured organism	B12592_Peptoclostridium	Non-inherited
EU786123.1.1486	Early successional	1.21e-13	-8.34803	Chloroflexi	Chloroflexia	Thermomicrobiales	JG30-KF-CM45	#N/A	#N/A	B9034_f_JG30-KF-CM45	Non-inherited
EU808403.1.1305	Early successional	1.81e-18	-10.3616	Actinobacteria	Actinobacteria	Corynebacteriales	Corynebacteriaceae	Lawsonella	#N/A	B1388_Lawsonella	Non-inherited
EU978819.1.1276	Early successional	1.29e-15	-9.17842	Proteobacteria	Gammaproteobacteria	Betaproteobacteriales	Burkholderiaceae	Massilia	#N/A	B201_Massilia	Non-inherited
FJ152695.1.1482	Early successional	1.21e-13	-8.34803	Actinobacteria	Actinobacteria	Streptosporangiales	Thermomonosporaceae	Actinomadura	#N/A	B1587_Actinomadura	Non-inherited
FJ152838.1.1442	Early successional	1.21e-13	-8.34803	Proteobacteria	Alphaproteobacteria	Sphingomonadales	Sphingomonadaceae	Sphingomonas	#N/A	B4441_Sphingomonas	Non-inherited
FJ193979.1.1457	Early successional	1.21e-13	-8.34803	Proteobacteria	Gammaproteobacteria	Pseudomonadales	Moraxellaceae	Acinetobacter	#N/A	B717_Acinetobacter	Non-inherited
FJ484658.1.1305	Early successional	1.21e-13	-8.34803	Firmicutes	Clostridia	Clostridiales	Clostridiaceae 1	Clostridium sensu stricto 8	uncultured Firmicutes bacterium	B187_Clostridium sensu stricto 8	Non-inherited
FJ542833.1.1492	Early successional	7.53e-08	-5.72316	Verrucomicrobia	Verrucomicrobiae	Chthoniobacterales	Terrimicrobiaceae	Terrimicrobium	uncultured Verrucomicrobiales bacterium	B2575_Terrimicrobium	Non-inherited
FJ562181.1.1201	Early successional	1.21e-13	-8.34803	Proteobacteria	Alphaproteobacteria	Caulobacterales	Caulobacteraceae	Brevundimonas	#N/A	B494_Brevundimonas	Non-inherited
FJ643471.1.1302	Early successional	1.21e-13	-8.34803	Proteobacteria	Gammaproteobacteria	Pseudomonadales	Pseudomonadaceae	Pseudomonas	#N/A	B1151_Pseudomonas	Non-inherited
FJ772050.1.1297	Early successional	1.02e-19	-10.8771	Proteobacteria	Gammaproteobacteria	Betaproteobacteriales	Burkholderiaceae	Burkholderia-Caballeronia-Paraburkholderia	#N/A	B1138_Burkholderia-Caballeronia-Paraburkholderia	Non-inherited
FJ894331.1.1322	Early successional	7.53e-08	-5.72316	Chloroflexi	Chloroflexia	Thermomicrobiales	JG30-KF-CM45	uncultured bacterium	uncultured bacterium	B3341_uncultured bacterium	Non-inherited
FJ936864.1.1472	Early successional	1.21e-13	-8.34803	Firmicutes	Clostridia	Clostridiales	Ruminococcaceae	#N/A	#N/A	B3517_f_Ruminococcaceae	Non-inherited
FJ981654.1.1204	Early successional	1.21e-13	-8.34803	Firmicutes	Bacilli	Bacillales	Staphylococcaceae	Staphylococcus	#N/A	B989_Staphylococcus	Non-inherited
FN421888.1.1388	Early successional	1.21e-13	-8.34803	Bacteroidetes	Bacteroidia	Cytophagales	Hymenobacteraceae	Hymenobacter	#N/A	B15818_Hymenobacter	Non-inherited
FN543695.1.1250	Early successional	1.21e-13	-8.34803	Proteobacteria	Gammaproteobacteria	Betaproteobacteriales	Burkholderiaceae	Burkholderia-Caballeronia-Paraburkholderia	#N/A	B663_Burkholderia-Caballeronia-Paraburkholderia	Non-inherited
FN543721.1.1250	Early successional	1.21e-13	-8.34803	Proteobacteria	Gammaproteobacteria	Betaproteobacteriales	Burkholderiaceae	Burkholderia-Caballeronia-Paraburkholderia	#N/A	B2678_Burkholderia-Caballeronia-Paraburkholderia	Non-inherited
FOUX01000012.127.1667	Early successional	7.53e-08	-5.72316	Bacteroidetes	Bacteroidia	Chitinophagales	Chitinophagaceae	Chitinophaga	Chitinophaga sp. YR627	B476_Chitinophaga	Non-inherited
FPLS01008338.8.1471	Early successional	1.21e-13	-8.34803	Proteobacteria	Alphaproteobacteria	Rhizobiales	Hyphomicrobiaceae	Pedomicrobium	#N/A	B11771_Pedomicrobium	Non-inherited
FPLS01020346.21.1554	Early successional	1.21e-13	-8.34803	Proteobacteria	Deltaproteobacteria	Myxococcales	Polyangiaceae	#N/A	#N/A	B3975_f_Polyangiaceae	Non-inherited
FPLS01043718.12.1514	Early successional	1.21e-13	-8.34803	Actinobacteria	Acidimicrobiia	uncultured	metagenome	metagenome	metagenome	B1996_metagenome	Non-inherited
FPLS01058390.16.1273	Early successional	1.21e-13	-8.34803	Proteobacteria	Alphaproteobacteria	Caulobacterales	Caulobacteraceae	uncultured	uncultured alpha proteobacterium	B4072_uncultured	Non-inherited
FR774629.1.1348	Early successional	1.21e-13	-8.34803	Proteobacteria	Alphaproteobacteria	Rhizobiales	Rhizobiaceae	Allorhizobium-Neorhizobium-Pararhizobium-Rhizobium	#N/A	B487_Allorhizobium-Neorhizobium-Pararhizobium-Rhizobium	Non-inherited
FR853411.1.1501	Early successional	7.53e-08	-5.72316	Proteobacteria	Gammaproteobacteria	Pseudomonadales	Moraxellaceae	Acinetobacter	#N/A	B461_Acinetobacter	Non-inherited
GQ358914.1.1502	Early successional	1.21e-13	-8.34803	Proteobacteria	Gammaproteobacteria	Enterobacteriales	Enterobacteriaceae	Escherichia-Shigella	#N/A	B437_Escherichia-Shigella	Non-inherited
GQ369124.1.1372	Early successional	1.21e-13	-8.34803	Bacteroidetes	Bacteroidia	Chitinophagales	Chitinophagaceae	Chitinophaga	#N/A	B100_Chitinophaga	Non-inherited
GQ379614.1.1202	Early successional	3.95e-43	-21.3214	Proteobacteria	Alphaproteobacteria	Caulobacterales	Caulobacteraceae	Caulobacter	#N/A	B289_Caulobacter	Non-inherited
GQ871730.1.1506	Early successional	1.21e-13	-8.34803	Proteobacteria	Gammaproteobacteria	Pseudomonadales	Pseudomonadaceae	Pseudomonas	#N/A	B1556_Pseudomonas	Non-inherited
GU118241.1.1406	Early successional	1.02e-14	-8.8031	Proteobacteria	Alphaproteobacteria	Caulobacterales	Caulobacteraceae	uncultured	#N/A	B54_uncultured	Non-inherited
GU130120.1.1479	Early successional	1.21e-13	-8.34803	Actinobacteria	Actinobacteria	Micromonosporales	Micromonosporaceae	Actinoplanes	#N/A	B11438_Actinoplanes	Non-inherited
GU366037.1.1209	Early successional	1.21e-13	-8.34803	Firmicutes	Bacilli	Lactobacillales	Lactobacillaceae	Lactobacillus	#N/A	B9644_Lactobacillus	Non-inherited
GU559752.1.1375	Early successional	2.99e-24	-12.7515	Firmicutes	Clostridia	Clostridiales	Clostridiaceae 1	Clostridium sensu stricto 10	Clostridium sp. E14	B1610_Clostridium sensu stricto 10	Non-inherited
GU814629.1.1332	Early successional	1.21e-13	-8.34803	Proteobacteria	Gammaproteobacteria	Pseudomonadales	Pseudomonadaceae	Pseudomonas	#N/A	B1232_Pseudomonas	Non-inherited
HAAB01020512.1.1254	Early successional	7.53e-08	-5.72316	Proteobacteria	Gammaproteobacteria	Betaproteobacteriales	Burkholderiaceae	Massilia	#N/A	B603_Massilia	Non-inherited
HAAC01027432.1.1206	Early successional	1.21e-13	-8.34803	Proteobacteria	Gammaproteobacteria	Pseudomonadales	Moraxellaceae	Enhydrobacter	#N/A	B826_Enhydrobacter	Non-inherited
HE582888.1.1283	Early successional	1.21e-13	-8.34803	Proteobacteria	Gammaproteobacteria	Betaproteobacteriales	Rhodocyclaceae	Azospira	#N/A	B393_Azospira	Non-inherited
HE589856.1.1438	Early successional	1.21e-13	-8.34803	Firmicutes	Clostridia	Clostridiales	Clostridiaceae 1	Clostridium sensu stricto 1	#N/A	B5027_Clostridium sensu stricto 1	Non-inherited
HE818674.1.1466	Early successional	1.21e-13	-8.34803	Proteobacteria	Alphaproteobacteria	Rhizobiales	Xanthobacteraceae	#N/A	#N/A	B245_f_Xanthobacteraceae	Non-inherited
HF913576.1.1211	Early successional	1.21e-13	-8.34803	Proteobacteria	Gammaproteobacteria	Pseudomonadales	Pseudomonadaceae	Pseudomonas	#N/A	B269_Pseudomonas	Non-inherited
HG423547.1.1346	Early successional	1.21e-13	-8.34803	Proteobacteria	Gammaproteobacteria	Xanthomonadales	Rhodanobacteraceae	#N/A	#N/A	B9065_f_Rhodanobacteraceae	Non-inherited
HG424717.1.1228	Early successional	1.21e-13	-8.34803	Actinobacteria	Actinobacteria	Corynebacteriales	Mycobacteriaceae	Mycobacterium	#N/A	B137_Mycobacterium	Non-inherited
HM069056.1.1479	Early successional	1.21e-13	-8.34803	Proteobacteria	Gammaproteobacteria	Betaproteobacteriales	Burkholderiaceae	#N/A	#N/A	B2787_f_Burkholderiaceae	Non-inherited
HM273329.1.1360	Early successional	7.53e-08	-5.72316	Bacteroidetes	Bacteroidia	Sphingobacteriales	Sphingobacteriaceae	Sphingobacterium	#N/A	B127_Sphingobacterium	Non-inherited
HM277628.1.1335	Early successional	1.21e-13	-8.34803	Actinobacteria	Actinobacteria	Propionibacteriales	Nocardioidaceae	Nocardioides	#N/A	B4542_Nocardioides	Non-inherited
HM339173.1.1358	Early successional	7.53e-08	-5.72316	Bacteroidetes	Bacteroidia	Bacteroidales	Prevotellaceae	Alloprevotella	uncultured Prevotellaceae bacterium	B14625_Alloprevotella	Non-inherited
HM445484.1.1352	Early successional	1.21e-13	-8.34803	Cyanobacteria	Melainabacteria	Obscuribacterales	uncultured bacterium	uncultured bacterium	uncultured bacterium	B12657_uncultured bacterium	Non-inherited
HM845181.1.1377	Early successional	1.21e-13	-8.34803	Firmicutes	Bacilli	Bacillales	Paenibacillaceae	Paenibacillus	#N/A	B329_Paenibacillus	Non-inherited
HQ166634.1.1476	Early successional	1.21e-13	-8.34803	Proteobacteria	Gammaproteobacteria	Betaproteobacteriales	Nitrosomonadaceae	Ellin6067	#N/A	B325_Ellin6067	Non-inherited
HQ377322.1.1290	Early successional	1.21e-13	-8.34803	Bacteroidetes	Bacteroidia	Flavobacteriales	Weeksellaceae	Chryseobacterium	#N/A	B478_Chryseobacterium	Non-inherited
HQ597109.1.1515	Early successional	1.21e-13	-8.34803	Acidobacteria	Blastocatellia (Subgroup 4)	Pyrinomonadales	Pyrinomonadaceae	RB41	#N/A	B322_RB41	Non-inherited
HQ670753.1.1420	Early successional	1.21e-13	-8.34803	Proteobacteria	Gammaproteobacteria	Betaproteobacteriales	Burkholderiaceae	Achromobacter	#N/A	B930_Achromobacter	Non-inherited
HQ698287.1.1232	Early successional	5.04e-22	-11.828	Proteobacteria	Alphaproteobacteria	Rhizobiales	Xanthobacteraceae	Bradyrhizobium	#N/A	B24_Bradyrhizobium	Non-inherited
HQ759173.1.1467	Early successional	1.21e-13	-8.34803	Proteobacteria	Gammaproteobacteria	Enterobacteriales	Enterobacteriaceae	Escherichia-Shigella	#N/A	B503_Escherichia-Shigella	Non-inherited
JF202198.1.1308	Early successional	1.21e-13	-8.34803	Proteobacteria	Alphaproteobacteria	Rhizobiales	Xanthobacteraceae	#N/A	#N/A	B221_f_Xanthobacteraceae	Non-inherited
JF221133.1.1384	Early successional	1.21e-13	-8.34803	Firmicutes	Negativicutes	Selenomonadales	Veillonellaceae	Veillonella	#N/A	B11460_Veillonella	Non-inherited
JF266532.1.1357	Early successional	1.21e-13	-8.34803	Proteobacteria	Gammaproteobacteria	Betaproteobacteriales	SC-I-84	#N/A	#N/A	B538_f_SC-I-84	Non-inherited
JF500199.1.1443	Early successional	1.21e-13	-8.34803	Proteobacteria	Alphaproteobacteria	Acetobacterales	Acetobacteraceae	Acidocella	uncultured bacterium	B11825_Acidocella	Non-inherited
JF681491.1.1243	Early successional	1.21e-13	-8.34803	Proteobacteria	Gammaproteobacteria	Betaproteobacteriales	Burkholderiaceae	#N/A	#N/A	B515_f_Burkholderiaceae	Non-inherited
JF701975.1.1440	Early successional	1.21e-13	-8.34803	Proteobacteria	Gammaproteobacteria	Pseudomonadales	Pseudomonadaceae	Pseudomonas	#N/A	B933_Pseudomonas	Non-inherited
JF710262.1.1491	Early successional	1.21e-13	-8.34803	Bacteroidetes	Bacteroidia	Chitinophagales	Chitinophagaceae	Chitinophaga	#N/A	B203_Chitinophaga	Non-inherited
JF958162.1.1368	Early successional	1.21e-13	-8.34803	Proteobacteria	Gammaproteobacteria	Betaproteobacteriales	Burkholderiaceae	Burkholderia-Caballeronia-Paraburkholderia	#N/A	B4239_Burkholderia-Caballeronia-Paraburkholderia	Non-inherited
JN089715.1.1229	Early successional	6.6e-26	-13.4449	Proteobacteria	Alphaproteobacteria	Rhizobiales	Rhizobiaceae	Allorhizobium-Neorhizobium-Pararhizobium-Rhizobium	#N/A	B72_Allorhizobium-Neorhizobium-Pararhizobium-Rhizobium	Non-inherited
JN245633.1.1494	Early successional	1.21e-13	-8.34803	Proteobacteria	Gammaproteobacteria	Betaproteobacteriales	Burkholderiaceae	Burkholderia-Caballeronia-Paraburkholderia	#N/A	B2452_Burkholderia-Caballeronia-Paraburkholderia	Non-inherited
JN380992.1.1362	Early successional	1.21e-13	-8.34803	Proteobacteria	Gammaproteobacteria	Legionellales	Legionellaceae	Legionella	#N/A	B10324_Legionella	Non-inherited
JN622122.1.1461	Early successional	1.21e-13	-8.34803	Proteobacteria	Gammaproteobacteria	Betaproteobacteriales	Burkholderiaceae	Burkholderia-Caballeronia-Paraburkholderia	#N/A	B5286_Burkholderia-Caballeronia-Paraburkholderia	Non-inherited
JN797483.1.1220	Early successional	1.21e-13	-8.34803	Proteobacteria	Gammaproteobacteria	Enterobacteriales	Enterobacteriaceae	#N/A	#N/A	B873_f_Enterobacteriaceae	Non-inherited
JN975188.1.1346	Early successional	1.21e-13	-8.34803	Firmicutes	Bacilli	Bacillales	Paenibacillaceae	Paenibacillus	#N/A	B5159_Paenibacillus	Non-inherited
JQ278949.1.1207	Early successional	1.21e-13	-8.34803	Bacteroidetes	Bacteroidia	Chitinophagales	Saprospiraceae	Phaeodactylibacter	uncultured Haliscomenobacter sp.	B2148_Phaeodactylibacter	Non-inherited
JQ359082.1.1446	Early successional	1.21e-13	-8.34803	Proteobacteria	Gammaproteobacteria	Pseudomonadales	Pseudomonadaceae	Pseudomonas	#N/A	B1909_Pseudomonas	Non-inherited
JQ659756.1.1463	Early successional	1.21e-13	-8.34803	Bacteroidetes	Bacteroidia	Chitinophagales	Chitinophagaceae	Filimonas	Filimonas sp. R5-375	B101_Filimonas	Non-inherited
JQ894900.1.1514	Early successional	1.21e-13	-8.34803	Proteobacteria	Gammaproteobacteria	Pseudomonadales	Pseudomonadaceae	Pseudomonas	#N/A	B2116_Pseudomonas	Non-inherited
JQ957829.1.1508	Early successional	1.21e-13	-8.34803	Acidobacteria	Subgroup 6	uncultured bacterium 126	uncultured bacterium 126	uncultured bacterium 126	uncultured bacterium 126	B9674_uncultured bacterium 126	Non-inherited
JT846164.551.2059	Early successional	7.53e-08	-5.72316	Proteobacteria	Gammaproteobacteria	Betaproteobacteriales	Burkholderiaceae	Acidovorax	#N/A	B566_Acidovorax	Non-inherited
JX025755.1.1443	Early successional	4.86e-32	-16.0865	Proteobacteria	Alphaproteobacteria	Rhizobiales	Xanthobacteraceae	Bradyrhizobium	#N/A	B32_Bradyrhizobium	Non-inherited
JX095797.1.1248	Early successional	7.53e-08	-5.72316	Bacteroidetes	Bacteroidia	Chitinophagales	Chitinophagaceae	Asinibacterium	uncultured bacterium	B1646_Asinibacterium	Non-inherited
JX458433.1.1240	Early successional	1.21e-13	-8.34803	Proteobacteria	Alphaproteobacteria	Acetobacterales	Acetobacteraceae	Acidiphilium	Acetobacteraceae bacterium W1.09-37	B9265_Acidiphilium	Non-inherited
JX523905.1.1200	Early successional	1.21e-13	-8.34803	Actinobacteria	Actinobacteria	Micromonosporales	Micromonosporaceae	#N/A	#N/A	B620_f_Micromonosporaceae	Non-inherited
JX949361.1.1344	Early successional	1.21e-13	-8.34803	Proteobacteria	Alphaproteobacteria	Caulobacterales	Caulobacteraceae	Brevundimonas	#N/A	B3900_Brevundimonas	Non-inherited
KC478506.1.1511	Early successional	1.21e-13	-8.34803	Firmicutes	Bacilli	Lactobacillales	Lactobacillaceae	Lactobacillus	#N/A	B3875_Lactobacillus	Non-inherited
KC538945.1.1342	Early successional	1.21e-13	-8.34803	Firmicutes	Bacilli	Lactobacillales	Lactobacillaceae	Lactobacillus	#N/A	B2837_Lactobacillus	Non-inherited
KC545909.1.1480	Early successional	1.21e-13	-8.34803	Firmicutes	Bacilli	Lactobacillales	Streptococcaceae	Lactococcus	#N/A	B776_Lactococcus	Non-inherited
KF003167.1.1421	Early successional	7.53e-08	-5.72316	Proteobacteria	Alphaproteobacteria	Rhodobacterales	Rhodobacteraceae	Paracoccus	#N/A	B4029_Paracoccus	Non-inherited
KF149719.1.1323	Early successional	1.21e-13	-8.34803	Firmicutes	Bacilli	Lactobacillales	Enterococcaceae	Enterococcus	#N/A	B7295_Enterococcus	Non-inherited
KF193285.1.1418	Early successional	1.21e-13	-8.34803	Proteobacteria	Gammaproteobacteria	Enterobacteriales	Enterobacteriaceae	Escherichia-Shigella	#N/A	B902_Escherichia-Shigella	Non-inherited
KF203178.1.1238	Early successional	1.21e-13	-8.34803	Proteobacteria	Alphaproteobacteria	Sphingomonadales	Sphingomonadaceae	Sphingomonas	#N/A	B2818_Sphingomonas	Non-inherited
KF408410.1.1201	Early successional	1.21e-13	-8.34803	Proteobacteria	Alphaproteobacteria	Rhizobiales	Xanthobacteraceae	Bradyrhizobium	#N/A	B3198_Bradyrhizobium	Non-inherited
KF560401.1.1477	Early successional	1.21e-13	-8.34803	Proteobacteria	Alphaproteobacteria	Rhizobiales	Xanthobacteraceae	Azorhizobium	Xanthobacter sp. W27	B536_Azorhizobium	Non-inherited
KF712589.1.1493	Early successional	3.37e-24	-12.7297	Proteobacteria	Gammaproteobacteria	Betaproteobacteriales	Burkholderiaceae	Burkholderia-Caballeronia-Paraburkholderia	#N/A	B934_Burkholderia-Caballeronia-Paraburkholderia	Non-inherited
KF737383.1.1445	Early successional	1.21e-13	-8.34803	Proteobacteria	Gammaproteobacteria	Xanthomonadales	Xanthomonadaceae	Stenotrophomonas	#N/A	B481_Stenotrophomonas	Non-inherited
KF803553.1.1387	Early successional	1.21e-13	-8.34803	Firmicutes	Bacilli	Lactobacillales	Streptococcaceae	Lactococcus	#N/A	B448_Lactococcus	Non-inherited
KF939483.1.1429	Early successional	1.21e-13	-8.34803	Proteobacteria	Deltaproteobacteria	Desulfovibrionales	Desulfovibrionaceae	Desulfovibrio	#N/A	B1690_Desulfovibrio	Non-inherited
KF956463.1.1412	Early successional	1.21e-13	-8.34803	Chloroflexi	OLB14	#N/A	#N/A	#N/A	#N/A	B1311_o_NA	Non-inherited
KF977148.1.1210	Early successional	1.21e-13	-8.34803	Proteobacteria	Gammaproteobacteria	Pseudomonadales	Pseudomonadaceae	Pseudomonas	#N/A	B645_Pseudomonas	Non-inherited
KJ194953.1.1275	Early successional	1.21e-13	-8.34803	Proteobacteria	Alphaproteobacteria	Rhizobiales	Rhizobiaceae	Ciceribacter	Ensifer adhaerens	B141_Ciceribacter	Non-inherited
KJ207213.1.1492	Early successional	1.21e-13	-8.34803	Acidobacteria	Acidobacteriia	Acidobacteriales	Acidobacteriaceae (Subgroup 1)	uncultured	Acidobacterium sp. pan6	B654_uncultured	Non-inherited
KJ410550.1.1339	Early successional	1.21e-13	-8.34803	Acidobacteria	Acidobacteriia	Subgroup 2	uncultured eubacterium WD264	uncultured eubacterium WD264	uncultured eubacterium WD264	B1643_uncultured eubacterium WD264	Non-inherited
KJ572273.1.1397	Early successional	1.21e-13	-8.34803	Proteobacteria	Alphaproteobacteria	Rhodobacterales	Rhodobacteraceae	Paracoccus	#N/A	B2608_Paracoccus	Non-inherited
KJ572396.1.1450	Early successional	1.21e-13	-8.34803	Bacteroidetes	Bacteroidia	Chitinophagales	Chitinophagaceae	Filimonas	Filimonas endophytica	B308_Filimonas	Non-inherited
KJ615131.1.1252	Early successional	2.83e-21	-11.5182	Proteobacteria	Gammaproteobacteria	Beggiatoales	Beggiatoaceae	uncultured	uncultured gamma proteobacterium	B1273_uncultured	Non-inherited
KM089833.1.1477	Early successional	1.21e-13	-8.34803	Bacteroidetes	Bacteroidia	Flavobacteriales	Flavobacteriaceae	Flavobacterium	#N/A	B200_Flavobacterium	Non-inherited
KM187377.1.1384	Early successional	7.53e-08	-5.72316	Actinobacteria	Actinobacteria	Micrococcales	Beutenbergiaceae	Salana	#N/A	B7578_Salana	Non-inherited
KM205539.1.1438	Early successional	2.21e-20	-11.1507	Firmicutes	Clostridia	Clostridiales	Clostridiaceae 1	Clostridium sensu stricto 3	#N/A	B1017_Clostridium sensu stricto 3	Non-inherited
KM253212.1.1452	Early successional	1.05e-26	-13.782	Proteobacteria	Gammaproteobacteria	Betaproteobacteriales	Burkholderiaceae	Burkholderia-Caballeronia-Paraburkholderia	#N/A	B840_Burkholderia-Caballeronia-Paraburkholderia	Non-inherited
KM974662.1.1462	Early successional	7.53e-08	-5.72316	Chloroflexi	Chloroflexia	Thermomicrobiales	JG30-KF-CM45	Paraburkholderia tropica	Paraburkholderia tropica	B354_Paraburkholderia tropica	Non-inherited
KP152642.1.1343	Early successional	1.21e-13	-8.34803	Proteobacteria	Alphaproteobacteria	Rhizobiales	Rhizobiaceae	Allorhizobium-Neorhizobium-Pararhizobium-Rhizobium	#N/A	B366_Allorhizobium-Neorhizobium-Pararhizobium-Rhizobium	Non-inherited
KP325102.1.1378	Early successional	1.21e-13	-8.34803	Proteobacteria	Gammaproteobacteria	Pseudomonadales	Pseudomonadaceae	Pseudomonas	#N/A	B737_Pseudomonas	Non-inherited
KP409886.1.1221	Early successional	3.53e-26	-13.5592	Proteobacteria	Gammaproteobacteria	Pseudomonadales	Pseudomonadaceae	Pseudomonas	#N/A	B254_Pseudomonas	Non-inherited
KP634950.1.1233	Early successional	1.43e-23	-12.4682	Proteobacteria	Gammaproteobacteria	Betaproteobacteriales	Burkholderiaceae	Burkholderia-Caballeronia-Paraburkholderia	#N/A	B298_Burkholderia-Caballeronia-Paraburkholderia	Non-inherited
KP875414.1.1282	Early successional	1.21e-13	-8.34803	Bacteroidetes	Bacteroidia	Flavobacteriales	Weeksellaceae	Chryseobacterium	#N/A	B975_Chryseobacterium	Non-inherited
KR076432.1.1216	Early successional	1.81e-26	-13.6821	Proteobacteria	Gammaproteobacteria	Betaproteobacteriales	Burkholderiaceae	Burkholderia-Caballeronia-Paraburkholderia	#N/A	B576_Burkholderia-Caballeronia-Paraburkholderia	Non-inherited
KR351300.1.1327	Early successional	1.21e-13	-8.34803	Firmicutes	Bacilli	Bacillales	Staphylococcaceae	Staphylococcus	#N/A	B1597_Staphylococcus	Non-inherited
KT119573.1.1332	Early successional	1.21e-13	-8.34803	Bacteroidetes	Bacteroidia	Flavobacteriales	Weeksellaceae	Chryseobacterium	#N/A	B4102_Chryseobacterium	Non-inherited
KT369696.1.1375	Early successional	1.21e-13	-8.34803	Proteobacteria	Gammaproteobacteria	Pseudomonadales	Pseudomonadaceae	Pseudomonas	#N/A	B769_Pseudomonas	Non-inherited
KT582001.1.1316	Early successional	1.21e-13	-8.34803	Proteobacteria	Alphaproteobacteria	Caulobacterales	Caulobacteraceae	Caulobacter	#N/A	B40_Caulobacter	Non-inherited
KT873246.1.1201	Early successional	1.21e-13	-8.34803	Proteobacteria	Gammaproteobacteria	Enterobacteriales	Enterobacteriaceae	Escherichia-Shigella	#N/A	B209_Escherichia-Shigella	Non-inherited
KU248151.1.1396	Early successional	1.21e-13	-8.34803	Proteobacteria	Gammaproteobacteria	Betaproteobacteriales	Burkholderiaceae	Cupriavidus	#N/A	B10883_Cupriavidus	Non-inherited
KU324909.1.1217	Early successional	1.21e-13	-8.34803	Firmicutes	Bacilli	Lactobacillales	Streptococcaceae	Lactococcus	#N/A	B467_Lactococcus	Non-inherited
KU379672.1.1445	Early successional	7.53e-08	-5.72316	Bacteroidetes	Bacteroidia	Cytophagales	Microscillaceae	Siphonobacter	Siphonobacter sp.	B532_Siphonobacter	Non-inherited
KX037147.1.1213	Early successional	1.21e-13	-8.34803	Firmicutes	Bacilli	Lactobacillales	Streptococcaceae	Lactococcus	Lactococcus sp. USMS16BP	B10359_Lactococcus	Non-inherited
KX082856.1.1396	Early successional	7.53e-08	-5.72316	Proteobacteria	Gammaproteobacteria	Betaproteobacteriales	Burkholderiaceae	Oxalicibacterium	Oxalicibacterium faecigallinarum	B118_Oxalicibacterium	Non-inherited
KX171698.1.1310	Early successional	1.21e-13	-8.34803	Firmicutes	Bacilli	Bacillales	Bacillaceae	Bacillus	#N/A	B326_Bacillus	Non-inherited
KX225280.1.1202	Early successional	1.21e-13	-8.34803	Proteobacteria	Gammaproteobacteria	Betaproteobacteriales	Burkholderiaceae	Comamonas	#N/A	B3279_Comamonas	Non-inherited
KX242465.1.1378	Early successional	1.21e-13	-8.34803	Proteobacteria	Alphaproteobacteria	Rhizobiales	Xanthobacteraceae	Bradyrhizobium	#N/A	B83_Bradyrhizobium	Non-inherited
KX456107.1.1284	Early successional	1.21e-13	-8.34803	Firmicutes	Bacilli	Bacillales	Staphylococcaceae	Staphylococcus	#N/A	B1319_Staphylococcus	Non-inherited
KX527708.1.1425	Early successional	1.21e-13	-8.34803	Firmicutes	Bacilli	Bacillales	Bacillaceae	Bacillus	#N/A	B6938_Bacillus	Non-inherited
KX583579.1.1213	Early successional	1.21e-13	-8.34803	Firmicutes	Bacilli	Lactobacillales	Leuconostocaceae	Leuconostoc	#N/A	B646_Leuconostoc	Non-inherited
KY027156.1.1295	Early successional	7.53e-08	-5.72316	Proteobacteria	Gammaproteobacteria	Enterobacteriales	Enterobacteriaceae	Pantoea	#N/A	B5032_Pantoea	Non-inherited
KY385628.1.1331	Early successional	1.21e-13	-8.34803	Firmicutes	Bacilli	Lactobacillales	Streptococcaceae	Lactococcus	#N/A	B725_Lactococcus	Non-inherited
KY445601.1.1504	Early successional	1.21e-13	-8.34803	Actinobacteria	Actinobacteria	Propionibacteriales	Nocardioidaceae	Nocardioides	#N/A	B6322_Nocardioides	Non-inherited
KY681971.1.1396	Early successional	1.21e-13	-8.34803	Proteobacteria	Gammaproteobacteria	Betaproteobacteriales	Burkholderiaceae	Burkholderia-Caballeronia-Paraburkholderia	#N/A	B1809_Burkholderia-Caballeronia-Paraburkholderia	Non-inherited
LC104297.1.1445	Early successional	5.08e-16	-9.34807	Proteobacteria	Gammaproteobacteria	Betaproteobacteriales	Burkholderiaceae	Burkholderia-Caballeronia-Paraburkholderia	#N/A	B556_Burkholderia-Caballeronia-Paraburkholderia	Non-inherited
Z49739.1.1415	Early successional	7.53e-08	-5.72316	Proteobacteria	Gammaproteobacteria	Legionellales	Legionellaceae	Legionella	#N/A	B15975_Legionella	Non-inherited
AY121982.1.1271	Early successional	7.53e-08	-5.72316	Proteobacteria	Gammaproteobacteria	Pseudomonadales	Pseudomonadaceae	Pseudomonas	#N/A	B134_Pseudomonas	Transient
EU239148.1.1244	Early successional	7.53e-08	-5.72316	Proteobacteria	Alphaproteobacteria	Rhizobiales	Rhizobiaceae	Allorhizobium-Neorhizobium-Pararhizobium-Rhizobium	#N/A	B111_Allorhizobium-Neorhizobium-Pararhizobium-Rhizobium	Transient
EU239162.1.1272	Early successional	7.53e-08	-5.72316	Proteobacteria	Gammaproteobacteria	Xanthomonadales	Xanthomonadaceae	Stenotrophomonas	#N/A	B36_Stenotrophomonas	Transient
EU705953.1.1237	Early successional	1.21e-13	-8.34803	Proteobacteria	Gammaproteobacteria	Betaproteobacteriales	Burkholderiaceae	Ralstonia	#N/A	B210_Ralstonia	Transient
FJ562147.1.1229	Early successional	1.21e-13	-8.34803	Proteobacteria	Alphaproteobacteria	Rhizobiales	Rhizobiaceae	Allorhizobium-Neorhizobium-Pararhizobium-Rhizobium	#N/A	B299_Allorhizobium-Neorhizobium-Pararhizobium-Rhizobium	Transient
FJ577648.1.1421	Early successional	7.53e-08	-5.72316	Proteobacteria	Gammaproteobacteria	Pseudomonadales	Pseudomonadaceae	Pseudomonas	#N/A	B42_Pseudomonas	Transient
GU325690.1.1205	Early successional	7.28e-35	-17.3554	Proteobacteria	Gammaproteobacteria	Pseudomonadales	Pseudomonadaceae	Pseudomonas	#N/A	B20_Pseudomonas	Transient
GU363530.1.1433	Early successional	7.53e-08	-5.72316	Proteobacteria	Gammaproteobacteria	Betaproteobacteriales	Burkholderiaceae	Pandoraea	#N/A	B797_Pandoraea	Transient
HG423551.1.1342	Early successional	7.53e-08	-5.72316	Proteobacteria	Gammaproteobacteria	Xanthomonadales	Rhodanobacteraceae	Luteibacter	#N/A	B48_Luteibacter	Transient
HM302618.1.1306	Early successional	1.21e-13	-8.34803	Proteobacteria	Alphaproteobacteria	Sphingomonadales	Sphingomonadaceae	Sphingomonas	#N/A	B135_Sphingomonas	Transient
HM335571.1.1366	Early successional	2.06e-15	-9.09415	Proteobacteria	Gammaproteobacteria	Xanthomonadales	Rhodanobacteraceae	Rhodanobacter	#N/A	B58_Rhodanobacter	Transient
JQ311912.1.1466	Early successional	2.79e-21	-11.5212	Planctomycetes	BD7-11	uncultured bacterium	uncultured bacterium	uncultured bacterium	uncultured bacterium	B338_uncultured bacterium	Transient
JX392999.1.1443	Early successional	1.21e-13	-8.34803	Proteobacteria	Gammaproteobacteria	Xanthomonadales	Xanthomonadaceae	Stenotrophomonas	#N/A	B328_Stenotrophomonas	Transient
KC433740.1.1373	Early successional	1.21e-13	-8.34803	Proteobacteria	Alphaproteobacteria	Rhizobiales	Rhizobiaceae	Allorhizobium-Neorhizobium-Pararhizobium-Rhizobium	#N/A	B453_Allorhizobium-Neorhizobium-Pararhizobium-Rhizobium	Transient
KJ200413.1.1428	Early successional	2.69e-34	-17.097	Proteobacteria	Gammaproteobacteria	Betaproteobacteriales	Burkholderiaceae	Herbaspirillum	#N/A	B18_Herbaspirillum	Transient
KM882764.1.1341	Early successional	4.76e-18	-10.1887	Proteobacteria	Gammaproteobacteria	Betaproteobacteriales	Burkholderiaceae	Burkholderia-Caballeronia-Paraburkholderia	#N/A	B1202_Burkholderia-Caballeronia-Paraburkholderia	Transient
KP757644.1.1399	Early successional	1.21e-13	-8.34803	Proteobacteria	Gammaproteobacteria	Xanthomonadales	Xanthomonadaceae	Pseudoxanthomonas	#N/A	B191_Pseudoxanthomonas	Transient
LC190811.1.1214	Early successional	1.1e-05	-4.58513	Proteobacteria	Alphaproteobacteria	Caulobacterales	Caulobacteraceae	Brevundimonas	#N/A	B317_Brevundimonas	Transient
X89912.1.1281	Early successional	1.21e-13	-8.34803	Bacteroidetes	Bacteroidia	Sphingobacteriales	Sphingobacteriaceae	Mucilaginibacter	Sphingobacterium-like sp. PC1.9	B27_Mucilaginibacter	Transient
AB638017.1.1480	Late successional	1.1e-25	13.352	Bacteroidetes	Bacteroidia	Sphingobacteriales	Sphingobacteriaceae	Mucilaginibacter	#N/A	B87_Mucilaginibacter	Inherited
EF098942.1.1345	Late successional	8.82e-76	42.843	Proteobacteria	Alphaproteobacteria	Rhizobiales	Beijerinckiaceae	Methylobacterium	#N/A	B71_Methylobacterium	Inherited
EU705754.1.1215	Late successional	6.66e-16	9.2991	Proteobacteria	Alphaproteobacteria	Rhizobiales	Rhizobiaceae	Allorhizobium-Neorhizobium-Pararhizobium-Rhizobium	#N/A	B10_Allorhizobium-Neorhizobium-Pararhizobium-Rhizobium	Inherited
EU723184.1.1305	Late successional	1.58e-10	6.98448	Proteobacteria	Gammaproteobacteria	Xanthomonadales	Xanthomonadaceae	Xanthomonas	#N/A	B11_Xanthomonas	Inherited
EU808442.1.1293	Late successional	6.76e-76	42.9418	Proteobacteria	Alphaproteobacteria	Rhizobiales	Beijerinckiaceae	Methylobacterium	#N/A	B2_Methylobacterium	Inherited
FJ432294.1.1202	Late successional	1.06e-71	39.4755	Proteobacteria	Alphaproteobacteria	Rhizobiales	Beijerinckiaceae	Methylobacterium	#N/A	B9_Methylobacterium	Inherited
HM274363.1.1305	Late successional	0.000394308	3.644	Proteobacteria	Alphaproteobacteria	Rhizobiales	Beijerinckiaceae	Methylobacterium	#N/A	B21_Methylobacterium	Inherited
HM277697.1.1343	Late successional	2.93e-77	44.1237	Actinobacteria	Actinobacteria	Micrococcales	Microbacteriaceae	Microbacterium	#N/A	B343_Microbacterium	Inherited
JF137691.1.1306	Late successional	2.65e-28	14.4615	Proteobacteria	Alphaproteobacteria	Rhizobiales	Beijerinckiaceae	Methylobacterium	#N/A	B29_Methylobacterium	Inherited
JF190649.1.1337	Late successional	1.1e-25	13.352	Actinobacteria	Actinobacteria	Kineosporiales	Kineosporiaceae	Kineococcus	#N/A	B33_Kineococcus	Inherited
JF224904.1.1305	Late successional	2.42e-22	11.9596	Proteobacteria	Alphaproteobacteria	Rhizobiales	Beijerinckiaceae	Methylobacterium	#N/A	B17_Methylobacterium	Inherited
JF225451.1.1374	Late successional	7.11e-11	7.14053	Firmicutes	Bacilli	Bacillales	Paenibacillaceae	Paenibacillus	Paenibacillus hunanensis	B39_Paenibacillus	Inherited
JQ958832.1.1251	Late successional	1.1e-25	13.352	Actinobacteria	Actinobacteria	Micrococcales	Microbacteriaceae	Curtobacterium	#N/A	B636_Curtobacterium	Inherited
JQ977010.1.1397	Late successional	1.1e-25	13.352	Proteobacteria	Alphaproteobacteria	Sphingomonadales	Sphingomonadaceae	Sphingomonas	#N/A	B98_Sphingomonas	Inherited
JX192648.1.1366	Late successional	1.1e-25	13.352	Proteobacteria	Alphaproteobacteria	Sphingomonadales	Sphingomonadaceae	Sphingomonas	#N/A	B16_Sphingomonas	Inherited
KC633581.1.1305	Late successional	7.82e-49	24.327	Proteobacteria	Alphaproteobacteria	Sphingomonadales	Sphingomonadaceae	Sphingomonas	#N/A	B15_Sphingomonas	Inherited
KJ184878.1.1455	Late successional	5.66e-09	6.26701	Proteobacteria	Gammaproteobacteria	Xanthomonadales	Xanthomonadaceae	Xanthomonas	#N/A	B19_Xanthomonas	Inherited
KJ606801.1.1322	Late successional	2.53e-76	43.3094	Proteobacteria	Alphaproteobacteria	Rhizobiales	Rhizobiaceae	Aureimonas	#N/A	B13_Aureimonas	Inherited
KM020948.1.1296	Late successional	1.1e-25	13.352	Bacteroidetes	Bacteroidia	Flavobacteriales	Weeksellaceae	Chryseobacterium	#N/A	B68_Chryseobacterium	Inherited
KM186986.1.1346	Late successional	1.1e-25	13.352	Proteobacteria	Alphaproteobacteria	Rhizobiales	Rhizobiaceae	Allorhizobium-Neorhizobium-Pararhizobium-Rhizobium	#N/A	B52_Allorhizobium-Neorhizobium-Pararhizobium-Rhizobium	Inherited
KP409622.1.1215	Late successional	5.27e-13	8.07396	Proteobacteria	Gammaproteobacteria	Enterobacteriales	Enterobacteriaceae	Pantoea	#N/A	B1_Pantoea	Inherited
KP980580.1.1419	Late successional	6.88e-18	10.1227	Proteobacteria	Alphaproteobacteria	Rhizobiales	Beijerinckiaceae	Methylobacterium	#N/A	B35_Methylobacterium	Inherited
KU725926.1.1331	Late successional	6.38e-20	10.9607	Actinobacteria	Actinobacteria	Micrococcales	Microbacteriaceae	Curtobacterium	#N/A	B7_Curtobacterium	Inherited
MLFS01000124.50.1600	Late successional	4.84e-15	8.93876	Proteobacteria	Gammaproteobacteria	Enterobacteriales	Enterobacteriaceae	Pantoea	#N/A	B4_Pantoea	Inherited
AY138237.1.1441	Late successional	0.00361002	2.9674	Proteobacteria	Alphaproteobacteria	Rhizobiales	Pleomorphomonadaceae	uncultured	uncultured Rhizobiales bacterium	B41_uncultured	Non-inherited
JQ660030.1.1440	Late successional	0.00296777	3.03151	Proteobacteria	Gammaproteobacteria	Enterobacteriales	Enterobacteriaceae	Pantoea	#N/A	B4941_Pantoea	Non-inherited
KF733329.1.1428	Late successional	0.00296777	3.03151	Proteobacteria	Gammaproteobacteria	Pseudomonadales	Pseudomonadaceae	Pseudomonas	#N/A	B3619_Pseudomonas	Non-inherited
KX640928.1.1211	Late successional	0.00296777	3.03151	Proteobacteria	Gammaproteobacteria	Pseudomonadales	Pseudomonadaceae	Pseudomonas	#N/A	B3441_Pseudomonas	Non-inherited
02584f7b8863dc9e8e8b13f9b3a20d66	Late successional	1.1e-25	13.352	#N/A	#N/A	#N/A	#N/A	#N/A	#N/A	B7309_o_NA	Transient
236ea811b0da53dba0e667e8be9b12a8	Late successional	1.1e-25	13.352	Bacteroidetes	Bacteroidia	Cytophagales	Spirosomaceae	Spirosoma	#N/A	B780_Spirosoma	Transient
4c10c3f5a7319618dc5615bb6ee673be	Late successional	1.1e-25	13.352	#N/A	#N/A	#N/A	#N/A	#N/A	#N/A	B6954_o_NA	Transient
74c24c84f24d598538f5bf081a705b4e	Late successional	0.00296777	3.03151	#N/A	#N/A	#N/A	#N/A	#N/A	#N/A	B1275_o_NA	Transient
7f35199fd011d4285540c65145305995	Late successional	1.1e-25	13.352	#N/A	#N/A	#N/A	#N/A	#N/A	#N/A	B10984_o_NA	Transient
AY873982.1.1450	Late successional	1.1e-25	13.352	Proteobacteria	Alphaproteobacteria	Caulobacterales	Caulobacteraceae	Brevundimonas	#N/A	B1714_Brevundimonas	Transient
c3185aebb3b2a170b71d48c67cdf237d	Late successional	1.1e-25	13.352	#N/A	#N/A	#N/A	#N/A	#N/A	#N/A	B4122_o_NA	Transient
CDAR01000007.250.1752	Late successional	0.00296777	3.03151	Actinobacteria	Actinobacteria	Micrococcales	Microbacteriaceae	Microbacterium	#N/A	B412_Microbacterium	Transient
EF516927.1.1405	Late successional	1.1e-25	13.352	Proteobacteria	Alphaproteobacteria	Rhizobiales	Rhizobiaceae	Allorhizobium-Neorhizobium-Pararhizobium-Rhizobium	#N/A	B796_Allorhizobium-Neorhizobium-Pararhizobium-Rhizobium	Transient
EU549833.1.1428	Late successional	1.1e-25	13.352	Proteobacteria	Gammaproteobacteria	Betaproteobacteriales	Burkholderiaceae	Herbaspirillum	#N/A	B342_Herbaspirillum	Transient
EU705080.1.1286	Late successional	1.1e-25	13.352	Proteobacteria	Gammaproteobacteria	Betaproteobacteriales	Burkholderiaceae	#N/A	#N/A	B7883_f_Burkholderiaceae	Transient
FJ348013.1.1251	Late successional	1.34e-11	7.46189	Actinobacteria	Actinobacteria	Micrococcales	Microbacteriaceae	Microbacterium	#N/A	B271_Microbacterium	Transient
FJ849597.1.1459	Late successional	1.1e-25	13.352	Proteobacteria	Gammaproteobacteria	Betaproteobacteriales	Burkholderiaceae	Verticia	#N/A	B949_Verticia	Transient
FN421742.1.1360	Late successional	1.1e-25	13.352	Proteobacteria	Alphaproteobacteria	Sphingomonadales	Sphingomonadaceae	Sphingomonas	#N/A	B1797_Sphingomonas	Transient
GASZ01001652.185.1608	Late successional	1.82e-09	6.49818	Proteobacteria	Alphaproteobacteria	Rhizobiales	Rhizobiaceae	#N/A	#N/A	B8_f_Rhizobiaceae	Transient
GEUY01021354.2.1377	Late successional	1.1e-25	13.352	Deinococcus-Thermus	Deinococci	Deinococcales	Deinococcaceae	Deinococcus	#N/A	B265_Deinococcus	Transient
GQ260079.1.1482	Late successional	1.1e-25	13.352	Actinobacteria	Actinobacteria	Kineosporiales	Kineosporiaceae	Kineococcus	#N/A	B222_Kineococcus	Transient
GQ284456.1.1450	Late successional	2.6e-24	12.7771	Actinobacteria	Actinobacteria	Micrococcales	Microbacteriaceae	Microbacterium	#N/A	B904_Microbacterium	Transient
GU224289.1.1395	Late successional	1.1e-25	13.352	Proteobacteria	Alphaproteobacteria	Rhizobiales	Rhizobiaceae	Allorhizobium-Neorhizobium-Pararhizobium-Rhizobium	#N/A	B266_Allorhizobium-Neorhizobium-Pararhizobium-Rhizobium	Transient
HG942166.1.1208	Late successional	1.1e-25	13.352	Proteobacteria	Gammaproteobacteria	Betaproteobacteriales	Burkholderiaceae	#N/A	#N/A	B5665_f_Burkholderiaceae	Transient
HL098382.1.1408	Late successional	1.19e-08	6.11368	Actinobacteria	Actinobacteria	Micrococcales	Microbacteriaceae	Microbacterium	#N/A	B420_Microbacterium	Transient
HQ219976.1.1451	Late successional	1.1e-25	13.352	Proteobacteria	Gammaproteobacteria	Xanthomonadales	Xanthomonadaceae	Stenotrophomonas	Stenotrophomonas chelatiphaga	B827_Stenotrophomonas	Transient
HQ220047.1.1445	Late successional	1.08e-19	10.8663	Actinobacteria	Actinobacteria	Micrococcales	Microbacteriaceae	Microbacterium	#N/A	B863_Microbacterium	Transient
JF168885.1.1356	Late successional	1.1e-25	13.352	Proteobacteria	Gammaproteobacteria	Betaproteobacteriales	Burkholderiaceae	#N/A	#N/A	B4443_f_Burkholderiaceae	Transient
JF681413.1.1240	Late successional	1.1e-25	13.352	Proteobacteria	Alphaproteobacteria	Rhizobiales	Rhizobiaceae	Allorhizobium-Neorhizobium-Pararhizobium-Rhizobium	#N/A	B77_Allorhizobium-Neorhizobium-Pararhizobium-Rhizobium	Transient
JF701937.1.1440	Late successional	7.59e-37	18.2696	Proteobacteria	Gammaproteobacteria	Betaproteobacteriales	Burkholderiaceae	Burkholderia-Caballeronia-Paraburkholderia	#N/A	B89_Burkholderia-Caballeronia-Paraburkholderia	Transient
JQ659451.1.1348	Late successional	1.1e-25	13.352	Proteobacteria	Alphaproteobacteria	Sphingomonadales	Sphingomonadaceae	Sphingomonas	#N/A	B2208_Sphingomonas	Transient
JX096822.1.1207	Late successional	1.1e-25	13.352	Proteobacteria	Gammaproteobacteria	Enterobacteriales	Enterobacteriaceae	#N/A	#N/A	B4386_f_Enterobacteriaceae	Transient
KF101566.1.1361	Late successional	1.1e-25	13.352	Proteobacteria	Gammaproteobacteria	Enterobacteriales	Enterobacteriaceae	#N/A	#N/A	B3960_f_Enterobacteriaceae	Transient
KJ601761.1.1362	Late successional	1.1e-25	13.352	Proteobacteria	Alphaproteobacteria	Sphingomonadales	Sphingomonadaceae	Sphingomonas	#N/A	B43_Sphingomonas	Transient
KM253192.1.1336	Late successional	1.1e-25	13.352	Proteobacteria	Alphaproteobacteria	Sphingomonadales	Sphingomonadaceae	Sphingomonas	#N/A	B86_Sphingomonas	Transient
KT803965.1.1472	Late successional	1.75e-44	22.0129	Proteobacteria	Gammaproteobacteria	Betaproteobacteriales	Burkholderiaceae	Burkholderia-Caballeronia-Paraburkholderia	#N/A	B28_Burkholderia-Caballeronia-Paraburkholderia	Transient
KU513667.1.1232	Late successional	9.76e-52	25.9568	Proteobacteria	Gammaproteobacteria	Betaproteobacteriales	Burkholderiaceae	Burkholderia-Caballeronia-Paraburkholderia	#N/A	B14_Burkholderia-Caballeronia-Paraburkholderia	Transient
KU588112.1.1213	Late successional	0.00296777	3.03151	Proteobacteria	Gammaproteobacteria	Pseudomonadales	Pseudomonadaceae	Pseudomonas	#N/A	B548_Pseudomonas	Transient
KY945802.1.1244	Late successional	1.1e-25	13.352	Proteobacteria	Gammaproteobacteria	Pseudomonadales	Pseudomonadaceae	Pseudomonas	#N/A	B2326_Pseudomonas	Transient
KY992544.1.1325	Late successional	6.67e-61	31.6144	Proteobacteria	Gammaproteobacteria	Betaproteobacteriales	Burkholderiaceae	Burkholderia-Caballeronia-Paraburkholderia	#N/A	B103_Burkholderia-Caballeronia-Paraburkholderia	Transient
LC056925.1.1488	Late successional	1.1e-25	13.352	Actinobacteria	Actinobacteria	Kineosporiales	Kineosporiaceae	Kineococcus	#N/A	B432_Kineococcus	Transient
LC168478.1.1464	Late successional	1.1e-25	13.352	Proteobacteria	Gammaproteobacteria	Enterobacteriales	Enterobacteriaceae	Pantoea	#N/A	B1478_Pantoea	Transient
MF033095.1.1427	Late successional	1.1e-25	13.352	Proteobacteria	Gammaproteobacteria	Xanthomonadales	Xanthomonadaceae	Xanthomonas	#N/A	B5356_Xanthomonas	Transient
EF182718.1.1422	Mid-successional / No trend	0.862894	-0.173054	Proteobacteria	Gammaproteobacteria	Betaproteobacteriales	Burkholderiaceae	#N/A	#N/A	B23_f_Burkholderiaceae	Inherited
KU725963.1.1234	Mid-successional / No trend	0.227806	-1.21208	Proteobacteria	Alphaproteobacteria	Sphingomonadales	Sphingomonadaceae	Sphingomonas	#N/A	B3_Sphingomonas	Inherited
KY393355.1.1390	Mid-successional / No trend	0.0637345	-1.8709	Proteobacteria	Alphaproteobacteria	Rhizobiales	Rhizobiaceae	Allorhizobium-Neorhizobium-Pararhizobium-Rhizobium	#N/A	B95_Allorhizobium-Neorhizobium-Pararhizobium-Rhizobium	Inherited
32099cac3e9030298ae2733a993edb5c	Mid-successional / No trend	0.416061	-0.816029	#N/A	#N/A	#N/A	#N/A	#N/A	#N/A	B1312_o_NA	Non-inherited
DQ984587.1.1502	Mid-successional / No trend	0.416061	-0.816029	Proteobacteria	Gammaproteobacteria	Xanthomonadales	Rhodanobacteraceae	Luteibacter	#N/A	B1288_Luteibacter	Non-inherited
f68646ec1c3e1c5ccf687aaa97eb3021	Mid-successional / No trend	0.416061	-0.816029	Planctomycetes	BD7-11	uncultured bacterium	uncultured bacterium	uncultured bacterium	uncultured bacterium	B10059_uncultured bacterium	Non-inherited
GU293222.1.1478	Mid-successional / No trend	0.416061	-0.816029	Proteobacteria	Gammaproteobacteria	Pseudomonadales	Moraxellaceae	Acinetobacter	#N/A	B3759_Acinetobacter	Non-inherited
JQAK01000004.5010.6489	Mid-successional / No trend	0.416061	-0.816029	Proteobacteria	Alphaproteobacteria	Paracaedibacterales	Paracaedibacteraceae	Candidatus Paracaedibacter	#N/A	B1477_Candidatus Paracaedibacter	Non-inherited
KX118707.1.1244	Mid-successional / No trend	0.416061	-0.816029	Proteobacteria	Gammaproteobacteria	Enterobacteriales	Enterobacteriaceae	Pantoea	#N/A	B4610_Pantoea	Non-inherited
LN555056.1.1316	Mid-successional / No trend	0.416061	-0.816029	Proteobacteria	Alphaproteobacteria	Paracaedibacterales	Paracaedibacteraceae	Candidatus Finniella	uncultured bacterium	B2363_Candidatus Finniella	Non-inherited
f7cdb86c9ff242c1878dace661ae0637	Mid-successional / No trend	0.150703	-1.44606	#N/A	#N/A	#N/A	#N/A	#N/A	#N/A	B1667_o_NA	Transient
KT005672.1.1200	Mid-successional / No trend	0.416061	-0.816029	Proteobacteria	Gammaproteobacteria	Xanthomonadales	Rhodanobacteraceae	Luteibacter	#N/A	B1526_Luteibacter	Transient
KX056903.1.1489	Mid-successional / No trend	0.625729	-0.488976	Proteobacteria	Gammaproteobacteria	Enterobacteriales	Enterobacteriaceae	Pantoea	#N/A	B2172_Pantoea	Transient
KX212245.1.1200	Mid-successional / No trend	0.416061	-0.816029	Proteobacteria	Gammaproteobacteria	Xanthomonadales	Xanthomonadaceae	Stenotrophomonas	#N/A	B81_Stenotrophomonas	Transient
LDRW01000020.4112.5606	Mid-successional / No trend	0.0537624	-1.94743	Proteobacteria	Alphaproteobacteria	Sphingomonadales	Sphingomonadaceae	Novosphingobium	Novosphingobium barchaimii	B12_Novosphingobium	Transient
AB114611.1.1411	#N/A	#N/A	#N/A	Proteobacteria	Alphaproteobacteria	Acetobacterales	Acetobacteraceae	Roseomonas	#N/A	B1229_Roseomonas	Transient
AB286504.1.1432	#N/A	#N/A	#N/A	Proteobacteria	Gammaproteobacteria	Betaproteobacteriales	Burkholderiaceae	#N/A	#N/A	B1941_f_Burkholderiaceae	Transient
AB698799.1.1416	#N/A	#N/A	#N/A	Proteobacteria	Gammaproteobacteria	Enterobacteriales	Enterobacteriaceae	#N/A	#N/A	B70_f_Enterobacteriaceae	Transient
AJ131915.1.1336	#N/A	#N/A	#N/A	Proteobacteria	Gammaproteobacteria	Xanthomonadales	Xanthomonadaceae	Stenotrophomonas	#N/A	B1240_Stenotrophomonas	Transient
AJ884484.1.1549	#N/A	#N/A	#N/A	Proteobacteria	Gammaproteobacteria	Xanthomonadales	Xanthomonadaceae	Stenotrophomonas	#N/A	B279_Stenotrophomonas	Transient
AY838526.1.1522	#N/A	#N/A	#N/A	Proteobacteria	Gammaproteobacteria	Xanthomonadales	Xanthomonadaceae	Stenotrophomonas	#N/A	B2049_Stenotrophomonas	Transient
CP020715.1473763.1475291	#N/A	#N/A	#N/A	Actinobacteria	Actinobacteria	Micrococcales	Microbacteriaceae	Cnuibacter	Cnuibacter physcomitrellae	B1245_Cnuibacter	Transient
EU704833.1.1228	#N/A	#N/A	#N/A	Proteobacteria	Alphaproteobacteria	Rhizobiales	Beijerinckiaceae	Methylobacterium	#N/A	B1093_Methylobacterium	Transient
EU931549.1.1482	#N/A	#N/A	#N/A	Proteobacteria	Gammaproteobacteria	Xanthomonadales	Xanthomonadaceae	Stenotrophomonas	#N/A	B1585_Stenotrophomonas	Transient
GQ110427.1.1350	#N/A	#N/A	#N/A	Proteobacteria	Gammaproteobacteria	Betaproteobacteriales	Burkholderiaceae	#N/A	#N/A	B351_f_Burkholderiaceae	Transient
GU471202.1.1252	#N/A	#N/A	#N/A	Proteobacteria	Gammaproteobacteria	Pseudomonadales	Moraxellaceae	Acinetobacter	#N/A	B45_Acinetobacter	Transient
HM334731.1.1310	#N/A	#N/A	#N/A	Proteobacteria	Alphaproteobacteria	Sphingomonadales	Sphingomonadaceae	Sphingomonas	#N/A	B790_Sphingomonas	Transient
JF167658.1.1334	#N/A	#N/A	#N/A	Actinobacteria	Actinobacteria	Kineosporiales	Kineosporiaceae	Quadrisphaera	Quadrisphaera sp.	B31_Quadrisphaera	Transient
JF716063.1.1371	#N/A	#N/A	#N/A	Proteobacteria	Alphaproteobacteria	Sphingomonadales	Sphingomonadaceae	Novosphingobium	#N/A	B272_Novosphingobium	Transient
JN391722.1.1419	#N/A	#N/A	#N/A	Proteobacteria	Gammaproteobacteria	Betaproteobacteriales	Burkholderiaceae	#N/A	#N/A	B164_f_Burkholderiaceae	Transient
JQ624985.1.1358	#N/A	#N/A	#N/A	Bacteroidetes	Bacteroidia	Cytophagales	Spirosomaceae	Larkinella	#N/A	B12225_Larkinella	Transient
JQ723723.1.1432	#N/A	#N/A	#N/A	Proteobacteria	Gammaproteobacteria	Xanthomonadales	Rhodanobacteraceae	Luteibacter	#N/A	B403_Luteibacter	Transient
KC872638.1.1315	#N/A	#N/A	#N/A	Proteobacteria	Gammaproteobacteria	Betaproteobacteriales	Burkholderiaceae	Ralstonia	#N/A	B1077_Ralstonia	Transient
KM361537.1.1344	#N/A	#N/A	#N/A	Bacteroidetes	Bacteroidia	Flavobacteriales	Weeksellaceae	Chryseobacterium	#N/A	B92_Chryseobacterium	Transient
KX214768.1.1476	#N/A	#N/A	#N/A	Proteobacteria	Gammaproteobacteria	Xanthomonadales	Xanthomonadaceae	Stenotrophomonas	#N/A	B1107_Stenotrophomonas	Transient
KX447614.1.1444	#N/A	#N/A	#N/A	Proteobacteria	Gammaproteobacteria	Xanthomonadales	Xanthomonadaceae	Stenotrophomonas	#N/A	B1750_Stenotrophomonas	Transient
KX508658.1.1483	#N/A	#N/A	#N/A	Bacteroidetes	Bacteroidia	Sphingobacteriales	Sphingobacteriaceae	Mucilaginibacter	#N/A	B149_Mucilaginibacter	Transient
KX611373.1.1298	#N/A	#N/A	#N/A	Proteobacteria	Gammaproteobacteria	Xanthomonadales	Xanthomonadaceae	Stenotrophomonas	#N/A	B369_Stenotrophomonas	Transient
KX898135.1.1211	#N/A	#N/A	#N/A	Proteobacteria	Gammaproteobacteria	Xanthomonadales	Xanthomonadaceae	Stenotrophomonas	#N/A	B1344_Stenotrophomonas	Transient
KY229868.1.1200	#N/A	#N/A	#N/A	Proteobacteria	Gammaproteobacteria	Pseudomonadales	Pseudomonadaceae	Pseudomonas	#N/A	B971_Pseudomonas	Transient
KY859798.1.1200	#N/A	#N/A	#N/A	Proteobacteria	Gammaproteobacteria	Xanthomonadales	Xanthomonadaceae	Stenotrophomonas	#N/A	B808_Stenotrophomonas	Transient
LN833457.1.1214	#N/A	#N/A	#N/A	Proteobacteria	Gammaproteobacteria	Xanthomonadales	Xanthomonadaceae	Stenotrophomonas	#N/A	B3204_Stenotrophomonas	Transient
Fungi
OTU	group	pval	tval	Phylum	Class	Order	Family	Genus	Species	OTU_id	Inheritance
eef9b337ac8474a7f84b6548a1f84be9	Early successional	5.18e-48	-23.7722	#N/A	#N/A	#N/A	#N/A	#N/A	#N/A	F1_o_NA	Inherited
SH177636.07FU_HM535391_reps	Early successional	3.71e-13	-8.13168	Ascomycota	Sordariomycetes	Trichosphaeriales	Trichosphaeriaceae	Nigrospora	Nigrospora_oryzae	F2_Nigrospora	Inherited
SH180705.07FU_FJ372389_reps	Early successional	3.33e-13	-8.15182	Ascomycota	Dothideomycetes	Pleosporales	Lophiostomataceae	unidentified	unidentified	F288_unidentified	Inherited
SH198996.07FU_JF740262_refs	Early successional	0.000759945	-3.45265	Ascomycota	Dothideomycetes	Pleosporales	Cucurbitariaceae	Pyrenochaetopsis	Pyrenochaetopsis_leptospora	F53_Pyrenochaetopsis	Inherited
SH211137.07FU_GU721261_reps	Early successional	8.04e-05	-4.07878	Ascomycota	Dothideomycetes	Capnodiales	Cladosporiaceae	Cladosporium	Cladosporium_grevilleae	F6_Cladosporium	Inherited
005271e20346218e94ea80f49ce67713	Early successional	1.47e-07	-5.57547	#N/A	#N/A	#N/A	#N/A	#N/A	#N/A	F5348_o_NA	Non-inherited
0071fdaf3b7052035125d5bceac8e907	Early successional	1.47e-07	-5.57547	#N/A	#N/A	#N/A	#N/A	#N/A	#N/A	F3617_o_NA	Non-inherited
015c8ef04f5fc51e17d20291541f194e	Early successional	4.87e-28	-14.3152	unidentified	unidentified	unidentified	unidentified	unidentified	unidentified	F760_unidentified	Non-inherited
018d7e07ce34d595524e15ab4c9c57d2	Early successional	1.47e-07	-5.57547	Basidiomycota	Agaricomycetes	#N/A	#N/A	#N/A	#N/A	F1078_o_NA	Non-inherited
043d8a3b469bfbd33a9c3dfa46814f2a	Early successional	1.47e-07	-5.57547	unidentified	unidentified	unidentified	unidentified	unidentified	unidentified	F4878_unidentified	Non-inherited
08cf6c0ec40410775197bd4b704b6592	Early successional	3.08e-14	-8.5906	unidentified	unidentified	unidentified	unidentified	unidentified	unidentified	F2329_unidentified	Non-inherited
0a542b354bcf01e06b8c4411453a2dfa	Early successional	3.08e-14	-8.5906	#N/A	#N/A	#N/A	#N/A	#N/A	#N/A	F1655_o_NA	Non-inherited
0a5a999cb0597fe1864d755d774c782b	Early successional	0.0048678	-2.86719	#N/A	#N/A	#N/A	#N/A	#N/A	#N/A	F2400_o_NA	Non-inherited
0a5faef257235c49871258529ba460c1	Early successional	3.08e-14	-8.5906	Ascomycota	Sordariomycetes	Hypocreales	Nectriaceae	Ophionectria	Ophionectria_trichospora	F2401_Ophionectria	Non-inherited
0aa670c3097778c1603106b61d321f44	Early successional	1.47e-07	-5.57547	#N/A	#N/A	#N/A	#N/A	#N/A	#N/A	F4282_o_NA	Non-inherited
0b3d2d3edb7b5ffefe682b42500e753a	Early successional	3.08e-14	-8.5906	Ascomycota	Sordariomycetes	unidentified	unidentified	unidentified	unidentified	F2371_unidentified	Non-inherited
0bd280f06d7756ee3240e72c27ba7bdc	Early successional	3.08e-14	-8.5906	#N/A	#N/A	#N/A	#N/A	#N/A	#N/A	F2973_o_NA	Non-inherited
0be3b20f9875561a6e1f34211c5b6e87	Early successional	2.93e-56	-28.4902	#N/A	#N/A	#N/A	#N/A	#N/A	#N/A	F589_o_NA	Non-inherited
0ecb2a7dfa9a66407ac4d25b369275d1	Early successional	3.08e-14	-8.5906	Basidiomycota	Agaricomycetes	#N/A	#N/A	#N/A	#N/A	F2134_o_NA	Non-inherited
123a10f9d885bfc18f953bc6f6245aeb	Early successional	3.08e-14	-8.5906	#N/A	#N/A	#N/A	#N/A	#N/A	#N/A	F4564_o_NA	Non-inherited
12505f7db9547888798bc406e4d0b251	Early successional	3.08e-14	-8.5906	#N/A	#N/A	#N/A	#N/A	#N/A	#N/A	F4018_o_NA	Non-inherited
148427a3c7c9696b02ce796cebd90238	Early successional	1.47e-07	-5.57547	unidentified	unidentified	unidentified	unidentified	unidentified	unidentified	F5400_unidentified	Non-inherited
16a253db78c3981fe3eeffa5b9087e36	Early successional	3.08e-14	-8.5906	Basidiomycota	Wallemiomycetes	Wallemiales	Wallemiaceae	Wallemia	Wallemia_hederae	F680_Wallemia	Non-inherited
17bc4b4a1268153f4387ddbf5f6971cd	Early successional	3.08e-14	-8.5906	#N/A	#N/A	#N/A	#N/A	#N/A	#N/A	F2831_o_NA	Non-inherited
1bcc034026bd18a5f3ae2330ab91a321	Early successional	1.47e-07	-5.57547	#N/A	#N/A	#N/A	#N/A	#N/A	#N/A	F3475_o_NA	Non-inherited
1e14681710eca8491521f8f759f007a3	Early successional	1.69e-33	-16.6885	Ascomycota	Sordariomycetes	Hypocreales	Stachybotryaceae	unidentified	unidentified	F106_unidentified	Non-inherited
1f1fa928963d9ccd97e299557a6927fe	Early successional	3.08e-14	-8.5906	Ascomycota	Leotiomycetes	Helotiales	#N/A	#N/A	#N/A	F1139_o_Helotiales	Non-inherited
2202f51d23334141cf5573682c6df378	Early successional	1.43e-14	-8.73183	Basidiomycota	Agaricomycetes	Hymenochaetales	Schizoporaceae	unidentified	unidentified	F449_unidentified	Non-inherited
2b2559a2da96a50c1c1ef8981b75cfe6	Early successional	1.47e-07	-5.57547	Basidiomycota	Agaricomycetes	Trechisporales	Hydnodontaceae	Trechispora	unidentified	F1664_Trechispora	Non-inherited
2bf67e01183fe5653085d54c6e3fc4bd	Early successional	4.83e-40	-19.7205	unidentified	unidentified	unidentified	unidentified	unidentified	unidentified	F698_unidentified	Non-inherited
2c78a6f12ad6b09791ef6aa52492ed55	Early successional	1.47e-07	-5.57547	#N/A	#N/A	#N/A	#N/A	#N/A	#N/A	F377_o_NA	Non-inherited
2d023626c2fd98ef892efd6c11cd7e68	Early successional	3.08e-14	-8.5906	Ascomycota	Dothideomycetes	Venturiales	Sympoventuriaceae	#N/A	#N/A	F389_f_Sympoventuriaceae	Non-inherited
2ef045d83c3af807081696b48d996318	Early successional	1.35e-45	-22.4967	#N/A	#N/A	#N/A	#N/A	#N/A	#N/A	F1435_o_NA	Non-inherited
2fbad0232d40cc71e8c93f8cb7faac4a	Early successional	1.47e-07	-5.57547	unidentified	unidentified	unidentified	unidentified	unidentified	unidentified	F4591_unidentified	Non-inherited
3136a037404b4212682e1c7997ccc2bc	Early successional	1.47e-07	-5.57547	unidentified	unidentified	unidentified	unidentified	unidentified	unidentified	F4316_unidentified	Non-inherited
356e22cf03c3e2e192f00f6cc32a7b47	Early successional	1.09e-06	-5.12859	#N/A	#N/A	#N/A	#N/A	#N/A	#N/A	F1873_o_NA	Non-inherited
3622fe67487c0ae7253f5400ae58cbbc	Early successional	1.47e-07	-5.57547	unidentified	unidentified	unidentified	unidentified	unidentified	unidentified	F3254_unidentified	Non-inherited
39246d7a799ebca6fc2e4476e2d0d8f8	Early successional	1.47e-07	-5.57547	Basidiomycota	Agaricomycetes	Agaricales	Psathyrellaceae	Coprinopsis	Coprinopsis_atramentaria	F1495_Coprinopsis	Non-inherited
392773975186734b3eed5c97b72b5422	Early successional	3.08e-14	-8.5906	#N/A	#N/A	#N/A	#N/A	#N/A	#N/A	F4961_o_NA	Non-inherited
3dff02f96bcc13d0f15f55c76ea04124	Early successional	1.47e-07	-5.57547	#N/A	#N/A	#N/A	#N/A	#N/A	#N/A	F3366_o_NA	Non-inherited
3f66f5817d56a69daed549b7d2220121	Early successional	1.47e-07	-5.57547	Ascomycota	Sordariomycetes	unidentified	unidentified	unidentified	unidentified	F2136_unidentified	Non-inherited
3f6eaf314ed5a9b0e42c8174f6b8b86b	Early successional	1.47e-07	-5.57547	unidentified	unidentified	unidentified	unidentified	unidentified	unidentified	F3655_unidentified	Non-inherited
40344bff11db0a67355c0b7627ac18af	Early successional	1.47e-07	-5.57547	Ascomycota	Sordariomycetes	Xylariales	#N/A	#N/A	#N/A	F1214_o_Xylariales	Non-inherited
457db660031df8387e5e75e8913c563f	Early successional	3.08e-14	-8.5906	#N/A	#N/A	#N/A	#N/A	#N/A	#N/A	F2065_o_NA	Non-inherited
46bcd3fb67745b81e61e64a1ea9491e1	Early successional	1.02e-15	-9.2116	#N/A	#N/A	#N/A	#N/A	#N/A	#N/A	F956_o_NA	Non-inherited
489f32dfb761d54ae6962e09b91659f0	Early successional	1.47e-07	-5.57547	#N/A	#N/A	#N/A	#N/A	#N/A	#N/A	F4985_o_NA	Non-inherited
4de55df8fcef1ce0b008cdf932faebae	Early successional	3.08e-14	-8.5906	#N/A	#N/A	#N/A	#N/A	#N/A	#N/A	F1249_o_NA	Non-inherited
522e7d1041788ff8cdb4fc563b94bd0d	Early successional	3.08e-14	-8.5906	Ascomycota	Sordariomycetes	#N/A	#N/A	#N/A	#N/A	F777_o_NA	Non-inherited
527f7ea05ad511d7332c11e6974dc2e3	Early successional	3.08e-14	-8.5906	#N/A	#N/A	#N/A	#N/A	#N/A	#N/A	F586_o_NA	Non-inherited
591bd8e5be1c6a8bd534322480fe6d75	Early successional	1.47e-07	-5.57547	#N/A	#N/A	#N/A	#N/A	#N/A	#N/A	F3502_o_NA	Non-inherited
5c7f1e3367039cfed905b9ae136b1aa4	Early successional	3.08e-14	-8.5906	#N/A	#N/A	#N/A	#N/A	#N/A	#N/A	F5570_o_NA	Non-inherited
5dc3dc4b192d15fb81f51e02575936d4	Early successional	1.47e-07	-5.57547	Ascomycota	Leotiomycetes	Helotiales	#N/A	#N/A	#N/A	F1895_o_Helotiales	Non-inherited
5dea551bc668cd271f4dcd42d26e6f19	Early successional	1.47e-07	-5.57547	unidentified	unidentified	unidentified	unidentified	unidentified	unidentified	F4635_unidentified	Non-inherited
5f16dc4515be6f5facae596cccaa0294	Early successional	4.3e-05	-4.24177	Basidiomycota	Agaricomycetes	#N/A	#N/A	#N/A	#N/A	F923_o_NA	Non-inherited
5ff83f6967c71e8d8769868c2a53692a	Early successional	3.08e-14	-8.5906	Basidiomycota	Agaricomycetes	Agaricales	#N/A	#N/A	#N/A	F2844_o_Agaricales	Non-inherited
60f0c035e0f2ecf28d1f9c7c4a28cc29	Early successional	1.47e-07	-5.57547	Ascomycota	Dothideomycetes	Pleosporales	Phaeosphaeriaceae	Setophoma	unidentified	F2846_Setophoma	Non-inherited
61b6a591b599b456c557d9e54fca6b07	Early successional	1.47e-07	-5.57547	#N/A	#N/A	#N/A	#N/A	#N/A	#N/A	F5026_o_NA	Non-inherited
63d66d2b5c45a9d5f6b12b04e350f436	Early successional	1.47e-07	-5.57547	unidentified	unidentified	unidentified	unidentified	unidentified	unidentified	F3684_unidentified	Non-inherited
64a1fa304ad24a2a792c44d985b6ab66	Early successional	1.47e-07	-5.57547	Basidiomycota	Agaricomycetes	Polyporales	Steccherinaceae	Antrodiella	#N/A	F3269_Antrodiella	Non-inherited
6504b9c6c970a34901e35fd9601f1fc0	Early successional	3.08e-14	-8.5906	unidentified	unidentified	unidentified	unidentified	unidentified	unidentified	F140_unidentified	Non-inherited
659e9c261d22fca0e137a6a2bef9fe43	Early successional	3.08e-14	-8.5906	#N/A	#N/A	#N/A	#N/A	#N/A	#N/A	F3270_o_NA	Non-inherited
65e88ce25c4ec17be5d62b87a91adaaf	Early successional	1.47e-07	-5.57547	#N/A	#N/A	#N/A	#N/A	#N/A	#N/A	F1775_o_NA	Non-inherited
67067a412067c5824b41a6d93f6a47fc	Early successional	2.33e-14	-8.64216	Ascomycota	Saccharomycetes	Saccharomycetales	#N/A	#N/A	#N/A	F590_o_Saccharomycetales	Non-inherited
6a03922936125958ee205be9d507af72	Early successional	1.47e-07	-5.57547	#N/A	#N/A	#N/A	#N/A	#N/A	#N/A	F4651_o_NA	Non-inherited
6c9be08de19fe4c8cca679581f0ad637	Early successional	3.08e-14	-8.5906	Basidiomycota	Agaricomycetes	#N/A	#N/A	#N/A	#N/A	F801_o_NA	Non-inherited
6d87413b726996dbdb2b2de2165c3574	Early successional	5.41e-31	-15.585	Basidiomycota	Agaricomycetes	Hymenochaetales	Hymenochaetaceae	Phellinus	Phellinus_gilvus	F888_Phellinus	Non-inherited
75c8da0f58df4c92f09fccc4cdaa1c9b	Early successional	1.47e-07	-5.57547	#N/A	#N/A	#N/A	#N/A	#N/A	#N/A	F5611_o_NA	Non-inherited
75decafba2fde759c49022ec643c24a9	Early successional	7.76e-35	-17.2903	Basidiomycota	Agaricomycetes	Trechisporales	Hydnodontaceae	Trechispora	unidentified	F700_Trechispora	Non-inherited
75f1c4c18853d4c25141b2dd3e95da62	Early successional	3.08e-14	-8.5906	#N/A	#N/A	#N/A	#N/A	#N/A	#N/A	F3702_o_NA	Non-inherited
7952779dfe892294286317ee3253b18a	Early successional	3.08e-14	-8.5906	Ascomycota	Dothideomycetes	Pleosporales	Pleosporales_fam_Incertae_sedis	Pseudorobillarda	Pseudorobillarda_phragmitis	F1618_Pseudorobillarda	Non-inherited
7d4760f9b71181579f033323fa409ec7	Early successional	6.66e-25	-12.9976	unidentified	unidentified	unidentified	unidentified	unidentified	unidentified	F759_unidentified	Non-inherited
82c116788bab403261258a551e9c766c	Early successional	1.47e-07	-5.57547	Basidiomycota	Agaricomycetes	Thelephorales	Thelephoraceae	Tomentellopsis	#N/A	F3160_Tomentellopsis	Non-inherited
84b641da34742c4dbf429b3de235c797	Early successional	3.08e-14	-8.5906	#N/A	#N/A	#N/A	#N/A	#N/A	#N/A	F5088_o_NA	Non-inherited
85ec2d602c4f31577c3459cb644bf160	Early successional	3.08e-14	-8.5906	#N/A	#N/A	#N/A	#N/A	#N/A	#N/A	F3402_o_NA	Non-inherited
877b4bec5aed551fc8c277a497213201	Early successional	1.47e-07	-5.57547	unidentified	unidentified	unidentified	unidentified	unidentified	unidentified	F3404_unidentified	Non-inherited
87c5de0e5a04f4792099553c73319f34	Early successional	1.47e-07	-5.57547	unidentified	unidentified	unidentified	unidentified	unidentified	unidentified	F5646_unidentified	Non-inherited
889c9f5fc70c4f6dcf2d0de88460ef71	Early successional	3.08e-14	-8.5906	unidentified	unidentified	unidentified	unidentified	unidentified	unidentified	F143_unidentified	Non-inherited
8a648b04a1286da345b7891d48040818	Early successional	3.08e-14	-8.5906	#N/A	#N/A	#N/A	#N/A	#N/A	#N/A	F550_o_NA	Non-inherited
9168b3d801bff31b155cff29948ed2b2	Early successional	3.08e-14	-8.5906	Ascomycota	#N/A	#N/A	#N/A	#N/A	#N/A	F2411_o_NA	Non-inherited
918437c7a697017cf559b2a8ac810862	Early successional	3.08e-14	-8.5906	Basidiomycota	Agaricomycetes	Auriculariales	Exidiaceae	Basidiodendron	Basidiodendron_eyrei	F2146_Basidiodendron	Non-inherited
91cc401b21f97981a26bdb103246f2f3	Early successional	1.47e-07	-5.57547	unidentified	unidentified	unidentified	unidentified	unidentified	unidentified	F5109_unidentified	Non-inherited
95b78898e5fd91e8dd5ea2311701ef6a	Early successional	1.47e-07	-5.57547	#N/A	#N/A	#N/A	#N/A	#N/A	#N/A	F5111_o_NA	Non-inherited
97a71f9cb865fdf4201cd804f774ea97	Early successional	1.47e-07	-5.57547	unidentified	unidentified	unidentified	unidentified	unidentified	unidentified	F1539_unidentified	Non-inherited
9b05b325d2afab1a5921f9219f9ea4c4	Early successional	3.08e-14	-8.5906	Basidiomycota	Agaricomycetes	Cantharellales	Clavulinaceae	Clavulina	unidentified	F3715_Clavulina	Non-inherited
9c84a2dcefe615d3a072cb9fccb19f30	Early successional	1.47e-07	-5.57547	unidentified	unidentified	unidentified	unidentified	unidentified	unidentified	F861_unidentified	Non-inherited
9e143aa0aa0f48d9bcbb66aa3dc67c4b	Early successional	1.47e-07	-5.57547	unidentified	unidentified	unidentified	unidentified	unidentified	unidentified	F3718_unidentified	Non-inherited
9f1843ae928f74ca8362cb2ae159e46f	Early successional	3.08e-14	-8.5906	Ascomycota	Dothideomycetes	Pleosporales	#N/A	#N/A	#N/A	F1632_o_Pleosporales	Non-inherited
a06b007deb3481e87a3d65f54693ac8b	Early successional	3.08e-14	-8.5906	Basidiomycota	Agaricomycetes	Polyporales	Meruliaceae	#N/A	#N/A	F4706_f_Meruliaceae	Non-inherited
a3e283432f3df4dfc2c3686032ea1631	Early successional	3.08e-14	-8.5906	#N/A	#N/A	#N/A	#N/A	#N/A	#N/A	F2789_o_NA	Non-inherited
a3f613deb62262659d3cbba04b041bb2	Early successional	1.47e-07	-5.57547	unidentified	unidentified	unidentified	unidentified	unidentified	unidentified	F336_unidentified	Non-inherited
a68752ee557da63060f8d27158d0cb83	Early successional	1.47e-07	-5.57547	Basidiomycota	Agaricomycetes	unidentified	unidentified	unidentified	unidentified	F1899_unidentified	Non-inherited
aac5fc6bf82c839fd7d24211c37a3a6f	Early successional	3.08e-14	-8.5906	Basidiomycota	Agaricomycetes	Polyporales	Xenasmataceae	Cabalodontia	unidentified	F2605_Cabalodontia	Non-inherited
af5aabcd5531df96d9157510329e0221	Early successional	1.47e-07	-5.57547	unidentified	unidentified	unidentified	unidentified	unidentified	unidentified	F4166_unidentified	Non-inherited
af5c15559daf7d65033c62d6f4f14a7d	Early successional	1.47e-07	-5.57547	unidentified	unidentified	unidentified	unidentified	unidentified	unidentified	F2607_unidentified	Non-inherited
b132b26c0e7d20b3223ac71b45cdcb1e	Early successional	2.69e-18	-10.2764	Basidiomycota	Agaricomycetes	unidentified	unidentified	unidentified	unidentified	F1564_unidentified	Non-inherited
b35ab7ce41e14383902cb9ff677bfddf	Early successional	9.11e-08	-5.67921	Basidiomycota	Agaricomycetes	unidentified	unidentified	unidentified	unidentified	F1115_unidentified	Non-inherited
b5043669345fe91524a70524c1d37622	Early successional	3.08e-14	-8.5906	#N/A	#N/A	#N/A	#N/A	#N/A	#N/A	F3547_o_NA	Non-inherited
b7a16eb1b1802e0625fb9827ed68594a	Early successional	1.47e-07	-5.57547	Basidiomycota	Agaricomycetes	unidentified	unidentified	unidentified	unidentified	F2120_unidentified	Non-inherited
b7e14f0a987ab011e2343890955e3792	Early successional	3.08e-14	-8.5906	Ascomycota	Eurotiomycetes	Chaetothyriales	Cyphellophoraceae	Cyphellophora	#N/A	F133_Cyphellophora	Non-inherited
b8b2cb7bdfd6f81116c7af0b952c05fc	Early successional	1.47e-07	-5.57547	#N/A	#N/A	#N/A	#N/A	#N/A	#N/A	F3732_o_NA	Non-inherited
bb1e2560579b76a3efe4ca04c863184f	Early successional	1.47e-07	-5.57547	Ascomycota	Sordariomycetes	Hypocreales	unidentified	unidentified	unidentified	F1274_unidentified	Non-inherited
bbb8c47186417c604a3325e23cfc04bb	Early successional	7.25e-18	-10.0996	#N/A	#N/A	#N/A	#N/A	#N/A	#N/A	F450_o_NA	Non-inherited
bc2d5642b747c2105d6f336d69842e73	Early successional	3.08e-14	-8.5906	Ascomycota	Sordariomycetes	Xylariales	Diatrypaceae	unidentified	unidentified	F921_unidentified	Non-inherited
c0cf61eca4e0f0d4465dc6618670acfe	Early successional	1.47e-07	-5.57547	#N/A	#N/A	#N/A	#N/A	#N/A	#N/A	F1677_o_NA	Non-inherited
c22d4b5c84e4640b47b143e0fb47a9ca	Early successional	3.08e-14	-8.5906	Ascomycota	#N/A	#N/A	#N/A	#N/A	#N/A	F3736_o_NA	Non-inherited
c3ef7c4fc77eae324ab8a7bcd99a5f7c	Early successional	1.47e-07	-5.57547	#N/A	#N/A	#N/A	#N/A	#N/A	#N/A	F3737_o_NA	Non-inherited
c54823e5d53a663c740e84e92d994ae9	Early successional	3.08e-14	-8.5906	#N/A	#N/A	#N/A	#N/A	#N/A	#N/A	F5189_o_NA	Non-inherited
c66341f0b67615d9c240fc9d6332745c	Early successional	1.47e-07	-5.57547	unidentified	unidentified	unidentified	unidentified	unidentified	unidentified	F3557_unidentified	Non-inherited
c795250f23450700668a3926d0fa783a	Early successional	1.8e-21	-11.5797	Ascomycota	Sordariomycetes	Hypocreales	unidentified	unidentified	unidentified	F48_unidentified	Non-inherited
c7c07d3bf262156b192e3a0f0f73fc4d	Early successional	3.08e-14	-8.5906	Ascomycota	Sordariomycetes	Sordariales	#N/A	#N/A	#N/A	F76_o_Sordariales	Non-inherited
ca8ab364ae34fe68954692793962f51a	Early successional	2.07e-08	-5.99432	Basidiomycota	Agaricomycetes	unidentified	unidentified	unidentified	unidentified	F606_unidentified	Non-inherited
cf0203b5b11c83a99a633912f4fdf5bb	Early successional	3.08e-14	-8.5906	Basidiomycota	Agaricomycetes	#N/A	#N/A	#N/A	#N/A	F1687_o_NA	Non-inherited
d510ae1cdb2bf162cf42a434eafaa634	Early successional	1.47e-07	-5.57547	Ascomycota	Leotiomycetes	Helotiales	#N/A	#N/A	#N/A	F3566_o_Helotiales	Non-inherited
d66e4050952133453902b2be2adb7428	Early successional	3.08e-14	-8.5906	Basidiomycota	Agaricomycetes	#N/A	#N/A	#N/A	#N/A	F675_o_NA	Non-inherited
db935760f910a7703b48913b1f986e4a	Early successional	3.08e-14	-8.5906	unidentified	unidentified	unidentified	unidentified	unidentified	unidentified	F3433_unidentified	Non-inherited
dbe3b1fbdd17e41bdad9cde25ee7ccce	Early successional	4.44e-22	-11.8298	#N/A	#N/A	#N/A	#N/A	#N/A	#N/A	F557_o_NA	Non-inherited
e0204c7fbb428b9c1ea48d015cf892a2	Early successional	1.47e-07	-5.57547	#N/A	#N/A	#N/A	#N/A	#N/A	#N/A	F2188_o_NA	Non-inherited
e391f5d9d2c10b43b1e1c3f9f401b899	Early successional	3.08e-14	-8.5906	Basidiomycota	Agaricomycetes	unidentified	unidentified	unidentified	unidentified	F2669_unidentified	Non-inherited
e58c7fed59e3f7a7f9de5eb753e31f8f	Early successional	7.19e-19	-10.512	unidentified	unidentified	unidentified	unidentified	unidentified	unidentified	F263_unidentified	Non-inherited
ea4611def3cca74b4d639cc39e8ee06d	Early successional	3.08e-14	-8.5906	Ascomycota	Sordariomycetes	Xylariales	unidentified	unidentified	unidentified	F1013_unidentified	Non-inherited
eb1fa9da34f970e4fe82fd72800322ba	Early successional	3.08e-14	-8.5906	unidentified	unidentified	unidentified	unidentified	unidentified	unidentified	F225_unidentified	Non-inherited
ec39e296e5fc686b4fe648b47277f45b	Early successional	3.08e-14	-8.5906	Ascomycota	Sordariomycetes	Diaporthales	Gnomoniaceae	Gnomonia	Gnomonia_virginianae	F2157_Gnomonia	Non-inherited
eca51a0e4c340d1b7ee53285b6cee7f3	Early successional	1.47e-07	-5.57547	#N/A	#N/A	#N/A	#N/A	#N/A	#N/A	F4211_o_NA	Non-inherited
ed77d2f1fcf2efc57a9b370db7deafa4	Early successional	3.08e-14	-8.5906	Ascomycota	Dothideomycetes	Capnodiales	unidentified	unidentified	unidentified	F1573_unidentified	Non-inherited
ee00b90903b1bac8a92f45e368a05cd6	Early successional	7.74e-27	-13.8072	Basidiomycota	Agaricomycetes	#N/A	#N/A	#N/A	#N/A	F931_o_NA	Non-inherited
eead59d64babffe76dff23b588084f7f	Early successional	1.47e-07	-5.57547	#N/A	#N/A	#N/A	#N/A	#N/A	#N/A	F4218_o_NA	Non-inherited
ef0c576c937599da4977a472821b9d11	Early successional	3.08e-14	-8.5906	#N/A	#N/A	#N/A	#N/A	#N/A	#N/A	F3199_o_NA	Non-inherited
f1c38ef67bd17bc8a6f05fd418a12e89	Early successional	3.08e-14	-8.5906	#N/A	#N/A	#N/A	#N/A	#N/A	#N/A	F4477_o_NA	Non-inherited
f23aedfa55d76a89810a7e246c958019	Early successional	1.47e-07	-5.57547	Ascomycota	Dothideomycetes	Pleosporales	Phaeosphaeriaceae	#N/A	#N/A	F2884_f_Phaeosphaeriaceae	Non-inherited
f39c2246d5f8edb8c4167e9bc5855023	Early successional	1.47e-07	-5.57547	Basidiomycota	Agaricomycetes	Cantharellales	Ceratobasidiaceae	Ceratobasidium	unidentified	F5276_Ceratobasidium	Non-inherited
f6bec501474490b7ccbf74729830ef66	Early successional	1.47e-07	-5.57547	Ascomycota	#N/A	#N/A	#N/A	#N/A	#N/A	F330_o_NA	Non-inherited
fcf64278eff7e673325dfa2b31a90464	Early successional	3.08e-14	-8.5906	Ascomycota	Leotiomycetes	Helotiales	Helotiales_fam_Incertae_sedis	Chalara	Chalara_pseudoaffinis	F256_Chalara	Non-inherited
ff42d49aa8b1944b55156affaecc09d8	Early successional	6.73e-17	-9.70042	unidentified	unidentified	unidentified	unidentified	unidentified	unidentified	F4229_unidentified	Non-inherited
ff8955d6a027b3cf758f8c62616f8c76	Early successional	1.47e-07	-5.57547	Ascomycota	#N/A	#N/A	#N/A	#N/A	#N/A	F4825_o_NA	Non-inherited
SH086046.07FU_JN943753_refs	Early successional	1.47e-07	-5.57547	Basidiomycota	Tremellomycetes	Trichosporonales	Trichosporonaceae	Apiotrichum	Apiotrichum_vadense	F2189_Apiotrichum	Non-inherited
SH091885.07FU_GU237860_refs	Early successional	3.08e-14	-8.5906	Ascomycota	Dothideomycetes	Pleosporales	Didymellaceae	Phoma	Phoma_saxea	F1622_Phoma	Non-inherited
SH100417.07FU_HQ153422_refs	Early successional	3.08e-14	-8.5906	Basidiomycota	Agaricomycetes	Polyporales	Meruliaceae	Phlebia	Phlebia_sp	F1060_Phlebia	Non-inherited
SH103015.07FU_AY055381_refs	Early successional	3.08e-14	-8.5906	Basidiomycota	Tremellomycetes	Trichosporonales	Trichosporonaceae	Trichosporon	#N/A	F1542_Trichosporon	Non-inherited
SH104364.07FU_AF444437_refs	Early successional	3.08e-14	-8.5906	Basidiomycota	Tremellomycetes	Trichosporonales	Trichosporonaceae	Cutaneotrichosporon	Cutaneotrichosporon_jirovecii	F545_Cutaneotrichosporon	Non-inherited
SH119636.07FU_JN899366_refs_singleton	Early successional	3.08e-14	-8.5906	Ascomycota	Eurotiomycetes	Eurotiales	Trichocomaceae	Talaromyces	Talaromyces_dendriticus	F1089_Talaromyces	Non-inherited
SH174133.07FU_KM484863_reps	Early successional	1.47e-07	-5.57547	Ascomycota	Sordariomycetes	Magnaporthales	Magnaporthaceae	Nakataea	Nakataea_oryzae	F49_Nakataea	Non-inherited
SH174933.07FU_EU254902_reps	Early successional	1.47e-07	-5.57547	Ascomycota	Sordariomycetes	Diaporthales	Gnomoniaceae	#N/A	#N/A	F3770_f_Gnomoniaceae	Non-inherited
SH175067.07FU_KC283117_reps	Early successional	1.47e-07	-5.57547	Ascomycota	Leotiomycetes	Rhytismatales	Rhytismataceae	Lophodermium	Lophodermium_conigenum	F2951_Lophodermium	Non-inherited
SH175112.07FU_JQ279563_reps	Early successional	3.08e-14	-8.5906	Basidiomycota	Agaricomycetes	Hymenochaetales	Hymenochaetaceae	Hymenochaete	Hymenochaete_odontoides	F2467_Hymenochaete	Non-inherited
SH175372.07FU_UDB011413_refs	Early successional	1.74e-08	-6.03087	Basidiomycota	Agaricomycetes	Polyporales	Meruliaceae	Phlebia	Phlebia_tremellosa	F574_Phlebia	Non-inherited
SH176398.07FU_KU164262_reps	Early successional	1.28e-19	-10.8197	Basidiomycota	Malasseziomycetes	Malasseziales	unidentified	unidentified	unidentified	F1136_unidentified	Non-inherited
SH177042.07FU_JQ320109_refs	Early successional	3.08e-14	-8.5906	Basidiomycota	Agaricomycetes	Agaricales	Entolomataceae	Entoloma	Entoloma_subtenuicystidiatum	F3970_Entoloma	Non-inherited
SH177050.07FU_KU355368_reps	Early successional	1.47e-07	-5.57547	Basidiomycota	Agaricomycetes	Agaricales	Tricholomataceae	Resupinatus	Resupinatus_applicatus	F784_Resupinatus	Non-inherited
SH177078.07FU_KX836362_reps	Early successional	3.08e-14	-8.5906	Basidiomycota	Agaricomycetes	Agaricales	Pleurotaceae	Pleurotus	Pleurotus_ostreatus	F513_Pleurotus	Non-inherited
SH177344.07FU_KC171350_refs	Early successional	1.47e-07	-5.57547	Ascomycota	Leotiomycetes	Helotiales	Sclerotiniaceae	Botrytis	Botrytis_caroliniana	F859_Botrytis	Non-inherited
SH177466.07FU_JX313651_reps	Early successional	1.47e-07	-5.57547	Ascomycota	Eurotiomycetes	Chaetothyriales	Trichomeriaceae	Trichomerium	Trichomerium_dioscoreae	F583_Trichomerium	Non-inherited
SH177639.07FU_KM519241_reps	Early successional	1.47e-07	-5.57547	Ascomycota	Sordariomycetes	Trichosphaeriales	Trichosphaeriaceae	Nigrospora	Nigrospora_oryzae	F391_Nigrospora	Non-inherited
SH178781.07FU_U63473_reps	Early successional	1.47e-07	-5.57547	Basidiomycota	Agaricomycetes	unidentified	unidentified	unidentified	unidentified	F739_unidentified	Non-inherited
SH179663.07FU_JN048775_reps	Early successional	1.34e-25	-13.2874	Basidiomycota	Agaricomycetes	Polyporales	Ganodermataceae	Yuchengia	Yuchengia_narymica	F348_Yuchengia	Non-inherited
SH180264.07FU_UDB011167_reps	Early successional	3.08e-14	-8.5906	Basidiomycota	Agaricomycetes	Russulales	Russulaceae	Russula	#N/A	F1524_Russula	Non-inherited
SH180411.07FU_KM458803_reps	Early successional	3.08e-14	-8.5906	Ascomycota	Dothideomycetes	Pleosporales	Thyridariaceae	Roussoella	Roussoella_solani	F1920_Roussoella	Non-inherited
SH180500.07FU_AF444323_refs	Early successional	6.63e-07	-5.24171	Basidiomycota	Tremellomycetes	Tremellales	Bulleribasidiaceae	Hannaella	Hannaella_luteola	F667_Hannaella	Non-inherited
SH180517.07FU_KR089897_reps	Early successional	3.08e-14	-8.5906	Ascomycota	Saccharomycetes	Saccharomycetales	#N/A	#N/A	#N/A	F1478_o_Saccharomycetales	Non-inherited
SH180527.07FU_KY103321_reps	Early successional	3.08e-14	-8.5906	Ascomycota	Saccharomycetes	Saccharomycetales	Pichiaceae	Dekkera	Dekkera_bruxellensis	F4234_Dekkera	Non-inherited
SH180655.07FU_KP132930_refs	Early successional	9.08e-29	-14.6258	Ascomycota	Saccharomycetes	Saccharomycetales	Dipodascaceae	Yarrowia	Yarrowia_lipolytica	F213_Yarrowia	Non-inherited
SH181619.07FU_HQ832800_reps	Early successional	1.47e-07	-5.57547	Basidiomycota	Tremellomycetes	Tremellales	Trimorphomycetaceae	Saitozyma	Saitozyma_flava	F226_Saitozyma	Non-inherited
SH181636.07FU_KT328876_reps	Early successional	1.47e-07	-5.57547	Basidiomycota	Tremellomycetes	Tremellales	#N/A	#N/A	#N/A	F3772_o_Tremellales	Non-inherited
SH181698.07FU_KY087617_reps	Early successional	3.08e-14	-8.5906	Ascomycota	Eurotiomycetes	Eurotiales	Aspergillaceae	Aspergillus	unidentified	F2321_Aspergillus	Non-inherited
SH182103.07FU_AY562154_refs	Early successional	3.08e-14	-8.5906	Basidiomycota	Tremellomycetes	Tremellales	Bulleribasidiaceae	Dioszegia	Dioszegia_hungarica	F1531_Dioszegia	Non-inherited
SH182292.07FU_AY743633_refs	Early successional	3.08e-14	-8.5906	Basidiomycota	Malasseziomycetes	Malasseziales	Malasseziaceae	Malassezia	Malassezia_slooffiae	F949_Malassezia	Non-inherited
SH182319.07FU_KC785601_reps	Early successional	3.08e-14	-8.5906	Basidiomycota	Ustilaginomycetes	Ustilaginales	Ustilaginaceae	Ustilago	unidentified	F2076_Ustilago	Non-inherited
SH182482.07FU_AF033438_refs	Early successional	1.47e-07	-5.57547	Ascomycota	Eurotiomycetes	Eurotiales	Aspergillaceae	Penicillium	#N/A	F322_Penicillium	Non-inherited
SH182524.07FU_LM652376_reps	Early successional	1.47e-07	-5.57547	Ascomycota	Eurotiomycetes	Eurotiales	Aspergillaceae	#N/A	#N/A	F3022_f_Aspergillaceae	Non-inherited
SH183366.07FU_AF444408_refs	Early successional	3.08e-14	-8.5906	Basidiomycota	Tremellomycetes	Cystofilobasidiales	Mrakiaceae	Udeniomyces	Udeniomyces_megalosporus	F3024_Udeniomyces	Non-inherited
SH184032.07FU_AY387134_reps	Early successional	2.46e-17	-9.88114	Basidiomycota	Malasseziomycetes	Malasseziales	Malasseziaceae	Malassezia	Malassezia_globosa	F686_Malassezia	Non-inherited
SH184036.07FU_KX839653_reps	Early successional	1.41e-37	-18.5506	Basidiomycota	Malasseziomycetes	Malasseziales	Malasseziaceae	Malassezia	Malassezia_globosa	F576_Malassezia	Non-inherited
SH184136.07FU_KF668297_reps	Early successional	2e-28	-14.4792	Basidiomycota	Agaricomycetes	Agaricales	Omphalotaceae	Gymnopus	Gymnopus_confluens	F585_Gymnopus	Non-inherited
SH184139.07FU_DQ249196_refs	Early successional	1.19e-16	-9.59853	Ascomycota	Saccharomycetes	Saccharomycetales	Phaffomycetaceae	Wickerhamomyces	Wickerhamomyces_anomalus	F1339_Wickerhamomyces	Non-inherited
SH184428.07FU_JF449454_reps	Early successional	1.47e-07	-5.57547	Ascomycota	Leotiomycetes	Helotiales	Hyaloscyphaceae	Gyoerffyella	#N/A	F2747_Gyoerffyella	Non-inherited
SH184604.07FU_AB839401_reps	Early successional	1.47e-07	-5.57547	Basidiomycota	Agaricomycetes	Thelephorales	Thelephoraceae	Tomentella	Tomentella_papuae	F3776_Tomentella	Non-inherited
SH185073.07FU_UDB015395_refs	Early successional	1.02e-06	-5.14343	Basidiomycota	Agaricomycetes	Polyporales	Coriolaceae	Trametes	Trametes_hirsuta	F989_Trametes	Non-inherited
SH185076.07FU_UDB015755_refs	Early successional	1.47e-07	-5.57547	Basidiomycota	Agaricomycetes	Polyporales	Coriolaceae	Lenzites	Lenzites_betulina	F1085_Lenzites	Non-inherited
SH185142.07FU_KJ009576_reps	Early successional	3.08e-14	-8.5906	Basidiomycota	Agaricomycetes	Agaricales	Pluteaceae	Pluteus	Pluteus_hongoi	F1767_Pluteus	Non-inherited
SH185164.07FU_AY569565_reps	Early successional	1.7e-27	-14.0855	Basidiomycota	Agaricomycetes	Polyporales	Meruliaceae	Irpex	Irpex_hydnoides	F190_Irpex	Non-inherited
SH185165.07FU_AB091675_refs	Early successional	3.08e-14	-8.5906	Basidiomycota	Agaricomycetes	Polyporales	Meruliaceae	Ceriporia	Ceriporia_lacerata	F638_Ceriporia	Non-inherited
SH185180.07FU_KP135054_reps	Early successional	1.43e-32	-16.2767	Basidiomycota	Agaricomycetes	Polyporales	Meruliaceae	Ceriporia	Ceriporia_alachuana	F567_Ceriporia	Non-inherited
SH185395.07FU_KP658848_reps	Early successional	1.47e-07	-5.57547	Ascomycota	Eurotiomycetes	Chaetothyriales	Herpotrichiellaceae	Exophiala	Exophiala_phaeomuriformis	F5305_Exophiala	Non-inherited
SH185734.07FU_KP814147_reps	Early successional	1.47e-07	-5.57547	Basidiomycota	Agaricomycetes	Hymenochaetales	Hymenochaetales_fam_Incertae_sedis	Peniophorella	Peniophorella_praetermissa	F963_Peniophorella	Non-inherited
SH185778.07FU_AY243943_refs	Early successional	6.25e-07	-5.25515	Mucoromycota	Mucoromycetes	Mucorales	Mucoraceae	Mucor	Mucor_circinelloides	F368_Mucor	Non-inherited
SH186467.07FU_JX623941_refs	Early successional	1.47e-07	-5.57547	Basidiomycota	Agaricomycetes	Polyporales	Meruliaceae	Ceriporia	Ceriporia_nanlingensis	F1518_Ceriporia	Non-inherited
SH186766.07FU_KP004468_refs	Early successional	1.47e-07	-5.57547	Ascomycota	Eurotiomycetes	Chaetothyriales	Trichomeriaceae	Trichomerium	Trichomerium_dioscoreae	F652_Trichomerium	Non-inherited
SH186981.07FU_KP335276_reps	Early successional	1.47e-07	-5.57547	Ascomycota	Dothideomycetes	Pleosporales	Didymosphaeriaceae	Paraconiothyrium	#N/A	F1863_Paraconiothyrium	Non-inherited
SH187204.07FU_KR912070_reps	Early successional	1.47e-07	-5.57547	Basidiomycota	Exobasidiomycetes	Microstromatales	#N/A	#N/A	#N/A	F744_o_Microstromatales	Non-inherited
SH187218.07FU_JQ781858_refs	Early successional	3.08e-14	-8.5906	Basidiomycota	Agaricomycetes	Polyporales	Ganodermataceae	Ganoderma	Ganoderma_lucidum	F1000_Ganoderma	Non-inherited
SH187978.07FU_JN710560_refs	Early successional	1.47e-07	-5.57547	Basidiomycota	Agaricomycetes	Polyporales	#N/A	#N/A	#N/A	F2959_o_Polyporales	Non-inherited
SH188260.07FU_KX081121_reps	Early successional	2.39e-07	-5.46866	Basidiomycota	Agaricomycetes	Polyporales	#N/A	#N/A	#N/A	F280_o_Polyporales	Non-inherited
SH188402.07FU_AY743632_refs	Early successional	2.62e-07	-5.44889	Basidiomycota	Malasseziomycetes	Malasseziales	Malasseziaceae	Malassezia	Malassezia_sympodialis	F681_Malassezia	Non-inherited
SH188405.07FU_AB070356_refs	Early successional	1.47e-07	-5.57547	Basidiomycota	Malasseziomycetes	Malasseziales	Malasseziaceae	Malassezia	Malassezia_dermatis	F1138_Malassezia	Non-inherited
SH188442.07FU_KU053509_reps	Early successional	3.08e-14	-8.5906	Basidiomycota	Exobasidiomycetes	Exobasidiales	Brachybasidiaceae	Meira	Meira_nashicola	F1792_Meira	Non-inherited
SH188973.07FU_EF529621_reps	Early successional	2.1e-16	-9.49635	Basidiomycota	Agaricomycetes	Russulales	Peniophoraceae	Peniophora	Peniophora_incarnata	F277_Peniophora	Non-inherited
SH188993.07FU_KM519291_reps	Early successional	1.47e-07	-5.57547	Basidiomycota	Agaricomycetes	Russulales	Peniophoraceae	Peniophora	Peniophora_incarnata	F533_Peniophora	Non-inherited
SH190079.07FU_JF495199_reps	Early successional	1.47e-07	-5.57547	Ascomycota	Leotiomycetes	Thelebolales	Pseudeurotiaceae	unidentified	unidentified	F1678_unidentified	Non-inherited
SH190189.07FU_JX424328_reps	Early successional	3.08e-14	-8.5906	Basidiomycota	Agaricomycetes	Russulales	Hericiaceae	Hericium	Hericium_alpestre	F1071_Hericium	Non-inherited
SH190191.07FU_UDB011478_refs	Early successional	2.3e-34	-17.0773	Basidiomycota	Agaricomycetes	Agaricales	Schizophyllaceae	Schizophyllum	Schizophyllum_commune	F410_Schizophyllum	Non-inherited
SH190215.07FU_AF033422_refs	Early successional	5.22e-15	-8.91495	Ascomycota	Eurotiomycetes	Eurotiales	Aspergillaceae	Penicillium	Penicillium_hetheringtonii	F272_Penicillium	Non-inherited
SH190217.07FU_GU944578_refs	Early successional	3.08e-14	-8.5906	Ascomycota	Eurotiomycetes	Eurotiales	Aspergillaceae	Penicillium	Penicillium_sumatraense	F1433_Penicillium	Non-inherited
SH190294.07FU_JN206229_refs	Early successional	1.47e-07	-5.57547	Mucoromycota	Mucoromycetes	Mucorales	Choanephoraceae	Blakeslea	Blakeslea_trispora	F951_Blakeslea	Non-inherited
SH190783.07FU_FJ425205_refs	Early successional	1.47e-07	-5.57547	Ascomycota	Dothideomycetes	Capnodiales	Dissoconiaceae	Pseudoveronaea	Pseudoveronaea_ellipsoidea	F2128_Pseudoveronaea	Non-inherited
SH190832.07FU_KR476739_refs	Early successional	1.47e-07	-5.57547	Ascomycota	Dothideomycetes	Capnodiales	Mycosphaerellaceae	Phaeophleospora	Phaeophleospora_hymenocallidicola	F2517_Phaeophleospora	Non-inherited
SH190848.07FU_FJ596803_reps	Early successional	1.47e-07	-5.57547	Basidiomycota	Agaricomycetes	Agaricales	Crepidotaceae	Crepidotus	Crepidotus_applanatus	F2077_Crepidotus	Non-inherited
SH191017.07FU_HQ728290_refs	Early successional	3.08e-14	-8.5906	Basidiomycota	Agaricomycetes	Polyporales	Meruliaceae	Aurantiporus	Aurantiporus_fissilis	F2260_Aurantiporus	Non-inherited
SH191351.07FU_AJ534267_reps	Early successional	3.36e-17	-9.82501	Basidiomycota	Agaricomycetes	Polyporales	Hyphodermataceae	Hyphoderma	Hyphoderma_nudicephalum	F775_Hyphoderma	Non-inherited
SH191852.07FU_KP135071_reps	Early successional	1.27e-06	-5.09376	Basidiomycota	Agaricomycetes	Polyporales	Meruliaceae	Phanerochaete	Phanerochaete_chrysosporium	F407_Phanerochaete	Non-inherited
SH192034.07FU_EU659131_reps	Early successional	1.47e-07	-5.57547	Basidiomycota	Exobasidiomycetes	Tilletiales	Tilletiaceae	#N/A	#N/A	F74_f_Tilletiaceae	Non-inherited
SH192035.07FU_DQ827700_reps	Early successional	1.47e-07	-5.57547	Basidiomycota	Exobasidiomycetes	Tilletiales	Tilletiaceae	Tilletia	Tilletia_barclayana	F32_Tilletia	Non-inherited
SH192187.07FU_KJ668438_reps	Early successional	1.47e-07	-5.57547	Basidiomycota	Agaricomycetes	Polyporales	unidentified	unidentified	unidentified	F2628_unidentified	Non-inherited
SH192274.07FU_KY101981_reps	Early successional	3.08e-14	-8.5906	Ascomycota	Saccharomycetes	Saccharomycetales	Saccharomycetales_fam_Incertae_sedis	Candida	Candida_boidinii	F2472_Candida	Non-inherited
SH193318.07FU_UDB011614_refs	Early successional	2.74e-14	-8.6125	Basidiomycota	Agaricomycetes	Polyporales	Coriolaceae	Trametes	Trametes_versicolor	F315_Trametes	Non-inherited
SH193707.07FU_KJ668483_reps	Early successional	3.08e-14	-8.5906	Basidiomycota	Agaricomycetes	Polyporales	Meruliaceae	Phlebia	Phlebia_rufa	F922_Phlebia	Non-inherited
SH193763.07FU_AF444629_refs	Early successional	3.08e-14	-8.5906	Basidiomycota	Microbotryomycetes	Leucosporidiales	Leucosporidiaceae	Leucosporidium	#N/A	F957_Leucosporidium	Non-inherited
SH194014.07FU_AF139627_refs	Early successional	3.08e-14	-8.5906	Basidiomycota	Tremellomycetes	Cystofilobasidiales	Cystofilobasidiaceae	Cystofilobasidium	Cystofilobasidium_capitatum	F1410_Cystofilobasidium	Non-inherited
SH194502.07FU_AY015432_refs	Early successional	3.29e-15	-8.99896	Basidiomycota	Microbotryomycetes	Sporidiobolales	Sporidiobolaceae	Rhodosporidiobolus	Rhodosporidiobolus_fluvialis	F1603_Rhodosporidiobolus	Non-inherited
SH194513.07FU_EU002899_reps	Early successional	3.08e-14	-8.5906	Basidiomycota	Microbotryomycetes	Sporidiobolales	Sporidiobolaceae	Rhodosporidiobolus	unidentified	F2361_Rhodosporidiobolus	Non-inherited
SH195302.07FU_KC131340_reps	Early successional	3.08e-14	-8.5906	Ascomycota	Sordariomycetes	Sordariales	Chaetomiaceae	Chaetomium	Chaetomium_aureum	F3326_Chaetomium	Non-inherited
SH196056.07FU_UDB018611_reps	Early successional	3.08e-14	-8.5906	Basidiomycota	Agaricomycetes	Auriculariales	Aporpiaceae	Elmerina	Elmerina_caryae	F708_Elmerina	Non-inherited
SH196111.07FU_AB604002_refs	Early successional	3.08e-14	-8.5906	Ascomycota	Sordariomycetes	Hypocreales	Cordycipitaceae	Simplicillium	Simplicillium_aogashimaense	F3983_Simplicillium	Non-inherited
SH196196.07FU_AY089737_reps	Early successional	3.08e-14	-8.5906	Basidiomycota	Agaricomycetes	Polyporales	Fomitopsidaceae	Cinereomyces	Cinereomyces_lindbladii	F1111_Cinereomyces	Non-inherited
SH196432.07FU_UDB031933_reps	Early successional	1.47e-07	-5.57547	Basidiomycota	Agaricomycetes	Russulales	Stereaceae	Stereum	Stereum_ostrea	F2964_Stereum	Non-inherited
SH196433.07FU_FJ810148_reps	Early successional	5.24e-36	-17.824	Basidiomycota	Agaricomycetes	Russulales	Stereaceae	Stereum	Stereum_hirsutum	F623_Stereum	Non-inherited
SH197052.07FU_GQ982884_reps	Early successional	3.08e-14	-8.5906	Basidiomycota	Agaricomycetes	Polyporales	Coriolaceae	Trametes	#N/A	F740_Trametes	Non-inherited
SH197054.07FU_JN164989_refs	Early successional	3.08e-14	-8.5906	Basidiomycota	Agaricomycetes	Polyporales	Coriolaceae	Trametes	Trametes_cubensis	F575_Trametes	Non-inherited
SH197236.07FU_DQ224375_refs	Early successional	1.47e-07	-5.57547	Basidiomycota	Agaricostilbomycetes	Agaricostilbales	Kondoaceae	Bensingtonia	Bensingtonia_pseudonaganoensis	F3786_Bensingtonia	Non-inherited
SH197399.07FU_KC951153_reps	Early successional	3.08e-14	-8.5906	Basidiomycota	Agaricomycetes	Polyporales	Fomitopsidaceae	Amyloporia	Amyloporia_sinuosa	F1745_Amyloporia	Non-inherited
SH197554.07FU_AF444381_refs	Early successional	3.08e-14	-8.5906	Basidiomycota	Tremellomycetes	Filobasidiales	Piskurozymaceae	Piskurozyma	Piskurozyma_capsuligena	F413_Piskurozyma	Non-inherited
SH197629.07FU_EF126366_reps	Early successional	4.81e-33	-16.4866	Basidiomycota	Tremellomycetes	Filobasidiales	Filobasidiaceae	Filobasidium	Filobasidium_magnum	F487_Filobasidium	Non-inherited
SH197894.07FU_EU918694_refs	Early successional	1.02e-25	-13.3366	Basidiomycota	Agaricomycetes	Polyporales	Meruliaceae	Bjerkandera	Bjerkandera_adusta	F429_Bjerkandera	Non-inherited
SH198029.07FU_KT758121_reps	Early successional	3.08e-14	-8.5906	Ascomycota	Eurotiomycetes	Eurotiales	Aspergillaceae	Aspergillus	#N/A	F1315_Aspergillus	Non-inherited
SH198034.07FU_EF652046_refs	Early successional	1.85e-19	-10.7543	Ascomycota	Eurotiomycetes	Eurotiales	Aspergillaceae	Aspergillus	unidentified	F1279_Aspergillus	Non-inherited
SH198543.07FU_HQ901182_reps	Early successional	1.47e-07	-5.57547	Basidiomycota	Agaricomycetes	Polyporales	unidentified	unidentified	unidentified	F1145_unidentified	Non-inherited
SH198804.07FU_AM084460_refs	Early successional	3.08e-14	-8.5906	Basidiomycota	Agaricomycetes	Polyporales	Meruliaceae	Phlebiopsis	unidentified	F1818_Phlebiopsis	Non-inherited
SH198807.07FU_GQ999549_reps	Early successional	3.08e-14	-8.5906	Basidiomycota	Agaricomycetes	Polyporales	#N/A	#N/A	#N/A	F4254_o_Polyporales	Non-inherited
SH198809.07FU_KP135417_reps	Early successional	3.08e-14	-8.5906	Basidiomycota	Agaricomycetes	Polyporales	Meruliaceae	#N/A	#N/A	F1819_f_Meruliaceae	Non-inherited
SH199077.07FU_KP133336_reps	Early successional	3.08e-14	-8.5906	Ascomycota	Sordariomycetes	Xylariales	Xylariaceae	Xylaria	Xylaria_apiculata	F3212_Xylaria	Non-inherited
SH199224.07FU_JX310445_refs	Early successional	1.47e-07	-5.57547	Basidiomycota	Agaricomycetes	Trechisporales	Trechisporales_fam_Incertae_sedis	Sistotremastrum	Sistotremastrum_guttuliferum	F717_Sistotremastrum	Non-inherited
SH199401.07FU_DQ645804_refs	Early successional	1.37e-14	-8.73945	Ascomycota	Eurotiomycetes	Eurotiales	Aspergillaceae	Penicillium	#N/A	F1020_Penicillium	Non-inherited
SH199521.07FU_U72592_reps	Early successional	1.47e-07	-5.57547	Ascomycota	Orbiliomycetes	Orbiliales	Orbiliaceae	unidentified	unidentified	F2688_unidentified	Non-inherited
SH200603.07FU_KF309948_refs	Early successional	1.47e-07	-5.57547	Ascomycota	Dothideomycetes	Capnodiales	Capnodiales_fam_Incertae_sedis	Arthrocatena	Arthrocatena_tenebrio	F1075_Arthrocatena	Non-inherited
SH200718.07FU_KX908448_reps	Early successional	3.08e-14	-8.5906	Ascomycota	Dothideomycetes	Capnodiales	#N/A	#N/A	#N/A	F1226_o_Capnodiales	Non-inherited
SH200883.07FU_AY347368_refs	Early successional	1.47e-07	-5.57547	Ascomycota	Sordariomycetes	Diaporthales	Valsaceae	Cytospora	#N/A	F2163_Cytospora	Non-inherited
SH201125.07FU_DQ317636_refs	Early successional	1.47e-07	-5.57547	Basidiomycota	Exobasidiomycetes	Golubeviales	Golubeviaceae	Golubevia	Golubevia_pallescens	F1473_Golubevia	Non-inherited
SH201292.07FU_JF907838_reps	Early successional	3.08e-14	-8.5906	Basidiomycota	Agaricomycetes	Agaricales	Agaricaceae	Coprinus	Coprinus_comatus	F3450_Coprinus	Non-inherited
SH201629.07FU_KF053581_reps	Early successional	1.47e-07	-5.57547	Ascomycota	Leotiomycetes	#N/A	#N/A	#N/A	#N/A	F352_o_NA	Non-inherited
SH201663.07FU_AB481268_reps	Early successional	3.08e-14	-8.5906	Ascomycota	Leotiomycetes	Helotiales	Hyaloscyphaceae	Lachnum	Lachnum_virgineum	F2217_Lachnum	Non-inherited
SH201994.07FU_JQ647916_refs	Early successional	1.47e-07	-5.57547	Ascomycota	Saccharomycetes	Saccharomycetales	Saccharomycetales_fam_Incertae_sedis	Candida	Candida_sojae	F1511_Candida	Non-inherited
SH204932.07FU_DQ826544_refs	Early successional	1.47e-07	-5.57547	Basidiomycota	Agaricomycetes	Hymenochaetales	Hymenochaetales_fam_Incertae_sedis	Resinicium	Resinicium_friabile	F763_Resinicium	Non-inherited
SH205045.07FU_AY591353_refs	Early successional	1.47e-07	-5.57547	Basidiomycota	Tremellomycetes	Tremellales	Rhynchogastremataceae	Papiliotrema	Papiliotrema_laurentii	F313_Papiliotrema	Non-inherited
SH205760.07FU_GU166473_refs	Early successional	3.08e-14	-8.5906	Ascomycota	Leotiomycetes	Helotiales	Hyaloscyphaceae	Hyphodiscus	unidentified	F1308_Hyphodiscus	Non-inherited
SH206008.07FU_KJ494646_refs	Early successional	2.19e-12	-7.79969	Basidiomycota	Wallemiomycetes	Wallemiales	Wallemiaceae	Wallemia	Wallemia_hederae	F565_Wallemia	Non-inherited
SH206549.07FU_AF145321_refs	Early successional	1.47e-07	-5.57547	Basidiomycota	Tremellomycetes	Filobasidiales	Filobasidiaceae	Naganishia	Naganishia_albida	F1286_Naganishia	Non-inherited
SH207152.07FU_KF367511_reps	Early successional	0.0036246	-2.9656	Ascomycota	Eurotiomycetes	Eurotiales	Aspergillaceae	Penicillium	#N/A	F854_Penicillium	Non-inherited
SH207489.07FU_EU680544_reps	Early successional	3.08e-14	-8.5906	Ascomycota	Dothideomycetes	Pleosporales	Didymosphaeriaceae	Spegazzinia	unidentified	F772_Spegazzinia	Non-inherited
SH209076.07FU_KU845803_reps	Early successional	4.22e-14	-8.53328	Ascomycota	Sordariomycetes	Hypocreales	Stachybotryaceae	unidentified	unidentified	F33_unidentified	Non-inherited
SH210339.07FU_KU837234_reps	Early successional	3.08e-14	-8.5906	Ascomycota	Sordariomycetes	Xylariales	Xylariaceae	Biscogniauxia	Biscogniauxia_atropunctata	F694_Biscogniauxia	Non-inherited
SH211029.07FU_KF251149_refs	Early successional	3.42e-06	-4.8638	Ascomycota	Dothideomycetes	Pleosporales	Coniothyriaceae	Coniothyrium	Coniothyrium_sidae	F297_Coniothyrium	Non-inherited
SH211357.07FU_KF893281_reps	Early successional	3.08e-14	-8.5906	Ascomycota	Sordariomycetes	Xylariales	Xylariaceae	Ascotricha	Ascotricha_chartarum	F1721_Ascotricha	Non-inherited
SH211663.07FU_DQ300279_reps	Early successional	1.04e-08	-6.13748	Basidiomycota	Tremellomycetes	Tremellales	Tremellaceae	Cryptococcus	Cryptococcus_pseudolongus	F1258_Cryptococcus	Non-inherited
SH212636.07FU_LC177970_reps	Early successional	1.47e-07	-5.57547	Ascomycota	Sordariomycetes	Xylariales	Xylariales_fam_Incertae_sedis	Hansfordia	Hansfordia_pulvinata	F1121_Hansfordia	Non-inherited
SH212870.07FU_KJ831936_reps	Early successional	3.08e-14	-8.5906	Basidiomycota	Agaricomycetes	Polyporales	Meruliaceae	unidentified	unidentified	F3331_unidentified	Non-inherited
SH212871.07FU_KP135348_reps	Early successional	3.08e-14	-8.5906	Basidiomycota	Agaricomycetes	Polyporales	Meruliaceae	Scopuloides	Scopuloides_rimosa	F2364_Scopuloides	Non-inherited
SH213544.07FU_GQ223471_reps	Early successional	8.43e-14	-8.40593	Ascomycota	Sordariomycetes	Hypocreales	Hypocreales_fam_Incertae_sedis	Acremonium	#N/A	F220_Acremonium	Non-inherited
SH214464.07FU_LC095158_reps	Early successional	1.09e-35	-17.6779	Ascomycota	Dothideomycetes	Mytilinidales	Gloniaceae	Cenococcum	#N/A	F539_Cenococcum	Non-inherited
SH214542.07FU_JQ760444_reps	Early successional	1.47e-07	-5.57547	Ascomycota	Dothideomycetes	Pleosporales	Massarinaceae	Helminthosporium	Helminthosporium_asterinum	F2967_Helminthosporium	Non-inherited
SH214577.07FU_AF444301_refs	Early successional	3.64e-17	-9.81053	Basidiomycota	Tremellomycetes	Tremellales	Cryptococcaceae	Kwoniella	Kwoniella_heveanensis	F654_Kwoniella	Non-inherited
SH215493.07FU_KC146356_refs	Early successional	4.1e-05	-4.2542	Ascomycota	Dothideomycetes	Pleosporales	Pleosporaceae	Alternaria	Alternaria_alternata	F251_Alternaria	Non-inherited
SH216368.07FU_GU646862_refs	Early successional	1.47e-07	-5.57547	Basidiomycota	Microbotryomycetes	Sporidiobolales	Sporidiobolaceae	Rhodotorula	Rhodotorula_taiwanensis	F1028_Rhodotorula	Non-inherited
SH217095.07FU_KF800118_reps	Early successional	1.47e-07	-5.57547	Ascomycota	Sordariomycetes	Hypocreales	unidentified	unidentified	unidentified	F1045_unidentified	Non-inherited
SH218329.07FU_UDB023648_refs	Early successional	1.47e-07	-5.57547	Basidiomycota	Agaricomycetes	Agaricales	Tricholomataceae	Clitocybe	Clitocybe_nebularis	F2525_Clitocybe	Non-inherited
SH218331.07FU_UDB015790_refs	Early successional	3.08e-14	-8.5906	Basidiomycota	Agaricomycetes	Agaricales	Tricholomataceae	Lepista	Lepista_sordida	F873_Lepista	Non-inherited
SH218333.07FU_UDB015205_refs	Early successional	3.08e-14	-8.5906	Basidiomycota	Agaricomycetes	Agaricales	Tricholomataceae	#N/A	#N/A	F1965_f_Tricholomataceae	Non-inherited
SH219003.07FU_FJ403470_reps	Early successional	3.08e-14	-8.5906	Basidiomycota	Agaricomycetes	Agaricales	Psathyrellaceae	Coprinopsis	Coprinopsis_strossmayeri	F3039_Coprinopsis	Non-inherited
SH219242.07FU_JQ279614_refs	Early successional	1.1e-23	-12.4923	Basidiomycota	Agaricomycetes	Hymenochaetales	Hymenochaetaceae	Hymenochaetopsis	Hymenochaetopsis_yasudae	F663_Hymenochaetopsis	Non-inherited
SH220347.07FU_DQ389720_refs	Early successional	2.48e-33	-16.6144	Basidiomycota	Agaricomycetes	Agaricales	Psathyrellaceae	Psathyrella	Psathyrella_candolleana	F580_Psathyrella	Non-inherited
SH220351.07FU_FJ378080_reps	Early successional	3.08e-14	-8.5906	Basidiomycota	Agaricomycetes	Agaricales	Psathyrellaceae	Coprinellus	Coprinellus_xanthothrix	F494_Coprinellus	Non-inherited
SH220576.07FU_HG935477_reps	Early successional	3.08e-14	-8.5906	Ascomycota	Sordariomycetes	Sordariales	Chaetomiaceae	Zopfiella	#N/A	F13_Zopfiella	Non-inherited
SH220907.07FU_GQ162819_refs	Early successional	3.08e-14	-8.5906	Basidiomycota	Agaricomycetes	Cantharellales	Cantharellales_fam_Incertae_sedis	Burgella	Burgella_lutea	F1604_Burgella	Non-inherited
SH221236.07FU_FJ464595_reps	Early successional	3.08e-14	-8.5906	Basidiomycota	Agaricomycetes	Agaricales	Strophariaceae	Pholiota	Pholiota_adiposa	F1453_Pholiota	Non-inherited
SH221533.07FU_AF145568_refs	Early successional	3.08e-14	-8.5906	Basidiomycota	Agaricomycetes	Hymenochaetales	Schizoporaceae	Hyphodontia	#N/A	F1001_Hyphodontia	Non-inherited
SH221534.07FU_AF145585_refs	Early successional	7.04e-36	-17.7651	Basidiomycota	Agaricomycetes	Hymenochaetales	Schizoporaceae	Schizopora	Schizopora_flavipora	F260_Schizopora	Non-inherited
SH221535.07FU_DQ873622_refs	Early successional	1.47e-07	-5.57547	Basidiomycota	Agaricomycetes	Hymenochaetales	Schizoporaceae	Xylodon	Xylodon_nespori	F814_Xylodon	Non-inherited
SH221994.07FU_UDB015757_refs	Early successional	1.47e-07	-5.57547	Basidiomycota	Agaricomycetes	Agaricales	Tricholomataceae	Leucopaxillus	Leucopaxillus_giganteus	F543_Leucopaxillus	Non-inherited
SH237546.07FU_EF652042_refs	Early successional	4.15e-35	-17.4139	Ascomycota	Eurotiomycetes	Eurotiales	Aspergillaceae	Aspergillus	Aspergillus_caesiellus	F855_Aspergillus	Non-inherited
SH239059.07FU_KJ755523_refs	Early successional	3.08e-14	-8.5906	Ascomycota	Leotiomycetes	Thelebolales	Pseudeurotiaceae	Pseudogymnoascus	Pseudogymnoascus_appendiculatus	F90_Pseudogymnoascus	Non-inherited
SH247101.07FU_KX452443_refs	Early successional	1.47e-07	-5.57547	Ascomycota	Dothideomycetes	Pleosporales	Pleosporaceae	Bipolaris	#N/A	F1280_Bipolaris	Non-inherited
SH253710.07FU_KC254096_refs	Early successional	1.47e-07	-5.57547	Ascomycota	Sordariomycetes	Sordariales	Sordariaceae	Sordaria	Sordaria_fimicola	F503_Sordaria	Non-inherited
SH278698.07FU_KJ710484_refs_singleton	Early successional	1.47e-07	-5.57547	Ascomycota	Sordariomycetes	Xylariales	Xylariales_fam_Incertae_sedis	Robillarda	#N/A	F4868_Robillarda	Non-inherited
SH282916.07FU_JX315660_refs	Early successional	1.47e-07	-5.57547	Ascomycota	Eurotiomycetes	Eurotiales	Trichocomaceae	Talaromyces	#N/A	F100_Talaromyces	Non-inherited
SH316981.07FU_FJ860810_refs_singleton	Early successional	1.47e-07	-5.57547	Ascomycota	Sordariomycetes	Hypocreales	Hypocreaceae	Trichoderma	#N/A	F66_Trichoderma	Non-inherited
SH329712.07FU_AJ601389_refs	Early successional	3.08e-14	-8.5906	Basidiomycota	Tremellomycetes	Trichosporonales	Trichosporonaceae	Apiotrichum	#N/A	F1852_Apiotrichum	Non-inherited
SH344882.07FU_AF138289_refs	Early successional	3.08e-14	-8.5906	Ascomycota	Eurotiomycetes	Eurotiales	Aspergillaceae	Aspergillus	Aspergillus_rugulosus	F2265_Aspergillus	Non-inherited
SH349309.07FU_AB250228_refs	Early successional	3.08e-14	-8.5906	Ascomycota	Leotiomycetes	Erysiphales	Erysiphaceae	Erysiphe	unidentified	F1966_Erysiphe	Non-inherited
SH349799.07FU_KM230398_refs	Early successional	3.08e-14	-8.5906	Ascomycota	Dothideomycetes	Pleosporales	Pleosporaceae	Bipolaris	Bipolaris_zeicola	F408_Bipolaris	Non-inherited
SH358044.07FU_JN942652_refs	Early successional	3.08e-14	-8.5906	Ascomycota	Saccharomycetes	Saccharomycetales	Debaryomycetaceae	Debaryomyces	Debaryomyces_hansenii	F2367_Debaryomyces	Non-inherited
SH368868.07FU_HQ435097_refs	Early successional	3.08e-14	-8.5906	Mucoromycota	Mucoromycetes	Mucorales	Rhizopodaceae	Rhizopus	Rhizopus_arrhizus	F1333_Rhizopus	Non-inherited
SH374022.07FU_HM365239_refs	Early successional	1.47e-07	-5.57547	Ascomycota	Sordariomycetes	Sordariales	Chaetomiaceae	#N/A	#N/A	F1931_f_Chaetomiaceae	Non-inherited
SH388842.07FU_KM199300_refs	Early successional	1.47e-07	-5.57547	Ascomycota	Sordariomycetes	Xylariales	Sporocadaceae	Pestalotiopsis	#N/A	F1642_Pestalotiopsis	Non-inherited
SH397101.07FU_EF661193_refs	Early successional	4.89e-20	-10.9913	Ascomycota	Eurotiomycetes	Eurotiales	Aspergillaceae	Aspergillus	#N/A	F289_Aspergillus	Non-inherited
SH405379.07FU_AF145328_refs	Early successional	3.08e-14	-8.5906	Basidiomycota	Tremellomycetes	Filobasidiales	Filobasidiaceae	Naganishia	#N/A	F1057_Naganishia	Non-inherited
SH407683.07FU_AY373907_refs	Early successional	1.47e-07	-5.57547	Ascomycota	Eurotiomycetes	Eurotiales	Aspergillaceae	Penicillium	#N/A	F701_Penicillium	Non-inherited
SH407689.07FU_AF033450_refs	Early successional	3.08e-14	-8.5906	Ascomycota	Eurotiomycetes	Eurotiales	Aspergillaceae	Penicillium	Penicillium_atrolazulinum	F1821_Penicillium	Non-inherited
SH407691.07FU_AY373934_refs	Early successional	1.37e-08	-6.08084	Ascomycota	Eurotiomycetes	Eurotiales	Aspergillaceae	Penicillium	#N/A	F745_Penicillium	Non-inherited
SH407725.07FU_JX997091_refs	Early successional	3.08e-14	-8.5906	Ascomycota	Eurotiomycetes	Eurotiales	Aspergillaceae	Penicillium	#N/A	F440_Penicillium	Non-inherited
SH433991.07FU_AY328915_refs_singleton	Early successional	3.08e-14	-8.5906	Basidiomycota	Wallemiomycetes	Wallemiales	Wallemiaceae	Wallemia	Wallemia_sebi	F1454_Wallemia	Non-inherited
SH443358.07FU_AY213653_refs	Early successional	1.47e-07	-5.57547	Ascomycota	Sordariomycetes	Hypocreales	Nectriaceae	Fusarium	Fusarium_acutatum	F426_Fusarium	Non-inherited
SH444255.07FU_DQ898172_refs	Early successional	3.08e-14	-8.5906	Ascomycota	Saccharomycetes	Saccharomycetales	Trichomonascaceae	Blastobotrys	#N/A	F3127_Blastobotrys	Non-inherited
SH451459.07FU_EF652457_refs	Early successional	1.47e-07	-5.57547	Ascomycota	Eurotiomycetes	Eurotiales	Aspergillaceae	Aspergillus	#N/A	F2693_Aspergillus	Non-inherited
SH523438.07FU_AB986474_reps	Early successional	3.08e-14	-8.5906	Ascomycota	Sordariomycetes	#N/A	#N/A	#N/A	#N/A	F2819_o_NA	Non-inherited
SH523464.07FU_KP335652_reps	Early successional	5.75e-15	-8.8974	Ascomycota	Sordariomycetes	Sordariales	Chaetomiaceae	Zopfiella	Zopfiella_marina	F44_Zopfiella	Non-inherited
SH525204.07FU_LC013372_reps	Early successional	3.08e-14	-8.5906	Basidiomycota	Agaricomycetes	Agaricales	Tricholomataceae	Mycena	Mycena_abramsii	F3041_Mycena	Non-inherited
SH526693.07FU_KP026232_reps	Early successional	1.47e-07	-5.57547	Basidiomycota	Agaricomycetes	Agaricales	Tricholomataceae	Resupinatus	unidentified	F970_Resupinatus	Non-inherited
SH526774.07FU_KP814447_reps	Early successional	1.22e-19	-10.8285	Basidiomycota	Agaricomycetes	Polyporales	Xenasmataceae	Cabalodontia	unidentified	F725_Cabalodontia	Non-inherited
SH527344.07FU_KU509517_reps	Early successional	3.08e-14	-8.5906	Basidiomycota	Agaricomycetes	Polyporales	Steccherinaceae	Ceriporiopsis	Ceriporiopsis_fimbriata	F1301_Ceriporiopsis	Non-inherited
SH527629.07FU_KP676125_reps	Early successional	3.08e-14	-8.5906	Basidiomycota	Agaricomycetes	Polyporales	Meruliaceae	Phanerochaete	Phanerochaete_chrysosporium	F1412_Phanerochaete	Non-inherited
SH530126.07FU_HG937034_reps	Early successional	3.08e-14	-8.5906	Ascomycota	Leotiomycetes	Thelebolales	Pseudeurotiaceae	Pseudeurotium	#N/A	F38_Pseudeurotium	Non-inherited
SH532758.07FU_KP814262_reps	Early successional	4e-18	-10.206	Basidiomycota	Agaricomycetes	Trechisporales	Trechisporales_fam_Incertae_sedis	Sistotremastrum	unidentified	F875_Sistotremastrum	Non-inherited
SH540914.07FU_KT716463_refs_singleton	Early successional	3.08e-14	-8.5906	Ascomycota	Sordariomycetes	Calosphaeriales	Calosphaeriaceae	Jattaea	#N/A	F2824_Jattaea	Non-inherited
SH579604.07FU_KP711811_refs	Early successional	3.08e-14	-8.5906	Ascomycota	Sordariomycetes	Ophiostomatales	Ophiostomataceae	Sporothrix	Sporothrix_chilensis	F2531_Sporothrix	Non-inherited
SH640113.07FU_KX287545_reps	Early successional	3.08e-14	-8.5906	Ascomycota	Dothideomycetes	Capnodiales	Mycosphaerellaceae	unidentified	unidentified	F2579_unidentified	Non-inherited
SH640402.07FU_KX592802_reps	Early successional	1.47e-07	-5.57547	Ascomycota	Pezizomycetes	Pezizales	Pyronemataceae	#N/A	#N/A	F1397_f_Pyronemataceae	Non-inherited
SH640785.07FU_KX515044_reps	Early successional	1.32e-14	-8.74525	Ascomycota	Dothideomycetes	Dothideales	Aureobasidiaceae	Aureobasidium	Aureobasidium_pullulans	F199_Aureobasidium	Non-inherited
0cc51c048cc5c73cdf8acba7586e88a5	Early successional	1.47e-07	-5.57547	Ascomycota	Sordariomycetes	Boliniales	Boliniaceae	Endoxyla	unidentified	F458_Endoxyla	Transient
1262c82d05347397a69d631ea4d5bb85	Early successional	8.41e-38	-18.6558	unidentified	unidentified	unidentified	unidentified	unidentified	unidentified	F723_unidentified	Transient
137657d11e84ba4b137f09665d0159c1	Early successional	3.91e-14	-8.54725	unidentified	unidentified	unidentified	unidentified	unidentified	unidentified	F7_unidentified	Transient
1c64d39c5221ef75a74526a25a73a0ad	Early successional	5.5e-22	-11.7917	#N/A	#N/A	#N/A	#N/A	#N/A	#N/A	F930_o_NA	Transient
1e8ce616f6a3dba88512b7b81126fc7c	Early successional	5.56e-24	-12.615	unidentified	unidentified	unidentified	unidentified	unidentified	unidentified	F131_unidentified	Transient
4f22b97f2ffaaf5175ead79c0ccd2944	Early successional	1.58e-18	-10.3713	#N/A	#N/A	#N/A	#N/A	#N/A	#N/A	F252_o_NA	Transient
b1d5037a16626858eaf9775237f972a3	Early successional	1.47e-07	-5.57547	Ascomycota	Dothideomycetes	Pleosporales	#N/A	#N/A	#N/A	F17_o_Pleosporales	Transient
b44f01fd4ab005fdd97e1f01de34c6dd	Early successional	3.08e-14	-8.5906	Basidiomycota	Agaricomycetes	Atheliales	Atheliaceae	Byssocorticium	unidentified	F2348_Byssocorticium	Transient
d47ffded5e1ca50c04cf4592906dd60f	Early successional	7.56e-13	-7.99904	Ascomycota	Sordariomycetes	Hypocreales	unidentified	unidentified	unidentified	F78_unidentified	Transient
SH085061.07FU_FJ196778_refs	Early successional	1.06e-19	-10.854	Ascomycota	Saccharomycetes	Saccharomycetales	Saccharomycetaceae	Saccharomyces	#N/A	F318_Saccharomyces	Transient
SH174139.07FU_GU066873_reps	Early successional	1.7e-11	-7.41116	Ascomycota	Sordariomycetes	Magnaporthales	Magnaporthaceae	Pyricularia	#N/A	F16_Pyricularia	Transient
SH175136.07FU_HG935790_reps	Early successional	3.08e-14	-8.5906	Ascomycota	Saccharomycetes	Saccharomycetales	Saccharomycetales_fam_Incertae_sedis	Candida	Candida_sake	F658_Candida	Transient
SH176394.07FU_AY743636_refs	Early successional	1.06e-17	-10.032	Basidiomycota	Malasseziomycetes	Malasseziales	Malasseziaceae	Malassezia	Malassezia_restricta	F137_Malassezia	Transient
SH180226.07FU_DQ276870_reps	Early successional	1.61e-14	-8.70955	Basidiomycota	Agaricomycetes	Atheliales	Atheliaceae	Athelia	Athelia_epiphylla	F346_Athelia	Transient
SH188231.07FU_KM246160_reps	Early successional	1.47e-07	-5.57547	Ascomycota	Dothideomycetes	Pleosporales	Pleosporaceae	Edenia	Edenia_gomezpompae	F20_Edenia	Transient
SH191159.07FU_DQ249199_refs	Early successional	5.1e-24	-12.6304	Ascomycota	Saccharomycetes	Saccharomycetales	Phaffomycetaceae	Cyberlindnera	Cyberlindnera_jadinii	F435_Cyberlindnera	Transient
SH194039.07FU_KT959323_reps	Early successional	2.26e-54	-27.3568	Ascomycota	Sordariomycetes	Hypocreales	Cordycipitaceae	Engyodontium	Engyodontium_album	F292_Engyodontium	Transient
SH194047.07FU_KM032316_reps	Early successional	3.25e-05	-4.31368	Ascomycota	Sordariomycetes	Hypocreales	#N/A	#N/A	#N/A	F441_o_Hypocreales	Transient
SH194503.07FU_JN246563_refs	Early successional	3.65e-14	-8.55984	Basidiomycota	Microbotryomycetes	Sporidiobolales	Sporidiobolaceae	Rhodosporidiobolus	#N/A	F436_Rhodosporidiobolus	Transient
SH196275.07FU_AM749926_refs	Early successional	3.08e-14	-8.5906	Ascomycota	Sordariomycetes	Xylariales	Xylariaceae	Hypoxylon	Hypoxylon_carneum	F893_Hypoxylon	Transient
SH197714.07FU_AY939798_refs	Early successional	2.44e-21	-11.5258	Ascomycota	Saccharomycetes	Saccharomycetales	Saccharomycetales_fam_Incertae_sedis	Candida	Candida_parapsilosis	F837_Candida	Transient
SH198028.07FU_FJ265959_reps	Early successional	9.4e-29	-14.6192	Ascomycota	Eurotiomycetes	Eurotiales	Aspergillaceae	Aspergillus	#N/A	F693_Aspergillus	Transient
SH198763.07FU_KP791772_reps	Early successional	4.17e-14	-8.53518	Ascomycota	Eurotiomycetes	Chaetothyriales	unidentified	unidentified	unidentified	F230_unidentified	Transient
SH199891.07FU_HQ331085_reps	Early successional	1.02e-32	-16.342	Basidiomycota	Agaricomycetes	Polyporales	Meruliaceae	Porostereum	Porostereum_spadiceum	F362_Porostereum	Transient
SH200462.07FU_AB693801_reps	Early successional	8.34e-10	-6.65067	Ascomycota	Dothideomycetes	Pleosporales	#N/A	#N/A	#N/A	F605_o_Pleosporales	Transient
SH201993.07FU_EF568042_refs	Early successional	1.51e-18	-10.3792	Ascomycota	Saccharomycetes	Saccharomycetales	Saccharomycetales_fam_Incertae_sedis	Candida	Candida_tropicalis	F620_Candida	Transient
SH205222.07FU_KX515792_reps	Early successional	3.22e-07	-5.40283	Ascomycota	Dothideomycetes	Pleosporales	Phaeosphaeriaceae	Phaeosphaeria	Phaeosphaeria_fuckelii	F328_Phaeosphaeria	Transient
SH209530.07FU_AF294699_refs	Early successional	0.000193969	-3.84168	Basidiomycota	Ustilaginomycetes	Ustilaginales	Ustilaginaceae	Moesziomyces	Moesziomyces_aphidis	F36_Moesziomyces	Transient
SH210203.07FU_AY214439_refs	Early successional	1.27e-07	-5.6067	Ascomycota	Sordariomycetes	Hypocreales	Hypocreales_fam_Incertae_sedis	Sarocladium	Sarocladium_strictum	F65_Sarocladium	Transient
SH210214.07FU_HM572293_reps	Early successional	6.26e-20	-10.9471	Ascomycota	Sordariomycetes	Hypocreales	Hypocreales_fam_Incertae_sedis	#N/A	#N/A	F28_f_Hypocreales_fam_Incertae_sedis	Transient
SH210222.07FU_KT291722_reps	Early successional	1.47e-07	-5.57547	Ascomycota	Sordariomycetes	Hypocreales	Hypocreales_fam_Incertae_sedis	Sarocladium	Sarocladium_oryzae	F11_Sarocladium	Transient
SH212071.07FU_KM266105_reps	Early successional	3.08e-14	-8.5906	Ascomycota	Sordariomycetes	Xylariales	Diatrypaceae	unidentified	unidentified	F310_unidentified	Transient
SH212843.07FU_GU721983_reps	Early successional	6.27e-52	-25.9392	Ascomycota	Dothideomycetes	Capnodiales	Cladosporiaceae	Cladosporium	#N/A	F160_Cladosporium	Transient
SH212965.07FU_GU721214_reps	Early successional	1.33e-07	-5.59787	Ascomycota	Sordariomycetes	Hypocreales	Stachybotryaceae	Stachybotrys	unidentified	F124_Stachybotrys	Transient
SH214135.07FU_JQ666320_reps	Early successional	1.6e-23	-12.4248	Basidiomycota	Malasseziomycetes	Malasseziales	unidentified	unidentified	unidentified	F461_unidentified	Transient
SH221540.07FU_AF145586_refs	Early successional	1.98e-20	-11.1523	Basidiomycota	Agaricomycetes	Hymenochaetales	Schizoporaceae	Schizopora	Schizopora_ovispora	F178_Schizopora	Transient
SH255873.07FU_EU569003_refs	Early successional	9.64e-07	-5.15691	Ascomycota	Saccharomycetes	Saccharomycetales	Debaryomycetaceae	Meyerozyma	Meyerozyma_guilliermondii	F1076_Meyerozyma	Transient
SH321021.07FU_HE615136_refs	Early successional	6.35e-15	-8.87921	Ascomycota	Eurotiomycetes	Eurotiales	Aspergillaceae	Aspergillus	#N/A	F639_Aspergillus	Transient
SH344881.07FU_AY373880_refs	Early successional	0.0461048	-2.01465	Ascomycota	Eurotiomycetes	Eurotiales	Aspergillaceae	Aspergillus	Aspergillus_sydowii	F166_Aspergillus	Transient
SH376403.07FU_KT693730_refs	Early successional	4.6e-05	-4.22426	Ascomycota	Dothideomycetes	Dothideales	Aureobasidiaceae	Aureobasidium	Aureobasidium_namibiae	F89_Aureobasidium	Transient
SH407681.07FU_AY213669_refs	Early successional	4.89e-09	-6.29289	Ascomycota	Eurotiomycetes	Eurotiales	Aspergillaceae	Penicillium	#N/A	F415_Penicillium	Transient
SH443329.07FU_AB725607_refs	Early successional	3.24e-54	-27.265	Ascomycota	Sordariomycetes	Hypocreales	Nectriaceae	Fusarium	Fusarium_acutatum	F31_Fusarium	Transient
SH522302.07FU_HG933811_reps	Early successional	4.33e-13	-8.10302	Ascomycota	Dothideomycetes	Pleosporales	Didymosphaeriaceae	Pseudopithomyces	unidentified	F250_Pseudopithomyces	Transient
SH527185.07FU_KJ156314_reps	Early successional	2.36e-13	-8.21532	Basidiomycota	Agaricomycetes	Polyporales	Ganodermataceae	Perenniporia	Perenniporia_koreana	F448_Perenniporia	Transient
SH640247.07FU_KY102347_reps	Early successional	4.65e-44	-21.7069	Ascomycota	Saccharomycetes	Saccharomycetales	Pichiaceae	Pichia	unidentified	F482_Pichia	Transient
SH640259.07FU_KU702600_reps	Early successional	3.08e-14	-8.5906	Ascomycota	Sordariomycetes	Coniochaetales	Coniochaetaceae	Coniochaeta	unidentified	F238_Coniochaeta	Transient
SH641103.07FU_KU534864_reps	Early successional	5.74e-15	-8.89749	Ascomycota	Sordariomycetes	Sordariales	Chaetomiaceae	Chaetomium	unidentified	F9_Chaetomium	Transient
14dad23a92a58e6f37c72151d64d2f04	Late successional	2.35e-09	6.44238	Ascomycota	Dothideomycetes	Pleosporales	#N/A	#N/A	#N/A	F61_o_Pleosporales	Inherited
1f11650e2cb960d36b5281e54976c160	Late successional	1.97e-47	23.4621	Ascomycota	Dothideomycetes	Pleosporales	#N/A	#N/A	#N/A	F69_o_Pleosporales	Inherited
345e5787ec33b42984afdbb783dbfa16	Late successional	9.93e-26	13.3424	Basidiomycota	Cystobasidiomycetes	Erythrobasidiales	Erythrobasidiales_fam_Incertae_sedis	Sakaguchia	Sakaguchia_dacryoidea	F259_Sakaguchia	Inherited
5a6c3522db60c038443530ab370cdd4d	Late successional	1.03e-28	14.6025	Ascomycota	Dothideomycetes	Pleosporales	unidentified	unidentified	unidentified	F115_unidentified	Inherited
7da8ceb80c12725939f3998a93f2ce4b	Late successional	1.84e-48	24.0151	Ascomycota	Dothideomycetes	Pleosporales	Phaeosphaeriaceae	unidentified	unidentified	F152_unidentified	Inherited
aa8b76ce061ef5e33efbaa07228b3c74	Late successional	0.00016288	3.88948	Ascomycota	Dothideomycetes	Pleosporales	Cucurbitariaceae	Pyrenochaetopsis	Pyrenochaetopsis_leptospora	F54_Pyrenochaetopsis	Inherited
b5747d266e5e82ef6c7308be1bd3e5ce	Late successional	5.6e-31	15.5783	Ascomycota	Dothideomycetes	Pleosporales	unidentified	unidentified	unidentified	F8_unidentified	Inherited
e0bdb4a255e6c5cd6b600994ed06f8fd	Late successional	6.36e-50	24.8137	Ascomycota	Dothideomycetes	Pleosporales	Phaeosphaeriaceae	Phaeosphaeria	Phaeosphaeria_podocarpi	F132_Phaeosphaeria	Inherited
SH174567.07FU_GU909623_reps	Late successional	9.93e-26	13.3424	Ascomycota	Dothideomycetes	Pleosporales	Didymellaceae	#N/A	#N/A	F102_f_Didymellaceae	Inherited
SH180707.07FU_DQ420813_reps	Late successional	1.3e-10	7.01764	Ascomycota	Dothideomycetes	Pleosporales	Lophiostomataceae	Biappendiculispora	Biappendiculispora_japonica	F349_Biappendiculispora	Inherited
SH180757.07FU_KU574712_reps	Late successional	3.33e-34	17.0051	Ascomycota	Dothideomycetes	Pleosporales	Periconiaceae	Periconia	Periconia_byssoides	F233_Periconia	Inherited
SH182912.07FU_KR056291_reps	Late successional	6.84e-43	21.1185	Ascomycota	Dothideomycetes	Pleosporales	#N/A	#N/A	#N/A	F4_o_Pleosporales	Inherited
SH182913.07FU_KC916678_reps	Late successional	3.32e-50	24.9702	Ascomycota	Dothideomycetes	Pleosporales	#N/A	#N/A	#N/A	F147_o_Pleosporales	Inherited
SH182915.07FU_KF800272_reps	Late successional	2.19e-46	22.9092	Ascomycota	Dothideomycetes	Pleosporales	Phaeosphaeriaceae	#N/A	#N/A	F18_f_Phaeosphaeriaceae	Inherited
SH182917.07FU_KR024721_reps	Late successional	1.55e-37	18.5319	Ascomycota	Dothideomycetes	Pleosporales	#N/A	#N/A	#N/A	F381_o_Pleosporales	Inherited
SH182979.07FU_AJ608969_reps	Late successional	1.02e-43	21.5339	Ascomycota	Dothideomycetes	Pleosporales	#N/A	#N/A	#N/A	F12_o_Pleosporales	Inherited
SH182985.07FU_AF191549_reps	Late successional	1.32e-09	6.55907	Ascomycota	Dothideomycetes	Pleosporales	Phaeosphaeriaceae	#N/A	#N/A	F47_f_Phaeosphaeriaceae	Inherited
SH187563.07FU_JN192379_refs	Late successional	2.47e-54	27.335	Ascomycota	Dothideomycetes	Pleosporales	Pleosporaceae	Curvularia	#N/A	F27_Curvularia	Inherited
SH194783.07FU_KF675690_reps	Late successional	9.93e-26	13.3424	Basidiomycota	Cystobasidiomycetes	Cystobasidiales	Cystobasidiaceae	Occultifur	Occultifur_externus	F306_Occultifur	Inherited
SH194976.07FU_AY015439_refs	Late successional	5.53e-50	24.8471	Basidiomycota	Microbotryomycetes	Sporidiobolales	Sporidiobolaceae	Sporobolomyces	#N/A	F120_Sporobolomyces	Inherited
SH205049.07FU_AF444668_refs	Late successional	6.87e-10	6.6893	Basidiomycota	Tremellomycetes	Tremellales	Rhynchogastremataceae	Papiliotrema	Papiliotrema_fuscus	F71_Papiliotrema	Inherited
SH206477.07FU_EU479803_reps	Late successional	6.73e-21	11.3446	Ascomycota	Dothideomycetes	Pleosporales	Didymellaceae	#N/A	#N/A	F29_f_Didymellaceae	Inherited
SH208737.07FU_HG936725_reps	Late successional	4.15e-30	15.2014	Ascomycota	Dothideomycetes	Pleosporales	Phaeosphaeriaceae	Paraphoma	Paraphoma_chrysanthemicola	F417_Paraphoma	Inherited
SH211091.07FU_DQ420957_reps	Late successional	9.93e-26	13.3424	Ascomycota	Dothideomycetes	Pleosporales	Phaeosphaeriaceae	Paraphoma	Paraphoma_chrysanthemicola	F161_Paraphoma	Inherited
SH429908.07FU_KF465761_refs	Late successional	9.82e-51	25.2648	Ascomycota	Dothideomycetes	Pleosporales	Pleosporaceae	Alternaria	Alternaria_alternata	F5_Alternaria	Inherited
SH523895.07FU_KT581852_reps	Late successional	2.61e-49	24.4764	Ascomycota	Dothideomycetes	Pleosporales	Phaeosphaeriaceae	Setophoma	unidentified	F22_Setophoma	Inherited
01bb9f13614b286659bebd46251cd1eb	Late successional	0.00248341	3.08846	#N/A	#N/A	#N/A	#N/A	#N/A	#N/A	F4545_o_NA	Non-inherited
11b3ba15d994c4a8420044b41bea42c4	Late successional	0.00248341	3.08846	Ascomycota	Sordariomycetes	Hypocreales	unidentified	unidentified	unidentified	F88_unidentified	Non-inherited
2b525903056d0ca289d12e55cb76ceec	Late successional	0.00248341	3.08846	Ascomycota	Dothideomycetes	Pleosporales	Phaeosphaeriaceae	Leptospora	Leptospora_rubella	F562_Leptospora	Non-inherited
3dd87cc634cf5d219d1c01548bf94d1d	Late successional	0.00248341	3.08846	Ascomycota	Dothideomycetes	Pleosporales	Massarinaceae	Stagonospora	Stagonospora_neglecta	F3365_Stagonospora	Non-inherited
3ed15da3b4f7e8c202748a647e22bf44	Late successional	0.00248341	3.08846	#N/A	#N/A	#N/A	#N/A	#N/A	#N/A	F4967_o_NA	Non-inherited
3f313ef4f1e5bf3454a26267da3e8d58	Late successional	0.00248341	3.08846	Ascomycota	Sordariomycetes	Hypocreales	#N/A	#N/A	#N/A	F1023_o_Hypocreales	Non-inherited
46273a84b4061fa1ab4b3d39cf6a72c4	Late successional	0.00248341	3.08846	#N/A	#N/A	#N/A	#N/A	#N/A	#N/A	F4333_o_NA	Non-inherited
4968f3ce8c450615bac2d396e0edaba9	Late successional	0.00248341	3.08846	Ascomycota	Dothideomycetes	Pleosporales	Phaeosphaeriaceae	#N/A	#N/A	F1192_f_Phaeosphaeriaceae	Non-inherited
560a3b62c9f07fb3364d604d5afdc245	Late successional	0.00248341	3.08846	#N/A	#N/A	#N/A	#N/A	#N/A	#N/A	F4095_o_NA	Non-inherited
585cbfbb42ade37eb29e0fbc8aa3ebac	Late successional	0.00248341	3.08846	Mucoromycota	Endogonomycetes	Endogonales	Endogonales_fam_Incertae_sedis	Densospora	unidentified	F5559_Densospora	Non-inherited
60b82ec59731ae5be3414fdc5f60c8ce	Late successional	0.00248341	3.08846	Ascomycota	Dothideomycetes	Pleosporales	unidentified	unidentified	unidentified	F1996_unidentified	Non-inherited
6b2a39f8afe085fa7fb5b5e8505fc5e1	Late successional	0.00248341	3.08846	#N/A	#N/A	#N/A	#N/A	#N/A	#N/A	F5592_o_NA	Non-inherited
74ec305fbbdd8549d17edf6b74a51c68	Late successional	0.00248341	3.08846	Ascomycota	Dothideomycetes	Pleosporales	unidentified	unidentified	unidentified	F4666_unidentified	Non-inherited
924cc399fdd27dabecd82f803162de62	Late successional	0.00248341	3.08846	Basidiomycota	Agaricomycetes	unidentified	unidentified	unidentified	unidentified	F3087_unidentified	Non-inherited
9532080adc1d4909d1d711131c8f89a9	Late successional	0.00248341	3.08846	Basidiomycota	Agaricomycetes	unidentified	unidentified	unidentified	unidentified	F4698_unidentified	Non-inherited
a067fb0a1b012a9513fb20ebc3785797	Late successional	0.00248341	3.08846	unidentified	unidentified	unidentified	unidentified	unidentified	unidentified	F5131_unidentified	Non-inherited
b92829c1cd0f0a869edc89b3ddcdd48e	Late successional	0.00248341	3.08846	Ascomycota	Dothideomycetes	Pleosporales	Pleosporaceae	Alternaria	Alternaria_eichhorniae	F2935_Alternaria	Non-inherited
bbee690cc0ca9e40b6904581578b257e	Late successional	0.00248341	3.08846	#N/A	#N/A	#N/A	#N/A	#N/A	#N/A	F4175_o_NA	Non-inherited
c26f8802292f701224ff90209c2eaa79	Late successional	0.00248341	3.08846	Basidiomycota	Agaricomycetes	Polyporales	Meruliaceae	Hydnophlebia	Hydnophlebia_chrysorhiza	F3922_Hydnophlebia	Non-inherited
ccd85548213cf310c40ea6aa311a2aa9	Late successional	0.00248341	3.08846	Basidiomycota	Agaricomycetes	unidentified	unidentified	unidentified	unidentified	F2210_unidentified	Non-inherited
cefb1ebdb756361ae3d01a1d215fa11c	Late successional	0.00248341	3.08846	#N/A	#N/A	#N/A	#N/A	#N/A	#N/A	F5789_o_NA	Non-inherited
d0954edb279f7de95c19e36265c53774	Late successional	0.00248341	3.08846	#N/A	#N/A	#N/A	#N/A	#N/A	#N/A	F4765_o_NA	Non-inherited
db488ec4468cae445cf88fe1c7a52171	Late successional	0.00248341	3.08846	Ascomycota	Sordariomycetes	#N/A	#N/A	#N/A	#N/A	F2505_o_NA	Non-inherited
de32d0c0ee49e89878d80fc14d63408a	Late successional	0.00248341	3.08846	#N/A	#N/A	#N/A	#N/A	#N/A	#N/A	F4457_o_NA	Non-inherited
e1e616b725e9cd56e0a350e2e328d33c	Late successional	0.00248341	3.08846	Ascomycota	Dothideomycetes	Pleosporales	unidentified	unidentified	unidentified	F2353_unidentified	Non-inherited
e64126b605be2f2c0cff777c5842fa62	Late successional	0.00248341	3.08846	#N/A	#N/A	#N/A	#N/A	#N/A	#N/A	F5846_o_NA	Non-inherited
eab8a22eb6608aa4f273ce888263bb1f	Late successional	0.00248341	3.08846	unidentified	unidentified	unidentified	unidentified	unidentified	unidentified	F1788_unidentified	Non-inherited
edb60c9a401c3e140dfb676b75ca8535	Late successional	0.00248341	3.08846	#N/A	#N/A	#N/A	#N/A	#N/A	#N/A	F4216_o_NA	Non-inherited
SH119658.07FU_JX898041_refs	Late successional	0.00248341	3.08846	Ascomycota	Eurotiomycetes	Eurotiales	Trichocomaceae	Talaromyces	#N/A	F3019_Talaromyces	Non-inherited
SH180503.07FU_JN181160_reps	Late successional	0.00248341	3.08846	Basidiomycota	Tremellomycetes	Tremellales	Bulleribasidiaceae	Hannaella	#N/A	F863_Hannaella	Non-inherited
SH183134.07FU_KP749180_reps	Late successional	0.0289477	2.2099	Ascomycota	Sordariomycetes	Xylariales	Apiosporaceae	unidentified	unidentified	F303_unidentified	Non-inherited
SH185725.07FU_UDB016334_refs	Late successional	0.00248341	3.08846	Basidiomycota	Agaricomycetes	Hymenochaetales	Hymenochaetales_fam_Incertae_sedis	Peniophorella	Peniophorella_pubera	F785_Peniophorella	Non-inherited
SH186638.07FU_JN207320_reps	Late successional	0.0135565	2.5046	Ascomycota	Dothideomycetes	Pleosporales	Didymellaceae	#N/A	#N/A	F339_f_Didymellaceae	Non-inherited
SH186948.07FU_KM880019_reps	Late successional	0.00248341	3.08846	Ascomycota	Dothideomycetes	Pleosporales	Didymosphaeriaceae	Paraconiothyrium	Paraconiothyrium_brasiliense	F356_Paraconiothyrium	Non-inherited
SH191260.07FU_JX507652_reps	Late successional	0.00248341	3.08846	Ascomycota	Dothideomycetes	Pleosporales	Phaeosphaeriaceae	Setomelanomma	unidentified	F1806_Setomelanomma	Non-inherited
SH191853.07FU_UDB014259_refs	Late successional	0.00248341	3.08846	Basidiomycota	Agaricomycetes	Polyporales	Meruliaceae	Phanerochaete	unidentified	F1253_Phanerochaete	Non-inherited
SH194629.07FU_FR837913_reps	Late successional	0.00248341	3.08846	Ascomycota	Sordariomycetes	Sordariomycetes_ord_Incertae_sedis	Sordariomycetes_fam_Incertae_sedis	Xylomelasma	unidentified	F3117_Xylomelasma	Non-inherited
SH195676.07FU_JX546804_refs	Late successional	0.00248341	3.08846	Ascomycota	Sordariomycetes	Glomerellales	Glomerellaceae	Colletotrichum	Colletotrichum_yunnanense	F5926_Colletotrichum	Non-inherited
SH200604.07FU_AJ244260_reps	Late successional	0.00248341	3.08846	Ascomycota	Dothideomycetes	Capnodiales	Mycosphaerellaceae	Stenella	Stenella_araguata	F1961_Stenella	Non-inherited
SH200871.07FU_KC787366_reps	Late successional	0.00248341	3.08846	Ascomycota	Sordariomycetes	Diaporthales	Valsaceae	unidentified	unidentified	F1962_unidentified	Non-inherited
SH202458.07FU_AF144483_refs	Late successional	0.00248341	3.08846	Basidiomycota	Tremellomycetes	Cystofilobasidiales	Mrakiaceae	Mrakia	Mrakia_frigida	F62_Mrakia	Non-inherited
SH203798.07FU_EU852364_reps	Late successional	0.00248341	3.08846	Basidiomycota	Tremellomycetes	Tremellales	Bulleribasidiaceae	Vishniacozyma	Vishniacozyma_dimennae	F1505_Vishniacozyma	Non-inherited
SH204422.07FU_GU480956_reps	Late successional	0.00248341	3.08846	Ascomycota	Sordariomycetes	Hypocreales	Nectriaceae	Fusarium	#N/A	F425_Fusarium	Non-inherited
SH205052.07FU_AM262325_reps	Late successional	0.00248341	3.08846	Basidiomycota	Tremellomycetes	Tremellales	Rhynchogastremataceae	Papiliotrema	Papiliotrema_laurentii	F244_Papiliotrema	Non-inherited
SH205098.07FU_JQ761325_reps	Late successional	0.00248341	3.08846	Ascomycota	Sordariomycetes	Coniochaetales	Coniochaetaceae	#N/A	#N/A	F1694_f_Coniochaetaceae	Non-inherited
SH205174.07FU_KP890575_reps	Late successional	0.00248341	3.08846	Ascomycota	Dothideomycetes	Pleosporales	Periconiaceae	Periconia	Periconia_byssoides	F463_Periconia	Non-inherited
SH205939.07FU_AY364836_refs	Late successional	0.00248341	3.08846	Basidiomycota	#N/A	#N/A	#N/A	#N/A	#N/A	F918_o_NA	Non-inherited
SH207089.07FU_AY857528_refs	Late successional	0.00248341	3.08846	Ascomycota	Eurotiomycetes	Chaetothyriales	Herpotrichiellaceae	Exophiala	Exophiala_lecanii-corni	F2689_Exophiala	Non-inherited
SH207112.07FU_KU901536_reps	Late successional	0.00248341	3.08846	Ascomycota	Sordariomycetes	Hypocreales	Nectriaceae	Gibberella	Gibberella_tricincta	F872_Gibberella	Non-inherited
SH207120.07FU_KP314731_reps	Late successional	0.00248341	3.08846	Basidiomycota	Cystobasidiomycetes	Cystobasidiales	Cystobasidiaceae	Cystobasidium	Cystobasidium_psychroaquaticum	F3992_Cystobasidium	Non-inherited
SH207244.07FU_KT037434_reps	Late successional	0.00248341	3.08846	Ascomycota	Dothideomycetes	Pleosporales	Didymellaceae	unidentified	unidentified	F656_unidentified	Non-inherited
SH207661.07FU_DQ420931_reps	Late successional	0.00248341	3.08846	Ascomycota	Dothideomycetes	Pleosporales	Coniothyriaceae	Coniothyrium	Coniothyrium_dolichi	F354_Coniothyrium	Non-inherited
SH210172.07FU_KM207201_reps	Late successional	0.00248341	3.08846	Basidiomycota	Agaricomycetes	Polyporales	Meruliaceae	Phlebiopsis	unidentified	F3034_Phlebiopsis	Non-inherited
SH216453.07FU_KJ494615_refs	Late successional	0.00248341	3.08846	Basidiomycota	Wallemiomycetes	Wallemiales	Wallemiaceae	Wallemia	Wallemia_canadensis	F4530_Wallemia	Non-inherited
SH247091.07FU_KJ909777_refs	Late successional	0.00248341	3.08846	Ascomycota	Dothideomycetes	Pleosporales	Pleosporaceae	Curvularia	#N/A	F118_Curvularia	Non-inherited
SH330845.07FU_HQ332197_refs	Late successional	0.00248341	3.08846	Ascomycota	Dothideomycetes	Botryosphaeriales	Botryosphaeriaceae	Botryosphaeria	#N/A	F689_Botryosphaeria	Non-inherited
SH375661.07FU_KC790933_refs	Late successional	0.00248341	3.08846	Ascomycota	Sordariomycetes	Glomerellales	Glomerellaceae	Colletotrichum	#N/A	F787_Colletotrichum	Non-inherited
SH522457.07FU_KU597320_reps	Late successional	0.00248341	3.08846	Ascomycota	Dothideomycetes	Pleosporales	Tetraplosphaeriaceae	Tetraplosphaeria	unidentified	F285_Tetraplosphaeria	Non-inherited
SH526048.07FU_HG936165_reps	Late successional	0.00248341	3.08846	Ascomycota	Dothideomycetes	Pleosporales	Cucurbitariaceae	Pyrenochaetopsis	Pyrenochaetopsis_leptospora	F526_Pyrenochaetopsis	Non-inherited
SH526364.07FU_UDB028165_reps	Late successional	0.00248341	3.08846	Basidiomycota	Agaricomycetes	Boletales	Tapinellaceae	Pseudomerulius	Pseudomerulius_aureus	F806_Pseudomerulius	Non-inherited
SH640419.07FU_KX306480_reps	Late successional	0.00247607	3.08941	Ascomycota	Sordariomycetes	Magnaporthales	Magnaporthaceae	Gaeumannomyces	Gaeumannomyces_graminis	F93_Gaeumannomyces	Non-inherited
16384e3cef66e755fafe1026f79a76e3	Late successional	9.93e-26	13.3424	Ascomycota	Dothideomycetes	Pleosporales	unidentified	unidentified	unidentified	F1123_unidentified	Transient
234381e6baa0e77bb6fa28fab10d8aeb	Late successional	9.93e-26	13.3424	Basidiomycota	Agaricostilbomycetes	Agaricostilbales	Kondoaceae	Kondoa	Kondoa_phyllada	F1108_Kondoa	Transient
24d718709a42b98c78cb081dd4724c75	Late successional	4.24e-10	6.78532	#N/A	#N/A	#N/A	#N/A	#N/A	#N/A	F1536_o_NA	Transient
3179e9c732cc6014e48a5d600b54fada	Late successional	9.93e-26	13.3424	Ascomycota	Dothideomycetes	Pleosporales	Phaeosphaeriaceae	#N/A	#N/A	F1585_f_Phaeosphaeriaceae	Transient
43e9d7ea4bef360337c024b9ff582e23	Late successional	1.46e-27	14.1129	Ascomycota	Sordariomycetes	Hypocreales	Hypocreales_fam_Incertae_sedis	Acremonium	Acremonium_hyalinulum	F21_Acremonium	Transient
566e0ed53f8be9d27d3e502cdd27a868	Late successional	9.93e-26	13.3424	unidentified	unidentified	unidentified	unidentified	unidentified	unidentified	F5009_unidentified	Transient
6d63d40564c863d6f37ae762a7b89ff9	Late successional	9.93e-26	13.3424	#N/A	#N/A	#N/A	#N/A	#N/A	#N/A	F4655_o_NA	Transient
7e2cfcaf853098f0b7c27a5d1f4f5fb3	Late successional	9.93e-26	13.3424	Ascomycota	Dothideomycetes	Pleosporales	unidentified	unidentified	unidentified	F1509_unidentified	Transient
834d137d04df98f98b1b6e95da2f9a8e	Late successional	9.93e-26	13.3424	#N/A	#N/A	#N/A	#N/A	#N/A	#N/A	F3083_o_NA	Transient
96c0ccf43933d2be425b2ca2c29f5780	Late successional	9.93e-26	13.3424	#N/A	#N/A	#N/A	#N/A	#N/A	#N/A	F3714_o_NA	Transient
af5e2927f647a705a4aca18c0a833b5c	Late successional	9.93e-26	13.3424	Ascomycota	Dothideomycetes	Dothideales	Aureobasidiaceae	Aureobasidium	Aureobasidium_microstictum	F4730_Aureobasidium	Transient
b0543165d80bb8e5cdbd75b9201bf710	Late successional	9.93e-26	13.3424	#N/A	#N/A	#N/A	#N/A	#N/A	#N/A	F3912_o_NA	Transient
b08712ada996e25cbd317237ef08d52a	Late successional	9.93e-26	13.3424	Ascomycota	Dothideomycetes	Pleosporales	Pleosporaceae	Alternaria	Alternaria_longissima	F688_Alternaria	Transient
caeb5664fd52cd647fe5846d1f87a962	Late successional	9.93e-26	13.3424	Ascomycota	#N/A	#N/A	#N/A	#N/A	#N/A	F2873_o_NA	Transient
ccba5bfa8bfe994547f49e08aacb2fd3	Late successional	2.25e-45	22.3811	Ascomycota	Dothideomycetes	Pleosporales	Phaeosphaeriaceae	Phaeosphaeria	Phaeosphaeria_podocarpi	F933_Phaeosphaeria	Transient
cd5877f21069975ffa15601fdc062297	Late successional	9.93e-26	13.3424	Basidiomycota	Ustilaginomycetes	Ustilaginales	Ustilaginaceae	#N/A	#N/A	F5782_f_Ustilaginaceae	Transient
dfba8d7745daa6d361fe441c20a92d07	Late successional	9.93e-26	13.3424	Ascomycota	Dothideomycetes	#N/A	#N/A	#N/A	#N/A	F1742_o_NA	Transient
e5118b071c8e75f5d1a856a40c555e49	Late successional	9.93e-26	13.3424	#N/A	#N/A	#N/A	#N/A	#N/A	#N/A	F4207_o_NA	Transient
ea25628ae54f5ed98070f3f572d527f9	Late successional	9.93e-26	13.3424	Ascomycota	Dothideomycetes	Pleosporales	#N/A	#N/A	#N/A	F1590_o_Pleosporales	Transient
ea6e59b1f95f80f2230d9bec260b7d1e	Late successional	9.93e-26	13.3424	#N/A	#N/A	#N/A	#N/A	#N/A	#N/A	F4471_o_NA	Transient
edc65594cc78e87944a06c0f73e3ac61	Late successional	1.79e-25	13.2351	Ascomycota	Dothideomycetes	Pleosporales	Phaeosphaeriaceae	#N/A	#N/A	F876_f_Phaeosphaeriaceae	Transient
f6480ac4951faeed1b33169746d067de	Late successional	5.51e-06	4.75069	#N/A	#N/A	#N/A	#N/A	#N/A	#N/A	F1195_o_NA	Transient
f8663a77604a860f81e8e3f56d8bb9ff	Late successional	9.93e-26	13.3424	#N/A	#N/A	#N/A	#N/A	#N/A	#N/A	F5281_o_NA	Transient
fa20553c1422f6ee3ae6162dd3bed881	Late successional	9.93e-26	13.3424	Mucoromycota	Endogonomycetes	Endogonales	Endogonales_fam_Incertae_sedis	Densospora	unidentified	F5284_Densospora	Transient
ff3ac7784ff66ed64dff82de29bf86e4	Late successional	9.93e-26	13.3424	Basidiomycota	Agaricostilbomycetes	Agaricostilbales	Kondoaceae	Kondoa	#N/A	F727_Kondoa	Transient
SH093125.07FU_KM230400_refs	Late successional	2.21e-53	26.7758	Ascomycota	Dothideomycetes	Pleosporales	Pleosporaceae	Curvularia	#N/A	F223_Curvularia	Transient
SH175278.07FU_KM231823_refs	Late successional	9.93e-26	13.3424	Ascomycota	Sordariomycetes	Hypocreales	Nectriaceae	Fusicolla	Fusicolla_aquaeductuum	F192_Fusicolla	Transient
SH176536.07FU_JF770450_refs	Late successional	9.93e-26	13.3424	Ascomycota	Dothideomycetes	Capnodiales	Cladosporiaceae	Cladosporium	Cladosporium_grevilleae	F299_Cladosporium	Transient
SH178790.07FU_KC456252_reps	Late successional	9.93e-26	13.3424	Basidiomycota	Agaricomycetes	Polyporales	Fomitopsidaceae	Fibroporia	Fibroporia_albicans	F4830_Fibroporia	Transient
SH180504.07FU_AF444468_refs	Late successional	2.08e-14	8.66261	Basidiomycota	Tremellomycetes	Tremellales	Bulleribasidiaceae	Hannaella	Hannaella_sinensis	F204_Hannaella	Transient
SH182680.07FU_AF210674_refs	Late successional	0.00611978	2.78912	Ascomycota	Sordariomycetes	Hypocreales	Bionectriaceae	Clonostachys	#N/A	F105_Clonostachys	Transient
SH182992.07FU_KC662236_reps	Late successional	3.56e-38	18.8313	Ascomycota	Dothideomycetes	Pleosporales	Phaeosphaeriaceae	unidentified	unidentified	F177_unidentified	Transient
SH183023.07FU_KT290987_reps	Late successional	0.00199135	3.15863	Ascomycota	Dothideomycetes	Pleosporales	Phaeosphaeriaceae	unidentified	unidentified	F552_unidentified	Transient
SH183054.07FU_KF251230_refs	Late successional	9.93e-26	13.3424	Ascomycota	Dothideomycetes	Pleosporales	Phaeosphaeriaceae	Sclerostagonospora	Sclerostagonospora_phragmiticola	F743_Sclerostagonospora	Transient
SH184234.07FU_HQ607895_reps	Late successional	9.93e-26	13.3424	Ascomycota	Dothideomycetes	Pleosporales	#N/A	#N/A	#N/A	F5912_o_Pleosporales	Transient
SH185513.07FU_KJ609005_reps	Late successional	0.00248341	3.08846	Ascomycota	Sordariomycetes	Diaporthales	Diaporthaceae	Diaporthe	#N/A	F158_Diaporthe	Transient
SH186958.07FU_LK936371_reps	Late successional	3.64e-28	14.3685	Ascomycota	Dothideomycetes	Pleosporales	Didymosphaeriaceae	#N/A	#N/A	F136_f_Didymosphaeriaceae	Transient
SH186984.07FU_DQ388853_reps	Late successional	6.61e-05	4.1302	Ascomycota	Dothideomycetes	Pleosporales	Didymosphaeriaceae	unidentified	unidentified	F1276_unidentified	Transient
SH187004.07FU_FJ037733_reps	Late successional	2.27e-29	14.8832	Ascomycota	Dothideomycetes	Pleosporales	Didymosphaeriaceae	Paraphaeosphaeria	#N/A	F112_Paraphaeosphaeria	Transient
SH187565.07FU_HE792910_refs	Late successional	9.93e-26	13.3424	Ascomycota	Dothideomycetes	Pleosporales	Pleosporaceae	Curvularia	#N/A	F5308_Curvularia	Transient
SH187570.07FU_HE861854_refs	Late successional	0.000272256	3.74771	Ascomycota	Dothideomycetes	Pleosporales	Pleosporaceae	Curvularia	Curvularia_intermedia	F308_Curvularia	Transient
SH187599.07FU_EU479964_reps	Late successional	9.12e-26	13.3578	Ascomycota	Dothideomycetes	Pleosporales	Pleosporaceae	Curvularia	Curvularia_tsudae	F183_Curvularia	Transient
SH189353.07FU_JX456899_reps	Late successional	9.93e-26	13.3424	Basidiomycota	Agaricomycetes	Thelephorales	Thelephoraceae	#N/A	#N/A	F2302_f_Thelephoraceae	Transient
SH192482.07FU_JQ954648_refs	Late successional	9.93e-26	13.3424	Ascomycota	Sordariomycetes	Diaporthales	Diaporthaceae	Diaporthe	#N/A	F227_Diaporthe	Transient
SH194978.07FU_EU276008_refs	Late successional	9.93e-26	13.3424	Basidiomycota	Microbotryomycetes	Sporidiobolales	Sporidiobolaceae	Sporobolomyces	Sporobolomyces_koalae	F1944_Sporobolomyces	Transient
SH194982.07FU_AY015437_refs	Late successional	9.93e-26	13.3424	Basidiomycota	Microbotryomycetes	Sporidiobolales	Sporidiobolaceae	Sporobolomyces	#N/A	F1086_Sporobolomyces	Transient
SH196428.07FU_EU273556_reps	Late successional	9.93e-26	13.3424	Basidiomycota	Agaricomycetes	Russulales	Stereaceae	Stereum	Stereum_sanguinolentum	F1544_Stereum	Transient
SH197914.07FU_AF444514_refs	Late successional	9.93e-26	13.3424	Basidiomycota	Agaricostilbomycetes	Agaricostilbales	Kondoaceae	Kondoa	Kondoa_phyllada	F1051_Kondoa	Transient
SH198781.07FU_UDB015510_refs	Late successional	0.000165159	3.88569	Basidiomycota	Agaricomycetes	Polyporales	Polyporaceae	Daedaleopsis	Daedaleopsis_confragosa	F975_Daedaleopsis	Transient
SH198997.07FU_KR232527_reps	Late successional	1.7e-84	50.4416	Ascomycota	Dothideomycetes	Pleosporales	Leptosphaeriaceae	Leptosphaeria	unidentified	F500_Leptosphaeria	Transient
SH200804.07FU_JF502457_reps	Late successional	9.93e-26	13.3424	Ascomycota	Sordariomycetes	#N/A	#N/A	#N/A	#N/A	F1865_o_NA	Transient
SH202056.07FU_FJ441022_reps	Late successional	9.93e-26	13.3424	Ascomycota	Sordariomycetes	Xylariales	Xylariaceae	Rosellinia	Rosellinia_aquila	F1486_Rosellinia	Transient
SH203163.07FU_U51954_reps	Late successional	9.93e-26	13.3424	Ascomycota	Sordariomycetes	Xylariales	Microdochiaceae	Microdochium	unidentified	F534_Microdochium	Transient
SH204048.07FU_KX098306_reps	Late successional	9.93e-26	13.3424	Ascomycota	Dothideomycetes	Pleosporales	Periconiaceae	Periconia	unidentified	F1104_Periconia	Transient
SH204071.07FU_LC191360_reps	Late successional	5.7e-19	10.5535	Basidiomycota	Tremellomycetes	Tremellales	Rhynchogastremataceae	Papiliotrema	Papiliotrema_flavescens	F508_Papiliotrema	Transient
SH204786.07FU_EF505590_reps	Late successional	8.42e-33	16.3789	Ascomycota	Dothideomycetes	Pleosporales	unidentified	unidentified	unidentified	F174_unidentified	Transient
SH205050.07FU_AB035045_refs	Late successional	4.31e-33	16.5081	Basidiomycota	Tremellomycetes	Tremellales	Rhynchogastremataceae	Papiliotrema	Papiliotrema_aurea	F127_Papiliotrema	Transient
SH205051.07FU_JN811085_reps	Late successional	0.00572079	2.81227	Basidiomycota	Tremellomycetes	Tremellales	Rhynchogastremataceae	Papiliotrema	Papiliotrema_laurentii	F51_Papiliotrema	Transient
SH205065.07FU_KP131893_reps	Late successional	1.08e-05	4.58729	Basidiomycota	Tremellomycetes	Tremellales	#N/A	#N/A	#N/A	F241_o_Tremellales	Transient
SH205936.07FU_FN428925_reps	Late successional	9.93e-26	13.3424	Basidiomycota	Cystobasidiomycetes	Cystobasidiomycetes_ord_Incertae_sedis	Symmetrosporaceae	Symmetrospora	unidentified	F871_Symmetrospora	Transient
SH205941.07FU_KT819328_reps	Late successional	9.93e-26	13.3424	Basidiomycota	Cystobasidiomycetes	Cystobasidiales	Cystobasidiaceae	Occultifur	Occultifur_externus	F1056_Occultifur	Transient
SH206475.07FU_GU721466_reps	Late successional	5.48e-27	13.8702	Ascomycota	Dothideomycetes	Pleosporales	Didymellaceae	#N/A	#N/A	F98_f_Didymellaceae	Transient
SH207044.07FU_LC014562_reps	Late successional	9.93e-26	13.3424	Ascomycota	Dothideomycetes	Pleosporales	Lentitheciaceae	Keissleriella	Keissleriella_culmifida	F891_Keissleriella	Transient
SH207245.07FU_GU721291_reps	Late successional	4.89e-45	22.2072	Ascomycota	Dothideomycetes	Pleosporales	Didymellaceae	#N/A	#N/A	F45_f_Didymellaceae	Transient
SH210360.07FU_KX274240_reps	Late successional	9.93e-26	13.3424	Ascomycota	Dothideomycetes	Pleosporales	Didymosphaeriaceae	unidentified	unidentified	F1474_unidentified	Transient
SH214080.07FU_EU054412_reps	Late successional	5.51e-09	6.26863	Ascomycota	Sordariomycetes	Magnaporthales	Magnaporthaceae	Mycoleptodiscus	Mycoleptodiscus_indicus	F582_Mycoleptodiscus	Transient
SH215376.07FU_KJ909773_reps	Late successional	9.93e-26	13.3424	Ascomycota	Dothideomycetes	Pleosporales	Pleosporaceae	Bipolaris	Bipolaris_panici-miliacei	F509_Bipolaris	Transient
SH215453.07FU_AF444662_refs	Late successional	1.5e-36	18.0746	Basidiomycota	Tremellomycetes	Tremellales	Bulleraceae	Bullera	Bullera_alba	F231_Bullera	Transient
SH215820.07FU_AM901802_reps	Late successional	0.00248341	3.08846	Ascomycota	Dothideomycetes	Pleosporales	Didymellaceae	#N/A	#N/A	F191_f_Didymellaceae	Transient
SH219460.07FU_AF314986_refs	Late successional	2.85e-40	19.8308	Basidiomycota	Tremellomycetes	Tremellales	Bulleribasidiaceae	Hannaella	Hannaella_oryzae	F194_Hannaella	Transient
SH219563.07FU_KJ752758_reps	Late successional	9.93e-26	13.3424	Ascomycota	Sordariomycetes	Glomerellales	Plectosphaerellaceae	Plectosphaerella	Plectosphaerella_cucumerina	F334_Plectosphaerella	Transient
SH219678.07FU_FJ612934_reps	Late successional	9.93e-26	13.3424	Ascomycota	Sordariomycetes	Hypocreales	Nectriaceae	#N/A	#N/A	F3459_f_Nectriaceae	Transient
SH220700.07FU_AB586992_refs	Late successional	1.86e-10	6.94726	Ascomycota	Sordariomycetes	Hypocreales	Nectriaceae	#N/A	#N/A	F55_f_Nectriaceae	Transient
SH236925.07FU_AF385445_refs	Late successional	4e-30	15.2079	Basidiomycota	Tremellomycetes	Tremellales	Bulleribasidiaceae	Dioszegia	#N/A	F316_Dioszegia	Transient
SH521410.07FU_KR870832_reps	Late successional	9.93e-26	13.3424	Ascomycota	Sordariomycetes	Diaporthales	#N/A	#N/A	#N/A	F757_o_Diaporthales	Transient
SH522344.07FU_AB811456_refs	Late successional	3.22e-13	8.15808	Ascomycota	Dothideomycetes	Pleosporales	Lentitheciaceae	Keissleriella	Keissleriella_quadriseptata	F468_Keissleriella	Transient
SH523610.07FU_KT269686_reps	Late successional	0.00248341	3.08846	Ascomycota	Dothideomycetes	Pleosporales	#N/A	#N/A	#N/A	F781_o_Pleosporales	Transient
SH525378.07FU_KF208451_reps	Late successional	9.93e-26	13.3424	Basidiomycota	Agaricomycetes	Agaricales	Tricholomataceae	Singerocybe	Singerocybe_alboinfundibuliformis	F1131_Singerocybe	Transient
SH531220.07FU_LC014565_reps	Late successional	1.11e-28	14.5879	Ascomycota	Dothideomycetes	Pleosporales	Lentitheciaceae	Keissleriella	Keissleriella_taminensis	F983_Keissleriella	Transient
SH643242.07FU_KY767667_reps	Late successional	9.93e-26	13.3424	Basidiomycota	Agaricostilbomycetes	Agaricostilbales	Kondoaceae	Kondoa	unidentified	F715_Kondoa	Transient
SH654658.07FU_KX452457_refs_singleton	Late successional	9.93e-26	13.3424	Ascomycota	Dothideomycetes	Pleosporales	Pleosporaceae	Bipolaris	#N/A	F1561_Bipolaris	Transient
SH182780.07FU_AB693782_reps	Mid-successional / No trend	0.887638	0.141584	Basidiomycota	Ustilaginomycetes	Ustilaginales	Ustilaginaceae	Moesziomyces	Moesziomyces_aphidis	F3_Moesziomyces	Inherited
SH640759.07FU_KX515816_reps	Mid-successional / No trend	0.0627854	1.8776	Ascomycota	Sordariomycetes	Hypocreales	Nectriaceae	Fusarium	unidentified	F85_Fusarium	Inherited
SH644295.07FU_KU845989_reps	Mid-successional / No trend	0.630499	0.482221	Ascomycota	Sordariomycetes	Hypocreales	Stachybotryaceae	unidentified	unidentified	F30_unidentified	Inherited
00816cfe421a351c316dd4b3b5aab3fd	Mid-successional / No trend	0.496123	0.682616	#N/A	#N/A	#N/A	#N/A	#N/A	#N/A	F2476_o_NA	Non-inherited
0b20dac0fda1932978c25387e368b840	Mid-successional / No trend	0.46014	-0.740925	#N/A	#N/A	#N/A	#N/A	#N/A	#N/A	F3473_o_NA	Non-inherited
0e381ad5c164647a6fe4c0a463d28beb	Mid-successional / No trend	0.46014	-0.740925	Ascomycota	Sordariomycetes	Hypocreales	Cordycipitaceae	Lecanicillium	unidentified	F5382_Lecanicillium	Non-inherited
1244ab01b84ea5c70c1b4dfb3efbe303	Mid-successional / No trend	0.46014	-0.740925	unidentified	unidentified	unidentified	unidentified	unidentified	unidentified	F774_unidentified	Non-inherited
16041824d5247c3ec5c9418666b5c212	Mid-successional / No trend	0.46014	-0.740925	#N/A	#N/A	#N/A	#N/A	#N/A	#N/A	F5404_o_NA	Non-inherited
3e959c7bac975d305ed7626461d0287a	Mid-successional / No trend	0.46014	-0.740925	#N/A	#N/A	#N/A	#N/A	#N/A	#N/A	F5491_o_NA	Non-inherited
4cc139cbb3f350355475422643647cdb	Mid-successional / No trend	0.46014	-0.740925	Ascomycota	Eurotiomycetes	Chaetothyriales	Herpotrichiellaceae	#N/A	#N/A	F2768_f_Herpotrichiellaceae	Non-inherited
563d5348ac915beff032b32a25d8c0f5	Mid-successional / No trend	0.46014	-0.740925	#N/A	#N/A	#N/A	#N/A	#N/A	#N/A	F4347_o_NA	Non-inherited
57d892fb553ff7698550991b036bc589	Mid-successional / No trend	0.46014	-0.740925	unidentified	unidentified	unidentified	unidentified	unidentified	unidentified	F3378_unidentified	Non-inherited
7709dad48b4d099b7249f0062b5e2609	Mid-successional / No trend	0.46014	-0.740925	unidentified	unidentified	unidentified	unidentified	unidentified	unidentified	F5064_unidentified	Non-inherited
775f06a2196a6409b4802185b88c1971	Mid-successional / No trend	0.46014	-0.740925	Basidiomycota	Agaricomycetes	Russulales	Stereaceae	#N/A	#N/A	F832_f_Stereaceae	Non-inherited
81e74524a8724ae359a484efa137dd61	Mid-successional / No trend	0.46014	-0.740925	Ascomycota	Sordariomycetes	Xylariales	Diatrypaceae	unidentified	unidentified	F1658_unidentified	Non-inherited
898d0768c27321ef615e83885b60a40a	Mid-successional / No trend	0.46014	-0.740925	Basidiomycota	Pucciniomycetes	Septobasidiales	Septobasidiaceae	Septobasidium	unidentified	F2654_Septobasidium	Non-inherited
8d3359317935bddd31efa24a32cfbb71	Mid-successional / No trend	0.46014	-0.740925	Basidiomycota	Cystobasidiomycetes	Cystobasidiales	Cystobasidiaceae	Cystobasidium	Cystobasidium_psychroaquaticum	F1425_Cystobasidium	Non-inherited
98125da50ff5aaecb2377320474eec8e	Mid-successional / No trend	0.46014	-0.740925	#N/A	#N/A	#N/A	#N/A	#N/A	#N/A	F1155_o_NA	Non-inherited
a1095aa5543dd5deeb1593c8c3617c91	Mid-successional / No trend	0.46014	-0.740925	#N/A	#N/A	#N/A	#N/A	#N/A	#N/A	F1236_o_NA	Non-inherited
d716b7e2ccd229ab48cbb415bf2fe37a	Mid-successional / No trend	0.69208	0.396959	#N/A	#N/A	#N/A	#N/A	#N/A	#N/A	F2091_o_NA	Non-inherited
de3b9ee8bdeb304f2432db8b18020136	Mid-successional / No trend	0.46014	-0.740925	#N/A	#N/A	#N/A	#N/A	#N/A	#N/A	F5824_o_NA	Non-inherited
e71461793a9dd68c71eb332d0d672f89	Mid-successional / No trend	0.46014	-0.740925	unidentified	unidentified	unidentified	unidentified	unidentified	unidentified	F3578_unidentified	Non-inherited
ec6bfa4db5c6020cc1c6d359a9370beb	Mid-successional / No trend	0.46014	-0.740925	#N/A	#N/A	#N/A	#N/A	#N/A	#N/A	F3013_o_NA	Non-inherited
edb1088551896a2ccaa80cb57208bc71	Mid-successional / No trend	0.46014	-0.740925	#N/A	#N/A	#N/A	#N/A	#N/A	#N/A	F5261_o_NA	Non-inherited
f59f58693692ef87d00b9e11971666ed	Mid-successional / No trend	0.46014	-0.740925	#N/A	#N/A	#N/A	#N/A	#N/A	#N/A	F3587_o_NA	Non-inherited
fb797fb9e9e3b43e9cdf34e123f28f8b	Mid-successional / No trend	0.46014	-0.740925	#N/A	#N/A	#N/A	#N/A	#N/A	#N/A	F690_o_NA	Non-inherited
SH100809.07FU_FN908919_refs	Mid-successional / No trend	0.46014	-0.740925	Basidiomycota	Microbotryomycetes	Leucosporidiales	Leucosporidiaceae	Leucosporidium	Leucosporidium_drummii	F685_Leucosporidium	Non-inherited
SH116191.07FU_AF145330_refs	Mid-successional / No trend	0.46014	-0.740925	Basidiomycota	Tremellomycetes	Filobasidiales	Filobasidiaceae	Naganishia	#N/A	F169_Naganishia	Non-inherited
SH119591.07FU_KX961215_refs	Mid-successional / No trend	0.46014	-0.740925	Ascomycota	Eurotiomycetes	Eurotiales	Trichocomaceae	Talaromyces	Talaromyces_diversiformis	F421_Talaromyces	Non-inherited
SH175065.07FU_FJ861985_reps	Mid-successional / No trend	0.46014	-0.740925	Ascomycota	Leotiomycetes	Rhytismatales	Rhytismataceae	Lophodermium	Lophodermium_pinastri	F2565_Lophodermium	Non-inherited
SH182520.07FU_EF652045_refs	Mid-successional / No trend	0.46014	-0.740925	Ascomycota	Eurotiomycetes	Eurotiales	Aspergillaceae	Aspergillus	Aspergillus_conicus	F2890_Aspergillus	Non-inherited
SH182999.07FU_EU049289_reps	Mid-successional / No trend	0.46014	-0.740925	Ascomycota	Dothideomycetes	Pleosporales	#N/A	#N/A	#N/A	F1575_o_Pleosporales	Non-inherited
SH187568.07FU_JX256429_refs	Mid-successional / No trend	0.46014	-0.740925	Ascomycota	Dothideomycetes	Pleosporales	Pleosporaceae	Curvularia	Curvularia_lunata	F2568_Curvularia	Non-inherited
SH190780.07FU_EU707897_refs	Mid-successional / No trend	0.46014	-0.740925	Ascomycota	Dothideomycetes	Capnodiales	Dissoconiaceae	Dissoconium	Dissoconium_aciculare	F2685_Dissoconium	Non-inherited
SH191149.07FU_EF641873_refs	Mid-successional / No trend	0.46014	-0.740925	Ascomycota	Sordariomycetes	Glomerellales	Plectosphaerellaceae	Verticillium	Verticillium_leptobactrum	F1519_Verticillium	Non-inherited
SH193504.07FU_KF251171_reps	Mid-successional / No trend	0.46014	-0.740925	Ascomycota	Dothideomycetes	Pleosporales	Phaeosphaeriaceae	Paraphoma	Paraphoma_fimeti	F215_Paraphoma	Non-inherited
SH193877.07FU_GQ485607_refs	Mid-successional / No trend	0.674887	0.420447	Ascomycota	Sordariomycetes	Glomerellales	Glomerellaceae	Colletotrichum	#N/A	F795_Colletotrichum	Non-inherited
SH194775.07FU_AF444292_refs	Mid-successional / No trend	0.46014	-0.740925	Basidiomycota	Cystobasidiomycetes	Cystobasidiales	Cystobasidiaceae	Cystobasidium	Cystobasidium_pinicola	F674_Cystobasidium	Non-inherited
SH194786.07FU_LM644066_reps	Mid-successional / No trend	0.46014	-0.740925	Basidiomycota	Cystobasidiomycetes	Cystobasidiales	Cystobasidiaceae	Cystobasidium	#N/A	F1006_Cystobasidium	Non-inherited
SH195010.07FU_KU683987_reps	Mid-successional / No trend	0.46014	-0.740925	Ascomycota	Sordariomycetes	Xylariales	Xylariaceae	#N/A	#N/A	F1985_f_Xylariaceae	Non-inherited
SH196649.07FU_AY143556_refs	Mid-successional / No trend	0.46014	-0.740925	Basidiomycota	Tremellomycetes	Trichosporonales	Trichosporonaceae	Trichosporon	Trichosporon_debeurmannianum	F2965_Trichosporon	Non-inherited
SH199930.07FU_KP991499_reps	Mid-successional / No trend	0.46014	-0.740925	Ascomycota	Pezizomycetes	Pezizales	unidentified	unidentified	unidentified	F747_unidentified	Non-inherited
SH210153.07FU_LC013351_reps	Mid-successional / No trend	0.46014	-0.740925	Basidiomycota	Agaricomycetes	unidentified	unidentified	unidentified	unidentified	F629_unidentified	Non-inherited
SH210205.07FU_FN706540_refs	Mid-successional / No trend	0.46014	-0.740925	Ascomycota	Sordariomycetes	Hypocreales	Hypocreales_fam_Incertae_sedis	Sarocladium	Sarocladium_subulatum	F268_Sarocladium	Non-inherited
SH212824.07FU_AF444417_refs	Mid-successional / No trend	0.333764	-0.970344	Basidiomycota	Tremellomycetes	Cystofilobasidiales	Cystofilobasidiaceae	Guehomyces	Guehomyces_pullulans	F10_Guehomyces	Non-inherited
SH212986.07FU_AF176978_reps	Mid-successional / No trend	0.46014	-0.740925	Ascomycota	Sordariomycetes	Xylariales	Xylariaceae	Daldinia	Daldinia_loculata	F1545_Daldinia	Non-inherited
SH213821.07FU_JX298905_reps	Mid-successional / No trend	0.46014	-0.740925	Ascomycota	Sordariomycetes	Xylariales	Xylariaceae	Biscogniauxia	#N/A	F2055_Biscogniauxia	Non-inherited
SH213903.07FU_KF036585_refs	Mid-successional / No trend	0.155011	1.43077	Basidiomycota	Tremellomycetes	Tremellales	Bulleraceae	Genolevuria	Genolevuria_amylolytica	F2523_Genolevuria	Non-inherited
SH214154.07FU_JX998717_reps	Mid-successional / No trend	0.46014	-0.740925	Ascomycota	Dothideomycetes	Capnodiales	#N/A	#N/A	#N/A	F4525_o_Capnodiales	Non-inherited
SH216041.07FU_AF138287_refs	Mid-successional / No trend	0.46014	-0.740925	Ascomycota	Eurotiomycetes	Eurotiales	Aspergillaceae	Aspergillus	Aspergillus_flavus	F1050_Aspergillus	Non-inherited
SH220067.07FU_AJ496625_reps	Mid-successional / No trend	0.264726	1.12036	Ascomycota	Dothideomycetes	Pleosporales	Massarinaceae	Stagonospora	Stagonospora_neglecta	F679_Stagonospora	Non-inherited
SH221405.07FU_KP174843_reps	Mid-successional / No trend	0.46014	-0.740925	Ascomycota	Eurotiomycetes	Chaetothyriales	Trichomeriaceae	unidentified	unidentified	F1869_unidentified	Non-inherited
SH237565.07FU_AB606414_refs	Mid-successional / No trend	0.46014	-0.740925	Ascomycota	Eurotiomycetes	Eurotiales	Aspergillaceae	Penicillium	Penicillium_multicolor	F1695_Penicillium	Non-inherited
SH243118.07FU_KC343143_refs	Mid-successional / No trend	0.46014	-0.740925	Ascomycota	Sordariomycetes	Diaporthales	Diaporthaceae	Diaporthe	#N/A	F1577_Diaporthe	Non-inherited
SH279828.07FU_JQ948402_refs	Mid-successional / No trend	0.46014	-0.740925	Ascomycota	Sordariomycetes	Glomerellales	Glomerellaceae	Colletotrichum	#N/A	F1781_Colletotrichum	Non-inherited
SH375240.07FU_AF444434_refs	Mid-successional / No trend	0.46014	-0.740925	Basidiomycota	Tremellomycetes	Trichosporonales	Trichosporonaceae	Trichosporon	#N/A	F3615_Trichosporon	Non-inherited
SH376028.07FU_JX010265_refs_singleton	Mid-successional / No trend	0.46014	-0.740925	Ascomycota	Sordariomycetes	Glomerellales	Glomerellaceae	Colletotrichum	#N/A	F570_Colletotrichum	Non-inherited
1d8cbf90f9b06226e58faf3ab6f0710e	Mid-successional / No trend	0.46014	-0.740925	#N/A	#N/A	#N/A	#N/A	#N/A	#N/A	F2976_o_NA	Transient
210067274460ee2a076d9283e14aa737	Mid-successional / No trend	0.494283	0.68554	Ascomycota	Dothideomycetes	Pleosporales	#N/A	#N/A	#N/A	F109_o_Pleosporales	Transient
234fb349f4ee87b7ac927861a7ca5d92	Mid-successional / No trend	0.910611	0.112498	Basidiomycota	Ustilaginomycetes	Ustilaginales	Ustilaginaceae	Moesziomyces	#N/A	F865_Moesziomyces	Transient
SH174125.07FU_KM484881_reps	Mid-successional / No trend	0.328607	0.980788	Ascomycota	Sordariomycetes	Magnaporthales	Magnaporthaceae	unidentified	unidentified	F172_unidentified	Transient
SH176396.07FU_FR682163_reps	Mid-successional / No trend	0.661671	-0.438661	Basidiomycota	Malasseziomycetes	Malasseziales	Malasseziaceae	Malassezia	#N/A	F511_Malassezia	Transient
SH180502.07FU_HQ591444_reps	Mid-successional / No trend	0.529121	-0.631124	Basidiomycota	Tremellomycetes	Tremellales	Bulleribasidiaceae	Hannaella	unidentified	F418_Hannaella	Transient
SH182321.07FU_EU379942_refs	Mid-successional / No trend	0.0743113	-1.79988	Basidiomycota	Ustilaginomycetes	Ustilaginales	Ustilaginaceae	Pseudozyma	Pseudozyma_pruni	F202_Pseudozyma	Transient
SH186611.07FU_JF737798_reps	Mid-successional / No trend	0.463097	0.736038	Ascomycota	Eurotiomycetes	Chaetothyriales	Herpotrichiellaceae	Coniosporium	unidentified	F2958_Coniosporium	Transient
SH187566.07FU_HE861822_refs	Mid-successional / No trend	0.225426	1.21829	Ascomycota	Dothideomycetes	Pleosporales	Pleosporaceae	Curvularia	Curvularia_inaequalis	F321_Curvularia	Transient
SH187575.07FU_HE861827_refs	Mid-successional / No trend	0.595544	-0.532194	Ascomycota	Dothideomycetes	Pleosporales	Pleosporaceae	Curvularia	Curvularia_sorghina	F116_Curvularia	Transient
SH215392.07FU_GU721438_reps	Mid-successional / No trend	0.642082	-0.465931	Ascomycota	Dothideomycetes	Capnodiales	Cladosporiaceae	Cladosporium	#N/A	F81_Cladosporium	Transient
SH406215.07FU_KF777187_refs	Mid-successional / No trend	0.744059	-0.327212	Ascomycota	Dothideomycetes	Capnodiales	Mycosphaerellaceae	Sphaerulina	#N/A	F304_Sphaerulina	Transient
1f5d676420a57dd387a00b0e5d0187ed	#N/A	#N/A	#N/A	Ascomycota	Sordariomycetes	Xylariales	Xylariaceae	Hypoxylon	#N/A	F3820_Hypoxylon	Transient
30b19aed38dfc5395f5f1700ea1c6748	#N/A	#N/A	#N/A	Basidiomycota	#N/A	#N/A	#N/A	#N/A	#N/A	F222_o_NA	Transient
3aeb8a0d92cf49e0c853de4fea42c32c	#N/A	#N/A	#N/A	Ascomycota	Sordariomycetes	Boliniales	Boliniaceae	Endoxyla	unidentified	F1033_Endoxyla	Transient
3dc0effa97a12dd7ab019c35547ffddc	#N/A	#N/A	#N/A	Basidiomycota	Ustilaginomycetes	Ustilaginales	Ustilaginaceae	Moesziomyces	#N/A	F4067_Moesziomyces	Transient
3e5923758280aebacabd30f2603e61e7	#N/A	#N/A	#N/A	Ascomycota	Dothideomycetes	Pleosporales	#N/A	#N/A	#N/A	F1617_o_Pleosporales	Transient
465194a7f432ab1dcb6f5e1142706465	#N/A	#N/A	#N/A	Basidiomycota	Tremellomycetes	Tremellales	Rhynchogastremataceae	Papiliotrema	Papiliotrema_fuscus	F5508_Papiliotrema	Transient
51d30b94478acaf3f536c325ad173f49	#N/A	#N/A	#N/A	unidentified	unidentified	unidentified	unidentified	unidentified	unidentified	F1179_unidentified	Transient
55f64992a9266d8b670dc910a12b0b30	#N/A	#N/A	#N/A	Basidiomycota	Cystobasidiomycetes	Cystobasidiales	Cystobasidiaceae	Occultifur	Occultifur_externus	F1390_Occultifur	Transient
55fe2c5ade7f995428c05f444509f0d3	#N/A	#N/A	#N/A	Ascomycota	Dothideomycetes	Pleosporales	unidentified	unidentified	unidentified	F4346_unidentified	Transient
5bcd0437db2411e133f9a9b840c8f767	#N/A	#N/A	#N/A	Ascomycota	Dothideomycetes	Pleosporales	unidentified	unidentified	unidentified	F1894_unidentified	Transient
6203acff044caa13d04f221e3ea759dc	#N/A	#N/A	#N/A	Basidiomycota	Agaricomycetes	Cantharellales	Cantharellales_fam_Incertae_sedis	Burgoa	Burgoa_verzuoliana	F1135_Burgoa	Transient
6d3e5e0f2fb24ced298bc5928b44227b	#N/A	#N/A	#N/A	#N/A	#N/A	#N/A	#N/A	#N/A	#N/A	F5038_o_NA	Transient
75771bcc0afeeb3a3be4f9d2e999209a	#N/A	#N/A	#N/A	Ascomycota	Dothideomycetes	Pleosporales	#N/A	#N/A	#N/A	F2651_o_Pleosporales	Transient
7bbbf97d8a058b5a66d62f74a4de8d83	#N/A	#N/A	#N/A	Ascomycota	Leotiomycetes	Helotiales	Helotiales_fam_Incertae_sedis	Acidomelania	Acidomelania_panicicola	F2111_Acidomelania	Transient
88dcbef8dc7df24a20b629763a80435f	#N/A	#N/A	#N/A	Ascomycota	Dothideomycetes	#N/A	#N/A	#N/A	#N/A	F5094_o_NA	Transient
97b438855e54b34709eb550251812c0b	#N/A	#N/A	#N/A	Ascomycota	Dothideomycetes	Pleosporales	#N/A	#N/A	#N/A	F2998_o_Pleosporales	Transient
b724534767ec6a6d8f88fabaf380e784	#N/A	#N/A	#N/A	Ascomycota	#N/A	#N/A	#N/A	#N/A	#N/A	F2610_o_NA	Transient
c1116d32a27f3ba9f45f45ae8389aee9	#N/A	#N/A	#N/A	unidentified	unidentified	unidentified	unidentified	unidentified	unidentified	F114_unidentified	Transient
c7b84533b05ffffa4ef0365d11ad60bc	#N/A	#N/A	#N/A	Ascomycota	Dothideomycetes	Pleosporales	unidentified	unidentified	unidentified	F1166_unidentified	Transient
cb68027fbf4a10c8086a9c9a295ac0c8	#N/A	#N/A	#N/A	Basidiomycota	#N/A	#N/A	#N/A	#N/A	#N/A	F1269_o_NA	Transient
d41315fe9caeedf03030a6c67b51a745	#N/A	#N/A	#N/A	Basidiomycota	Cystobasidiomycetes	Erythrobasidiales	Erythrobasidiales_fam_Incertae_sedis	Sakaguchia	Sakaguchia_dacryoidea	F857_Sakaguchia	Transient
d87d84ea1cd4d67e216944f705ca6ea6	#N/A	#N/A	#N/A	Ascomycota	Dothideomycetes	Pleosporales	unidentified	unidentified	unidentified	F3191_unidentified	Transient
e2954fc4c272597c3a35ec5fc7d94915	#N/A	#N/A	#N/A	Ascomycota	Dothideomycetes	Pleosporales	#N/A	#N/A	#N/A	F3011_o_Pleosporales	Transient
ede3022a05e0c64a10b5355e86165c27	#N/A	#N/A	#N/A	Ascomycota	Sordariomycetes	#N/A	#N/A	#N/A	#N/A	F3584_o_NA	Transient
f89436d7f72e00cca6f9dda33545d58a	#N/A	#N/A	#N/A	Basidiomycota	Microbotryomycetes	#N/A	#N/A	#N/A	#N/A	F333_o_NA	Transient
SH181613.07FU_AF444549_refs	#N/A	#N/A	#N/A	Basidiomycota	Spiculogloeomycetes	Spiculogloeales	Spiculogloeaceae	Phyllozyma	Phyllozyma_subbrunnea	F525_Phyllozyma	Transient
SH182914.07FU_KF800300_reps	#N/A	#N/A	#N/A	Ascomycota	Dothideomycetes	Pleosporales	Phaeosphaeriaceae	Phaeosphaeria	Phaeosphaeria_podocarpi	F361_Phaeosphaeria	Transient
SH183004.07FU_DQ420932_reps	#N/A	#N/A	#N/A	Ascomycota	Dothideomycetes	Pleosporales	Phaeosphaeriaceae	unidentified	unidentified	F2515_unidentified	Transient
SH192132.07FU_FJ025340_reps	#N/A	#N/A	#N/A	Ascomycota	Dothideomycetes	Pleosporales	Leptosphaeriaceae	Plenodomus	Plenodomus_collinsoniae	F1609_Plenodomus	Transient
SH209305.07FU_AB847081_reps	#N/A	#N/A	#N/A	Ascomycota	Sordariomycetes	Boliniales	Boliniaceae	Endoxyla	unidentified	F684_Endoxyla	Transient
SH212990.07FU_HG971771_reps	#N/A	#N/A	#N/A	Ascomycota	Sordariomycetes	Xylariales	Xylariaceae	Daldinia	#N/A	F780_Daldinia	Transient
SH219674.07FU_AB587028_refs	#N/A	#N/A	#N/A	Ascomycota	Sordariomycetes	Hypocreales	Nectriaceae	Gibberella	Gibberella_tricincta	F597_Gibberella	Transient
SH221673.07FU_JX294505_reps	#N/A	#N/A	#N/A	Basidiomycota	Agaricomycetes	Agaricales	Physalacriaceae	Flammulina	Flammulina_velutipes	F2755_Flammulina	Transient
SH523070.07FU_KU601580_reps	#N/A	#N/A	#N/A	Ascomycota	Dothideomycetes	Pleosporales	Teichosporaceae	#N/A	#N/A	F856_f_Teichosporaceae	Transient
SH530906.07FU_KR015898_reps	#N/A	#N/A	#N/A	Ascomycota	Sordariomycetes	Xylariales	Xylariaceae	unidentified	unidentified	F5346_unidentified	Transient

## Sheet: Source data_2c
Bacteria							Fungi
Days	group	Sample	Inheritance	Cumulative relative abundance			Days	group	Sample	Inheritance	SumGroup
76	Early successional	A1_G_76_1B	Inherited	0.0393208			76	Early successional	A1_G_76_1F	Inherited	0.771636
76	Early successional	A1_G_76_2B	Inherited	0			76	Early successional	A1_G_76_2F	Inherited	0.161177
76	Early successional	A1_G_76_3B	Inherited	0.0729687			76	Early successional	A1_G_76_3F	Inherited	0.545499
76	Early successional	A1_G_76_4B	Inherited	0			76	Early successional	A1_G_76_4F	Inherited	0.704229
76	Early successional	A1_G_76_5B	Inherited	0			76	Early successional	A1_G_76_5F	Inherited	0.89722
76	Early successional	A1_G_76_6B	Inherited	0			76	Early successional	A1_G_76_6F	Inherited	0.898359
76	Early successional	A1_G_76_8B	Inherited	0			76	Early successional	A1_G_76_7F	Inherited	0.749577
76	Early successional	A1_G_76_9B	Inherited	0			76	Early successional	A1_G_76_8F	Inherited	0.403936
76	Early successional	B2_G_76_1B	Inherited	0			76	Early successional	A1_G_76_9F	Inherited	0.522742
76	Early successional	B2_G_76_2B	Inherited	0			76	Early successional	B2_G_76_1F	Inherited	0.243534
76	Early successional	B2_G_76_3B	Inherited	0.0519211			76	Early successional	B2_G_76_2F	Inherited	0.786453
76	Early successional	B2_G_76_4B	Inherited	0			76	Early successional	B2_G_76_3F	Inherited	0.895757
76	Early successional	B2_G_76_5B	Inherited	0			76	Early successional	B2_G_76_4F	Inherited	0.959869
76	Early successional	B2_G_76_6B	Inherited	0			76	Early successional	B2_G_76_5F	Inherited	0.773399
76	Early successional	B2_G_76_7B	Inherited	0			76	Early successional	B2_G_76_6F	Inherited	0.416087
76	Early successional	B2_G_76_8B	Inherited	0			76	Early successional	B2_G_76_7F	Inherited	0.583769
76	Early successional	B2_G_76_9B	Inherited	0			76	Early successional	B2_G_76_8F	Inherited	0.838304
76	Late successional	A1_G_76_1B	Inherited	0.111707			76	Early successional	B2_G_76_9F	Inherited	0.678138
76	Late successional	A1_G_76_2B	Inherited	0.0251451			76	Late successional	A1_G_76_1F	Inherited	0.0202059
76	Late successional	A1_G_76_3B	Inherited	0.324688			76	Late successional	A1_G_76_2F	Inherited	0.380752
76	Late successional	A1_G_76_4B	Inherited	0.130293			76	Late successional	A1_G_76_3F	Inherited	0.0460643
76	Late successional	A1_G_76_5B	Inherited	0.0704777			76	Late successional	A1_G_76_4F	Inherited	0.0222672
76	Late successional	A1_G_76_6B	Inherited	0.102751			76	Late successional	A1_G_76_5F	Inherited	0.0756185
76	Late successional	A1_G_76_8B	Inherited	0.428571			76	Late successional	A1_G_76_6F	Inherited	0.0128816
76	Late successional	A1_G_76_9B	Inherited	0.00568475			76	Late successional	A1_G_76_7F	Inherited	0.00338792
76	Late successional	B2_G_76_1B	Inherited	0.011257			76	Late successional	A1_G_76_8F	Inherited	0.0379569
76	Late successional	B2_G_76_2B	Inherited	0.0401811			76	Late successional	A1_G_76_9F	Inherited	0.0209295
76	Late successional	B2_G_76_3B	Inherited	0.356179			76	Late successional	B2_G_76_1F	Inherited	0.527505
76	Late successional	B2_G_76_4B	Inherited	0.0181219			76	Late successional	B2_G_76_2F	Inherited	0.0227344
76	Late successional	B2_G_76_5B	Inherited	0			76	Late successional	B2_G_76_3F	Inherited	0.00746185
76	Late successional	B2_G_76_6B	Inherited	0.0348837			76	Late successional	B2_G_76_4F	Inherited	0.00191098
76	Late successional	B2_G_76_7B	Inherited	0			76	Late successional	B2_G_76_5F	Inherited	0.144863
76	Late successional	B2_G_76_8B	Inherited	0			76	Late successional	B2_G_76_6F	Inherited	0.0348028
76	Late successional	B2_G_76_9B	Inherited	0			76	Late successional	B2_G_76_7F	Inherited	0.0281237
76	Mid-successional / No trend	A1_G_76_1B	Inherited	0.0437891			76	Late successional	B2_G_76_8F	Inherited	0.00659363
76	Mid-successional / No trend	A1_G_76_2B	Inherited	0			76	Late successional	B2_G_76_9F	Inherited	0.0475708
76	Mid-successional / No trend	A1_G_76_3B	Inherited	0.0345312			76	Mid-successional / No trend	A1_G_76_1F	Inherited	0.00228746
76	Mid-successional / No trend	A1_G_76_4B	Inherited	0			76	Mid-successional / No trend	A1_G_76_2F	Inherited	0
76	Mid-successional / No trend	A1_G_76_5B	Inherited	0			76	Mid-successional / No trend	A1_G_76_3F	Inherited	0.00452562
76	Mid-successional / No trend	A1_G_76_6B	Inherited	0			76	Mid-successional / No trend	A1_G_76_4F	Inherited	0.00944669
76	Mid-successional / No trend	A1_G_76_8B	Inherited	0			76	Mid-successional / No trend	A1_G_76_5F	Inherited	0.000765111
76	Mid-successional / No trend	A1_G_76_9B	Inherited	0			76	Mid-successional / No trend	A1_G_76_6F	Inherited	0
76	Mid-successional / No trend	B2_G_76_1B	Inherited	0			76	Mid-successional / No trend	A1_G_76_7F	Inherited	0
76	Mid-successional / No trend	B2_G_76_2B	Inherited	0.0565931			76	Mid-successional / No trend	A1_G_76_8F	Inherited	0
76	Mid-successional / No trend	B2_G_76_3B	Inherited	0.108515			76	Mid-successional / No trend	A1_G_76_9F	Inherited	0
76	Mid-successional / No trend	B2_G_76_4B	Inherited	0			76	Mid-successional / No trend	B2_G_76_1F	Inherited	0.00218579
76	Mid-successional / No trend	B2_G_76_5B	Inherited	0			76	Mid-successional / No trend	B2_G_76_2F	Inherited	0
76	Mid-successional / No trend	B2_G_76_6B	Inherited	0			76	Mid-successional / No trend	B2_G_76_3F	Inherited	0
76	Mid-successional / No trend	B2_G_76_7B	Inherited	0			76	Mid-successional / No trend	B2_G_76_4F	Inherited	0
76	Mid-successional / No trend	B2_G_76_8B	Inherited	0			76	Mid-successional / No trend	B2_G_76_5F	Inherited	0
76	Mid-successional / No trend	B2_G_76_9B	Inherited	0			76	Mid-successional / No trend	B2_G_76_6F	Inherited	0
90	Early successional	A1_G_90_1B	Inherited	0.0392064			76	Mid-successional / No trend	B2_G_76_7F	Inherited	0
90	Early successional	A1_G_90_2B	Inherited	0.0501025			76	Mid-successional / No trend	B2_G_76_8F	Inherited	0
90	Early successional	A1_G_90_3B	Inherited	0			76	Mid-successional / No trend	B2_G_76_9F	Inherited	0
90	Early successional	A1_G_90_4B	Inherited	0.0184811			90	Early successional	A1_G_90_1F	Inherited	0.899777
90	Early successional	A1_G_90_5B	Inherited	0.0363935			90	Early successional	A1_G_90_2F	Inherited	0.922533
90	Early successional	A1_G_90_6B	Inherited	0.121253			90	Early successional	A1_G_90_3F	Inherited	0.972902
90	Early successional	A1_G_90_7B	Inherited	0.830481			90	Early successional	A1_G_90_4F	Inherited	0.783162
90	Early successional	A1_G_90_8B	Inherited	0.559001			90	Early successional	A1_G_90_5F	Inherited	0.717832
90	Early successional	A1_G_90_9B	Inherited	0.233733			90	Early successional	A1_G_90_6F	Inherited	0.165036
90	Early successional	B2_G_90_1B	Inherited	0.777972			90	Early successional	A1_G_90_7F	Inherited	0.644942
90	Early successional	B2_G_90_2B	Inherited	0			90	Early successional	A1_G_90_8F	Inherited	0.120301
90	Early successional	B2_G_90_3B	Inherited	0.157764			90	Early successional	A1_G_90_9F	Inherited	0.843928
90	Early successional	B2_G_90_4B	Inherited	0			90	Early successional	B2_G_90_1F	Inherited	0.865509
90	Early successional	B2_G_90_5B	Inherited	0.605226			90	Early successional	B2_G_90_2F	Inherited	0.756814
90	Early successional	B2_G_90_6B	Inherited	0.391594			90	Early successional	B2_G_90_3F	Inherited	0.984988
90	Early successional	B2_G_90_7B	Inherited	0.354403			90	Early successional	B2_G_90_4F	Inherited	0.856731
90	Early successional	B2_G_90_8B	Inherited	0.0785323			90	Early successional	B2_G_90_5F	Inherited	0.872881
90	Early successional	B2_G_90_9B	Inherited	0.323013			90	Early successional	B2_G_90_6F	Inherited	0.94912
90	Early successional	C3_G_90_1B	Inherited	0.0920206			90	Early successional	B2_G_90_7F	Inherited	0.588629
90	Early successional	C3_G_90_2B	Inherited	0.0834132			90	Early successional	B2_G_90_8F	Inherited	0.938784
90	Early successional	C3_G_90_3B	Inherited	0.198901			90	Early successional	B2_G_90_9F	Inherited	0.963112
90	Early successional	C3_G_90_4B	Inherited	0.0485558			90	Early successional	C3_G_90_1F	Inherited	0.987723
90	Early successional	C3_G_90_5B	Inherited	0.0633284			90	Early successional	C3_G_90_2F	Inherited	0.850104
90	Early successional	C3_G_90_6B	Inherited	0.123116			90	Early successional	C3_G_90_3F	Inherited	0.859105
90	Early successional	C3_G_90_7B	Inherited	0.195929			90	Early successional	C3_G_90_4F	Inherited	0.936007
90	Early successional	C3_G_90_8B	Inherited	0			90	Early successional	C3_G_90_5F	Inherited	0.932692
90	Early successional	C3_G_90_9B	Inherited	0.045124			90	Early successional	C3_G_90_6F	Inherited	0.935655
90	Late successional	A1_G_90_1B	Inherited	0.83971			90	Early successional	C3_G_90_7F	Inherited	0.941867
90	Late successional	A1_G_90_2B	Inherited	0.594625			90	Early successional	C3_G_90_8F	Inherited	0.639762
90	Late successional	A1_G_90_3B	Inherited	0.979275			90	Early successional	C3_G_90_9F	Inherited	0.0728025
90	Late successional	A1_G_90_4B	Inherited	0.791893			90	Late successional	A1_G_90_1F	Inherited	0.0314258
90	Late successional	A1_G_90_5B	Inherited	0.144165			90	Late successional	A1_G_90_2F	Inherited	0.0170676
90	Late successional	A1_G_90_6B	Inherited	0.395679			90	Late successional	A1_G_90_3F	Inherited	0.00247802
90	Late successional	A1_G_90_7B	Inherited	0.157946			90	Late successional	A1_G_90_4F	Inherited	0
90	Late successional	A1_G_90_8B	Inherited	0.222825			90	Late successional	A1_G_90_5F	Inherited	0.00506586
90	Late successional	A1_G_90_9B	Inherited	0.476782			90	Late successional	A1_G_90_6F	Inherited	0.354139
90	Late successional	B2_G_90_1B	Inherited	0.0115594			90	Late successional	A1_G_90_7F	Inherited	0.208838
90	Late successional	B2_G_90_2B	Inherited	0.485714			90	Late successional	A1_G_90_8F	Inherited	0.00252585
90	Late successional	B2_G_90_3B	Inherited	0.388075			90	Late successional	A1_G_90_9F	Inherited	0.0686121
90	Late successional	B2_G_90_4B	Inherited	0.552223			90	Late successional	B2_G_90_1F	Inherited	0.010085
90	Late successional	B2_G_90_5B	Inherited	0.252743			90	Late successional	B2_G_90_2F	Inherited	0.00528666
90	Late successional	B2_G_90_6B	Inherited	0.360508			90	Late successional	B2_G_90_3F	Inherited	0.00232051
90	Late successional	B2_G_90_7B	Inherited	0.282914			90	Late successional	B2_G_90_4F	Inherited	0.0165381
90	Late successional	B2_G_90_8B	Inherited	0.683296			90	Late successional	B2_G_90_5F	Inherited	0.0177196
90	Late successional	B2_G_90_9B	Inherited	0.526522			90	Late successional	B2_G_90_6F	Inherited	0.00488094
90	Late successional	C3_G_90_1B	Inherited	0.250322			90	Late successional	B2_G_90_7F	Inherited	0.198662
90	Late successional	C3_G_90_2B	Inherited	0.259827			90	Late successional	B2_G_90_8F	Inherited	0.00514851
90	Late successional	C3_G_90_3B	Inherited	0.07996			90	Late successional	B2_G_90_9F	Inherited	0.0237919
90	Late successional	C3_G_90_4B	Inherited	0.643675			90	Late successional	C3_G_90_1F	Inherited	0.000127
90	Late successional	C3_G_90_5B	Inherited	0.198822			90	Late successional	C3_G_90_2F	Inherited	0.00832755
90	Late successional	C3_G_90_6B	Inherited	0.255779			90	Late successional	C3_G_90_3F	Inherited	0.0596546
90	Late successional	C3_G_90_7B	Inherited	0.315522			90	Late successional	C3_G_90_4F	Inherited	0.00767918
90	Late successional	C3_G_90_8B	Inherited	0.104704			90	Late successional	C3_G_90_5F	Inherited	0.0110723
90	Late successional	C3_G_90_9B	Inherited	0.144136			90	Late successional	C3_G_90_6F	Inherited	0
90	Mid-successional / No trend	A1_G_90_1B	Inherited	0.0735317			90	Late successional	C3_G_90_7F	Inherited	0
90	Mid-successional / No trend	A1_G_90_2B	Inherited	0.0835801			90	Late successional	C3_G_90_8F	Inherited	0.0766522
90	Mid-successional / No trend	A1_G_90_3B	Inherited	0			90	Late successional	C3_G_90_9F	Inherited	0.00547845
90	Mid-successional / No trend	A1_G_90_4B	Inherited	0.121758			90	Mid-successional / No trend	A1_G_90_1F	Inherited	0.0234632
90	Mid-successional / No trend	A1_G_90_5B	Inherited	0.107067			90	Mid-successional / No trend	A1_G_90_2F	Inherited	0.0198974
90	Mid-successional / No trend	A1_G_90_6B	Inherited	0.374659			90	Mid-successional / No trend	A1_G_90_3F	Inherited	0.00343725
90	Mid-successional / No trend	A1_G_90_7B	Inherited	0.0115729			90	Mid-successional / No trend	A1_G_90_4F	Inherited	0.0366012
90	Mid-successional / No trend	A1_G_90_8B	Inherited	0.125756			90	Mid-successional / No trend	A1_G_90_5F	Inherited	0.0288754
90	Mid-successional / No trend	A1_G_90_9B	Inherited	0.274806			90	Mid-successional / No trend	A1_G_90_6F	Inherited	0.044609
90	Mid-successional / No trend	B2_G_90_1B	Inherited	0.210469			90	Mid-successional / No trend	A1_G_90_7F	Inherited	0.0360365
90	Mid-successional / No trend	B2_G_90_2B	Inherited	0			90	Mid-successional / No trend	A1_G_90_8F	Inherited	0.000469925
90	Mid-successional / No trend	B2_G_90_3B	Inherited	0.282236			90	Mid-successional / No trend	A1_G_90_9F	Inherited	0.0694387
90	Mid-successional / No trend	B2_G_90_4B	Inherited	0.374871			90	Mid-successional / No trend	B2_G_90_1F	Inherited	0.00266532
90	Mid-successional / No trend	B2_G_90_5B	Inherited	0.110712			90	Mid-successional / No trend	B2_G_90_2F	Inherited	0.236042
90	Mid-successional / No trend	B2_G_90_6B	Inherited	0.12958			90	Mid-successional / No trend	B2_G_90_3F	Inherited	0
90	Mid-successional / No trend	B2_G_90_7B	Inherited	0.205848			90	Mid-successional / No trend	B2_G_90_4F	Inherited	0.110471
90	Mid-successional / No trend	B2_G_90_8B	Inherited	0.0630834			90	Mid-successional / No trend	B2_G_90_5F	Inherited	0
90	Mid-successional / No trend	B2_G_90_9B	Inherited	0.0619195			90	Mid-successional / No trend	B2_G_90_6F	Inherited	0.0102795
90	Mid-successional / No trend	C3_G_90_1B	Inherited	0.148005			90	Mid-successional / No trend	B2_G_90_7F	Inherited	0.134114
90	Mid-successional / No trend	C3_G_90_2B	Inherited	0.192713			90	Mid-successional / No trend	B2_G_90_8F	Inherited	0.047355
90	Mid-successional / No trend	C3_G_90_3B	Inherited	0.585207			90	Mid-successional / No trend	B2_G_90_9F	Inherited	0.00296852
90	Mid-successional / No trend	C3_G_90_4B	Inherited	0.193974			90	Mid-successional / No trend	C3_G_90_1F	Inherited	0.00304801
90	Mid-successional / No trend	C3_G_90_5B	Inherited	0.319588			90	Mid-successional / No trend	C3_G_90_2F	Inherited	0.0142262
90	Mid-successional / No trend	C3_G_90_6B	Inherited	0.219095			90	Mid-successional / No trend	C3_G_90_3F	Inherited	0.0125589
90	Mid-successional / No trend	C3_G_90_7B	Inherited	0.351145			90	Mid-successional / No trend	C3_G_90_4F	Inherited	0.0059727
90	Mid-successional / No trend	C3_G_90_8B	Inherited	0.790592			90	Mid-successional / No trend	C3_G_90_5F	Inherited	0.00641026
90	Mid-successional / No trend	C3_G_90_9B	Inherited	0.800298			90	Mid-successional / No trend	C3_G_90_6F	Inherited	0.0209563
106	Early successional	A1_G_106_1B	Inherited	0.0701326			90	Mid-successional / No trend	C3_G_90_7F	Inherited	0.0416779
106	Early successional	A1_G_106_2B	Inherited	0.0707882			90	Mid-successional / No trend	C3_G_90_8F	Inherited	0.269502
106	Early successional	A1_G_106_3B	Inherited	0.0291046			90	Mid-successional / No trend	C3_G_90_9F	Inherited	0
106	Early successional	A1_G_106_4B	Inherited	0.132939			106	Early successional	A1_G_106_1F	Inherited	0.0493742
106	Early successional	A1_G_106_5B	Inherited	0.468388			106	Early successional	A1_G_106_2F	Inherited	0.0120396
106	Early successional	A1_G_106_6B	Inherited	0			106	Early successional	A1_G_106_3F	Inherited	0.0724448
106	Early successional	A1_G_106_7B	Inherited	0.133598			106	Early successional	A1_G_106_4F	Inherited	0.0225614
106	Early successional	A1_G_106_8B	Inherited	0.014166			106	Early successional	A1_G_106_5F	Inherited	0.842987
106	Early successional	A1_G_106_9B	Inherited	0.0296804			106	Early successional	A1_G_106_6F	Inherited	0.104515
106	Early successional	B2_G_106_1B	Inherited	0			106	Early successional	A1_G_106_7F	Inherited	0.0463654
106	Early successional	B2_G_106_2B	Inherited	0.047619			106	Early successional	A1_G_106_8F	Inherited	0.0428028
106	Early successional	B2_G_106_3B	Inherited	0.257401			106	Early successional	A1_G_106_9F	Inherited	0.00821693
106	Early successional	B2_G_106_4B	Inherited	0.379614			106	Early successional	B2_G_106_1F	Inherited	0.019224
106	Early successional	B2_G_106_5B	Inherited	0.0909231			106	Early successional	B2_G_106_2F	Inherited	0.0279209
106	Early successional	B2_G_106_6B	Inherited	0.00318697			106	Early successional	B2_G_106_3F	Inherited	0.61843
106	Early successional	B2_G_106_7B	Inherited	0.0933887			106	Early successional	B2_G_106_4F	Inherited	0.0549591
106	Early successional	B2_G_106_8B	Inherited	0.255625			106	Early successional	B2_G_106_5F	Inherited	0.327283
106	Early successional	B2_G_106_9B	Inherited	0.137093			106	Early successional	B2_G_106_6F	Inherited	0.169259
106	Early successional	C3_G_106_1B	Inherited	0.00539471			106	Early successional	B2_G_106_7F	Inherited	0.0370264
106	Early successional	C3_G_106_2B	Inherited	0.0789706			106	Early successional	B2_G_106_8F	Inherited	0.0534002
106	Early successional	C3_G_106_3B	Inherited	0.0927741			106	Early successional	B2_G_106_9F	Inherited	0.126575
106	Early successional	C3_G_106_4B	Inherited	0.0335841			106	Early successional	C3_G_106_1F	Inherited	0.0170161
106	Early successional	C3_G_106_5B	Inherited	0.0488972			106	Early successional	C3_G_106_2F	Inherited	0.0539767
106	Early successional	C3_G_106_6B	Inherited	0.0376527			106	Early successional	C3_G_106_3F	Inherited	0.274118
106	Early successional	C3_G_106_7B	Inherited	0.00997899			106	Early successional	C3_G_106_4F	Inherited	0.207032
106	Early successional	C3_G_106_8B	Inherited	0.0360872			106	Early successional	C3_G_106_5F	Inherited	0.148262
106	Early successional	C3_G_106_9B	Inherited	0			106	Early successional	C3_G_106_6F	Inherited	0.0411529
106	Late successional	A1_G_106_1B	Inherited	0.496112			106	Early successional	C3_G_106_7F	Inherited	0.00875697
106	Late successional	A1_G_106_2B	Inherited	0.45536			106	Early successional	C3_G_106_8F	Inherited	0.0503929
106	Late successional	A1_G_106_3B	Inherited	0.784455			106	Early successional	C3_G_106_9F	Inherited	0.017585
106	Late successional	A1_G_106_4B	Inherited	0.718051			106	Late successional	A1_G_106_1F	Inherited	0.60855
106	Late successional	A1_G_106_5B	Inherited	0.335017			106	Late successional	A1_G_106_2F	Inherited	0
106	Late successional	A1_G_106_6B	Inherited	0.781669			106	Late successional	A1_G_106_3F	Inherited	0
106	Late successional	A1_G_106_7B	Inherited	0.6948			106	Late successional	A1_G_106_4F	Inherited	0.456584
106	Late successional	A1_G_106_8B	Inherited	0.67937			106	Late successional	A1_G_106_5F	Inherited	0
106	Late successional	A1_G_106_9B	Inherited	0.687422			106	Late successional	A1_G_106_6F	Inherited	0.0451534
106	Late successional	B2_G_106_1B	Inherited	0.836657			106	Late successional	A1_G_106_7F	Inherited	0.0209561
106	Late successional	B2_G_106_2B	Inherited	0.413349			106	Late successional	A1_G_106_8F	Inherited	0.0155358
106	Late successional	B2_G_106_3B	Inherited	0.668507			106	Late successional	A1_G_106_9F	Inherited	0.00176077
106	Late successional	B2_G_106_4B	Inherited	0.165688			106	Late successional	B2_G_106_1F	Inherited	0.00116509
106	Late successional	B2_G_106_5B	Inherited	0.718476			106	Late successional	B2_G_106_2F	Inherited	0.0107749
106	Late successional	B2_G_106_6B	Inherited	0.790899			106	Late successional	B2_G_106_3F	Inherited	0.116807
106	Late successional	B2_G_106_7B	Inherited	0.630058			106	Late successional	B2_G_106_4F	Inherited	0.931539
106	Late successional	B2_G_106_8B	Inherited	0.608054			106	Late successional	B2_G_106_5F	Inherited	0.00149701
106	Late successional	B2_G_106_9B	Inherited	0.409373			106	Late successional	B2_G_106_6F	Inherited	0.0744836
106	Late successional	C3_G_106_1B	Inherited	0.514296			106	Late successional	B2_G_106_7F	Inherited	0
106	Late successional	C3_G_106_2B	Inherited	0.725013			106	Late successional	B2_G_106_8F	Inherited	0.00545803
106	Late successional	C3_G_106_3B	Inherited	0.71732			106	Late successional	B2_G_106_9F	Inherited	0.161685
106	Late successional	C3_G_106_4B	Inherited	0.767664			106	Late successional	C3_G_106_1F	Inherited	0.0012076
106	Late successional	C3_G_106_5B	Inherited	0.671452			106	Late successional	C3_G_106_2F	Inherited	0
106	Late successional	C3_G_106_6B	Inherited	0.83717			106	Late successional	C3_G_106_3F	Inherited	0.0061785
106	Late successional	C3_G_106_7B	Inherited	0.952468			106	Late successional	C3_G_106_4F	Inherited	0.000393972
106	Late successional	C3_G_106_8B	Inherited	0.714834			106	Late successional	C3_G_106_5F	Inherited	0.00510339
106	Late successional	C3_G_106_9B	Inherited	0.81704			106	Late successional	C3_G_106_6F	Inherited	0.0100185
106	Mid-successional / No trend	A1_G_106_1B	Inherited	0.40555			106	Late successional	C3_G_106_7F	Inherited	0.00102354
106	Mid-successional / No trend	A1_G_106_2B	Inherited	0.28969			106	Late successional	C3_G_106_8F	Inherited	0.00673569
106	Mid-successional / No trend	A1_G_106_3B	Inherited	0.104263			106	Late successional	C3_G_106_9F	Inherited	0.00108215
106	Mid-successional / No trend	A1_G_106_4B	Inherited	0.147724			106	Mid-successional / No trend	A1_G_106_1F	Inherited	0.327397
106	Mid-successional / No trend	A1_G_106_5B	Inherited	0.159371			106	Mid-successional / No trend	A1_G_106_2F	Inherited	0.972889
106	Mid-successional / No trend	A1_G_106_6B	Inherited	0.195876			106	Mid-successional / No trend	A1_G_106_3F	Inherited	0.913083
106	Mid-successional / No trend	A1_G_106_7B	Inherited	0.134777			106	Mid-successional / No trend	A1_G_106_4F	Inherited	0.498092
106	Mid-successional / No trend	A1_G_106_8B	Inherited	0.254789			106	Mid-successional / No trend	A1_G_106_5F	Inherited	0.0153719
106	Mid-successional / No trend	A1_G_106_9B	Inherited	0.280614			106	Mid-successional / No trend	A1_G_106_6F	Inherited	0.808054
106	Mid-successional / No trend	B2_G_106_1B	Inherited	0.109862			106	Mid-successional / No trend	A1_G_106_7F	Inherited	0.537197
106	Mid-successional / No trend	B2_G_106_2B	Inherited	0.491803			106	Mid-successional / No trend	A1_G_106_8F	Inherited	0.913549
106	Mid-successional / No trend	B2_G_106_3B	Inherited	0.0529222			106	Mid-successional / No trend	A1_G_106_9F	Inherited	0.981923
106	Mid-successional / No trend	B2_G_106_4B	Inherited	0.209522			106	Mid-successional / No trend	B2_G_106_1F	Inherited	0.964931
106	Mid-successional / No trend	B2_G_106_5B	Inherited	0.167716			106	Mid-successional / No trend	B2_G_106_2F	Inherited	0.864049
106	Mid-successional / No trend	B2_G_106_6B	Inherited	0.0221317			106	Mid-successional / No trend	B2_G_106_3F	Inherited	0.147091
106	Mid-successional / No trend	B2_G_106_7B	Inherited	0.223808			106	Mid-successional / No trend	B2_G_106_4F	Inherited	0.00924932
106	Mid-successional / No trend	B2_G_106_8B	Inherited	0.105124			106	Mid-successional / No trend	B2_G_106_5F	Inherited	0.648952
106	Mid-successional / No trend	B2_G_106_9B	Inherited	0.0409849			106	Mid-successional / No trend	B2_G_106_6F	Inherited	0.701701
106	Mid-successional / No trend	C3_G_106_1B	Inherited	0.457472			106	Mid-successional / No trend	B2_G_106_7F	Inherited	0.944269
106	Mid-successional / No trend	C3_G_106_2B	Inherited	0.168518			106	Mid-successional / No trend	B2_G_106_8F	Inherited	0.911639
106	Mid-successional / No trend	C3_G_106_3B	Inherited	0.0922295			106	Mid-successional / No trend	B2_G_106_9F	Inherited	0.661325
106	Mid-successional / No trend	C3_G_106_4B	Inherited	0.16737			106	Mid-successional / No trend	C3_G_106_1F	Inherited	0.483094
106	Mid-successional / No trend	C3_G_106_5B	Inherited	0.231794			106	Mid-successional / No trend	C3_G_106_2F	Inherited	0.864318
106	Mid-successional / No trend	C3_G_106_6B	Inherited	0.051293			106	Mid-successional / No trend	C3_G_106_3F	Inherited	0.674313
106	Mid-successional / No trend	C3_G_106_7B	Inherited	0.0214023			106	Mid-successional / No trend	C3_G_106_4F	Inherited	0.75426
106	Mid-successional / No trend	C3_G_106_8B	Inherited	0.114404			106	Mid-successional / No trend	C3_G_106_5F	Inherited	0.808887
106	Mid-successional / No trend	C3_G_106_9B	Inherited	0.182362			106	Mid-successional / No trend	C3_G_106_6F	Inherited	0.940351
120	Early successional	A1_G_120_1B	Inherited	0.00976507			106	Mid-successional / No trend	C3_G_106_7F	Inherited	0.917776
120	Early successional	A1_G_120_2B	Inherited	0			106	Mid-successional / No trend	C3_G_106_8F	Inherited	0.930273
120	Early successional	A1_G_120_3B	Inherited	0.0392016			106	Mid-successional / No trend	C3_G_106_9F	Inherited	0.937776
120	Early successional	A1_G_120_4B	Inherited	0.0254751			120	Early successional	A1_G_120_1F	Inherited	0.0165457
120	Early successional	A1_G_120_5B	Inherited	0.0268657			120	Early successional	A1_G_120_2F	Inherited	0.0196756
120	Early successional	A1_G_120_6B	Inherited	0.0573347			120	Early successional	A1_G_120_3F	Inherited	0.0189377
120	Early successional	A1_G_120_7B	Inherited	0.12567			120	Early successional	A1_G_120_4F	Inherited	0.0152318
120	Early successional	A1_G_120_8B	Inherited	0.0714944			120	Early successional	A1_G_120_5F	Inherited	0.0334388
120	Early successional	A1_G_120_9B	Inherited	0.0382096			120	Early successional	A1_G_120_6F	Inherited	0.0058439
120	Early successional	B2_G_120_1B	Inherited	0.0510161			120	Early successional	A1_G_120_7F	Inherited	0.00568214
120	Early successional	B2_G_120_2B	Inherited	0			120	Early successional	A1_G_120_8F	Inherited	0.00209262
120	Early successional	B2_G_120_3B	Inherited	0.0256666			120	Early successional	A1_G_120_9F	Inherited	0.0201773
120	Early successional	B2_G_120_4B	Inherited	0.101334			120	Early successional	B2_G_120_1F	Inherited	0.0108401
120	Early successional	B2_G_120_5B	Inherited	0.0336451			120	Early successional	B2_G_120_2F	Inherited	0.0191378
120	Early successional	B2_G_120_6B	Inherited	0.0443186			120	Early successional	B2_G_120_3F	Inherited	0.0333922
120	Early successional	B2_G_120_7B	Inherited	0.0409636			120	Early successional	B2_G_120_4F	Inherited	0.0627293
120	Early successional	B2_G_120_8B	Inherited	0.0437116			120	Early successional	B2_G_120_5F	Inherited	0.0012242
120	Early successional	B2_G_120_9B	Inherited	0.0104605			120	Early successional	B2_G_120_6F	Inherited	0.0141132
120	Early successional	C3_G_120_1B	Inherited	0			120	Early successional	B2_G_120_7F	Inherited	0.319573
120	Early successional	C3_G_120_2B	Inherited	0.0420075			120	Early successional	B2_G_120_8F	Inherited	0.0240566
120	Early successional	C3_G_120_3B	Inherited	0.00404551			120	Early successional	B2_G_120_9F	Inherited	0.185846
120	Early successional	C3_G_120_4B	Inherited	0.0274192			120	Early successional	C3_G_120_1F	Inherited	0.0462204
120	Early successional	C3_G_120_5B	Inherited	0			120	Early successional	C3_G_120_2F	Inherited	0.0336086
120	Early successional	C3_G_120_6B	Inherited	0.00235654			120	Early successional	C3_G_120_3F	Inherited	0.0279432
120	Early successional	C3_G_120_7B	Inherited	0.0166361			120	Early successional	C3_G_120_4F	Inherited	0.0507894
120	Early successional	C3_G_120_8B	Inherited	0			120	Early successional	C3_G_120_5F	Inherited	0.0961629
120	Early successional	C3_G_120_9B	Inherited	0.0191268			120	Early successional	C3_G_120_6F	Inherited	0.0999009
120	Late successional	A1_G_120_1B	Inherited	0.778658			120	Early successional	C3_G_120_7F	Inherited	0.149566
120	Late successional	A1_G_120_2B	Inherited	0.642663			120	Early successional	C3_G_120_8F	Inherited	0.0690658
120	Late successional	A1_G_120_3B	Inherited	0.903191			120	Early successional	C3_G_120_9F	Inherited	0.035762
120	Late successional	A1_G_120_4B	Inherited	0.633913			120	Late successional	A1_G_120_1F	Inherited	0.30566
120	Late successional	A1_G_120_5B	Inherited	0.804023			120	Late successional	A1_G_120_2F	Inherited	0.147671
120	Late successional	A1_G_120_6B	Inherited	0.857825			120	Late successional	A1_G_120_3F	Inherited	0.963616
120	Late successional	A1_G_120_7B	Inherited	0.44771			120	Late successional	A1_G_120_4F	Inherited	0.81834
120	Late successional	A1_G_120_8B	Inherited	0.793022			120	Late successional	A1_G_120_5F	Inherited	0.489554
120	Late successional	A1_G_120_9B	Inherited	0.903081			120	Late successional	A1_G_120_6F	Inherited	0.813471
120	Late successional	B2_G_120_1B	Inherited	0.752309			120	Late successional	A1_G_120_7F	Inherited	0.958762
120	Late successional	B2_G_120_2B	Inherited	0.860347			120	Late successional	A1_G_120_8F	Inherited	0.803465
120	Late successional	B2_G_120_3B	Inherited	0.883877			120	Late successional	A1_G_120_9F	Inherited	0.762323
120	Late successional	B2_G_120_4B	Inherited	0.556167			120	Late successional	B2_G_120_1F	Inherited	0.799426
120	Late successional	B2_G_120_5B	Inherited	0.947879			120	Late successional	B2_G_120_2F	Inherited	0.825325
120	Late successional	B2_G_120_6B	Inherited	0.906069			120	Late successional	B2_G_120_3F	Inherited	0.680233
120	Late successional	B2_G_120_7B	Inherited	0.85302			120	Late successional	B2_G_120_4F	Inherited	0.802288
120	Late successional	B2_G_120_8B	Inherited	0.849301			120	Late successional	B2_G_120_5F	Inherited	0.910702
120	Late successional	B2_G_120_9B	Inherited	0.834034			120	Late successional	B2_G_120_6F	Inherited	0.69666
120	Late successional	C3_G_120_1B	Inherited	0.922872			120	Late successional	B2_G_120_7F	Inherited	0.516047
120	Late successional	C3_G_120_2B	Inherited	0.865797			120	Late successional	B2_G_120_8F	Inherited	0.842014
120	Late successional	C3_G_120_3B	Inherited	0.816308			120	Late successional	B2_G_120_9F	Inherited	0.460557
120	Late successional	C3_G_120_4B	Inherited	0.941392			120	Late successional	C3_G_120_1F	Inherited	0.748175
120	Late successional	C3_G_120_5B	Inherited	0.834053			120	Late successional	C3_G_120_2F	Inherited	0.822582
120	Late successional	C3_G_120_6B	Inherited	0.930482			120	Late successional	C3_G_120_3F	Inherited	0.82245
120	Late successional	C3_G_120_7B	Inherited	0.88525			120	Late successional	C3_G_120_4F	Inherited	0.784925
120	Late successional	C3_G_120_8B	Inherited	0.905123			120	Late successional	C3_G_120_5F	Inherited	0.842477
120	Late successional	C3_G_120_9B	Inherited	0.785586			120	Late successional	C3_G_120_6F	Inherited	0.659085
120	Mid-successional / No trend	A1_G_120_1B	Inherited	0.108406			120	Late successional	C3_G_120_7F	Inherited	0.607192
120	Mid-successional / No trend	A1_G_120_2B	Inherited	0.288409			120	Late successional	C3_G_120_8F	Inherited	0.440769
120	Mid-successional / No trend	A1_G_120_3B	Inherited	0.0544998			120	Late successional	C3_G_120_9F	Inherited	0.496602
120	Mid-successional / No trend	A1_G_120_4B	Inherited	0.0467718			120	Mid-successional / No trend	A1_G_120_1F	Inherited	0.651282
120	Mid-successional / No trend	A1_G_120_5B	Inherited	0.169111			120	Mid-successional / No trend	A1_G_120_2F	Inherited	0.792883
120	Mid-successional / No trend	A1_G_120_6B	Inherited	0.0389979			120	Mid-successional / No trend	A1_G_120_3F	Inherited	0
120	Mid-successional / No trend	A1_G_120_7B	Inherited	0.0636128			120	Mid-successional / No trend	A1_G_120_4F	Inherited	0.120578
120	Mid-successional / No trend	A1_G_120_8B	Inherited	0.129164			120	Mid-successional / No trend	A1_G_120_5F	Inherited	0.376633
120	Mid-successional / No trend	A1_G_120_9B	Inherited	0.0531295			120	Mid-successional / No trend	A1_G_120_6F	Inherited	0.150167
120	Mid-successional / No trend	B2_G_120_1B	Inherited	0.158448			120	Mid-successional / No trend	A1_G_120_7F	Inherited	0.0144866
120	Mid-successional / No trend	B2_G_120_2B	Inherited	0.0578104			120	Mid-successional / No trend	A1_G_120_8F	Inherited	0.157633
120	Mid-successional / No trend	B2_G_120_3B	Inherited	0.0833541			120	Mid-successional / No trend	A1_G_120_9F	Inherited	0.199402
120	Mid-successional / No trend	B2_G_120_4B	Inherited	0.0955589			120	Mid-successional / No trend	B2_G_120_1F	Inherited	0.0813976
120	Mid-successional / No trend	B2_G_120_5B	Inherited	0.0132299			120	Mid-successional / No trend	B2_G_120_2F	Inherited	0.151113
120	Mid-successional / No trend	B2_G_120_6B	Inherited	0.0496122			120	Mid-successional / No trend	B2_G_120_3F	Inherited	0.256971
120	Mid-successional / No trend	B2_G_120_7B	Inherited	0.0813453			120	Mid-successional / No trend	B2_G_120_4F	Inherited	0.0952381
120	Mid-successional / No trend	B2_G_120_8B	Inherited	0.0990497			120	Mid-successional / No trend	B2_G_120_5F	Inherited	0.0827694
120	Mid-successional / No trend	B2_G_120_9B	Inherited	0.0444301			120	Mid-successional / No trend	B2_G_120_6F	Inherited	0.0973812
120	Mid-successional / No trend	C3_G_120_1B	Inherited	0.0468993			120	Mid-successional / No trend	B2_G_120_7F	Inherited	0.10385
120	Mid-successional / No trend	C3_G_120_2B	Inherited	0.0527305			120	Mid-successional / No trend	B2_G_120_8F	Inherited	0.0988853
120	Mid-successional / No trend	C3_G_120_3B	Inherited	0.125917			120	Mid-successional / No trend	B2_G_120_9F	Inherited	0.0204149
120	Mid-successional / No trend	C3_G_120_4B	Inherited	0.0279904			120	Mid-successional / No trend	C3_G_120_1F	Inherited	0.0253285
120	Mid-successional / No trend	C3_G_120_5B	Inherited	0.101172			120	Mid-successional / No trend	C3_G_120_2F	Inherited	0.105564
120	Mid-successional / No trend	C3_G_120_6B	Inherited	0.0657476			120	Mid-successional / No trend	C3_G_120_3F	Inherited	0.127914
120	Mid-successional / No trend	C3_G_120_7B	Inherited	0.0981137			120	Mid-successional / No trend	C3_G_120_4F	Inherited	0.0762398
120	Mid-successional / No trend	C3_G_120_8B	Inherited	0.0347739			120	Mid-successional / No trend	C3_G_120_5F	Inherited	0.00478601
120	Mid-successional / No trend	C3_G_120_9B	Inherited	0.182121			120	Mid-successional / No trend	C3_G_120_6F	Inherited	0.169011
141	Early successional	A1_G_141_1B	Inherited	0.193166			120	Mid-successional / No trend	C3_G_120_7F	Inherited	0.118375
141	Early successional	A1_G_141_2B	Inherited	0.251957			120	Mid-successional / No trend	C3_G_120_8F	Inherited	0.479856
141	Early successional	A1_G_141_3B	Inherited	0.209238			120	Mid-successional / No trend	C3_G_120_9F	Inherited	0.434993
141	Early successional	A1_G_141_4B	Inherited	0.036439			141	Early successional	A1_G_141_1F	Inherited	0.00933857
141	Early successional	A1_G_141_5B	Inherited	0			141	Early successional	A1_G_141_2F	Inherited	0.0202156
141	Early successional	A1_G_141_6B	Inherited	0.232316			141	Early successional	A1_G_141_3F	Inherited	0.000896593
141	Early successional	A1_G_141_7B	Inherited	0.0767257			141	Early successional	A1_G_141_4F	Inherited	0.00369708
141	Early successional	A1_G_141_8B	Inherited	0.0459349			141	Early successional	A1_G_141_5F	Inherited	0.00664826
141	Early successional	A1_G_141_9B	Inherited	0.0619817			141	Early successional	A1_G_141_6F	Inherited	0.0126744
141	Early successional	B2_G_141_1B	Inherited	0			141	Early successional	A1_G_141_7F	Inherited	0.00336713
141	Early successional	B2_G_141_2B	Inherited	0			141	Early successional	A1_G_141_8F	Inherited	0.00945452
141	Early successional	B2_G_141_3B	Inherited	0.143802			141	Early successional	A1_G_141_9F	Inherited	0.00666926
141	Early successional	B2_G_141_4B	Inherited	0.028955			141	Early successional	B2_G_141_1F	Inherited	0.014658
141	Early successional	B2_G_141_5B	Inherited	0.186704			141	Early successional	B2_G_141_2F	Inherited	0.000594338
141	Early successional	B2_G_141_6B	Inherited	0.116421			141	Early successional	B2_G_141_3F	Inherited	0.00744195
141	Early successional	B2_G_141_7B	Inherited	0			141	Early successional	B2_G_141_4F	Inherited	0.0384693
141	Early successional	B2_G_141_8B	Inherited	0.0312538			141	Early successional	B2_G_141_5F	Inherited	0.00340146
141	Early successional	B2_G_141_9B	Inherited	0			141	Early successional	B2_G_141_6F	Inherited	0.00304321
141	Early successional	C3_G_141_1B	Inherited	0.0445339			141	Early successional	B2_G_141_7F	Inherited	0.00379134
141	Early successional	C3_G_141_2B	Inherited	0.0354309			141	Early successional	B2_G_141_8F	Inherited	0.0427635
141	Early successional	C3_G_141_3B	Inherited	0.0397797			141	Early successional	B2_G_141_9F	Inherited	0.00151119
141	Early successional	C3_G_141_4B	Inherited	0.0354029			141	Early successional	C3_G_141_1F	Inherited	0.00138365
141	Early successional	C3_G_141_5B	Inherited	0.10558			141	Early successional	C3_G_141_2F	Inherited	0.0489588
141	Early successional	C3_G_141_6B	Inherited	0.0557339			141	Early successional	C3_G_141_3F	Inherited	0.299309
141	Early successional	C3_G_141_7B	Inherited	0			141	Early successional	C3_G_141_4F	Inherited	0.0134219
141	Early successional	C3_G_141_8B	Inherited	0.0216523			141	Early successional	C3_G_141_5F	Inherited	0.0209957
141	Early successional	C3_G_141_9B	Inherited	0.00438796			141	Early successional	C3_G_141_6F	Inherited	0.00535096
141	Late successional	A1_G_141_1B	Inherited	0.601992			141	Early successional	C3_G_141_7F	Inherited	0.0148261
141	Late successional	A1_G_141_2B	Inherited	0.630647			141	Early successional	C3_G_141_8F	Inherited	0.00337966
141	Late successional	A1_G_141_3B	Inherited	0.597886			141	Early successional	C3_G_141_9F	Inherited	0.00235652
141	Late successional	A1_G_141_4B	Inherited	0.885539			141	Late successional	A1_G_141_1F	Inherited	0.900625
141	Late successional	A1_G_141_5B	Inherited	0.910302			141	Late successional	A1_G_141_2F	Inherited	0.655765
141	Late successional	A1_G_141_6B	Inherited	0.547989			141	Late successional	A1_G_141_3F	Inherited	0.509937
141	Late successional	A1_G_141_7B	Inherited	0.477914			141	Late successional	A1_G_141_4F	Inherited	0.99189
141	Late successional	A1_G_141_8B	Inherited	0.749331			141	Late successional	A1_G_141_5F	Inherited	0.982053
141	Late successional	A1_G_141_9B	Inherited	0.713703			141	Late successional	A1_G_141_6F	Inherited	0.985325
141	Late successional	B2_G_141_1B	Inherited	0.748492			141	Late successional	A1_G_141_7F	Inherited	0.890119
141	Late successional	B2_G_141_2B	Inherited	0.832816			141	Late successional	A1_G_141_8F	Inherited	0.792407
141	Late successional	B2_G_141_3B	Inherited	0.701476			141	Late successional	A1_G_141_9F	Inherited	0.982517
141	Late successional	B2_G_141_4B	Inherited	0.4892			141	Late successional	B2_G_141_1F	Inherited	0.919148
141	Late successional	B2_G_141_5B	Inherited	0.700576			141	Late successional	B2_G_141_2F	Inherited	0.91139
141	Late successional	B2_G_141_6B	Inherited	0.824058			141	Late successional	B2_G_141_3F	Inherited	0.990077
141	Late successional	B2_G_141_7B	Inherited	0.504174			141	Late successional	B2_G_141_4F	Inherited	0.688981
141	Late successional	B2_G_141_8B	Inherited	0.8088			141	Late successional	B2_G_141_5F	Inherited	0.984882
141	Late successional	B2_G_141_9B	Inherited	0.869341			141	Late successional	B2_G_141_6F	Inherited	0.904834
141	Late successional	C3_G_141_1B	Inherited	0.687614			141	Late successional	B2_G_141_7F	Inherited	0.657053
141	Late successional	C3_G_141_2B	Inherited	0.460876			141	Late successional	B2_G_141_8F	Inherited	0.914314
141	Late successional	C3_G_141_3B	Inherited	0.823378			141	Late successional	B2_G_141_9F	Inherited	0.858602
141	Late successional	C3_G_141_4B	Inherited	0.852048			141	Late successional	C3_G_141_1F	Inherited	0.936939
141	Late successional	C3_G_141_5B	Inherited	0.786379			141	Late successional	C3_G_141_2F	Inherited	0.864821
141	Late successional	C3_G_141_6B	Inherited	0.735629			141	Late successional	C3_G_141_3F	Inherited	0.630973
141	Late successional	C3_G_141_7B	Inherited	0.87313			141	Late successional	C3_G_141_4F	Inherited	0.967944
141	Late successional	C3_G_141_8B	Inherited	0.904111			141	Late successional	C3_G_141_5F	Inherited	0.908522
141	Late successional	C3_G_141_9B	Inherited	0.980027			141	Late successional	C3_G_141_6F	Inherited	0.896719
141	Mid-successional / No trend	A1_G_141_1B	Inherited	0.160027			141	Late successional	C3_G_141_7F	Inherited	0.79217
141	Mid-successional / No trend	A1_G_141_2B	Inherited	0.117397			141	Late successional	C3_G_141_8F	Inherited	0.927166
141	Mid-successional / No trend	A1_G_141_3B	Inherited	0.087605			141	Late successional	C3_G_141_9F	Inherited	0.911707
141	Mid-successional / No trend	A1_G_141_4B	Inherited	0.0780223			141	Mid-successional / No trend	A1_G_141_1F	Inherited	0.0736781
141	Mid-successional / No trend	A1_G_141_5B	Inherited	0.0772975			141	Mid-successional / No trend	A1_G_141_2F	Inherited	0.00194669
141	Mid-successional / No trend	A1_G_141_6B	Inherited	0.16246			141	Mid-successional / No trend	A1_G_141_3F	Inherited	0.0226016
141	Mid-successional / No trend	A1_G_141_7B	Inherited	0.0936107			141	Mid-successional / No trend	A1_G_141_4F	Inherited	0.000327967
141	Mid-successional / No trend	A1_G_141_8B	Inherited	0.152881			141	Mid-successional / No trend	A1_G_141_5F	Inherited	0
141	Mid-successional / No trend	A1_G_141_9B	Inherited	0.163598			141	Mid-successional / No trend	A1_G_141_6F	Inherited	0.000539338
141	Mid-successional / No trend	B2_G_141_1B	Inherited	0.24484			141	Mid-successional / No trend	A1_G_141_7F	Inherited	0.0404804
141	Mid-successional / No trend	B2_G_141_2B	Inherited	0.160258			141	Mid-successional / No trend	A1_G_141_8F	Inherited	0.00594601
141	Mid-successional / No trend	B2_G_141_3B	Inherited	0.151646			141	Mid-successional / No trend	A1_G_141_9F	Inherited	0.000161875
141	Mid-successional / No trend	B2_G_141_4B	Inherited	0.0701693			141	Mid-successional / No trend	B2_G_141_1F	Inherited	0.000367062
141	Mid-successional / No trend	B2_G_141_5B	Inherited	0.112719			141	Mid-successional / No trend	B2_G_141_2F	Inherited	0.0743462
141	Mid-successional / No trend	B2_G_141_6B	Inherited	0.0595208			141	Mid-successional / No trend	B2_G_141_3F	Inherited	0.000297678
141	Mid-successional / No trend	B2_G_141_7B	Inherited	0.0894132			141	Mid-successional / No trend	B2_G_141_4F	Inherited	0.00572159
141	Mid-successional / No trend	B2_G_141_8B	Inherited	0.147322			141	Mid-successional / No trend	B2_G_141_5F	Inherited	0.00889612
141	Mid-successional / No trend	B2_G_141_9B	Inherited	0.130659			141	Mid-successional / No trend	B2_G_141_6F	Inherited	0.0526911
141	Mid-successional / No trend	C3_G_141_1B	Inherited	0.104778			141	Mid-successional / No trend	B2_G_141_7F	Inherited	0
141	Mid-successional / No trend	C3_G_141_2B	Inherited	0.141997			141	Mid-successional / No trend	B2_G_141_8F	Inherited	0.041493
141	Mid-successional / No trend	C3_G_141_3B	Inherited	0.0231334			141	Mid-successional / No trend	B2_G_141_9F	Inherited	0.103251
141	Mid-successional / No trend	C3_G_141_4B	Inherited	0.0899604			141	Mid-successional / No trend	C3_G_141_1F	Inherited	0.0552621
141	Mid-successional / No trend	C3_G_141_5B	Inherited	0.083151			141	Mid-successional / No trend	C3_G_141_2F	Inherited	0.0662384
141	Mid-successional / No trend	C3_G_141_6B	Inherited	0.042457			141	Mid-successional / No trend	C3_G_141_3F	Inherited	0.00993835
141	Mid-successional / No trend	C3_G_141_7B	Inherited	0.12687			141	Mid-successional / No trend	C3_G_141_4F	Inherited	0.0026062
141	Mid-successional / No trend	C3_G_141_8B	Inherited	0.0742364			141	Mid-successional / No trend	C3_G_141_5F	Inherited	0.03769
141	Mid-successional / No trend	C3_G_141_9B	Inherited	0			141	Mid-successional / No trend	C3_G_141_6F	Inherited	0.0178234
0	Early successional	A1_G0_1B	Inherited	0.0422456			141	Mid-successional / No trend	C3_G_141_7F	Inherited	0.176806
0	Early successional	A1_G0_2B	Inherited	0.101615			141	Mid-successional / No trend	C3_G_141_8F	Inherited	0.0620111
0	Early successional	A1_G0_3B	Inherited	0.0397695			141	Mid-successional / No trend	C3_G_141_9F	Inherited	0.0778031
0	Early successional	A1_G0_4B	Inherited	0.075669			0	Early successional	A1_G_0_1	Inherited	0.316681
0	Early successional	A1_G0_5B	Inherited	0.0234217			0	Early successional	A1_G_0_2	Inherited	0.165324
0	Early successional	A1_G0_6B	Inherited	0.0736215			0	Early successional	A1_G_0_3	Inherited	0.0597752
0	Early successional	A1_G0_7B	Inherited	0.0660672			0	Early successional	A1_G_0_4	Inherited	0.157346
0	Early successional	A1_G0_8B	Inherited	0.0167645			0	Early successional	A1_G_0_5	Inherited	0.207366
0	Early successional	A1_G0_9B	Inherited	0.0520815			0	Early successional	A1_G_0_6	Inherited	0.251396
0	Early successional	B2_G0_1B	Inherited	0.128099			0	Early successional	A1_G_0_7	Inherited	0.302577
0	Early successional	B2_G0_2B	Inherited	0.054693			0	Early successional	A1_G_0_8	Inherited	0.224039
0	Early successional	B2_G0_3B	Inherited	0.113177			0	Early successional	A1_G_0_9	Inherited	0.244081
0	Early successional	B2_G0_4B	Inherited	0.0945991			0	Early successional	B2_G_0_1	Inherited	0.213434
0	Early successional	B2_G0_5B	Inherited	0.156983			0	Early successional	B2_G_0_2	Inherited	0.00515988
0	Early successional	B2_G0_6B	Inherited	0.115217			0	Early successional	B2_G_0_3	Inherited	0.00453916
0	Early successional	B2_G0_7B	Inherited	0.0525803			0	Early successional	B2_G_0_4	Inherited	0.0162474
0	Early successional	B2_G0_8B	Inherited	0.0773513			0	Early successional	B2_G_0_5	Inherited	0.0113342
0	Early successional	B2_G0_9B	Inherited	0.0214095			0	Early successional	B2_G_0_6	Inherited	0.0251174
0	Early successional	C3_G0_1B	Inherited	0.204199			0	Early successional	B2_G_0_7	Inherited	0.025834
0	Early successional	C3_G0_2B	Inherited	0.162735			0	Early successional	B2_G_0_8	Inherited	0.0376938
0	Early successional	C3_G0_3B	Inherited	0.0557554			0	Early successional	B2_G_0_9	Inherited	0.00206429
0	Early successional	C3_G0_4B	Inherited	0.121166			0	Early successional	C3_G_0_1	Inherited	0.00011199
0	Early successional	C3_G0_5B	Inherited	0.0983817			0	Early successional	C3_G_0_2	Inherited	0.0529223
0	Early successional	C3_G0_6B	Inherited	0.0943211			0	Early successional	C3_G_0_3	Inherited	0.0276691
0	Early successional	C3_G0_7B	Inherited	0.0354223			0	Early successional	C3_G_0_4	Inherited	0.601723
0	Early successional	C3_G0_8B	Inherited	0.014099			0	Early successional	C3_G_0_5	Inherited	0.031604
0	Early successional	C3_G0_9B	Inherited	0.105585			0	Early successional	C3_G_0_6	Inherited	0.0438601
0	Late successional	A1_G0_1B	Inherited	0.695809			0	Early successional	C3_G_0_7	Inherited	0.0261492
0	Late successional	A1_G0_2B	Inherited	0.793245			0	Early successional	C3_G_0_8	Inherited	0.00619241
0	Late successional	A1_G0_3B	Inherited	0.719084			0	Early successional	C3_G_0_9	Inherited	0.0619706
0	Late successional	A1_G0_4B	Inherited	0.744591			0	Late successional	A1_G_0_1	Inherited	0.666055
0	Late successional	A1_G0_5B	Inherited	0.833812			0	Late successional	A1_G_0_2	Inherited	0.665588
0	Late successional	A1_G0_6B	Inherited	0.792689			0	Late successional	A1_G_0_3	Inherited	0.735274
0	Late successional	A1_G0_7B	Inherited	0.601251			0	Late successional	A1_G_0_4	Inherited	0.688947
0	Late successional	A1_G0_8B	Inherited	0.635708			0	Late successional	A1_G_0_5	Inherited	0.708196
0	Late successional	A1_G0_9B	Inherited	0.757039			0	Late successional	A1_G_0_6	Inherited	0.702527
0	Late successional	B2_G0_1B	Inherited	0.68562			0	Late successional	A1_G_0_7	Inherited	0.612637
0	Late successional	B2_G0_2B	Inherited	0.792343			0	Late successional	A1_G_0_8	Inherited	0.676497
0	Late successional	B2_G0_3B	Inherited	0.689617			0	Late successional	A1_G_0_9	Inherited	0.640978
0	Late successional	B2_G0_4B	Inherited	0.461775			0	Late successional	B2_G_0_1	Inherited	0.628761
0	Late successional	B2_G0_5B	Inherited	0.673584			0	Late successional	B2_G_0_2	Inherited	0.785392
0	Late successional	B2_G0_6B	Inherited	0.689855			0	Late successional	B2_G_0_3	Inherited	0.507976
0	Late successional	B2_G0_7B	Inherited	0.898247			0	Late successional	B2_G_0_4	Inherited	0.902621
0	Late successional	B2_G0_8B	Inherited	0.888759			0	Late successional	B2_G_0_5	Inherited	0.695241
0	Late successional	B2_G0_9B	Inherited	0.888046			0	Late successional	B2_G_0_6	Inherited	0.803869
0	Late successional	C3_G0_1B	Inherited	0.698068			0	Late successional	B2_G_0_7	Inherited	0.589518
0	Late successional	C3_G0_2B	Inherited	0.63404			0	Late successional	B2_G_0_8	Inherited	0.633207
0	Late successional	C3_G0_3B	Inherited	0.524081			0	Late successional	B2_G_0_9	Inherited	0.839575
0	Late successional	C3_G0_4B	Inherited	0.769021			0	Late successional	C3_G_0_1	Inherited	0.907421
0	Late successional	C3_G0_5B	Inherited	0.452492			0	Late successional	C3_G_0_2	Inherited	0.728413
0	Late successional	C3_G0_6B	Inherited	0.741636			0	Late successional	C3_G_0_3	Inherited	0.716452
0	Late successional	C3_G0_7B	Inherited	0.874951			0	Late successional	C3_G_0_4	Inherited	0.248377
0	Late successional	C3_G0_8B	Inherited	0.685695			0	Late successional	C3_G_0_5	Inherited	0.750334
0	Late successional	C3_G0_9B	Inherited	0.766213			0	Late successional	C3_G_0_6	Inherited	0.743593
0	Mid-successional / No trend	A1_G0_1B	Inherited	0.215972			0	Late successional	C3_G_0_7	Inherited	0.748184
0	Mid-successional / No trend	A1_G0_2B	Inherited	0.0593245			0	Late successional	C3_G_0_8	Inherited	0.16558
0	Mid-successional / No trend	A1_G0_3B	Inherited	0.101883			0	Late successional	C3_G_0_9	Inherited	0.682242
0	Mid-successional / No trend	A1_G0_4B	Inherited	0.114324			0	Mid-successional / No trend	A1_G_0_1	Inherited	0.016422
0	Mid-successional / No trend	A1_G0_5B	Inherited	0.116044			0	Mid-successional / No trend	A1_G_0_2	Inherited	0.163777
0	Mid-successional / No trend	A1_G0_6B	Inherited	0.080193			0	Mid-successional / No trend	A1_G_0_3	Inherited	0.201599
0	Mid-successional / No trend	A1_G0_7B	Inherited	0.0642429			0	Mid-successional / No trend	A1_G_0_4	Inherited	0.136798
0	Mid-successional / No trend	A1_G0_8B	Inherited	0.0883487			0	Mid-successional / No trend	A1_G_0_5	Inherited	0.0727335
0	Mid-successional / No trend	A1_G0_9B	Inherited	0.0834341			0	Mid-successional / No trend	A1_G_0_6	Inherited	0.0455741
0	Mid-successional / No trend	B2_G0_1B	Inherited	0.0750413			0	Mid-successional / No trend	A1_G_0_7	Inherited	0.0782514
0	Mid-successional / No trend	B2_G0_2B	Inherited	0.0962421			0	Mid-successional / No trend	A1_G_0_8	Inherited	0.0957493
0	Mid-successional / No trend	B2_G0_3B	Inherited	0.141321			0	Mid-successional / No trend	A1_G_0_9	Inherited	0.111791
0	Mid-successional / No trend	B2_G0_4B	Inherited	0.0566494			0	Mid-successional / No trend	B2_G_0_1	Inherited	0.132496
0	Mid-successional / No trend	B2_G0_5B	Inherited	0.0777698			0	Mid-successional / No trend	B2_G_0_2	Inherited	0.207667
0	Mid-successional / No trend	B2_G0_6B	Inherited	0.0757971			0	Mid-successional / No trend	B2_G_0_3	Inherited	0.204493
0	Mid-successional / No trend	B2_G0_7B	Inherited	0.0491723			0	Mid-successional / No trend	B2_G_0_4	Inherited	0.0561845
0	Mid-successional / No trend	B2_G0_8B	Inherited	0.0267604			0	Mid-successional / No trend	B2_G_0_5	Inherited	0.177625
0	Mid-successional / No trend	B2_G0_9B	Inherited	0.0905442			0	Mid-successional / No trend	B2_G_0_6	Inherited	0.170136
0	Mid-successional / No trend	C3_G0_1B	Inherited	0.0592716			0	Mid-successional / No trend	B2_G_0_7	Inherited	0.215257
0	Mid-successional / No trend	C3_G0_2B	Inherited	0.128678			0	Mid-successional / No trend	B2_G_0_8	Inherited	0.305881
0	Mid-successional / No trend	C3_G0_3B	Inherited	0.0432654			0	Mid-successional / No trend	B2_G_0_9	Inherited	0.139992
0	Mid-successional / No trend	C3_G0_4B	Inherited	0.0932213			0	Mid-successional / No trend	C3_G_0_1	Inherited	0.0838062
0	Mid-successional / No trend	C3_G0_5B	Inherited	0.0578433			0	Mid-successional / No trend	C3_G_0_2	Inherited	0.0990425
0	Mid-successional / No trend	C3_G0_6B	Inherited	0.0603036			0	Mid-successional / No trend	C3_G_0_3	Inherited	0.0747501
0	Mid-successional / No trend	C3_G0_7B	Inherited	0.0352277			0	Mid-successional / No trend	C3_G_0_4	Inherited	0.0421322
0	Mid-successional / No trend	C3_G0_8B	Inherited	0.093879			0	Mid-successional / No trend	C3_G_0_5	Inherited	0.217423
0	Mid-successional / No trend	C3_G0_9B	Inherited	0.104836			0	Mid-successional / No trend	C3_G_0_6	Inherited	0.165888
							0	Mid-successional / No trend	C3_G_0_7	Inherited	0.205692
							0	Mid-successional / No trend	C3_G_0_8	Inherited	0.0971042
							0	Mid-successional / No trend	C3_G_0_9	Inherited	0.250776
