# Supplementary material for: Longitudinal transmission of bacterial and fungal communities from seed to seed in rice
Source: Commun Biol. 2022 Aug 1;5:772. doi: 10.1038/s42003-022-03726-w (PMC9343636; doi:10.1038/s42003-022-03726-w)
Supplement: Supplementary file 7 — Supplementary Data 4 [file 42003_2022_3726_MOESM7_ESM.xlsx]

## Sheet: Content
Supplementary Data 4. Results on the test of Sloan's neutral model
Sheet	Content
Bacteria	Result on the bacterial community
Fungi	Result on the fungal community
Statistics	Statistics on models
Source data_3a	Source data of Fig. 3a
Note
Data in the sheets "Bacteria" and "Fungi" are the source data of Fig. 3b.

## Sheet: Bacteria
OTU	p	freq	freq.pred	pred.lwr	pred.upr	Kingdom	Phylum	Class	Order	Family	Genus	Species	Prediction	Vertical transmission	OTU_id
EF098942.1.1345	0.0045589	0.432	0.144093	0.0931436	0.216265	Bacteria	Proteobacteria	Alphaproteobacteria	Rhizobiales	Beijerinckiaceae	Methylobacterium	NA	Above prediction	Transmitted	B71_Methylobacterium
KP980580.1.1419	0.00514668	0.28	0.161179	0.106992	0.23557	Bacteria	Proteobacteria	Alphaproteobacteria	Rhizobiales	Beijerinckiaceae	Methylobacterium	NA	Above prediction	Transmitted	B35_Methylobacterium			Commoly identified in heritability analysis
MLFS01000124.50.1600	0.027057	0.816	0.610593	0.523034	0.691558	Bacteria	Proteobacteria	Gammaproteobacteria	Enterobacteriales	Enterobacteriaceae	Pantoea	NA	Above prediction	Transmitted	B4_Pantoea
EU239123.1.1223	0.0853765	0.72	0.955495	0.903805	0.980024	Bacteria	Proteobacteria	Gammaproteobacteria	Pseudomonadales	Pseudomonadaceae	Pseudomonas	NA	Below prediction	Transmitted	B5_Pseudomonas
EU808442.1.1293	0.0377991	0.64	0.735452	0.651945	0.804918	Bacteria	Proteobacteria	Alphaproteobacteria	Rhizobiales	Beijerinckiaceae	Methylobacterium	NA	Below prediction	Transmitted	B2_Methylobacterium
KP409622.1.1215	0.500556	0.92	1	0.970185	1	Bacteria	Proteobacteria	Gammaproteobacteria	Enterobacteriales	Enterobacteriaceae	Pantoea	NA	Below prediction	Transmitted	B1_Pantoea
KU725963.1.1234	0.120593	0.872	0.988835	0.950988	0.997532	Bacteria	Proteobacteria	Alphaproteobacteria	Sphingomonadales	Sphingomonadaceae	Sphingomonas	NA	Below prediction	Transmitted	B3_Sphingomonas
AB638017.1.1480	3.8243e-05	0.016	0.0012984	5.06618e-05	0.0322841	Bacteria	Bacteroidetes	Bacteroidia	Sphingobacteriales	Sphingobacteriaceae	Mucilaginibacter	NA	As predicted	Transmitted	B87_Mucilaginibacter
EF154172.1.1380	0.000830065	0.072	0.0278285	0.0102076	0.0736053	Bacteria	Proteobacteria	Alphaproteobacteria	Rhizobiales	Rhizobiaceae	Allorhizobium-Neorhizobium-Pararhizobium-Rhizobium	NA	As predicted	Transmitted	B37_Allorhizobium-Neorhizobium-Pararhizobium-Rhizobium
EF182718.1.1422	0.00255755	0.096	0.0834259	0.0465094	0.145183	Bacteria	Proteobacteria	Gammaproteobacteria	Betaproteobacteriales	Burkholderiaceae	NA	NA	As predicted	Transmitted	B23_f_Burkholderiaceae
EU705754.1.1215	0.00114433	0.064	0.0381732	0.0161056	0.0877799	Bacteria	Proteobacteria	Alphaproteobacteria	Rhizobiales	Rhizobiaceae	Allorhizobium-Neorhizobium-Pararhizobium-Rhizobium	NA	As predicted	Transmitted	B10_Allorhizobium-Neorhizobium-Pararhizobium-Rhizobium
EU723184.1.1305	0.0066682	0.152	0.203925	0.142623	0.282882	Bacteria	Proteobacteria	Gammaproteobacteria	Xanthomonadales	Xanthomonadaceae	Xanthomonas	NA	As predicted	Transmitted	B11_Xanthomonas
FJ432294.1.1202	0.0283099	0.68	0.627637	0.540269	0.707393	Bacteria	Proteobacteria	Alphaproteobacteria	Rhizobiales	Beijerinckiaceae	Methylobacterium	NA	As predicted	Transmitted	B9_Methylobacterium
HM274363.1.1305	0.00126307	0.064	0.0420547	0.0184584	0.0929587	Bacteria	Proteobacteria	Alphaproteobacteria	Rhizobiales	Beijerinckiaceae	Methylobacterium	NA	As predicted	Transmitted	B21_Methylobacterium
HM277697.1.1343	0.00165497	0.08	0.0547614	0.026569	0.109504	Bacteria	Actinobacteria	Actinobacteria	Micrococcales	Microbacteriaceae	Microbacterium	NA	As predicted	Transmitted	B343_Microbacterium
JF137691.1.1306	0.000102044	0.024	0.00346099	0.000320942	0.0362101	Bacteria	Proteobacteria	Alphaproteobacteria	Rhizobiales	Beijerinckiaceae	Methylobacterium	NA	As predicted	Transmitted	B29_Methylobacterium
JF190649.1.1337	0.000320303	0.016	0.0108259	0.00234561	0.048476	Bacteria	Actinobacteria	Actinobacteria	Kineosporiales	Kineosporiaceae	Kineococcus	NA	As predicted	Transmitted	B33_Kineococcus
JF224904.1.1305	0.00139175	0.088	0.0462447	0.0210686	0.0984785	Bacteria	Proteobacteria	Alphaproteobacteria	Rhizobiales	Beijerinckiaceae	Methylobacterium	NA	As predicted	Transmitted	B17_Methylobacterium
JF225451.1.1374	0.00346873	0.104	0.111532	0.067539	0.17869	Bacteria	Firmicutes	Bacilli	Bacillales	Paenibacillaceae	Paenibacillus	Paenibacillus hunanensis	As predicted	Transmitted	B39_Paenibacillus
JQ958832.1.1251	0.000200676	0.024	0.00679557	0.00106844	0.0419329	Bacteria	Actinobacteria	Actinobacteria	Micrococcales	Microbacteriaceae	Curtobacterium	NA	As predicted	Transmitted	B636_Curtobacterium
JQ977010.1.1397	2.81877e-05	0.008	0.000957163	2.80884e-05	0.0316446	Bacteria	Proteobacteria	Alphaproteobacteria	Sphingomonadales	Sphingomonadaceae	Sphingomonas	NA	As predicted	Transmitted	B98_Sphingomonas
JX192648.1.1366	0.000181761	0.008	0.00615689	0.000900032	0.040862	Bacteria	Proteobacteria	Alphaproteobacteria	Sphingomonadales	Sphingomonadaceae	Sphingomonas	NA	As predicted	Transmitted	B16_Sphingomonas
KC633581.1.1305	0.00164768	0.104	0.0545266	0.0264142	0.109203	Bacteria	Proteobacteria	Alphaproteobacteria	Sphingomonadales	Sphingomonadaceae	Sphingomonas	NA	As predicted	Transmitted	B15_Sphingomonas
KJ184878.1.1455	0.00766717	0.216	0.230862	0.165685	0.312089	Bacteria	Proteobacteria	Gammaproteobacteria	Xanthomonadales	Xanthomonadaceae	Xanthomonas	NA	As predicted	Transmitted	B19_Xanthomonas
KJ606801.1.1322	0.0196937	0.528	0.494368	0.408205	0.580866	Bacteria	Proteobacteria	Alphaproteobacteria	Rhizobiales	Rhizobiaceae	Aureimonas	NA	As predicted	Transmitted	B13_Aureimonas
KM020948.1.1296	0.000397162	0.024	0.0134072	0.00332122	0.0525091	Bacteria	Bacteroidetes	Bacteroidia	Flavobacteriales	Weeksellaceae	Chryseobacterium	NA	As predicted	Transmitted	B68_Chryseobacterium
KM186986.1.1346	5.45466e-05	0.016	0.00185144	9.9845e-05	0.033308	Bacteria	Proteobacteria	Alphaproteobacteria	Rhizobiales	Rhizobiaceae	Allorhizobium-Neorhizobium-Pararhizobium-Rhizobium	NA	As predicted	Transmitted	B52_Allorhizobium-Neorhizobium-Pararhizobium-Rhizobium
KU725926.1.1331	0.00891757	0.232	0.263368	0.194042	0.346805	Bacteria	Actinobacteria	Actinobacteria	Micrococcales	Microbacteriaceae	Curtobacterium	NA	As predicted	Transmitted	B7_Curtobacterium
KY393355.1.1390	0.000187361	0.032	0.00634604	0.000948793	0.0411803	Bacteria	Proteobacteria	Alphaproteobacteria	Rhizobiales	Rhizobiaceae	Allorhizobium-Neorhizobium-Pararhizobium-Rhizobium	NA	As predicted	Transmitted	B95_Allorhizobium-Neorhizobium-Pararhizobium-Rhizobium
AB511011.1.1469	0.00252473	0.168	0.0823981	0.0457641	0.143934	Bacteria	Proteobacteria	Deltaproteobacteria	Oligoflexales	0319-6G20	uncultured Roseobacter sp.	uncultured Roseobacter sp.	Above prediction	Others	B22_uncultured Roseobacter sp.
AJ300690.1.1232	0.000832699	0.08	0.0279156	0.0102546	0.0737273	Bacteria	Proteobacteria	Gammaproteobacteria	Betaproteobacteriales	Burkholderiaceae	Burkholderia-Caballeronia-Paraburkholderia	NA	Above prediction	Others	B1855_Burkholderia-Caballeronia-Paraburkholderia
EU133537.1.1316	0.000619633	0.064	0.0208433	0.00662349	0.0636356	Bacteria	Proteobacteria	Alphaproteobacteria	Rhizobiales	Xanthobacteraceae	Bradyrhizobium	NA	Above prediction	Others	B26_Bradyrhizobium
GU118241.1.1406	0.000543101	0.072	0.0182912	0.00542007	0.0598869	Bacteria	Proteobacteria	Alphaproteobacteria	Caulobacterales	Caulobacteraceae	uncultured	NA	Above prediction	Others	B54_uncultured
HL098382.1.1408	0.000307868	0.056	0.0104077	0.00219798	0.0478121	Bacteria	Actinobacteria	Actinobacteria	Micrococcales	Microbacteriaceae	Microbacterium	NA	Above prediction	Others	B420_Microbacterium
JF701937.1.1440	0.00263294	0.168	0.0857829	0.0482253	0.148041	Bacteria	Proteobacteria	Gammaproteobacteria	Betaproteobacteriales	Burkholderiaceae	Burkholderia-Caballeronia-Paraburkholderia	NA	Above prediction	Others	B89_Burkholderia-Caballeronia-Paraburkholderia
JQ311912.1.1466	0.00143897	0.224	0.0477777	0.0220404	0.100481	Bacteria	Planctomycetes	BD7-11	uncultured bacterium	uncultured bacterium	uncultured bacterium	uncultured bacterium	Above prediction	Others	B338_uncultured bacterium
KJ615131.1.1252	0.00179493	0.2	0.0592609	0.0295665	0.115237	Bacteria	Proteobacteria	Gammaproteobacteria	Beggiatoales	Beggiatoaceae	uncultured	uncultured gamma proteobacterium	Above prediction	Others	B1273_uncultured
KY992544.1.1325	0.00204437	0.152	0.0672303	0.0350089	0.125258	Bacteria	Proteobacteria	Gammaproteobacteria	Betaproteobacteriales	Burkholderiaceae	Burkholderia-Caballeronia-Paraburkholderia	NA	Above prediction	Others	B103_Burkholderia-Caballeronia-Paraburkholderia
f7cdb86c9ff242c1878dace661ae0637	0.000443988	0.128	0.0149768	0.00396293	0.0549129	Bacteria	NA	NA	NA	NA	NA	NA	Above prediction	Others	B1667_o_NA
AB167211.1.1420	0.00547928	0.08	0.170704	0.114817	0.246227	Bacteria	Proteobacteria	Gammaproteobacteria	Pseudomonadales	Moraxellaceae	Acinetobacter	NA	Below prediction	Others	B282_Acinetobacter
AB552893.1.1393	0.00340995	0.056	0.109744	0.0661675	0.176591	Bacteria	Proteobacteria	Gammaproteobacteria	Betaproteobacteriales	Burkholderiaceae	Acidovorax	NA	Below prediction	Others	B497_Acidovorax
EF111062.1.1228	0.0170942	0.216	0.445958	0.361724	0.533414	Bacteria	Proteobacteria	Alphaproteobacteria	Sphingomonadales	Sphingomonadaceae	Sphingomonas	NA	Below prediction	Others	B6_Sphingomonas
FJ981654.1.1204	0.00149301	0.008	0.0495296	0.0231611	0.10276	Bacteria	Firmicutes	Bacilli	Bacillales	Staphylococcaceae	Staphylococcus	NA	Below prediction	Others	B989_Staphylococcus
KP634950.1.1233	0.0082482	0.176	0.246132	0.178938	0.328465	Bacteria	Proteobacteria	Gammaproteobacteria	Betaproteobacteriales	Burkholderiaceae	Burkholderia-Caballeronia-Paraburkholderia	NA	Below prediction	Others	B298_Burkholderia-Caballeronia-Paraburkholderia
d7cc10e47e71f746b2349783acab45db	0.00248835	0.008	0.0812576	0.0449396	0.142546	Bacteria	Acidobacteria	Subgroup 6	NA	NA	NA	NA	Below prediction	Others	B180_o_NA
02584f7b8863dc9e8e8b13f9b3a20d66	1.61943e-05	0.008	0.000550009	9.50636e-06	0.0308731	Bacteria	NA	NA	NA	NA	NA	NA	As predicted	Others	B7309_o_NA
236ea811b0da53dba0e667e8be9b12a8	9.11484e-06	0.008	0.000309604	3.05779e-06	0.0304131	Bacteria	Bacteroidetes	Bacteroidia	Cytophagales	Spirosomaceae	Spirosoma	NA	As predicted	Others	B780_Spirosoma
32099cac3e9030298ae2733a993edb5c	3.53236e-05	0.008	0.00119934	4.34754e-05	0.0320991	Bacteria	NA	NA	NA	NA	NA	NA	As predicted	Others	B1312_o_NA
3fca5a0cf50b4a57afd56558f0063d81	5.08573e-06	0.008	0.000172758	9.60395e-07	0.0301496	Bacteria	Chloroflexi	Anaerolineae	SBR1031	A4b	uncultured bacterium	uncultured bacterium	As predicted	Others	B7126_uncultured bacterium
4c10c3f5a7319618dc5615bb6ee673be	4.28934e-06	0.008	0.000145707	6.84365e-07	0.0300974	Bacteria	NA	NA	NA	NA	NA	NA	As predicted	Others	B6954_o_NA
6fbb8b779decd444f3c19731f4df570b	2.54286e-06	0.008	8.63826e-05	2.41455e-07	0.0299828	Bacteria	Elusimicrobia	Elusimicrobia	MVP-88	uncultured bacterium	uncultured bacterium	uncultured bacterium	As predicted	Others	B8228_uncultured bacterium
74c24c84f24d598538f5bf081a705b4e	1.24069e-05	0.008	0.000421402	5.62519e-06	0.0306274	Bacteria	NA	NA	NA	NA	NA	NA	As predicted	Others	B1275_o_NA
7f35199fd011d4285540c65145305995	1.2778e-06	0.008	4.34084e-05	6.11418e-08	0.0298996	Bacteria	NA	NA	NA	NA	NA	NA	As predicted	Others	B10984_o_NA
8428f22fc550e5323c41e992137e20c8	2.26293e-05	0.008	0.000768484	1.83123e-05	0.0312882	Bacteria	NA	NA	NA	NA	NA	NA	As predicted	Others	B875_o_NA
85c9b22abfb7b15b4b088b3edc0bab07	1.74254e-05	0.008	0.000591812	1.0978e-05	0.0309527	Bacteria	Proteobacteria	Alphaproteobacteria	Holosporales	Holosporaceae	uncultured	NA	As predicted	Others	B7508_uncultured
8d3c37d0a75980b86fd4987b26f9b99d	1.80071e-05	0.008	0.00061156	1.17086e-05	0.0309903	Bacteria	Cyanobacteria	Oxyphotobacteria	Leptolyngbyales	Leptolyngbyaceae	Leptolyngbya PCC-6306	NA	As predicted	Others	B13551_Leptolyngbya PCC-6306
AB074617.1.1332	0.000198988	0.016	0.00673858	0.00105299	0.0418377	Bacteria	Actinobacteria	Actinobacteria	Micrococcales	Microbacteriaceae	Leifsonia	NA	As predicted	Others	B276_Leifsonia
AB241130.1.1446	0.00025223	0.008	0.00853437	0.00157739	0.0447978	Bacteria	Bacteroidetes	Bacteroidia	Cytophagales	Amoebophilaceae	Candidatus Cardinium	NA	As predicted	Others	B1390_Candidatus Cardinium
AB272335.1.1200	0.000101672	0.016	0.00344839	0.000318805	0.0361877	Bacteria	Proteobacteria	Alphaproteobacteria	Rhizobiales	Xanthobacteraceae	Bradyrhizobium	NA	As predicted	Others	B34_Bradyrhizobium
AB308060.1.1386	1.68132e-05	0.008	0.000571024	1.02334e-05	0.0309132	Bacteria	Proteobacteria	Alphaproteobacteria	Acetobacterales	Acetobacteraceae	Acetobacter	Acetobacter lovaniensis	As predicted	Others	B6515_Acetobacter
AB486983.1.1334	9.34066e-06	0.008	0.000317273	3.2096e-06	0.0304278	Bacteria	Cyanobacteria	Oxyphotobacteria	Leptolyngbyales	Leptolyngbyaceae	Leptolyngbya PCC-6306	Leptolyngbya sp. CENA520	As predicted	Others	B9995_Leptolyngbya PCC-6306
AB637256.1.1497	6.99287e-06	0.008	0.000237535	1.80815e-06	0.0302745	Bacteria	Firmicutes	Bacilli	Bacillales	Paenibacillaceae	Ammoniphilus	NA	As predicted	Others	B5932_Ammoniphilus
AF312222.1.1473	3.73626e-05	0.008	0.00126853	4.84412e-05	0.0322284	Bacteria	Proteobacteria	Gammaproteobacteria	Xanthomonadales	Rhodanobacteraceae	Rhodanobacter	uncultured Rhodanobacter sp.	As predicted	Others	B61_Rhodanobacter
AJ009706.1.1463	4.76787e-05	0.008	0.00161851	7.72985e-05	0.0328786	Bacteria	Proteobacteria	Alphaproteobacteria	Sphingomonadales	Sphingomonadaceae	Sphingomonas	Sphingomonas fennica	As predicted	Others	B263_Sphingomonas
AJ884889.1.1394	0.000110091	0.016	0.00373346	0.000368566	0.0366911	Bacteria	Proteobacteria	Gammaproteobacteria	Pseudomonadales	Pseudomonadaceae	Pseudomonas	NA	As predicted	Others	B500_Pseudomonas
AM934880.1.1371	7.62859e-06	0.008	0.000259127	2.14885e-06	0.030316	Bacteria	Acidobacteria	Subgroup 6	NA	NA	NA	NA	As predicted	Others	B3625_o_NA
AY121982.1.1271	0.000111355	0.008	0.00377623	0.000376288	0.0367664	Bacteria	Proteobacteria	Gammaproteobacteria	Pseudomonadales	Pseudomonadaceae	Pseudomonas	NA	As predicted	Others	B134_Pseudomonas
AY138237.1.1441	0.000185876	0.016	0.00629587	0.000935766	0.0410959	Bacteria	Proteobacteria	Alphaproteobacteria	Rhizobiales	Pleomorphomonadaceae	uncultured	uncultured Rhizobiales bacterium	As predicted	Others	B41_uncultured
AY528708.1.1452	0.000216075	0.008	0.00731525	0.00121312	0.0427966	Bacteria	Proteobacteria	Gammaproteobacteria	Betaproteobacteriales	Burkholderiaceae	Burkholderia-Caballeronia-Paraburkholderia	NA	As predicted	Others	B1660_Burkholderia-Caballeronia-Paraburkholderia
AY622262.1.1451	0.000750279	0.032	0.0251855	0.00880679	0.0698779	Bacteria	Proteobacteria	Gammaproteobacteria	Betaproteobacteriales	Burkholderiaceae	Acidovorax	NA	As predicted	Others	B507_Acidovorax
AY873982.1.1450	1.82297e-05	0.008	0.000619118	1.19943e-05	0.0310047	Bacteria	Proteobacteria	Alphaproteobacteria	Caulobacterales	Caulobacteraceae	Brevundimonas	NA	As predicted	Others	B1714_Brevundimonas
CDAR01000007.250.1752	0.000142842	0.024	0.0048416	0.000588855	0.038621	Bacteria	Actinobacteria	Actinobacteria	Micrococcales	Microbacteriaceae	Microbacterium	NA	As predicted	Others	B412_Microbacterium
CP001958.687295.688798	2.10088e-05	0.016	0.000713471	1.58371e-05	0.031184	Bacteria	Actinobacteria	Actinobacteria	Corynebacteriales	Segniliparaceae	Segniliparus	Segniliparus rotundus DSM 44985	As predicted	Others	B314_Segniliparus
CP020612.1166313.1167775	5.72144e-06	0.008	0.000194351	1.2138e-06	0.0301913	Bacteria	Proteobacteria	Alphaproteobacteria	Rhodobacterales	Rhodobacteraceae	Paracoccus	NA	As predicted	Others	B4641_Paracoccus
CU917641.1.1360	2.88827e-05	0.016	0.00098075	2.94485e-05	0.031689	Bacteria	Bacteroidetes	Bacteroidia	Bacteroidales	Dysgonomonadaceae	Dysgonomonas	NA	As predicted	Others	B3823_Dysgonomonas
CU925368.1.1380	1.22128e-05	0.008	0.000414811	5.45285e-06	0.0306148	Bacteria	Proteobacteria	Deltaproteobacteria	Syntrophobacterales	Syntrophaceae	Syntrophus	uncultured delta proteobacterium	As predicted	Others	B3538_Syntrophus
DD361258.4.1529	0.000275307	0.008	0.00931175	0.0018265	0.0460571	Bacteria	Proteobacteria	Gammaproteobacteria	Pseudomonadales	Pseudomonadaceae	Pseudomonas	NA	As predicted	Others	B1074_Pseudomonas
DQ234206.1.1532	0.000126661	0.016	0.00429425	0.000474897	0.0376729	Bacteria	Proteobacteria	Gammaproteobacteria	Pseudomonadales	Pseudomonadaceae	Pseudomonas	NA	As predicted	Others	B626_Pseudomonas
DQ450806.1.1322	2.24176e-05	0.008	0.000761297	1.79792e-05	0.0312746	Bacteria	Nitrospirae	Thermodesulfovibrionia	uncultured	uncultured prokaryote	uncultured prokaryote	uncultured prokaryote	As predicted	Others	B921_uncultured prokaryote
DQ984587.1.1502	0.000193626	0.008	0.00655756	0.00100444	0.041535	Bacteria	Proteobacteria	Gammaproteobacteria	Xanthomonadales	Rhodanobacteraceae	Luteibacter	NA	As predicted	Others	B1288_Luteibacter
EF019967.1.1344	4.34267e-06	0.008	0.000147519	7.01407e-07	0.0301009	Bacteria	Actinobacteria	Acidimicrobiia	Microtrichales	uncultured	uncultured Iamiaceae bacterium	uncultured Iamiaceae bacterium	As predicted	Others	B238_uncultured Iamiaceae bacterium
EF467848.1.1450	4.00364e-05	0.008	0.00135925	5.53274e-05	0.0323975	Bacteria	Proteobacteria	Alphaproteobacteria	Sphingomonadales	Sphingomonadaceae	Sphingomonas	Sphingomonas polyaromaticivorans	As predicted	Others	B147_Sphingomonas
EF515204.1.1377	3.17858e-06	0.008	0.000107977	3.7674e-07	0.0300245	Bacteria	Armatimonadetes	Chthonomonadetes	Chthonomonadales	uncultured bacterium SJA-22	uncultured bacterium SJA-22	uncultured bacterium SJA-22	As predicted	Others	B605_uncultured bacterium SJA-22
EF515912.1.1483	0.00102897	0.056	0.0343881	0.0138792	0.0826617	Bacteria	Planctomycetes	BD7-11	uncultured bacterium	uncultured bacterium	uncultured bacterium	uncultured bacterium	As predicted	Others	B735_uncultured bacterium
EF516891.1.1469	1.06255e-05	0.008	0.000360907	4.14172e-06	0.0305115	Bacteria	Proteobacteria	Gammaproteobacteria	Betaproteobacteriales	Nitrosomonadaceae	Ellin6067	NA	As predicted	Others	B2176_Ellin6067
EF516927.1.1405	0.000138519	0.008	0.0046954	0.00055747	0.0383687	Bacteria	Proteobacteria	Alphaproteobacteria	Rhizobiales	Rhizobiaceae	Allorhizobium-Neorhizobium-Pararhizobium-Rhizobium	NA	As predicted	Others	B796_Allorhizobium-Neorhizobium-Pararhizobium-Rhizobium
EF562565.1.1496	6.51401e-06	0.008	0.000221271	1.57064e-06	0.0302432	Bacteria	Proteobacteria	Deltaproteobacteria	Desulfovibrionales	Desulfovibrionaceae	Desulfovibrio	NA	As predicted	Others	B2886_Desulfovibrio
EF688210.1.1437	1.12088e-05	0.008	0.000380717	4.60314e-06	0.0305495	Bacteria	Chloroflexi	Anaerolineae	Anaerolineales	Anaerolineaceae	Anaerolinea	uncultured Chloroflexi bacterium	As predicted	Others	B51_Anaerolinea
EU133399.1.1323	3.71396e-05	0.008	0.00126096	4.78859e-05	0.0322142	Bacteria	Proteobacteria	Alphaproteobacteria	Rhizobiales	Xanthobacteraceae	Bradyrhizobium	NA	As predicted	Others	B143_Bradyrhizobium
EU196771.1.1211	0.000414725	0.008	0.0139962	0.00355803	0.0534151	Bacteria	Proteobacteria	Gammaproteobacteria	Pseudomonadales	Pseudomonadaceae	Pseudomonas	NA	As predicted	Others	B464_Pseudomonas
EU239148.1.1244	0.000220174	0.008	0.00745354	0.00125273	0.0430253	Bacteria	Proteobacteria	Alphaproteobacteria	Rhizobiales	Rhizobiaceae	Allorhizobium-Neorhizobium-Pararhizobium-Rhizobium	NA	As predicted	Others	B111_Allorhizobium-Neorhizobium-Pararhizobium-Rhizobium
EU239162.1.1272	0.000107072	0.008	0.00363124	0.000350381	0.036511	Bacteria	Proteobacteria	Gammaproteobacteria	Xanthomonadales	Xanthomonadaceae	Stenotrophomonas	NA	As predicted	Others	B36_Stenotrophomonas
EU239171.1.1233	2.437e-05	0.008	0.000827575	2.11612e-05	0.0314	Bacteria	Bacteroidetes	Bacteroidia	Flavobacteriales	Flavobacteriaceae	Flavobacterium	NA	As predicted	Others	B6356_Flavobacterium
EU276508.1.1484	3.8143e-06	0.008	0.000129571	5.41742e-07	0.0300663	Bacteria	Acidobacteria	Subgroup 17	uncultured prokaryote	uncultured prokaryote	uncultured prokaryote	uncultured prokaryote	As predicted	Others	B850_uncultured prokaryote
EU289510.1.1481	3.04665e-05	0.008	0.0010345	3.26609e-05	0.0317901	Bacteria	Planctomycetes	Planctomycetacia	Isosphaerales	Isosphaeraceae	Singulisphaera	NA	As predicted	Others	B702_Singulisphaera
EU307087.1.1523	6.51401e-06	0.008	0.000221271	1.57064e-06	0.0302432	Bacteria	Firmicutes	Negativicutes	Selenomonadales	Veillonellaceae	Sporomusa	NA	As predicted	Others	B6987_Sporomusa
EU375092.1.1230	8.70357e-06	0.008	0.000295637	2.79057e-06	0.0303862	Bacteria	Actinobacteria	Actinobacteria	Corynebacteriales	Nocardiaceae	Rhodococcus	NA	As predicted	Others	B3374_Rhodococcus
EU469062.1.1325	3.66383e-05	0.008	0.00124395	4.66487e-05	0.0321825	Bacteria	Firmicutes	Clostridia	Clostridiales	Ruminococcaceae	Ruminococcaceae UCG-005	NA	As predicted	Others	B11399_Ruminococcaceae UCG-005
EU472782.1.1399	0.000130551	0.008	0.00442586	0.000501406	0.0379018	Bacteria	Proteobacteria	Gammaproteobacteria	Enterobacteriales	Enterobacteriaceae	Escherichia-Shigella	NA	As predicted	Others	B743_Escherichia-Shigella
EU528210.1.1380	4.45001e-06	0.008	0.000151165	7.36335e-07	0.030108	Bacteria	Verrucomicrobia	Verrucomicrobiae	Pedosphaerales	Pedosphaeraceae	ADurb.Bin063-1	NA	As predicted	Others	B185_ADurb.Bin063-1
EU539728.1.1395	0.000369091	0.024	0.0124652	0.00295298	0.0510495	Bacteria	Proteobacteria	Gammaproteobacteria	Pseudomonadales	Pseudomonadaceae	Pseudomonas	NA	As predicted	Others	B260_Pseudomonas
EU549833.1.1428	1.78185e-05	0.008	0.000605157	1.14693e-05	0.0309782	Bacteria	Proteobacteria	Gammaproteobacteria	Betaproteobacteriales	Burkholderiaceae	Herbaspirillum	NA	As predicted	Others	B342_Herbaspirillum
EU705080.1.1286	7.05581e-06	0.008	0.000239673	1.84059e-06	0.0302786	Bacteria	Proteobacteria	Gammaproteobacteria	Betaproteobacteriales	Burkholderiaceae	NA	NA	As predicted	Others	B7883_f_Burkholderiaceae
EU705953.1.1237	0.000774131	0.04	0.0259764	0.00922066	0.0709985	Bacteria	Proteobacteria	Gammaproteobacteria	Betaproteobacteriales	Burkholderiaceae	Ralstonia	NA	As predicted	Others	B210_Ralstonia
EU771969.1.1362	1.82799e-05	0.008	0.000620823	1.20592e-05	0.031008	Bacteria	Firmicutes	Clostridia	Clostridiales	Peptostreptococcaceae	Peptoclostridium	uncultured organism	As predicted	Others	B12592_Peptoclostridium
EU786123.1.1486	2.61538e-05	0.008	0.000888127	2.42826e-05	0.0315144	Bacteria	Chloroflexi	Chloroflexia	Thermomicrobiales	JG30-KF-CM45	NA	NA	As predicted	Others	B9034_f_JG30-KF-CM45
EU808403.1.1305	5.01815e-05	0.032	0.0017034	8.52137e-05	0.0330354	Bacteria	Actinobacteria	Actinobacteria	Corynebacteriales	Corynebacteriaceae	Lawsonella	NA	As predicted	Others	B1388_Lawsonella
EU978819.1.1276	0.0010754	0.016	0.0359132	0.0147677	0.0847326	Bacteria	Proteobacteria	Gammaproteobacteria	Betaproteobacteriales	Burkholderiaceae	Massilia	NA	As predicted	Others	B201_Massilia
FJ152695.1.1482	8.22595e-05	0.008	0.00279086	0.000215812	0.0350149	Bacteria	Actinobacteria	Actinobacteria	Streptosporangiales	Thermomonosporaceae	Actinomadura	NA	As predicted	Others	B1587_Actinomadura
FJ152838.1.1442	0.000253639	0.008	0.00858183	0.00159224	0.0448751	Bacteria	Proteobacteria	Alphaproteobacteria	Sphingomonadales	Sphingomonadaceae	Sphingomonas	NA	As predicted	Others	B4441_Sphingomonas
FJ193979.1.1457	6.35165e-05	0.008	0.0021556	0.000133119	0.0338649	Bacteria	Proteobacteria	Gammaproteobacteria	Pseudomonadales	Moraxellaceae	Acinetobacter	NA	As predicted	Others	B717_Acinetobacter
FJ348013.1.1251	0.000247751	0.032	0.0083834	0.00153049	0.0445518	Bacteria	Actinobacteria	Actinobacteria	Micrococcales	Microbacteriaceae	Microbacterium	NA	As predicted	Others	B271_Microbacterium
FJ484658.1.1305	0.00045179	0.024	0.015238	0.00407296	0.0553099	Bacteria	Firmicutes	Clostridia	Clostridiales	Clostridiaceae 1	Clostridium sensu stricto 8	uncultured Firmicutes bacterium	As predicted	Others	B187_Clostridium sensu stricto 8
FJ542833.1.1492	8.56575e-06	0.008	0.000290956	2.70371e-06	0.0303773	Bacteria	Verrucomicrobia	Verrucomicrobiae	Chthoniobacterales	Terrimicrobiaceae	Terrimicrobium	uncultured Verrucomicrobiales bacterium	As predicted	Others	B2575_Terrimicrobium
FJ562147.1.1229	2.2799e-05	0.008	0.000774247	1.85815e-05	0.0312991	Bacteria	Proteobacteria	Alphaproteobacteria	Rhizobiales	Rhizobiaceae	Allorhizobium-Neorhizobium-Pararhizobium-Rhizobium	NA	As predicted	Others	B299_Allorhizobium-Neorhizobium-Pararhizobium-Rhizobium
FJ562181.1.1201	0.000101269	0.016	0.00343476	0.000316502	0.0361636	Bacteria	Proteobacteria	Alphaproteobacteria	Caulobacterales	Caulobacteraceae	Brevundimonas	NA	As predicted	Others	B494_Brevundimonas
FJ577648.1.1421	5.13945e-05	0.008	0.00174454	8.91747e-05	0.0331113	Bacteria	Proteobacteria	Gammaproteobacteria	Pseudomonadales	Pseudomonadaceae	Pseudomonas	NA	As predicted	Others	B42_Pseudomonas
FJ643471.1.1302	5.23077e-05	0.008	0.00177551	9.22101e-05	0.0331683	Bacteria	Proteobacteria	Gammaproteobacteria	Pseudomonadales	Pseudomonadaceae	Pseudomonas	NA	As predicted	Others	B1151_Pseudomonas
FJ772050.1.1297	0.00301136	0.136	0.0975273	0.0569133	0.162141	Bacteria	Proteobacteria	Gammaproteobacteria	Betaproteobacteriales	Burkholderiaceae	Burkholderia-Caballeronia-Paraburkholderia	NA	As predicted	Others	B1138_Burkholderia-Caballeronia-Paraburkholderia
FJ849597.1.1459	3.80679e-05	0.008	0.00129246	5.02165e-05	0.032273	Bacteria	Proteobacteria	Gammaproteobacteria	Betaproteobacteriales	Burkholderiaceae	Verticia	NA	As predicted	Others	B949_Verticia
FJ894331.1.1322	1.73707e-06	0.008	5.901e-05	1.12876e-07	0.0299298	Bacteria	Chloroflexi	Chloroflexia	Thermomicrobiales	JG30-KF-CM45	uncultured bacterium	uncultured bacterium	As predicted	Others	B3341_uncultured bacterium
FJ936864.1.1472	1.68132e-05	0.008	0.000571024	1.02334e-05	0.0309132	Bacteria	Firmicutes	Clostridia	Clostridiales	Ruminococcaceae	NA	NA	As predicted	Others	B3517_f_Ruminococcaceae
FN421742.1.1360	8.99489e-05	0.008	0.00305136	0.000254588	0.0354816	Bacteria	Proteobacteria	Alphaproteobacteria	Sphingomonadales	Sphingomonadaceae	Sphingomonas	NA	As predicted	Others	B1797_Sphingomonas
FN421888.1.1388	4.21844e-06	0.008	0.000143299	6.62032e-07	0.0300928	Bacteria	Bacteroidetes	Bacteroidia	Cytophagales	Hymenobacteraceae	Hymenobacter	NA	As predicted	Others	B15818_Hymenobacter
FN543695.1.1250	0.000168849	0.008	0.00572072	0.000791311	0.0401244	Bacteria	Proteobacteria	Gammaproteobacteria	Betaproteobacteriales	Burkholderiaceae	Burkholderia-Caballeronia-Paraburkholderia	NA	As predicted	Others	B663_Burkholderia-Caballeronia-Paraburkholderia
FN543721.1.1250	0.000172956	0.008	0.00585947	0.000825323	0.0403596	Bacteria	Proteobacteria	Gammaproteobacteria	Betaproteobacteriales	Burkholderiaceae	Burkholderia-Caballeronia-Paraburkholderia	NA	As predicted	Others	B2678_Burkholderia-Caballeronia-Paraburkholderia
FOUX01000012.127.1667	1.28486e-05	0.008	0.000436404	6.02718e-06	0.0306562	Bacteria	Bacteroidetes	Bacteroidia	Chitinophagales	Chitinophagaceae	Chitinophaga	Chitinophaga sp. YR627	As predicted	Others	B476_Chitinophaga
FPLS01008338.8.1471	1.39257e-05	0.008	0.000472979	7.06368e-06	0.0307261	Bacteria	Proteobacteria	Alphaproteobacteria	Rhizobiales	Hyphomicrobiaceae	Pedomicrobium	NA	As predicted	Others	B11771_Pedomicrobium
FPLS01020346.21.1554	1.47645e-05	0.008	0.000501462	7.92603e-06	0.0307805	Bacteria	Proteobacteria	Deltaproteobacteria	Myxococcales	Polyangiaceae	NA	NA	As predicted	Others	B3975_f_Polyangiaceae
FPLS01043718.12.1514	6.99287e-06	0.008	0.000237535	1.80815e-06	0.0302745	Bacteria	Actinobacteria	Acidimicrobiia	uncultured	metagenome	metagenome	metagenome	As predicted	Others	B1996_metagenome
FPLS01058390.16.1273	1.01715e-05	0.008	0.000345488	3.79908e-06	0.030482	Bacteria	Proteobacteria	Alphaproteobacteria	Caulobacterales	Caulobacteraceae	uncultured	uncultured alpha proteobacterium	As predicted	Others	B4072_uncultured
FR774629.1.1348	0.000153183	0.008	0.00519123	0.000666604	0.0392217	Bacteria	Proteobacteria	Alphaproteobacteria	Rhizobiales	Rhizobiaceae	Allorhizobium-Neorhizobium-Pararhizobium-Rhizobium	NA	As predicted	Others	B487_Allorhizobium-Neorhizobium-Pararhizobium-Rhizobium
FR853411.1.1501	0.000299253	0.008	0.0101178	0.00209752	0.0473502	Bacteria	Proteobacteria	Gammaproteobacteria	Pseudomonadales	Moraxellaceae	Acinetobacter	NA	As predicted	Others	B461_Acinetobacter
GASZ01001652.185.1608	0.00707301	0.24	0.214946	0.152007	0.294883	Bacteria	Proteobacteria	Alphaproteobacteria	Rhizobiales	Rhizobiaceae	NA	NA	As predicted	Others	B8_f_Rhizobiaceae
GEUY01021354.2.1377	5.37731e-06	0.008	0.000182662	1.07299e-06	0.0301688	Bacteria	Deinococcus-Thermus	Deinococci	Deinococcales	Deinococcaceae	Deinococcus	NA	As predicted	Others	B265_Deinococcus
GQ260079.1.1482	4.87912e-05	0.008	0.00165624	8.07736e-05	0.0329483	Bacteria	Actinobacteria	Actinobacteria	Kineosporiales	Kineosporiaceae	Kineococcus	NA	As predicted	Others	B222_Kineococcus
GQ284456.1.1450	0.00037134	0.048	0.0125407	0.002982	0.051167	Bacteria	Actinobacteria	Actinobacteria	Micrococcales	Microbacteriaceae	Microbacterium	NA	As predicted	Others	B904_Microbacterium
GQ358914.1.1502	0.000450273	0.008	0.0151873	0.0040515	0.0552328	Bacteria	Proteobacteria	Gammaproteobacteria	Enterobacteriales	Enterobacteriaceae	Escherichia-Shigella	NA	As predicted	Others	B437_Escherichia-Shigella
GQ369124.1.1372	2.82366e-05	0.008	0.000958822	2.81831e-05	0.0316477	Bacteria	Bacteroidetes	Bacteroidia	Chitinophagales	Chitinophagaceae	Chitinophaga	NA	As predicted	Others	B100_Chitinophaga
GQ379614.1.1202	9.00548e-05	0.024	0.00305495	0.000255141	0.035488	Bacteria	Proteobacteria	Alphaproteobacteria	Caulobacterales	Caulobacteraceae	Caulobacter	NA	As predicted	Others	B289_Caulobacter
GQ871730.1.1506	4.2967e-05	0.008	0.00145867	6.33561e-05	0.0325824	Bacteria	Proteobacteria	Gammaproteobacteria	Pseudomonadales	Pseudomonadaceae	Pseudomonas	NA	As predicted	Others	B1556_Pseudomonas
GU130120.1.1479	3.47212e-05	0.008	0.00117889	4.20561e-05	0.0320608	Bacteria	Actinobacteria	Actinobacteria	Micromonosporales	Micromonosporaceae	Actinoplanes	NA	As predicted	Others	B11438_Actinoplanes
GU224289.1.1395	6.92671e-05	0.008	0.00235054	0.000156644	0.0342197	Bacteria	Proteobacteria	Alphaproteobacteria	Rhizobiales	Rhizobiaceae	Allorhizobium-Neorhizobium-Pararhizobium-Rhizobium	NA	As predicted	Others	B266_Allorhizobium-Neorhizobium-Pararhizobium-Rhizobium
GU293222.1.1478	0.00023959	0.008	0.00810831	0.00144629	0.0441022	Bacteria	Proteobacteria	Gammaproteobacteria	Pseudomonadales	Moraxellaceae	Acinetobacter	NA	As predicted	Others	B3759_Acinetobacter
GU325690.1.1205	0.00145862	0.056	0.0484151	0.0224469	0.101312	Bacteria	Proteobacteria	Gammaproteobacteria	Pseudomonadales	Pseudomonadaceae	Pseudomonas	NA	As predicted	Others	B20_Pseudomonas
GU363530.1.1433	0.000244427	0.008	0.00827138	0.001496	0.0443689	Bacteria	Proteobacteria	Gammaproteobacteria	Betaproteobacteriales	Burkholderiaceae	Pandoraea	NA	As predicted	Others	B797_Pandoraea
GU366037.1.1209	2.78514e-05	0.008	0.000945748	2.74411e-05	0.0316231	Bacteria	Firmicutes	Bacilli	Lactobacillales	Lactobacillaceae	Lactobacillus	NA	As predicted	Others	B9644_Lactobacillus
GU559752.1.1375	3.97661e-05	0.016	0.00135008	5.46121e-05	0.0323804	Bacteria	Firmicutes	Clostridia	Clostridiales	Clostridiaceae 1	Clostridium sensu stricto 10	Clostridium sp. E14	As predicted	Others	B1610_Clostridium sensu stricto 10
GU814629.1.1332	0.000663453	0.016	0.0223018	0.007339	0.0657501	Bacteria	Proteobacteria	Gammaproteobacteria	Pseudomonadales	Pseudomonadaceae	Pseudomonas	NA	As predicted	Others	B1232_Pseudomonas
HAAB01020512.1.1254	3.99735e-05	0.008	0.00135711	5.51605e-05	0.0323935	Bacteria	Proteobacteria	Gammaproteobacteria	Betaproteobacteriales	Burkholderiaceae	Massilia	NA	As predicted	Others	B603_Massilia
HAAC01027432.1.1206	0.00108934	0.032	0.0363705	0.0150364	0.0853513	Bacteria	Proteobacteria	Gammaproteobacteria	Pseudomonadales	Moraxellaceae	Enhydrobacter	NA	As predicted	Others	B826_Enhydrobacter
HE582888.1.1283	5.79121e-05	0.008	0.00196557	0.000111831	0.0335175	Bacteria	Proteobacteria	Gammaproteobacteria	Betaproteobacteriales	Rhodocyclaceae	Azospira	NA	As predicted	Others	B393_Azospira
HE589856.1.1438	2.49704e-05	0.008	0.000847955	2.2189e-05	0.0314386	Bacteria	Firmicutes	Clostridia	Clostridiales	Clostridiaceae 1	Clostridium sensu stricto 1	NA	As predicted	Others	B5027_Clostridium sensu stricto 1
HE818674.1.1466	0.00023707	0.016	0.00802334	0.00142062	0.043963	Bacteria	Proteobacteria	Alphaproteobacteria	Rhizobiales	Xanthobacteraceae	NA	NA	As predicted	Others	B245_f_Xanthobacteraceae
HF913576.1.1211	0.000352283	0.024	0.0119007	0.00273887	0.0501683	Bacteria	Proteobacteria	Gammaproteobacteria	Pseudomonadales	Pseudomonadaceae	Pseudomonas	NA	As predicted	Others	B269_Pseudomonas
HG423547.1.1346	2.06277e-05	0.008	0.000700533	1.528e-05	0.0311594	Bacteria	Proteobacteria	Gammaproteobacteria	Xanthomonadales	Rhodanobacteraceae	NA	NA	As predicted	Others	B9065_f_Rhodanobacteraceae
HG423551.1.1342	5.13945e-05	0.008	0.00174454	8.91747e-05	0.0331113	Bacteria	Proteobacteria	Gammaproteobacteria	Xanthomonadales	Rhodanobacteraceae	Luteibacter	NA	As predicted	Others	B48_Luteibacter
HG424717.1.1228	1.84358e-05	0.008	0.000626115	1.22616e-05	0.031018	Bacteria	Actinobacteria	Actinobacteria	Corynebacteriales	Mycobacteriaceae	Mycobacterium	NA	As predicted	Others	B137_Mycobacterium
HG942166.1.1208	3.10977e-05	0.008	0.00105593	3.39845e-05	0.0318303	Bacteria	Proteobacteria	Gammaproteobacteria	Betaproteobacteriales	Burkholderiaceae	NA	NA	As predicted	Others	B5665_f_Burkholderiaceae
HM069056.1.1479	0.000151871	0.008	0.00514688	0.000656536	0.0391457	Bacteria	Proteobacteria	Gammaproteobacteria	Betaproteobacteriales	Burkholderiaceae	NA	NA	As predicted	Others	B2787_f_Burkholderiaceae
HM273329.1.1360	9.00306e-05	0.016	0.00305413	0.000255015	0.0354865	Bacteria	Bacteroidetes	Bacteroidia	Sphingobacteriales	Sphingobacteriaceae	Sphingobacterium	NA	As predicted	Others	B127_Sphingobacterium
HM277628.1.1335	4.45001e-06	0.008	0.000151165	7.36335e-07	0.030108	Bacteria	Actinobacteria	Actinobacteria	Propionibacteriales	Nocardioidaceae	Nocardioides	NA	As predicted	Others	B4542_Nocardioides
HM302618.1.1306	5.04807e-05	0.008	0.00171355	8.61831e-05	0.0330541	Bacteria	Proteobacteria	Alphaproteobacteria	Sphingomonadales	Sphingomonadaceae	Sphingomonas	NA	As predicted	Others	B135_Sphingomonas
HM335571.1.1366	0.000110924	0.016	0.00376164	0.000373646	0.0367407	Bacteria	Proteobacteria	Gammaproteobacteria	Xanthomonadales	Rhodanobacteraceae	Rhodanobacter	NA	As predicted	Others	B58_Rhodanobacter
HM339173.1.1358	7.59222e-06	0.008	0.000257892	2.12858e-06	0.0303137	Bacteria	Bacteroidetes	Bacteroidia	Bacteroidales	Prevotellaceae	Alloprevotella	uncultured Prevotellaceae bacterium	As predicted	Others	B14625_Alloprevotella
HM445484.1.1352	1.53721e-05	0.008	0.000522091	8.58057e-06	0.0308199	Bacteria	Cyanobacteria	Melainabacteria	Obscuribacterales	uncultured bacterium	uncultured bacterium	uncultured bacterium	As predicted	Others	B12657_uncultured bacterium
HM845181.1.1377	0.000297881	0.024	0.0100717	0.00208167	0.0472765	Bacteria	Firmicutes	Bacilli	Bacillales	Paenibacillaceae	Paenibacillus	NA	As predicted	Others	B329_Paenibacillus
HQ166634.1.1476	8.26431e-06	0.008	0.000280718	2.51842e-06	0.0303576	Bacteria	Proteobacteria	Gammaproteobacteria	Betaproteobacteriales	Nitrosomonadaceae	Ellin6067	NA	As predicted	Others	B325_Ellin6067
HQ219976.1.1451	3.48509e-05	0.008	0.00118329	4.23598e-05	0.0320691	Bacteria	Proteobacteria	Gammaproteobacteria	Xanthomonadales	Xanthomonadaceae	Stenotrophomonas	Stenotrophomonas chelatiphaga	As predicted	Others	B827_Stenotrophomonas
HQ220047.1.1445	0.000814449	0.064	0.0273117	0.00992984	0.0728804	Bacteria	Actinobacteria	Actinobacteria	Micrococcales	Microbacteriaceae	Microbacterium	NA	As predicted	Others	B863_Microbacterium
HQ377322.1.1290	1.335e-05	0.008	0.000453431	6.49976e-06	0.0306887	Bacteria	Bacteroidetes	Bacteroidia	Flavobacteriales	Weeksellaceae	Chryseobacterium	NA	As predicted	Others	B478_Chryseobacterium
HQ597109.1.1515	8.68534e-06	0.008	0.000295018	2.77901e-06	0.0303851	Bacteria	Acidobacteria	Blastocatellia (Subgroup 4)	Pyrinomonadales	Pyrinomonadaceae	RB41	NA	As predicted	Others	B322_RB41
HQ670753.1.1420	3.36264e-05	0.008	0.00114174	3.95329e-05	0.0319913	Bacteria	Proteobacteria	Gammaproteobacteria	Betaproteobacteriales	Burkholderiaceae	Achromobacter	NA	As predicted	Others	B930_Achromobacter
HQ698287.1.1232	0.000950092	0.048	0.0317917	0.0123955	0.0791075	Bacteria	Proteobacteria	Alphaproteobacteria	Rhizobiales	Xanthobacteraceae	Bradyrhizobium	NA	As predicted	Others	B24_Bradyrhizobium
HQ759173.1.1467	0.000892034	0.016	0.0298766	0.011326	0.076461	Bacteria	Proteobacteria	Gammaproteobacteria	Enterobacteriales	Enterobacteriaceae	Escherichia-Shigella	NA	As predicted	Others	B503_Escherichia-Shigella
JF168885.1.1356	2.73445e-05	0.008	0.000928542	2.64789e-05	0.0315906	Bacteria	Proteobacteria	Gammaproteobacteria	Betaproteobacteriales	Burkholderiaceae	NA	NA	As predicted	Others	B4443_f_Burkholderiaceae
JF202198.1.1308	6.40502e-05	0.008	0.00217369	0.000135231	0.0338979	Bacteria	Proteobacteria	Alphaproteobacteria	Rhizobiales	Xanthobacteraceae	NA	NA	As predicted	Others	B221_f_Xanthobacteraceae
JF221133.1.1384	4.45001e-06	0.008	0.000151165	7.36335e-07	0.030108	Bacteria	Firmicutes	Negativicutes	Selenomonadales	Veillonellaceae	Veillonella	NA	As predicted	Others	B11460_Veillonella
JF266532.1.1357	5.72144e-06	0.008	0.000194351	1.2138e-06	0.0301913	Bacteria	Proteobacteria	Gammaproteobacteria	Betaproteobacteriales	SC-I-84	NA	NA	As predicted	Others	B538_f_SC-I-84
JF500199.1.1443	1.90678e-05	0.008	0.000647575	1.30993e-05	0.0310588	Bacteria	Proteobacteria	Alphaproteobacteria	Acetobacterales	Acetobacteraceae	Acidocella	uncultured bacterium	As predicted	Others	B11825_Acidocella
JF681413.1.1240	0.000245243	0.008	0.00829887	0.00150444	0.0444138	Bacteria	Proteobacteria	Alphaproteobacteria	Rhizobiales	Rhizobiaceae	Allorhizobium-Neorhizobium-Pararhizobium-Rhizobium	NA	As predicted	Others	B77_Allorhizobium-Neorhizobium-Pararhizobium-Rhizobium
JF681491.1.1243	6.32766e-05	0.008	0.00214746	0.000132174	0.0338501	Bacteria	Proteobacteria	Gammaproteobacteria	Betaproteobacteriales	Burkholderiaceae	NA	NA	As predicted	Others	B515_f_Burkholderiaceae
JF701975.1.1440	5.75104e-05	0.016	0.00195195	0.000110368	0.0334925	Bacteria	Proteobacteria	Gammaproteobacteria	Pseudomonadales	Pseudomonadaceae	Pseudomonas	NA	As predicted	Others	B933_Pseudomonas
JF710262.1.1491	6.35716e-06	0.008	0.000215943	1.49642e-06	0.0302329	Bacteria	Bacteroidetes	Bacteroidia	Chitinophagales	Chitinophagaceae	Chitinophaga	NA	As predicted	Others	B203_Chitinophaga
JF958162.1.1368	0.000189738	0.008	0.00642629	0.000969768	0.041315	Bacteria	Proteobacteria	Gammaproteobacteria	Betaproteobacteriales	Burkholderiaceae	Burkholderia-Caballeronia-Paraburkholderia	NA	As predicted	Others	B4239_Burkholderia-Caballeronia-Paraburkholderia
JN089715.1.1229	0.000167968	0.016	0.00569095	0.000784083	0.0400738	Bacteria	Proteobacteria	Alphaproteobacteria	Rhizobiales	Rhizobiaceae	Allorhizobium-Neorhizobium-Pararhizobium-Rhizobium	NA	As predicted	Others	B72_Allorhizobium-Neorhizobium-Pararhizobium-Rhizobium
JN245633.1.1494	0.000639351	0.024	0.0214998	0.0069432	0.0645898	Bacteria	Proteobacteria	Gammaproteobacteria	Betaproteobacteriales	Burkholderiaceae	Burkholderia-Caballeronia-Paraburkholderia	NA	As predicted	Others	B2452_Burkholderia-Caballeronia-Paraburkholderia
JN380992.1.1362	1.12088e-05	0.008	0.000380717	4.60314e-06	0.0305495	Bacteria	Proteobacteria	Gammaproteobacteria	Legionellales	Legionellaceae	Legionella	NA	As predicted	Others	B10324_Legionella
JN622122.1.1461	4.32287e-05	0.008	0.00146755	6.40971e-05	0.0325989	Bacteria	Proteobacteria	Gammaproteobacteria	Betaproteobacteriales	Burkholderiaceae	Burkholderia-Caballeronia-Paraburkholderia	NA	As predicted	Others	B5286_Burkholderia-Caballeronia-Paraburkholderia
JN797483.1.1220	8.96703e-05	0.008	0.00304192	0.000253136	0.0354647	Bacteria	Proteobacteria	Gammaproteobacteria	Enterobacteriales	Enterobacteriaceae	NA	NA	As predicted	Others	B873_f_Enterobacteriaceae
JN975188.1.1346	5.79121e-05	0.008	0.00196557	0.000111831	0.0335175	Bacteria	Firmicutes	Bacilli	Bacillales	Paenibacillaceae	Paenibacillus	NA	As predicted	Others	B5159_Paenibacillus
JQ278949.1.1207	4.45001e-06	0.008	0.000151165	7.36335e-07	0.030108	Bacteria	Bacteroidetes	Bacteroidia	Chitinophagales	Saprospiraceae	Phaeodactylibacter	uncultured Haliscomenobacter sp.	As predicted	Others	B2148_Phaeodactylibacter
JQ359082.1.1446	0.000101695	0.008	0.00344918	0.00031894	0.0361891	Bacteria	Proteobacteria	Gammaproteobacteria	Pseudomonadales	Pseudomonadaceae	Pseudomonas	NA	As predicted	Others	B1909_Pseudomonas
JQ659451.1.1348	4.55742e-05	0.008	0.00154712	7.0915e-05	0.0327465	Bacteria	Proteobacteria	Alphaproteobacteria	Sphingomonadales	Sphingomonadaceae	Sphingomonas	NA	As predicted	Others	B2208_Sphingomonas
JQ659756.1.1463	1.68737e-05	0.008	0.000573081	1.03059e-05	0.0309171	Bacteria	Bacteroidetes	Bacteroidia	Chitinophagales	Chitinophagaceae	Filimonas	Filimonas sp. R5-375	As predicted	Others	B101_Filimonas
JQ660030.1.1440	5.63932e-05	0.008	0.00191407	0.000106346	0.033423	Bacteria	Proteobacteria	Gammaproteobacteria	Enterobacteriales	Enterobacteriaceae	Pantoea	NA	As predicted	Others	B4941_Pantoea
JQ894900.1.1514	0.000117692	0.008	0.00399074	0.000415993	0.0371429	Bacteria	Proteobacteria	Gammaproteobacteria	Pseudomonadales	Pseudomonadaceae	Pseudomonas	NA	As predicted	Others	B2116_Pseudomonas
JQ957829.1.1508	1.4945e-05	0.008	0.000507592	8.11789e-06	0.0307922	Bacteria	Acidobacteria	Subgroup 6	uncultured bacterium 126	uncultured bacterium 126	uncultured bacterium 126	uncultured bacterium 126	As predicted	Others	B9674_uncultured bacterium 126
JQAK01000004.5010.6489	2.62734e-05	0.008	0.000892185	2.4499e-05	0.0315221	Bacteria	Proteobacteria	Alphaproteobacteria	Paracaedibacterales	Paracaedibacteraceae	Candidatus Paracaedibacter	NA	As predicted	Others	B1477_Candidatus Paracaedibacter
JT846164.551.2059	0.000330146	0.032	0.0111568	0.0024646	0.0489991	Bacteria	Proteobacteria	Gammaproteobacteria	Betaproteobacteriales	Burkholderiaceae	Acidovorax	NA	As predicted	Others	B566_Acidovorax
JX025755.1.1443	0.000371321	0.032	0.0125401	0.00298176	0.051166	Bacteria	Proteobacteria	Alphaproteobacteria	Rhizobiales	Xanthobacteraceae	Bradyrhizobium	NA	As predicted	Others	B32_Bradyrhizobium
JX095797.1.1248	1.62837e-05	0.008	0.000553046	9.6098e-06	0.0308789	Bacteria	Bacteroidetes	Bacteroidia	Chitinophagales	Chitinophagaceae	Asinibacterium	uncultured bacterium	As predicted	Others	B1646_Asinibacterium
JX096822.1.1207	6.51677e-05	0.008	0.00221157	0.000139701	0.033967	Bacteria	Proteobacteria	Gammaproteobacteria	Enterobacteriales	Enterobacteriaceae	NA	NA	As predicted	Others	B4386_f_Enterobacteriaceae
JX392999.1.1443	0.000127033	0.008	0.00430682	0.000477405	0.0376948	Bacteria	Proteobacteria	Gammaproteobacteria	Xanthomonadales	Xanthomonadaceae	Stenotrophomonas	NA	As predicted	Others	B328_Stenotrophomonas
JX458433.1.1240	1.52332e-05	0.008	0.000517378	8.42881e-06	0.0308109	Bacteria	Proteobacteria	Alphaproteobacteria	Acetobacterales	Acetobacteraceae	Acidiphilium	Acetobacteraceae bacterium W1.09-37	As predicted	Others	B9265_Acidiphilium
JX523905.1.1200	1.20786e-05	0.008	0.000410255	5.33524e-06	0.0306061	Bacteria	Actinobacteria	Actinobacteria	Micromonosporales	Micromonosporaceae	NA	NA	As predicted	Others	B620_f_Micromonosporaceae
JX949361.1.1344	4.00752e-05	0.008	0.00136056	5.54303e-05	0.0324	Bacteria	Proteobacteria	Alphaproteobacteria	Caulobacterales	Caulobacteraceae	Brevundimonas	NA	As predicted	Others	B3900_Brevundimonas
KC433740.1.1373	7.00729e-05	0.008	0.00237786	0.000160074	0.0342692	Bacteria	Proteobacteria	Alphaproteobacteria	Rhizobiales	Rhizobiaceae	Allorhizobium-Neorhizobium-Pararhizobium-Rhizobium	NA	As predicted	Others	B453_Allorhizobium-Neorhizobium-Pararhizobium-Rhizobium
KC478506.1.1511	3.73626e-05	0.008	0.00126853	4.84412e-05	0.0322284	Bacteria	Firmicutes	Bacilli	Lactobacillales	Lactobacillaceae	Lactobacillus	NA	As predicted	Others	B3875_Lactobacillus
KC538945.1.1342	3.09065e-05	0.016	0.00104944	3.35809e-05	0.0318181	Bacteria	Firmicutes	Bacilli	Lactobacillales	Lactobacillaceae	Lactobacillus	NA	As predicted	Others	B2837_Lactobacillus
KC545909.1.1480	0.000135793	0.024	0.00460318	0.000538024	0.0382092	Bacteria	Firmicutes	Bacilli	Lactobacillales	Streptococcaceae	Lactococcus	NA	As predicted	Others	B776_Lactococcus
KF003167.1.1421	8.9532e-06	0.008	0.000304115	2.95134e-06	0.0304025	Bacteria	Proteobacteria	Alphaproteobacteria	Rhodobacterales	Rhodobacteraceae	Paracoccus	NA	As predicted	Others	B4029_Paracoccus
KF101566.1.1361	9.25932e-05	0.008	0.00314093	0.000268545	0.0356414	Bacteria	Proteobacteria	Gammaproteobacteria	Enterobacteriales	Enterobacteriaceae	NA	NA	As predicted	Others	B3960_f_Enterobacteriaceae
KF149719.1.1323	4.94141e-05	0.008	0.00167737	8.27494e-05	0.0329874	Bacteria	Firmicutes	Bacilli	Lactobacillales	Enterococcaceae	Enterococcus	NA	As predicted	Others	B7295_Enterococcus
KF193285.1.1418	0.00031427	0.016	0.010623	0.0022736	0.0481543	Bacteria	Proteobacteria	Gammaproteobacteria	Enterobacteriales	Enterobacteriaceae	Escherichia-Shigella	NA	As predicted	Others	B902_Escherichia-Shigella
KF203178.1.1238	3.07441e-05	0.008	0.00104393	3.324e-05	0.0318078	Bacteria	Proteobacteria	Alphaproteobacteria	Sphingomonadales	Sphingomonadaceae	Sphingomonas	NA	As predicted	Others	B2818_Sphingomonas
KF408410.1.1201	0.00024904	0.016	0.00842686	0.00154394	0.0446227	Bacteria	Proteobacteria	Alphaproteobacteria	Rhizobiales	Xanthobacteraceae	Bradyrhizobium	NA	As predicted	Others	B3198_Bradyrhizobium
KF560401.1.1477	1.19423e-05	0.008	0.000405628	5.21708e-06	0.0305972	Bacteria	Proteobacteria	Alphaproteobacteria	Rhizobiales	Xanthobacteraceae	Azorhizobium	Xanthobacter sp. W27	As predicted	Others	B536_Azorhizobium
KF712589.1.1493	0.00288448	0.152	0.0936053	0.0539877	0.157457	Bacteria	Proteobacteria	Gammaproteobacteria	Betaproteobacteriales	Burkholderiaceae	Burkholderia-Caballeronia-Paraburkholderia	NA	As predicted	Others	B934_Burkholderia-Caballeronia-Paraburkholderia
KF733329.1.1428	9.16688e-05	0.008	0.00310962	0.00026363	0.0355856	Bacteria	Proteobacteria	Gammaproteobacteria	Pseudomonadales	Pseudomonadaceae	Pseudomonas	NA	As predicted	Others	B3619_Pseudomonas
KF737383.1.1445	0.000147961	0.008	0.00501467	0.000626873	0.0389188	Bacteria	Proteobacteria	Gammaproteobacteria	Xanthomonadales	Xanthomonadaceae	Stenotrophomonas	NA	As predicted	Others	B481_Stenotrophomonas
KF803553.1.1387	0.000196132	0.024	0.00664219	0.00102703	0.0416767	Bacteria	Firmicutes	Bacilli	Lactobacillales	Streptococcaceae	Lactococcus	NA	As predicted	Others	B448_Lactococcus
KF939483.1.1429	1.78e-05	0.008	0.000604531	1.1446e-05	0.030977	Bacteria	Proteobacteria	Deltaproteobacteria	Desulfovibrionales	Desulfovibrionaceae	Desulfovibrio	NA	As predicted	Others	B1690_Desulfovibrio
KF956463.1.1412	3.8143e-06	0.008	0.000129571	5.41742e-07	0.0300663	Bacteria	Chloroflexi	OLB14	NA	NA	NA	NA	As predicted	Others	B1311_o_NA
KF977148.1.1210	0.000122804	0.016	0.00416375	0.000449184	0.0374454	Bacteria	Proteobacteria	Gammaproteobacteria	Pseudomonadales	Pseudomonadaceae	Pseudomonas	NA	As predicted	Others	B645_Pseudomonas
KJ194953.1.1275	5.72144e-05	0.008	0.00194191	0.000109296	0.0334741	Bacteria	Proteobacteria	Alphaproteobacteria	Rhizobiales	Rhizobiaceae	Ciceribacter	Ensifer adhaerens	As predicted	Others	B141_Ciceribacter
KJ200413.1.1428	0.000114621	0.016	0.00388679	0.000396548	0.0369606	Bacteria	Proteobacteria	Gammaproteobacteria	Betaproteobacteriales	Burkholderiaceae	Herbaspirillum	NA	As predicted	Others	B18_Herbaspirillum
KJ207213.1.1492	1.20786e-05	0.008	0.000410255	5.33524e-06	0.0306061	Bacteria	Acidobacteria	Acidobacteriia	Acidobacteriales	Acidobacteriaceae (Subgroup 1)	uncultured	Acidobacterium sp. pan6	As predicted	Others	B654_uncultured
KJ410550.1.1339	1.5013e-05	0.016	0.000509899	8.19069e-06	0.0307966	Bacteria	Acidobacteria	Acidobacteriia	Subgroup 2	uncultured eubacterium WD264	uncultured eubacterium WD264	uncultured eubacterium WD264	As predicted	Others	B1643_uncultured eubacterium WD264
KJ572273.1.1397	1.12088e-05	0.008	0.000380717	4.60314e-06	0.0305495	Bacteria	Proteobacteria	Alphaproteobacteria	Rhodobacterales	Rhodobacteraceae	Paracoccus	NA	As predicted	Others	B2608_Paracoccus
KJ572396.1.1450	2.13265e-05	0.008	0.000724259	1.63089e-05	0.0312044	Bacteria	Bacteroidetes	Bacteroidia	Chitinophagales	Chitinophagaceae	Filimonas	Filimonas endophytica	As predicted	Others	B308_Filimonas
KJ601761.1.1362	0.000102964	0.008	0.00349214	0.000326248	0.0362652	Bacteria	Proteobacteria	Alphaproteobacteria	Sphingomonadales	Sphingomonadaceae	Sphingomonas	NA	As predicted	Others	B43_Sphingomonas
KM089833.1.1477	2.95921e-05	0.008	0.00100483	3.08681e-05	0.0317343	Bacteria	Bacteroidetes	Bacteroidia	Flavobacteriales	Flavobacteriaceae	Flavobacterium	NA	As predicted	Others	B200_Flavobacterium
KM187377.1.1384	6.18993e-05	0.008	0.00210077	0.000126807	0.0337648	Bacteria	Actinobacteria	Actinobacteria	Micrococcales	Beutenbergiaceae	Salana	NA	As predicted	Others	B7578_Salana
KM205539.1.1438	9.80605e-05	0.016	0.0033261	0.000298383	0.0359709	Bacteria	Firmicutes	Clostridia	Clostridiales	Clostridiaceae 1	Clostridium sensu stricto 3	NA	As predicted	Others	B1017_Clostridium sensu stricto 3
KM253192.1.1336	0.000107408	0.008	0.00364262	0.000352388	0.036531	Bacteria	Proteobacteria	Alphaproteobacteria	Sphingomonadales	Sphingomonadaceae	Sphingomonas	NA	As predicted	Others	B86_Sphingomonas
KM253212.1.1452	0.00297673	0.16	0.0964584	0.0561136	0.160867	Bacteria	Proteobacteria	Gammaproteobacteria	Betaproteobacteriales	Burkholderiaceae	Burkholderia-Caballeronia-Paraburkholderia	NA	As predicted	Others	B840_Burkholderia-Caballeronia-Paraburkholderia
KM882764.1.1341	0.00291639	0.096	0.0945933	0.0547224	0.158639	Bacteria	Proteobacteria	Gammaproteobacteria	Betaproteobacteriales	Burkholderiaceae	Burkholderia-Caballeronia-Paraburkholderia	NA	As predicted	Others	B1202_Burkholderia-Caballeronia-Paraburkholderia
KM974662.1.1462	1.77152e-05	0.008	0.00060165	1.13391e-05	0.0309715	Bacteria	Chloroflexi	Chloroflexia	Thermomicrobiales	JG30-KF-CM45	Paraburkholderia tropica	Paraburkholderia tropica	As predicted	Others	B354_Paraburkholderia tropica
KP152642.1.1343	6.30247e-05	0.008	0.00213892	0.000131185	0.0338345	Bacteria	Proteobacteria	Alphaproteobacteria	Rhizobiales	Rhizobiaceae	Allorhizobium-Neorhizobium-Pararhizobium-Rhizobium	NA	As predicted	Others	B366_Allorhizobium-Neorhizobium-Pararhizobium-Rhizobium
KP325102.1.1378	9.95067e-05	0.016	0.00337508	0.000306495	0.0360578	Bacteria	Proteobacteria	Gammaproteobacteria	Pseudomonadales	Pseudomonadaceae	Pseudomonas	NA	As predicted	Others	B737_Pseudomonas
KP409886.1.1221	0.000399623	0.016	0.0134898	0.00335411	0.0526364	Bacteria	Proteobacteria	Gammaproteobacteria	Pseudomonadales	Pseudomonadaceae	Pseudomonas	NA	As predicted	Others	B254_Pseudomonas
KP757644.1.1399	3.49577e-05	0.008	0.00118692	4.26107e-05	0.0320758	Bacteria	Proteobacteria	Gammaproteobacteria	Xanthomonadales	Xanthomonadaceae	Pseudoxanthomonas	NA	As predicted	Others	B191_Pseudoxanthomonas
KP875414.1.1282	0.000157864	0.016	0.00534947	0.000703013	0.0394923	Bacteria	Bacteroidetes	Bacteroidia	Flavobacteriales	Weeksellaceae	Chryseobacterium	NA	As predicted	Others	B975_Chryseobacterium
KR076432.1.1216	0.00600644	0.16	0.185592	0.127184	0.262748	Bacteria	Proteobacteria	Gammaproteobacteria	Betaproteobacteriales	Burkholderiaceae	Burkholderia-Caballeronia-Paraburkholderia	NA	As predicted	Others	B576_Burkholderia-Caballeronia-Paraburkholderia
KR351300.1.1327	8.27064e-05	0.016	0.002806	0.000217991	0.0350421	Bacteria	Firmicutes	Bacilli	Bacillales	Staphylococcaceae	Staphylococcus	NA	As predicted	Others	B1597_Staphylococcus
KT005672.1.1200	7.19555e-05	0.008	0.00244167	0.000168213	0.0343849	Bacteria	Proteobacteria	Gammaproteobacteria	Xanthomonadales	Rhodanobacteraceae	Luteibacter	NA	As predicted	Others	B1526_Luteibacter
KT119573.1.1332	3.5827e-05	0.008	0.00121642	4.46784e-05	0.032131	Bacteria	Bacteroidetes	Bacteroidia	Flavobacteriales	Weeksellaceae	Chryseobacterium	NA	As predicted	Others	B4102_Chryseobacterium
KT369696.1.1375	0.000208327	0.008	0.00705381	0.0011395	0.0423629	Bacteria	Proteobacteria	Gammaproteobacteria	Pseudomonadales	Pseudomonadaceae	Pseudomonas	NA	As predicted	Others	B769_Pseudomonas
KT582001.1.1316	1.335e-05	0.008	0.000453431	6.49976e-06	0.0306887	Bacteria	Proteobacteria	Alphaproteobacteria	Caulobacterales	Caulobacteraceae	Caulobacter	NA	As predicted	Others	B40_Caulobacter
KT803965.1.1472	0.00715575	0.2	0.217181	0.153919	0.297308	Bacteria	Proteobacteria	Gammaproteobacteria	Betaproteobacteriales	Burkholderiaceae	Burkholderia-Caballeronia-Paraburkholderia	NA	As predicted	Others	B28_Burkholderia-Caballeronia-Paraburkholderia
KT873246.1.1201	0.00080898	0.024	0.0271307	0.00983295	0.072626	Bacteria	Proteobacteria	Gammaproteobacteria	Enterobacteriales	Enterobacteriaceae	Escherichia-Shigella	NA	As predicted	Others	B209_Escherichia-Shigella
KU248151.1.1396	3.15124e-05	0.008	0.00107	3.48675e-05	0.0318567	Bacteria	Proteobacteria	Gammaproteobacteria	Betaproteobacteriales	Burkholderiaceae	Cupriavidus	NA	As predicted	Others	B10883_Cupriavidus
KU324909.1.1217	0.000163065	0.016	0.00552526	0.000744326	0.0397921	Bacteria	Firmicutes	Bacilli	Lactobacillales	Streptococcaceae	Lactococcus	NA	As predicted	Others	B467_Lactococcus
KU379672.1.1445	2.99801e-05	0.008	0.001018	3.16578e-05	0.031759	Bacteria	Bacteroidetes	Bacteroidia	Cytophagales	Microscillaceae	Siphonobacter	Siphonobacter sp.	As predicted	Others	B532_Siphonobacter
KU513667.1.1232	0.0154074	0.344	0.412222	0.329804	0.499874	Bacteria	Proteobacteria	Gammaproteobacteria	Betaproteobacteriales	Burkholderiaceae	Burkholderia-Caballeronia-Paraburkholderia	NA	As predicted	Others	B14_Burkholderia-Caballeronia-Paraburkholderia
KU588112.1.1213	0.000468827	0.016	0.0158084	0.00431618	0.0561733	Bacteria	Proteobacteria	Gammaproteobacteria	Pseudomonadales	Pseudomonadaceae	Pseudomonas	NA	As predicted	Others	B548_Pseudomonas
KX037147.1.1213	0.000105714	0.008	0.00358527	0.000342327	0.0364298	Bacteria	Firmicutes	Bacilli	Lactobacillales	Streptococcaceae	Lactococcus	Lactococcus sp. USMS16BP	As predicted	Others	B10359_Lactococcus
KX056903.1.1489	6.28431e-05	0.016	0.00213277	0.000130474	0.0338233	Bacteria	Proteobacteria	Gammaproteobacteria	Enterobacteriales	Enterobacteriaceae	Pantoea	NA	As predicted	Others	B2172_Pantoea
KX082856.1.1396	0.000265538	0.008	0.00898274	0.00171955	0.0455257	Bacteria	Proteobacteria	Gammaproteobacteria	Betaproteobacteriales	Burkholderiaceae	Oxalicibacterium	Oxalicibacterium faecigallinarum	As predicted	Others	B118_Oxalicibacterium
KX118707.1.1244	9.24716e-05	0.008	0.00313681	0.000267896	0.0356341	Bacteria	Proteobacteria	Gammaproteobacteria	Enterobacteriales	Enterobacteriaceae	Pantoea	NA	As predicted	Others	B4610_Pantoea
KX171698.1.1310	0.000305118	0.016	0.0103152	0.00216575	0.0476649	Bacteria	Firmicutes	Bacilli	Bacillales	Bacillaceae	Bacillus	NA	As predicted	Others	B326_Bacillus
KX212245.1.1200	0.000133017	0.008	0.00450929	0.000518507	0.0380466	Bacteria	Proteobacteria	Gammaproteobacteria	Xanthomonadales	Xanthomonadaceae	Stenotrophomonas	NA	As predicted	Others	B81_Stenotrophomonas
KX225280.1.1202	9.9011e-05	0.008	0.00335829	0.000303704	0.036028	Bacteria	Proteobacteria	Gammaproteobacteria	Betaproteobacteriales	Burkholderiaceae	Comamonas	NA	As predicted	Others	B3279_Comamonas
KX242465.1.1378	3.83444e-05	0.008	0.00130184	5.09207e-05	0.0322905	Bacteria	Proteobacteria	Alphaproteobacteria	Rhizobiales	Xanthobacteraceae	Bradyrhizobium	NA	As predicted	Others	B83_Bradyrhizobium
KX456107.1.1284	3.89947e-05	0.016	0.0013239	5.25942e-05	0.0323317	Bacteria	Firmicutes	Bacilli	Bacillales	Staphylococcaceae	Staphylococcus	NA	As predicted	Others	B1319_Staphylococcus
KX527708.1.1425	1.86813e-05	0.008	0.000634452	1.25839e-05	0.0310339	Bacteria	Firmicutes	Bacilli	Bacillales	Bacillaceae	Bacillus	NA	As predicted	Others	B6938_Bacillus
KX583579.1.1213	0.000120293	0.024	0.00407875	0.000432749	0.0372969	Bacteria	Firmicutes	Bacilli	Lactobacillales	Leuconostocaceae	Leuconostoc	NA	As predicted	Others	B646_Leuconostoc
KX640928.1.1211	5.31679e-05	0.008	0.00180469	9.51114e-05	0.033222	Bacteria	Proteobacteria	Gammaproteobacteria	Pseudomonadales	Pseudomonadaceae	Pseudomonas	NA	As predicted	Others	B3441_Pseudomonas
KY027156.1.1295	0.000199227	0.008	0.00674668	0.00105518	0.0418513	Bacteria	Proteobacteria	Gammaproteobacteria	Enterobacteriales	Enterobacteriaceae	Pantoea	NA	As predicted	Others	B5032_Pantoea
KY385628.1.1331	0.000150771	0.016	0.00510968	0.000648136	0.0390819	Bacteria	Firmicutes	Bacilli	Lactobacillales	Streptococcaceae	Lactococcus	NA	As predicted	Others	B725_Lactococcus
KY445601.1.1504	4.99407e-05	0.008	0.00169523	8.44369e-05	0.0330203	Bacteria	Actinobacteria	Actinobacteria	Propionibacteriales	Nocardioidaceae	Nocardioides	NA	As predicted	Others	B6322_Nocardioides
KY681971.1.1396	0.000520713	0.056	0.0175434	0.00508024	0.0587759	Bacteria	Proteobacteria	Gammaproteobacteria	Betaproteobacteriales	Burkholderiaceae	Burkholderia-Caballeronia-Paraburkholderia	NA	As predicted	Others	B1809_Burkholderia-Caballeronia-Paraburkholderia
KY945802.1.1244	4.08895e-05	0.008	0.00138819	5.7613e-05	0.0324514	Bacteria	Proteobacteria	Gammaproteobacteria	Pseudomonadales	Pseudomonadaceae	Pseudomonas	NA	As predicted	Others	B2326_Pseudomonas
LC056925.1.1488	2.14467e-05	0.008	0.000728337	1.6489e-05	0.0312121	Bacteria	Actinobacteria	Actinobacteria	Kineosporiales	Kineosporiaceae	Kineococcus	NA	As predicted	Others	B432_Kineococcus
LC104297.1.1445	0.00330386	0.128	0.106508	0.0636963	0.172783	Bacteria	Proteobacteria	Gammaproteobacteria	Betaproteobacteriales	Burkholderiaceae	Burkholderia-Caballeronia-Paraburkholderia	NA	As predicted	Others	B556_Burkholderia-Caballeronia-Paraburkholderia
LC168478.1.1464	0.000126822	0.016	0.00429968	0.000475979	0.0376824	Bacteria	Proteobacteria	Gammaproteobacteria	Enterobacteriales	Enterobacteriaceae	Pantoea	NA	As predicted	Others	B1478_Pantoea
LC190811.1.1214	5.27505e-05	0.016	0.00179053	9.36984e-05	0.033196	Bacteria	Proteobacteria	Alphaproteobacteria	Caulobacterales	Caulobacteraceae	Brevundimonas	NA	As predicted	Others	B317_Brevundimonas
LDRW01000020.4112.5606	0.000217495	0.016	0.00736316	0.00122679	0.0428758	Bacteria	Proteobacteria	Alphaproteobacteria	Sphingomonadales	Sphingomonadaceae	Novosphingobium	Novosphingobium barchaimii	As predicted	Others	B12_Novosphingobium
LN555056.1.1316	4.51902e-05	0.008	0.00153409	6.97773e-05	0.0327223	Bacteria	Proteobacteria	Alphaproteobacteria	Paracaedibacterales	Paracaedibacteraceae	Candidatus Finniella	uncultured bacterium	As predicted	Others	B2363_Candidatus Finniella
MF033095.1.1427	3.42804e-05	0.008	0.00116394	4.10314e-05	0.0320328	Bacteria	Proteobacteria	Gammaproteobacteria	Xanthomonadales	Xanthomonadaceae	Xanthomonas	NA	As predicted	Others	B5356_Xanthomonas
X89912.1.1281	2.38544e-05	0.016	0.000810074	2.0297e-05	0.0313669	Bacteria	Bacteroidetes	Bacteroidia	Sphingobacteriales	Sphingobacteriaceae	Mucilaginibacter	Sphingobacterium-like sp. PC1.9	As predicted	Others	B27_Mucilaginibacter
Z49739.1.1415	8.14184e-06	0.008	0.000276559	2.44499e-06	0.0303496	Bacteria	Proteobacteria	Gammaproteobacteria	Legionellales	Legionellaceae	Legionella	NA	As predicted	Others	B15975_Legionella
a6ee2f8afb203ae48ea9a4fee5b1beed	5.08573e-06	0.008	0.000172758	9.60395e-07	0.0301496	Bacteria	Chloroflexi	Anaerolineae	SBR1031	uncultured bacterium	uncultured bacterium	uncultured bacterium	As predicted	Others	B6156_uncultured bacterium
a95357baf0c0a9bd06608bd67a66f497	6.96286e-06	0.008	0.000236516	1.79278e-06	0.0302725	Bacteria	NA	NA	NA	NA	NA	NA	As predicted	Others	B13603_o_NA
c3185aebb3b2a170b71d48c67cdf237d	4.72333e-06	0.008	0.000160449	8.29063e-07	0.0301259	Bacteria	NA	NA	NA	NA	NA	NA	As predicted	Others	B4122_o_NA
ce9bee021f9a74587a752321394a8aa4	6.35716e-06	0.008	0.000215943	1.49642e-06	0.0302329	Bacteria	Chloroflexi	Anaerolineae	Anaerolineales	Anaerolineaceae	uncultured	NA	As predicted	Others	B67_uncultured
f68646ec1c3e1c5ccf687aaa97eb3021	1.52643e-05	0.008	0.000518432	8.46263e-06	0.0308129	Bacteria	Planctomycetes	BD7-11	uncultured bacterium	uncultured bacterium	uncultured bacterium	uncultured bacterium	As predicted	Others	B10059_uncultured bacterium

## Sheet: Fungi
OTU	p	freq	freq.pred	pred.lwr	pred.upr	Kingdom	Phylum	Class	Order	Family	Genus	Species	Prediction	Vertical transmission	OTU_id
1f11650e2cb960d36b5281e54976c160	0.00304509	0.301587	0.0816117	0.0453001	0.14268	Fungi	Ascomycota	Dothideomycetes	Pleosporales	NA	NA	NA	Above prediction	Transmitted	F69_o_Pleosporales			Commoly identified in heritability analysis
5a6c3522db60c038443530ab370cdd4d	0.000289676	0.0555556	0.00805675	0.00143867	0.0437839	Fungi	Ascomycota	Dothideomycetes	Pleosporales	unidentified	unidentified	unidentified	Above prediction	Transmitted	F115_unidentified
7da8ceb80c12725939f3998a93f2ce4b	0.0016275	0.15873	0.0444562	0.020007	0.0958607	Fungi	Ascomycota	Dothideomycetes	Pleosporales	Phaeosphaeriaceae	unidentified	unidentified	Above prediction	Transmitted	F152_unidentified
SH177636.07FU_HM535391_reps	0.0280831	0.809524	0.547582	0.46055	0.631798	Fungi	Ascomycota	Sordariomycetes	Trichosphaeriales	Trichosphaeriaceae	Nigrospora	Nigrospora_oryzae	Above prediction	Transmitted	F2_Nigrospora
SH180705.07FU_FJ372389_reps	5.5043e-05	0.047619	0.00153578	7.04343e-05	0.032496	Fungi	Ascomycota	Dothideomycetes	Pleosporales	Lophiostomataceae	unidentified	unidentified	Above prediction	Transmitted	F288_unidentified
SH182913.07FU_KC916678_reps	0.00202586	0.142857	0.0550422	0.0268287	0.109585	Fungi	Ascomycota	Dothideomycetes	Pleosporales	NA	NA	NA	Above prediction	Transmitted	F147_o_Pleosporales
SH194976.07FU_AY015439_refs	6.95035e-05	0.0555556	0.00193887	0.00010975	0.033239	Fungi	Basidiomycota	Microbotryomycetes	Sporidiobolales	Sporidiobolaceae	Sporobolomyces	NA	Above prediction	Transmitted	F120_Sporobolomyces
SH198996.07FU_JF740262_refs	0.000385301	0.0952381	0.0107025	0.00231362	0.0480439	Fungi	Ascomycota	Dothideomycetes	Pleosporales	Cucurbitariaceae	Pyrenochaetopsis	Pyrenochaetopsis_leptospora	Above prediction	Transmitted	F53_Pyrenochaetopsis
SH205049.07FU_AF444668_refs	0.000405826	0.142857	0.0112695	0.0025183	0.0489397	Fungi	Basidiomycota	Tremellomycetes	Tremellales	Rhynchogastremataceae	Papiliotrema	Papiliotrema_fuscus	Above prediction	Transmitted	F71_Papiliotrema
SH208737.07FU_HG936725_reps	4.15155e-05	0.0396825	0.00115855	4.09688e-05	0.0317933	Fungi	Ascomycota	Dothideomycetes	Pleosporales	Phaeosphaeriaceae	Paraphoma	Paraphoma_chrysanthemicola	Above prediction	Transmitted	F417_Paraphoma
SH211137.07FU_GU721261_reps	0.0173409	0.746032	0.385948	0.305519	0.473125	Fungi	Ascomycota	Dothideomycetes	Capnodiales	Cladosporiaceae	Cladosporium	Cladosporium_grevilleae	Above prediction	Transmitted	F6_Cladosporium
SH640759.07FU_KX515816_reps	0.0015524	0.119048	0.0424477	0.0187585	0.0932109	Fungi	Ascomycota	Sordariomycetes	Hypocreales	Nectriaceae	Fusarium	unidentified	Above prediction	Transmitted	F85_Fusarium
SH644295.07FU_KU845989_reps	0.000747746	0.111111	0.0206687	0.00656632	0.0631339	Fungi	Ascomycota	Sordariomycetes	Hypocreales	Stachybotryaceae	unidentified	unidentified	Above prediction	Transmitted	F30_unidentified
aa8b76ce061ef5e33efbaa07228b3c74	0.00269664	0.246032	0.0726108	0.0388642	0.131647	Fungi	Ascomycota	Dothideomycetes	Pleosporales	Cucurbitariaceae	Pyrenochaetopsis	Pyrenochaetopsis_leptospora	Above prediction	Transmitted	F54_Pyrenochaetopsis
eef9b337ac8474a7f84b6548a1f84be9	0.134205	1	0.98039	0.938414	0.993941	Fungi	NA	NA	NA	NA	NA	NA	Above prediction	Transmitted	F1_o_NA
SH182780.07FU_AB693782_reps	0.152133	0.809524	0.988681	0.950982	0.997464	Fungi	Basidiomycota	Ustilaginomycetes	Ustilaginales	Ustilaginaceae	Moesziomyces	Moesziomyces_aphidis	Below prediction	Transmitted	F3_Moesziomyces
SH182912.07FU_KR056291_reps	0.195416	0.674603	0.997058	0.964944	0.99976	Fungi	Ascomycota	Dothideomycetes	Pleosporales	NA	NA	NA	Below prediction	Transmitted	F4_o_Pleosporales
SH182915.07FU_KF800272_reps	0.0328341	0.452381	0.605067	0.517819	0.686099	Fungi	Ascomycota	Dothideomycetes	Pleosporales	Phaeosphaeriaceae	NA	NA	Below prediction	Transmitted	F18_f_Phaeosphaeriaceae
SH187563.07FU_JN192379_refs	0.0384895	0.309524	0.664261	0.578026	0.740775	Fungi	Ascomycota	Dothideomycetes	Pleosporales	Pleosporaceae	Curvularia	NA	Below prediction	Transmitted	F27_Curvularia
SH206477.07FU_EU479803_reps	0.0234054	0.380952	0.483056	0.397603	0.569512	Fungi	Ascomycota	Dothideomycetes	Pleosporales	Didymellaceae	NA	NA	Below prediction	Transmitted	F29_f_Didymellaceae
SH429908.07FU_KF465761_refs	0.14733	0.809524	0.986879	0.948172	0.996776	Fungi	Ascomycota	Dothideomycetes	Pleosporales	Pleosporaceae	Alternaria	Alternaria_alternata	Below prediction	Transmitted	F5_Alternaria
SH523895.07FU_KT581852_reps	0.0376266	0.5	0.655823	0.569364	0.733062	Fungi	Ascomycota	Dothideomycetes	Pleosporales	Phaeosphaeriaceae	Setophoma	unidentified	Below prediction	Transmitted	F22_Setophoma
14dad23a92a58e6f37c72151d64d2f04	0.0141708	0.373016	0.328346	0.25249	0.41436	Fungi	Ascomycota	Dothideomycetes	Pleosporales	NA	NA	NA	As predicted	Transmitted	F61_o_Pleosporales
345e5787ec33b42984afdbb783dbfa16	7.92993e-06	0.00793651	0.000221397	1.58482e-06	0.0300139	Fungi	Basidiomycota	Cystobasidiomycetes	Erythrobasidiales	Erythrobasidiales_fam_Incertae_sedis	Sakaguchia	Sakaguchia_dacryoidea	As predicted	Transmitted	F259_Sakaguchia
SH174567.07FU_GU909623_reps	0.00010029	0.00793651	0.00279653	0.00021811	0.0347952	Fungi	Ascomycota	Dothideomycetes	Pleosporales	Didymellaceae	NA	NA	As predicted	Transmitted	F102_f_Didymellaceae
SH180707.07FU_DQ420813_reps	9.32933e-06	0.015873	0.000260463	2.18796e-06	0.0300891	Fungi	Ascomycota	Dothideomycetes	Pleosporales	Lophiostomataceae	Biappendiculispora	Biappendiculispora_japonica	As predicted	Transmitted	F349_Biappendiculispora
SH180757.07FU_KU574712_reps	0.000894216	0.047619	0.0246686	0.00857198	0.0688913	Fungi	Ascomycota	Dothideomycetes	Pleosporales	Periconiaceae	Periconia	Periconia_byssoides	As predicted	Transmitted	F233_Periconia
SH182917.07FU_KR024721_reps	0.000726288	0.031746	0.0200814	0.00628379	0.0622766	Fungi	Ascomycota	Dothideomycetes	Pleosporales	NA	NA	NA	As predicted	Transmitted	F381_o_Pleosporales
SH182979.07FU_AJ608969_reps	0.0256631	0.5	0.515246	0.428831	0.600758	Fungi	Ascomycota	Dothideomycetes	Pleosporales	NA	NA	NA	As predicted	Transmitted	F12_o_Pleosporales
SH182985.07FU_AF191549_reps	0.00651607	0.190476	0.166766	0.111754	0.241497	Fungi	Ascomycota	Dothideomycetes	Pleosporales	Phaeosphaeriaceae	NA	NA	As predicted	Transmitted	F47_f_Phaeosphaeriaceae
SH194783.07FU_KF675690_reps	3.26526e-06	0.00793651	9.11694e-05	2.71011e-07	0.0297624	Fungi	Basidiomycota	Cystobasidiomycetes	Cystobasidiales	Cystobasidiaceae	Occultifur	Occultifur_externus	As predicted	Transmitted	F306_Occultifur
SH211091.07FU_DQ420957_reps	6.06406e-06	0.00793651	0.000169308	9.29922e-07	0.0299134	Fungi	Ascomycota	Dothideomycetes	Pleosporales	Phaeosphaeriaceae	Paraphoma	Paraphoma_chrysanthemicola	As predicted	Transmitted	F161_Paraphoma
b5747d266e5e82ef6c7308be1bd3e5ce	0.0431444	0.634921	0.706409	0.621732	0.778872	Fungi	Ascomycota	Dothideomycetes	Pleosporales	unidentified	unidentified	unidentified	As predicted	Transmitted	F8_unidentified
e0bdb4a255e6c5cd6b600994ed06f8fd	0.00115917	0.0714286	0.0318637	0.0124799	0.078948	Fungi	Ascomycota	Dothideomycetes	Pleosporales	Phaeosphaeriaceae	Phaeosphaeria	Phaeosphaeria_podocarpi	As predicted	Transmitted	F132_Phaeosphaeria
015c8ef04f5fc51e17d20291541f194e	0.000172593	0.0952381	0.00480792	0.00058521	0.0383319	Fungi	unidentified	unidentified	unidentified	unidentified	unidentified	unidentified	Above prediction	Others	F760_unidentified
0be3b20f9875561a6e1f34211c5b6e87	4.24484e-05	0.111111	0.00118457	4.27642e-05	0.0318421	Fungi	NA	NA	NA	NA	NA	NA	Above prediction	Others	F589_o_NA
1262c82d05347397a69d631ea4d5bb85	1.25946e-05	0.031746	0.000351609	3.96413e-06	0.0302642	Fungi	unidentified	unidentified	unidentified	unidentified	unidentified	unidentified	Above prediction	Others	F723_unidentified
137657d11e84ba4b137f09665d0159c1	3.4985e-05	0.031746	0.000976396	2.9415e-05	0.0314514	Fungi	unidentified	unidentified	unidentified	unidentified	unidentified	unidentified	Above prediction	Others	F7_unidentified
1e8ce616f6a3dba88512b7b81126fc7c	0.00172733	0.666667	0.0471197	0.0216866	0.0993503	Fungi	unidentified	unidentified	unidentified	unidentified	unidentified	unidentified	Above prediction	Others	F131_unidentified
2202f51d23334141cf5573682c6df378	3.68508e-05	0.031746	0.00102844	3.25334e-05	0.0315493	Fungi	Basidiomycota	Agaricomycetes	Hymenochaetales	Schizoporaceae	unidentified	unidentified	Above prediction	Others	F449_unidentified
234fb349f4ee87b7ac927861a7ca5d92	4.01161e-05	0.142857	0.00111952	3.8343e-05	0.0317202	Fungi	Basidiomycota	Ustilaginomycetes	Ustilaginales	Ustilaginaceae	Moesziomyces	NA	Above prediction	Others	F865_Moesziomyces
24d718709a42b98c78cb081dd4724c75	1.91251e-05	0.047619	0.000533878	9.03516e-06	0.0306129	Fungi	NA	NA	NA	NA	NA	NA	Above prediction	Others	F1536_o_NA
43e9d7ea4bef360337c024b9ff582e23	0.000150202	0.0396825	0.00418546	0.000456337	0.0372527	Fungi	Ascomycota	Sordariomycetes	Hypocreales	Hypocreales_fam_Incertae_sedis	Acremonium	Acremonium_hyalinulum	Above prediction	Others	F21_Acremonium
4f22b97f2ffaaf5175ead79c0ccd2944	0.000206645	0.412698	0.00575386	0.000804215	0.0399488	Fungi	NA	NA	NA	NA	NA	NA	Above prediction	Others	F252_o_NA
6d87413b726996dbdb2b2de2165c3574	2.65886e-05	0.0396825	0.000742145	1.72365e-05	0.0310089	Fungi	Basidiomycota	Agaricomycetes	Hymenochaetales	Hymenochaetaceae	Phellinus	Phellinus_gilvus	Above prediction	Others	F888_Phellinus
7d4760f9b71181579f033323fa409ec7	8.44304e-05	0.0873016	0.00235479	0.000158275	0.0339977	Fungi	unidentified	unidentified	unidentified	unidentified	unidentified	unidentified	Above prediction	Others	F759_unidentified
SH085061.07FU_FJ196778_refs	0.000374573	0.325397	0.010406	0.00220884	0.0475732	Fungi	Ascomycota	Saccharomycetes	Saccharomycetales	Saccharomycetaceae	Saccharomyces	NA	Above prediction	Others	F318_Saccharomyces
SH093125.07FU_KM230400_refs	0.00151555	0.103175	0.0414606	0.018151	0.0919027	Fungi	Ascomycota	Dothideomycetes	Pleosporales	Pleosporaceae	Curvularia	NA	Above prediction	Others	F223_Curvularia
SH174125.07FU_KM484881_reps	0.000194517	0.0396825	0.00541705	0.000723186	0.0393761	Fungi	Ascomycota	Sordariomycetes	Magnaporthales	Magnaporthaceae	unidentified	unidentified	Above prediction	Others	F172_unidentified
SH174139.07FU_GU066873_reps	0.00309874	0.349206	0.0829898	0.0462992	0.144356	Fungi	Ascomycota	Sordariomycetes	Magnaporthales	Magnaporthaceae	Pyricularia	NA	Above prediction	Others	F16_Pyricularia
SH176394.07FU_AY743636_refs	0.00100057	0.460317	0.027563	0.0101022	0.0729786	Fungi	Basidiomycota	Malasseziomycetes	Malasseziales	Malasseziaceae	Malassezia	Malassezia_restricta	Above prediction	Others	F137_Malassezia
SH176396.07FU_FR682163_reps	8.90951e-05	0.0634921	0.00248473	0.000175013	0.0342332	Fungi	Basidiomycota	Malasseziomycetes	Malasseziales	Malasseziaceae	Malassezia	NA	Above prediction	Others	F511_Malassezia
SH180226.07FU_DQ276870_reps	5.36436e-05	0.047619	0.00149676	6.70502e-05	0.0324237	Fungi	Basidiomycota	Agaricomycetes	Atheliales	Atheliaceae	Athelia	Athelia_epiphylla	Above prediction	Others	F346_Athelia
SH180655.07FU_KP132930_refs	1.11952e-05	0.0555556	0.000312547	3.14005e-06	0.0301892	Fungi	Ascomycota	Saccharomycetes	Saccharomycetales	Dipodascaceae	Yarrowia	Yarrowia_lipolytica	Above prediction	Others	F213_Yarrowia
SH182680.07FU_AF210674_refs	0.000838707	0.0952381	0.0231546	0.00779693	0.0667279	Fungi	Ascomycota	Sordariomycetes	Hypocreales	Bionectriaceae	Clonostachys	NA	Above prediction	Others	F105_Clonostachys
SH182992.07FU_KC662236_reps	0.000499119	0.111111	0.0138427	0.00351254	0.0529396	Fungi	Ascomycota	Dothideomycetes	Pleosporales	Phaeosphaeriaceae	unidentified	unidentified	Above prediction	Others	F177_unidentified
SH184036.07FU_KX839653_reps	4.99119e-05	0.0873016	0.00139271	5.84e-05	0.0322304	Fungi	Basidiomycota	Malasseziomycetes	Malasseziales	Malasseziaceae	Malassezia	Malassezia_globosa	Above prediction	Others	F576_Malassezia
SH185164.07FU_AY569565_reps	0.000200581	0.0873016	0.00558547	0.000763295	0.0396629	Fungi	Basidiomycota	Agaricomycetes	Polyporales	Meruliaceae	Irpex	Irpex_hydnoides	Above prediction	Others	F190_Irpex
SH187575.07FU_HE861827_refs	0.000153467	0.0555556	0.00427626	0.000474337	0.0374109	Fungi	Ascomycota	Dothideomycetes	Pleosporales	Pleosporaceae	Curvularia	Curvularia_sorghina	Above prediction	Others	F116_Curvularia
SH188402.07FU_AY743632_refs	2.98539e-05	0.0396825	0.000833249	2.16079e-05	0.0311813	Fungi	Basidiomycota	Malasseziomycetes	Malasseziales	Malasseziaceae	Malassezia	Malassezia_sympodialis	Above prediction	Others	F681_Malassezia
SH188973.07FU_EF529621_reps	0.000217373	0.0952381	0.00605172	0.000878554	0.0404526	Fungi	Basidiomycota	Agaricomycetes	Russulales	Peniophoraceae	Peniophora	Peniophora_incarnata	Above prediction	Others	F277_Peniophora
SH190215.07FU_AF033422_refs	0.000102156	0.0396825	0.00284848	0.000225685	0.0348885	Fungi	Ascomycota	Eurotiomycetes	Eurotiales	Aspergillaceae	Penicillium	Penicillium_hetheringtonii	Above prediction	Others	F272_Penicillium
SH191159.07FU_DQ249199_refs	0.00045014	0.18254	0.0124926	0.00297812	0.0508537	Fungi	Ascomycota	Saccharomycetes	Saccharomycetales	Phaffomycetaceae	Cyberlindnera	Cyberlindnera_jadinii	Above prediction	Others	F435_Cyberlindnera
SH191852.07FU_KP135071_reps	0.000213175	0.0555556	0.00593518	0.000849174	0.0402557	Fungi	Basidiomycota	Agaricomycetes	Polyporales	Meruliaceae	Phanerochaete	Phanerochaete_chrysosporium	Above prediction	Others	F407_Phanerochaete
SH193318.07FU_UDB011614_refs	0.000126879	0.0555556	0.00353666	0.000336102	0.0361137	Fungi	Basidiomycota	Agaricomycetes	Polyporales	Coriolaceae	Trametes	Trametes_versicolor	Above prediction	Others	F315_Trametes
SH194039.07FU_KT959323_reps	0.00021644	0.253968	0.00602582	0.000871993	0.0404089	Fungi	Ascomycota	Sordariomycetes	Hypocreales	Cordycipitaceae	Engyodontium	Engyodontium_album	Above prediction	Others	F292_Engyodontium
SH194047.07FU_KM032316_reps	9.0961e-05	0.103175	0.00253671	0.000181911	0.0343272	Fungi	Ascomycota	Sordariomycetes	Hypocreales	NA	NA	NA	Above prediction	Others	F441_o_Hypocreales
SH196433.07FU_FJ810148_reps	8.34975e-05	0.0396825	0.0023288	0.000155016	0.0339506	Fungi	Basidiomycota	Agaricomycetes	Russulales	Stereaceae	Stereum	Stereum_hirsutum	Above prediction	Others	F623_Stereum
SH197629.07FU_EF126366_reps	1.11952e-05	0.031746	0.000312547	3.14005e-06	0.0301892	Fungi	Basidiomycota	Tremellomycetes	Filobasidiales	Filobasidiaceae	Filobasidium	Filobasidium_magnum	Above prediction	Others	F487_Filobasidium
SH197714.07FU_AY939798_refs	5.17778e-05	0.047619	0.00144474	6.26568e-05	0.0323271	Fungi	Ascomycota	Saccharomycetes	Saccharomycetales	Saccharomycetales_fam_Incertae_sedis	Candida	Candida_parapsilosis	Above prediction	Others	F837_Candida
SH197894.07FU_EU918694_refs	2.37898e-05	0.031746	0.00066405	1.3866e-05	0.0308607	Fungi	Basidiomycota	Agaricomycetes	Polyporales	Meruliaceae	Bjerkandera	Bjerkandera_adusta	Above prediction	Others	F429_Bjerkandera
SH198028.07FU_FJ265959_reps	5.87748e-05	0.0555556	0.00163982	7.98274e-05	0.0326885	Fungi	Ascomycota	Eurotiomycetes	Eurotiales	Aspergillaceae	Aspergillus	NA	Above prediction	Others	F693_Aspergillus
SH198034.07FU_EF652046_refs	3.4052e-05	0.031746	0.00095037	2.79113e-05	0.0314024	Fungi	Ascomycota	Eurotiomycetes	Eurotiales	Aspergillaceae	Aspergillus	unidentified	Above prediction	Others	F1279_Aspergillus
SH198763.07FU_KP791772_reps	2.75215e-05	0.031746	0.000768175	1.84375e-05	0.0310582	Fungi	Ascomycota	Eurotiomycetes	Chaetothyriales	unidentified	unidentified	unidentified	Above prediction	Others	F230_unidentified
SH198997.07FU_KR232527_reps	8.3964e-05	0.0396825	0.0023418	0.000156642	0.0339741	Fungi	Ascomycota	Dothideomycetes	Pleosporales	Leptosphaeriaceae	Leptosphaeria	unidentified	Above prediction	Others	F500_Leptosphaeria
SH200462.07FU_AB693801_reps	2.65886e-05	0.031746	0.000742145	1.72365e-05	0.0310089	Fungi	Ascomycota	Dothideomycetes	Pleosporales	NA	NA	NA	Above prediction	Others	F605_o_Pleosporales
SH201993.07FU_EF568042_refs	0.000247694	0.0634921	0.00689301	0.00110141	0.0418625	Fungi	Ascomycota	Saccharomycetes	Saccharomycetales	Saccharomycetales_fam_Incertae_sedis	Candida	Candida_tropicalis	Above prediction	Others	F620_Candida
SH204786.07FU_EF505590_reps	0.0017875	0.142857	0.0487217	0.0227095	0.101437	Fungi	Ascomycota	Dothideomycetes	Pleosporales	unidentified	unidentified	unidentified	Above prediction	Others	F174_unidentified
SH205050.07FU_AB035045_refs	0.000716959	0.126984	0.019826	0.00616194	0.0619027	Fungi	Basidiomycota	Tremellomycetes	Tremellales	Rhynchogastremataceae	Papiliotrema	Papiliotrema_aurea	Above prediction	Others	F127_Papiliotrema
SH205051.07FU_JN811085_reps	0.000368042	0.0634921	0.0102255	0.00214583	0.0472859	Fungi	Basidiomycota	Tremellomycetes	Tremellales	Rhynchogastremataceae	Papiliotrema	Papiliotrema_laurentii	Above prediction	Others	F51_Papiliotrema
SH205222.07FU_KX515792_reps	0.000112885	0.047619	0.00314718	0.000271345	0.0354226	Fungi	Ascomycota	Dothideomycetes	Pleosporales	Phaeosphaeriaceae	Phaeosphaeria	Phaeosphaeria_fuckelii	Above prediction	Others	F328_Phaeosphaeria
SH206475.07FU_GU721466_reps	0.000401161	0.0714286	0.0111407	0.0024713	0.0487366	Fungi	Ascomycota	Dothideomycetes	Pleosporales	Didymellaceae	NA	NA	Above prediction	Others	F98_f_Didymellaceae
SH210214.07FU_HM572293_reps	0.000174925	0.119048	0.00487274	0.00059935	0.0384436	Fungi	Ascomycota	Sordariomycetes	Hypocreales	Hypocreales_fam_Incertae_sedis	NA	NA	Above prediction	Others	F28_f_Hypocreales_fam_Incertae_sedis
SH212843.07FU_GU721983_reps	0.000588214	0.119048	0.0162941	0.00454695	0.0566629	Fungi	Ascomycota	Dothideomycetes	Capnodiales	Cladosporiaceae	Cladosporium	NA	Above prediction	Others	F160_Cladosporium
SH213544.07FU_GQ223471_reps	2.70551e-05	0.031746	0.00075516	1.78322e-05	0.0310336	Fungi	Ascomycota	Sordariomycetes	Hypocreales	Hypocreales_fam_Incertae_sedis	Acremonium	NA	Above prediction	Others	F220_Acremonium
SH214135.07FU_JQ666320_reps	0.000126879	0.0555556	0.00353666	0.000336102	0.0361137	Fungi	Basidiomycota	Malasseziomycetes	Malasseziales	unidentified	unidentified	unidentified	Above prediction	Others	F461_unidentified
SH215392.07FU_GU721438_reps	0.000788795	0.15873	0.0217913	0.00711529	0.0647637	Fungi	Ascomycota	Dothideomycetes	Capnodiales	Cladosporiaceae	Cladosporium	NA	Above prediction	Others	F81_Cladosporium
SH219460.07FU_AF314986_refs	0.000833576	0.0714286	0.0230145	0.00772617	0.0665268	Fungi	Basidiomycota	Tremellomycetes	Tremellales	Bulleribasidiaceae	Hannaella	Hannaella_oryzae	Above prediction	Others	F194_Hannaella
SH220700.07FU_AB586992_refs	0.00670639	0.261905	0.171207	0.115416	0.246453	Fungi	Ascomycota	Sordariomycetes	Hypocreales	Nectriaceae	NA	NA	Above prediction	Others	F55_f_Nectriaceae
SH221540.07FU_AF145586_refs	0.000174458	0.0793651	0.00485978	0.000596511	0.0384212	Fungi	Basidiomycota	Agaricomycetes	Hymenochaetales	Schizoporaceae	Schizopora	Schizopora_ovispora	Above prediction	Others	F178_Schizopora
SH255873.07FU_EU569003_refs	4.01161e-05	0.0555556	0.00111952	3.8343e-05	0.0317202	Fungi	Ascomycota	Saccharomycetes	Saccharomycetales	Debaryomycetaceae	Meyerozyma	Meyerozyma_guilliermondii	Above prediction	Others	F1076_Meyerozyma
SH321021.07FU_HE615136_refs	7.46346e-05	0.0634921	0.00208186	0.000125547	0.0335008	Fungi	Ascomycota	Eurotiomycetes	Eurotiales	Aspergillaceae	Aspergillus	NA	Above prediction	Others	F639_Aspergillus
SH376403.07FU_KT693730_refs	7.46346e-05	0.0555556	0.00208186	0.000125547	0.0335008	Fungi	Ascomycota	Dothideomycetes	Dothideales	Aureobasidiaceae	Aureobasidium	Aureobasidium_namibiae	Above prediction	Others	F89_Aureobasidium
SH406215.07FU_KF777187_refs	0.000325594	0.103175	0.00905133	0.00175109	0.0454018	Fungi	Ascomycota	Dothideomycetes	Capnodiales	Mycosphaerellaceae	Sphaerulina	NA	Above prediction	Others	F304_Sphaerulina
SH407691.07FU_AY373934_refs	1.77257e-05	0.031746	0.000494823	7.78056e-06	0.0305383	Fungi	Ascomycota	Eurotiomycetes	Eurotiales	Aspergillaceae	Penicillium	NA	Above prediction	Others	F745_Penicillium
SH443329.07FU_AB725607_refs	5.13113e-05	0.047619	0.00143173	6.15797e-05	0.0323029	Fungi	Ascomycota	Sordariomycetes	Hypocreales	Nectriaceae	Fusarium	Fusarium_acutatum	Above prediction	Others	F31_Fusarium
SH522344.07FU_AB811456_refs	0.000265886	0.0714286	0.00739746	0.00124366	0.0426993	Fungi	Ascomycota	Dothideomycetes	Pleosporales	Lentitheciaceae	Keissleriella	Keissleriella_quadriseptata	Above prediction	Others	F468_Keissleriella
SH523464.07FU_KP335652_reps	2.98539e-05	0.031746	0.000833249	2.16079e-05	0.0311813	Fungi	Ascomycota	Sordariomycetes	Sordariales	Chaetomiaceae	Zopfiella	Zopfiella_marina	Above prediction	Others	F44_Zopfiella
SH640247.07FU_KY102347_reps	0.000132476	0.103175	0.00369241	0.000363591	0.0363885	Fungi	Ascomycota	Saccharomycetes	Saccharomycetales	Pichiaceae	Pichia	unidentified	Above prediction	Others	F482_Pichia
SH640785.07FU_KX515044_reps	0.000109153	0.0793651	0.0030433	0.000255061	0.0352372	Fungi	Ascomycota	Dothideomycetes	Dothideales	Aureobasidiaceae	Aureobasidium	Aureobasidium_pullulans	Above prediction	Others	F199_Aureobasidium
SH641103.07FU_KU534864_reps	0.000100757	0.047619	0.00280952	0.000219993	0.0348186	Fungi	Ascomycota	Sordariomycetes	Sordariales	Chaetomiaceae	Chaetomium	unidentified	Above prediction	Others	F9_Chaetomium
c795250f23450700668a3926d0fa783a	3.12533e-05	0.031746	0.000872291	2.36243e-05	0.0312551	Fungi	Ascomycota	Sordariomycetes	Hypocreales	unidentified	unidentified	unidentified	Above prediction	Others	F48_unidentified
dbe3b1fbdd17e41bdad9cde25ee7ccce	5.08448e-05	0.047619	0.00141872	6.05112e-05	0.0322788	Fungi	NA	NA	NA	NA	NA	NA	Above prediction	Others	F557_o_NA
f6480ac4951faeed1b33169746d067de	2.0991e-05	0.0634921	0.000585948	1.08484e-05	0.0307121	Fungi	NA	NA	NA	NA	NA	NA	Above prediction	Others	F1195_o_NA
SH186958.07FU_LK936371_reps	0.00525988	0.047619	0.136872	0.0875271	0.207704	Fungi	Ascomycota	Dothideomycetes	Pleosporales	Didymosphaeriaceae	NA	NA	Below prediction	Others	F136_f_Didymosphaeriaceae
SH187599.07FU_EU479964_reps	0.00341174	0.015873	0.090991	0.0521653	0.154018	Fungi	Ascomycota	Dothideomycetes	Pleosporales	Pleosporaceae	Curvularia	Curvularia_tsudae	Below prediction	Others	F183_Curvularia
SH192482.07FU_JQ954648_refs	0.00113118	0.00793651	0.0311061	0.0120527	0.0779047	Fungi	Ascomycota	Sordariomycetes	Diaporthales	Diaporthaceae	Diaporthe	NA	Below prediction	Others	F227_Diaporthe
SH193504.07FU_KF251171_reps	0.00243915	0.015873	0.0659046	0.03418	0.123315	Fungi	Ascomycota	Dothideomycetes	Pleosporales	Phaeosphaeriaceae	Paraphoma	Paraphoma_fimeti	Below prediction	Others	F215_Paraphoma
SH201629.07FU_KF053581_reps	0.000890484	0.00793651	0.0245669	0.00851934	0.0687465	Fungi	Ascomycota	Leotiomycetes	NA	NA	NA	NA	Below prediction	Others	F352_o_NA
SH207245.07FU_GU721291_reps	0.00750311	0.119048	0.189548	0.130694	0.266772	Fungi	Ascomycota	Dothideomycetes	Pleosporales	Didymellaceae	NA	NA	Below prediction	Others	F45_f_Didymellaceae
SH210203.07FU_AY214439_refs	0.00702965	0.0634921	0.178697	0.121626	0.25478	Fungi	Ascomycota	Sordariomycetes	Hypocreales	Hypocreales_fam_Incertae_sedis	Sarocladium	Sarocladium_strictum	Below prediction	Others	F65_Sarocladium
SH247091.07FU_KJ909777_refs	0.0027125	0.0238095	0.0730223	0.0391549	0.132155	Fungi	Ascomycota	Dothideomycetes	Pleosporales	Pleosporaceae	Curvularia	NA	Below prediction	Others	F118_Curvularia
005271e20346218e94ea80f49ce67713	9.32933e-07	0.00793651	2.60492e-05	2.22189e-08	0.0296363	Fungi	NA	NA	NA	NA	NA	NA	As predicted	Others	F5348_o_NA
0071fdaf3b7052035125d5bceac8e907	3.73173e-06	0.00793651	0.000104193	3.5367e-07	0.0297876	Fungi	NA	NA	NA	NA	NA	NA	As predicted	Others	F3617_o_NA
00816cfe421a351c316dd4b3b5aab3fd	1.02623e-05	0.0238095	0.000286505	2.64296e-06	0.0301392	Fungi	NA	NA	NA	NA	NA	NA	As predicted	Others	F2476_o_NA
018d7e07ce34d595524e15ab4c9c57d2	8.34975e-05	0.00793651	0.0023288	0.000155016	0.0339506	Fungi	Basidiomycota	Agaricomycetes	NA	NA	NA	NA	As predicted	Others	F1078_o_NA
01bb9f13614b286659bebd46251cd1eb	1.86587e-06	0.00793651	5.20978e-05	8.87222e-08	0.0296868	Fungi	NA	NA	NA	NA	NA	NA	As predicted	Others	F4545_o_NA
043d8a3b469bfbd33a9c3dfa46814f2a	1.3994e-06	0.00793651	3.90736e-05	4.99493e-08	0.0296615	Fungi	unidentified	unidentified	unidentified	unidentified	unidentified	unidentified	As predicted	Others	F4878_unidentified
08cf6c0ec40410775197bd4b704b6592	9.32933e-07	0.00793651	2.60492e-05	2.22189e-08	0.0296363	Fungi	unidentified	unidentified	unidentified	unidentified	unidentified	unidentified	As predicted	Others	F2329_unidentified
0a542b354bcf01e06b8c4411453a2dfa	1.35275e-05	0.00793651	0.000377649	4.56551e-06	0.0303142	Fungi	NA	NA	NA	NA	NA	NA	As predicted	Others	F1655_o_NA
0a5a999cb0597fe1864d755d774c782b	1.11952e-05	0.015873	0.000312547	3.14005e-06	0.0301892	Fungi	NA	NA	NA	NA	NA	NA	As predicted	Others	F2400_o_NA
0a5faef257235c49871258529ba460c1	1.11952e-05	0.00793651	0.000312547	3.14005e-06	0.0301892	Fungi	Ascomycota	Sordariomycetes	Hypocreales	Nectriaceae	Ophionectria	Ophionectria_trichospora	As predicted	Others	F2401_Ophionectria
0aa670c3097778c1603106b61d321f44	2.33233e-06	0.00793651	6.51218e-05	1.38509e-07	0.029712	Fungi	NA	NA	NA	NA	NA	NA	As predicted	Others	F4282_o_NA
0b20dac0fda1932978c25387e368b840	4.1982e-06	0.00793651	0.000117216	4.47229e-07	0.0298128	Fungi	NA	NA	NA	NA	NA	NA	As predicted	Others	F3473_o_NA
0b3d2d3edb7b5ffefe682b42500e753a	6.53053e-06	0.00793651	0.000182331	1.07757e-06	0.0299386	Fungi	Ascomycota	Sordariomycetes	unidentified	unidentified	unidentified	unidentified	As predicted	Others	F2371_unidentified
0bd280f06d7756ee3240e72c27ba7bdc	6.53053e-06	0.00793651	0.000182331	1.07757e-06	0.0299386	Fungi	NA	NA	NA	NA	NA	NA	As predicted	Others	F2973_o_NA
0cc51c048cc5c73cdf8acba7586e88a5	5.5976e-06	0.00793651	0.000156285	7.93036e-07	0.0298883	Fungi	Ascomycota	Sordariomycetes	Boliniales	Boliniaceae	Endoxyla	unidentified	As predicted	Others	F458_Endoxyla
0e381ad5c164647a6fe4c0a463d28beb	9.32933e-07	0.00793651	2.60492e-05	2.22189e-08	0.0296363	Fungi	Ascomycota	Sordariomycetes	Hypocreales	Cordycipitaceae	Lecanicillium	unidentified	As predicted	Others	F5382_Lecanicillium
0ecb2a7dfa9a66407ac4d25b369275d1	6.06406e-06	0.00793651	0.000169308	9.29922e-07	0.0299134	Fungi	Basidiomycota	Agaricomycetes	NA	NA	NA	NA	As predicted	Others	F2134_o_NA
11b3ba15d994c4a8420044b41bea42c4	2.7988e-06	0.00793651	7.81457e-05	1.99281e-07	0.0297372	Fungi	Ascomycota	Sordariomycetes	Hypocreales	unidentified	unidentified	unidentified	As predicted	Others	F88_unidentified
123a10f9d885bfc18f953bc6f6245aeb	1.86587e-06	0.00793651	5.20978e-05	8.87222e-08	0.0296868	Fungi	NA	NA	NA	NA	NA	NA	As predicted	Others	F4564_o_NA
1244ab01b84ea5c70c1b4dfb3efbe303	0.000172593	0.00793651	0.00480792	0.00058521	0.0383319	Fungi	unidentified	unidentified	unidentified	unidentified	unidentified	unidentified	As predicted	Others	F774_unidentified
12505f7db9547888798bc406e4d0b251	1.3994e-06	0.00793651	3.90736e-05	4.99493e-08	0.0296615	Fungi	NA	NA	NA	NA	NA	NA	As predicted	Others	F4018_o_NA
148427a3c7c9696b02ce796cebd90238	9.32933e-07	0.00793651	2.60492e-05	2.22189e-08	0.0296363	Fungi	unidentified	unidentified	unidentified	unidentified	unidentified	unidentified	As predicted	Others	F5400_unidentified
16041824d5247c3ec5c9418666b5c212	9.32933e-07	0.00793651	2.60492e-05	2.22189e-08	0.0296363	Fungi	NA	NA	NA	NA	NA	NA	As predicted	Others	F5404_o_NA
16384e3cef66e755fafe1026f79a76e3	5.73754e-05	0.00793651	0.0016008	7.62425e-05	0.0326164	Fungi	Ascomycota	Dothideomycetes	Pleosporales	unidentified	unidentified	unidentified	As predicted	Others	F1123_unidentified
16a253db78c3981fe3eeffa5b9087e36	0.000231367	0.00793651	0.00644009	0.000979127	0.0411058	Fungi	Basidiomycota	Wallemiomycetes	Wallemiales	Wallemiaceae	Wallemia	Wallemia_hederae	As predicted	Others	F680_Wallemia
17bc4b4a1268153f4387ddbf5f6971cd	2.7988e-06	0.00793651	7.81457e-05	1.99281e-07	0.0297372	Fungi	NA	NA	NA	NA	NA	NA	As predicted	Others	F2831_o_NA
1bcc034026bd18a5f3ae2330ab91a321	4.1982e-06	0.00793651	0.000117216	4.47229e-07	0.0298128	Fungi	NA	NA	NA	NA	NA	NA	As predicted	Others	F3475_o_NA
1c64d39c5221ef75a74526a25a73a0ad	2.75215e-05	0.015873	0.000768175	1.84375e-05	0.0310582	Fungi	NA	NA	NA	NA	NA	NA	As predicted	Others	F930_o_NA
1d8cbf90f9b06226e58faf3ab6f0710e	3.26526e-06	0.00793651	9.11694e-05	2.71011e-07	0.0297624	Fungi	NA	NA	NA	NA	NA	NA	As predicted	Others	F2976_o_NA
1e14681710eca8491521f8f759f007a3	1.21281e-05	0.0238095	0.000338589	3.67901e-06	0.0302392	Fungi	Ascomycota	Sordariomycetes	Hypocreales	Stachybotryaceae	unidentified	unidentified	As predicted	Others	F106_unidentified
1f1fa928963d9ccd97e299557a6927fe	2.84545e-05	0.015873	0.000794205	1.96769e-05	0.0311075	Fungi	Ascomycota	Leotiomycetes	Helotiales	NA	NA	NA	As predicted	Others	F1139_o_Helotiales
210067274460ee2a076d9283e14aa737	0.000181922	0.0238095	0.00506717	0.000642549	0.0387777	Fungi	Ascomycota	Dothideomycetes	Pleosporales	NA	NA	NA	As predicted	Others	F109_o_Pleosporales
234381e6baa0e77bb6fa28fab10d8aeb	6.997e-05	0.00793651	0.00195187	0.000111147	0.0332629	Fungi	Basidiomycota	Agaricostilbomycetes	Agaricostilbales	Kondoaceae	Kondoa	Kondoa_phyllada	As predicted	Others	F1108_Kondoa
2b2559a2da96a50c1c1ef8981b75cfe6	6.53053e-06	0.00793651	0.000182331	1.07757e-06	0.0299386	Fungi	Basidiomycota	Agaricomycetes	Trechisporales	Hydnodontaceae	Trechispora	unidentified	As predicted	Others	F1664_Trechispora
2b525903056d0ca289d12e55cb76ceec	0.000104955	0.015873	0.00292641	0.000237253	0.0350282	Fungi	Ascomycota	Dothideomycetes	Pleosporales	Phaeosphaeriaceae	Leptospora	Leptospora_rubella	As predicted	Others	F562_Leptospora
2bf67e01183fe5653085d54c6e3fc4bd	5.5976e-06	0.0238095	0.000156285	7.93036e-07	0.0298883	Fungi	unidentified	unidentified	unidentified	unidentified	unidentified	unidentified	As predicted	Others	F698_unidentified
2c78a6f12ad6b09791ef6aa52492ed55	7.92993e-06	0.015873	0.000221397	1.58482e-06	0.0300139	Fungi	NA	NA	NA	NA	NA	NA	As predicted	Others	F377_o_NA
2d023626c2fd98ef892efd6c11cd7e68	7.92993e-06	0.00793651	0.000221397	1.58482e-06	0.0300139	Fungi	Ascomycota	Dothideomycetes	Venturiales	Sympoventuriaceae	NA	NA	As predicted	Others	F389_f_Sympoventuriaceae
2ef045d83c3af807081696b48d996318	3.63844e-05	0.0238095	0.00101543	3.174e-05	0.0315248	Fungi	NA	NA	NA	NA	NA	NA	As predicted	Others	F1435_o_NA
2fbad0232d40cc71e8c93f8cb7faac4a	1.86587e-06	0.00793651	5.20978e-05	8.87222e-08	0.0296868	Fungi	unidentified	unidentified	unidentified	unidentified	unidentified	unidentified	As predicted	Others	F4591_unidentified
3136a037404b4212682e1c7997ccc2bc	2.33233e-06	0.00793651	6.51218e-05	1.38509e-07	0.029712	Fungi	unidentified	unidentified	unidentified	unidentified	unidentified	unidentified	As predicted	Others	F4316_unidentified
3179e9c732cc6014e48a5d600b54fada	2.00581e-05	0.00793651	0.000559913	9.9218e-06	0.0306625	Fungi	Ascomycota	Dothideomycetes	Pleosporales	Phaeosphaeriaceae	NA	NA	As predicted	Others	F1585_f_Phaeosphaeriaceae
356e22cf03c3e2e192f00f6cc32a7b47	2.05245e-05	0.015873	0.000572931	1.03801e-05	0.0306873	Fungi	NA	NA	NA	NA	NA	NA	As predicted	Others	F1873_o_NA
3622fe67487c0ae7253f5400ae58cbbc	5.13113e-06	0.00793651	0.000143263	6.6694e-07	0.0298631	Fungi	unidentified	unidentified	unidentified	unidentified	unidentified	unidentified	As predicted	Others	F3254_unidentified
39246d7a799ebca6fc2e4476e2d0d8f8	6.53053e-06	0.00793651	0.000182331	1.07757e-06	0.0299386	Fungi	Basidiomycota	Agaricomycetes	Agaricales	Psathyrellaceae	Coprinopsis	Coprinopsis_atramentaria	As predicted	Others	F1495_Coprinopsis
392773975186734b3eed5c97b72b5422	1.3994e-06	0.00793651	3.90736e-05	4.99493e-08	0.0296615	Fungi	NA	NA	NA	NA	NA	NA	As predicted	Others	F4961_o_NA
3dd87cc634cf5d219d1c01548bf94d1d	4.66466e-06	0.00793651	0.00013024	5.51662e-07	0.029838	Fungi	Ascomycota	Dothideomycetes	Pleosporales	Massarinaceae	Stagonospora	Stagonospora_neglecta	As predicted	Others	F3365_Stagonospora
3dff02f96bcc13d0f15f55c76ea04124	3.73173e-06	0.00793651	0.000104193	3.5367e-07	0.0297876	Fungi	NA	NA	NA	NA	NA	NA	As predicted	Others	F3366_o_NA
3e959c7bac975d305ed7626461d0287a	9.32933e-07	0.00793651	2.60492e-05	2.22189e-08	0.0296363	Fungi	NA	NA	NA	NA	NA	NA	As predicted	Others	F5491_o_NA
3ed15da3b4f7e8c202748a647e22bf44	1.3994e-06	0.00793651	3.90736e-05	4.99493e-08	0.0296615	Fungi	NA	NA	NA	NA	NA	NA	As predicted	Others	F4967_o_NA
3f313ef4f1e5bf3454a26267da3e8d58	3.45185e-05	0.015873	0.000963383	2.86585e-05	0.0314269	Fungi	Ascomycota	Sordariomycetes	Hypocreales	NA	NA	NA	As predicted	Others	F1023_o_Hypocreales
3f66f5817d56a69daed549b7d2220121	6.997e-06	0.00793651	0.000195353	1.23596e-06	0.0299637	Fungi	Ascomycota	Sordariomycetes	unidentified	unidentified	unidentified	unidentified	As predicted	Others	F2136_unidentified
3f6eaf314ed5a9b0e42c8174f6b8b86b	3.73173e-06	0.00793651	0.000104193	3.5367e-07	0.0297876	Fungi	unidentified	unidentified	unidentified	unidentified	unidentified	unidentified	As predicted	Others	F3655_unidentified
40344bff11db0a67355c0b7627ac18af	1.86587e-06	0.00793651	5.20978e-05	8.87222e-08	0.0296868	Fungi	Ascomycota	Sordariomycetes	Xylariales	NA	NA	NA	As predicted	Others	F1214_o_Xylariales
457db660031df8387e5e75e8913c563f	1.3994e-06	0.00793651	3.90736e-05	4.99493e-08	0.0296615	Fungi	NA	NA	NA	NA	NA	NA	As predicted	Others	F2065_o_NA
46273a84b4061fa1ab4b3d39cf6a72c4	2.33233e-06	0.00793651	6.51218e-05	1.38509e-07	0.029712	Fungi	NA	NA	NA	NA	NA	NA	As predicted	Others	F4333_o_NA
46bcd3fb67745b81e61e64a1ea9491e1	5.5043e-05	0.031746	0.00153578	7.04343e-05	0.032496	Fungi	NA	NA	NA	NA	NA	NA	As predicted	Others	F956_o_NA
489f32dfb761d54ae6962e09b91659f0	1.3994e-06	0.00793651	3.90736e-05	4.99493e-08	0.0296615	Fungi	NA	NA	NA	NA	NA	NA	As predicted	Others	F4985_o_NA
4968f3ce8c450615bac2d396e0edaba9	1.77257e-05	0.00793651	0.000494823	7.78056e-06	0.0305383	Fungi	Ascomycota	Dothideomycetes	Pleosporales	Phaeosphaeriaceae	NA	NA	As predicted	Others	F1192_f_Phaeosphaeriaceae
4cc139cbb3f350355475422643647cdb	7.92993e-06	0.00793651	0.000221397	1.58482e-06	0.0300139	Fungi	Ascomycota	Eurotiomycetes	Chaetothyriales	Herpotrichiellaceae	NA	NA	As predicted	Others	F2768_f_Herpotrichiellaceae
4de55df8fcef1ce0b008cdf932faebae	5.13113e-06	0.00793651	0.000143263	6.6694e-07	0.0298631	Fungi	NA	NA	NA	NA	NA	NA	As predicted	Others	F1249_o_NA
522e7d1041788ff8cdb4fc563b94bd0d	5.5976e-06	0.00793651	0.000156285	7.93036e-07	0.0298883	Fungi	Ascomycota	Sordariomycetes	NA	NA	NA	NA	As predicted	Others	F777_o_NA
527f7ea05ad511d7332c11e6974dc2e3	1.3994e-06	0.00793651	3.90736e-05	4.99493e-08	0.0296615	Fungi	NA	NA	NA	NA	NA	NA	As predicted	Others	F586_o_NA
560a3b62c9f07fb3364d604d5afdc245	2.7988e-06	0.00793651	7.81457e-05	1.99281e-07	0.0297372	Fungi	NA	NA	NA	NA	NA	NA	As predicted	Others	F4095_o_NA
563d5348ac915beff032b32a25d8c0f5	2.33233e-06	0.00793651	6.51218e-05	1.38509e-07	0.029712	Fungi	NA	NA	NA	NA	NA	NA	As predicted	Others	F4347_o_NA
566e0ed53f8be9d27d3e502cdd27a868	1.3994e-06	0.00793651	3.90736e-05	4.99493e-08	0.0296615	Fungi	unidentified	unidentified	unidentified	unidentified	unidentified	unidentified	As predicted	Others	F5009_unidentified
57d892fb553ff7698550991b036bc589	4.66466e-06	0.00793651	0.00013024	5.51662e-07	0.029838	Fungi	unidentified	unidentified	unidentified	unidentified	unidentified	unidentified	As predicted	Others	F3378_unidentified
585cbfbb42ade37eb29e0fbc8aa3ebac	9.32933e-07	0.00793651	2.60492e-05	2.22189e-08	0.0296363	Fungi	Mucoromycota	Endogonomycetes	Endogonales	Endogonales_fam_Incertae_sedis	Densospora	unidentified	As predicted	Others	F5559_Densospora
591bd8e5be1c6a8bd534322480fe6d75	4.1982e-06	0.00793651	0.000117216	4.47229e-07	0.0298128	Fungi	NA	NA	NA	NA	NA	NA	As predicted	Others	F3502_o_NA
5c7f1e3367039cfed905b9ae136b1aa4	9.32933e-07	0.00793651	2.60492e-05	2.22189e-08	0.0296363	Fungi	NA	NA	NA	NA	NA	NA	As predicted	Others	F5570_o_NA
5dc3dc4b192d15fb81f51e02575936d4	2.00581e-05	0.00793651	0.000559913	9.9218e-06	0.0306625	Fungi	Ascomycota	Leotiomycetes	Helotiales	NA	NA	NA	As predicted	Others	F1895_o_Helotiales
5dea551bc668cd271f4dcd42d26e6f19	1.86587e-06	0.00793651	5.20978e-05	8.87222e-08	0.0296868	Fungi	unidentified	unidentified	unidentified	unidentified	unidentified	unidentified	As predicted	Others	F4635_unidentified
5f16dc4515be6f5facae596cccaa0294	2.61221e-05	0.015873	0.000729129	1.66504e-05	0.0309842	Fungi	Basidiomycota	Agaricomycetes	NA	NA	NA	NA	As predicted	Others	F923_o_NA
5ff83f6967c71e8d8769868c2a53692a	2.33233e-06	0.00793651	6.51218e-05	1.38509e-07	0.029712	Fungi	Basidiomycota	Agaricomycetes	Agaricales	NA	NA	NA	As predicted	Others	F2844_o_Agaricales
60b82ec59731ae5be3414fdc5f60c8ce	1.77257e-05	0.00793651	0.000494823	7.78056e-06	0.0305383	Fungi	Ascomycota	Dothideomycetes	Pleosporales	unidentified	unidentified	unidentified	As predicted	Others	F1996_unidentified
60f0c035e0f2ecf28d1f9c7c4a28cc29	7.46346e-06	0.00793651	0.000208375	1.40505e-06	0.0299888	Fungi	Ascomycota	Dothideomycetes	Pleosporales	Phaeosphaeriaceae	Setophoma	unidentified	As predicted	Others	F2846_Setophoma
61b6a591b599b456c557d9e54fca6b07	1.3994e-06	0.00793651	3.90736e-05	4.99493e-08	0.0296615	Fungi	NA	NA	NA	NA	NA	NA	As predicted	Others	F5026_o_NA
63d66d2b5c45a9d5f6b12b04e350f436	3.73173e-06	0.00793651	0.000104193	3.5367e-07	0.0297876	Fungi	unidentified	unidentified	unidentified	unidentified	unidentified	unidentified	As predicted	Others	F3684_unidentified
64a1fa304ad24a2a792c44d985b6ab66	5.13113e-06	0.00793651	0.000143263	6.6694e-07	0.0298631	Fungi	Basidiomycota	Agaricomycetes	Polyporales	Steccherinaceae	Antrodiella	NA	As predicted	Others	F3269_Antrodiella
6504b9c6c970a34901e35fd9601f1fc0	2.7988e-06	0.00793651	7.81457e-05	1.99281e-07	0.0297372	Fungi	unidentified	unidentified	unidentified	unidentified	unidentified	unidentified	As predicted	Others	F140_unidentified
659e9c261d22fca0e137a6a2bef9fe43	5.13113e-06	0.00793651	0.000143263	6.6694e-07	0.0298631	Fungi	NA	NA	NA	NA	NA	NA	As predicted	Others	F3270_o_NA
65e88ce25c4ec17be5d62b87a91adaaf	6.53053e-06	0.00793651	0.000182331	1.07757e-06	0.0299386	Fungi	NA	NA	NA	NA	NA	NA	As predicted	Others	F1775_o_NA
67067a412067c5824b41a6d93f6a47fc	0.000312533	0.0238095	0.00868978	0.00163509	0.044816	Fungi	Ascomycota	Saccharomycetes	Saccharomycetales	NA	NA	NA	As predicted	Others	F590_o_Saccharomycetales
6a03922936125958ee205be9d507af72	1.86587e-06	0.00793651	5.20978e-05	8.87222e-08	0.0296868	Fungi	NA	NA	NA	NA	NA	NA	As predicted	Others	F4651_o_NA
6b2a39f8afe085fa7fb5b5e8505fc5e1	9.32933e-07	0.00793651	2.60492e-05	2.22189e-08	0.0296363	Fungi	NA	NA	NA	NA	NA	NA	As predicted	Others	F5592_o_NA
6c9be08de19fe4c8cca679581f0ad637	4.05826e-05	0.00793651	0.00113253	3.92093e-05	0.0317446	Fungi	Basidiomycota	Agaricomycetes	NA	NA	NA	NA	As predicted	Others	F801_o_NA
6d63d40564c863d6f37ae762a7b89ff9	9.32933e-07	0.00793651	2.60492e-05	2.22189e-08	0.0296363	Fungi	NA	NA	NA	NA	NA	NA	As predicted	Others	F4655_o_NA
74ec305fbbdd8549d17edf6b74a51c68	1.86587e-06	0.00793651	5.20978e-05	8.87222e-08	0.0296868	Fungi	Ascomycota	Dothideomycetes	Pleosporales	unidentified	unidentified	unidentified	As predicted	Others	F4666_unidentified
75c8da0f58df4c92f09fccc4cdaa1c9b	9.32933e-07	0.00793651	2.60492e-05	2.22189e-08	0.0296363	Fungi	NA	NA	NA	NA	NA	NA	As predicted	Others	F5611_o_NA
75decafba2fde759c49022ec643c24a9	1.30611e-05	0.0238095	0.000364629	4.25964e-06	0.0302892	Fungi	Basidiomycota	Agaricomycetes	Trechisporales	Hydnodontaceae	Trechispora	unidentified	As predicted	Others	F700_Trechispora
75f1c4c18853d4c25141b2dd3e95da62	3.73173e-06	0.00793651	0.000104193	3.5367e-07	0.0297876	Fungi	NA	NA	NA	NA	NA	NA	As predicted	Others	F3702_o_NA
7709dad48b4d099b7249f0062b5e2609	1.3994e-06	0.00793651	3.90736e-05	4.99493e-08	0.0296615	Fungi	unidentified	unidentified	unidentified	unidentified	unidentified	unidentified	As predicted	Others	F5064_unidentified
775f06a2196a6409b4802185b88c1971	2.05245e-05	0.00793651	0.000572931	1.03801e-05	0.0306873	Fungi	Basidiomycota	Agaricomycetes	Russulales	Stereaceae	NA	NA	As predicted	Others	F832_f_Stereaceae
7952779dfe892294286317ee3253b18a	9.79579e-06	0.00793651	0.000273484	2.41019e-06	0.0301141	Fungi	Ascomycota	Dothideomycetes	Pleosporales	Pleosporales_fam_Incertae_sedis	Pseudorobillarda	Pseudorobillarda_phragmitis	As predicted	Others	F1618_Pseudorobillarda
7e2cfcaf853098f0b7c27a5d1f4f5fb3	4.1982e-06	0.00793651	0.000117216	4.47229e-07	0.0298128	Fungi	Ascomycota	Dothideomycetes	Pleosporales	unidentified	unidentified	unidentified	As predicted	Others	F1509_unidentified
81e74524a8724ae359a484efa137dd61	1.30611e-05	0.00793651	0.000364629	4.25964e-06	0.0302892	Fungi	Ascomycota	Sordariomycetes	Xylariales	Diatrypaceae	unidentified	unidentified	As predicted	Others	F1658_unidentified
82c116788bab403261258a551e9c766c	1.86587e-06	0.00793651	5.20978e-05	8.87222e-08	0.0296868	Fungi	Basidiomycota	Agaricomycetes	Thelephorales	Thelephoraceae	Tomentellopsis	NA	As predicted	Others	F3160_Tomentellopsis
834d137d04df98f98b1b6e95da2f9a8e	6.06406e-06	0.00793651	0.000169308	9.29922e-07	0.0299134	Fungi	NA	NA	NA	NA	NA	NA	As predicted	Others	F3083_o_NA
84b641da34742c4dbf429b3de235c797	1.3994e-06	0.00793651	3.90736e-05	4.99493e-08	0.0296615	Fungi	NA	NA	NA	NA	NA	NA	As predicted	Others	F5088_o_NA
85ec2d602c4f31577c3459cb644bf160	3.73173e-06	0.00793651	0.000104193	3.5367e-07	0.0297876	Fungi	NA	NA	NA	NA	NA	NA	As predicted	Others	F3402_o_NA
877b4bec5aed551fc8c277a497213201	2.33233e-06	0.00793651	6.51218e-05	1.38509e-07	0.029712	Fungi	unidentified	unidentified	unidentified	unidentified	unidentified	unidentified	As predicted	Others	F3404_unidentified
87c5de0e5a04f4792099553c73319f34	9.32933e-07	0.00793651	2.60492e-05	2.22189e-08	0.0296363	Fungi	unidentified	unidentified	unidentified	unidentified	unidentified	unidentified	As predicted	Others	F5646_unidentified
889c9f5fc70c4f6dcf2d0de88460ef71	1.3994e-06	0.00793651	3.90736e-05	4.99493e-08	0.0296615	Fungi	unidentified	unidentified	unidentified	unidentified	unidentified	unidentified	As predicted	Others	F143_unidentified
898d0768c27321ef615e83885b60a40a	8.86286e-06	0.00793651	0.000247441	1.9763e-06	0.030064	Fungi	Basidiomycota	Pucciniomycetes	Septobasidiales	Septobasidiaceae	Septobasidium	unidentified	As predicted	Others	F2654_Septobasidium
8a648b04a1286da345b7891d48040818	1.11952e-05	0.015873	0.000312547	3.14005e-06	0.0301892	Fungi	NA	NA	NA	NA	NA	NA	As predicted	Others	F550_o_NA
8d3359317935bddd31efa24a32cfbb71	4.1982e-05	0.00793651	0.00117156	4.1862e-05	0.0318177	Fungi	Basidiomycota	Cystobasidiomycetes	Cystobasidiales	Cystobasidiaceae	Cystobasidium	Cystobasidium_psychroaquaticum	As predicted	Others	F1425_Cystobasidium
9168b3d801bff31b155cff29948ed2b2	1.11952e-05	0.00793651	0.000312547	3.14005e-06	0.0301892	Fungi	Ascomycota	NA	NA	NA	NA	NA	As predicted	Others	F2411_o_NA
918437c7a697017cf559b2a8ac810862	1.49269e-05	0.00793651	0.000416709	5.54506e-06	0.030389	Fungi	Basidiomycota	Agaricomycetes	Auriculariales	Exidiaceae	Basidiodendron	Basidiodendron_eyrei	As predicted	Others	F2146_Basidiodendron
91cc401b21f97981a26bdb103246f2f3	1.3994e-06	0.00793651	3.90736e-05	4.99493e-08	0.0296615	Fungi	unidentified	unidentified	unidentified	unidentified	unidentified	unidentified	As predicted	Others	F5109_unidentified
924cc399fdd27dabecd82f803162de62	6.06406e-06	0.00793651	0.000169308	9.29922e-07	0.0299134	Fungi	Basidiomycota	Agaricomycetes	unidentified	unidentified	unidentified	unidentified	As predicted	Others	F3087_unidentified
9532080adc1d4909d1d711131c8f89a9	1.86587e-06	0.00793651	5.20978e-05	8.87222e-08	0.0296868	Fungi	Basidiomycota	Agaricomycetes	unidentified	unidentified	unidentified	unidentified	As predicted	Others	F4698_unidentified
95b78898e5fd91e8dd5ea2311701ef6a	1.3994e-06	0.00793651	3.90736e-05	4.99493e-08	0.0296615	Fungi	NA	NA	NA	NA	NA	NA	As predicted	Others	F5111_o_NA
96c0ccf43933d2be425b2ca2c29f5780	3.73173e-06	0.00793651	0.000104193	3.5367e-07	0.0297876	Fungi	NA	NA	NA	NA	NA	NA	As predicted	Others	F3714_o_NA
97a71f9cb865fdf4201cd804f774ea97	5.5976e-06	0.00793651	0.000156285	7.93036e-07	0.0298883	Fungi	unidentified	unidentified	unidentified	unidentified	unidentified	unidentified	As predicted	Others	F1539_unidentified
98125da50ff5aaecb2377320474eec8e	1.81922e-05	0.00793651	0.000507841	8.18868e-06	0.0305632	Fungi	NA	NA	NA	NA	NA	NA	As predicted	Others	F1155_o_NA
9b05b325d2afab1a5921f9219f9ea4c4	3.73173e-06	0.00793651	0.000104193	3.5367e-07	0.0297876	Fungi	Basidiomycota	Agaricomycetes	Cantharellales	Clavulinaceae	Clavulina	unidentified	As predicted	Others	F3715_Clavulina
9c84a2dcefe615d3a072cb9fccb19f30	1.86587e-06	0.00793651	5.20978e-05	8.87222e-08	0.0296868	Fungi	unidentified	unidentified	unidentified	unidentified	unidentified	unidentified	As predicted	Others	F861_unidentified
9e143aa0aa0f48d9bcbb66aa3dc67c4b	3.73173e-06	0.00793651	0.000104193	3.5367e-07	0.0297876	Fungi	unidentified	unidentified	unidentified	unidentified	unidentified	unidentified	As predicted	Others	F3718_unidentified
9f1843ae928f74ca8362cb2ae159e46f	2.93874e-05	0.00793651	0.000820234	2.09547e-05	0.0311567	Fungi	Ascomycota	Dothideomycetes	Pleosporales	NA	NA	NA	As predicted	Others	F1632_o_Pleosporales
SH086046.07FU_JN943753_refs	5.5976e-06	0.015873	0.000156285	7.93036e-07	0.0298883	Fungi	Basidiomycota	Tremellomycetes	Trichosporonales	Trichosporonaceae	Apiotrichum	Apiotrichum_vadense	As predicted	Others	F2189_Apiotrichum
SH091885.07FU_GU237860_refs	7.46346e-06	0.00793651	0.000208375	1.40505e-06	0.0299888	Fungi	Ascomycota	Dothideomycetes	Pleosporales	Didymellaceae	Phoma	Phoma_saxea	As predicted	Others	F1622_Phoma
SH100417.07FU_HQ153422_refs	1.44605e-05	0.00793651	0.000403689	5.20824e-06	0.030364	Fungi	Basidiomycota	Agaricomycetes	Polyporales	Meruliaceae	Phlebia	Phlebia_sp	As predicted	Others	F1060_Phlebia
SH100809.07FU_FN908919_refs	0.000206178	0.00793651	0.00574091	0.000801039	0.0399268	Fungi	Basidiomycota	Microbotryomycetes	Leucosporidiales	Leucosporidiaceae	Leucosporidium	Leucosporidium_drummii	As predicted	Others	F685_Leucosporidium
SH103015.07FU_AY055381_refs	4.1982e-06	0.00793651	0.000117216	4.47229e-07	0.0298128	Fungi	Basidiomycota	Tremellomycetes	Trichosporonales	Trichosporonaceae	Trichosporon	NA	As predicted	Others	F1542_Trichosporon
SH104364.07FU_AF444437_refs	3.73173e-06	0.00793651	0.000104193	3.5367e-07	0.0297876	Fungi	Basidiomycota	Tremellomycetes	Trichosporonales	Trichosporonaceae	Cutaneotrichosporon	Cutaneotrichosporon_jirovecii	As predicted	Others	F545_Cutaneotrichosporon
SH116191.07FU_AF145330_refs	8.86286e-06	0.00793651	0.000247441	1.9763e-06	0.030064	Fungi	Basidiomycota	Tremellomycetes	Filobasidiales	Filobasidiaceae	Naganishia	NA	As predicted	Others	F169_Naganishia
SH119591.07FU_KX961215_refs	1.58599e-05	0.00793651	0.000442747	6.24944e-06	0.0304388	Fungi	Ascomycota	Eurotiomycetes	Eurotiales	Trichocomaceae	Talaromyces	Talaromyces_diversiformis	As predicted	Others	F421_Talaromyces
SH119636.07FU_JN899366_refs_singleton	7.27688e-05	0.015873	0.00202986	0.000119694	0.0334057	Fungi	Ascomycota	Eurotiomycetes	Eurotiales	Trichocomaceae	Talaromyces	Talaromyces_dendriticus	As predicted	Others	F1089_Talaromyces
SH119658.07FU_JX898041_refs	3.26526e-06	0.00793651	9.11694e-05	2.71011e-07	0.0297624	Fungi	Ascomycota	Eurotiomycetes	Eurotiales	Trichocomaceae	Talaromyces	NA	As predicted	Others	F3019_Talaromyces
SH174133.07FU_KM484863_reps	9.32933e-06	0.00793651	0.000260463	2.18796e-06	0.0300891	Fungi	Ascomycota	Sordariomycetes	Magnaporthales	Magnaporthaceae	Nakataea	Nakataea_oryzae	As predicted	Others	F49_Nakataea
SH174933.07FU_EU254902_reps	3.73173e-06	0.00793651	0.000104193	3.5367e-07	0.0297876	Fungi	Ascomycota	Sordariomycetes	Diaporthales	Gnomoniaceae	NA	NA	As predicted	Others	F3770_f_Gnomoniaceae
SH175065.07FU_FJ861985_reps	5.13113e-06	0.00793651	0.000143263	6.6694e-07	0.0298631	Fungi	Ascomycota	Leotiomycetes	Rhytismatales	Rhytismataceae	Lophodermium	Lophodermium_pinastri	As predicted	Others	F2565_Lophodermium
SH175067.07FU_KC283117_reps	6.997e-06	0.00793651	0.000195353	1.23596e-06	0.0299637	Fungi	Ascomycota	Leotiomycetes	Rhytismatales	Rhytismataceae	Lophodermium	Lophodermium_conigenum	As predicted	Others	F2951_Lophodermium
SH175112.07FU_JQ279563_reps	6.53053e-06	0.00793651	0.000182331	1.07757e-06	0.0299386	Fungi	Basidiomycota	Agaricomycetes	Hymenochaetales	Hymenochaetaceae	Hymenochaete	Hymenochaete_odontoides	As predicted	Others	F2467_Hymenochaete
SH175136.07FU_HG935790_reps	2.05245e-05	0.00793651	0.000572931	1.03801e-05	0.0306873	Fungi	Ascomycota	Saccharomycetes	Saccharomycetales	Saccharomycetales_fam_Incertae_sedis	Candida	Candida_sake	As predicted	Others	F658_Candida
SH175278.07FU_KM231823_refs	1.16617e-05	0.00793651	0.000325568	3.40431e-06	0.0302142	Fungi	Ascomycota	Sordariomycetes	Hypocreales	Nectriaceae	Fusicolla	Fusicolla_aquaeductuum	As predicted	Others	F192_Fusicolla
SH175372.07FU_UDB011413_refs	0.000156733	0.015873	0.00436705	0.000492613	0.0375688	Fungi	Basidiomycota	Agaricomycetes	Polyporales	Meruliaceae	Phlebia	Phlebia_tremellosa	As predicted	Others	F574_Phlebia
SH176398.07FU_KU164262_reps	5.13113e-06	0.015873	0.000143263	6.6694e-07	0.0298631	Fungi	Basidiomycota	Malasseziomycetes	Malasseziales	unidentified	unidentified	unidentified	As predicted	Others	F1136_unidentified
SH176536.07FU_JF770450_refs	5.13113e-06	0.00793651	0.000143263	6.6694e-07	0.0298631	Fungi	Ascomycota	Dothideomycetes	Capnodiales	Cladosporiaceae	Cladosporium	Cladosporium_grevilleae	As predicted	Others	F299_Cladosporium
SH177042.07FU_JQ320109_refs	3.26526e-06	0.00793651	9.11694e-05	2.71011e-07	0.0297624	Fungi	Basidiomycota	Agaricomycetes	Agaricales	Entolomataceae	Entoloma	Entoloma_subtenuicystidiatum	As predicted	Others	F3970_Entoloma
SH177050.07FU_KU355368_reps	0.00013201	0.00793651	0.00367943	0.000361266	0.0363656	Fungi	Basidiomycota	Agaricomycetes	Agaricales	Tricholomataceae	Resupinatus	Resupinatus_applicatus	As predicted	Others	F784_Resupinatus
SH177078.07FU_KX836362_reps	8.86286e-06	0.00793651	0.000247441	1.9763e-06	0.030064	Fungi	Basidiomycota	Agaricomycetes	Agaricales	Pleurotaceae	Pleurotus	Pleurotus_ostreatus	As predicted	Others	F513_Pleurotus
SH177344.07FU_KC171350_refs	8.34975e-05	0.015873	0.0023288	0.000155016	0.0339506	Fungi	Ascomycota	Leotiomycetes	Helotiales	Sclerotiniaceae	Botrytis	Botrytis_caroliniana	As predicted	Others	F859_Botrytis
SH177466.07FU_JX313651_reps	6.53053e-06	0.00793651	0.000182331	1.07757e-06	0.0299386	Fungi	Ascomycota	Eurotiomycetes	Chaetothyriales	Trichomeriaceae	Trichomerium	Trichomerium_dioscoreae	As predicted	Others	F583_Trichomerium
SH177639.07FU_KM519241_reps	6.997e-06	0.00793651	0.000195353	1.23596e-06	0.0299637	Fungi	Ascomycota	Sordariomycetes	Trichosphaeriales	Trichosphaeriaceae	Nigrospora	Nigrospora_oryzae	As predicted	Others	F391_Nigrospora
SH178781.07FU_U63473_reps	1.07287e-05	0.00793651	0.000299526	2.88626e-06	0.0301642	Fungi	Basidiomycota	Agaricomycetes	unidentified	unidentified	unidentified	unidentified	As predicted	Others	F739_unidentified
SH178790.07FU_KC456252_reps	1.86587e-06	0.00793651	5.20978e-05	8.87222e-08	0.0296868	Fungi	Basidiomycota	Agaricomycetes	Polyporales	Fomitopsidaceae	Fibroporia	Fibroporia_albicans	As predicted	Others	F4830_Fibroporia
SH179663.07FU_JN048775_reps	2.89209e-05	0.015873	0.00080722	2.0311e-05	0.0311321	Fungi	Basidiomycota	Agaricomycetes	Polyporales	Ganodermataceae	Yuchengia	Yuchengia_narymica	As predicted	Others	F348_Yuchengia
SH180264.07FU_UDB011167_reps	3.54514e-05	0.00793651	0.000989408	3.01808e-05	0.0314759	Fungi	Basidiomycota	Agaricomycetes	Russulales	Russulaceae	Russula	NA	As predicted	Others	F1524_Russula
SH180411.07FU_KM458803_reps	1.30611e-05	0.00793651	0.000364629	4.25964e-06	0.0302892	Fungi	Ascomycota	Dothideomycetes	Pleosporales	Thyridariaceae	Roussoella	Roussoella_solani	As predicted	Others	F1920_Roussoella
SH180500.07FU_AF444323_refs	8.86286e-06	0.015873	0.000247441	1.9763e-06	0.030064	Fungi	Basidiomycota	Tremellomycetes	Tremellales	Bulleribasidiaceae	Hannaella	Hannaella_luteola	As predicted	Others	F667_Hannaella
SH180502.07FU_HQ591444_reps	0.00011615	0.0238095	0.00323807	0.000285938	0.0355844	Fungi	Basidiomycota	Tremellomycetes	Tremellales	Bulleribasidiaceae	Hannaella	unidentified	As predicted	Others	F418_Hannaella
SH180503.07FU_JN181160_reps	1.02623e-05	0.00793651	0.000286505	2.64296e-06	0.0301392	Fungi	Basidiomycota	Tremellomycetes	Tremellales	Bulleribasidiaceae	Hannaella	NA	As predicted	Others	F863_Hannaella
SH180504.07FU_AF444468_refs	6.57718e-05	0.0238095	0.00183486	9.88591e-05	0.0330481	Fungi	Basidiomycota	Tremellomycetes	Tremellales	Bulleribasidiaceae	Hannaella	Hannaella_sinensis	As predicted	Others	F204_Hannaella
SH180517.07FU_KR089897_reps	2.33233e-06	0.00793651	6.51218e-05	1.38509e-07	0.029712	Fungi	Ascomycota	Saccharomycetes	Saccharomycetales	NA	NA	NA	As predicted	Others	F1478_o_Saccharomycetales
SH180527.07FU_KY103321_reps	2.7988e-06	0.00793651	7.81457e-05	1.99281e-07	0.0297372	Fungi	Ascomycota	Saccharomycetes	Saccharomycetales	Pichiaceae	Dekkera	Dekkera_bruxellensis	As predicted	Others	F4234_Dekkera
SH181619.07FU_HQ832800_reps	7.46346e-06	0.00793651	0.000208375	1.40505e-06	0.0299888	Fungi	Basidiomycota	Tremellomycetes	Tremellales	Trimorphomycetaceae	Saitozyma	Saitozyma_flava	As predicted	Others	F226_Saitozyma
SH181636.07FU_KT328876_reps	3.73173e-06	0.00793651	0.000104193	3.5367e-07	0.0297876	Fungi	Basidiomycota	Tremellomycetes	Tremellales	NA	NA	NA	As predicted	Others	F3772_o_Tremellales
SH181698.07FU_KY087617_reps	1.11952e-05	0.00793651	0.000312547	3.14005e-06	0.0301892	Fungi	Ascomycota	Eurotiomycetes	Eurotiales	Aspergillaceae	Aspergillus	unidentified	As predicted	Others	F2321_Aspergillus
SH182103.07FU_AY562154_refs	6.53053e-06	0.00793651	0.000182331	1.07757e-06	0.0299386	Fungi	Basidiomycota	Tremellomycetes	Tremellales	Bulleribasidiaceae	Dioszegia	Dioszegia_hungarica	As predicted	Others	F1531_Dioszegia
SH182292.07FU_AY743633_refs	0.00010169	0.00793651	0.0028355	0.000223781	0.0348652	Fungi	Basidiomycota	Malasseziomycetes	Malasseziales	Malasseziaceae	Malassezia	Malassezia_slooffiae	As predicted	Others	F949_Malassezia
SH182319.07FU_KC785601_reps	4.1982e-06	0.00793651	0.000117216	4.47229e-07	0.0298128	Fungi	Basidiomycota	Ustilaginomycetes	Ustilaginales	Ustilaginaceae	Ustilago	unidentified	As predicted	Others	F2076_Ustilago
SH182321.07FU_EU379942_refs	4.99119e-05	0.0238095	0.00139271	5.84e-05	0.0322304	Fungi	Basidiomycota	Ustilaginomycetes	Ustilaginales	Ustilaginaceae	Pseudozyma	Pseudozyma_pruni	As predicted	Others	F202_Pseudozyma
SH182482.07FU_AF033438_refs	0.000205245	0.015873	0.00571501	0.000794701	0.0398829	Fungi	Ascomycota	Eurotiomycetes	Eurotiales	Aspergillaceae	Penicillium	NA	As predicted	Others	F322_Penicillium
SH182520.07FU_EF652045_refs	2.33233e-06	0.00793651	6.51218e-05	1.38509e-07	0.029712	Fungi	Ascomycota	Eurotiomycetes	Eurotiales	Aspergillaceae	Aspergillus	Aspergillus_conicus	As predicted	Others	F2890_Aspergillus
SH182524.07FU_LM652376_reps	6.53053e-06	0.00793651	0.000182331	1.07757e-06	0.0299386	Fungi	Ascomycota	Eurotiomycetes	Eurotiales	Aspergillaceae	NA	NA	As predicted	Others	F3022_f_Aspergillaceae
SH182999.07FU_EU049289_reps	2.7988e-06	0.00793651	7.81457e-05	1.99281e-07	0.0297372	Fungi	Ascomycota	Dothideomycetes	Pleosporales	NA	NA	NA	As predicted	Others	F1575_o_Pleosporales
SH183023.07FU_KT290987_reps	0.000108687	0.015873	0.00303031	0.000253056	0.035214	Fungi	Ascomycota	Dothideomycetes	Pleosporales	Phaeosphaeriaceae	unidentified	unidentified	As predicted	Others	F552_unidentified
SH183054.07FU_KF251230_refs	9.56256e-05	0.00793651	0.00266663	0.000199658	0.0345616	Fungi	Ascomycota	Dothideomycetes	Pleosporales	Phaeosphaeriaceae	Sclerostagonospora	Sclerostagonospora_phragmiticola	As predicted	Others	F743_Sclerostagonospora
SH183134.07FU_KP749180_reps	0.00110879	0.015873	0.0304996	0.0117132	0.0770671	Fungi	Ascomycota	Sordariomycetes	Xylariales	Apiosporaceae	unidentified	unidentified	As predicted	Others	F303_unidentified
SH183366.07FU_AF444408_refs	3.73173e-06	0.00793651	0.000104193	3.5367e-07	0.0297876	Fungi	Basidiomycota	Tremellomycetes	Cystofilobasidiales	Mrakiaceae	Udeniomyces	Udeniomyces_megalosporus	As predicted	Others	F3024_Udeniomyces
SH184032.07FU_AY387134_reps	2.42563e-05	0.0238095	0.000677066	1.44034e-05	0.0308854	Fungi	Basidiomycota	Malasseziomycetes	Malasseziales	Malasseziaceae	Malassezia	Malassezia_globosa	As predicted	Others	F686_Malassezia
SH184136.07FU_KF668297_reps	1.86587e-05	0.015873	0.000520859	8.60689e-06	0.0305881	Fungi	Basidiomycota	Agaricomycetes	Agaricales	Omphalotaceae	Gymnopus	Gymnopus_confluens	As predicted	Others	F585_Gymnopus
SH184139.07FU_DQ249196_refs	1.21281e-05	0.0238095	0.000338589	3.67901e-06	0.0302392	Fungi	Ascomycota	Saccharomycetes	Saccharomycetales	Phaffomycetaceae	Wickerhamomyces	Wickerhamomyces_anomalus	As predicted	Others	F1339_Wickerhamomyces
SH184234.07FU_HQ607895_reps	9.32933e-07	0.00793651	2.60492e-05	2.22189e-08	0.0296363	Fungi	Ascomycota	Dothideomycetes	Pleosporales	NA	NA	NA	As predicted	Others	F5912_o_Pleosporales
SH184428.07FU_JF449454_reps	8.3964e-06	0.00793651	0.000234419	1.77525e-06	0.030039	Fungi	Ascomycota	Leotiomycetes	Helotiales	Hyaloscyphaceae	Gyoerffyella	NA	As predicted	Others	F2747_Gyoerffyella
SH184604.07FU_AB839401_reps	3.73173e-06	0.00793651	0.000104193	3.5367e-07	0.0297876	Fungi	Basidiomycota	Agaricomycetes	Thelephorales	Thelephoraceae	Tomentella	Tomentella_papuae	As predicted	Others	F3776_Tomentella
SH185073.07FU_UDB015395_refs	3.26526e-05	0.015873	0.000911331	2.57256e-05	0.0313288	Fungi	Basidiomycota	Agaricomycetes	Polyporales	Coriolaceae	Trametes	Trametes_hirsuta	As predicted	Others	F989_Trametes
SH185076.07FU_UDB015755_refs	2.33233e-06	0.00793651	6.51218e-05	1.38509e-07	0.029712	Fungi	Basidiomycota	Agaricomycetes	Polyporales	Coriolaceae	Lenzites	Lenzites_betulina	As predicted	Others	F1085_Lenzites
SH185142.07FU_KJ009576_reps	2.0991e-05	0.015873	0.000585948	1.08484e-05	0.0307121	Fungi	Basidiomycota	Agaricomycetes	Agaricales	Pluteaceae	Pluteus	Pluteus_hongoi	As predicted	Others	F1767_Pluteus
SH185165.07FU_AB091675_refs	1.3994e-06	0.00793651	3.90736e-05	4.99493e-08	0.0296615	Fungi	Basidiomycota	Agaricomycetes	Polyporales	Meruliaceae	Ceriporia	Ceriporia_lacerata	As predicted	Others	F638_Ceriporia
SH185180.07FU_KP135054_reps	8.3031e-05	0.031746	0.00231581	0.000153397	0.0339269	Fungi	Basidiomycota	Agaricomycetes	Polyporales	Meruliaceae	Ceriporia	Ceriporia_alachuana	As predicted	Others	F567_Ceriporia
SH185395.07FU_KP658848_reps	1.3994e-06	0.00793651	3.90736e-05	4.99493e-08	0.0296615	Fungi	Ascomycota	Eurotiomycetes	Chaetothyriales	Herpotrichiellaceae	Exophiala	Exophiala_phaeomuriformis	As predicted	Others	F5305_Exophiala
SH185513.07FU_KJ609005_reps	7.46346e-06	0.00793651	0.000208375	1.40505e-06	0.0299888	Fungi	Ascomycota	Sordariomycetes	Diaporthales	Diaporthaceae	Diaporthe	NA	As predicted	Others	F158_Diaporthe
SH185725.07FU_UDB016334_refs	1.11952e-05	0.00793651	0.000312547	3.14005e-06	0.0301892	Fungi	Basidiomycota	Agaricomycetes	Hymenochaetales	Hymenochaetales_fam_Incertae_sedis	Peniophorella	Peniophorella_pubera	As predicted	Others	F785_Peniophorella
SH185734.07FU_KP814147_reps	6.06406e-06	0.00793651	0.000169308	9.29922e-07	0.0299134	Fungi	Basidiomycota	Agaricomycetes	Hymenochaetales	Hymenochaetales_fam_Incertae_sedis	Peniophorella	Peniophorella_praetermissa	As predicted	Others	F963_Peniophorella
SH185778.07FU_AY243943_refs	1.91251e-05	0.015873	0.000533878	9.03516e-06	0.0306129	Fungi	Mucoromycota	Mucoromycetes	Mucorales	Mucoraceae	Mucor	Mucor_circinelloides	As predicted	Others	F368_Mucor
SH186467.07FU_JX623941_refs	4.1982e-06	0.00793651	0.000117216	4.47229e-07	0.0298128	Fungi	Basidiomycota	Agaricomycetes	Polyporales	Meruliaceae	Ceriporia	Ceriporia_nanlingensis	As predicted	Others	F1518_Ceriporia
SH186611.07FU_JF737798_reps	6.06406e-06	0.015873	0.000169308	9.29922e-07	0.0299134	Fungi	Ascomycota	Eurotiomycetes	Chaetothyriales	Herpotrichiellaceae	Coniosporium	unidentified	As predicted	Others	F2958_Coniosporium
SH186638.07FU_JN207320_reps	0.000409558	0.031746	0.0113726	0.00255609	0.0491019	Fungi	Ascomycota	Dothideomycetes	Pleosporales	Didymellaceae	NA	NA	As predicted	Others	F339_f_Didymellaceae
SH186766.07FU_KP004468_refs	4.66466e-06	0.00793651	0.00013024	5.51662e-07	0.029838	Fungi	Ascomycota	Eurotiomycetes	Chaetothyriales	Trichomeriaceae	Trichomerium	Trichomerium_dioscoreae	As predicted	Others	F652_Trichomerium
SH186948.07FU_KM880019_reps	0.000460402	0.00793651	0.0127756	0.0030879	0.0512932	Fungi	Ascomycota	Dothideomycetes	Pleosporales	Didymosphaeriaceae	Paraconiothyrium	Paraconiothyrium_brasiliense	As predicted	Others	F356_Paraconiothyrium
SH186981.07FU_KP335276_reps	1.3994e-06	0.00793651	3.90736e-05	4.99493e-08	0.0296615	Fungi	Ascomycota	Dothideomycetes	Pleosporales	Didymosphaeriaceae	Paraconiothyrium	NA	As predicted	Others	F1863_Paraconiothyrium
SH186984.07FU_DQ388853_reps	5.55095e-05	0.015873	0.00154878	7.15792e-05	0.0325201	Fungi	Ascomycota	Dothideomycetes	Pleosporales	Didymosphaeriaceae	unidentified	unidentified	As predicted	Others	F1276_unidentified
SH187004.07FU_FJ037733_reps	0.00112745	0.015873	0.0310051	0.011996	0.0777653	Fungi	Ascomycota	Dothideomycetes	Pleosporales	Didymosphaeriaceae	Paraphaeosphaeria	NA	As predicted	Others	F112_Paraphaeosphaeria
SH187204.07FU_KR912070_reps	3.73173e-06	0.00793651	0.000104193	3.5367e-07	0.0297876	Fungi	Basidiomycota	Exobasidiomycetes	Microstromatales	NA	NA	NA	As predicted	Others	F744_o_Microstromatales
SH187218.07FU_JQ781858_refs	5.5976e-06	0.00793651	0.000156285	7.93036e-07	0.0298883	Fungi	Basidiomycota	Agaricomycetes	Polyporales	Ganodermataceae	Ganoderma	Ganoderma_lucidum	As predicted	Others	F1000_Ganoderma
SH187565.07FU_HE792910_refs	1.3994e-06	0.00793651	3.90736e-05	4.99493e-08	0.0296615	Fungi	Ascomycota	Dothideomycetes	Pleosporales	Pleosporaceae	Curvularia	NA	As predicted	Others	F5308_Curvularia
SH187566.07FU_HE861822_refs	0.000468799	0.0238095	0.0130072	0.00317861	0.0516518	Fungi	Ascomycota	Dothideomycetes	Pleosporales	Pleosporaceae	Curvularia	Curvularia_inaequalis	As predicted	Others	F321_Curvularia
SH187568.07FU_JX256429_refs	2.7988e-06	0.00793651	7.81457e-05	1.99281e-07	0.0297372	Fungi	Ascomycota	Dothideomycetes	Pleosporales	Pleosporaceae	Curvularia	Curvularia_lunata	As predicted	Others	F2568_Curvularia
SH187570.07FU_HE861854_refs	0.000208044	0.0396825	0.00579272	0.000813772	0.0400147	Fungi	Ascomycota	Dothideomycetes	Pleosporales	Pleosporaceae	Curvularia	Curvularia_intermedia	As predicted	Others	F308_Curvularia
SH187978.07FU_JN710560_refs	6.997e-06	0.00793651	0.000195353	1.23596e-06	0.0299637	Fungi	Basidiomycota	Agaricomycetes	Polyporales	NA	NA	NA	As predicted	Others	F2959_o_Polyporales
SH188231.07FU_KM246160_reps	1.72593e-05	0.00793651	0.000481804	7.38255e-06	0.0305135	Fungi	Ascomycota	Dothideomycetes	Pleosporales	Pleosporaceae	Edenia	Edenia_gomezpompae	As predicted	Others	F20_Edenia
SH188260.07FU_KX081121_reps	4.29149e-05	0.015873	0.00119758	4.36753e-05	0.0318664	Fungi	Basidiomycota	Agaricomycetes	Polyporales	NA	NA	NA	As predicted	Others	F280_o_Polyporales
SH188405.07FU_AB070356_refs	1.95916e-05	0.015873	0.000546895	9.47348e-06	0.0306377	Fungi	Basidiomycota	Malasseziomycetes	Malasseziales	Malasseziaceae	Malassezia	Malassezia_dermatis	As predicted	Others	F1138_Malassezia
SH188442.07FU_KU053509_reps	2.33233e-06	0.00793651	6.51218e-05	1.38509e-07	0.029712	Fungi	Basidiomycota	Exobasidiomycetes	Exobasidiales	Brachybasidiaceae	Meira	Meira_nashicola	As predicted	Others	F1792_Meira
SH188993.07FU_KM519291_reps	0.000404893	0.00793651	0.0112438	0.00250888	0.0488991	Fungi	Basidiomycota	Agaricomycetes	Russulales	Peniophoraceae	Peniophora	Peniophora_incarnata	As predicted	Others	F533_Peniophora
SH189353.07FU_JX456899_reps	6.06406e-06	0.00793651	0.000169308	9.29922e-07	0.0299134	Fungi	Basidiomycota	Agaricomycetes	Thelephorales	Thelephoraceae	NA	NA	As predicted	Others	F2302_f_Thelephoraceae
SH190079.07FU_JF495199_reps	2.7988e-06	0.00793651	7.81457e-05	1.99281e-07	0.0297372	Fungi	Ascomycota	Leotiomycetes	Thelebolales	Pseudeurotiaceae	unidentified	unidentified	As predicted	Others	F1678_unidentified
SH190189.07FU_JX424328_reps	6.53053e-06	0.015873	0.000182331	1.07757e-06	0.0299386	Fungi	Basidiomycota	Agaricomycetes	Russulales	Hericiaceae	Hericium	Hericium_alpestre	As predicted	Others	F1071_Hericium
SH190191.07FU_UDB011478_refs	8.95616e-05	0.0238095	0.00249773	0.000176726	0.0342567	Fungi	Basidiomycota	Agaricomycetes	Agaricales	Schizophyllaceae	Schizophyllum	Schizophyllum_commune	As predicted	Others	F410_Schizophyllum
SH190217.07FU_GU944578_refs	4.1982e-06	0.00793651	0.000117216	4.47229e-07	0.0298128	Fungi	Ascomycota	Eurotiomycetes	Eurotiales	Aspergillaceae	Penicillium	Penicillium_sumatraense	As predicted	Others	F1433_Penicillium
SH190294.07FU_JN206229_refs	1.16617e-05	0.00793651	0.000325568	3.40431e-06	0.0302142	Fungi	Mucoromycota	Mucoromycetes	Mucorales	Choanephoraceae	Blakeslea	Blakeslea_trispora	As predicted	Others	F951_Blakeslea
SH190780.07FU_EU707897_refs	7.46346e-06	0.00793651	0.000208375	1.40505e-06	0.0299888	Fungi	Ascomycota	Dothideomycetes	Capnodiales	Dissoconiaceae	Dissoconium	Dissoconium_aciculare	As predicted	Others	F2685_Dissoconium
SH190783.07FU_FJ425205_refs	1.53934e-05	0.00793651	0.000429728	5.89213e-06	0.0304139	Fungi	Ascomycota	Dothideomycetes	Capnodiales	Dissoconiaceae	Pseudoveronaea	Pseudoveronaea_ellipsoidea	As predicted	Others	F2128_Pseudoveronaea
SH190832.07FU_KR476739_refs	8.3964e-06	0.00793651	0.000234419	1.77525e-06	0.030039	Fungi	Ascomycota	Dothideomycetes	Capnodiales	Mycosphaerellaceae	Phaeophleospora	Phaeophleospora_hymenocallidicola	As predicted	Others	F2517_Phaeophleospora
SH190848.07FU_FJ596803_reps	7.46346e-06	0.00793651	0.000208375	1.40505e-06	0.0299888	Fungi	Basidiomycota	Agaricomycetes	Agaricales	Crepidotaceae	Crepidotus	Crepidotus_applanatus	As predicted	Others	F2077_Crepidotus
SH191017.07FU_HQ728290_refs	1.3994e-06	0.00793651	3.90736e-05	4.99493e-08	0.0296615	Fungi	Basidiomycota	Agaricomycetes	Polyporales	Meruliaceae	Aurantiporus	Aurantiporus_fissilis	As predicted	Others	F2260_Aurantiporus
SH191149.07FU_EF641873_refs	9.79579e-06	0.00793651	0.000273484	2.41019e-06	0.0301141	Fungi	Ascomycota	Sordariomycetes	Glomerellales	Plectosphaerellaceae	Verticillium	Verticillium_leptobactrum	As predicted	Others	F1519_Verticillium
SH191260.07FU_JX507652_reps	1.91251e-05	0.00793651	0.000533878	9.03516e-06	0.0306129	Fungi	Ascomycota	Dothideomycetes	Pleosporales	Phaeosphaeriaceae	Setomelanomma	unidentified	As predicted	Others	F1806_Setomelanomma
SH191351.07FU_AJ534267_reps	7.46346e-06	0.015873	0.000208375	1.40505e-06	0.0299888	Fungi	Basidiomycota	Agaricomycetes	Polyporales	Hyphodermataceae	Hyphoderma	Hyphoderma_nudicephalum	As predicted	Others	F775_Hyphoderma
SH191853.07FU_UDB014259_refs	2.42563e-05	0.00793651	0.000677066	1.44034e-05	0.0308854	Fungi	Basidiomycota	Agaricomycetes	Polyporales	Meruliaceae	Phanerochaete	unidentified	As predicted	Others	F1253_Phanerochaete
SH192034.07FU_EU659131_reps	2.61221e-05	0.00793651	0.000729129	1.66504e-05	0.0309842	Fungi	Basidiomycota	Exobasidiomycetes	Tilletiales	Tilletiaceae	NA	NA	As predicted	Others	F74_f_Tilletiaceae
SH192035.07FU_DQ827700_reps	1.86587e-06	0.00793651	5.20978e-05	8.87222e-08	0.0296868	Fungi	Basidiomycota	Exobasidiomycetes	Tilletiales	Tilletiaceae	Tilletia	Tilletia_barclayana	As predicted	Others	F32_Tilletia
SH192187.07FU_KJ668438_reps	5.13113e-06	0.00793651	0.000143263	6.6694e-07	0.0298631	Fungi	Basidiomycota	Agaricomycetes	Polyporales	unidentified	unidentified	unidentified	As predicted	Others	F2628_unidentified
SH192274.07FU_KY101981_reps	5.5976e-06	0.00793651	0.000156285	7.93036e-07	0.0298883	Fungi	Ascomycota	Saccharomycetes	Saccharomycetales	Saccharomycetales_fam_Incertae_sedis	Candida	Candida_boidinii	As predicted	Others	F2472_Candida
SH193707.07FU_KJ668483_reps	1.16617e-05	0.00793651	0.000325568	3.40431e-06	0.0302142	Fungi	Basidiomycota	Agaricomycetes	Polyporales	Meruliaceae	Phlebia	Phlebia_rufa	As predicted	Others	F922_Phlebia
SH193763.07FU_AF444629_refs	7.6034e-05	0.00793651	0.00212085	0.000130018	0.033572	Fungi	Basidiomycota	Microbotryomycetes	Leucosporidiales	Leucosporidiaceae	Leucosporidium	NA	As predicted	Others	F957_Leucosporidium
SH193877.07FU_GQ485607_refs	7.46346e-06	0.0238095	0.000208375	1.40505e-06	0.0299888	Fungi	Ascomycota	Sordariomycetes	Glomerellales	Glomerellaceae	Colletotrichum	NA	As predicted	Others	F795_Colletotrichum
SH194014.07FU_AF139627_refs	1.35275e-05	0.00793651	0.000377649	4.56551e-06	0.0303142	Fungi	Basidiomycota	Tremellomycetes	Cystofilobasidiales	Cystofilobasidiaceae	Cystofilobasidium	Cystofilobasidium_capitatum	As predicted	Others	F1410_Cystofilobasidium
SH194502.07FU_AY015432_refs	1.30611e-05	0.015873	0.000364629	4.25964e-06	0.0302892	Fungi	Basidiomycota	Microbotryomycetes	Sporidiobolales	Sporidiobolaceae	Rhodosporidiobolus	Rhodosporidiobolus_fluvialis	As predicted	Others	F1603_Rhodosporidiobolus
SH194503.07FU_JN246563_refs	0.000483726	0.015873	0.0134186	0.00334177	0.0522872	Fungi	Basidiomycota	Microbotryomycetes	Sporidiobolales	Sporidiobolaceae	Rhodosporidiobolus	NA	As predicted	Others	F436_Rhodosporidiobolus
SH194513.07FU_EU002899_reps	9.79579e-06	0.00793651	0.000273484	2.41019e-06	0.0301141	Fungi	Basidiomycota	Microbotryomycetes	Sporidiobolales	Sporidiobolaceae	Rhodosporidiobolus	unidentified	As predicted	Others	F2361_Rhodosporidiobolus
SH194629.07FU_FR837913_reps	4.66466e-06	0.00793651	0.00013024	5.51662e-07	0.029838	Fungi	Ascomycota	Sordariomycetes	Sordariomycetes_ord_Incertae_sedis	Sordariomycetes_fam_Incertae_sedis	Xylomelasma	unidentified	As predicted	Others	F3117_Xylomelasma
SH194775.07FU_AF444292_refs	6.11071e-05	0.00793651	0.00170483	8.59675e-05	0.0328086	Fungi	Basidiomycota	Cystobasidiomycetes	Cystobasidiales	Cystobasidiaceae	Cystobasidium	Cystobasidium_pinicola	As predicted	Others	F674_Cystobasidium
SH194786.07FU_LM644066_reps	9.51592e-05	0.00793651	0.00265363	0.000197852	0.0345382	Fungi	Basidiomycota	Cystobasidiomycetes	Cystobasidiales	Cystobasidiaceae	Cystobasidium	NA	As predicted	Others	F1006_Cystobasidium
SH194978.07FU_EU276008_refs	1.02623e-05	0.00793651	0.000286505	2.64296e-06	0.0301392	Fungi	Basidiomycota	Microbotryomycetes	Sporidiobolales	Sporidiobolaceae	Sporobolomyces	Sporobolomyces_koalae	As predicted	Others	F1944_Sporobolomyces
SH194982.07FU_AY015437_refs	2.7988e-06	0.00793651	7.81457e-05	1.99281e-07	0.0297372	Fungi	Basidiomycota	Microbotryomycetes	Sporidiobolales	Sporidiobolaceae	Sporobolomyces	NA	As predicted	Others	F1086_Sporobolomyces
SH195010.07FU_KU683987_reps	7.46346e-06	0.00793651	0.000208375	1.40505e-06	0.0299888	Fungi	Ascomycota	Sordariomycetes	Xylariales	Xylariaceae	NA	NA	As predicted	Others	F1985_f_Xylariaceae
SH195302.07FU_KC131340_reps	5.13113e-06	0.00793651	0.000143263	6.6694e-07	0.0298631	Fungi	Ascomycota	Sordariomycetes	Sordariales	Chaetomiaceae	Chaetomium	Chaetomium_aureum	As predicted	Others	F3326_Chaetomium
SH195676.07FU_JX546804_refs	9.32933e-07	0.00793651	2.60492e-05	2.22189e-08	0.0296363	Fungi	Ascomycota	Sordariomycetes	Glomerellales	Glomerellaceae	Colletotrichum	Colletotrichum_yunnanense	As predicted	Others	F5926_Colletotrichum
SH196056.07FU_UDB018611_reps	8.86286e-06	0.00793651	0.000247441	1.9763e-06	0.030064	Fungi	Basidiomycota	Agaricomycetes	Auriculariales	Aporpiaceae	Elmerina	Elmerina_caryae	As predicted	Others	F708_Elmerina
SH196111.07FU_AB604002_refs	3.26526e-06	0.00793651	9.11694e-05	2.71011e-07	0.0297624	Fungi	Ascomycota	Sordariomycetes	Hypocreales	Cordycipitaceae	Simplicillium	Simplicillium_aogashimaense	As predicted	Others	F3983_Simplicillium
SH196196.07FU_AY089737_reps	4.94454e-05	0.00793651	0.0013797	5.73573e-05	0.0322062	Fungi	Basidiomycota	Agaricomycetes	Polyporales	Fomitopsidaceae	Cinereomyces	Cinereomyces_lindbladii	As predicted	Others	F1111_Cinereomyces
SH196275.07FU_AM749926_refs	1.81922e-05	0.00793651	0.000507841	8.18868e-06	0.0305632	Fungi	Ascomycota	Sordariomycetes	Xylariales	Xylariaceae	Hypoxylon	Hypoxylon_carneum	As predicted	Others	F893_Hypoxylon
SH196428.07FU_EU273556_reps	2.33233e-06	0.00793651	6.51218e-05	1.38509e-07	0.029712	Fungi	Basidiomycota	Agaricomycetes	Russulales	Stereaceae	Stereum	Stereum_sanguinolentum	As predicted	Others	F1544_Stereum
SH196432.07FU_UDB031933_reps	2.33233e-06	0.00793651	6.51218e-05	1.38509e-07	0.029712	Fungi	Basidiomycota	Agaricomycetes	Russulales	Stereaceae	Stereum	Stereum_ostrea	As predicted	Others	F2964_Stereum
SH196649.07FU_AY143556_refs	4.66466e-06	0.00793651	0.00013024	5.51662e-07	0.029838	Fungi	Basidiomycota	Tremellomycetes	Trichosporonales	Trichosporonaceae	Trichosporon	Trichosporon_debeurmannianum	As predicted	Others	F2965_Trichosporon
SH197052.07FU_GQ982884_reps	6.53053e-05	0.00793651	0.00182186	9.75336e-05	0.0330241	Fungi	Basidiomycota	Agaricomycetes	Polyporales	Coriolaceae	Trametes	NA	As predicted	Others	F740_Trametes
SH197054.07FU_JN164989_refs	1.49269e-05	0.015873	0.000416709	5.54506e-06	0.030389	Fungi	Basidiomycota	Agaricomycetes	Polyporales	Coriolaceae	Trametes	Trametes_cubensis	As predicted	Others	F575_Trametes
SH197236.07FU_DQ224375_refs	2.7988e-06	0.00793651	7.81457e-05	1.99281e-07	0.0297372	Fungi	Basidiomycota	Agaricostilbomycetes	Agaricostilbales	Kondoaceae	Bensingtonia	Bensingtonia_pseudonaganoensis	As predicted	Others	F3786_Bensingtonia
SH197399.07FU_KC951153_reps	1.11952e-05	0.00793651	0.000312547	3.14005e-06	0.0301892	Fungi	Basidiomycota	Agaricomycetes	Polyporales	Fomitopsidaceae	Amyloporia	Amyloporia_sinuosa	As predicted	Others	F1745_Amyloporia
SH197554.07FU_AF444381_refs	1.86587e-06	0.00793651	5.20978e-05	8.87222e-08	0.0296868	Fungi	Basidiomycota	Tremellomycetes	Filobasidiales	Piskurozymaceae	Piskurozyma	Piskurozyma_capsuligena	As predicted	Others	F413_Piskurozyma
SH197914.07FU_AF444514_refs	3.26526e-06	0.00793651	9.11694e-05	2.71011e-07	0.0297624	Fungi	Basidiomycota	Agaricostilbomycetes	Agaricostilbales	Kondoaceae	Kondoa	Kondoa_phyllada	As predicted	Others	F1051_Kondoa
SH198029.07FU_KT758121_reps	2.33233e-05	0.015873	0.000651033	1.33385e-05	0.030836	Fungi	Ascomycota	Eurotiomycetes	Eurotiales	Aspergillaceae	Aspergillus	NA	As predicted	Others	F1315_Aspergillus
SH198543.07FU_HQ901182_reps	1.30611e-05	0.00793651	0.000364629	4.25964e-06	0.0302892	Fungi	Basidiomycota	Agaricomycetes	Polyporales	unidentified	unidentified	unidentified	As predicted	Others	F1145_unidentified
SH198781.07FU_UDB015510_refs	4.24484e-05	0.0238095	0.00118457	4.27642e-05	0.0318421	Fungi	Basidiomycota	Agaricomycetes	Polyporales	Polyporaceae	Daedaleopsis	Daedaleopsis_confragosa	As predicted	Others	F975_Daedaleopsis
SH198804.07FU_AM084460_refs	1.49269e-05	0.00793651	0.000416709	5.54506e-06	0.030389	Fungi	Basidiomycota	Agaricomycetes	Polyporales	Meruliaceae	Phlebiopsis	unidentified	As predicted	Others	F1818_Phlebiopsis
SH198807.07FU_GQ999549_reps	2.7988e-06	0.00793651	7.81457e-05	1.99281e-07	0.0297372	Fungi	Basidiomycota	Agaricomycetes	Polyporales	NA	NA	NA	As predicted	Others	F4254_o_Polyporales
SH198809.07FU_KP135417_reps	2.7988e-06	0.00793651	7.81457e-05	1.99281e-07	0.0297372	Fungi	Basidiomycota	Agaricomycetes	Polyporales	Meruliaceae	NA	NA	As predicted	Others	F1819_f_Meruliaceae
SH199077.07FU_KP133336_reps	5.5976e-06	0.00793651	0.000156285	7.93036e-07	0.0298883	Fungi	Ascomycota	Sordariomycetes	Xylariales	Xylariaceae	Xylaria	Xylaria_apiculata	As predicted	Others	F3212_Xylaria
SH199224.07FU_JX310445_refs	3.73173e-05	0.00793651	0.00104146	3.3336e-05	0.0315737	Fungi	Basidiomycota	Agaricomycetes	Trechisporales	Trechisporales_fam_Incertae_sedis	Sistotremastrum	Sistotremastrum_guttuliferum	As predicted	Others	F717_Sistotremastrum
SH199401.07FU_DQ645804_refs	5.36436e-05	0.0238095	0.00149676	6.70502e-05	0.0324237	Fungi	Ascomycota	Eurotiomycetes	Eurotiales	Aspergillaceae	Penicillium	NA	As predicted	Others	F1020_Penicillium
SH199521.07FU_U72592_reps	8.86286e-06	0.00793651	0.000247441	1.9763e-06	0.030064	Fungi	Ascomycota	Orbiliomycetes	Orbiliales	Orbiliaceae	unidentified	unidentified	As predicted	Others	F2688_unidentified
SH199891.07FU_HQ331085_reps	1.02623e-05	0.015873	0.000286505	2.64296e-06	0.0301392	Fungi	Basidiomycota	Agaricomycetes	Polyporales	Meruliaceae	Porostereum	Porostereum_spadiceum	As predicted	Others	F362_Porostereum
SH199930.07FU_KP991499_reps	5.31772e-05	0.00793651	0.00148376	6.59391e-05	0.0323995	Fungi	Ascomycota	Pezizomycetes	Pezizales	unidentified	unidentified	unidentified	As predicted	Others	F747_unidentified
SH200603.07FU_KF309948_refs	2.33233e-05	0.015873	0.000651033	1.33385e-05	0.030836	Fungi	Ascomycota	Dothideomycetes	Capnodiales	Capnodiales_fam_Incertae_sedis	Arthrocatena	Arthrocatena_tenebrio	As predicted	Others	F1075_Arthrocatena
SH200604.07FU_AJ244260_reps	1.3994e-06	0.00793651	3.90736e-05	4.99493e-08	0.0296615	Fungi	Ascomycota	Dothideomycetes	Capnodiales	Mycosphaerellaceae	Stenella	Stenella_araguata	As predicted	Others	F1961_Stenella
SH200718.07FU_KX908448_reps	3.87167e-05	0.015873	0.00108049	3.57986e-05	0.031647	Fungi	Ascomycota	Dothideomycetes	Capnodiales	NA	NA	NA	As predicted	Others	F1226_o_Capnodiales
SH200804.07FU_JF502457_reps	1.86587e-06	0.00793651	5.20978e-05	8.87222e-08	0.0296868	Fungi	Ascomycota	Sordariomycetes	NA	NA	NA	NA	As predicted	Others	F1865_o_NA
SH200871.07FU_KC787366_reps	1.16617e-05	0.00793651	0.000325568	3.40431e-06	0.0302142	Fungi	Ascomycota	Sordariomycetes	Diaporthales	Valsaceae	unidentified	unidentified	As predicted	Others	F1962_unidentified
SH200883.07FU_AY347368_refs	1.49269e-05	0.00793651	0.000416709	5.54506e-06	0.030389	Fungi	Ascomycota	Sordariomycetes	Diaporthales	Valsaceae	Cytospora	NA	As predicted	Others	F2163_Cytospora
SH201125.07FU_DQ317636_refs	3.03203e-05	0.015873	0.000846263	2.22705e-05	0.0312059	Fungi	Basidiomycota	Exobasidiomycetes	Golubeviales	Golubeviaceae	Golubevia	Golubevia_pallescens	As predicted	Others	F1473_Golubevia
SH201292.07FU_JF907838_reps	4.66466e-06	0.00793651	0.00013024	5.51662e-07	0.029838	Fungi	Basidiomycota	Agaricomycetes	Agaricales	Agaricaceae	Coprinus	Coprinus_comatus	As predicted	Others	F3450_Coprinus
SH201663.07FU_AB481268_reps	1.3994e-05	0.00793651	0.000390669	4.88172e-06	0.0303391	Fungi	Ascomycota	Leotiomycetes	Helotiales	Hyaloscyphaceae	Lachnum	Lachnum_virgineum	As predicted	Others	F2217_Lachnum
SH201994.07FU_JQ647916_refs	1.16617e-05	0.00793651	0.000325568	3.40431e-06	0.0302142	Fungi	Ascomycota	Saccharomycetes	Saccharomycetales	Saccharomycetales_fam_Incertae_sedis	Candida	Candida_sojae	As predicted	Others	F1511_Candida
SH202056.07FU_FJ441022_reps	2.33233e-06	0.00793651	6.51218e-05	1.38509e-07	0.029712	Fungi	Ascomycota	Sordariomycetes	Xylariales	Xylariaceae	Rosellinia	Rosellinia_aquila	As predicted	Others	F1486_Rosellinia
SH202458.07FU_AF144483_refs	0.000549964	0.00793651	0.0152424	0.00409365	0.055075	Fungi	Basidiomycota	Tremellomycetes	Cystofilobasidiales	Mrakiaceae	Mrakia	Mrakia_frigida	As predicted	Others	F62_Mrakia
SH203163.07FU_U51954_reps	9.46927e-05	0.00793651	0.00264064	0.000196052	0.0345147	Fungi	Ascomycota	Sordariomycetes	Xylariales	Microdochiaceae	Microdochium	unidentified	As predicted	Others	F534_Microdochium
SH203798.07FU_EU852364_reps	2.33233e-06	0.00793651	6.51218e-05	1.38509e-07	0.029712	Fungi	Basidiomycota	Tremellomycetes	Tremellales	Bulleribasidiaceae	Vishniacozyma	Vishniacozyma_dimennae	As predicted	Others	F1505_Vishniacozyma
SH204048.07FU_KX098306_reps	1.07287e-05	0.00793651	0.000299526	2.88626e-06	0.0301642	Fungi	Ascomycota	Dothideomycetes	Pleosporales	Periconiaceae	Periconia	unidentified	As predicted	Others	F1104_Periconia
SH204071.07FU_LC191360_reps	0.000223904	0.0396825	0.00623298	0.000924989	0.0407579	Fungi	Basidiomycota	Tremellomycetes	Tremellales	Rhynchogastremataceae	Papiliotrema	Papiliotrema_flavescens	As predicted	Others	F508_Papiliotrema
SH204422.07FU_GU480956_reps	3.73173e-06	0.00793651	0.000104193	3.5367e-07	0.0297876	Fungi	Ascomycota	Sordariomycetes	Hypocreales	Nectriaceae	Fusarium	NA	As predicted	Others	F425_Fusarium
SH204932.07FU_DQ826544_refs	2.51892e-05	0.015873	0.000703098	1.55075e-05	0.0309348	Fungi	Basidiomycota	Agaricomycetes	Hymenochaetales	Hymenochaetales_fam_Incertae_sedis	Resinicium	Resinicium_friabile	As predicted	Others	F763_Resinicium
SH205045.07FU_AY591353_refs	7.97658e-05	0.00793651	0.00222483	0.000142276	0.0337615	Fungi	Basidiomycota	Tremellomycetes	Tremellales	Rhynchogastremataceae	Papiliotrema	Papiliotrema_laurentii	As predicted	Others	F313_Papiliotrema
SH205052.07FU_AM262325_reps	3.73173e-06	0.00793651	0.000104193	3.5367e-07	0.0297876	Fungi	Basidiomycota	Tremellomycetes	Tremellales	Rhynchogastremataceae	Papiliotrema	Papiliotrema_laurentii	As predicted	Others	F244_Papiliotrema
SH205065.07FU_KP131893_reps	0.000864362	0.0634921	0.0238546	0.008153	0.0677305	Fungi	Basidiomycota	Tremellomycetes	Tremellales	NA	NA	NA	As predicted	Others	F241_o_Tremellales
SH205098.07FU_JQ761325_reps	5.13113e-06	0.00793651	0.000143263	6.6694e-07	0.0298631	Fungi	Ascomycota	Sordariomycetes	Coniochaetales	Coniochaetaceae	NA	NA	As predicted	Others	F1694_f_Coniochaetaceae
SH205174.07FU_KP890575_reps	0.000523375	0.00793651	0.0145107	0.00378658	0.053962	Fungi	Ascomycota	Dothideomycetes	Pleosporales	Periconiaceae	Periconia	Periconia_byssoides	As predicted	Others	F463_Periconia
SH205760.07FU_GU166473_refs	4.8979e-05	0.00793651	0.00136669	5.63233e-05	0.032182	Fungi	Ascomycota	Leotiomycetes	Helotiales	Hyaloscyphaceae	Hyphodiscus	unidentified	As predicted	Others	F1308_Hyphodiscus
SH205936.07FU_FN428925_reps	2.05245e-05	0.00793651	0.000572931	1.03801e-05	0.0306873	Fungi	Basidiomycota	Cystobasidiomycetes	Cystobasidiomycetes_ord_Incertae_sedis	Symmetrosporaceae	Symmetrospora	unidentified	As predicted	Others	F871_Symmetrospora
SH205939.07FU_AY364836_refs	3.73173e-06	0.00793651	0.000104193	3.5367e-07	0.0297876	Fungi	Basidiomycota	NA	NA	NA	NA	NA	As predicted	Others	F918_o_NA
SH205941.07FU_KT819328_reps	3.63844e-05	0.015873	0.00101543	3.174e-05	0.0315248	Fungi	Basidiomycota	Cystobasidiomycetes	Cystobasidiales	Cystobasidiaceae	Occultifur	Occultifur_externus	As predicted	Others	F1056_Occultifur
SH206008.07FU_KJ494646_refs	0.000333523	0.0396825	0.00927079	0.00182282	0.045756	Fungi	Basidiomycota	Wallemiomycetes	Wallemiales	Wallemiaceae	Wallemia	Wallemia_hederae	As predicted	Others	F565_Wallemia
SH206549.07FU_AF145321_refs	1.86587e-06	0.00793651	5.20978e-05	8.87222e-08	0.0296868	Fungi	Basidiomycota	Tremellomycetes	Filobasidiales	Filobasidiaceae	Naganishia	Naganishia_albida	As predicted	Others	F1286_Naganishia
SH207044.07FU_LC014562_reps	0.000111019	0.015873	0.00309524	0.00026315	0.0353299	Fungi	Ascomycota	Dothideomycetes	Pleosporales	Lentitheciaceae	Keissleriella	Keissleriella_culmifida	As predicted	Others	F891_Keissleriella
SH207089.07FU_AY857528_refs	3.73173e-06	0.00793651	0.000104193	3.5367e-07	0.0297876	Fungi	Ascomycota	Eurotiomycetes	Chaetothyriales	Herpotrichiellaceae	Exophiala	Exophiala_lecanii-corni	As predicted	Others	F2689_Exophiala
SH207112.07FU_KU901536_reps	0.000102156	0.00793651	0.00284848	0.000225685	0.0348885	Fungi	Ascomycota	Sordariomycetes	Hypocreales	Nectriaceae	Gibberella	Gibberella_tricincta	As predicted	Others	F872_Gibberella
SH207120.07FU_KP314731_reps	3.26526e-06	0.00793651	9.11694e-05	2.71011e-07	0.0297624	Fungi	Basidiomycota	Cystobasidiomycetes	Cystobasidiales	Cystobasidiaceae	Cystobasidium	Cystobasidium_psychroaquaticum	As predicted	Others	F3992_Cystobasidium
SH207152.07FU_KF367511_reps	9.79579e-05	0.0238095	0.00273158	0.000208797	0.0346785	Fungi	Ascomycota	Eurotiomycetes	Eurotiales	Aspergillaceae	Penicillium	NA	As predicted	Others	F854_Penicillium
SH207244.07FU_KT037434_reps	4.1049e-05	0.00793651	0.00114554	4.00845e-05	0.031769	Fungi	Ascomycota	Dothideomycetes	Pleosporales	Didymellaceae	unidentified	unidentified	As predicted	Others	F656_unidentified
SH207489.07FU_EU680544_reps	2.89209e-05	0.00793651	0.00080722	2.0311e-05	0.0311321	Fungi	Ascomycota	Dothideomycetes	Pleosporales	Didymosphaeriaceae	Spegazzinia	unidentified	As predicted	Others	F772_Spegazzinia
SH207661.07FU_DQ420931_reps	8.72292e-05	0.00793651	0.00243276	0.00016823	0.0341391	Fungi	Ascomycota	Dothideomycetes	Pleosporales	Coniothyriaceae	Coniothyrium	Coniothyrium_dolichi	As predicted	Others	F354_Coniothyrium
SH209076.07FU_KU845803_reps	2.19239e-05	0.0238095	0.000611983	1.18148e-05	0.0307617	Fungi	Ascomycota	Sordariomycetes	Hypocreales	Stachybotryaceae	unidentified	unidentified	As predicted	Others	F33_unidentified
SH209530.07FU_AF294699_refs	0.0102422	0.293651	0.249646	0.18224	0.331865	Fungi	Basidiomycota	Ustilaginomycetes	Ustilaginales	Ustilaginaceae	Moesziomyces	Moesziomyces_aphidis	As predicted	Others	F36_Moesziomyces
SH210153.07FU_LC013351_reps	6.53053e-06	0.015873	0.000182331	1.07757e-06	0.0299386	Fungi	Basidiomycota	Agaricomycetes	unidentified	unidentified	unidentified	unidentified	As predicted	Others	F629_unidentified
SH210172.07FU_KM207201_reps	3.73173e-06	0.00793651	0.000104193	3.5367e-07	0.0297876	Fungi	Basidiomycota	Agaricomycetes	Polyporales	Meruliaceae	Phlebiopsis	unidentified	As predicted	Others	F3034_Phlebiopsis
SH210205.07FU_FN706540_refs	7.92993e-06	0.00793651	0.000221397	1.58482e-06	0.0300139	Fungi	Ascomycota	Sordariomycetes	Hypocreales	Hypocreales_fam_Incertae_sedis	Sarocladium	Sarocladium_subulatum	As predicted	Others	F268_Sarocladium
SH210222.07FU_KT291722_reps	3.26526e-05	0.015873	0.000911331	2.57256e-05	0.0313288	Fungi	Ascomycota	Sordariomycetes	Hypocreales	Hypocreales_fam_Incertae_sedis	Sarocladium	Sarocladium_oryzae	As predicted	Others	F11_Sarocladium
SH210339.07FU_KU837234_reps	3.45185e-05	0.0238095	0.000963383	2.86585e-05	0.0314269	Fungi	Ascomycota	Sordariomycetes	Xylariales	Xylariaceae	Biscogniauxia	Biscogniauxia_atropunctata	As predicted	Others	F694_Biscogniauxia
SH210360.07FU_KX274240_reps	5.5976e-06	0.00793651	0.000156285	7.93036e-07	0.0298883	Fungi	Ascomycota	Dothideomycetes	Pleosporales	Didymosphaeriaceae	unidentified	unidentified	As predicted	Others	F1474_unidentified
SH211029.07FU_KF251149_refs	3.77838e-05	0.0238095	0.00105447	3.41477e-05	0.0315982	Fungi	Ascomycota	Dothideomycetes	Pleosporales	Coniothyriaceae	Coniothyrium	Coniothyrium_sidae	As predicted	Others	F297_Coniothyrium
SH211357.07FU_KF893281_reps	1.3994e-06	0.00793651	3.90736e-05	4.99493e-08	0.0296615	Fungi	Ascomycota	Sordariomycetes	Xylariales	Xylariaceae	Ascotricha	Ascotricha_chartarum	As predicted	Others	F1721_Ascotricha
SH211663.07FU_DQ300279_reps	1.16617e-05	0.015873	0.000325568	3.40431e-06	0.0302142	Fungi	Basidiomycota	Tremellomycetes	Tremellales	Tremellaceae	Cryptococcus	Cryptococcus_pseudolongus	As predicted	Others	F1258_Cryptococcus
SH212071.07FU_KM266105_reps	1.86587e-06	0.00793651	5.20978e-05	8.87222e-08	0.0296868	Fungi	Ascomycota	Sordariomycetes	Xylariales	Diatrypaceae	unidentified	unidentified	As predicted	Others	F310_unidentified
SH212636.07FU_LC177970_reps	3.26526e-06	0.00793651	9.11694e-05	2.71011e-07	0.0297624	Fungi	Ascomycota	Sordariomycetes	Xylariales	Xylariales_fam_Incertae_sedis	Hansfordia	Hansfordia_pulvinata	As predicted	Others	F1121_Hansfordia
SH212824.07FU_AF444417_refs	0.00122914	0.0238095	0.0337553	0.0135606	0.0815384	Fungi	Basidiomycota	Tremellomycetes	Cystofilobasidiales	Cystofilobasidiaceae	Guehomyces	Guehomyces_pullulans	As predicted	Others	F10_Guehomyces
SH212870.07FU_KJ831936_reps	5.13113e-06	0.00793651	0.000143263	6.6694e-07	0.0298631	Fungi	Basidiomycota	Agaricomycetes	Polyporales	Meruliaceae	unidentified	unidentified	As predicted	Others	F3331_unidentified
SH212871.07FU_KP135348_reps	1.3994e-06	0.00793651	3.90736e-05	4.99493e-08	0.0296615	Fungi	Basidiomycota	Agaricomycetes	Polyporales	Meruliaceae	Scopuloides	Scopuloides_rimosa	As predicted	Others	F2364_Scopuloides
SH212965.07FU_GU721214_reps	0.000115217	0.031746	0.00321211	0.000281736	0.0355382	Fungi	Ascomycota	Sordariomycetes	Hypocreales	Stachybotryaceae	Stachybotrys	unidentified	As predicted	Others	F124_Stachybotrys
SH212986.07FU_AF176978_reps	1.02623e-05	0.00793651	0.000286505	2.64296e-06	0.0301392	Fungi	Ascomycota	Sordariomycetes	Xylariales	Xylariaceae	Daldinia	Daldinia_loculata	As predicted	Others	F1545_Daldinia
SH213821.07FU_JX298905_reps	6.53053e-06	0.00793651	0.000182331	1.07757e-06	0.0299386	Fungi	Ascomycota	Sordariomycetes	Xylariales	Xylariaceae	Biscogniauxia	NA	As predicted	Others	F2055_Biscogniauxia
SH213903.07FU_KF036585_refs	5.13113e-06	0.015873	0.000143263	6.6694e-07	0.0298631	Fungi	Basidiomycota	Tremellomycetes	Tremellales	Bulleraceae	Genolevuria	Genolevuria_amylolytica	As predicted	Others	F2523_Genolevuria
SH214080.07FU_EU054412_reps	9.79579e-06	0.0238095	0.000273484	2.41019e-06	0.0301141	Fungi	Ascomycota	Sordariomycetes	Magnaporthales	Magnaporthaceae	Mycoleptodiscus	Mycoleptodiscus_indicus	As predicted	Others	F582_Mycoleptodiscus
SH214154.07FU_JX998717_reps	1.3994e-06	0.00793651	3.90736e-05	4.99493e-08	0.0296615	Fungi	Ascomycota	Dothideomycetes	Capnodiales	NA	NA	NA	As predicted	Others	F4525_o_Capnodiales
SH214464.07FU_LC095158_reps	0.000158599	0.031746	0.00441893	0.000503179	0.037659	Fungi	Ascomycota	Dothideomycetes	Mytilinidales	Gloniaceae	Cenococcum	NA	As predicted	Others	F539_Cenococcum
SH214542.07FU_JQ760444_reps	6.997e-06	0.00793651	0.000195353	1.23596e-06	0.0299637	Fungi	Ascomycota	Dothideomycetes	Pleosporales	Massarinaceae	Helminthosporium	Helminthosporium_asterinum	As predicted	Others	F2967_Helminthosporium
SH214577.07FU_AF444301_refs	0.000237431	0.0396825	0.00660835	0.00102394	0.0413875	Fungi	Basidiomycota	Tremellomycetes	Tremellales	Cryptococcaceae	Kwoniella	Kwoniella_heveanensis	As predicted	Others	F654_Kwoniella
SH215376.07FU_KJ909773_reps	1.49269e-05	0.00793651	0.000416709	5.54506e-06	0.030389	Fungi	Ascomycota	Dothideomycetes	Pleosporales	Pleosporaceae	Bipolaris	Bipolaris_panici-miliacei	As predicted	Others	F509_Bipolaris
SH215453.07FU_AF444662_refs	5.73754e-05	0.031746	0.0016008	7.62425e-05	0.0326164	Fungi	Basidiomycota	Tremellomycetes	Tremellales	Bulleraceae	Bullera	Bullera_alba	As predicted	Others	F231_Bullera
SH215493.07FU_KC146356_refs	0.000914274	0.0396825	0.0252151	0.00885618	0.0696677	Fungi	Ascomycota	Dothideomycetes	Pleosporales	Pleosporaceae	Alternaria	Alternaria_alternata	As predicted	Others	F251_Alternaria
SH215820.07FU_AM901802_reps	0.000208044	0.00793651	0.00579272	0.000813772	0.0400147	Fungi	Ascomycota	Dothideomycetes	Pleosporales	Didymellaceae	NA	NA	As predicted	Others	F191_f_Didymellaceae
SH216041.07FU_AF138287_refs	2.7988e-06	0.00793651	7.81457e-05	1.99281e-07	0.0297372	Fungi	Ascomycota	Eurotiomycetes	Eurotiales	Aspergillaceae	Aspergillus	Aspergillus_flavus	As predicted	Others	F1050_Aspergillus
SH216368.07FU_GU646862_refs	2.33233e-06	0.00793651	6.51218e-05	1.38509e-07	0.029712	Fungi	Basidiomycota	Microbotryomycetes	Sporidiobolales	Sporidiobolaceae	Rhodotorula	Rhodotorula_taiwanensis	As predicted	Others	F1028_Rhodotorula
SH216453.07FU_KJ494615_refs	2.33233e-06	0.00793651	6.51218e-05	1.38509e-07	0.029712	Fungi	Basidiomycota	Wallemiomycetes	Wallemiales	Wallemiaceae	Wallemia	Wallemia_canadensis	As predicted	Others	F4530_Wallemia
SH217095.07FU_KF800118_reps	3.73173e-06	0.00793651	0.000104193	3.5367e-07	0.0297876	Fungi	Ascomycota	Sordariomycetes	Hypocreales	unidentified	unidentified	unidentified	As predicted	Others	F1045_unidentified
SH218329.07FU_UDB023648_refs	3.73173e-06	0.00793651	0.000104193	3.5367e-07	0.0297876	Fungi	Basidiomycota	Agaricomycetes	Agaricales	Tricholomataceae	Clitocybe	Clitocybe_nebularis	As predicted	Others	F2525_Clitocybe
SH218331.07FU_UDB015790_refs	1.16617e-05	0.00793651	0.000325568	3.40431e-06	0.0302142	Fungi	Basidiomycota	Agaricomycetes	Agaricales	Tricholomataceae	Lepista	Lepista_sordida	As predicted	Others	F873_Lepista
SH218333.07FU_UDB015205_refs	9.32933e-07	0.00793651	2.60492e-05	2.22189e-08	0.0296363	Fungi	Basidiomycota	Agaricomycetes	Agaricales	Tricholomataceae	NA	NA	As predicted	Others	F1965_f_Tricholomataceae
SH219003.07FU_FJ403470_reps	6.53053e-06	0.00793651	0.000182331	1.07757e-06	0.0299386	Fungi	Basidiomycota	Agaricomycetes	Agaricales	Psathyrellaceae	Coprinopsis	Coprinopsis_strossmayeri	As predicted	Others	F3039_Coprinopsis
SH219242.07FU_JQ279614_refs	2.7988e-05	0.0238095	0.00078119	1.90524e-05	0.0310829	Fungi	Basidiomycota	Agaricomycetes	Hymenochaetales	Hymenochaetaceae	Hymenochaetopsis	Hymenochaetopsis_yasudae	As predicted	Others	F663_Hymenochaetopsis
SH219563.07FU_KJ752758_reps	5.5976e-06	0.00793651	0.000156285	7.93036e-07	0.0298883	Fungi	Ascomycota	Sordariomycetes	Glomerellales	Plectosphaerellaceae	Plectosphaerella	Plectosphaerella_cucumerina	As predicted	Others	F334_Plectosphaerella
SH219678.07FU_FJ612934_reps	2.33233e-06	0.00793651	6.51218e-05	1.38509e-07	0.029712	Fungi	Ascomycota	Sordariomycetes	Hypocreales	Nectriaceae	NA	NA	As predicted	Others	F3459_f_Nectriaceae
SH220067.07FU_AJ496625_reps	0.000160464	0.031746	0.0044708	0.000513834	0.037749	Fungi	Ascomycota	Dothideomycetes	Pleosporales	Massarinaceae	Stagonospora	Stagonospora_neglecta	As predicted	Others	F679_Stagonospora
SH220347.07FU_DQ389720_refs	6.48388e-05	0.0238095	0.00180886	9.62161e-05	0.0330002	Fungi	Basidiomycota	Agaricomycetes	Agaricales	Psathyrellaceae	Psathyrella	Psathyrella_candolleana	As predicted	Others	F580_Psathyrella
SH220351.07FU_FJ378080_reps	1.3994e-06	0.00793651	3.90736e-05	4.99493e-08	0.0296615	Fungi	Basidiomycota	Agaricomycetes	Agaricales	Psathyrellaceae	Coprinellus	Coprinellus_xanthothrix	As predicted	Others	F494_Coprinellus
SH220576.07FU_HG935477_reps	1.58599e-05	0.015873	0.000442747	6.24944e-06	0.0304388	Fungi	Ascomycota	Sordariomycetes	Sordariales	Chaetomiaceae	Zopfiella	NA	As predicted	Others	F13_Zopfiella
SH220907.07FU_GQ162819_refs	3.73173e-06	0.00793651	0.000104193	3.5367e-07	0.0297876	Fungi	Basidiomycota	Agaricomycetes	Cantharellales	Cantharellales_fam_Incertae_sedis	Burgella	Burgella_lutea	As predicted	Others	F1604_Burgella
SH221236.07FU_FJ464595_reps	1.86587e-06	0.00793651	5.20978e-05	8.87222e-08	0.0296868	Fungi	Basidiomycota	Agaricomycetes	Agaricales	Strophariaceae	Pholiota	Pholiota_adiposa	As predicted	Others	F1453_Pholiota
SH221405.07FU_KP174843_reps	1.77257e-05	0.00793651	0.000494823	7.78056e-06	0.0305383	Fungi	Ascomycota	Eurotiomycetes	Chaetothyriales	Trichomeriaceae	unidentified	unidentified	As predicted	Others	F1869_unidentified
SH221533.07FU_AF145568_refs	9.65586e-05	0.00793651	0.00269261	0.000203293	0.0346084	Fungi	Basidiomycota	Agaricomycetes	Hymenochaetales	Schizoporaceae	Hyphodontia	NA	As predicted	Others	F1001_Hyphodontia
SH221534.07FU_AF145585_refs	0.000118949	0.031746	0.00331597	0.000298699	0.0357228	Fungi	Basidiomycota	Agaricomycetes	Hymenochaetales	Schizoporaceae	Schizopora	Schizopora_flavipora	As predicted	Others	F260_Schizopora
SH221535.07FU_DQ873622_refs	8.3964e-06	0.00793651	0.000234419	1.77525e-06	0.030039	Fungi	Basidiomycota	Agaricomycetes	Hymenochaetales	Schizoporaceae	Xylodon	Xylodon_nespori	As predicted	Others	F814_Xylodon
SH221994.07FU_UDB015757_refs	0.000395097	0.00793651	0.0109732	0.00241062	0.0484722	Fungi	Basidiomycota	Agaricomycetes	Agaricales	Tricholomataceae	Leucopaxillus	Leucopaxillus_giganteus	As predicted	Others	F543_Leucopaxillus
SH236925.07FU_AF385445_refs	1.91251e-05	0.015873	0.000533878	9.03516e-06	0.0306129	Fungi	Basidiomycota	Tremellomycetes	Tremellales	Bulleribasidiaceae	Dioszegia	NA	As predicted	Others	F316_Dioszegia
SH237546.07FU_EF652042_refs	0.000126412	0.0238095	0.00352368	0.000333852	0.0360908	Fungi	Ascomycota	Eurotiomycetes	Eurotiales	Aspergillaceae	Aspergillus	Aspergillus_caesiellus	As predicted	Others	F855_Aspergillus
SH237565.07FU_AB606414_refs	3.73173e-06	0.00793651	0.000104193	3.5367e-07	0.0297876	Fungi	Ascomycota	Eurotiomycetes	Eurotiales	Aspergillaceae	Penicillium	Penicillium_multicolor	As predicted	Others	F1695_Penicillium
SH239059.07FU_KJ755523_refs	0.000120348	0.00793651	0.00335492	0.000305167	0.0357919	Fungi	Ascomycota	Leotiomycetes	Thelebolales	Pseudeurotiaceae	Pseudogymnoascus	Pseudogymnoascus_appendiculatus	As predicted	Others	F90_Pseudogymnoascus
SH243118.07FU_KC343143_refs	3.26526e-06	0.00793651	9.11694e-05	2.71011e-07	0.0297624	Fungi	Ascomycota	Sordariomycetes	Diaporthales	Diaporthaceae	Diaporthe	NA	As predicted	Others	F1577_Diaporthe
SH247101.07FU_KX452443_refs	4.1049e-05	0.015873	0.00114554	4.00845e-05	0.031769	Fungi	Ascomycota	Dothideomycetes	Pleosporales	Pleosporaceae	Bipolaris	NA	As predicted	Others	F1280_Bipolaris
SH253710.07FU_KC254096_refs	4.1982e-06	0.00793651	0.000117216	4.47229e-07	0.0298128	Fungi	Ascomycota	Sordariomycetes	Sordariales	Sordariaceae	Sordaria	Sordaria_fimicola	As predicted	Others	F503_Sordaria
SH278698.07FU_KJ710484_refs_singleton	1.86587e-06	0.00793651	5.20978e-05	8.87222e-08	0.0296868	Fungi	Ascomycota	Sordariomycetes	Xylariales	Xylariales_fam_Incertae_sedis	Robillarda	NA	As predicted	Others	F4868_Robillarda
SH279828.07FU_JQ948402_refs	1.3994e-05	0.00793651	0.000390669	4.88172e-06	0.0303391	Fungi	Ascomycota	Sordariomycetes	Glomerellales	Glomerellaceae	Colletotrichum	NA	As predicted	Others	F1781_Colletotrichum
SH282916.07FU_JX315660_refs	6.53053e-06	0.00793651	0.000182331	1.07757e-06	0.0299386	Fungi	Ascomycota	Eurotiomycetes	Eurotiales	Trichocomaceae	Talaromyces	NA	As predicted	Others	F100_Talaromyces
SH316981.07FU_FJ860810_refs_singleton	0.000107754	0.00793651	0.00300434	0.000249065	0.0351676	Fungi	Ascomycota	Sordariomycetes	Hypocreales	Hypocreaceae	Trichoderma	NA	As predicted	Others	F66_Trichoderma
SH329712.07FU_AJ601389_refs	2.14575e-05	0.00793651	0.000598966	1.13266e-05	0.0307369	Fungi	Basidiomycota	Tremellomycetes	Trichosporonales	Trichosporonaceae	Apiotrichum	NA	As predicted	Others	F1852_Apiotrichum
SH330845.07FU_HQ332197_refs	5.5976e-06	0.00793651	0.000156285	7.93036e-07	0.0298883	Fungi	Ascomycota	Dothideomycetes	Botryosphaeriales	Botryosphaeriaceae	Botryosphaeria	NA	As predicted	Others	F689_Botryosphaeria
SH344881.07FU_AY373880_refs	8.3964e-05	0.0238095	0.0023418	0.000156642	0.0339741	Fungi	Ascomycota	Eurotiomycetes	Eurotiales	Aspergillaceae	Aspergillus	Aspergillus_sydowii	As predicted	Others	F166_Aspergillus
SH344882.07FU_AF138289_refs	1.35275e-05	0.00793651	0.000377649	4.56551e-06	0.0303142	Fungi	Ascomycota	Eurotiomycetes	Eurotiales	Aspergillaceae	Aspergillus	Aspergillus_rugulosus	As predicted	Others	F2265_Aspergillus
SH349309.07FU_AB250228_refs	1.63263e-05	0.015873	0.000455766	6.61697e-06	0.0304637	Fungi	Ascomycota	Leotiomycetes	Erysiphales	Erysiphaceae	Erysiphe	unidentified	As predicted	Others	F1966_Erysiphe
SH349799.07FU_KM230398_refs	0.000698767	0.00793651	0.0193277	0.00592608	0.0611714	Fungi	Ascomycota	Dothideomycetes	Pleosporales	Pleosporaceae	Bipolaris	Bipolaris_zeicola	As predicted	Others	F408_Bipolaris
SH358044.07FU_JN942652_refs	8.86286e-06	0.00793651	0.000247441	1.9763e-06	0.030064	Fungi	Ascomycota	Saccharomycetes	Saccharomycetales	Debaryomycetaceae	Debaryomyces	Debaryomyces_hansenii	As predicted	Others	F2367_Debaryomyces
SH368868.07FU_HQ435097_refs	1.72593e-05	0.00793651	0.000481804	7.38255e-06	0.0305135	Fungi	Mucoromycota	Mucoromycetes	Mucorales	Rhizopodaceae	Rhizopus	Rhizopus_arrhizus	As predicted	Others	F1333_Rhizopus
SH374022.07FU_HM365239_refs	2.33233e-06	0.00793651	6.51218e-05	1.38509e-07	0.029712	Fungi	Ascomycota	Sordariomycetes	Sordariales	Chaetomiaceae	NA	NA	As predicted	Others	F1931_f_Chaetomiaceae
SH375240.07FU_AF444434_refs	4.1982e-06	0.00793651	0.000117216	4.47229e-07	0.0298128	Fungi	Basidiomycota	Tremellomycetes	Trichosporonales	Trichosporonaceae	Trichosporon	NA	As predicted	Others	F3615_Trichosporon
SH375661.07FU_KC790933_refs	6.997e-06	0.00793651	0.000195353	1.23596e-06	0.0299637	Fungi	Ascomycota	Sordariomycetes	Glomerellales	Glomerellaceae	Colletotrichum	NA	As predicted	Others	F787_Colletotrichum
SH376028.07FU_JX010265_refs_singleton	2.33233e-06	0.00793651	6.51218e-05	1.38509e-07	0.029712	Fungi	Ascomycota	Sordariomycetes	Glomerellales	Glomerellaceae	Colletotrichum	NA	As predicted	Others	F570_Colletotrichum
SH388842.07FU_KM199300_refs	2.33233e-06	0.00793651	6.51218e-05	1.38509e-07	0.029712	Fungi	Ascomycota	Sordariomycetes	Xylariales	Sporocadaceae	Pestalotiopsis	NA	As predicted	Others	F1642_Pestalotiopsis
SH397101.07FU_EF661193_refs	1.30611e-05	0.0238095	0.000364629	4.25964e-06	0.0302892	Fungi	Ascomycota	Eurotiomycetes	Eurotiales	Aspergillaceae	Aspergillus	NA	As predicted	Others	F289_Aspergillus
SH405379.07FU_AF145328_refs	1.11952e-05	0.00793651	0.000312547	3.14005e-06	0.0301892	Fungi	Basidiomycota	Tremellomycetes	Filobasidiales	Filobasidiaceae	Naganishia	NA	As predicted	Others	F1057_Naganishia
SH407681.07FU_AY213669_refs	1.07287e-05	0.0238095	0.000299526	2.88626e-06	0.0301642	Fungi	Ascomycota	Eurotiomycetes	Eurotiales	Aspergillaceae	Penicillium	NA	As predicted	Others	F415_Penicillium
SH407683.07FU_AY373907_refs	1.16617e-05	0.00793651	0.000325568	3.40431e-06	0.0302142	Fungi	Ascomycota	Eurotiomycetes	Eurotiales	Aspergillaceae	Penicillium	NA	As predicted	Others	F701_Penicillium
SH407689.07FU_AF033450_refs	1.58599e-05	0.00793651	0.000442747	6.24944e-06	0.0304388	Fungi	Ascomycota	Eurotiomycetes	Eurotiales	Aspergillaceae	Penicillium	Penicillium_atrolazulinum	As predicted	Others	F1821_Penicillium
SH407725.07FU_JX997091_refs	2.0991e-05	0.00793651	0.000585948	1.08484e-05	0.0307121	Fungi	Ascomycota	Eurotiomycetes	Eurotiales	Aspergillaceae	Penicillium	NA	As predicted	Others	F440_Penicillium
SH433991.07FU_AY328915_refs_singleton	3.87167e-05	0.00793651	0.00108049	3.57986e-05	0.031647	Fungi	Basidiomycota	Wallemiomycetes	Wallemiales	Wallemiaceae	Wallemia	Wallemia_sebi	As predicted	Others	F1454_Wallemia
SH443358.07FU_AY213653_refs	3.77838e-05	0.00793651	0.00105447	3.41477e-05	0.0315982	Fungi	Ascomycota	Sordariomycetes	Hypocreales	Nectriaceae	Fusarium	Fusarium_acutatum	As predicted	Others	F426_Fusarium
SH444255.07FU_DQ898172_refs	6.06406e-06	0.00793651	0.000169308	9.29922e-07	0.0299134	Fungi	Ascomycota	Saccharomycetes	Saccharomycetales	Trichomonascaceae	Blastobotrys	NA	As predicted	Others	F3127_Blastobotrys
SH451459.07FU_EF652457_refs	8.86286e-06	0.00793651	0.000247441	1.9763e-06	0.030064	Fungi	Ascomycota	Eurotiomycetes	Eurotiales	Aspergillaceae	Aspergillus	NA	As predicted	Others	F2693_Aspergillus
SH521410.07FU_KR870832_reps	4.1982e-05	0.00793651	0.00117156	4.1862e-05	0.0318177	Fungi	Ascomycota	Sordariomycetes	Diaporthales	NA	NA	NA	As predicted	Others	F757_o_Diaporthales
SH522302.07FU_HG933811_reps	2.19239e-05	0.015873	0.000611983	1.18148e-05	0.0307617	Fungi	Ascomycota	Dothideomycetes	Pleosporales	Didymosphaeriaceae	Pseudopithomyces	unidentified	As predicted	Others	F250_Pseudopithomyces
SH522457.07FU_KU597320_reps	6.11071e-05	0.00793651	0.00170483	8.59675e-05	0.0328086	Fungi	Ascomycota	Dothideomycetes	Pleosporales	Tetraplosphaeriaceae	Tetraplosphaeria	unidentified	As predicted	Others	F285_Tetraplosphaeria
SH523438.07FU_AB986474_reps	7.92993e-06	0.00793651	0.000221397	1.58482e-06	0.0300139	Fungi	Ascomycota	Sordariomycetes	NA	NA	NA	NA	As predicted	Others	F2819_o_NA
SH523610.07FU_KT269686_reps	3.26526e-06	0.00793651	9.11694e-05	2.71011e-07	0.0297624	Fungi	Ascomycota	Dothideomycetes	Pleosporales	NA	NA	NA	As predicted	Others	F781_o_Pleosporales
SH525204.07FU_LC013372_reps	4.1982e-06	0.00793651	0.000117216	4.47229e-07	0.0298128	Fungi	Basidiomycota	Agaricomycetes	Agaricales	Tricholomataceae	Mycena	Mycena_abramsii	As predicted	Others	F3041_Mycena
SH525378.07FU_KF208451_reps	2.33233e-06	0.00793651	6.51218e-05	1.38509e-07	0.029712	Fungi	Basidiomycota	Agaricomycetes	Agaricales	Tricholomataceae	Singerocybe	Singerocybe_alboinfundibuliformis	As predicted	Others	F1131_Singerocybe
SH526048.07FU_HG936165_reps	1.3994e-05	0.00793651	0.000390669	4.88172e-06	0.0303391	Fungi	Ascomycota	Dothideomycetes	Pleosporales	Cucurbitariaceae	Pyrenochaetopsis	Pyrenochaetopsis_leptospora	As predicted	Others	F526_Pyrenochaetopsis
SH526364.07FU_UDB028165_reps	4.66466e-06	0.00793651	0.00013024	5.51662e-07	0.029838	Fungi	Basidiomycota	Agaricomycetes	Boletales	Tapinellaceae	Pseudomerulius	Pseudomerulius_aureus	As predicted	Others	F806_Pseudomerulius
SH526693.07FU_KP026232_reps	2.7988e-06	0.00793651	7.81457e-05	1.99281e-07	0.0297372	Fungi	Basidiomycota	Agaricomycetes	Agaricales	Tricholomataceae	Resupinatus	unidentified	As predicted	Others	F970_Resupinatus
SH526774.07FU_KP814447_reps	1.16617e-05	0.015873	0.000325568	3.40431e-06	0.0302142	Fungi	Basidiomycota	Agaricomycetes	Polyporales	Xenasmataceae	Cabalodontia	unidentified	As predicted	Others	F725_Cabalodontia
SH527185.07FU_KJ156314_reps	6.997e-06	0.015873	0.000195353	1.23596e-06	0.0299637	Fungi	Basidiomycota	Agaricomycetes	Polyporales	Ganodermataceae	Perenniporia	Perenniporia_koreana	As predicted	Others	F448_Perenniporia
SH527344.07FU_KU509517_reps	7.46346e-06	0.00793651	0.000208375	1.40505e-06	0.0299888	Fungi	Basidiomycota	Agaricomycetes	Polyporales	Steccherinaceae	Ceriporiopsis	Ceriporiopsis_fimbriata	As predicted	Others	F1301_Ceriporiopsis
SH527629.07FU_KP676125_reps	5.5976e-06	0.00793651	0.000156285	7.93036e-07	0.0298883	Fungi	Basidiomycota	Agaricomycetes	Polyporales	Meruliaceae	Phanerochaete	Phanerochaete_chrysosporium	As predicted	Others	F1412_Phanerochaete
SH530126.07FU_HG937034_reps	4.66466e-06	0.00793651	0.00013024	5.51662e-07	0.029838	Fungi	Ascomycota	Leotiomycetes	Thelebolales	Pseudeurotiaceae	Pseudeurotium	NA	As predicted	Others	F38_Pseudeurotium
SH531220.07FU_LC014565_reps	5.03784e-05	0.031746	0.00140572	5.94513e-05	0.0322546	Fungi	Ascomycota	Dothideomycetes	Pleosporales	Lentitheciaceae	Keissleriella	Keissleriella_taminensis	As predicted	Others	F983_Keissleriella
SH532758.07FU_KP814262_reps	6.62382e-05	0.015873	0.00184786	0.000100193	0.033072	Fungi	Basidiomycota	Agaricomycetes	Trechisporales	Trechisporales_fam_Incertae_sedis	Sistotremastrum	unidentified	As predicted	Others	F875_Sistotremastrum
SH540914.07FU_KT716463_refs_singleton	7.92993e-06	0.00793651	0.000221397	1.58482e-06	0.0300139	Fungi	Ascomycota	Sordariomycetes	Calosphaeriales	Calosphaeriaceae	Jattaea	NA	As predicted	Others	F2824_Jattaea
SH579604.07FU_KP711811_refs	1.02623e-05	0.00793651	0.000286505	2.64296e-06	0.0301392	Fungi	Ascomycota	Sordariomycetes	Ophiostomatales	Ophiostomataceae	Sporothrix	Sporothrix_chilensis	As predicted	Others	F2531_Sporothrix
SH640113.07FU_KX287545_reps	9.79579e-06	0.00793651	0.000273484	2.41019e-06	0.0301141	Fungi	Ascomycota	Dothideomycetes	Capnodiales	Mycosphaerellaceae	unidentified	unidentified	As predicted	Others	F2579_unidentified
SH640259.07FU_KU702600_reps	1.67928e-05	0.00793651	0.000468785	6.99468e-06	0.0304886	Fungi	Ascomycota	Sordariomycetes	Coniochaetales	Coniochaetaceae	Coniochaeta	unidentified	As predicted	Others	F238_Coniochaeta
SH640402.07FU_KX592802_reps	3.4052e-05	0.00793651	0.00095037	2.79113e-05	0.0314024	Fungi	Ascomycota	Pezizomycetes	Pezizales	Pyronemataceae	NA	NA	As predicted	Others	F1397_f_Pyronemataceae
SH640419.07FU_KX306480_reps	8.90951e-05	0.015873	0.00248473	0.000175013	0.0342332	Fungi	Ascomycota	Sordariomycetes	Magnaporthales	Magnaporthaceae	Gaeumannomyces	Gaeumannomyces_graminis	As predicted	Others	F93_Gaeumannomyces
SH643242.07FU_KY767667_reps	4.66466e-06	0.00793651	0.00013024	5.51662e-07	0.029838	Fungi	Basidiomycota	Agaricostilbomycetes	Agaricostilbales	Kondoaceae	Kondoa	unidentified	As predicted	Others	F715_Kondoa
SH654658.07FU_KX452457_refs_singleton	4.66466e-06	0.00793651	0.00013024	5.51662e-07	0.029838	Fungi	Ascomycota	Dothideomycetes	Pleosporales	Pleosporaceae	Bipolaris	NA	As predicted	Others	F1561_Bipolaris
a067fb0a1b012a9513fb20ebc3785797	1.3994e-06	0.00793651	3.90736e-05	4.99493e-08	0.0296615	Fungi	unidentified	unidentified	unidentified	unidentified	unidentified	unidentified	As predicted	Others	F5131_unidentified
a06b007deb3481e87a3d65f54693ac8b	1.86587e-06	0.00793651	5.20978e-05	8.87222e-08	0.0296868	Fungi	Basidiomycota	Agaricomycetes	Polyporales	Meruliaceae	NA	NA	As predicted	Others	F4706_f_Meruliaceae
a1095aa5543dd5deeb1593c8c3617c91	5.45766e-05	0.0238095	0.00152277	6.92979e-05	0.0324719	Fungi	NA	NA	NA	NA	NA	NA	As predicted	Others	F1236_o_NA
a3e283432f3df4dfc2c3686032ea1631	7.92993e-06	0.00793651	0.000221397	1.58482e-06	0.0300139	Fungi	NA	NA	NA	NA	NA	NA	As predicted	Others	F2789_o_NA
a3f613deb62262659d3cbba04b041bb2	2.7988e-06	0.00793651	7.81457e-05	1.99281e-07	0.0297372	Fungi	unidentified	unidentified	unidentified	unidentified	unidentified	unidentified	As predicted	Others	F336_unidentified
a68752ee557da63060f8d27158d0cb83	1.77257e-05	0.00793651	0.000494823	7.78056e-06	0.0305383	Fungi	Basidiomycota	Agaricomycetes	unidentified	unidentified	unidentified	unidentified	As predicted	Others	F1899_unidentified
aac5fc6bf82c839fd7d24211c37a3a6f	7.92993e-06	0.00793651	0.000221397	1.58482e-06	0.0300139	Fungi	Basidiomycota	Agaricomycetes	Polyporales	Xenasmataceae	Cabalodontia	unidentified	As predicted	Others	F2605_Cabalodontia
af5aabcd5531df96d9157510329e0221	1.3994e-06	0.00793651	3.90736e-05	4.99493e-08	0.0296615	Fungi	unidentified	unidentified	unidentified	unidentified	unidentified	unidentified	As predicted	Others	F4166_unidentified
af5c15559daf7d65033c62d6f4f14a7d	9.32933e-06	0.00793651	0.000260463	2.18796e-06	0.0300891	Fungi	unidentified	unidentified	unidentified	unidentified	unidentified	unidentified	As predicted	Others	F2607_unidentified
af5e2927f647a705a4aca18c0a833b5c	1.86587e-06	0.00793651	5.20978e-05	8.87222e-08	0.0296868	Fungi	Ascomycota	Dothideomycetes	Dothideales	Aureobasidiaceae	Aureobasidium	Aureobasidium_microstictum	As predicted	Others	F4730_Aureobasidium
b0543165d80bb8e5cdbd75b9201bf710	3.26526e-06	0.00793651	9.11694e-05	2.71011e-07	0.0297624	Fungi	NA	NA	NA	NA	NA	NA	As predicted	Others	F3912_o_NA
b08712ada996e25cbd317237ef08d52a	6.34394e-05	0.015873	0.00176985	9.23121e-05	0.0329284	Fungi	Ascomycota	Dothideomycetes	Pleosporales	Pleosporaceae	Alternaria	Alternaria_longissima	As predicted	Others	F688_Alternaria
b132b26c0e7d20b3223ac71b45cdcb1e	1.07287e-05	0.015873	0.000299526	2.88626e-06	0.0301642	Fungi	Basidiomycota	Agaricomycetes	unidentified	unidentified	unidentified	unidentified	As predicted	Others	F1564_unidentified
b1d5037a16626858eaf9775237f972a3	1.3994e-06	0.00793651	3.90736e-05	4.99493e-08	0.0296615	Fungi	Ascomycota	Dothideomycetes	Pleosporales	NA	NA	NA	As predicted	Others	F17_o_Pleosporales
b35ab7ce41e14383902cb9ff677bfddf	1.30611e-05	0.015873	0.000364629	4.25964e-06	0.0302892	Fungi	Basidiomycota	Agaricomycetes	unidentified	unidentified	unidentified	unidentified	As predicted	Others	F1115_unidentified
b44f01fd4ab005fdd97e1f01de34c6dd	5.13113e-06	0.00793651	0.000143263	6.6694e-07	0.0298631	Fungi	Basidiomycota	Agaricomycetes	Atheliales	Atheliaceae	Byssocorticium	unidentified	As predicted	Others	F2348_Byssocorticium
b5043669345fe91524a70524c1d37622	4.1982e-06	0.00793651	0.000117216	4.47229e-07	0.0298128	Fungi	NA	NA	NA	NA	NA	NA	As predicted	Others	F3547_o_NA
b7a16eb1b1802e0625fb9827ed68594a	1.86587e-06	0.00793651	5.20978e-05	8.87222e-08	0.0296868	Fungi	Basidiomycota	Agaricomycetes	unidentified	unidentified	unidentified	unidentified	As predicted	Others	F2120_unidentified
b7e14f0a987ab011e2343890955e3792	1.30611e-05	0.00793651	0.000364629	4.25964e-06	0.0302892	Fungi	Ascomycota	Eurotiomycetes	Chaetothyriales	Cyphellophoraceae	Cyphellophora	NA	As predicted	Others	F133_Cyphellophora
b8b2cb7bdfd6f81116c7af0b952c05fc	3.73173e-06	0.00793651	0.000104193	3.5367e-07	0.0297876	Fungi	NA	NA	NA	NA	NA	NA	As predicted	Others	F3732_o_NA
b92829c1cd0f0a869edc89b3ddcdd48e	6.997e-06	0.00793651	0.000195353	1.23596e-06	0.0299637	Fungi	Ascomycota	Dothideomycetes	Pleosporales	Pleosporaceae	Alternaria	Alternaria_eichhorniae	As predicted	Others	F2935_Alternaria
bb1e2560579b76a3efe4ca04c863184f	5.55095e-05	0.00793651	0.00154878	7.15792e-05	0.0325201	Fungi	Ascomycota	Sordariomycetes	Hypocreales	unidentified	unidentified	unidentified	As predicted	Others	F1274_unidentified
bbb8c47186417c604a3325e23cfc04bb	1.53934e-05	0.0238095	0.000429728	5.89213e-06	0.0304139	Fungi	NA	NA	NA	NA	NA	NA	As predicted	Others	F450_o_NA
bbee690cc0ca9e40b6904581578b257e	2.7988e-06	0.00793651	7.81457e-05	1.99281e-07	0.0297372	Fungi	NA	NA	NA	NA	NA	NA	As predicted	Others	F4175_o_NA
bc2d5642b747c2105d6f336d69842e73	4.66466e-06	0.00793651	0.00013024	5.51662e-07	0.029838	Fungi	Ascomycota	Sordariomycetes	Xylariales	Diatrypaceae	unidentified	unidentified	As predicted	Others	F921_unidentified
c0cf61eca4e0f0d4465dc6618670acfe	2.0991e-05	0.00793651	0.000585948	1.08484e-05	0.0307121	Fungi	NA	NA	NA	NA	NA	NA	As predicted	Others	F1677_o_NA
c22d4b5c84e4640b47b143e0fb47a9ca	3.73173e-06	0.00793651	0.000104193	3.5367e-07	0.0297876	Fungi	Ascomycota	NA	NA	NA	NA	NA	As predicted	Others	F3736_o_NA
c26f8802292f701224ff90209c2eaa79	3.26526e-06	0.00793651	9.11694e-05	2.71011e-07	0.0297624	Fungi	Basidiomycota	Agaricomycetes	Polyporales	Meruliaceae	Hydnophlebia	Hydnophlebia_chrysorhiza	As predicted	Others	F3922_Hydnophlebia
c3ef7c4fc77eae324ab8a7bcd99a5f7c	3.73173e-06	0.00793651	0.000104193	3.5367e-07	0.0297876	Fungi	NA	NA	NA	NA	NA	NA	As predicted	Others	F3737_o_NA
c54823e5d53a663c740e84e92d994ae9	1.3994e-06	0.00793651	3.90736e-05	4.99493e-08	0.0296615	Fungi	NA	NA	NA	NA	NA	NA	As predicted	Others	F5189_o_NA
c66341f0b67615d9c240fc9d6332745c	4.1982e-06	0.00793651	0.000117216	4.47229e-07	0.0298128	Fungi	unidentified	unidentified	unidentified	unidentified	unidentified	unidentified	As predicted	Others	F3557_unidentified
c7c07d3bf262156b192e3a0f0f73fc4d	9.79579e-06	0.00793651	0.000273484	2.41019e-06	0.0301141	Fungi	Ascomycota	Sordariomycetes	Sordariales	NA	NA	NA	As predicted	Others	F76_o_Sordariales
ca8ab364ae34fe68954692793962f51a	2.28569e-05	0.0238095	0.000638016	1.28207e-05	0.0308112	Fungi	Basidiomycota	Agaricomycetes	unidentified	unidentified	unidentified	unidentified	As predicted	Others	F606_unidentified
caeb5664fd52cd647fe5846d1f87a962	7.46346e-06	0.00793651	0.000208375	1.40505e-06	0.0299888	Fungi	Ascomycota	NA	NA	NA	NA	NA	As predicted	Others	F2873_o_NA
ccba5bfa8bfe994547f49e08aacb2fd3	3.63844e-05	0.015873	0.00101543	3.174e-05	0.0315248	Fungi	Ascomycota	Dothideomycetes	Pleosporales	Phaeosphaeriaceae	Phaeosphaeria	Phaeosphaeria_podocarpi	As predicted	Others	F933_Phaeosphaeria
ccd85548213cf310c40ea6aa311a2aa9	3.26526e-06	0.00793651	9.11694e-05	2.71011e-07	0.0297624	Fungi	Basidiomycota	Agaricomycetes	unidentified	unidentified	unidentified	unidentified	As predicted	Others	F2210_unidentified
cd5877f21069975ffa15601fdc062297	9.32933e-07	0.00793651	2.60492e-05	2.22189e-08	0.0296363	Fungi	Basidiomycota	Ustilaginomycetes	Ustilaginales	Ustilaginaceae	NA	NA	As predicted	Others	F5782_f_Ustilaginaceae
cefb1ebdb756361ae3d01a1d215fa11c	9.32933e-07	0.00793651	2.60492e-05	2.22189e-08	0.0296363	Fungi	NA	NA	NA	NA	NA	NA	As predicted	Others	F5789_o_NA
cf0203b5b11c83a99a633912f4fdf5bb	2.70551e-05	0.00793651	0.00075516	1.78322e-05	0.0310336	Fungi	Basidiomycota	Agaricomycetes	NA	NA	NA	NA	As predicted	Others	F1687_o_NA
d0954edb279f7de95c19e36265c53774	1.86587e-06	0.00793651	5.20978e-05	8.87222e-08	0.0296868	Fungi	NA	NA	NA	NA	NA	NA	As predicted	Others	F4765_o_NA
d47ffded5e1ca50c04cf4592906dd60f	7.46346e-06	0.015873	0.000208375	1.40505e-06	0.0299888	Fungi	Ascomycota	Sordariomycetes	Hypocreales	unidentified	unidentified	unidentified	As predicted	Others	F78_unidentified
d510ae1cdb2bf162cf42a434eafaa634	4.1982e-06	0.00793651	0.000117216	4.47229e-07	0.0298128	Fungi	Ascomycota	Leotiomycetes	Helotiales	NA	NA	NA	As predicted	Others	F3566_o_Helotiales
d66e4050952133453902b2be2adb7428	2.33233e-06	0.00793651	6.51218e-05	1.38509e-07	0.029712	Fungi	Basidiomycota	Agaricomycetes	NA	NA	NA	NA	As predicted	Others	F675_o_NA
d716b7e2ccd229ab48cbb415bf2fe37a	8.86286e-06	0.015873	0.000247441	1.9763e-06	0.030064	Fungi	NA	NA	NA	NA	NA	NA	As predicted	Others	F2091_o_NA
db488ec4468cae445cf88fe1c7a52171	1.86587e-06	0.00793651	5.20978e-05	8.87222e-08	0.0296868	Fungi	Ascomycota	Sordariomycetes	NA	NA	NA	NA	As predicted	Others	F2505_o_NA
db935760f910a7703b48913b1f986e4a	4.66466e-06	0.015873	0.00013024	5.51662e-07	0.029838	Fungi	unidentified	unidentified	unidentified	unidentified	unidentified	unidentified	As predicted	Others	F3433_unidentified
de32d0c0ee49e89878d80fc14d63408a	2.33233e-06	0.00793651	6.51218e-05	1.38509e-07	0.029712	Fungi	NA	NA	NA	NA	NA	NA	As predicted	Others	F4457_o_NA
de3b9ee8bdeb304f2432db8b18020136	9.32933e-07	0.00793651	2.60492e-05	2.22189e-08	0.0296363	Fungi	NA	NA	NA	NA	NA	NA	As predicted	Others	F5824_o_NA
dfba8d7745daa6d361fe441c20a92d07	2.28569e-05	0.00793651	0.000638016	1.28207e-05	0.0308112	Fungi	Ascomycota	Dothideomycetes	NA	NA	NA	NA	As predicted	Others	F1742_o_NA
e0204c7fbb428b9c1ea48d015cf892a2	6.997e-06	0.015873	0.000195353	1.23596e-06	0.0299637	Fungi	NA	NA	NA	NA	NA	NA	As predicted	Others	F2188_o_NA
e1e616b725e9cd56e0a350e2e328d33c	1.21281e-05	0.00793651	0.000338589	3.67901e-06	0.0302392	Fungi	Ascomycota	Dothideomycetes	Pleosporales	unidentified	unidentified	unidentified	As predicted	Others	F2353_unidentified
e391f5d9d2c10b43b1e1c3f9f401b899	4.1982e-06	0.00793651	0.000117216	4.47229e-07	0.0298128	Fungi	Basidiomycota	Agaricomycetes	unidentified	unidentified	unidentified	unidentified	As predicted	Others	F2669_unidentified
e5118b071c8e75f5d1a856a40c555e49	2.7988e-06	0.00793651	7.81457e-05	1.99281e-07	0.0297372	Fungi	NA	NA	NA	NA	NA	NA	As predicted	Others	F4207_o_NA
e58c7fed59e3f7a7f9de5eb753e31f8f	1.81922e-05	0.0238095	0.000507841	8.18868e-06	0.0305632	Fungi	unidentified	unidentified	unidentified	unidentified	unidentified	unidentified	As predicted	Others	F263_unidentified
e64126b605be2f2c0cff777c5842fa62	9.32933e-07	0.00793651	2.60492e-05	2.22189e-08	0.0296363	Fungi	NA	NA	NA	NA	NA	NA	As predicted	Others	F5846_o_NA
e71461793a9dd68c71eb332d0d672f89	4.1982e-06	0.00793651	0.000117216	4.47229e-07	0.0298128	Fungi	unidentified	unidentified	unidentified	unidentified	unidentified	unidentified	As predicted	Others	F3578_unidentified
ea25628ae54f5ed98070f3f572d527f9	1.3994e-06	0.00793651	3.90736e-05	4.99493e-08	0.0296615	Fungi	Ascomycota	Dothideomycetes	Pleosporales	NA	NA	NA	As predicted	Others	F1590_o_Pleosporales
ea4611def3cca74b4d639cc39e8ee06d	6.06406e-06	0.00793651	0.000169308	9.29922e-07	0.0299134	Fungi	Ascomycota	Sordariomycetes	Xylariales	unidentified	unidentified	unidentified	As predicted	Others	F1013_unidentified
ea6e59b1f95f80f2230d9bec260b7d1e	2.33233e-06	0.00793651	6.51218e-05	1.38509e-07	0.029712	Fungi	NA	NA	NA	NA	NA	NA	As predicted	Others	F4471_o_NA
eab8a22eb6608aa4f273ce888263bb1f	2.33233e-05	0.015873	0.000651033	1.33385e-05	0.030836	Fungi	unidentified	unidentified	unidentified	unidentified	unidentified	unidentified	As predicted	Others	F1788_unidentified
eb1fa9da34f970e4fe82fd72800322ba	9.79579e-06	0.00793651	0.000273484	2.41019e-06	0.0301141	Fungi	unidentified	unidentified	unidentified	unidentified	unidentified	unidentified	As predicted	Others	F225_unidentified
ec39e296e5fc686b4fe648b47277f45b	1.49269e-05	0.00793651	0.000416709	5.54506e-06	0.030389	Fungi	Ascomycota	Sordariomycetes	Diaporthales	Gnomoniaceae	Gnomonia	Gnomonia_virginianae	As predicted	Others	F2157_Gnomonia
ec6bfa4db5c6020cc1c6d359a9370beb	6.53053e-06	0.00793651	0.000182331	1.07757e-06	0.0299386	Fungi	NA	NA	NA	NA	NA	NA	As predicted	Others	F3013_o_NA
eca51a0e4c340d1b7ee53285b6cee7f3	1.86587e-06	0.00793651	5.20978e-05	8.87222e-08	0.0296868	Fungi	NA	NA	NA	NA	NA	NA	As predicted	Others	F4211_o_NA
ed77d2f1fcf2efc57a9b370db7deafa4	2.37898e-05	0.00793651	0.00066405	1.3866e-05	0.0308607	Fungi	Ascomycota	Dothideomycetes	Capnodiales	unidentified	unidentified	unidentified	As predicted	Others	F1573_unidentified
edb1088551896a2ccaa80cb57208bc71	1.3994e-06	0.00793651	3.90736e-05	4.99493e-08	0.0296615	Fungi	NA	NA	NA	NA	NA	NA	As predicted	Others	F5261_o_NA
edb60c9a401c3e140dfb676b75ca8535	2.7988e-06	0.00793651	7.81457e-05	1.99281e-07	0.0297372	Fungi	NA	NA	NA	NA	NA	NA	As predicted	Others	F4216_o_NA
edc65594cc78e87944a06c0f73e3ac61	6.25065e-05	0.0238095	0.00174384	8.97498e-05	0.0328805	Fungi	Ascomycota	Dothideomycetes	Pleosporales	Phaeosphaeriaceae	NA	NA	As predicted	Others	F876_f_Phaeosphaeriaceae
ee00b90903b1bac8a92f45e368a05cd6	2.75215e-05	0.015873	0.000768175	1.84375e-05	0.0310582	Fungi	Basidiomycota	Agaricomycetes	NA	NA	NA	NA	As predicted	Others	F931_o_NA
eead59d64babffe76dff23b588084f7f	2.7988e-06	0.00793651	7.81457e-05	1.99281e-07	0.0297372	Fungi	NA	NA	NA	NA	NA	NA	As predicted	Others	F4218_o_NA
ef0c576c937599da4977a472821b9d11	5.5976e-06	0.00793651	0.000156285	7.93036e-07	0.0298883	Fungi	NA	NA	NA	NA	NA	NA	As predicted	Others	F3199_o_NA
f1c38ef67bd17bc8a6f05fd418a12e89	2.33233e-06	0.00793651	6.51218e-05	1.38509e-07	0.029712	Fungi	NA	NA	NA	NA	NA	NA	As predicted	Others	F4477_o_NA
f23aedfa55d76a89810a7e246c958019	7.46346e-06	0.00793651	0.000208375	1.40505e-06	0.0299888	Fungi	Ascomycota	Dothideomycetes	Pleosporales	Phaeosphaeriaceae	NA	NA	As predicted	Others	F2884_f_Phaeosphaeriaceae
f39c2246d5f8edb8c4167e9bc5855023	1.3994e-06	0.00793651	3.90736e-05	4.99493e-08	0.0296615	Fungi	Basidiomycota	Agaricomycetes	Cantharellales	Ceratobasidiaceae	Ceratobasidium	unidentified	As predicted	Others	F5276_Ceratobasidium
f59f58693692ef87d00b9e11971666ed	4.1982e-06	0.00793651	0.000117216	4.47229e-07	0.0298128	Fungi	NA	NA	NA	NA	NA	NA	As predicted	Others	F3587_o_NA
f6bec501474490b7ccbf74729830ef66	1.07287e-05	0.00793651	0.000299526	2.88626e-06	0.0301642	Fungi	Ascomycota	NA	NA	NA	NA	NA	As predicted	Others	F330_o_NA
f8663a77604a860f81e8e3f56d8bb9ff	1.3994e-06	0.00793651	3.90736e-05	4.99493e-08	0.0296615	Fungi	NA	NA	NA	NA	NA	NA	As predicted	Others	F5281_o_NA
fa20553c1422f6ee3ae6162dd3bed881	1.3994e-06	0.00793651	3.90736e-05	4.99493e-08	0.0296615	Fungi	Mucoromycota	Endogonomycetes	Endogonales	Endogonales_fam_Incertae_sedis	Densospora	unidentified	As predicted	Others	F5284_Densospora
fb797fb9e9e3b43e9cdf34e123f28f8b	3.73173e-06	0.00793651	0.000104193	3.5367e-07	0.0297876	Fungi	NA	NA	NA	NA	NA	NA	As predicted	Others	F690_o_NA
fcf64278eff7e673325dfa2b31a90464	8.3964e-06	0.00793651	0.000234419	1.77525e-06	0.030039	Fungi	Ascomycota	Leotiomycetes	Helotiales	Helotiales_fam_Incertae_sedis	Chalara	Chalara_pseudoaffinis	As predicted	Others	F256_Chalara
ff3ac7784ff66ed64dff82de29bf86e4	4.66466e-06	0.00793651	0.00013024	5.51662e-07	0.029838	Fungi	Basidiomycota	Agaricostilbomycetes	Agaricostilbales	Kondoaceae	Kondoa	NA	As predicted	Others	F727_Kondoa
ff42d49aa8b1944b55156affaecc09d8	2.7988e-06	0.015873	7.81457e-05	1.99281e-07	0.0297372	Fungi	unidentified	unidentified	unidentified	unidentified	unidentified	unidentified	As predicted	Others	F4229_unidentified
ff8955d6a027b3cf758f8c62616f8c76	1.86587e-06	0.00793651	5.20978e-05	8.87222e-08	0.0296868	Fungi	Ascomycota	NA	NA	NA	NA	NA	As predicted	Others	F4825_o_NA

## Sheet: Statistics
	m	m.ci	poisLL	Rsqr	Rsqr.pois	RMSE	RMSE.pois	AIC.pois	BIC.pois	N	Samples	Richness	Detect	comp
Bacteria	0.000646604	6.15e-05	72.9923	0.888064	-14.6115	0.0415618	0.49083	149.985	157.31	5627.67	125	288	0.000177693	G
Fungi	0.000203218	2.56e-05	164.355	0.685361	-16.6089	0.0587418	0.439448	332.71	341.531	17014.1	126	608	5.88e-05	G

## Sheet: Source data_3a
Bacteria
OTU_id	number	Section	OTU	Phylum	Class	Order	Family	Genus	mean_h2	h2_sd	Group
B636_Curtobacterium	B636	G	JQ958832.1.1251	Actinobacteria	Actinobacteria	Micrococcales	Microbacteriaceae	Curtobacterium	0.0887538	0.0303856	Low
B343_Microbacterium	B343	G	HM277697.1.1343	Actinobacteria	Actinobacteria	Micrococcales	Microbacteriaceae	Microbacterium	0.0867976	0.0739169	Low
B98_Sphingomonas	B98	G	JQ977010.1.1397	Proteobacteria	Alphaproteobacteria	Sphingomonadales	Sphingomonadaceae	Sphingomonas	0.0191017	0.0105949	Low
B95_Allorhizobium-Neorhizobium-Pararhizobium-Rhizobium	B95	G	KY393355.1.1390	Proteobacteria	Alphaproteobacteria	Rhizobiales	Rhizobiaceae	Allorhizobium-Neorhizobium-Pararhizobium-Rhizobium	0.0506186	0.175845	Low
B71_Methylobacterium	B71	G	EF098942.1.1345	Proteobacteria	Alphaproteobacteria	Rhizobiales	Beijerinckiaceae	Methylobacterium	0.0442052	0.0252678	Low
B68_Chryseobacterium	B68	G	KM020948.1.1296	Bacteroidetes	Bacteroidia	Flavobacteriales	Weeksellaceae	Chryseobacterium	0.0415712	0.0288926	Low
B52_Allorhizobium-Neorhizobium-Pararhizobium-Rhizobium	B52	G	KM186986.1.1346	Proteobacteria	Alphaproteobacteria	Rhizobiales	Rhizobiaceae	Allorhizobium-Neorhizobium-Pararhizobium-Rhizobium	0.799344	0.0112497	High
B39_Paenibacillus	B39	G	JF225451.1.1374	Firmicutes	Bacilli	Bacillales	Paenibacillaceae	Paenibacillus	0.0872767	0.0261148	Low
B37_Allorhizobium-Neorhizobium-Pararhizobium-Rhizobium	B37	G	EF154172.1.1380	Proteobacteria	Alphaproteobacteria	Rhizobiales	Rhizobiaceae	Allorhizobium-Neorhizobium-Pararhizobium-Rhizobium	0.528207	0.125339	High
B35_Methylobacterium	B35	G	KP980580.1.1419	Proteobacteria	Alphaproteobacteria	Rhizobiales	Beijerinckiaceae	Methylobacterium	0.465961	0.0648069	High
B33_Kineococcus	B33	G	JF190649.1.1337	Actinobacteria	Actinobacteria	Kineosporiales	Kineosporiaceae	Kineococcus	0.0811105	0.0396452	Low
B29_Methylobacterium	B29	G	JF137691.1.1306	Proteobacteria	Alphaproteobacteria	Rhizobiales	Beijerinckiaceae	Methylobacterium	0.245481	0.0673422	Moderate
B23_f_Burkholderiaceae	B23	G	EF182718.1.1422	Proteobacteria	Gammaproteobacteria	Betaproteobacteriales	Burkholderiaceae	f_Burkholderiaceae	0.0529059	0.0128279	Low
B21_Methylobacterium	B21	G	HM274363.1.1305	Proteobacteria	Alphaproteobacteria	Rhizobiales	Beijerinckiaceae	Methylobacterium	0.299005	0.0568164	Moderate
B19_Xanthomonas	B19	G	KJ184878.1.1455	Proteobacteria	Gammaproteobacteria	Xanthomonadales	Xanthomonadaceae	Xanthomonas	0.0446403	0.00792985	Low
B17_Methylobacterium	B17	G	JF224904.1.1305	Proteobacteria	Alphaproteobacteria	Rhizobiales	Beijerinckiaceae	Methylobacterium	0.604112	0.00228769	High
B16_Sphingomonas	B16	G	JX192648.1.1366	Proteobacteria	Alphaproteobacteria	Sphingomonadales	Sphingomonadaceae	Sphingomonas	0.196249	0.0406724	Low
B15_Sphingomonas	B15	G	KC633581.1.1305	Proteobacteria	Alphaproteobacteria	Sphingomonadales	Sphingomonadaceae	Sphingomonas	0.0219587	0.00655741	Low
B13_Aureimonas	B13	G	KJ606801.1.1322	Proteobacteria	Alphaproteobacteria	Rhizobiales	Rhizobiaceae	Aureimonas	0.429995	0.102178	High
B11_Xanthomonas	B11	G	EU723184.1.1305	Proteobacteria	Gammaproteobacteria	Xanthomonadales	Xanthomonadaceae	Xanthomonas	0.0465019	0.0104249	Low
B10_Allorhizobium-Neorhizobium-Pararhizobium-Rhizobium	B10	G	EU705754.1.1215	Proteobacteria	Alphaproteobacteria	Rhizobiales	Rhizobiaceae	Allorhizobium-Neorhizobium-Pararhizobium-Rhizobium	0.614929	0.043088	High
B9_Methylobacterium	B9	G	FJ432294.1.1202	Proteobacteria	Alphaproteobacteria	Rhizobiales	Beijerinckiaceae	Methylobacterium	0.650553	0.0558512	High
B7_Curtobacterium	B7	G	KU725926.1.1331	Actinobacteria	Actinobacteria	Micrococcales	Microbacteriaceae	Curtobacterium	0.19067	0.042378	Low
B5_Pseudomonas	B5	G	EU239123.1.1223	Proteobacteria	Gammaproteobacteria	Pseudomonadales	Pseudomonadaceae	Pseudomonas	0.807064	0.0575195	High
B4_Pantoea	B4	G	MLFS01000124.50.1600	Proteobacteria	Gammaproteobacteria	Enterobacteriales	Enterobacteriaceae	Pantoea	0.952349	0.00425146	High
B3_Sphingomonas	B3	G	KU725963.1.1234	Proteobacteria	Alphaproteobacteria	Sphingomonadales	Sphingomonadaceae	Sphingomonas	0.822322	0.00564785	High
B2_Methylobacterium	B2	G	EU808442.1.1293	Proteobacteria	Alphaproteobacteria	Rhizobiales	Beijerinckiaceae	Methylobacterium	0.747494	0.000398499	High
B1_Pantoea	B1	G	KP409622.1.1215	Proteobacteria	Gammaproteobacteria	Enterobacteriales	Enterobacteriaceae	Pantoea	0.686055	1.03e-05	High
Fungi
OTU_id	number	Section	OTU	Phylum	Class	Order	Family	Genus	mean_h2	h2_sd	Group
F381_o_Pleosporales	F381	G	SH182917.07FU_KR024721_reps	Ascomycota	Dothideomycetes	Pleosporales	o_Pleosporales	o_Pleosporales	0.0752826	0.0337614	Low
F288_unidentified	F288	G	SH180705.07FU_FJ372389_reps	Ascomycota	Dothideomycetes	Pleosporales	Lophiostomataceae	f_Lophiostomataceae	0.0871739	0.0264474	Low
F233_Periconia	F233	G	SH180757.07FU_KU574712_reps	Ascomycota	Dothideomycetes	Pleosporales	Periconiaceae	Periconia	0.0260924	0.023045	Low
F147_o_Pleosporales	F147	G	SH182913.07FU_KC916678_reps	Ascomycota	Dothideomycetes	Pleosporales	o_Pleosporales	o_Pleosporales	0.0921792	0.017011	Low
F132_Phaeosphaeria	F132	G	e0bdb4a255e6c5cd6b600994ed06f8fd	Ascomycota	Dothideomycetes	Pleosporales	Phaeosphaeriaceae	Phaeosphaeria	0.0183144	0.00551312	Low
F102_f_Didymellaceae	F102	G	SH174567.07FU_GU909623_reps	Ascomycota	Dothideomycetes	Pleosporales	Didymellaceae	f_Didymellaceae	0.067207	0.0295404	Low
F85_Fusarium	F85	G	SH640759.07FU_KX515816_reps	Ascomycota	Sordariomycetes	Hypocreales	Nectriaceae	Fusarium	0.467893	0.0579429	High
F71_Papiliotrema	F71	G	SH205049.07FU_AF444668_refs	Basidiomycota	Tremellomycetes	Tremellales	Rhynchogastremataceae	Papiliotrema	0.0166339	0.0110238	Low
F54_Pyrenochaetopsis	F54	G	aa8b76ce061ef5e33efbaa07228b3c74	Ascomycota	Dothideomycetes	Pleosporales	Cucurbitariaceae	Pyrenochaetopsis	0.697829	0.153887	High
F53_Pyrenochaetopsis	F53	G	SH198996.07FU_JF740262_refs	Ascomycota	Dothideomycetes	Pleosporales	Cucurbitariaceae	Pyrenochaetopsis	0.0125475	0.00349561	Low
F47_f_Phaeosphaeriaceae	F47	G	SH182985.07FU_AF191549_reps	Ascomycota	Dothideomycetes	Pleosporales	Phaeosphaeriaceae	f_Phaeosphaeriaceae	0.15787	0.0331913	Low
F30_unidentified	F30	G	SH644295.07FU_KU845989_reps	Ascomycota	Sordariomycetes	Hypocreales	Stachybotryaceae	f_Stachybotryaceae	0.0508111	0.0158743	Low
F29_f_Didymellaceae	F29	G	SH206477.07FU_EU479803_reps	Ascomycota	Dothideomycetes	Pleosporales	Didymellaceae	f_Didymellaceae	0.100264	0.0190905	Low
F27_Curvularia	F27	G	SH187563.07FU_JN192379_refs	Ascomycota	Dothideomycetes	Pleosporales	Pleosporaceae	Curvularia	0.117372	0.0182834	Low
F22_Setophoma	F22	G	SH523895.07FU_KT581852_reps	Ascomycota	Dothideomycetes	Pleosporales	Phaeosphaeriaceae	Setophoma	0.777954	0.0253397	High
F18_f_Phaeosphaeriaceae	F18	G	SH182915.07FU_KF800272_reps	Ascomycota	Dothideomycetes	Pleosporales	Phaeosphaeriaceae	f_Phaeosphaeriaceae	0.766021	0.0942227	High
F12_o_Pleosporales	F12	G	SH182979.07FU_AJ608969_reps	Ascomycota	Dothideomycetes	Pleosporales	o_Pleosporales	o_Pleosporales	0.0661306	0.0130699	Low
F8_unidentified	F8	G	b5747d266e5e82ef6c7308be1bd3e5ce	Ascomycota	Dothideomycetes	Pleosporales	o_Pleosporales	o_Pleosporales	0.931004	0.00811064	High
F6_Cladosporium	F6	G	SH211137.07FU_GU721261_reps	Ascomycota	Dothideomycetes	Capnodiales	Cladosporiaceae	Cladosporium	0.642171	0.167212	High
F5_Alternaria	F5	G	SH429908.07FU_KF465761_refs	Ascomycota	Dothideomycetes	Pleosporales	Pleosporaceae	Alternaria	0.0490078	0.0130975	Low
F4_o_Pleosporales	F4	G	SH182912.07FU_KR056291_reps	Ascomycota	Dothideomycetes	Pleosporales	o_Pleosporales	o_Pleosporales	0.796109	0.083026	High
F3_Moesziomyces	F3	G	SH182780.07FU_AB693782_reps	Basidiomycota	Ustilaginomycetes	Ustilaginales	Ustilaginaceae	Moesziomyces	0.933363	0.00225359	High
F2_Nigrospora	F2	G	SH177636.07FU_HM535391_reps	Ascomycota	Sordariomycetes	Trichosphaeriales	Trichosphaeriaceae	Nigrospora	0.0487802	0.0158843	Low
F1_o_NA	F1	G	eef9b337ac8474a7f84b6548a1f84be9	k_Fungi	k_Fungi	k_Fungi	k_Fungi	k_Fungi	0.0561365	0.0208069	Low
Bootstrapped data - Bacteria
OTU	Phylum	Class	Order	Family	Genus	Species	total	number	OTU_id	Boot_1	Boot_2	Boot_3	Boot_4	Boot_5	Boot_6	Boot_7	Boot_8	Boot_9	Boot_10	Boot_11	Boot_12	Boot_13	Boot_14	Boot_15	Boot_16	Boot_17	Boot_18	Boot_19	Boot_20	Boot_21	Boot_22	Boot_23	Boot_24	Boot_25	Boot_26	Boot_27	Boot_28	Boot_29	Boot_30	Boot_31	Boot_32	Boot_33	Boot_34	Boot_35	Boot_36	Boot_37	Boot_38	Boot_39	Boot_40
AB167211.1.1420	Proteobacteria	Gammaproteobacteria	Pseudomonadales	Moraxellaceae	Acinetobacter	NA	5935	B282	B282_Acinetobacter	0.174084	0.174084	0.174084	0.174084	0.174084	0.174084	0.184926	0.174084	0.173815	0.174084	0.174084	0.174084	0.174084	0.174084	0.174084	0.0130023	0.174084	0.174084	0.174084	0.174084	0.174084	0.0130023	0.174084	0.174084	0.174084	0.0130023	0.174084	0.174084	0.174084	0.174084	0.174084	0.174084	0.174084	0.174192	0.174084	0.174084	0.174084	0.174084	0	0
AB241130.1.1446	Bacteroidetes	Bacteroidia	Cytophagales	Amoebophilaceae	Candidatus Cardinium	NA	783	B1390	B1390_Candidatus Cardinium	0.586075	0.586075	0.586075	0.586075	0.586075	0.586075	0.586075	0.586075	0.586075	0.586075	0.586075	0.586075	0.586075	0.586075	0.586075	0.586075	0.586075	0.586075	0.586075	0.586075	0.586075	0.586075	0.586215	0.586075	0.585997	0.586075	0.586075	0.586095	0.586075	0.586075	0.586075	0.586075	0.576371	0.586075	0.586075	0.586075	0.586075	0.586075	0.579273	0.586075
AB511011.1.1469	Proteobacteria	Deltaproteobacteria	Oligoflexales	0319-6G20	uncultured Roseobacter sp.	uncultured Roseobacter sp.	69350	B22	B22_uncultured Roseobacter sp.	0.755889	0.892068	0.892068	0.892068	0.892068	0.892068	0.749957	0.892068	0.853623	0.892068	0.892068	0.949356	0.892068	0.879844	0.892068	0.892068	0.892068	0.892068	0.892068	0.892068	0.755889	0.791493	0.892068	0.949356	0.892068	0.892068	0.749778	0.892068	0.893786	0.892068	0.949356	0.892068	0.900227	0.892068	0.949356	0.892068	0.892068	0.892068	0.892068	0.893786
AB552893.1.1393	Proteobacteria	Gammaproteobacteria	Betaproteobacteriales	Burkholderiaceae	Acidovorax	NA	3037	B497	B497_Acidovorax	0.52373	0.536548	0.538416	0.538789	0.536548	0.538789	0.538789	0.538482	0.538789	0.536548	0.538789	0.536548	0.538789	0.545022	0.615089	0.538789	0.51652	0.418641	0.538416	0.538789	0.538416	0.536548	0.536548	0.538789	0.536548	0.538416	0.53823	0.536548	0.538789	0.538416	0.538789	0.536548	0.536548	0.536548	0.54092	0.538789	0.538789	0.538789	0.536548	0.538043
AB698799.1.1416	Proteobacteria	Gammaproteobacteria	Enterobacteriales	Enterobacteriaceae	NA	NA	21889	B70	B70_f_Enterobacteriaceae	0.0515508	0.0515508	0.0515508	0.0515508	0.0515508	0.0515508	0.0515508	0.0515508	0.0515508	0.0515508	0.0515508	0.0515508	0.0515508	0.0515508	0.0207901	0.0514592	0.0515508	0.0515508	0.0515508	0.142711	0.0511847	0.0515508	0.0515508	0.0515508	0.0515508	0.0515508	0.0515508	0.0515508	0.0515508	0.0515508	0.0515508	0.0515508	0.00338555	0.0515508	0.0515875	0.0515508	0.0515508	0.0515508	0.0515508	0.0515508
AJ131915.1.1336	Proteobacteria	Gammaproteobacteria	Xanthomonadales	Xanthomonadaceae	Stenotrophomonas	NA	928	B1240	B1240_Stenotrophomonas	0.0320753	0.0320753	0.0320753	0.0325425	0.0320753	0.0320753	0.00206686	0.0320753	0.0320753	0.0320753	0.0320753	0.0320753	0.0320753	0.0320753	0.0320753	0.0320753	0.0320753	0.0320753	0.0320753	0.0320753	0.0320753	0.0320753	0.0320753	0.0320753	0.0320753	0.0920996	0.00206686	0.0320753	0.0320753	0.0320753	0.0320753	0.0320753	0.0320753	0.0320753	0.0320753	0.0320753	0.0320753	0.0320753	0.0320753	0.0316111
AJ300690.1.1232	Proteobacteria	Gammaproteobacteria	Betaproteobacteriales	Burkholderiaceae	Burkholderia-Caballeronia-Paraburkholderia	NA	481	B1855	B1855_Burkholderia-Caballeronia-Paraburkholderia	0.648577	0.648577	0.648577	0.648577	0.648577	0.648577	0.648577	0.648577	0.648577	0.648577	0.648577	0.648577	0.648577	0.648577	0.648577	0.648577	0.630962	0.648577	0.648577	0.648577	0.648577	0.648747	0.648577	0.648577	0.648577	0.648577	0.648577	0.648577	0.648577	0.648577	0.648747	0.648577	0.648577	0.648577	0.648577	0.648577	0.648577	0.648577	0.648577	0.648577
AJ884484.1.1549	Proteobacteria	Gammaproteobacteria	Xanthomonadales	Xanthomonadaceae	Stenotrophomonas	NA	5994	B279	B279_Stenotrophomonas	0.0183448	0.0183448	0.0183448	0.0183448	0.0183448	0.0183448	0.0183448	0.0183448	0.0183448	0.0183448	0.0183448	0.0180756	0.00116661	0.0183448	0.0183448	0.0183448	0.0541329	0.0183448	0.0183448	0.0183448	0.00116661	0.0183448	0.0183448	0.0183448	0.0183448	0.00116661	0.0183448	0.0541329	0.0183448	0.00116661	0.0180756	0.0541329	0.0183448	0.0183448	0.0183448	0.0183448	0.0183448	0.0183448	0.0541329	0.0183448
AY121982.1.1271	Proteobacteria	Gammaproteobacteria	Pseudomonadales	Pseudomonadaceae	Pseudomonas	NA	11461	B134	B134_Pseudomonas	0.460289	0.470839	0.460289	0.470839	0.470839	0.217821	0.217821	0.460294	0.470839	0.460289	0.470839	0.460289	0.460289	0.470839	0.460289	0.470839	0.460289	0.470839	0.460289	0.460289	0.460289	0.470839	0.460289	0.470839	0.217821	0.460289	0.460289	0.217821	0.470839	0.470839	0.0171072	0.460289	0.460289	0.460289	0.460289	0.460289	0.460289	0.470839	0.454941	0.470839
AY138237.1.1441	Proteobacteria	Alphaproteobacteria	Rhizobiales	Pleomorphomonadaceae	uncultured	uncultured Rhizobiales bacterium	32085	B41	B41_uncultured	0.106998	0.105437	0.108445	0.108445	0.108445	0.108445	0.108445	0.108445	0.108445	0.108445	0.108445	0.228968	0.108445	0.108445	0.108445	0.108445	0.108445	0.108445	0.0851936	0.108445	0.108445	0.00754489	0.108445	0.108445	0.00754489	0.108445	0.108445	0.299537	0.108445	0.108445	0.108445	0.108445	0.108445	0.108445	0.108445	0.00754489	0.108445	0.108445	0.108445	0.108445
AY622262.1.1451	Proteobacteria	Gammaproteobacteria	Betaproteobacteriales	Burkholderiaceae	Acidovorax	NA	2946	B507	B507_Acidovorax	0.216202	0.216202	0.216202	0.0169477	0.216202	0.216202	0.216202	0.216202	0.216202	0.216202	0.216202	0.209856	0.216202	0.216202	0.216202	0.216202	0.216202	0.216202	0.216202	0.216202	0.216202	0.216202	0.216202	0.216214	0.216202	0.216202	0.0169477	0.216202	0.216202	0.216202	0.215947	0.216202	0.216202	0.216202	0.216202	0.216202	0.216202	0.0169477	0.216202	0.216202
CDAR01000007.250.1752	Actinobacteria	Actinobacteria	Micrococcales	Microbacteriaceae	Microbacterium	NA	3687	B412	B412_Microbacterium	0.165374	0.165374	0.165374	0.165374	0.165374	0.165374	0.165374	0.165374	0.186315	0.165374	0.165374	0.165374	0.0122324	0.165374	0.165374	0.165374	0.165374	0.214543	0.165374	0.165374	0.0122324	0.165374	0.0960129	0.165374	0.165374	0.165374	0.165374	0.165374	0.165374	0.165374	0.165374	0.0960129	0.165374	0.165374	0.165374	0.162146	0.165374	0.164912	0.165374	0.200494
CP020715.1473763.1475291	Actinobacteria	Actinobacteria	Micrococcales	Microbacteriaceae	Cnuibacter	Cnuibacter physcomitrellae	919	B1245	B1245_Cnuibacter	0.0795998	0.0830612	0.0795998	0.0795998	0.0795998	0.0795998	0.0795998	0.0795998	0.0795998	0.0795998	0.0795998	0.0795998	0.0795998	0.0795998	0.0795998	0.0795998	0.0795998	0.0795998	0.0795998	0.209042	0.0795998	0.209744	0.0795998	0.0807015	0.0795998	0.0795998	0.0795998	0.0795998	0.202315	0.00537618	0.0795998	0.0795998	0.0795998	0.0795998	0.0795998	0.0795998	0.0795998	0.0795998	0.0795998	0.0795998
DQ984587.1.1502	Proteobacteria	Gammaproteobacteria	Xanthomonadales	Rhodanobacteraceae	Luteibacter	NA	860	B1288	B1288_Luteibacter	0.133526	0.133526	0.133526	0.320438	0.133526	0.133526	0.133526	0.133526	0.133526	0.133526	0.133526	0.133526	0.133526	0.0923383	0.133526	0.133526	0.133526	0.133526	0.133526	0.133526	0.133526	0.133526	0.320625	0.133526	0.133526	0.133526	0.133526	0.133526	0.133526	0.133526	0.00953956	0.133526	0.133526	0.133526	0.0923383	0.133526	0.133526	0.133526	0.133526	0.319691
EF098942.1.1345	Proteobacteria	Alphaproteobacteria	Rhizobiales	Beijerinckiaceae	Methylobacterium	NA	21704	B71	B71_Methylobacterium	0.0451152	0.0451152	0.0451152	0.00294423	0.0451152	0.0451152	0.0451152	0.0451152	0.0451152	0.0181213	0.0451152	0.0451152	0.0451152	0.126498	0.0447926	0.0451152	0.0451152	0.0451152	0.0451152	0.0451152	0.0451152	0.044471	0.0451152	0.0451152	0.0451152	0.00294423	0.0451152	0.044471	0.0451152	0.0451152	0.126309	0.0451152	0.00294423	0.00294423	0.0451152	0.0451152	0.0451152	0.0451152	0.0451152	0.0451152
EF111062.1.1228	Proteobacteria	Alphaproteobacteria	Sphingomonadales	Sphingomonadaceae	Sphingomonas	NA	192894	B6	B6_Sphingomonas	0.0477875	0.0477875	0.0477875	0.0477875	0.0477875	0.0477875	0.0477875	0.0477875	0.0477875	0.0477875	0.0477875	0.0477875	0.0477875	0.0477875	0.0477875	0.0477875	0.0477875	0.0477875	0.0477875	0.0477875	0.0477875	0.0477875	0.0477875	0.0477875	0.0477875	0.0477875	0.0477875	0.0477875	0.0477875	0.0477875	0.0484721	0.047107	0.0477875	0.0477875	0.0031268	0.0477875	0.0477875	0.0477875	0.133219	0.0477875
EF154172.1.1380	Proteobacteria	Alphaproteobacteria	Rhizobiales	Rhizobiaceae	Allorhizobium-Neorhizobium-Pararhizobium-Rhizobium	NA	37062	B37	B37_Allorhizobium-Neorhizobium-Pararhizobium-Rhizobium	0.563677	0.563677	0.563677	0.563677	0.56363	0.56363	0.563677	0.563677	0.56363	0.0746971	0.563677	0.563677	0.562009	0.562009	0.563677	0.0746971	0.563677	0.0746971	0.563677	0.563677	0.56363	0.56363	0.562009	0.562009	0.563677	0.563677	0.562009	0.563677	0.563677	0.563677	0.563677	0.563304	0.56363	0.563677	0.563677	0.563677	0.562009	0.56363	0.563677	0.563677
EF182718.1.1422	Proteobacteria	Gammaproteobacteria	Betaproteobacteriales	Burkholderiaceae	NA	NA	64226	B23	B23_f_Burkholderiaceae	0.0534657	0.0534657	0.0534657	0.0534657	0.0534657	0.0534657	0.0534657	0.0534657	0.0534657	0.0534657	0.0534657	0.0534657	0.0534657	0.0534657	0.0534657	0.0534657	0.0534657	0.0534657	0.0534657	0.0534657	0.0534657	0.0534657	0.0534657	0.0533898	0.0534657	0.0534657	0.0534657	0.0534657	0.0534657	0.0534657	0.0534657	0.0534657	0.0534657	0.0534657	0.0534657	0.0534657	0.0534657	0.00351794	0.0534657	0.0534657
EF515912.1.1483	Planctomycetes	BD7-11	uncultured bacterium	uncultured bacterium	uncultured bacterium	uncultured bacterium	1852	B735	B735_uncultured bacterium	0.742609	0.700187	0.742609	0.716315	0.706427	0.716315	0.716315	0.707412	0.742609	0.704645	0.716315	0.706427	0.442517	0.706427	0.706427	0.716315	0.706427	0.738173	0.706427	0.644804	0.70762	0.716315	0.70762	0.706427	0.707656	0.716315	0.716315	0.706427	0.706427	0.716315	0.708505	0.716315	0.716315	0.716315	0.706427	0.716315	0.441425	0.706427	0.706427	0.716315
EF516927.1.1405	Proteobacteria	Alphaproteobacteria	Rhizobiales	Rhizobiaceae	Allorhizobium-Neorhizobium-Pararhizobium-Rhizobium	NA	1696	B796	B796_Allorhizobium-Neorhizobium-Pararhizobium-Rhizobium	0.699207	0.699207	0.699207	0.699207	0.532498	0.699207	0.699207	0.699207	0.699207	0.699207	0.699207	0.699207	0.532607	0.699207	0.699207	0.271098	0.532498	0.699207	0.699207	0.527131	0.699207	0.699207	0.699207	0.699207	0.699207	0.699207	0.271098	0.699207	0.271098	0.699207	0.699207	0.699207	0.699207	0.699207	0.699207	0.699207	0.699207	0.699207	0.699207	0.699207
EU133537.1.1316	Proteobacteria	Alphaproteobacteria	Rhizobiales	Xanthobacteraceae	Bradyrhizobium	NA	58907	B26	B26_Bradyrhizobium	0.385714	0.385714	0.385714	0.587364	0.385714	0.0380361	0.385714	0.385714	0.385714	0.385714	0.385714	0.385714	0.385714	0.385714	0.387496	0.385714	0.385714	0.385714	0.385714	0.385714	0.385714	0.385714	0.385714	0.385714	0.581547	0.385714	0.471493	0.385714	0.385714	0.385714	0.387496	0.385714	0.383928	0.385714	0.666648	0.389718	0.385714	0.385714	0.471493	0.385714
EU239123.1.1223	Proteobacteria	Gammaproteobacteria	Pseudomonadales	Pseudomonadaceae	Pseudomonas	NA	210771	B5	B5_Pseudomonas	0.822786	0.794998	0.822786	0.822786	0.822786	0.795836	0.559808	0.822786	0.794998	0.822786	0.802504	0.822786	0.822786	0.822786	0.822786	0.822786	0.822786	0.822786	0.822786	0.822786	0.822786	0.822786	0.822786	0.822786	0.822786	0.795676	0.822786	0.822786	0.559808	0.822786	0.822786	0.822786	0.817216	0.822786	0.822786	0.822786	0.822786	0.822786	0.822786	0.822786
EU239148.1.1244	Proteobacteria	Alphaproteobacteria	Rhizobiales	Rhizobiaceae	Allorhizobium-Neorhizobium-Pararhizobium-Rhizobium	NA	13791	B111	B111_Allorhizobium-Neorhizobium-Pararhizobium-Rhizobium	0.0309112	0.0308663	0.0309112	0.0308663	0.0309112	0.0309112	0.0889919	0.0309112	0.00198961	0.0309112	0.0308663	0.00198961	0.0309112	0.0308663	0.0309112	0.0309112	0.0309112	0.00198961	0.0889919	0.0309112	0.0308663	0.0308663	0.0308663	0.0308663	0.0308663	0.0308663	0.0308663	0.0308663	0.0309112	0.0309112	0.0309112	0.0309112	0.0309112	0.0896877	0.0308663	0.0309112	0.0308663	0.0309112	0.0309112	0.0304633
EU239162.1.1272	Proteobacteria	Gammaproteobacteria	Xanthomonadales	Xanthomonadaceae	Stenotrophomonas	NA	38195	B36	B36_Stenotrophomonas	0.0352666	0.0357825	0.0357825	0.0357825	0.0357825	0.0357825	0.0357825	0.0357825	0.0357825	0.0357825	0.0352666	0.0357825	0.0352666	0.0355241	0.0352666	0.0357825	0.0357825	0.0357825	0.0357825	0.0357825	0.0357825	0.0352666	0.0352666	0.0357825	0.0352666	0.0357825	0.0357825	0.0352666	0.0357825	0.0352666	0.0352666	0.0357825	0.0352666	0.0357825	0.0352666	0.102003	0.0357825	0.0357825	0.0352666	0.0357825
EU539728.1.1395	Proteobacteria	Gammaproteobacteria	Pseudomonadales	Pseudomonadaceae	Pseudomonas	NA	6371	B260	B260_Pseudomonas	0.484619	0.54916	0.484619	0.481956	0.481956	0.484619	0.54916	0.54916	0.484619	0.54916	0.54916	0.481956	0.54916	0.484619	0.484619	0.454204	0.443603	0.484619	0.484619	0.54916	0.484708	0.484619	0.484619	0.484619	0.484619	0.484619	0.54916	0.484619	0.54916	0.484619	0.484619	0.54916	0.481956	0.481956	0.481956	0.484619	0.465558	0.484619	0.484619	0.54916
EU705754.1.1215	Proteobacteria	Alphaproteobacteria	Rhizobiales	Rhizobiaceae	Allorhizobium-Neorhizobium-Pararhizobium-Rhizobium	NA	150338	B10	B10_Allorhizobium-Neorhizobium-Pararhizobium-Rhizobium	0.606075	0.606075	0.606075	0.606075	0.606075	0.606075	0.606075	0.606075	0.606075	0.606075	0.606075	0.852412	0.606075	0.606075	0.606075	0.606075	0.824801	0.606075	0.606075	0.606075	0.606075	0.606075	0.606075	0.606075	0.606075	0.606075	0.606075	0.606075	0.606075	0.606075	0.606075	0.606075	0.606075	0.606075	0.606075	0.606075	0.606075	0.606075	0.606075	0.606075
EU705953.1.1237	Proteobacteria	Gammaproteobacteria	Betaproteobacteriales	Burkholderiaceae	Ralstonia	NA	7605	B210	B210_Ralstonia	0.144377	0.144377	0.144377	0.144377	0.144377	0.145536	0.144377	0.144377	0.241863	0.144377	0.144377	0.144377	0.144377	0.144377	0.192212	0.144377	0.144377	0.142527	0.144377	0.144377	0.144377	0.144377	0.144377	0.0104361	0.144377	0.144377	0.144377	0.144377	0.144377	0.167957	0.144377	0.144667	0.144377	0.0104361	0.144377	0.144377	0.144377	0.144377	0.144377	0.144377
EU723184.1.1305	Proteobacteria	Gammaproteobacteria	Xanthomonadales	Xanthomonadaceae	Xanthomonas	NA	147748	B11	B11_Xanthomonas	0.0465435	0.0465435	0.0465435	0.0465435	0.0465435	0.0465435	0.0465435	0.0465435	0.0465435	0.0465435	0.0465435	0.0465435	0.0465435	0.0465435	0.0465435	0.0465435	0.00304169	0.0465435	0.0465435	0.0465435	0.130055	0.0465435	0.0465435	0.0465435	0.0465435	0.0465435	0.0465435	0.0465435	0.0465435	0.0465435	0.0465435	0.0465435	0.0465435	0.0465435	0.0465435	0.0465435	0.0465435	0.0465435	0.0465435	0.0465435
EU808442.1.1293	Proteobacteria	Alphaproteobacteria	Rhizobiales	Beijerinckiaceae	Methylobacterium	NA	383938	B2	B2_Methylobacterium	0.747438	0.747438	0.747438	0.747438	0.747438	0.747438	0.747438	0.747438	0.750249	0.747438	0.747438	0.747438	0.747438	0.747438	0.747438	0.747438	0.747438	0.747438	0.747482	0.747438	0.747037	0.747438	0.747438	0.747438	0.747438	0.747438	0.747438	0.747438	0.747438	0.747438	0.747438	0.747438	0.747438	0.747438	0.747438	0.747438	0.750249	0.747438	0.747438	0.747702
EU931549.1.1482	Proteobacteria	Gammaproteobacteria	Xanthomonadales	Xanthomonadaceae	Stenotrophomonas	NA	628	B1585	B1585_Stenotrophomonas	0.037745	0.037745	0.037745	0.037745	0.037745	0.037745	0.037745	0.037745	0.037745	0.037745	0.107245	0.107245	0.037745	0.037745	0.037745	0.037745	0.037745	0.037745	0.037745	0.037745	0.037745	0.150475	0.037745	0.037745	0.037745	0.037745	0.037745	0.107245	0.037745	0.037745	0.037745	0.00244561	0.037745	0.037745	0.037745	0.037745	0.037745	0.037745	0.037745	0.037745
EU978819.1.1276	Proteobacteria	Gammaproteobacteria	Betaproteobacteriales	Burkholderiaceae	Massilia	NA	7952	B201	B201_Massilia	0.363354	0.363354	0.363354	0.363354	0.363354	0.363354	0.363354	0.363354	0.363354	0.363354	0.363354	0.363354	0.363354	0.363354	0.363354	0.363354	0.363354	0.363354	0.363354	0.363354	0.363354	0.363354	0.363433	0.363354	0.363354	0.363354	0.0344422	0.363354	0.363354	0.363354	0.363354	0.363354	0.363354	0.363354	0.363354	0.363354	0.363354	0.363354	0.363354	0.363354
f7cdb86c9ff242c1878dace661ae0637	NA	NA	NA	NA	NA	NA	576	B1667	B1667_o_NA	0.0888803	0.0888803	0.0888803	0.0888803	0.0888803	0.0888803	0.0888803	0.0888803	0.0888803	0.0888803	0.0888803	0.0888803	0.0888803	0.0888803	0.0888803	0.0919353	0.0888803	0.0900979	0.0888803	0.0888803	0.0888803	0.00605997	0.0888803	0.0888803	0.0888803	0.0888803	0.0888803	0.0770367	0.230028	0.0888803	0.0888803	0.00464626	0.0888803	0.0888803	0.230028	0.0888803	0.0888803	0.230028	0.0888803	0.0885768
FJ152838.1.1442	Proteobacteria	Alphaproteobacteria	Sphingomonadales	Sphingomonadaceae	Sphingomonas	NA	99	B4441	B4441_Sphingomonas	0.4311	0.459328	0.4311	0.4311	0.4311	0.4311	0.459328	0.4311	0.449209	0.459328	0.4311	0.425833	0.459328	0.0402638	0.459328	0.4311	0.459328	0.4311	0.751929	0.459328	0.459328	0.459328	0.459328	0.459328	0.401555	0.459328	0.0402638	0.401681	0.4311	0.4311	0.459328	0.459328	0.459328	0.4311	0.559293	0.459328	0.4311	0.559293	0.459328	0.401681
FJ348013.1.1251	Actinobacteria	Actinobacteria	Micrococcales	Microbacteriaceae	Microbacterium	NA	6111	B271	B271_Microbacterium	0.455818	0.52551	0.455985	0.52551	0.52551	0.455818	0.455818	0.52551	0.52551	0.52551	0.52551	0.52551	0.470025	0.52551	0.52551	0.455818	0.52551	0.52551	0.52551	0.455818	0.448366	0.52551	0.52551	0.52551	0.455818	0.52551	0.52551	0.455818	0.52551	0.455818	0.52551	0.52551	0.52551	0.52551	0.52551	0.52551	0.52551	0.470025	0.455818	0.52551
FJ432294.1.1202	Proteobacteria	Alphaproteobacteria	Rhizobiales	Beijerinckiaceae	Methylobacterium	NA	151625	B9	B9_Methylobacterium	0.655961	0.655961	0.652662	0.655961	0.655769	0.655961	0.655961	0.655961	0.687828	0.652662	0.655961	0.655961	0.655961	0.655961	0.655961	0.652662	0.655961	0.652662	0.652662	0.655961	0.655961	0.652662	0.106477	0.652662	0.652662	0.652662	0.652662	0.652662	0.655961	0.652662	0.655961	0.652662	0.652662	0.655961	0.655961	0.652662	0.655961	0.652662	0.638575	0.702083
FJ484658.1.1305	Firmicutes	Clostridia	Clostridiales	Clostridiaceae 1	Clostridium sensu stricto 8	uncultured Firmicutes bacterium	8599	B187	B187_Clostridium sensu stricto 8	0.723101	0.721564	0.721564	0.721564	0.721564	0.696148	0.721564	0.663565	0.721564	0.696148	0.725288	0.46048	0.722751	0.725288	0.721564	0.725288	0.696148	0.721564	0.722837	0.725288	0.725288	0.73052	0.696148	0.723286	0.725288	0.721564	0.721564	0.721564	0.793988	0.723329	0.721564	0.721564	0.732625	0.723286	0.732625	0.721564	0.721564	0.721564	0.721564	0.721564
FJ562147.1.1229	Proteobacteria	Alphaproteobacteria	Rhizobiales	Rhizobiaceae	Allorhizobium-Neorhizobium-Pararhizobium-Rhizobium	NA	5523	B299	B299_Allorhizobium-Neorhizobium-Pararhizobium-Rhizobium	0.0508336	0.0508336	0.140905	0.15845	0.0508336	0.0508336	0.0508336	0.0508336	0.0508336	0.050112	0.0508336	0.0508336	0.0508336	0.0508336	0.0508336	0.050906	0.0508336	0.0508336	0.0508336	0.0508336	0.0508336	0.14109	0.0508336	0.0508336	0.0508336	0.0508155	0.0508336	0.0508336	0.050906	0.0508336	0.0508336	0.0508336	0.0508336	0.0508336	0.0508336	0.0508336	0.0508336	0.0508336	0.140905	0.0508336
FJ577648.1.1421	Proteobacteria	Gammaproteobacteria	Pseudomonadales	Pseudomonadaceae	Pseudomonas	NA	31862	B42	B42_Pseudomonas	0.0829307	0.0829307	0.0829307	0.0829307	0.0829307	0.0829307	0.0829307	0.0829307	0.0829307	0.0829307	0.0829307	0.0829307	0.361099	0.0829307	0.0829307	0.0829307	0.0829307	0.0829307	0.0829307	0.0829307	0.0829307	0.0829307	0.0829336	0.0829307	0.0829307	0.0829307	0.0829307	0.0829307	0.0829307	0.0829307	0.0829307	0.0829307	0.0829307	0.0829307	0.215424	0.0829307	0.0829307	0.0829307	0.0829307	0.0829307
FJ772050.1.1297	Proteobacteria	Gammaproteobacteria	Betaproteobacteriales	Burkholderiaceae	Burkholderia-Caballeronia-Paraburkholderia	NA	1048	B1138	B1138_Burkholderia-Caballeronia-Paraburkholderia	0.51937	0.51937	0.51937	0.519558	0.51937	0.51937	0.51937	0.51937	0.51937	0.51937	0.5231	0.519558	0.51937	0.51937	0.51937	0.519558	0.519333	0.519558	0.519558	0.519558	0.51937	0.519558	0.51937	0.519558	0.51937	0.519333	0.51937	0.51937	0.51937	0.519558	0.51937	0.519558	0.51937	0.51937	0.519558	0.51937	0.51937	0.51937	0.51937	0.519558
FN421742.1.1360	Proteobacteria	Alphaproteobacteria	Sphingomonadales	Sphingomonadaceae	Sphingomonas	NA	511	B1797	B1797_Sphingomonas	0.12164	0.12164	0.12164	0.12164	0.12164	0.12164	0.12164	0.12164	0.123246	0.12164	0.12164	0.12164	0.12164	0.12164	0.12164	0.12164	0.12164	0.120668	0.12164	0.12164	0.12164	0.12164	0.115839	0.12164	0.00858109	0.12164	0.12164	0.0614348	0.0614348	0.12164	0.12164	0.12164	0.00858109	0.12164	0.12164	0.12164	0.00858109	0.123246	0.12164	0.12164
FN543695.1.1250	Proteobacteria	Gammaproteobacteria	Betaproteobacteriales	Burkholderiaceae	Burkholderia-Caballeronia-Paraburkholderia	NA	2118	B663	B663_Burkholderia-Caballeronia-Paraburkholderia	0.0287927	0.291022	0.0250122	0.500526	0.291013	0.551619	0.500526	0.719526	0.500526	0.500526	0.500526	0.719526	0.500526	0.500526	0.53523	0.719526	0.500526	0.500526	0.500526	0.556942	0.291013	0.500526	0.500526	0.500526	0.547582	0.500526	0.500526	0.577541	0.291055	0.0250122	0.500526	0.556942	0.500526	0.500526	0.500526	0.500526	0.500526	0.500526	0.719526	0.551619
GASZ01001652.185.1608	Proteobacteria	Alphaproteobacteria	Rhizobiales	Rhizobiaceae	NA	NA	165890	B8	B8_f_Rhizobiaceae	0.0687579	0.0687579	0.0687579	0.0687579	0.0687579	0.0687579	0.0687579	0.0687579	0.0687579	0.0687579	0.0687579	0.00459346	0.0687579	0.0687579	0.0687579	0.0687579	0.0687579	0.0687579	0.0687579	0.0687579	0.0687579	0.0687579	0.0687579	0.0687579	0.0687579	0.0687579	0.0687579	0.0687579	0.0687579	0.0687579	0.0687579	0.0687579	0.0687579	0.0687579	0.0687579	0.0687579	0.0687579	0.0687579	0.0687579	0.0687579
GQ260079.1.1482	Actinobacteria	Actinobacteria	Kineosporiales	Kineosporiaceae	Kineococcus	NA	7273	B222	B222_Kineococcus	0.0247325	0.0082127	0.0082127	0.0082127	0.0247325	0.0247325	0.0247325	0.0082127	0.0247325	0.0247325	0.0247325	0.0247325	0.0082127	0.0247325	0.0082127	0.0082127	0.0247325	0.0082127	0.0082127	0.0247325	0.0247325	0.0492077	0.0082127	0.0247325	0.0247325	0.0247325	0.0247325	0.0082127	0.0247325	0.0082127	0.0082127	0.0247325	0.0082127	0.0247325	0.0247325	0.0082127	0.0247325	0.0082127	0.00824327	0.0247325
GQ284456.1.1450	Actinobacteria	Actinobacteria	Micrococcales	Microbacteriaceae	Microbacterium	NA	1416	B904	B904_Microbacterium	0.176734	0.0655057	0.0655057	0.0655057	0.304643	0.0655057	0.0655057	0.176734	0.0655057	0.176734	0.176734	0.0655057	0.0655057	0.0655057	0.176734	0.0655057	0.0655057	0.0655057	0.0655057	0.176734	0.176734	0.0655057	0.176734	0.0654139	0.176734	0.0655057	0.0655057	0.0655057	0.0655057	0.176718	0.176734	0.176734	0.0655057	0.00436198	0.0655057	0.176734	0.176734	0.176734	0.177981	0.0655057
GU118241.1.1406	Proteobacteria	Alphaproteobacteria	Caulobacterales	Caulobacteraceae	uncultured	NA	25713	B54	B54_uncultured	0.649623	0.649601	0.649601	0.65562	0.649601	0.649601	0.650292	0.651303	0.649601	0.67609	0.651303	0.650292	0.675486	0.654154	0.649554	0.613338	0.651303	0.650292	0.654154	0.654271	0.613338	0.699122	0.613338	0.656172	0.651303	0.647653	0.651303	0.651303	0.654154	0.613338	0.651303	0.654154	0.689542	0.613338	0.613338	0.613338	0.657595	0.651303	0.59898	0.651303
GU224289.1.1395	Proteobacteria	Alphaproteobacteria	Rhizobiales	Rhizobiaceae	Allorhizobium-Neorhizobium-Pararhizobium-Rhizobium	NA	6256	B266	B266_Allorhizobium-Neorhizobium-Pararhizobium-Rhizobium	0.726432	0.7243	0.7243	0.7243	0.742387	0.7243	0.7243	0.726012	0.742387	0.7243	0.742387	0.742387	0.7243	0.742387	0.7243	0.742387	0.742387	0.742387	0.727513	0.742387	0.726012	0.725245	0.742387	0.742387	0.7243	0.7243	0.7243	0.742387	0.742387	0.742387	0.742387	0.726012	0.742387	0.7243	0.7243	0.742387	0.726012	0.742387	0.7243	0.729354
GU293222.1.1478	Proteobacteria	Gammaproteobacteria	Pseudomonadales	Moraxellaceae	Acinetobacter	NA	138	B3759	B3759_Acinetobacter	0.154853	0.154853	0.154853	0.154853	0.154853	0.154853	0.154853	0.154853	0.154853	0.154853	0.154853	0.154853	0.154853	0.154853	0.152892	0.154853	0.0113219	0.154853	0.154853	0.154853	0.154853	0.154853	0.154853	0.154853	0.154853	0.154853	0.154853	0.0934346	0.154853	0.154853	0.154853	0.154853	0.154853	0.154853	0.0934346	0.154853	0.0113219	0.159777	0.154853	0.154853
GU325690.1.1205	Proteobacteria	Gammaproteobacteria	Pseudomonadales	Pseudomonadaceae	Pseudomonas	NA	71756	B20	B20_Pseudomonas	0.213799	0.213547	0.213799	0.213547	0.213547	0.213547	0.213547	0.213547	0.213547	0.213547	0.213547	0.213547	0.213547	0.213547	0.213547	0.213547	0.213547	0.213547	0.213547	0.213547	0.213547	0.213547	0.0166875	0.213547	0.213799	0.213547	0.213547	0.213547	0.213799	0.213547	0.213547	0.213799	0.213547	0.213547	0.213547	0.213547	0.213547	0.213547	0.213547	0.213547
GU814629.1.1332	Proteobacteria	Gammaproteobacteria	Pseudomonadales	Pseudomonadaceae	Pseudomonas	NA	943	B1232	B1232_Pseudomonas	0.0122028	0.0122028	0.0122028	0.0364536	0.0122028	0.0122028	0.0122028	0.0122028	0.0122028	0.0364536	0.0122028	0.0122028	0.0122028	0.0122028	0.000771501	0.0122028	0.0122028	0.0122028	0.0122028	0.0122028	0.000771501	0.0122028	0.012201	0.0122028	0.0122028	0.000771501	0.0122028	0.0122028	0.0122028	0.0122028	0.0122028	0.0122028	0.0122028	0.0122028	0.0122028	0.0122028	0.000771501	0.0122028	0.0122028	0.0122028
HAAC01027432.1.1206	Proteobacteria	Gammaproteobacteria	Pseudomonadales	Moraxellaceae	Enhydrobacter	NA	1616	B826	B826_Enhydrobacter	0.857244	0.857244	0.857244	0.857244	0.857244	0.865469	0.857244	0.857244	0.857244	0.857244	0.857244	0.858292	0.925154	0.857244	0.857244	0.857244	0.857244	0.857244	0.857244	0.857244	0.86292	0.857244	0.857244	0.857244	0.858292	0.857244	0.857244	0.857244	0.857244	0.857244	0.857244	0.857244	0.857244	0.857244	0.857244	0.857244	0.858292	0.857244	0.858292	0.857244
HF913576.1.1211	Proteobacteria	Gammaproteobacteria	Pseudomonadales	Pseudomonadaceae	Pseudomonas	NA	6142	B269	B269_Pseudomonas	0.492907	0.517505	0.487202	0.517505	0.487202	0.487202	0.487202	0.517505	0.487202	0.642379	0.487202	0.517505	0.468132	0.487202	0.517505	0.517505	0.517505	0.487202	0.487202	0.487202	0.487202	0.517505	0.487202	0.517505	0.487202	0.517505	0.487202	0.609324	0.517505	0.517505	0.517505	0.487202	0.517505	0.517505	0.517505	0.642379	0.487202	0.517505	0.487202	0.517505
HG423551.1.1342	Proteobacteria	Gammaproteobacteria	Xanthomonadales	Rhodanobacteraceae	Luteibacter	NA	28057	B48	B48_Luteibacter	0.0318472	0.0318357	0.0908089	0.0915206	0.0915206	0.0318472	0.0318472	0.0318472	0.0915206	0.0915206	0.170532	0.0585504	0.0318472	0.0915206	0.00205171	0.0318472	0.0915206	0.0915206	0.0915206	0.0318472	0.0916988	0.0318472	0.0915206	0.0915206	0.0318472	0.0318472	0.0318472	0.0915384	0.0915206	0.0915206	0.0318472	0.0318472	0.0922342	0.0318472	0.0915206	0.0915206	0.0915206	0.0318472	0.0295728	0.0915206
HL098382.1.1408	Actinobacteria	Actinobacteria	Micrococcales	Microbacteriaceae	Microbacterium	NA	3618	B420	B420_Microbacterium	0.0113971	0.0113971	0.0113971	0.0113971	0.0113971	0.0113971	0.0113971	0.0113971	0.0672103	0.0115667	0.0113971	0.0113971	0.0672103	0.0113971	0.0113971	0.0115667	0.0113971	0.0113971	0.0113971	0.0113971	0.0113971	0.0113971	0.0113971	0.0115667	0.0113971	0.0113971	0.0115667	0.0113971	0.0113971	0.0113971	0.0113971	0.0113971	0.0113971	0.0113971	0.0113971	0.011414	0.0672103	0.0113971	0.0113971	0.0113971
HM274363.1.1305	Proteobacteria	Alphaproteobacteria	Rhizobiales	Beijerinckiaceae	Methylobacterium	NA	70675	B21	B21_Methylobacterium	0.311145	0.311145	0.311145	0.311145	0.311145	0.311145	0.284174	0.311145	0.311145	0.311145	0.311145	0.311145	0.311145	0.311145	0.311145	0.311145	0.311145	0.357165	0.311145	0.311145	0.311145	0.311145	0.311145	0.311145	0.311145	0.311145	0.311145	0.311145	0.0274552	0.311145	0.311145	0.311145	0.311145	0.311145	0.0274552	0.311145	0.311145	0.311145	0.311145	0.311145
HM277697.1.1343	Actinobacteria	Actinobacteria	Micrococcales	Microbacteriaceae	Microbacterium	NA	4661	B343	B343_Microbacterium	0.0583536	0.0583536	0.0583536	0.0583536	0.0583536	0.0583536	0.0583536	0.0583536	0.0583536	0.0583536	0.0583536	0.0583536	0.0583536	0.0583536	0.0583536	0.0583536	0.0583536	0.0583536	0.279181	0.0583536	0.0583536	0.0583536	0.0583536	0.0583536	0.279181	0.0583536	0.0583536	0.0583536	0.0583536	0.0583536	0.0583536	0.0583536	0.0583536	0.0583536	0.0583536	0.0583536	0.0583536	0.15951	0.0583536	0.15951
HM302618.1.1306	Proteobacteria	Alphaproteobacteria	Sphingomonadales	Sphingomonadaceae	Sphingomonas	NA	11317	B135	B135_Sphingomonas	0.0215113	0.0215113	0.0630797	0.0215113	0.0215113	0.0215113	0.0214797	0.0215113	0.0215113	0.0215113	0.0215113	0.0215113	0.0215113	0.0215113	0.0215113	0.0762352	0.0215113	0.0215113	0.0218281	0.0215113	0.0215113	0.0215113	0.0215113	0.0215113	0.0215113	0.0215113	0.0215113	0.0215113	0.0215113	0.0215113	0.0215113	0.0215113	0.0215113	0.0215113	0.0215113	0.0215113	0.0215113	0.0215113	0.030069	0.0215113
HM335571.1.1366	Proteobacteria	Gammaproteobacteria	Xanthomonadales	Rhodanobacteraceae	Rhodanobacter	NA	25422	B58	B58_Rhodanobacter	0.0220092	0.0220092	0.0216898	0.0220092	0.0220092	0.0220092	0.0216898	0.121703	0.0216898	0.0220092	0.0216898	0.0220092	0.0220092	0.0216898	0.0216898	0.0216898	0.0220092	0.0220092	0.0216898	0.0216898	0.0220092	0.0216898	0.0220092	0.0216898	0.0216898	0.0216898	0.0220092	0.0220092	0.00138375	0.121703	0.0220092	0.0220092	0.0220092	0.0216898	0.0216898	0.0303163	0.0220092	0.0220092	0.0216898	0.0220092
HM845181.1.1377	Firmicutes	Bacilli	Bacillales	Paenibacillaceae	Paenibacillus	NA	4868	B329	B329_Paenibacillus	0.0196828	0.0196857	0.0196828	0.0196828	0.0196828	0.0196828	0.0196828	0.0012533	0.0196828	0.0196828	0.0579269	0.0196828	0.0196828	0.0196828	0.0196828	0.0196828	0.0196828	0.0196828	0.0196828	0.0196828	0.0196828	0.0196828	0.0196828	0.0196828	0.0196828	0.0196828	0.0012533	0.0196828	0.0196828	0.0196828	0.0196828	0.0196828	0.0012533	0.0196828	0.0196828	0.0579269	0.0196828	0.0579269	0.0196828	0.0196828
HQ220047.1.1445	Actinobacteria	Actinobacteria	Micrococcales	Microbacteriaceae	Microbacterium	NA	1508	B863	B863_Microbacterium	0.0970388	0.0970388	0.0970388	0.0970388	0.0970388	0.0970388	0.0970388	0.0970388	0.0970388	0.239639	0.0970388	0.0970388	0.0970388	0.0970388	0.0970388	0.0970388	0.168869	0.0970388	0.0970388	0.0970388	0.0970388	0.326727	0.247622	0.0970388	0.247622	0.0970388	0.0970388	0.0970388	0.249219	0.0970388	0.0970388	0.168869	0.0957275	0.0970388	0.0970388	0.0970388	0.0970388	0.0970388	0.0970388	0.0970388
HQ698287.1.1232	Proteobacteria	Alphaproteobacteria	Rhizobiales	Xanthobacteraceae	Bradyrhizobium	NA	63041	B24	B24_Bradyrhizobium	0.211224	0.211224	0.211224	0.211224	0.211224	0.0164612	0.211224	0.211224	0.223751	0.223751	0.211224	0.211224	0.223751	0.0946983	0.211224	0.211224	0.211224	0.211224	0.211224	0.192015	0.223751	0.211224	0.211224	0.0164612	0.211224	0.223751	0.213724	0.211224	0.211224	0.0164612	0.211224	0.016466	0.211224	0.211224	0.223751	0.211224	0.211224	0.211224	0.214862	0.211224
HQ759173.1.1467	Proteobacteria	Gammaproteobacteria	Enterobacteriales	Enterobacteriaceae	Escherichia-Shigella	NA	2974	B503	B503_Escherichia-Shigella	0.560501	0.560501	0.560501	0.560501	0.560501	0.560501	0.560501	0.560501	0.64615	0.560501	0.560501	0.64222	0.560501	0.560501	0.560501	0.560501	0.560501	0.368028	0.101654	0.371187	0.560501	0.560501	0.0356324	0.560501	0.560501	0.560501	0.560501	0.560501	0.595156	0.560501	0.560501	0.560501	0.101654	0.560501	0.560501	0.560501	0.371099	0.560501	0.371537	0.574539
JF137691.1.1306	Proteobacteria	Alphaproteobacteria	Rhizobiales	Beijerinckiaceae	Methylobacterium	NA	48962	B29	B29_Methylobacterium	0.230548	0.230548	0.230548	0.230548	0.230548	0.233229	0.48013	0.018656	0.230548	0.230548	0.230548	0.230548	0.230548	0.230548	0.235913	0.230548	0.230548	0.230548	0.230548	0.230548	0.230548	0.230548	0.230548	0.230548	0.230548	0.230548	0.230548	0.230548	0.233229	0.516757	0.230548	0.230548	0.230548	0.230548	0.230548	0.230548	0.230548	0.233229	0.230548	0.230548
JF167658.1.1334	Actinobacteria	Actinobacteria	Kineosporiales	Kineosporiaceae	Quadrisphaera	Quadrisphaera sp.	43007	B31	B31_Quadrisphaera	0.0676702	0.0676702	0.0676702	0.0676702	0.0676702	0.0676702	0.0676702	0.0676702	0.0676702	0.0676702	0.00451588	0.0676702	0.0676702	0.0676702	0.31207	0.0676702	0.0667265	0.0676702	0.00451588	0.0676702	0.0676702	0.00451588	0.0676702	0.0667265	0.181858	0.0676702	0.0676702	0.181858	0.0676702	0.0676702	0.0676702	0.0676702	0.0676702	0.0676702	0.0676608	0.0675756	0.0676702	0.0676702	0.0676702	0.0676702
JF190649.1.1337	Actinobacteria	Actinobacteria	Kineosporiales	Kineosporiaceae	Kineococcus	NA	40621	B33	B33_Kineococcus	0.0863882	0.0863882	0.0863882	0.0863882	0.0098888	0.0863882	0.0863882	0.0863882	0.00591018	0.0863882	0.0863882	0.0863882	0.0863882	0.0863882	0.0863882	0.0863882	0.0863882	0.0863882	0.0863882	0.0863882	0.00587508	0.101622	0.371457	0.0863882	0.0863882	0.0863882	0.0863882	0.0863882	0.0863882	0.0863882	0	0.0863882	0.0863882	0.0863882	0.00587508	0.0863882	0.0863882	0.0863882	0	0.0863882
JF224904.1.1305	Proteobacteria	Alphaproteobacteria	Rhizobiales	Beijerinckiaceae	Methylobacterium	NA	78785	B17	B17_Methylobacterium	0.604274	0.604274	0.604274	0.604274	0.604274	0.604274	0.604274	0.604274	0.604274	0.604274	0.604274	0.604274	0.604274	0.604274	0.604274	0.604274	0.604274	0.604274	0.604274	0.604274	0.604274	0.604274	0.604274	0.610199	0.604274	0.604274	0.604274	0.604274	0.604274	0.604274	0.604274	0.604274	0.604274	0.604274	0.604274	0.604274	0.604274	0.604274	0.604274	0.604274
JF225451.1.1374	Firmicutes	Bacilli	Bacillales	Paenibacillaceae	Paenibacillus	Paenibacillus hunanensis	34884	B39	B39_Paenibacillus	0.0847707	0.0847707	0.0847707	0.0847707	0.0847707	0.0847707	0.0847707	0.0847707	0.0847707	0.0847707	0.0847707	0.0847707	0.0847707	0.0847707	0.0847707	0.0847707	0.0847707	0.0847707	0.0847707	0.0847707	0.0847707	0.220975	0.0847707	0.0847707	0.0847707	0.0847707	0.0847707	0.0847707	0.0847707	0.0847707	0.0847707	0.0847707	0.0847707	0.0847707	0.0847707	0.0847707	0.0847707	0.0847707	0.220975	0.0847707
JF681413.1.1240	Proteobacteria	Alphaproteobacteria	Rhizobiales	Rhizobiaceae	Allorhizobium-Neorhizobium-Pararhizobium-Rhizobium	NA	19819	B77	B77_Allorhizobium-Neorhizobium-Pararhizobium-Rhizobium	0.0925418	0.0925418	0.0925418	0.0925418	0.0925418	0.0925418	0.0925418	0.0925418	0.237985	0.0925418	0.0925418	0.237985	0.237985	0.0925418	0.0925418	0.0925418	0.0925418	0.0925418	0.0912851	0.0925418	0.0925418	0.0925418	0.237985	0.0925418	0.0925418	0.0925418	0.0925418	0.0925418	0.0925418	0.00633333	0.0925418	0.0925418	0.0925418	0.237985	0.0925418	0.0925418	0.0925418	0.237985	0.00633333	0.0925418
JF701937.1.1440	Proteobacteria	Gammaproteobacteria	Betaproteobacteriales	Burkholderiaceae	Burkholderia-Caballeronia-Paraburkholderia	NA	17608	B89	B89_Burkholderia-Caballeronia-Paraburkholderia	0.0428127	0.0428127	0.0428127	0.0428127	0.0428127	0.0428127	0.0428127	0.0428127	0.0428127	0.0428127	0.0428127	0.0428127	0.0428127	0.0428127	0.0428127	0.0428127	0.0428127	0.0428127	0.0428127	0.0428127	0.0428127	0.0428127	0.0428127	0.0428127	0.0428127	0.0428127	0.0428127	0.0428127	0.0428127	0.0428127	0.0428127	0.0428127	0.0428127	0.0428127	0.0428127	0.0428127	0.0428127	0.0428127	0.0428127	0.0428127
JF958162.1.1368	Proteobacteria	Gammaproteobacteria	Betaproteobacteriales	Burkholderiaceae	Burkholderia-Caballeronia-Paraburkholderia	NA	109	B4239	B4239_Burkholderia-Caballeronia-Paraburkholderia	0.390332	0.670742	0.391226	0.0386143	0.390332	0.390332	0.663036	0.390332	0.390868	0.387646	0.390332	0.390332	0.390868	0.391385	0.390332	0.373178	0.390332	0.394409	0.390332	0.390332	0.390332	0.391583	0.390332	0.391226	0.390332	0.390332	0.390332	0.390332	0.391467	0.390332	0.490931	0.390332	0.390332	0.390332	0.391226	0.573094	0.660356	0.670742	0.490931	0.663084
JN089715.1.1229	Proteobacteria	Alphaproteobacteria	Rhizobiales	Rhizobiaceae	Allorhizobium-Neorhizobium-Pararhizobium-Rhizobium	NA	21224	B72	B72_Allorhizobium-Neorhizobium-Pararhizobium-Rhizobium	0.0113531	0.0113531	0.0115221	0.0113531	0.0113531	0.0339734	0.0339734	0.0339734	0.0113531	0.0113531	0.000717204	0.0113531	0.0113548	0.0113531	0.0113531	0.0113531	0.0113531	0.0113531	0.0113531	0.0113531	0.0113531	0.0339734	0.0339734	0.0113531	0.0339734	0.000717204	0.0113531	0.0113531	0.0113531	0.0113531	0.0113531	0.0113531	0.0113531	0.0113531	0.0113531	0.0113531	0.0339734	0.0113531	0.0113531	0.0113531
JN245633.1.1494	Proteobacteria	Gammaproteobacteria	Betaproteobacteriales	Burkholderiaceae	Burkholderia-Caballeronia-Paraburkholderia	NA	296	B2452	B2452_Burkholderia-Caballeronia-Paraburkholderia	0.630582	0.129336	0.630582	0.217053	0.214524	0.630582	0.214524	0.214524	0.630582	0.214524	0.214524	0.214524	0.630582	0.214524	0.214524	0.214524	0.630582	0.630582	0.630582	0.214524	0.214524	0.630582	0.214524	0.214524	0.630582	0.214524	0.214524	0.214524	0.214524	0.630582	0.214524	0.214524	0.0167831	0.214524	0	0.214976	0.214524	0.630582	0.630582	0.214524
JN391722.1.1419	Proteobacteria	Gammaproteobacteria	Betaproteobacteriales	Burkholderiaceae	NA	NA	9589	B164	B164_f_Burkholderiaceae	0.00146813	0.0229839	0.0229839	0.0233219	0.0229839	0.0229839	0.0229839	0.0229839	0.0229839	0.0229839	0.0229839	0.0229839	0.0229839	0.0229839	0.00146813	0.0229839	0.0229839	0.0229839	0.0229839	0.0229839	0.0229839	0.0229839	0.0229839	0.0229839	0.0672026	0.0229839	0.0229839	0.0229839	0.0229839	0.0226482	0.0229839	0.0229839	0.0229839	0.0229839	0.0229839	0.0229839	0.0672026	0.0229839	0.0229839	0.0229839
JQ311912.1.1466	Planctomycetes	BD7-11	uncultured bacterium	uncultured bacterium	uncultured bacterium	uncultured bacterium	4740	B338	B338_uncultured bacterium	0.518996	0.518996	0.53252	0.518996	0.271127	0.532534	0.518996	0.518996	0.518996	0.518996	0.532534	0.518996	0.532485	0.518996	0.518996	0.518996	0.518996	0.518996	0.699238	0.518996	0.271127	0.518996	0.518996	0.532534	0.518996	0.532356	0.518996	0.518996	0.532466	0.518996	0.518996	0.518996	0.626828	0.518996	0.532314	0.518996	0.518996	0.518996	0.518996	0.518996
JQ958832.1.1251	Actinobacteria	Actinobacteria	Micrococcales	Microbacteriaceae	Curtobacterium	NA	2234	B636	B636_Curtobacterium	0.0829549	0.0829549	0.0829549	0.216161	0.0829549	0.0829549	0	0.0829549	0.0829549	0.0829549	0.0829549	0.0829549	0.0829549	0.0829549	0.0829549	0.0829549	0.0829549	0.0829549	0.216933	0.0829549	0.0829549	0.0829549	0.0829549	0.0829549	0.0829549	0.0829549	0.0829549	0.0829549	0.0829549	0.0829549	0.0829549	0.0829549	0.0829549	0.0829549	0.0829549	0.0829549	0.217079	0.0829549	0.217661	0.0829549
JQ977010.1.1397	Proteobacteria	Alphaproteobacteria	Sphingomonadales	Sphingomonadaceae	Sphingomonas	NA	15650	B98	B98_Sphingomonas	0.0169359	0.0169359	0.0169359	0.0169359	0.0169359	0.0169359	0.0169359	0.00107557	0.0169359	0.0169359	0.0169359	0.0169359	0.0169359	0.0169359	0.0169359	0.0169359	0.0169359	0.0169359	0.0169359	0.0169359	0.0169359	0.0169359	0.0169422	0.0169359	0.0169359	0.0169359	0.0169359	0.0169359	0.0169359	0.0169359	0.0169359	0.0169359	0.0169359	0.0721787	0.0171865	0.0497084	0.0169422	0.0171865	0.0169359	0.0169359
JT846164.551.2059	Proteobacteria	Gammaproteobacteria	Betaproteobacteriales	Burkholderiaceae	Acidovorax	NA	2589	B566	B566_Acidovorax	0.0970642	0.0970642	0.0970642	0.0970642	0.0970642	0.0970642	0.0957525	0.0970642	0.0970642	0.0970642	0.0970642	0.0970642	0.0970642	0.0970642	0.0970436	0.0970642	0.0970642	0.0970642	0.0970642	0.0970642	0.0970642	0.0970642	0.0970642	0.0970642	0.0957525	0.0970642	0.0970642	0.0970642	0.0970642	0.0970642	0.0970642	0.0970642	0.0970642	0.0970477	0.0970642	0.0970642	0.0970642	0.0970642	0.0970642	0.0970642
JX025755.1.1443	Proteobacteria	Alphaproteobacteria	Rhizobiales	Xanthobacteraceae	Bradyrhizobium	NA	42191	B32	B32_Bradyrhizobium	0.391662	0.391662	0.284417	0.389617	0.391662	0.391662	0.391662	0.391662	0.391662	0.567834	0.391662	0.391662	0.567834	0.284417	0.173709	0.391662	0.391662	0.284417	0.391662	0.0129688	0.391662	0.391662	0.391662	0.284417	0.391662	0.173709	0.567834	0.391662	0.391662	0.391662	0.391662	0.391662	0.173881	0.284417	0.391662	0.391662	0.391662	0.391662	0.173709	0.391662
JX096822.1.1207	Proteobacteria	Gammaproteobacteria	Enterobacteriales	Enterobacteriaceae	NA	NA	102	B4386	B4386_f_Enterobacteriaceae	0.00884756	0.000557598	0.00884756	0.00884756	0.0266101	0.000557598	0.00884756	0.00884756	0.00897958	0.00884756	0.00884756	0.00884756	0.00884756	0.00886072	0.00884756	0.0266101	0.00884756	0.00884756	0.00897958	0.00884756	0.00884756	0.00884756	0.00886072	0.00884756	0.00884756	0.00884756	0.00884756	0.00884756	0.0266101	0.000557598	0.00884756	0.00884756	0.00884756	0.00884756	0.00884756	0.00884756	0.00884756	0.00884756	0.00897958	0.00884756
JX192648.1.1366	Proteobacteria	Alphaproteobacteria	Sphingomonadales	Sphingomonadaceae	Sphingomonas	NA	82915	B16	B16_Sphingomonas	0.193331	0.193389	0.193331	0.193389	0.193331	0.193389	0.193331	0.193331	0.193389	0.193331	0.193389	0.193389	0.193389	0.193389	0.423291	0.193214	0.193389	0.193389	0.193331	0.193331	0.193389	0.136604	0.193331	0.193389	0.193389	0.193331	0.193514	0.193389	0.181688	0.193389	0.193331	0.193331	0.193331	0.193214	0.193331	0.193331	0.193389	0	0.193389	0.193389
JX392999.1.1443	Proteobacteria	Gammaproteobacteria	Xanthomonadales	Xanthomonadaceae	Stenotrophomonas	NA	4875	B328	B328_Stenotrophomonas	0.0190338	0.0190058	0.0189779	0.0190058	0.0190338	0.108009	0.0190338	0.0560098	0.0190338	0.0190058	0.0190058	0.0190338	0.0190338	0.0190338	0.0560098	0.0190338	0.0190058	0.0190338	0.0353348	0.0190338	0.0190058	0.0190058	0.0163066	0.0190338	0.0190338	0.0190338	0.0353348	0.0190338	0.0190338	0.0190058	0.0190338	0.0190058	0.0190338	0.0190338	0.0190338	0.0190058	0.0190058	0.0190058	0.0190058	0.0190338
KC433740.1.1373	Proteobacteria	Alphaproteobacteria	Rhizobiales	Rhizobiaceae	Allorhizobium-Neorhizobium-Pararhizobium-Rhizobium	NA	3332	B453	B453_Allorhizobium-Neorhizobium-Pararhizobium-Rhizobium	0.0465002	0.0156746	0.0156746	0.0465002	0.0465002	0.0156746	0.0465002	0.0156746	0.0156746	0.0465002	0.0465002	0.00618194	0.0466903	0.0156746	0.0465002	0.0465002	0.0156746	0.0465002	0.0465002	0.0156746	0.0156746	0.0465002	0.0465002	0.0156746	0.0465002	0.0465002	0.0465002	0.0465002	0.0156746	0.0156746	0.0465002	0.0465002	0.0465002	0.0156746	0.0156746	0.0156746	0.0465002	0.0156746	0.0465002	0.0465002
KC545909.1.1480	Firmicutes	Bacilli	Lactobacillales	Streptococcaceae	Lactococcus	NA	1744	B776	B776_Lactococcus	0.575525	0.582683	0.582683	0.571747	0.582683	0.582683	0.59331	0.575521	0.575613	0.582683	0.57543	0.582683	0.582683	0.582683	0.572489	0.582683	0.582683	0.582683	0.57543	0.582683	0.57543	0.57543	0.582683	0.458246	0.57543	0.582683	0.575716	0.59331	0.575705	0.582683	0.57543	0.582683	0.582683	0.582683	0.478753	0.582683	0.582683	0.57543	0.582683	0.57446
KC633581.1.1305	Proteobacteria	Alphaproteobacteria	Sphingomonadales	Sphingomonadaceae	Sphingomonas	NA	97005	B15	B15_Sphingomonas	0.0215326	0.0215326	0.0215326	0.0215326	0.0215326	0.0215326	0.0215326	0.0215326	0.0215326	0.0215326	0.0215326	0.0215326	0.0215326	0.0215326	0.0215326	0.0215326	0.0215326	0.0215326	0.0215326	0.0215326	0.0215326	0.0215326	0.0215326	0.0215326	0.0215326	0.0215326	0.0215326	0.0215326	0.0215326	0.0215326	0.0215326	0.0215326	0.0215326	0.0215326	0.0215326	0.0215326	0.0631394	0.0215326	0.0215326	0.0215326
KF101566.1.1361	Proteobacteria	Gammaproteobacteria	Enterobacteriales	Enterobacteriaceae	NA	NA	125	B3960	B3960_f_Enterobacteriaceae	0.562809	0.562911	0.562809	0.562911	0.562809	0.562911	0.480193	0.562809	0.562809	0.562809	0.560059	0.562809	0.541251	0.562809	0.724388	0.562911	0.58344	0.562809	0.562809	0.58344	0.296036	0.724388	0.724388	0.541251	0.296036	0.564664	0.541251	0.562809	0.562911	0.562911	0.60563	0.562911	0.562809	0.562809	0.562911	0.562911	0.562932	0.562809	0.562911	0.562809
KF193285.1.1418	Proteobacteria	Gammaproteobacteria	Enterobacteriales	Enterobacteriaceae	Escherichia-Shigella	NA	1420	B902	B902_Escherichia-Shigella	0.170084	0.170084	0.170084	0.170084	0.170084	0.170084	0.170084	0.170084	0.366372	0.170084	0.170084	0.170084	0.170084	0.170274	0.170084	0.170084	0.170091	0.170084	0.279263	0.170084	0.170084	0.170084	0.170084	0.169873	0.0126469	0.170084	0.170084	0.170084	0.170084	0.170084	0.385815	0.0126469	0.170084	0.170084	0.170084	0.170084	0.385611	0.170084	0.170084	0.170084
KF712589.1.1493	Proteobacteria	Gammaproteobacteria	Betaproteobacteriales	Burkholderiaceae	Burkholderia-Caballeronia-Paraburkholderia	NA	1361	B934	B934_Burkholderia-Caballeronia-Paraburkholderia	0.887633	0.686343	0.887633	0.887633	0.887633	0.879344	0.887633	0.879344	0.879344	0.887633	0.879344	0.908097	0.887633	0.887633	0.887633	0.879344	0.879344	0.879344	0.887633	0.887633	0.879344	0.887633	0.887633	0.879344	0.879344	0.879344	0.931863	0.887633	0.887633	0.879344	0.887633	0.887633	0.887633	0.787146	0.879344	0.887633	0.887633	0.887633	0.874408	0.879344
KF733329.1.1428	Proteobacteria	Gammaproteobacteria	Pseudomonadales	Pseudomonadaceae	Pseudomonas	NA	150	B3619	B3619_Pseudomonas	0.65692	0.65692	0.405638	0.65692	0.65692	0.405638	0.676384	0.613479	0.65692	0.65692	0.65692	0.65692	0.65692	0.65692	0.65692	0.65692	0.65692	0.65692	0.65692	0.65692	0.65692	0.65692	0.65692	0.65692	0.65692	0.65692	0.680162	0.65692	0.388228	0.65692	0.65692	0.65692	0.65692	0.65692	0.65692	0.405638	0.615417	0.0409097	0.613479	0.65692
KF803553.1.1387	Firmicutes	Bacilli	Lactobacillales	Streptococcaceae	Lactococcus	NA	3389	B448	B448_Lactococcus	0.0139394	0.0209649	0.0209649	0.0209649	0.0209649	0.00133658	0.0209649	0.0209649	0.0209649	0.0209649	0.0209649	0.0209649	0.0212738	0.0209649	0.0209649	0.0209649	0.0209649	0.0209649	0.0209649	0.0209649	0.0209649	0.0209649	0.0209649	0.0209649	0.0209649	0.0209649	0.0209649	0.0209649	0.0209649	0.0209649	0.0209649	0.0204864	0.0209649	0.0209649	0.0139394	0.0615438	0.0209649	0.0209649	0.0209649	0.0209649
KF977148.1.1210	Proteobacteria	Gammaproteobacteria	Pseudomonadales	Pseudomonadaceae	Pseudomonas	NA	2200	B645	B645_Pseudomonas	0.72149	0.72149	0.556276	0.72149	0.751302	0.455165	0.72149	0.72149	0.72149	0.718948	0.72149	0.72149	0.72149	0.72149	0.72149	0.72149	0.72149	0.459797	0.540878	0.72149	0.540878	0.72149	0.72149	0.718981	0.72149	0.72149	0.718981	0.751302	0.658086	0.716086	0.72149	0.72149	0.72149	0.45445	0.723079	0.72149	0.436282	0.718981	0.72149	0.72149
KJ184878.1.1455	Proteobacteria	Gammaproteobacteria	Xanthomonadales	Xanthomonadaceae	Xanthomonas	NA	77443	B19	B19_Xanthomonas	0.0438474	0.0438474	0.0438474	0.0438474	0.0438474	0.0438474	0.0438474	0.0438474	0.0438474	0.0438474	0.0438474	0.0438474	0.0438474	0.0438474	0.0438474	0.0438411	0.0438536	0.0438474	0.0438474	0.0438474	0.0438474	0.0438474	0.0438474	0.0438474	0.0438474	0.0438474	0.0438474	0.0438474	0.0438474	0.0438474	0.0438474	0.0438474	0.0438474	0.0438474	0.0438474	0.0438474	0.0438474	0.0438474	0.123146	0.0438474
KJ200413.1.1428	Proteobacteria	Gammaproteobacteria	Betaproteobacteriales	Burkholderiaceae	Herbaspirillum	NA	77524	B18	B18_Herbaspirillum	0.0279873	0.0279873	0.0279873	0.0279873	0.0279873	0.0279873	0.0279873	0.0279873	0.0279873	0.0279873	0.0279873	0.0279873	0.0279873	0.00179634	0.0803962	0.0283967	0.0279873	0.0279873	0.0279873	0.0279873	0.0279873	0.0279873	0.0279873	0.0279873	0.0279873	0.0279873	0.0279873	0.0279873	0.0279873	0.0279873	0.0279873	0.0279873	0.00179634	0.0279873	0.0279873	0.0279873	0.0279873	0.0279873	0.0279873	0.0279873
KJ601761.1.1362	Proteobacteria	Alphaproteobacteria	Sphingomonadales	Sphingomonadaceae	Sphingomonas	NA	31565	B43	B43_Sphingomonas	0.55216	0.472898	0.533981	0.289978	0.555703	0.595853	0.55216	0.0248901	0.533981	0.55216	0.55216	0.555703	0.55216	0.55216	0.55216	0.55216	0.55216	0.533981	0.289978	0.533981	0.55216	0.55216	0.289978	0.55216	0.289978	0.289978	0.555954	0.533981	0.55216	0.533981	0.555705	0.0248901	0.533981	0.472898	0.55216	0.533981	0.55216	0.557023	0.555491	0.55216
KJ606801.1.1322	Proteobacteria	Alphaproteobacteria	Rhizobiales	Rhizobiaceae	Aureimonas	NA	115448	B13	B13_Aureimonas	0.414798	0.414798	0.41843	0.414798	0.0424214	0.414798	0.414798	0.414798	0.414616	0.414798	0.414798	0.414798	0.414798	0.414798	0.633766	0.414798	0.414798	0.414798	0.414798	0.414798	0.414798	0.414798	0.414798	0.414798	0.414798	0.414798	0.414798	0.414798	0.414798	0.414798	0.414798	0.414798	0.414798	0.414798	0.414798	0.414798	0.414798	0.414798	0.414798	0.414798
KJ615131.1.1252	Proteobacteria	Gammaproteobacteria	Beggiatoales	Beggiatoaceae	uncultured	uncultured gamma proteobacterium	881	B1273	B1273_uncultured	0.064184	0.064184	0.064184	0.064184	0.064184	0.064184	0.064184	0.064184	0.0260924	0.064184	0.064184	0.064184	0.064184	0.064184	0.173585	0.064184	0.064184	0.064184	0.064184	0.064184	0.064184	0.064184	0.064184	0.064184	0.0645363	0.064184	0.064184	0.183884	0.064184	0.064184	0.064184	0.064184	0.064184	0.064184	0.064184	0.00426834	0.064184	0.064184	0.064184	0.064184
KM020948.1.1296	Bacteroidetes	Bacteroidia	Flavobacteriales	Weeksellaceae	Chryseobacterium	NA	22409	B68	B68_Chryseobacterium	0.0363867	0.0363867	0.0363867	0.0363867	0.0363867	0.0365183	0.0363867	0.0363867	0.0363867	0.0363867	0.0363867	0.0363867	0.0363867	0.036413	0.0363867	0.0363867	0.0363867	0.0363867	0.00235449	0.0363867	0.0363867	0.0363867	0.0363867	0.0363867	0.0363867	0.0363867	0.0363867	0.0363867	0.0363867	0.0363867	0.0363867	0.145674	0.0363867	0.0363867	0.0363867	0.103257	0.190941	0.0363867	0.0363867	0.0363867
KM186986.1.1346	Proteobacteria	Alphaproteobacteria	Rhizobiales	Rhizobiaceae	Allorhizobium-Neorhizobium-Pararhizobium-Rhizobium	NA	26072	B52	B52_Allorhizobium-Neorhizobium-Pararhizobium-Rhizobium	0.797518	0.797518	0.797013	0.797518	0.797013	0.797013	0.808644	0.797013	0.797013	0.797518	0.797518	0.795885	0.797013	0.797013	0.797013	0.843343	0.797013	0.797013	0.797013	0.797013	0.797518	0.804236	0.797518	0.795885	0.790433	0.797013	0.797013	0.797518	0.797518	0.797013	0.797518	0.797518	0.797518	0.797518	0.797518	0.797013	0.797518	0.777718	0.797518	0.797518
KM253192.1.1336	Proteobacteria	Alphaproteobacteria	Sphingomonadales	Sphingomonadaceae	Sphingomonas	NA	18461	B86	B86_Sphingomonas	0.116378	0.113178	0.116378	0.00816437	0.110005	0.116378	0.116378	0.116069	0.116378	0.142874	0.117923	0.116378	0.116378	0.00816437	0.116378	0.116378	0.113178	0.116378	0.116378	0.116378	0.116378	0.116378	0.116378	0.116378	0.287418	0.116378	0.116378	0.116378	0.116378	0.116378	0.116378	0.116378	0.129438	0.116069	0.0916002	0.116378	0.116378	0.00816437	0.116378	0.116378
KM253212.1.1452	Proteobacteria	Gammaproteobacteria	Betaproteobacteriales	Burkholderiaceae	Burkholderia-Caballeronia-Paraburkholderia	NA	1590	B840	B840_Burkholderia-Caballeronia-Paraburkholderia	0.803866	0.814821	0.715394	0.715394	0.814821	0.814821	0.803427	0.814821	0.842998	0.814821	0.715394	0.715394	0.814821	0.827693	0.715394	0.814821	0.715394	0.814821	0.814821	0.814821	0.715394	0.814821	0.814821	0.715394	0.814821	0.715394	0.79321	0.793407	0.814821	0.715394	0.814821	0.19223	0.715394	0.715394	0.715394	0.814821	0.715394	0.715394	0.715394	0.715394
KM882764.1.1341	Proteobacteria	Gammaproteobacteria	Betaproteobacteriales	Burkholderiaceae	Burkholderia-Caballeronia-Paraburkholderia	NA	973	B1202	B1202_Burkholderia-Caballeronia-Paraburkholderia	0.93667	0.899491	0.899491	0.899491	0.899491	0.93667	0.926752	0.93667	0.899491	0.940939	0.899491	0.899491	0.899491	0.927295	0.929677	0.899491	0.899491	0.93667	0.93667	0.93667	0.899491	0.899491	0.93667	0.924031	0.899491	0.93667	0.899491	0.93667	0.940423	0.93667	0.93667	0.899491	0.899491	0.93667	0.938429	0.899491	0.899491	0.899491	0.934015	0.929951
KP325102.1.1378	Proteobacteria	Gammaproteobacteria	Pseudomonadales	Pseudomonadaceae	Pseudomonas	NA	1849	B737	B737_Pseudomonas	0.724285	0.724454	0.724329	0.724335	0.722832	0.724331	0.724335	0.724329	0.723477	0.724285	0.724329	0.724329	0.724329	0.724329	0.724285	0.724329	0.724329	0.723477	0.724329	0.724329	0.723803	0.724329	0.724335	0.724335	0.724329	0.724285	0.724329	0.724335	0.724329	0.724335	0.724329	0.724488	0.724335	0.72432	0.724329	0.724329	0.724329	0.724329	0.724329	0.724324
KP409622.1.1215	Proteobacteria	Gammaproteobacteria	Enterobacteriales	Enterobacteriaceae	Pantoea	NA	1519348	B1	B1_Pantoea	0.686057	0.686057	0.686057	0.686057	0.686057	0.685964	0.686057	0.686057	0.686057	0.686057	0.686057	0.686057	0.686057	0.686057	0.686057	0.686057	0.686057	0.686057	0.686057	0.686057	0.686057	0.686057	0.686057	0.686057	0.686057	0.686057	0.686057	0.686057	0.686057	0.686057	0.686057	0.686057	0.686057	0.686057	0.686057	0.686057	0.686057	0.686057	0.686057	0.686057
KP634950.1.1233	Proteobacteria	Gammaproteobacteria	Betaproteobacteriales	Burkholderiaceae	Burkholderia-Caballeronia-Paraburkholderia	NA	5544	B298	B298_Burkholderia-Caballeronia-Paraburkholderia	0.0486324	0.0486324	0.0486324	0.0486324	0.0486324	0.0486324	0.0486324	0.0486324	0.0486324	0.0486324	0.0486324	0.0486324	0.0486324	0.00318472	0.0493285	0.0486324	0.0486324	0.0493285	0.0486324	0.0486324	0.0486324	0.0486324	0.0486324	0.0486324	0.0486324	0.0486324	0.0486324	0.0486324	0.0486324	0.0486324	0.0486324	0.0486324	0.0486324	0.0486324	0.0486324	0.0486324	0.0486324	0.0486324	0.0486324	0.0486324
KP980580.1.1419	Proteobacteria	Alphaproteobacteria	Rhizobiales	Beijerinckiaceae	Methylobacterium	NA	38215	B35	B35_Methylobacterium	0.479751	0.341547	0.479751	0.479751	0.479751	0.479751	0.479751	0.479751	0.479751	0.479751	0.479751	0.479751	0.479751	0.479603	0.479751	0.479751	0.479751	0.479751	0.479751	0.479751	0.479751	0.479751	0.479751	0.479751	0.330793	0.479751	0.479751	0.479751	0.316323	0.479751	0.479751	0.479751	0.479751	0.479751	0.479751	0.479751	0.479751	0.479751	0.479751	0.479751
KR076432.1.1216	Proteobacteria	Gammaproteobacteria	Betaproteobacteriales	Burkholderiaceae	Burkholderia-Caballeronia-Paraburkholderia	NA	2566	B576	B576_Burkholderia-Caballeronia-Paraburkholderia	0.838313	0.834431	0.838313	0.838313	0.838313	0.838313	0.838313	0.838313	0.838313	0.834431	0.838313	0.838313	0.838313	0.838313	0.834431	0.834431	0.838313	0.838313	0.838313	0.838313	0.834431	0.830062	0.838313	0.838313	0.834431	0.838313	0.834431	0.838313	0.834431	0.834431	0.838313	0.834431	0.838313	0.834431	0.834431	0.834431	0.834431	0.838313	0.838313	0.838313
KT005672.1.1200	Proteobacteria	Gammaproteobacteria	Xanthomonadales	Rhodanobacteraceae	Luteibacter	NA	683	B1526	B1526_Luteibacter	0.0827649	0.00560878	0.216534	0.0827763	0.0827763	0.0827763	0.0827763	0.0827763	0.0827763	0.0827763	0.0827763	0.0827763	0.0827763	0.0827763	0.0827877	0.0827763	0.0827763	0.0827763	0.0827763	0.216534	0.0827763	0.0827763	0.0827763	0.0827763	0.0827763	0.0827763	0.0827763	0.217989	0.0827763	0.145754	0.217989	0.0827763	0.0827763	0.0827763	0.145754	0.0827763	0.082782	0.0827763	0.00560878	0.0827763
KT803965.1.1472	Proteobacteria	Gammaproteobacteria	Betaproteobacteriales	Burkholderiaceae	Burkholderia-Caballeronia-Paraburkholderia	NA	52366	B28	B28_Burkholderia-Caballeronia-Paraburkholderia	0.0401158	0.0401158	0.0401158	0.0401158	0.0401158	0.0401158	0.0401158	0.0401158	0.0401158	0.0401158	0.0401158	0.0401158	0.0401158	0.0401158	0.00260521	0.0401158	0.00260521	0.0396656	0.0401158	0.0401158	0.0401158	0.0401158	0.0401158	0.0268487	0.0401158	0.0401158	0.0401158	0.0401158	0.0401158	0.0401158	0.0401158	0.0401158	0.0401158	0.0401158	0.0401158	0.0401158	0.0401158	0.0401158	0.0401158	0.0401158
KT873246.1.1201	Proteobacteria	Gammaproteobacteria	Enterobacteriales	Enterobacteriaceae	Escherichia-Shigella	NA	7624	B209	B209_Escherichia-Shigella	0.0145487	0.0147645	0.0145487	0.0145487	0.0145487	0.0147645	0.0147645	0.0145487	0.0145487	0.0145487	0.0145487	0.0145487	0.0145487	0.0147645	0.0432573	0.0147645	0.0145487	0.0145487	0.0145487	0.0147645	0.0145487	0.0145487	0.0145487	0.0147645	0.0145487	0.0145487	0.0147645	0.0145487	0.0145487	0.0145487	0.0145487	0.000921865	0.0145487	0.0145487	0.0145487	0.0145487	0.0145487	0.0145487	0.0145487	0.0145487
KU324909.1.1217	Firmicutes	Bacilli	Lactobacillales	Streptococcaceae	Lactococcus	NA	3250	B467	B467_Lactococcus	0.138448	0.195767	0.195767	0.195767	0.195767	0.195767	0.195767	0.138448	0.195767	0.195767	0.195767	0.195767	0.195767	0.195767	0.195767	0.195767	0.195767	0.0149858	0.192732	0.195767	0.23552	0.195767	0.195767	0.138448	0.195767	0.195767	0.195767	0.195767	0.195767	0.195767	0.195767	0.195767	0.195767	0.195767	0.195767	0.23552	0.189875	0.138448	0.0149858	0.0149858
KU513667.1.1232	Proteobacteria	Gammaproteobacteria	Betaproteobacteriales	Burkholderiaceae	Burkholderia-Caballeronia-Paraburkholderia	NA	102934	B14	B14_Burkholderia-Caballeronia-Paraburkholderia	0.0799688	0.0799688	0.0799688	0.0799688	0.0799688	0.0799688	0.0799688	0.0799688	0.0799688	0.0799688	0.0799688	0.0799688	0.0799688	0.0799688	0.0799688	0.0799688	0.0799688	0.0799688	0.0799688	0.0799688	0.0799688	0.0799688	0.0799688	0.0799688	0.0799688	0.0799688	0.0799688	0.0799688	0.0799688	0.0799688	0.0799688	0.0799688	0.0799688	0.0810752	0.0799688	0.0799688	0.0799688	0.0799688	0.0799688	0.0799688
KU588112.1.1213	Proteobacteria	Gammaproteobacteria	Pseudomonadales	Pseudomonadaceae	Pseudomonas	NA	2698	B548	B548_Pseudomonas	0.0290123	0.0290123	0.0290123	0.0290123	0.0290123	0.0290123	0.0290123	0.0838337	0.0290123	0.0290123	0.0290545	0.0290123	0.0290123	0.0290123	0.0290123	0.0290123	0.0290123	0.0290123	0.0290123	0.0290123	0.0290123	0.0294362	0.029007	0.0290123	0.0290123	0.0290123	0.0773458	0.0290123	0.0290123	0.0290123	0.0290123	0.00185617	0.0290123	0.0290123	0.0290123	0.100852	0.0290123	0.0290123	0.0290123	0.02897
KU725926.1.1331	Actinobacteria	Actinobacteria	Micrococcales	Microbacteriaceae	Curtobacterium	NA	168942	B7	B7_Curtobacterium	0.419157	0.1907	0.1907	0.1907	0.190643	0.1907	0.1907	0.1907	0.1907	0.1907	0.1907	0.1907	0.1907	0.1907	0.1907	0.1907	0.1907	0.1907	0.1907	0.1907	0.1907	0.1907	0.1907	0.1907	0.1907	0.1907	0.1907	0.1907	0.1907	0.1907	0.1907	0.1907	0.1907	0.1907	0.1907	0.1907	0.1907	0.1907	0.1907	0.1907
KU725963.1.1234	Proteobacteria	Alphaproteobacteria	Sphingomonadales	Sphingomonadaceae	Sphingomonas	NA	331762	B3	B3_Sphingomonas	0.821365	0.821365	0.821365	0.82268	0.821365	0.821586	0.821365	0.821365	0.821365	0.821365	0.821586	0.821586	0.821556	0.82268	0.821365	0.821365	0.821586	0.821365	0.821365	0.821365	0.821365	0.821365	0.821365	0.821365	0.82268	0.821365	0.821365	0.821955	0.821586	0.821365	0.821365	0.821586	0.821586	0.821586	0.821365	0.862407	0.821365	0.821365	0.821586	0.817042
KX082856.1.1396	Proteobacteria	Gammaproteobacteria	Betaproteobacteriales	Burkholderiaceae	Oxalicibacterium	Oxalicibacterium faecigallinarum	12936	B118	B118_Oxalicibacterium	0.387817	0.377869	0.387817	0.387817	0.387782	0.387817	0.387817	0.387817	0.387817	0.387817	0.387817	0.387817	0.387817	0.387817	0.387817	0.387817	0.387817	0.387817	0.387817	0.387817	0.387817	0.387817	0.387817	0.387817	0.387817	0.387782	0.387817	0.387817	0.387817	0.387817	0.387817	0.367812	0.387817	0.0380857	0.351507	0.351507	0.387817	0.387817	0.387817	0.387817
KX171698.1.1310	Firmicutes	Bacilli	Bacillales	Bacillaceae	Bacillus	NA	4939	B326	B326_Bacillus	0.175202	0.18635	0.192049	0.18635	0.18635	0.18635	0.192049	0.18635	0.18635	0.18635	0.18635	0.18635	0.18635	0.18635	0.192049	0.167565	0.18603	0.192049	0.18635	0.18635	0.186352	0.18635	0.192049	0.192049	0.18635	0.192049	0.18603	0.18635	0.192049	0.18635	0.186373	0.205437	0.18635	0.18635	0.192049	0.192049	0.18635	0.18635	0.18635	0.18635
KX212245.1.1200	Proteobacteria	Gammaproteobacteria	Xanthomonadales	Xanthomonadaceae	Stenotrophomonas	NA	19065	B81	B81_Stenotrophomonas	0.0305033	0.0305033	0.0309483	0.0305033	0.0305033	0.0305033	0.0305033	0.0305033	0.00196258	0.0305033	0.0305033	0.0305033	0.0309483	0.0305033	0.0305033	0.0305033	0.0305033	0.0304589	0.0305033	0.0305033	0.0305033	0.0305033	0.0305033	0.0305033	0.0305033	0.0305033	0.0305033	0.00196258	0.0305033	0.0305033	0.0305033	0.0305033	0.0305033	0.0305033	0.0305033	0.0305033	0.0305033	0.0305033	0.0305033	0.0305033
KX214768.1.1476	Proteobacteria	Gammaproteobacteria	Xanthomonadales	Xanthomonadaceae	Stenotrophomonas	NA	1090	B1107	B1107_Stenotrophomonas	0.00118316	0.0186005	0.0186005	0.0186005	0.0186005	0.0186005	0.0186005	0.0186005	0.0186005	0.0183276	0.0186032	0.0186005	0.0186005	0.0186005	0.00118316	0.0186005	0.0186005	0.0186005	0.0186005	0	0.0186005	0.0186005	0.00118316	0.0549983	0.0185992	0.0186005	0.0186005	0.0186005	0.0186005	0.0186005	0.0186005	0.0186005	0.0186005	0.00118316	0.0186005	0.00136704	0.0548593	0.0186005	0.0186005	0.0186005
KX447614.1.1444	Proteobacteria	Gammaproteobacteria	Xanthomonadales	Xanthomonadaceae	Stenotrophomonas	NA	531	B1750	B1750_Stenotrophomonas	0.011827	0.011827	0.011827	0.000747473	0.011827	0.011827	0.011827	0.011827	0.011827	0.011827	0.011827	0.011827	0.000747473	0.011827	0.011827	0.0353576	0.011827	0.0118094	0.000747473	0.011827	0.011827	0.011827	0.0116523	0.000747473	0.011827	0.011827	0.011827	0.011827	0.011827	0.011827	0.011827	0.011827	0.011827	0.000747473	0.011827	0.011827	0.011827	0.011827	0.011827	0.011827
KX583579.1.1213	Firmicutes	Bacilli	Lactobacillales	Leuconostocaceae	Leuconostoc	NA	2196	B646	B646_Leuconostoc	0.0229769	0.0229769	0	0.0671828	0.0229769	0.0229769	0.0671291	0.0229735	0.128147	0.0229769	0.0229769	0.0229769	0.0229769	0.0229769	0.00146767	0.0229769	0.0229769	0.0229769	0.0229769	0.0229769	0.0229769	0.0229769	0.0229769	0.0229769	0.0229769	0.0229769	0.0229769	0.0229769	0.0229769	0.0229769	0.0229769	0.00146767	0.0229769	0.0229769	0.0671291	0.0229769	0.00146767	0.0229769	0.0229769	0.0229769
KX611373.1.1298	Proteobacteria	Gammaproteobacteria	Xanthomonadales	Xanthomonadaceae	Stenotrophomonas	NA	4261	B369	B369_Stenotrophomonas	0.0157221	0.0157221	0.0157221	0.0157221	0.0157221	0.000997331	0.0157221	0.0157221	0.0157221	0.0157221	0.0157221	0.0157221	0.0154908	0.0157221	0.0157221	0.0157221	0.0157198	0.0157221	0.0157221	0.0157221	0.0157221	0.0157221	0.0157221	0.0157221	0.0157221	0.0157221	0.0157221	0.0157221	0.0157221	0.0157221	0.0157221	0.0157221	0.0157221	0.0157221	0.0157221	0.0157221	0.0157221	0.0157221	0.0157221	0.0157221
KX898135.1.1211	Proteobacteria	Gammaproteobacteria	Xanthomonadales	Xanthomonadaceae	Stenotrophomonas	NA	825	B1344	B1344_Stenotrophomonas	0.0564844	0.0380183	0.0564924	0.0564844	0.0564844	0.0564844	0.0564924	0.0564844	0.0564924	0.0564844	0.154934	0.0564924	0.0564924	0.0564924	0.0564924	0.0380183	0.0380183	0.0564924	0.0564844	0.0564924	0.0564844	0.0564844	0.0564844	0.0564844	0.0564844	0.0564924	0.0564924	0.0564844	0.0564924	0.0564844	0.0564844	0.054009	0.0564924	0.0564924	0.0564924	0.0564924	0.0668307	0.00372767	0.0564844	0.0564844
KY385628.1.1331	Firmicutes	Bacilli	Lactobacillales	Streptococcaceae	Lactococcus	NA	1870	B725	B725_Lactococcus	0.0156908	0.0154599	0.0156908	0.0156908	0.0156908	0.0156908	0.0156908	0.0156908	0.0906037	0.0156908	0.0156908	0.0156908	0.0156908	0.0156908	0.0156908	0.0906037	0.0156908	0.0156908	0.0156908	0.0156908	0.0906037	0.0156908	0.0154599	0.0156908	0.0156908	0.0156908	0.0156908	0.0156908	0.0156908	0.0156908	0.0156908	0.0156908	0.0156908	0.0157139	0.0156908	0.0156908	0.0156908	0.0156908	0.0159232	0.0156908
KY393355.1.1390	Proteobacteria	Alphaproteobacteria	Rhizobiales	Rhizobiaceae	Allorhizobium-Neorhizobium-Pararhizobium-Rhizobium	NA	16617	B95	B95_Allorhizobium-Neorhizobium-Pararhizobium-Rhizobium	0	0	0	0	0	0	0	0.798391	0	0	1e-06	0	0	0	0	0	0	0	0	0	0.0001	0.798391	0	0	0	2.5e-07	0	2.5e-07	0	0	0	0	0	0	0	0	0	0	0.790584	0
KY681971.1.1396	Proteobacteria	Gammaproteobacteria	Betaproteobacteriales	Burkholderiaceae	Burkholderia-Caballeronia-Paraburkholderia	NA	507	B1809	B1809_Burkholderia-Caballeronia-Paraburkholderia	0.452154	0.448455	0.448455	0.448455	0.448455	0.447526	0.452154	0.448455	0.448455	0.450307	0.448455	0.448455	0.452154	0.241051	0.448455	0.448455	0.448455	0.450307	0.454671	0.448455	0.448455	0.452154	0.448455	0.450307	0.450307	0.448455	0.450307	0.448455	0.450307	0.450307	0.450307	0.448455	0.448455	0.44738	0.446597	0.448455	0.450307	0.448455	0.450307	0.448455
KY859798.1.1200	Proteobacteria	Gammaproteobacteria	Xanthomonadales	Xanthomonadaceae	Stenotrophomonas	NA	1657	B808	B808_Stenotrophomonas	0.0627609	0.0213978	0.0627609	0.0213978	0.0627609	0.0213978	0.0213978	0.0213978	0.0214009	0.0627609	0.0213978	0.0213978	0.0627609	0.0627659	0.0213978	0.0213978	0.0213978	0.0213978	0.0213978	0.0213978	0.0213978	0.0213978	0.0213978	0.021713	0.0213978	0.0627609	0.0213978	0.021713	0.0213978	0.0213978	0.0214009	0.0213978	0.0213978	0.0213978	0.00136474	0.0213978	0.0627609	0.0213978	0.0213978	0.0627609
KY992544.1.1325	Proteobacteria	Gammaproteobacteria	Betaproteobacteriales	Burkholderiaceae	Burkholderia-Caballeronia-Paraburkholderia	NA	14913	B103	B103_Burkholderia-Caballeronia-Paraburkholderia	0.0477269	0.0477269	0.0477269	0.0477269	0.0477269	0.0477269	0.0477269	0.0477269	0.0477269	0.0477269	0.0477269	0.0477269	0.0477269	0.0477269	0.0477269	0.0477269	0.0477269	0.0477269	0.0477269	0.0477269	0.0477269	0.0477269	0.0477269	0.0477269	0.0477269	0.0477269	0.0477269	0.0477269	0.0477269	0.0477269	0.0477269	0.0477269	0.0477269	0.00312265	0.0477269	0.0477269	0.0477269	0.0477269	0.0477269	0.0477269
LC104297.1.1445	Proteobacteria	Gammaproteobacteria	Betaproteobacteriales	Burkholderiaceae	Burkholderia-Caballeronia-Paraburkholderia	NA	2644	B556	B556_Burkholderia-Caballeronia-Paraburkholderia	0.498364	0.498364	0.498364	0.498364	0.498364	0.498364	0.498364	0.498364	0.498364	0.498364	0.498364	0.498364	0.498364	0.498364	0.498364	0.498364	0.498364	0.498364	0.498364	0.498364	0.498364	0.498364	0.498364	0.498364	0.498364	0.498364	0.498364	0.498364	0.498364	0.498364	0.751027	0.498364	0.498364	0.498364	0.498364	0.498364	0.498364	0.498364	0.498364	0.498364
LC168478.1.1464	Proteobacteria	Gammaproteobacteria	Enterobacteriales	Enterobacteriaceae	Pantoea	NA	722	B1478	B1478_Pantoea	0.116222	0.116222	0.116184	0.00815212	0.116184	0.116222	0.156434	0.156434	0.116222	0.156434	0.116222	0.117766	0.156434	0.116184	0.156434	0.116184	0.116184	0.156434	0.451126	0.00815212	0.278323	0.156434	0.156434	0.116184	0.116222	0.116222	0.00815212	0.285646	0.116222	0.156434	0.116222	0.116184	0.116184	0.00815212	0.156434	0.00815212	0.116222	0.116222	0.116184	0.116184
LDRW01000020.4112.5606	Proteobacteria	Alphaproteobacteria	Sphingomonadales	Sphingomonadaceae	Novosphingobium	Novosphingobium barchaimii	121171	B12	B12_Novosphingobium	0.102956	0.102956	0.102956	0.102956	0.102956	0.00701732	0.102956	0.102956	0.00701732	0.101584	0.102956	0.102956	0.101516	0.102956	0.102956	0.101516	0.102956	0.101584	0.176123	0.101584	0.102956	0.257212	0.102956	0.257145	0.256802	0.102956	0.102956	0.102956	0.101584	0.101584	0.101584	0.102956	0.101584	0.101584	0.102956	0.102956	0.102956	0.102956	0.101584	0.102956
LN833457.1.1214	Proteobacteria	Gammaproteobacteria	Xanthomonadales	Xanthomonadaceae	Stenotrophomonas	NA	188	B3204	B3204_Stenotrophomonas	0.035196	0.035196	0.035196	0.035196	0.035196	0.035196	0.035196	0.035196	0.035196	0.035196	0.035196	0.035196	0.035196	0.035196	0.035196	0.00227481	0.035196	0.035196	0.035196	0.035196	0.100493	0.035196	0.0346883	0.035196	0.035196	0.035196	0.100493	0.035196	0.035196	0.035196	0.035196	0.035196	0.035196	0.00227481	0.035196	0.035196	0.035196	0.035196	0.035196	0.035196
MLFS01000124.50.1600	Proteobacteria	Gammaproteobacteria	Enterobacteriales	Enterobacteriaceae	Pantoea	NA	260540	B4	B4_Pantoea	0.956515	0.949985	0.956515	0.956515	0.949995	0.950406	0.949965	0.956515	0.956515	0.949995	0.950406	0.956515	0.956515	0.950026	0.950406	0.956515	0.956515	0.950406	0.956515	0.956515	0.950406	0.950406	0.956515	0.956515	0.956515	0.956515	0.950406	0.956515	0.949194	0.950406	0.950016	0.958622	0.950406	0.950016	0.950406	0.950406	0.956515	0.950406	0.955827	0.956515
X89912.1.1281	Bacteroidetes	Bacteroidia	Sphingobacteriales	Sphingobacteriaceae	Mucilaginibacter	Sphingobacterium-like sp. PC1.9	56261	B27	B27_Mucilaginibacter	0.0649807	0.0640786	0.0640786	0.0640786	0.0640786	0.0640786	0.0640786	0.0640786	0.00426088	0.0640786	0.064529	0.0640876	0.0640786	0.0641011	0.236155	0.0640786	0.0640786	0.0640786	0.0640786	0.0640786	0.0640786	0.00426088	0.0640786	0.0640786	0.0640696	0.00426088	0.0640786	0.0640786	0.0640786	0.0640786	0.0640786	0.00426088	0.173333	0.0585556	0.0640786	0.0640786	0.0640786	0.0640786	0.0643037	0.0641236
Bootstrapped data - Fungi
OTU	Phylum	Class	Order	Family	Genus	Species	total	number	OTU_id	Boot_1	Boot_2	Boot_3	Boot_4	Boot_5	Boot_6	Boot_7	Boot_8	Boot_9	Boot_10	Boot_11	Boot_12	Boot_13	Boot_14	Boot_15	Boot_16	Boot_17	Boot_18	Boot_19	Boot_20	Boot_21	Boot_22	Boot_23	Boot_24	Boot_25	Boot_26	Boot_27	Boot_28	Boot_29	Boot_30	Boot_31	Boot_32	Boot_33	Boot_34	Boot_35	Boot_36	Boot_37	Boot_38	Boot_39	Boot_40
aa8b76ce061ef5e33efbaa07228b3c74	Ascomycota	Dothideomycetes	Pleosporales	Cucurbitariaceae	Pyrenochaetopsis	Pyrenochaetopsis_leptospora	72013	F54	F54_Pyrenochaetopsis	0.743293	0.743293	0.589159	0.743293	0.743293	0.586334	0.743293	0.743293	0.743293	0.0281401	0.743293	0.743293	0.743293	0.743293	0.743293	0.743293	0.743293	0.743293	0.743293	0.743293	0.530748	0.743293	0.743293	0.743293	0.743293	0.743293	0.591395	0.743293	0.0281401	0.743293	0.743293	0.743293	0.743293	0.743293	0.743293	0.743293	0.743293	0.743293	0.743293	0.743293
b5747d266e5e82ef6c7308be1bd3e5ce	Ascomycota	Dothideomycetes	Pleosporales	unidentified	unidentified	unidentified	642606	F8	F8_unidentified	0.929409	0.929409	0.929409	0.929409	0.929409	0.929409	0.929409	0.929409	0.929409	0.929409	0.929409	0.929409	0.929409	0.929409	0.929409	0.929409	0.929409	0.929409	0.929409	0.929409	0.929409	0.929409	0.929409	0.929409	0.929409	0.929409	0.929409	0.929409	0.929409	0.929409	0.929409	0.959156	0.929409	0.929409	0.929409	0.929409	0.929409	0.929409	0.929409	0.929409
e0bdb4a255e6c5cd6b600994ed06f8fd	Ascomycota	Dothideomycetes	Pleosporales	Phaeosphaeriaceae	Phaeosphaeria	Phaeosphaeria_podocarpi	14350	F132	F132_Phaeosphaeria	0.0179468	0.0179468	0.0179468	0.0179468	0.0530001	0.0179468	0.0179468	0.0179468	0.0179468	0.0179468	0.0179468	0.0179468	0.0179468	0.0179468	0.0179468	0.0179468	0.0179468	0.0179468	0.0179468	0.0179468	0.0179468	0.0179468	0.0179468	0.0179468	0.0179468	0.0179468	0.0179468	0.0530001	0.0179468	0.0179468	0.0179468	0.0182121	0.0179468	0.0179468	0.0179468	0.0179468	0.0179468	0.0179468	0.0179468	0.0179468
eef9b337ac8474a7f84b6548a1f84be9	NA	NA	NA	NA	NA	NA	16121052	F1	F1_o_NA	0.0538546	0.0538546	0.0538546	0.0538546	0.148442	0.0538546	0.0538546	0.148442	0.0538546	0.0538546	0.0538546	0.0538546	0.0538546	0.0538546	0.0538546	0.0538546	0.0538546	0.0538546	0.00354489	0.0538546	0.0538546	0.148442	0.0538546	0.0538546	0.0538546	0.0538546	0.0538546	0.0538546	0.0538546	0.0538546	0.0538546	0.0538546	0.0538546	0.0538546	0.0538546	0.0538546	0.00354489	0.0538546	0.0538546	0.0538546
SH085061.07FU_FJ196778_refs	Ascomycota	Saccharomycetes	Saccharomycetales	Saccharomycetaceae	Saccharomyces	NA	2313	F318	F318_Saccharomyces	0.554359	0.573157	0.573157	0.573157	0.578722	0.573157	0.573157	0.554359	0.578722	0.578722	0.578722	0.573157	0.573157	0.573157	0.573157	0.578722	0.573157	0.573157	0.573157	0.573157	0.573157	0.573157	0.573157	0.573157	0.578722	0.573157	0.573157	0.573157	0.573157	0.573157	0.573157	0.573157	0.629555	0.580366	0.633673	0.573157	0.573157	0.573157	0.573157	0.573157
SH093125.07FU_KM230400_refs	Ascomycota	Dothideomycetes	Pleosporales	Pleosporaceae	Curvularia	NA	5008	F223	F223_Curvularia	0.0747176	0.0747176	0.0747176	0.0747176	0.0747176	0.0747176	0.0747279	0.0747176	0.0747176	0.0747176	0.0747176	0.0747176	0.0747279	0.0747176	0.0747176	0.0747279	0.0747176	0.0747176	0.0747176	0.0747176	0.0747176	0.0747176	0.0747176	0.0747176	0.0747176	0.0747176	0.0747176	0.0747176	0.0747176	0.0747176	0.0747176	0.0747279	0.0747176	0.0747176	0.0747176	0.0747176	0.0747176	0.0747176	0.0747176	0.0747176
SH100809.07FU_FN908919_refs	Basidiomycota	Microbotryomycetes	Leucosporidiales	Leucosporidiaceae	Leucosporidium	Leucosporidium_drummii	487	F685	F685_Leucosporidium	0.530146	0.530146	0.498993	0.499207	0.499261	0.499193	0.499207	0.245566	0.499207	0.499207	0.499193	0.49925	0.49431	0.499207	0.393122	0.530146	0.532296	0.499172	0.49431	0.499207	0.499207	0.245566	0.499207	0.499207	0.530146	0.499207	0.499207	0.499207	0.498993	0.49431	0.499207	0.499207	0.245566	0.499193	0.49431	0.499193	0.499193	0.499261	0.498993	0.499207
SH174125.07FU_KM484881_reps	Ascomycota	Sordariomycetes	Magnaporthales	Magnaporthaceae	unidentified	unidentified	8426	F172	F172_unidentified	0.256783	0.256783	0.256783	0.256783	0.256783	0.256783	0.256783	0.256783	0.256783	0.256783	0.256783	0.256783	0.395118	0.256783	0.256783	0.256783	0.256783	0.256783	0.256783	0.256783	0.256783	0.256783	0.256783	0.256783	0.256783	0.256783	0.256783	0.256783	0.256783	0.256783	0.256783	0.256783	0.256783	0.256783	0.0211374	0.256783	0.256783	0.256783	0.256783	0.535043
SH174139.07FU_GU066873_reps	Ascomycota	Sordariomycetes	Magnaporthales	Magnaporthaceae	Pyricularia	NA	238485	F16	F16_Pyricularia	0.769349	0.765235	0.810122	0.765188	0.765188	0.765215	0.810122	0.810122	0.769623	0.769349	0.765188	0.765121	0.809586	0.769349	0.769349	0.769349	0.769349	0.769349	0.769349	0.769349	0.765188	0.769349	0.769349	0.769349	0.769349	0.769349	0.769349	0.765188	0.810122	0.769349	0.765121	0.769349	0.769349	0.769349	0.74681	0.765188	0.765235	0.769349	0.769349	0.769349
SH174567.07FU_GU909623_reps	Ascomycota	Dothideomycetes	Pleosporales	Didymellaceae	NA	NA	24901	F102	F102_f_Didymellaceae	0.00427385	0.0642709	0.0642709	0.0642709	0.0642709	0.0642709	0.0642709	0.0642709	0.0642709	0.0642709	0.0642709	0.0642709	0.0642709	0.0642709	0.0642709	0.0642709	0.173801	0.0642709	0.0642709	0.0642709	0.0642709	0.0642709	0.0642709	0.175002	0.173873	0.0642709	0.0651663	0.0642709	0.00427385	0.0642709	0.0642709	0.17377	0.0642709	0.0642709	0.114918	0.0642709	0.0642709	0.0642709	0.0642709	0.00427385
SH175372.07FU_UDB011413_refs	Basidiomycota	Agaricomycetes	Polyporales	Meruliaceae	Phlebia	Phlebia_tremellosa	713	F574	F574_Phlebia	0.473368	0.472518	0.473368	0.472518	0.472518	0.472518	0.472518	0.472518	0.472518	0.472518	0.472518	0.473368	0.472518	0.472518	0.472518	0.472518	0.472518	0.472518	0.473368	0.473368	0.473368	0.472518	0.472518	0.472518	0.472518	0.472518	0.472518	0.472518	0.473368	0.472518	0.472518	0.473368	0.472518	0.473368	0.473368	0.473368	0.472518	0.472518	0.472518	0.472518
SH176394.07FU_AY743636_refs	Basidiomycota	Malasseziomycetes	Malasseziales	Malasseziaceae	Malassezia	Malassezia_restricta	12945	F137	F137_Malassezia	0.0449179	0.0449179	0.0449179	0.0449243	0.0449179	0.0449179	0.0449179	0.0449179	0.0449179	0.0449179	0.00293078	0.0449179	0.0449179	0.0449179	0.0449179	0.0449179	0.0449179	0.0449114	0.0449179	0.0449179	0.0449179	0.0449179	0.0449179	0.0449243	0.0449179	0.0449179	0.0449179	0.0449179	0.0449243	0.0449179	0.125913	0.0449179	0.0449179	0.0449179	0.0449179	0.0449179	0.0449179	0.126842	0.0449179	0.0449179
SH177636.07FU_HM535391_reps	Ascomycota	Sordariomycetes	Trichosphaeriales	Trichosphaeriaceae	Nigrospora	Nigrospora_oryzae	1747391	F2	F2_Nigrospora	0.0471221	0.0471221	0.0471221	0.0471221	0.0471221	0.0471221	0.0471221	0.0471221	0.0471221	0.0471221	0.0471221	0.0471221	0.0471221	0.0471221	0.0471221	0.131528	0.0471221	0.0471221	0.0471221	0.0471221	0.0471221	0.0471221	0.0471221	0.0471221	0.0471221	0.0471221	0.0471221	0.0471221	0.0471221	0.0471221	0.0471221	0.0471221	0.0471221	0.0471221	0.0471221	0.0471221	0.0471221	0.0471221	0.131528	0.0471221
SH180504.07FU_AF444468_refs	Basidiomycota	Tremellomycetes	Tremellales	Bulleribasidiaceae	Hannaella	Hannaella_sinensis	5747	F204	F204_Hannaella	0.0423306	0.0423306	0.0423306	0.0429406	0.0423306	0.0423637	0.0423306	0.0423306	0.0423306	0.119786	0.0423306	0.0423306	0.0423306	0.119228	0.0423306	0.0423306	0.0423306	0.0423306	0.0974031	0.0423306	0.0423306	0.119228	0.0423306	0.0423306	0.0423306	0.0423306	0.0423306	0.142315	0.0423306	0.0423306	0.0423306	0.0423306	0.0423306	0.0423306	0.0423306	0.0423914	0.0423306	0.0423306	0.0423306	0.0423306
SH180705.07FU_FJ372389_reps	Ascomycota	Dothideomycetes	Pleosporales	Lophiostomataceae	unidentified	unidentified	2798	F288	F288_unidentified	0.0900614	0.0900614	0.0900614	0.0900614	0.0900614	0.0900614	0.0900614	0.0900614	0.0900614	0.0900614	0.0900614	0.0900614	0.0900614	0.00614792	0.0900614	0.0900614	0.0900614	0.0900614	0.0900614	0.0900614	0.0900614	0.0900614	0.0704401	0.207203	0.0900614	0.0900614	0.0900614	0.0912936	0.0900614	0.0900614	0.207203	0.0900614	0.0900614	0.0900614	0.0900614	0.00614792	0.0900614	0.0900614	0.0900614	0.0900614
SH180757.07FU_KU574712_reps	Ascomycota	Dothideomycetes	Pleosporales	Periconiaceae	Periconia	Periconia_byssoides	4636	F233	F233_Periconia	0.0200775	0.0200775	0.0200775	0.113519	0.0200775	0.0200775	0.0200775	0.0203736	0.0200775	0.0197834	0.0200775	0.0200775	0.0200775	0.0200775	0.0200775	0.0200775	0.0200775	0.0200775	0.0590424	0.113519	0.0200775	0.0200775	0.0200775	0.0200775	0.0200775	0.0200775	0.0200775	0.0200775	0.113519	0.0200775	0.0200775	0.0200775	0.0598382	0.0200775	0.0200775	0.0200775	0.0200775	0.0200775	0.0200775	0.0200775
SH182482.07FU_AF033438_refs	Ascomycota	Eurotiomycetes	Eurotiales	Aspergillaceae	Penicillium	NA	2274	F322	F322_Penicillium	0.00062461	0.00990099	0.00990099	0.00990099	0.00990099	0.00990099	0.00062461	0.00990099	0.00990099	0.00990099	0.00989952	0.00990099	0.00991938	0.00990099	0.00990099	0.00990099	0.00814599	0.00814599	0.0588235	0.029715	0.00062461	0.00990099	0.00389105	0.00990099	0.00990099	0.00990099	0.00990099	0.00990099	0.00990099	0.00990099	0.00990099	0.00062461	0.00990099	0.00990099	0.00990099	0.00062461	0.00990099	0.00990099	0.00990099	0.00990099
SH182680.07FU_AF210674_refs	Ascomycota	Sordariomycetes	Hypocreales	Bionectriaceae	Clonostachys	NA	23065	F105	F105_Clonostachys	0.0500701	0.0500701	0.0500701	0.0500701	0.0500701	0.0500701	0.0501415	0.0500701	0.0500701	0.0500701	0.0500701	0.0500701	0.0500701	0.0500701	0.0500701	0.0500701	0.0500701	0.0500701	0.0500701	0.0500701	0.0500701	0.0500701	0.00328351	0.0500701	0.0500701	0.0500701	0.0500701	0.0500701	0.0500701	0.0500701	0.0500701	0.0500701	0.0500701	0.0500701	0.0500701	0.00328351	0.14055	0.0500701	0.0500701	0.0500701
SH182780.07FU_AB693782_reps	Basidiomycota	Ustilaginomycetes	Ustilaginales	Ustilaginaceae	Moesziomyces	Moesziomyces_aphidis	1467812	F3	F3_Moesziomyces	0.942236	0.93385	0.917865	0.93385	0.93385	0.931463	0.93385	0.93385	0.93385	0.93385	0.93385	0.93155	0.93385	0.933856	0.928959	0.93385	0.93385	0.93385	0.93385	0.928959	0.93385	0.93385	0.93385	0.93385	0.93385	0.93385	0.931463	0.93385	0.933406	0.93385	0.933187	0.93385	0.93385	0.93385	0.933912	0.93385	0.93385	0.93385	0.93385	0.93385
SH182912.07FU_KR056291_reps	Ascomycota	Dothideomycetes	Pleosporales	NA	NA	NA	946877	F4	F4_o_Pleosporales	0.793526	0.793526	0.793526	0.793526	0.793526	0.793526	0.793526	0.793526	0.793526	0.927033	0.793526	0.793526	0.793526	0.793526	0.793526	0.793526	0.793526	0.927033	0.793526	0.793526	0.793526	0.793526	0.793526	0.793526	0.793526	0.112727	0.793526	0.793526	0.793526	0.793526	0.793526	0.793526	0.880072	0.67027	0.793526	0.793526	0.927033	0.793526	0.793526	0.793526
SH182913.07FU_KC916678_reps	Ascomycota	Dothideomycetes	Pleosporales	NA	NA	NA	11850	F147	F147_o_Pleosporales	0.0936354	0.0936354	0.0936354	0.0936354	0.00641537	0.0936354	0.0936354	0.0936354	0.0936354	0.0936354	0.0936354	0.0936354	0.0936354	0.0936354	0.0936354	0.0936354	0.0936354	0.0936354	0.0936354	0.0936354	0.0936354	0.0936354	0.0936354	0.0936354	0.0936354	0.0936354	0.0936354	0.0936354	0.0936354	0.201417	0.0936354	0.0936354	0.0936354	0.0936354	0.0936354	0.0782104	0.0936354	0.0936354	0.0936354	0.0936354
SH182915.07FU_KF800272_reps	Ascomycota	Dothideomycetes	Pleosporales	Phaeosphaeriaceae	NA	NA	223941	F18	F18_f_Phaeosphaeriaceae	0.837256	0.783349	0.846243	0.783349	0.846243	0.787762	0.783349	0.783349	0.783349	0.783349	0.783349	0.783349	0.783349	0.783349	0.783349	0.795952	0.818523	0.783349	0.783349	0.79522	0.783349	0.783349	0.783349	0.783349	0.783349	0.783349	0.783349	0.783349	0.783349	0.783349	0.783349	0.783349	0.783349	0.783349	0.783349	0.846243	0.783349	0.783349	0.783349	0.783349
SH182917.07FU_KR024721_reps	Ascomycota	Dothideomycetes	Pleosporales	NA	NA	NA	1756	F381	F381_o_Pleosporales	0.0760583	0.0760583	0.0760583	0.0750069	0.0760583	0.339714	0.094355	0.0760583	0.0760583	0.0760583	0.0760583	0.0760583	0.0760583	0.0760583	0.0760583	0.0760583	0.0760583	0.0760583	0.0760583	0.0760583	0.0760583	0.134675	0.0760583	0.0760583	0.0760583	0.0771151	0.0760583	0.0760583	0.00511862	0.0760583	0.0760583	0.0760583	0.00511862	0.0760583	0.00511862	0.0760583	0.0760583	0.0760583	0.094355	0.0760583
SH182979.07FU_AJ608969_reps	Ascomycota	Dothideomycetes	Pleosporales	NA	NA	NA	465478	F12	F12_o_Pleosporales	0.0665094	0.0665094	0.0665094	0.0665094	0.0650606	0.0665094	0.0665094	0.0665094	0.0665094	0.0665094	0.0665094	0.0665094	0.0665094	0.0665094	0.0665094	0.0665094	0.0665094	0.0665094	0.0665094	0.0665094	0.0665094	0.0665094	0.0665094	0.0665094	0.0665094	0.0665094	0.0665094	0.0665094	0.179115	0.0665094	0.0665094	0.0665094	0.0665094	0.0665094	0.0665094	0.0552805	0.0665094	0.0665094	0.0270777	0.0665094
SH182985.07FU_AF191549_reps	Ascomycota	Dothideomycetes	Pleosporales	Phaeosphaeriaceae	NA	NA	88870	F47	F47_f_Phaeosphaeriaceae	0.160237	0.160237	0.160237	0.160237	0.0117852	0.160237	0.160237	0.160237	0.160237	0.160237	0.160237	0.160237	0.160237	0.160237	0.160237	0.160237	0.160237	0.160237	0.160237	0.368831	0.160237	0.160237	0.160237	0.160237	0.160237	0.160237	0.160237	0.160237	0.160237	0.160237	0.160237	0.160237	0.160237	0.160237	0.160237	0.160237	0.160237	0.160237	0.160237	0.160237
SH182992.07FU_KC662236_reps	Ascomycota	Dothideomycetes	Pleosporales	Phaeosphaeriaceae	unidentified	unidentified	8155	F177	F177_unidentified	0.0640763	0.0640763	0.0640763	0.0596419	0.0640763	0.0640763	0.0640763	0.0640763	0.0640763	0.0640763	0.0640763	0.0640763	0.0640763	0.0640763	0.0640763	0.0640763	0.0640763	0.0640763	0.0640763	0.0640763	0.0640763	0.0640763	0.0640763	0.00426072	0.0640763	0.0640763	0.0640763	0.0640763	0.0640763	0.0640763	0.0640763	0.0640763	0.0640763	0.0640763	0.0640763	0.0640763	0.0640763	0.0640763	0.0640763	0.0640763
SH183134.07FU_KP749180_reps	Ascomycota	Sordariomycetes	Xylariales	Apiosporaceae	unidentified	unidentified	2455	F303	F303_unidentified	0.00568174	0.00568174	0.00568174	0.0171988	0.00568174	0.00568174	0.00035701	0.00568174	0.0171988	0.00568174	0.00568174	0.00568174	0.00568174	0.00568174	0.00568174	0.00568174	0.00568174	0.0171988	0.00568174	0.00568174	0.00568174	0.00568174	0.00568174	0.00568174	0.00568174	0.00568174	0.00568174	0.00568174	0.00568174	0.00568174	0.0171988	0.00568174	0.00568174	0.00568174	0.00568174	0.00568174	0.00568174	0.00568174	0.00568174	0.00569022
SH185164.07FU_AY569565_reps	Basidiomycota	Agaricomycetes	Polyporales	Meruliaceae	Irpex	Irpex_hydnoides	7101	F190	F190_Irpex	0.0627774	0.0627774	0.0627774	0.0627774	0.0627774	0.0627774	0.0627774	0.0627774	0.0627774	0.0627774	0.0627774	0.0627774	0.0627774	0.0627774	0.0627774	0.0627774	0.0627774	0.0627774	0.0627774	0.0627774	0.0627774	0.0627774	0.120259	0.0627774	0.0627774	0.0627774	0.0214037	0.0627774	0.0627774	0.0627774	0.0627774	0.0627774	0.0627774	0.0627774	0.00136512	0.0627774	0.0627774	0.0627774	0.0214037	0.0627774
SH185513.07FU_KJ609005_reps	Ascomycota	Sordariomycetes	Diaporthales	Diaporthaceae	Diaporthe	NA	10549	F158	F158_Diaporthe	0.174532	0.174532	0.174532	0.174532	0.174532	0.174532	0.174532	0.176696	0.174532	0.139326	0.174532	0.174532	0.174532	0.174532	0.174532	0.174532	0.174532	0.174532	0.174532	0.174532	0.174532	0.174532	0.174532	0.174532	0.174532	0.174532	0.0130423	0.174532	0.174532	0.174532	0.174532	0.174532	0.174532	0.174532	0.174532	0.174532	0.174532	0.174532	0.174532	0.174532
SH186638.07FU_JN207320_reps	Ascomycota	Dothideomycetes	Pleosporales	Didymellaceae	NA	NA	2102	F339	F339_f_Didymellaceae	0.205171	0.171834	0.239139	0.239139	0.239139	0.239139	0.239139	0.0192654	0.239139	0.0192654	0.239139	0.0192654	0.239139	0.239139	0.26644	0.239139	0.0192654	0.239139	0.239139	0.239139	0.239139	0.239139	0.26644	0.239139	0.205171	0.239139	0.239139	0.237434	0.248891	0.26644	0.239139	0.239276	0.239139	0.239139	0.239139	0.239139	0.372736	0.239139	0.171834	0.239139
SH186948.07FU_KM880019_reps	Ascomycota	Dothideomycetes	Pleosporales	Didymosphaeriaceae	Paraconiothyrium	Paraconiothyrium_brasiliense	1972	F356	F356_Paraconiothyrium	0.443137	0.442398	0.448786	0.443137	0.360096	0.443137	0.328603	0.443137	0.442213	0.443137	0.442198	0.441964	0.443137	0.443137	0.0471972	0.360096	0.441824	0.443137	0.443137	0.448786	0.443137	0.443137	0.441964	0.360096	0.443137	0.0472107	0.360096	0.0472107	0.448786	0.271138	0.360096	0.443137	0.443137	0.443137	0.448786	0.360096	0.360096	0.443221	0.443137	0.360096
SH186958.07FU_LK936371_reps	Ascomycota	Dothideomycetes	Pleosporales	Didymosphaeriaceae	NA	NA	12991	F136	F136_f_Didymosphaeriaceae	0.0205271	0.0205271	0.0205271	0.0205271	0.0205271	0.0205271	0.0205271	0.0603107	0.0205271	0.0205271	0.020524	0.0205271	0.0202265	0.0202265	0.0205271	0.0205271	0.0205271	0.0205271	0.0205271	0.0205271	0.0205271	0.0205271	0.0205271	0.0205271	0.0205271	0.0208297	0.0205271	0.0205271	0.0205271	0.0205271	0.0205271	0.0205271	0.0205271	0.0205271	0.0205271	0.00130811	0.0205271	0.0205271	0.0205271	0.0598257
SH187004.07FU_FJ037733_reps	Ascomycota	Dothideomycetes	Pleosporales	Didymosphaeriaceae	Paraphaeosphaeria	NA	18834	F112	F112_Paraphaeosphaeria	0.14375	0.14375	0.14375	0.14375	0.14375	0.0103838	0.14375	0.14375	0.14375	0.14375	0.14375	0.14375	0.14375	0.14375	0.14375	0.14375	0.14375	0.14375	0.14375	0.14375	0.14375	0.14375	0.14375	0.14375	0.14375	0.14375	0.14375	0.14375	0.14375	0.14375	0.240932	0.14375	0.14375	0.14375	0.0103838	0.14375	0.145599	0.14375	0.14375	0.14375
SH187563.07FU_JN192379_refs	Ascomycota	Dothideomycetes	Pleosporales	Pleosporaceae	Curvularia	NA	144095	F27	F27_Curvularia	0.116356	0.116356	0.116356	0.116356	0.116356	0.116356	0.116356	0.116356	0.116356	0.116356	0.116356	0.116356	0.116356	0.116356	0.116356	0.116356	0.116356	0.116356	0.116356	0.116356	0.116356	0.116356	0.116356	0.116356	0.116356	0.116356	0.116356	0.116356	0.116356	0.116356	0.116356	0.116202	0.116356	0.116356	0.116356	0.116356	0.285618	0.116356	0.116356	0.116356
SH187566.07FU_HE861822_refs	Ascomycota	Dothideomycetes	Pleosporales	Pleosporaceae	Curvularia	Curvularia_inaequalis	2278	F321	F321_Curvularia	0.205488	0.205488	0.205488	0.205488	0.205488	0.205488	0.205488	0.205488	0.205488	0.205488	0.205488	0.205488	0.205488	0.205457	0.205488	0.205488	0.207938	0.205488	0.205488	0.205488	0.165287	0.205488	0.205488	0.205488	0.205488	0.205488	0.205488	0.205488	0.205488	0.205488	0.0159075	0.205488	0.145839	0.205488	0.205488	0.205488	0.205488	0.205488	0.203041	0.208333
SH187570.07FU_HE861854_refs	Ascomycota	Dothideomycetes	Pleosporales	Pleosporaceae	Curvularia	Curvularia_intermedia	2432	F308	F308_Curvularia	0.0744977	0.0744977	0.0744977	0.0878363	0.0744977	0.0744977	0.0744977	0.0744977	0.0744977	0.0744977	0.197763	0.0744977	0.0744977	0.0744977	0.0744977	0.0728884	0.0744977	0.197763	0.0744977	0.0744977	0.0744977	0.00500571	0.0744977	0.0744977	0.0744977	0.0744977	0.0744977	0.0744977	0.0744977	0.197763	0.0744977	0.0744977	0.0744977	0.0744977	0.0744977	0.0744977	0.0753073	0.0744977	0.0744977	0.0744977
SH187575.07FU_HE861827_refs	Ascomycota	Dothideomycetes	Pleosporales	Pleosporaceae	Curvularia	Curvularia_sorghina	16735	F116	F116_Curvularia	0.0656142	0.0656257	0.0656142	0.0656142	0.0656142	0.0656142	0.0656142	0.0656142	0.0646971	0.0656142	0.0656142	0.0656142	0.0656142	0.0656142	0.0656142	0.0656142	0.0665364	0.0656142	0.0665364	0.0656142	0.0656142	0.0656142	0.0656142	0.0656142	0.0656142	0.0656142	0.0656142	0.0656142	0.0656142	0.0656142	0.0656142	0.0656257	0.0656142	0.0656142	0.0656142	0.0656142	0.0656142	0.0656142	0.0656142	0.00436968
SH187599.07FU_EU479964_reps	Ascomycota	Dothideomycetes	Pleosporales	Pleosporaceae	Curvularia	Curvularia_tsudae	7773	F183	F183_Curvularia	0.0579502	0.0579502	0.0579502	0.0579502	0.0579502	0.0579502	0.0579502	0.0579502	0.0579502	0.0579502	0.0579502	0.0579502	0.0579502	0.0579502	0.0579502	0.00382996	0.0579502	0.0579502	0.00382996	0.0579502	0.0579502	0.0579502	0.0579502	0.0579502	0.0579502	0.0579502	0.0579502	0.0579502	0.0579502	0.0579502	0.0579502	0.0579502	0.0579502	0.0579502	0.0579502	0.0579502	0.0579502	0.0579502	0.0579502	0.0579502
SH188231.07FU_KM246160_reps	Ascomycota	Dothideomycetes	Pleosporales	Pleosporaceae	Edenia	Edenia_gomezpompae	190632	F20	F20_Edenia	0.0849323	0.0849323	0.0849323	0.0849323	0.0849323	0.0849323	0.0849323	0.0849323	0.0849323	0.0849323	0.0849323	0.0849323	0.0849323	0.0849323	0.0849323	0.0849323	0.220806	0.0849323	0.0849323	0.0849323	0.0849323	0.0849323	0.0849323	0.0849323	0.0849323	0.0849323	0.0849323	0.0057675	0.0849323	0.0849323	0.0849323	0.0849323	0.0849323	0.0849323	0.0849323	0.0849323	0.0849323	0.239843	0.0057675	0.0849323
SH188973.07FU_EF529621_reps	Basidiomycota	Agaricomycetes	Russulales	Peniophoraceae	Peniophora	Peniophora_incarnata	3074	F277	F277_Peniophora	0.0673042	0.0673042	0.0673042	0.0673042	0.0673042	0.0673042	0.0673042	0.0923598	0.0454713	0.0673042	0.00448981	0.00448981	0.0673042	0.0673042	0.0673042	0.0673042	0.0673042	0.0673042	0.0673042	0.0673042	0.00448981	0.0673042	0.0673042	0.0673042	0.0673042	0.0673042	0.0673042	0.0673042	0.0673042	0.0673042	0.0673042	0.0673042	0.0673042	0.0673042	0.0673042	0.0682484	0.180994	0.0673042	0.0673042	0.0673042
SH188993.07FU_KM519291_reps	Basidiomycota	Agaricomycetes	Russulales	Peniophoraceae	Peniophora	Peniophora_incarnata	873	F533	F533_Peniophora	0.0273838	0.0277846	0.0273838	0.0273838	0.0273838	0.0273838	0.0273838	0.0273838	0.0273838	0.0273838	0.0273838	0.0273838	0.0273838	0.00175658	0.0273838	0.0273838	0.0273838	0.0273838	0.0273838	0.0273838	0.0273838	0.0273838	0.0793795	0.0273838	0.0273838	0.0273838	0.0273838	0.0273838	0.0269856	0.0273838	0.0273838	0.0273838	0.0273838	0.0273838	0.0273838	0.0273838	0.0273838	0.0273838	0.0273838	0.0273838
SH191159.07FU_DQ249199_refs	Ascomycota	Saccharomycetes	Saccharomycetales	Phaffomycetaceae	Cyberlindnera	Cyberlindnera_jadinii	1290	F435	F435_Cyberlindnera	0.60177	0.60177	0.592664	0.60177	0.60177	0.60177	0.619275	0.904255	0.60177	0.60177	0.60177	0.60177	0.60177	0.60177	0.60177	0.60177	0.60177	0.904255	0.60177	0.60177	0.904255	0.60177	0.60177	0.60177	0.60177	0.619275	0.60177	0.904255	0.60177	0.60177	0.60177	0.60177	0.603562	0.60177	0.60177	0.60177	0.603562	0.60177	0.60087	0.60177
SH191852.07FU_KP135071_reps	Basidiomycota	Agaricomycetes	Polyporales	Meruliaceae	Phanerochaete	Phanerochaete_chrysosporium	1527	F407	F407_Phanerochaete	0.433358	0.469159	0.469159	0.591156	0.433358	0.433358	0.414692	0.0456185	0.433358	0.518876	0.433358	0.591156	0.0456185	0.433358	0.433727	0.433358	0.433358	0.433358	0.591156	0.433358	0.433358	0.433358	0.433358	0.433358	0.0456185	0.433358	0.433358	0.433393	0.437032	0.433358	0.433358	0.433358	0.415235	0.0456185	0.518876	0.0456185	0.518876	0.335494	0.433358	0.0456185
SH192482.07FU_JQ954648_refs	Ascomycota	Sordariomycetes	Diaporthales	Diaporthaceae	Diaporthe	NA	4906	F227	F227_Diaporthe	0.683729	0.683729	0.683729	0.256714	0.683729	0.683729	0.683729	0.683729	0.683729	0.683729	0.683729	0.683729	0.683729	0.257	0.021161	0.683729	0.683729	0.683729	0.683729	0.683729	0.683729	0.683729	0.257	0.683729	0.683729	0.683729	0.683729	0.256714	0.683729	0.683729	0.683729	0.683729	0.683729	0.514389	0.683729	0.683729	0.683729	0.683729	0.683729	0.683729
SH193504.07FU_KF251171_reps	Ascomycota	Dothideomycetes	Pleosporales	Phaeosphaeriaceae	Paraphoma	Paraphoma_fimeti	5249	F215	F215_Paraphoma	0.188928	0.188928	0.188928	0.188928	0.188928	0.0143496	0.188928	0.188541	0.188928	0.133279	0.188928	0.188928	0.188928	0.188928	0.0143496	0.0143496	0.188928	0.188541	0.188928	0.174652	0.0143496	0.188928	0.188928	0.188928	0.188928	0.188928	0.188928	0.188905	0.181766	0.188928	0.188928	0.133279	0.188928	0.188928	0.188928	0.0143496	0.188928	0.188928	0.188928	0.188928
SH194039.07FU_KT959323_reps	Ascomycota	Sordariomycetes	Hypocreales	Cordycipitaceae	Engyodontium	Engyodontium_album	2681	F292	F292_Engyodontium	0.280153	0.280153	0.280153	0.280153	0.280153	0.280153	0.280153	0.270688	0.280153	0.280153	0.280153	0.280153	0.545891	0.280153	0.280153	0.280153	0.280153	0.280153	0.204406	0.280153	0.280153	0.280153	0.280153	0.280153	0.280153	0.280153	0.280153	0.280153	0.277316	0.280153	0.280153	0.280153	0.280153	0.280153	0.280153	0.280153	0.280229	0.280153	0.280153	0.204406
SH194503.07FU_JN246563_refs	Basidiomycota	Microbotryomycetes	Sporidiobolales	Sporidiobolaceae	Rhodosporidiobolus	NA	1279	F436	F436_Rhodosporidiobolus	0.667744	0.66794	0.667744	0.396222	0.667744	0.667744	0.667744	0.667744	0.667744	0.667744	0.665836	0.667744	0.667744	0.667744	0.667744	0.667744	0.660516	0.667744	0.667558	0.667665	0.667744	0.667744	0.667744	0.667744	0.667744	0.667744	0.667744	0.396222	0.667744	0.648031	0.667744	0.667744	0.667744	0.667744	0.667744	0.667744	0.667744	0.667744	0.667744	0.667744
SH198996.07FU_JF740262_refs	Ascomycota	Dothideomycetes	Pleosporales	Cucurbitariaceae	Pyrenochaetopsis	Pyrenochaetopsis_leptospora	73262	F53	F53_Pyrenochaetopsis	0.0127726	0.0127726	0.0127726	0.0127708	0.0127726	0.0129625	0.0127726	0.0127726	0.0127745	0.0127726	0.0127726	0.0127726	0.0127726	0.0127726	0.0127726	0.0127726	0.0127726	0.0127726	0.0127726	0.0127726	0.0127726	0.0127726	0.0127726	0.0127726	0.0127726	0.0127726	0.0127726	0.0127726	0.0381122	0.0125842	0.0127726	0.0127726	0.0127726	0.0127726	0.0127726	0.0127726	0.0127726	0.0127726	0.000807965	0.0127726
SH201629.07FU_KF053581_reps	Ascomycota	Leotiomycetes	NA	NA	NA	NA	2020	F352	F352_o_NA	0.175784	0.175784	0.571361	0.175784	0.287355	0.175784	0.175784	0.175784	0.175784	0.175784	0.175784	0.175784	0.175784	0.175784	0.231213	0.123418	0.175784	0.175784	0.175784	0.175784	0.175784	0.231213	0.175784	0.175784	0.175784	0.175784	0.175784	0.231213	0.175784	0.175784	0.175784	0.175784	0.175784	0.175784	0.175784	0.287355	0.175784	0.175784	0.175784	0.175784
SH201993.07FU_EF568042_refs	Ascomycota	Saccharomycetes	Saccharomycetales	Saccharomycetales_fam_Incertae_sedis	Candida	Candida_tropicalis	611	F620	F620_Candida	0.194305	0.194305	0.194305	0.194305	0.194305	0.194305	0.217954	0.194305	0.194305	0.194305	0.014849	0.193257	0.194305	0.194305	0.194305	0.193846	0.249504	0.194305	0.194305	0.194305	0.194305	0.194305	0.193846	0.194305	0.194305	0.194305	0.137341	0.194305	0.194305	0.194305	0.194305	0.194305	0.194305	0.194305	0.194305	0.194305	0.194305	0.194071	0.194305	0.014849
SH202458.07FU_AF144483_refs	Basidiomycota	Tremellomycetes	Cystofilobasidiales	Mrakiaceae	Mrakia	Mrakia_frigida	59255	F62	F62_Mrakia	0.0939531	0.095233	0.0939531	0.0939531	0.00643925	0.0939531	0.0939531	0.095233	0.095233	0.0939404	0.095233	0.0939531	0.095233	0.0939531	0.0939531	0.095233	0.0939531	0.095233	0.095233	0.095233	0.0939531	0.0939531	0.0939531	0.0939531	0.0939531	0.241026	0.0640695	0.0939531	0.095233	0.0939531	0.0939531	0.0939531	0.0939531	0.0939531	0.0640695	0.0939531	0.0939531	0.095233	0.0939531	0.0640695
SH204071.07FU_LC191360_reps	Basidiomycota	Tremellomycetes	Tremellales	Rhynchogastremataceae	Papiliotrema	Papiliotrema_flavescens	956	F508	F508_Papiliotrema	0.0426608	0.0426608	0.0426608	0.0426608	0.0426608	0.0426608	0.0426608	0.0426608	0.0426608	0.0426608	0.0426608	0.0426608	0.0426608	0.0426608	0.00277738	0.0426608	0.0426608	0.0426608	0.0426608	0.0426608	0.0426608	0.0426608	0.0426608	0.0426608	0.0426608	0.0426608	0.0426608	0.0426608	0.0426608	0.0426608	0.0426608	0.0426608	0.0432754	0.0426608	0.120079	0.0426608	0.0426608	0.0426608	0.0426608	0.0426608
SH204786.07FU_EF505590_reps	Ascomycota	Dothideomycetes	Pleosporales	unidentified	unidentified	unidentified	8318	F174	F174_unidentified	0.0511347	0.0511347	0.0511347	0.00335684	0.0511347	0.0511347	0.0511347	0.0511347	0.0511347	0.0511347	0.0511347	0.0511347	0.0511347	0.0511347	0.0511347	0.0511347	0.0504091	0.0511347	0.0511347	0.0511347	0.0511347	0.0511347	0.0511347	0.0511347	0.0511347	0.0511347	0.0511347	0.0511347	0.0511347	0.0511347	0.0511347	0.0511347	0.0511347	0.051142	0.0511347	0.0511347	0.0511347	0.0511347	0.0511347	0.0511347
SH205049.07FU_AF444668_refs	Basidiomycota	Tremellomycetes	Tremellales	Rhynchogastremataceae	Papiliotrema	Papiliotrema_fuscus	52776	F71	F71_Papiliotrema	0.0149005	0.0149005	0.0149005	0.0149005	0.0149005	0.0149005	0.0149005	0.0149005	0.0149005	0.0149005	0.0149005	0.0863715	0.0149005	0.0149005	0.0442722	0.0149005	0.0149005	0.0149005	0.0149005	0.0149005	0.0149005	0.0149005	0.0149005	0.0149005	0.0149005	0.0149005	0.0149005	0.0149005	0.0149005	0.0149005	0.0149005	0.0149005	0.0146811	0.0149005	0.0149005	0.0149005	0.0149005	0.0149005	0.0149005	0.0149005
SH205050.07FU_AB035045_refs	Basidiomycota	Tremellomycetes	Tremellales	Rhynchogastremataceae	Papiliotrema	Papiliotrema_aurea	15278	F127	F127_Papiliotrema	0.0706525	0.0706525	0.0706525	0.0706525	0.0706525	0.0706525	0.0706525	0.0706525	0.0706525	0.07164	0.0706525	0.0706525	0.0706525	0.0706525	0.0706525	0.0706525	0.0706525	0.0706525	0.0706525	0.0706525	0.0706525	0.0706525	0.0706525	0.19214	0.0706525	0.0706525	0.0706525	0.0706525	0.0706525	0.0706525	0.0706525	0.0706525	0.0706525	0.07164	0.0706525	0.0706525	0.0706525	0.202047	0.0706525	0.0706525
SH205051.07FU_JN811085_reps	Basidiomycota	Tremellomycetes	Tremellales	Rhynchogastremataceae	Papiliotrema	Papiliotrema_laurentii	80145	F51	F51_Papiliotrema	0.222997	0.222997	0.222997	0.222997	0.222997	0.222997	0.222997	0.222997	0.222997	0.222997	0.222997	0.222997	0.222997	0.222997	0.222997	0.222997	0.222997	0.222997	0.222848	0.222997	0.0857421	0.222997	0.222997	0.222997	0.222997	0.00582295	0.222997	0.222997	0.222997	0.224482	0.222997	0.222997	0.222997	0.222997	0.0856833	0.222997	0.222997	0.222997	0.222997	0.0856833
SH205065.07FU_KP131893_reps	Basidiomycota	Tremellomycetes	Tremellales	NA	NA	NA	4317	F241	F241_o_Tremellales	0.0331977	0.0331977	0.0331977	0.0331977	0.0331977	0.0327178	0.0331977	0.0331977	0.0331977	0.0331977	0.0951529	0.0331977	0.0331977	0.176691	0.0332459	0.0331977	0.0331977	0.0331977	0.0331977	0.0331977	0.0331977	0.0331977	0.0331977	0.0331977	0.0331977	0.0331977	0.0331977	0.0331977	0.0331977	0.0331977	0.0331977	0.0331977	0.0331977	0.0327178	0.0331977	0.0327178	0.102629	0.0331977	0.0331977	0.0331977
SH205174.07FU_KP890575_reps	Ascomycota	Dothideomycetes	Pleosporales	Periconiaceae	Periconia	Periconia_byssoides	1143	F463	F463_Periconia	0.0995267	0.0981954	0.0981954	0.0981954	0.0995267	0.0981954	0.0995267	0.0995267	0.0995267	0.250022	0.13311	0.0981954	0.0981954	0.0995267	0.0995267	0.0981954	0.0981954	0.0995267	0.0995267	0.0995267	0.0982086	0.0995267	0.13311	0.0995267	0.0995267	0.0900145	0.0995267	0.0968701	0.0981954	0.0981954	0.0981954	0.0995267	0.0982086	0.0995267	0.0982086	0.0995267	0.0995267	0.0995267	0.13311	0.0981954
SH206008.07FU_KJ494646_refs	Basidiomycota	Wallemiomycetes	Wallemiales	Wallemiaceae	Wallemia	Wallemia_hederae	754	F565	F565_Wallemia	0.585798	0.564395	0.585798	0.481873	0.585798	0.585798	0.585798	0.585843	0.466127	0.564395	0.585798	0.585798	0.585798	0.585798	0.585798	0.585798	0.585798	0.590552	0.585798	0.584815	0.585798	0.585798	0.585798	0.585798	0.585798	0.585798	0.585798	0.585798	0.585798	0.585798	0.585798	0.580561	0.585798	0.585798	0.585798	0.585798	0.315852	0.585798	0.585798	0.58575
SH206475.07FU_GU721466_reps	Ascomycota	Dothideomycetes	Pleosporales	Didymellaceae	NA	NA	28119	F98	F98_f_Didymellaceae	0.117719	0.117719	0.117719	0.117719	0.117719	0.117719	0.117719	0.117719	0.117719	0.117719	0.117719	0.117719	0.117719	0.117719	0.117719	0.117719	0.117719	0.117719	0.290106	0.117719	0.117719	0.117719	0.00827014	0.117719	0.117719	0.117719	0.117719	0.117719	0.117719	0.117719	0.117719	0.117719	0.117719	0.117719	0.117719	0.117719	0.117719	0.117719	0.117719	0.117719
SH206477.07FU_EU479803_reps	Ascomycota	Dothideomycetes	Pleosporales	Didymellaceae	NA	NA	124642	F29	F29_f_Didymellaceae	0.104163	0.00721476	0.104163	0.104163	0.104163	0.00721476	0.104163	0.104163	0.104163	0.104163	0.104163	0.104163	0.104163	0.104163	0.104163	0.104163	0.104163	0.104163	0.104163	0.104163	0.104163	0.104163	0.104163	0.104163	0.104163	0.104163	0.104163	0.104163	0.104163	0.104163	0.104163	0.104163	0.104163	0.104163	0.104163	0.104163	0.104163	0.101984	0.104163	0.104163
SH207245.07FU_GU721291_reps	Ascomycota	Dothideomycetes	Pleosporales	Didymellaceae	NA	NA	89844	F45	F45_f_Didymellaceae	0.0962549	0.0962549	0.0962549	0.0962549	0.0962549	0.0962549	0.0962549	0.0962549	0.0962549	0.0962549	0.0962549	0.245754	0.0962549	0.102853	0.0962549	0.0962549	0.0962549	0.0962549	0.0962549	0.0962549	0.0962549	0.0962549	0.0962549	0.0962549	0.0962549	0.0962549	0.0962549	0.0962549	0.0962549	0.0962549	0.0962549	0.0962549	0.0962549	0.0962549	0.0962549	0.0962549	0.0962549	0.0962549	0.0962549	0.0962549
SH209530.07FU_AF294699_refs	Basidiomycota	Ustilaginomycetes	Ustilaginales	Ustilaginaceae	Moesziomyces	Moesziomyces_aphidis	106771	F36	F36_Moesziomyces	0.000671838	0.0106422	0.0106422	0.0106422	0.0106422	0.0106422	0.0106422	0.0106422	0.0106422	0.0106422	0.0106422	0.0106422	0.0106422	0.0106422	0.0106422	0.0106422	0.0106422	0.0106422	0.0106422	0.0106422	0.0106422	0.0106422	0.0106422	0.0106422	0.0106422	0.0106422	0.0106422	0.0106422	0.0106422	0.0106422	0.0106422	0.0106422	0.0106422	0.0106422	0.0106422	0.0106422	0.0106422	0.0106422	0.0106422	0.0106422
SH210203.07FU_AY214439_refs	Ascomycota	Sordariomycetes	Hypocreales	Hypocreales_fam_Incertae_sedis	Sarocladium	Sarocladium_strictum	55146	F65	F65_Sarocladium	0.11698	0.11698	0.11698	0.11698	0.11795	0.11698	0.11698	0.11698	0.11698	0.290376	0.11698	0.11698	0.11698	0.11698	0.11698	0.11698	0.11698	0.0981258	0.11698	0.11698	0.11698	0.11698	0.11698	0.11698	0.11698	0.11698	0.11698	0.200297	0.11698	0.11698	0.11698	0.11698	0.11698	0.11698	0.0981258	0.11698	0.11698	0.00821184	0.288617	0.11698
SH210214.07FU_HM572293_reps	Ascomycota	Sordariomycetes	Hypocreales	Hypocreales_fam_Incertae_sedis	NA	NA	135120	F28	F28_f_Hypocreales_fam_Incertae_sedis	0.5821	0.290592	0.5821	0.557521	0.5821	0.5821	0.5821	0.496849	0.5821	0.556862	0.5821	0.5821	0.5821	0.569663	0.29089	0.5821	0.275389	0.565537	0.5821	0.5821	0.557021	0.5821	0.5821	0.5821	0.5821	0.5821	0.549752	0.5821	0.290902	0.558926	0.5821	0.290871	0.5821	0.556786	0.5821	0.5821	0.5821	0.5821	0.5821	0.5821
SH211137.07FU_GU721261_reps	Ascomycota	Dothideomycetes	Capnodiales	Cladosporiaceae	Cladosporium	Cladosporium_grevilleae	689443	F6	F6_Cladosporium	0.68405	0.701195	0.701195	0.701195	0.701195	0.701195	0.701195	0.701195	0.701195	0.701195	0.701195	0.701195	0.701195	0.701195	0.701195	0.701195	0.701195	0.701195	0.701195	0.701195	0.701195	0.701195	0.701195	0.701195	0.628138	0.0942087	0.701195	0.701195	0.701195	0.701195	0.701195	0.701195	0.701195	0.701195	0.701195	0.701195	0.701195	0.701195	0.701195	0.62485
SH212824.07FU_AF444417_refs	Basidiomycota	Tremellomycetes	Cystofilobasidiales	Cystofilobasidiaceae	Guehomyces	Guehomyces_pullulans	495531	F10	F10_Guehomyces	0.641283	0.641283	0.641283	0.641283	0.641283	0.641283	0.641283	0.641283	0.641283	0.641283	0.641283	0.641283	0.641283	0.640741	0.641283	0.641283	0.641283	0.641283	0.641283	0.641264	0.641283	0.641283	0.641283	0.641283	0.641283	0.641283	0.641283	0.641283	0.641283	0.641283	0.641283	0.641283	0.641332	0.656958	0.641283	0.641283	0.641283	0.641283	0.641283	0.641283
SH212843.07FU_GU721983_reps	Ascomycota	Dothideomycetes	Capnodiales	Cladosporiaceae	Cladosporium	NA	10106	F160	F160_Cladosporium	0.0171475	0.218228	0.218228	0.218228	0.218228	0.22891	0.218228	0.22891	0.218228	0.218228	0.218228	0.218228	0.218228	0.218228	0.218228	0.22891	0.218228	0.22891	0.22891	0.218228	0.22891	0.218228	0.218228	0.218228	0.22891	0.218228	0.218228	0.218274	0.218228	0.218228	0.218228	0.218228	0.218442	0.22891	0.218228	0.218228	0.22891	0.218228	0.218228	0.0171475
SH214135.07FU_JQ666320_reps	Basidiomycota	Malasseziomycetes	Malasseziales	unidentified	unidentified	unidentified	1145	F461	F461_unidentified	0.403784	0.352564	0.182148	0.182371	0.182427	0.182371	0.182371	0.182371	0.182371	0.182371	0.182371	0.182371	0.182371	0.40482	0.182371	0.182371	0.0137489	0.182371	0.182371	0.405526	0.182371	0.182371	0.182371	0.182371	0.40576	0.182371	0.182371	0.182371	0.182371	0.182371	0.182394	0.182371	0.182371	0.182371	0.182371	0.182371	0.182371	0.182371	0.182371	0.180137
SH214464.07FU_LC095158_reps	Ascomycota	Dothideomycetes	Mytilinidales	Gloniaceae	Cenococcum	NA	859	F539	F539_Cenococcum	0.244693	0.244693	0.28495	0.244693	0.244693	0.244693	0.244693	0.244693	0.244693	0.244693	0.244693	0.244693	0.313244	0.244693	0.244693	0.244693	0.244693	0.244693	0.244693	0.244693	0.244693	0.244693	0.019846	0.244693	0.244693	0.279308	0.244693	0.244693	0.244693	0.019846	0.264852	0.244693	0.244693	0.244693	0.244693	0.244693	0.244693	0.240073	0.019846	0.244693
SH214577.07FU_AF444301_refs	Basidiomycota	Tremellomycetes	Tremellales	Cryptococcaceae	Kwoniella	Kwoniella_heveanensis	539	F654	F654_Kwoniella	0.488515	0.0563276	0.488501	0.488501	0.516951	0.488501	0.489367	0.489367	0.488501	0.489367	0.488688	0.488501	0.488501	0.488501	0.489367	0.487167	0.488501	0.489367	0.489367	0.489367	0.488501	0.488501	0.488501	0.488501	0.489367	0.488501	0.488501	0.488501	0.489367	0.488501	0.489367	0.488501	0.488501	0.488501	0.488501	0.516951	0.488501	0.0563276	0.488501	0.488501
SH215392.07FU_GU721438_reps	Ascomycota	Dothideomycetes	Capnodiales	Cladosporiaceae	Cladosporium	NA	38195	F81	F81_Cladosporium	0.0674214	0.0674214	0.0674214	0.067412	0.0674214	0.0674214	0.0674214	0.067412	0.067412	0.0674214	0.0674214	0.0674214	0.0674214	0.067412	0.0674214	0.067412	0.0664808	0.0674214	0.0674214	0.0674214	0.0674214	0.067412	0.0674214	0.0674214	0.0674214	0.0674214	0.0674214	0.0674214	0.0674214	0.0674214	0.0674214	0.0674214	0.0674214	0.181271	0.0674214	0.067412	0.0674214	0.0674214	0.0674214	0.0674214
SH215493.07FU_KC146356_refs	Ascomycota	Dothideomycetes	Pleosporales	Pleosporaceae	Alternaria	Alternaria_alternata	3802	F251	F251_Alternaria	0.0989114	0.0989114	0.0975775	0.0068138	0.0989114	0.171864	0.0989114	0.0989114	0.0985774	0.0989114	0.0989114	0.0990786	0.0989114	0.0989114	0.21135	0.0989114	0.0989114	0.0989114	0.0989114	0.0989114	0.0989114	0.0989114	0.235456	0.0989114	0.0989114	0.0989114	0.0989114	0.0989114	0.171864	0.0989114	0.171864	0.0989114	0.0989114	0.0989114	0.0989114	0.0989114	0.252397	0.0989114	0.0989114	0.0989114
SH215820.07FU_AM901802_reps	Ascomycota	Dothideomycetes	Pleosporales	Didymellaceae	NA	NA	7016	F191	F191_f_Didymellaceae	0.0511608	0.00335864	0.0511608	0.00335864	0.00335864	0.0511608	0.0511608	0.0511608	0.159353	0.0511608	0.0511608	0.0511608	0.00335864	0.0511608	0.0511608	0.0511608	0.0511608	0.0511608	0.0511608	0.0511608	0.0511653	0.0511608	0.0511608	0.0511608	0.0511608	0.0511608	0.0511608	0.0511608	0.0511608	0.0511608	0.0511608	0.0511608	0.0511608	0.0511608	0.0511608	0.00335864	0.0511608	0.0511608	0.0511608	0.0511608
SH219460.07FU_AF314986_refs	Basidiomycota	Tremellomycetes	Tremellales	Bulleribasidiaceae	Hannaella	Hannaella_oryzae	6957	F194	F194_Hannaella	0.112367	0.112367	0.112367	0.112367	0.112367	0.112367	0.112367	0.112367	0.112367	0.112367	0.112367	0.112367	0.112367	0.112367	0.112367	0.112367	0.112367	0.112367	0.112367	0.112367	0.112367	0.112367	0.112367	0.112367	0.363723	0.112367	0.112367	0.112367	0.236095	0.112367	0.112367	0.112367	0.112367	0.112367	0.112367	0.112367	0.112367	0.112367	0.112367	0.112367
SH219674.07FU_AB587028_refs	Ascomycota	Sordariomycetes	Hypocreales	Nectriaceae	Gibberella	Gibberella_tricincta	660	F597	F597_Gibberella	0.161349	0.161349	0.161349	0.161349	0.161349	0.161349	0.0118816	0.161349	0.161324	0.156292	0.161349	0.161349	0.161349	0.161349	0.161349	0.161349	0.161349	0.161349	0.266723	0.161349	0.370652	0.161349	0.0118816	0.161349	0.161349	0.161349	0.161349	0.161349	0.128388	0.161349	0.161349	0.161349	0.161349	0.161349	0.161349	0.161349	0.161349	0.161349	0.0118816	0.161349
SH220067.07FU_AJ496625_reps	Ascomycota	Dothideomycetes	Pleosporales	Massarinaceae	Stagonospora	Stagonospora_neglecta	497	F679	F679_Stagonospora	0.17477	0.17477	0.17477	0.17477	0.17477	0.17477	0.17477	0.17477	0.17477	0.17477	0.17477	0.17477	0.176936	0.0130635	0.176936	0.17477	0.17477	0.28592	0.176936	0.17477	0.17477	0.17477	0.175852	0.176936	0.17477	0.17477	0.17477	0.0130635	0.17477	0.17477	0.174824	0.17477	0.17477	0.17477	0.17477	0.17477	0.17477	0.17477	0.17477	0.153408
SH220700.07FU_AB586992_refs	Ascomycota	Sordariomycetes	Hypocreales	Nectriaceae	NA	NA	71237	F55	F55_f_Nectriaceae	0.305782	0.305782	0.305782	0.305782	0.0267918	0.305782	0.305782	0.305782	0.305782	0.305782	0.305782	0.30419	0.305782	0.305782	0.305782	0.305782	0.305782	0.305782	0.305782	0.305782	0.305782	0.305782	0.305782	0.305782	0.305782	0.305782	0.305782	0.305782	0.305782	0.305782	0.305782	0.305782	0.305782	0.305782	0.305782	0.305782	0.305782	0.305782	0.305782	0.305782
SH221540.07FU_AF145586_refs	Basidiomycota	Agaricomycetes	Hymenochaetales	Schizoporaceae	Schizopora	Schizopora_ovispora	8147	F178	F178_Schizopora	0.230241	0.230241	0.230241	0.230241	0.2236	0.230241	0.230241	0.230241	0.230249	0.230281	0.2236	0.230241	0.235206	0.230241	0.230241	0.230241	0.230241	0.230241	0.230241	0.227583	0.230241	0.256868	0.230241	0.230241	0.230241	0.230241	0.230241	0.138177	0.230241	0.230241	0.138177	0.240176	0.230241	0.230241	0.230241	0.230204	0.230241	0.230241	0.230241	0.230241
SH221994.07FU_UDB015757_refs	Basidiomycota	Agaricomycetes	Agaricales	Tricholomataceae	Leucopaxillus	Leucopaxillus_giganteus	847	F543	F543_Leucopaxillus	0.255175	0.255175	0.251611	0.255175	0.255175	0.251611	0.255175	0.0209635	0.184451	0.251611	0.255175	0.508147	0.251611	0.25489	0.251611	0.255175	0.255079	0.251611	0.255175	0.251611	0.251611	0.255175	0.255175	0.255175	0.255175	0.251611	0.251611	0.251611	0.251611	0.302455	0.251611	0.251611	0.255175	0.251611	0.251611	0.251611	0.255175	0.251611	0.0209635	0.255175
SH247091.07FU_KJ909777_refs	Ascomycota	Dothideomycetes	Pleosporales	Pleosporaceae	Curvularia	NA	16580	F118	F118_Curvularia	0.177595	0.398075	0.363152	0.398075	0.398075	0.177595	0.177595	0.177595	0.177595	0.398075	0.177595	0.398075	0.398075	0.398075	0.177595	0.398075	0.398075	0.177595	0.398075	0.398075	0.398075	0.398075	0.177595	0.398075	0.177595	0.397821	0.398075	0.177595	0.398075	0.398075	0.177595	0.398075	0.177595	0.398075	0.177595	0.398075	0.177595	0.398075	0.398075	0.177595
SH349799.07FU_KM230398_refs	Ascomycota	Dothideomycetes	Pleosporales	Pleosporaceae	Bipolaris	Bipolaris_zeicola	1524	F408	F408_Bipolaris	0.656502	0.599439	0.656502	0.599439	0.599439	0.599439	0.656502	0.52518	0.60245	0.603049	0.656502	0.603049	0.656502	0.599439	0.599439	0.603886	0.599439	0.599439	0.600259	0.656502	0.599439	0.603049	0.599439	0.603049	0.656502	0.656502	0.603133	0.607741	0.599439	0.656502	0.599439	0.603049	0.656502	0.599439	0.599439	0.603049	0.599439	0.599439	0.603049	0.656502
SH406215.07FU_KF777187_refs	Ascomycota	Dothideomycetes	Capnodiales	Mycosphaerellaceae	Sphaerulina	NA	2452	F304	F304_Sphaerulina	0.356781	0.356781	0.356781	0.356781	0.776124	0.356781	0.356781	0.356781	0.356781	0.356781	0.356781	0.356781	0.356781	0.356781	0.356781	0.356781	0.356781	0.356781	0.356781	0.356781	0.356781	0.356781	0.356781	0.356781	0.033506	0.356781	0.356781	0.356781	0.356781	0.356781	0.356781	0.356781	0.356781	0.356781	0.356781	0.356781	0.356781	0.356781	0.356781	0.356781
SH429908.07FU_KF465761_refs	Ascomycota	Dothideomycetes	Pleosporales	Pleosporaceae	Alternaria	Alternaria_alternata	768873	F5	F5_Alternaria	0.0478199	0.0478199	0.0478199	0.0478199	0.0478199	0.0478199	0.0478199	0.0478199	0.0478199	0.0478199	0.0478199	0.0478199	0.0478199	0.0478199	0.0478199	0.0192403	0.0478199	0.0478199	0.0478199	0.0478199	0.0478199	0.0478201	0.0478199	0.0478199	0.0478199	0.0478199	0.0478199	0.0478199	0.0478199	0.0478199	0.0478199	0.0478199	0.0478199	0.0478199	0.0478199	0.0478199	0.0192403	0.0478199	0.0478199	0.0478199
SH522344.07FU_AB811456_refs	Ascomycota	Dothideomycetes	Pleosporales	Lentitheciaceae	Keissleriella	Keissleriella_quadriseptata	1123	F468	F468_Keissleriella	0.0331574	0.0331574	0.0331622	0.0331574	0.0362236	0.102513	0.0331574	0.0336399	0.0331574	0.0331574	0.0331574	0.176508	0.0331574	0.0331574	0.0331574	0.0331574	0.0331574	0.0331574	0.0331574	0.0331574	0.0331574	0.0331574	0.0331574	0.0331574	0.0331574	0.0331574	0.0331574	0.0331574	0.0331574	0.0331574	0.0331574	0.0331574	0.0331574	0.0331574	0.176508	0.0331574	0.0331574	0.0331574	0.0331574	0.0331574
SH523895.07FU_KT581852_reps	Ascomycota	Dothideomycetes	Pleosporales	Phaeosphaeriaceae	Setophoma	unidentified	181176	F22	F22_Setophoma	0.724916	0.762339	0.786091	0.769365	0.619149	0.786091	0.786091	0.759396	0.786091	0.786091	0.786091	0.786091	0.758629	0.760754	0.786091	0.786091	0.786091	0.760766	0.786091	0.786091	0.769365	0.786091	0.786091	0.786091	0.786091	0.775338	0.786091	0.786091	0.786091	0.786091	0.786091	0.786091	0.786091	0.74794	0.786091	0.786091	0.786091	0.786091	0.786091	0.786091
SH640759.07FU_KX515816_reps	Ascomycota	Sordariomycetes	Hypocreales	Nectriaceae	Fusarium	unidentified	35107	F85	F85_Fusarium	0.472741	0.472741	0.472848	0.472741	0.472741	0.472741	0.646618	0.472741	0.472741	0.477804	0.472741	0.472741	0.472741	0.472741	0.472741	0.472741	0.472741	0.472741	0.477804	0.472741	0.472741	0.472741	0.472741	0.472741	0.472741	0.226466	0.472741	0.472741	0.472741	0.472741	0.472741	0.472741	0.472741	0.472741	0.436012	0.472741	0.472741	0.472741	0.472741	0.472741
SH644295.07FU_KU845989_reps	Ascomycota	Sordariomycetes	Hypocreales	Stachybotryaceae	unidentified	unidentified	122232	F30	F30_unidentified	0.04891	0.04891	0.0482143	0.0482143	0.0482143	0.0482143	0.0482143	0.0482143	0.0482143	0.0482143	0.04891	0.0482143	0.0482143	0.04891	0.0482143	0.0492594	0.0482143	0.0482143	0.04891	0.0482143	0.0482143	0.04891	0.0482143	0.04891	0.04891	0.0482143	0.0482143	0.04891	0.04891	0.0482143	0.0579541	0.04891	0.0482143	0.0482143	0.0482143	0.04891	0.04891	0.048903	0.04891	0.0482143
[truncated: 60 more columns]
