# Supplementary material for: Longitudinal transmission of bacterial and fungal communities from seed to seed in rice
Source: Commun Biol. 2022 Aug 1;5:772. doi: 10.1038/s42003-022-03726-w (PMC9343636; doi:10.1038/s42003-022-03726-w)
Supplement: Supplementary file 8 — Supplementary Data 5 [file 42003_2022_3726_MOESM8_ESM.xlsx]

## Sheet: Content
Supplementary Data 5. List of core bacterial and fungal OTUs in bulk soil, rhizosphere, root, stem, leaf, and seed
Sheet	Content
Bacterial core	List of core bacteria
Fungal core	List of core fungi
Source data_4a	Source data of Fig. 4a
Source data_4b	Source data of Fig. 4b
Source data_4c	Source data of Fig. 4c
Source data_4d	Source data of Fig. 4d

## Sheet: Bacterial core
OTU	Phylum	Class	Order	Family	Genus	Species	total	number	OTU_id	Compartment
KF515264.1.1459	Chloroflexi	Anaerolineae	RBG-13-54-9	uncultured prokaryote	uncultured prokaryote	uncultured prokaryote	62069	B25	B25_uncultured prokaryote	BS
EU360304.1.1433	Proteobacteria	Deltaproteobacteria	MBNT15	uncultured prokaryote	uncultured prokaryote	uncultured prokaryote	35312	B38	B38_uncultured prokaryote	BS
AM071371.1.1214	Proteobacteria	Alphaproteobacteria	Rhizobiales	Xanthobacteraceae	NA	NA	30724	B44	B44_f_Xanthobacteraceae	BS
AY922044.1.1353	Chloroflexi	KD4-96	metagenome	metagenome	metagenome	metagenome	29153	B47	B47_metagenome	BS
AB240304.1.1455	Chloroflexi	Anaerolineae	Anaerolineales	Anaerolineaceae	Anaerolinea	uncultured bacterium	27642	B49	B49_Anaerolinea	BS
HG380582.1.1390	Proteobacteria	Gammaproteobacteria	Betaproteobacteriales	Hydrogenophilaceae	Thiobacillus	NA	27261	B50	B50_Thiobacillus	BS
EF688210.1.1437	Chloroflexi	Anaerolineae	Anaerolineales	Anaerolineaceae	Anaerolinea	uncultured Chloroflexi bacterium	26764	B51	B51_Anaerolinea	BS
JN397739.1.1458	Proteobacteria	Gammaproteobacteria	Betaproteobacteriales	SC-I-84	NA	NA	25858	B53	B53_f_SC-I-84	BS
AB748641.1.1460	Proteobacteria	Gammaproteobacteria	Betaproteobacteriales	Gallionellaceae	Sideroxydans	NA	25698	B55	B55_Sideroxydans	BS
GQ369053.1.1260	Actinobacteria	Actinobacteria	Micrococcales	Intrasporangiaceae	Terrabacter	NA	24752	B59	B59_Terrabacter	BS
AB240366.1.1463	Chloroflexi	Anaerolineae	RBG-13-54-9	NA	NA	NA	23553	B65	B65_o_RBG-13-54-9	BS
DQ404825.1.1518	Proteobacteria	Gammaproteobacteria	Betaproteobacteriales	Nitrosomonadaceae	GOUTA6	uncultured bacterium	22603	B66	B66_GOUTA6	BS
ce9bee021f9a74587a752321394a8aa4	Chloroflexi	Anaerolineae	Anaerolineales	Anaerolineaceae	uncultured	NA	22474	B67	B67_uncultured	BS
KY287412.1.1366	Acidobacteria	Subgroup 6	NA	NA	NA	NA	21897	B69	B69_o_NA	BS
AY571791.1.1424	Acidobacteria	Blastocatellia (Subgroup 4)	Blastocatellales	Blastocatellaceae	NA	NA	20545	B73	B73_f_Blastocatellaceae	BS
AB240345.1.1468	Chloroflexi	Anaerolineae	Anaerolineales	Anaerolineaceae	uncultured	NA	19127	B79	B79_uncultured	BS
HQ330569.1.1357	Bacteroidetes	Bacteroidia	Bacteroidales	Bacteroidetes vadinHA17	uncultured Alkaliflexus sp.	uncultured Alkaliflexus sp.	18003	B88	B88_uncultured Alkaliflexus sp.	BS
DQ404775.1.1508	Acidobacteria	Subgroup 6	NA	NA	NA	NA	17376	B91	B91_o_NA	BS
DQ450808.1.1391	Nitrospirae	4-29-1	uncultured Nitrospirae bacterium	uncultured Nitrospirae bacterium	uncultured Nitrospirae bacterium	uncultured Nitrospirae bacterium	16840	B94	B94_uncultured Nitrospirae bacterium	BS
EU133650.1.1359	Bacteroidetes	Bacteroidia	Chitinophagales	Chitinophagaceae	uncultured	NA	15879	B96	B96_uncultured	BS
DQ137946.1.1220	Chloroflexi	Anaerolineae	Anaerolineales	Anaerolineaceae	uncultured	NA	15782	B97	B97_uncultured	BS
EU134197.1.1315	Chloroflexi	KD4-96	uncultured bacterium	uncultured bacterium	uncultured bacterium	uncultured bacterium	14403	B104	B104_uncultured bacterium	BS
KY287319.1.1489	Nitrospirae	Thermodesulfovibrionia	uncultured	uncultured prokaryote	uncultured prokaryote	uncultured prokaryote	13747	B112	B112_uncultured prokaryote	BS
GQ487973.1.1449	Chloroflexi	Anaerolineae	RBG-13-54-9	NA	NA	NA	13688	B113	B113_o_RBG-13-54-9	BS
KC172206.1.1504	Proteobacteria	Gammaproteobacteria	Xanthomonadales	Xanthomonadaceae	Luteimonas	NA	13289	B114	B114_Luteimonas	BS
JF265850.1.1359	Proteobacteria	Gammaproteobacteria	Gammaproteobacteria Incertae Sedis	Unknown Family	Acidibacter	NA	12903	B119	B119_Acidibacter	BS
HM240922.1.1307	Proteobacteria	Alphaproteobacteria	Sphingomonadales	Sphingomonadaceae	Sphingomonas	NA	12024	B126	B126_Sphingomonas	BS
JF342354.1.1491	Actinobacteria	Actinobacteria	Micrococcales	Intrasporangiaceae	NA	NA	11516	B132	B132_f_Intrasporangiaceae	BS
AB487531.1.1320	Firmicutes	Clostridia	Clostridiales	Heliobacteriaceae	Hydrogenispora	uncultured bacterium	11269	B136	B136_Hydrogenispora	BS
20335f0e25030e9c93382f719f783fb5	Chloroflexi	Anaerolineae	Anaerolineales	Anaerolineaceae	RBG-16-58-14	uncultured bacterium	11111	B139	B139_RBG-16-58-14	BS
JF265777.1.1358	Proteobacteria	Gammaproteobacteria	Betaproteobacteriales	Nitrosomonadaceae	Ellin6067	NA	11063	B142	B142_Ellin6067	BS
FQ659358.1.1356	Bacteroidetes	Bacteroidia	Bacteroidales	Bacteroidetes vadinHA17	uncultured prokaryote	uncultured prokaryote	10867	B146	B146_uncultured prokaryote	BS
AB240231.1.1447	Chloroflexi	OLB14	uncultured bacterium	uncultured bacterium	uncultured bacterium	uncultured bacterium	9949	B158	B158_uncultured bacterium	BS
2590bff8d07ce83977e0ebc8ea970cbb	Chloroflexi	Anaerolineae	Anaerolineales	Anaerolineaceae	uncultured	NA	9641	B163	B163_uncultured	BS
AB486649.1.1358	Gemmatimonadetes	Gemmatimonadetes	Gemmatimonadales	Gemmatimonadaceae	Gemmatimonas	uncultured Gemmatimonas sp.	9398	B167	B167_Gemmatimonas	BS
cf1f5ff850aab861631febabc4afd4d1	Chloroflexi	Anaerolineae	SBR1031	A4b	uncultured bacterium	uncultured bacterium	9297	B168	B168_uncultured bacterium	BS
EF516799.1.1402	Acidobacteria	Acidobacteriia	Solibacterales	Solibacteraceae (Subgroup 3)	Bryobacter	NA	9196	B170	B170_Bryobacter	BS
KC763876.1.1305	Planctomycetes	Phycisphaerae	MSBL9	SG8-4	uncultured planctomycete	uncultured planctomycete	9092	B173	B173_uncultured planctomycete	BS
FJ535524.1.1470	Bacteroidetes	Bacteroidia	Bacteroidales	Bacteroidetes vadinHA17	NA	NA	9090	B174	B174_f_Bacteroidetes vadinHA17	BS
d7cc10e47e71f746b2349783acab45db	Acidobacteria	Subgroup 6	NA	NA	NA	NA	8845	B180	B180_o_NA	BS
AB672158.1.1427	Planctomycetes	Phycisphaerae	Tepidisphaerales	WD2101 soil group	uncultured Planctomycetales bacterium	uncultured Planctomycetales bacterium	8720	B181	B181_uncultured Planctomycetales bacterium	BS
53fc2a69f5e84eb72038c41e81a87ba9	Chloroflexi	Anaerolineae	Anaerolineales	Anaerolineaceae	NA	NA	8621	B184	B184_f_Anaerolineaceae	BS
JN417532.1.1488	Chloroflexi	Anaerolineae	SJA-15	uncultured soil bacterium	uncultured soil bacterium	uncultured soil bacterium	8226	B195	B195_uncultured soil bacterium	BS
HM263422.1.1345	Actinobacteria	Actinobacteria	Propionibacteriales	Nocardioidaceae	NA	NA	7988	B199	B199_f_Nocardioidaceae	BS
b530c0087a7365dc574dbde3e0a46093	Proteobacteria	Deltaproteobacteria	Syntrophobacterales	Syntrophobacteraceae	Syntrophobacter	NA	7919	B204	B204_Syntrophobacter	BS
KC424712.1.1516	Bacteroidetes	Bacteroidia	Bacteroidales	Bacteroidetes vadinHA17	uncultured prokaryote	uncultured prokaryote	7870	B205	B205_uncultured prokaryote	BS
AY118151.1.1480	Bacteroidetes	Ignavibacteria	SJA-28	uncultured bacterium	uncultured bacterium	uncultured bacterium	7752	B206	B206_uncultured bacterium	BS
0b8df7c0e945d673b398f604ad23a812	Chloroflexi	Anaerolineae	SBR1031	NA	NA	NA	7602	B211	B211_o_SBR1031	BS
6fc4f33e8a9020fe2e6d186648237241	Chloroflexi	Anaerolineae	Anaerolineales	Anaerolineaceae	RBG-16-58-14	uncultured bacterium	7381	B218	B218_RBG-16-58-14	BS
JX221950.1.1393	Nitrospirae	Thermodesulfovibrionia	uncultured	uncultured Sphingobacteriales bacterium	uncultured Sphingobacteriales bacterium	uncultured Sphingobacteriales bacterium	7260	B223	B223_uncultured Sphingobacteriales bacterium	BS
AB240347.1.1464	Chloroflexi	Anaerolineae	SBR1031	uncultured bacterium	uncultured bacterium	uncultured bacterium	7210	B225	B225_uncultured bacterium	BS
8c08fe703e5f1c6fdcced9efb61f81a8	Chloroflexi	Anaerolineae	SBR1031	NA	NA	NA	6958	B236	B236_o_SBR1031	BS
EF019967.1.1344	Actinobacteria	Acidimicrobiia	Microtrichales	uncultured	uncultured Iamiaceae bacterium	uncultured Iamiaceae bacterium	6926	B238	B238_uncultured Iamiaceae bacterium	BS
64df78b65e153723fd725ecf7e7d0bd5	Chloroflexi	Anaerolineae	Anaerolineales	Anaerolineaceae	uncultured	NA	6743	B247	B247_uncultured	BS
5ba6d8e55c41d292109656d6c1878903	Chloroflexi	Anaerolineae	RBG-13-54-9	NA	NA	NA	6619	B250	B250_o_RBG-13-54-9	BS
be64780b9729ffb4d48b3296cf94777d	Chloroflexi	Anaerolineae	uncultured Bellilinea sp.	uncultured Bellilinea sp.	uncultured Bellilinea sp.	uncultured Bellilinea sp.	6601	B251	B251_uncultured Bellilinea sp.	BS
EU134810.1.1342	Gemmatimonadetes	Gemmatimonadetes	Gemmatimonadales	Gemmatimonadaceae	uncultured	uncultured proteobacterium	6588	B253	B253_uncultured	BS
AY425764.1.1406	Proteobacteria	Alphaproteobacteria	Reyranellales	Reyranellaceae	Reyranella	NA	6553	B255	B255_Reyranella	BS
AJ863370.1.1411	Proteobacteria	Alphaproteobacteria	Sphingomonadales	Sphingomonadaceae	Porphyrobacter	NA	6048	B274	B274_Porphyrobacter	BS
JX505138.1.1478	Acidobacteria	Holophagae	Subgroup 7	uncultured Thermaerobacter sp.	uncultured Thermaerobacter sp.	uncultured Thermaerobacter sp.	5833	B283	B283_uncultured Thermaerobacter sp.	BS
02868a63323a2ac21f3a05d243f7f938	Chloroflexi	Anaerolineae	Anaerolineales	Anaerolineaceae	uncultured	uncultured Chloroflexi bacterium	5660	B291	B291_uncultured	BS
AB240352.1.1493	Bacteroidetes	Ignavibacteria	Ignavibacteriales	Ignavibacteriaceae	Ignavibacterium	uncultured bacterium	5434	B304	B304_Ignavibacterium	BS
AM935671.1.1324	Chloroflexi	Anaerolineae	SBR1031	anaerobic bacterium MO-CFX2	anaerobic bacterium MO-CFX2	anaerobic bacterium MO-CFX2	5119	B319	B319_anaerobic bacterium MO-CFX2	BS
HQ597109.1.1515	Acidobacteria	Blastocatellia (Subgroup 4)	Pyrinomonadales	Pyrinomonadaceae	RB41	NA	5077	B322	B322_RB41	BS
f45f66cf5b38931562c048dbdf9fc1aa	Chloroflexi	Anaerolineae	Anaerolineales	Anaerolineaceae	uncultured	uncultured Chloroflexi bacterium	4709	B341	B341_uncultured	BS
EF018446.1.1369	Gemmatimonadetes	Gemmatimonadetes	Gemmatimonadales	Gemmatimonadaceae	uncultured	uncultured Gemmatimonadetes bacterium	4619	B346	B346_uncultured	BS
KC290424.1.1571	Bacteroidetes	Ignavibacteria	Kryptoniales	BSV26	uncultured soil bacterium	uncultured soil bacterium	4585	B348	B348_uncultured soil bacterium	BS
AB426203.1.1437	Proteobacteria	Deltaproteobacteria	Syntrophobacterales	Syntrophaceae	Desulfobacca	NA	4488	B355	B355_Desulfobacca	BS
90721c5cb0dfb3c378720ecc80392746	Chloroflexi	Anaerolineae	SBR1031	NA	NA	NA	4398	B360	B360_o_SBR1031	BS
HM438148.1.1509	Acidobacteria	Subgroup 6	uncultured bacterium 126	uncultured bacterium 126	uncultured bacterium 126	uncultured bacterium 126	4367	B361	B361_uncultured bacterium 126	BS
AM697057.1.1431	Chloroflexi	Chloroflexia	Chloroflexales	Roseiflexaceae	uncultured	uncultured Chloroflexaceae bacterium	4339	B363	B363_uncultured	BS
GQ056820.1.1330	Actinobacteria	Actinobacteria	Corynebacteriales	Mycobacteriaceae	Mycobacterium	NA	4075	B388	B388_Mycobacterium	BS
AB240314.1.1514	Proteobacteria	Deltaproteobacteria	RCP2-54	NA	NA	NA	3964	B396	B396_o_RCP2-54	BS
FQ659511.1.1352	Bacteroidetes	Bacteroidia	Bacteroidales	SB-5	uncultured soil bacterium	uncultured soil bacterium	3866	B402	B402_uncultured soil bacterium	BS
AM162484.1.1488	Bacteroidetes	Bacteroidia	Sphingobacteriales	Lentimicrobiaceae	NA	NA	3828	B404	B404_f_Lentimicrobiaceae	BS
KY445656.1.1497	Actinobacteria	Actinobacteria	Micrococcales	Micrococcaceae	NA	NA	3675	B413	B413_f_Micrococcaceae	BS
AB672167.1.1478	Acidobacteria	Holophagae	Subgroup 7	uncultured Desulfovirga sp.	uncultured Desulfovirga sp.	uncultured Desulfovirga sp.	3673	B414	B414_uncultured Desulfovirga sp.	BS
AB426209.1.1394	Acidobacteria	Aminicenantia	Aminicenantales	uncultured prokaryote	uncultured prokaryote	uncultured prokaryote	3671	B415	B415_uncultured prokaryote	BS
AB630555.1.1425	Chloroflexi	Anaerolineae	Anaerolineales	Anaerolineaceae	Anaerolinea	uncultured Anaerolineaceae bacterium	3441	B440	B440_Anaerolinea	BS
KY190504.1.1432	Armatimonadetes	Fimbriimonadia	Fimbriimonadales	Fimbriimonadaceae	NA	NA	3436	B444	B444_f_Fimbriimonadaceae	BS
EU677401.1.1355	Chloroflexi	Chloroflexia	Chloroflexales	Roseiflexaceae	uncultured	uncultured bacterium	3326	B454	B454_uncultured	BS
a3163285ec5c501c1be0fc9b09825d93	Bacteroidetes	Bacteroidia	Bacteroidales	Bacteroidetes vadinHA17	NA	NA	3310	B456	B456_f_Bacteroidetes vadinHA17	BS
AM935626.1.1356	Proteobacteria	Gammaproteobacteria	Steroidobacterales	Steroidobacteraceae	uncultured	NA	3302	B459	B459_uncultured	BS
041fc97e4c15d77d7f3c7f8f870bb52f	Armatimonadetes	Chthonomonadetes	Chthonomonadales	NA	NA	NA	3229	B470	B470_o_Chthonomonadales	BS
4571d62dd86d35b90d5aa09b3131eb8f	Chloroflexi	Anaerolineae	SBR1031	NA	NA	NA	2939	B509	B509_o_SBR1031	BS
82bf7940a1ff1517e69c214bac906ffd	Chloroflexi	Anaerolineae	RBG-13-54-9	uncultured eubacterium WCHB1-50	uncultured eubacterium WCHB1-50	uncultured eubacterium WCHB1-50	2598	B563	B563_uncultured eubacterium WCHB1-50	BS
HQ330534.1.1369	Acidobacteria	Subgroup 21	uncultured soil bacterium	uncultured soil bacterium	uncultured soil bacterium	uncultured soil bacterium	2456	B598	B598_uncultured soil bacterium	BS
FJ004751.1.1321	Acidobacteria	Acidobacteriia	Solibacterales	Solibacteraceae (Subgroup 3)	Bryobacter	NA	2417	B604	B604_Bryobacter	BS
HQ119622.1.1485	Armatimonadetes	Chthonomonadetes	Chthonomonadales	Chthonomonadaceae	Chthonomonas	uncultured bacterium	2097	B668	B668_Chthonomonas	BS
JX505306.1.1444	Planctomycetes	Planctomycetacia	Pirellulales	Pirellulaceae	Pirellula	uncultured Pirellula sp.	2003	B694	B694_Pirellula	BS
FJ592643.1.1378	Bacteroidetes	Bacteroidia	Chitinophagales	Saprospiraceae	uncultured	uncultured Haliscomenobacter sp.	1970	B703	B703_uncultured	BS
bbef88469958d5b31e8ca3a119d4f413	Chloroflexi	Anaerolineae	SBR1031	uncultured bacterium	uncultured bacterium	uncultured bacterium	1959	B707	B707_uncultured bacterium	BS
KC683035.1.1496	Chloroflexi	Anaerolineae	Caldilineales	Caldilineaceae	uncultured	metagenome	1935	B713	B713_uncultured	BS
LC124574.1.1445	Bacteroidetes	Bacteroidia	Bacteroidales	Prolixibacteraceae	BSV13	NA	1788	B759	B759_BSV13	BS
AJ534629.1.1291	Proteobacteria	Deltaproteobacteria	Myxococcales	Haliangiaceae	Haliangium	NA	689	B1516	B1516_Haliangium	BS
KF515264.1.1459	Chloroflexi	Anaerolineae	RBG-13-54-9	uncultured prokaryote	uncultured prokaryote	uncultured prokaryote	62069	B25	B25_uncultured prokaryote	RS
EU360304.1.1433	Proteobacteria	Deltaproteobacteria	MBNT15	uncultured prokaryote	uncultured prokaryote	uncultured prokaryote	35312	B38	B38_uncultured prokaryote	RS
AM071371.1.1214	Proteobacteria	Alphaproteobacteria	Rhizobiales	Xanthobacteraceae	NA	NA	30724	B44	B44_f_Xanthobacteraceae	RS
AY922044.1.1353	Chloroflexi	KD4-96	metagenome	metagenome	metagenome	metagenome	29153	B47	B47_metagenome	RS
AB240304.1.1455	Chloroflexi	Anaerolineae	Anaerolineales	Anaerolineaceae	Anaerolinea	uncultured bacterium	27642	B49	B49_Anaerolinea	RS
HG380582.1.1390	Proteobacteria	Gammaproteobacteria	Betaproteobacteriales	Hydrogenophilaceae	Thiobacillus	NA	27261	B50	B50_Thiobacillus	RS
JN397739.1.1458	Proteobacteria	Gammaproteobacteria	Betaproteobacteriales	SC-I-84	NA	NA	25858	B53	B53_f_SC-I-84	RS
AB748641.1.1460	Proteobacteria	Gammaproteobacteria	Betaproteobacteriales	Gallionellaceae	Sideroxydans	NA	25698	B55	B55_Sideroxydans	RS
GQ369053.1.1260	Actinobacteria	Actinobacteria	Micrococcales	Intrasporangiaceae	Terrabacter	NA	24752	B59	B59_Terrabacter	RS
DQ837227.1.1374	Proteobacteria	Alphaproteobacteria	Rhizobiales	Beijerinckiaceae	Methylocystis	NA	23572	B63	B63_Methylocystis	RS
AB240366.1.1463	Chloroflexi	Anaerolineae	RBG-13-54-9	NA	NA	NA	23553	B65	B65_o_RBG-13-54-9	RS
DQ404825.1.1518	Proteobacteria	Gammaproteobacteria	Betaproteobacteriales	Nitrosomonadaceae	GOUTA6	uncultured bacterium	22603	B66	B66_GOUTA6	RS
ce9bee021f9a74587a752321394a8aa4	Chloroflexi	Anaerolineae	Anaerolineales	Anaerolineaceae	uncultured	NA	22474	B67	B67_uncultured	RS
KY287412.1.1366	Acidobacteria	Subgroup 6	NA	NA	NA	NA	21897	B69	B69_o_NA	RS
AY571791.1.1424	Acidobacteria	Blastocatellia (Subgroup 4)	Blastocatellales	Blastocatellaceae	NA	NA	20545	B73	B73_f_Blastocatellaceae	RS
AB240345.1.1468	Chloroflexi	Anaerolineae	Anaerolineales	Anaerolineaceae	uncultured	NA	19127	B79	B79_uncultured	RS
DQ450808.1.1391	Nitrospirae	4-29-1	uncultured Nitrospirae bacterium	uncultured Nitrospirae bacterium	uncultured Nitrospirae bacterium	uncultured Nitrospirae bacterium	16840	B94	B94_uncultured Nitrospirae bacterium	RS
EU133650.1.1359	Bacteroidetes	Bacteroidia	Chitinophagales	Chitinophagaceae	uncultured	NA	15879	B96	B96_uncultured	RS
DQ137946.1.1220	Chloroflexi	Anaerolineae	Anaerolineales	Anaerolineaceae	uncultured	NA	15782	B97	B97_uncultured	RS
EU134197.1.1315	Chloroflexi	KD4-96	uncultured bacterium	uncultured bacterium	uncultured bacterium	uncultured bacterium	14403	B104	B104_uncultured bacterium	RS
CU922866.1.1374	Acidobacteria	Subgroup 6	NA	NA	NA	NA	13843	B107	B107_o_NA	RS
KY287319.1.1489	Nitrospirae	Thermodesulfovibrionia	uncultured	uncultured prokaryote	uncultured prokaryote	uncultured prokaryote	13747	B112	B112_uncultured prokaryote	RS
GQ487973.1.1449	Chloroflexi	Anaerolineae	RBG-13-54-9	NA	NA	NA	13688	B113	B113_o_RBG-13-54-9	RS
KC172206.1.1504	Proteobacteria	Gammaproteobacteria	Xanthomonadales	Xanthomonadaceae	Luteimonas	NA	13289	B114	B114_Luteimonas	RS
HQ844554.1.1431	Chloroflexi	KD4-96	NA	NA	NA	NA	12972	B117	B117_o_NA	RS
JF265850.1.1359	Proteobacteria	Gammaproteobacteria	Gammaproteobacteria Incertae Sedis	Unknown Family	Acidibacter	NA	12903	B119	B119_Acidibacter	RS
EF516883.1.1412	Chloroflexi	KD4-96	uncultured Anaerolineaceae bacterium	uncultured Anaerolineaceae bacterium	uncultured Anaerolineaceae bacterium	uncultured Anaerolineaceae bacterium	12845	B120	B120_uncultured Anaerolineaceae bacterium	RS
EF516588.1.1452	Proteobacteria	Gammaproteobacteria	Betaproteobacteriales	Nitrosomonadaceae	Ellin6067	NA	12329	B124	B124_Ellin6067	RS
HM240922.1.1307	Proteobacteria	Alphaproteobacteria	Sphingomonadales	Sphingomonadaceae	Sphingomonas	NA	12024	B126	B126_Sphingomonas	RS
KX589520.1.1506	Proteobacteria	Gammaproteobacteria	Betaproteobacteriales	Hydrogenophilaceae	Thiobacillus	NA	11733	B128	B128_Thiobacillus	RS
JF429000.1.1537	Proteobacteria	Gammaproteobacteria	Xanthomonadales	Rhodanobacteraceae	Rhodanobacter	uncultured Xanthomonadaceae bacterium	11572	B131	B131_Rhodanobacter	RS
EU132200.1.1364	Acidobacteria	Holophagae	Subgroup 7	uncultured Desulfuromonadales bacterium	uncultured Desulfuromonadales bacterium	uncultured Desulfuromonadales bacterium	11503	B133	B133_uncultured Desulfuromonadales bacterium	RS
AB487531.1.1320	Firmicutes	Clostridia	Clostridiales	Heliobacteriaceae	Hydrogenispora	uncultured bacterium	11269	B136	B136_Hydrogenispora	RS
20335f0e25030e9c93382f719f783fb5	Chloroflexi	Anaerolineae	Anaerolineales	Anaerolineaceae	RBG-16-58-14	uncultured bacterium	11111	B139	B139_RBG-16-58-14	RS
JF265777.1.1358	Proteobacteria	Gammaproteobacteria	Betaproteobacteriales	Nitrosomonadaceae	Ellin6067	NA	11063	B142	B142_Ellin6067	RS
FQ659358.1.1356	Bacteroidetes	Bacteroidia	Bacteroidales	Bacteroidetes vadinHA17	uncultured prokaryote	uncultured prokaryote	10867	B146	B146_uncultured prokaryote	RS
DQ836757.1.1415	Proteobacteria	Gammaproteobacteria	Betaproteobacteriales	Hydrogenophilaceae	Thiobacillus	NA	10752	B148	B148_Thiobacillus	RS
JF775628.1.1474	Chloroflexi	Anaerolineae	Anaerolineales	Anaerolineaceae	RBG-16-58-14	uncultured bacterium	10319	B150	B150_RBG-16-58-14	RS
AJ518770.1.1242	Proteobacteria	Alphaproteobacteria	Rhizobiales	Xanthobacteraceae	Pseudolabrys	NA	10311	B151	B151_Pseudolabrys	RS
KX946191.1.1496	Actinobacteria	Actinobacteria	Micrococcales	Micrococcaceae	NA	NA	10231	B154	B154_f_Micrococcaceae	RS
FM866275.1.1450	Bacteroidetes	Bacteroidia	Chitinophagales	Chitinophagaceae	Flavisolibacter	NA	10189	B155	B155_Flavisolibacter	RS
AB240231.1.1447	Chloroflexi	OLB14	uncultured bacterium	uncultured bacterium	uncultured bacterium	uncultured bacterium	9949	B158	B158_uncultured bacterium	RS
2590bff8d07ce83977e0ebc8ea970cbb	Chloroflexi	Anaerolineae	Anaerolineales	Anaerolineaceae	uncultured	NA	9641	B163	B163_uncultured	RS
AB486649.1.1358	Gemmatimonadetes	Gemmatimonadetes	Gemmatimonadales	Gemmatimonadaceae	Gemmatimonas	uncultured Gemmatimonas sp.	9398	B167	B167_Gemmatimonas	RS
cf1f5ff850aab861631febabc4afd4d1	Chloroflexi	Anaerolineae	SBR1031	A4b	uncultured bacterium	uncultured bacterium	9297	B168	B168_uncultured bacterium	RS
EF516799.1.1402	Acidobacteria	Acidobacteriia	Solibacterales	Solibacteraceae (Subgroup 3)	Bryobacter	NA	9196	B170	B170_Bryobacter	RS
KC763876.1.1305	Planctomycetes	Phycisphaerae	MSBL9	SG8-4	uncultured planctomycete	uncultured planctomycete	9092	B173	B173_uncultured planctomycete	RS
FJ535524.1.1470	Bacteroidetes	Bacteroidia	Bacteroidales	Bacteroidetes vadinHA17	NA	NA	9090	B174	B174_f_Bacteroidetes vadinHA17	RS
AB672158.1.1427	Planctomycetes	Phycisphaerae	Tepidisphaerales	WD2101 soil group	uncultured Planctomycetales bacterium	uncultured Planctomycetales bacterium	8720	B181	B181_uncultured Planctomycetales bacterium	RS
KP717958.1.1215	Actinobacteria	Actinobacteria	Micrococcales	Micrococcaceae	NA	NA	8717	B182	B182_f_Micrococcaceae	RS
KC820874.1.1210	Acidobacteria	Subgroup 6	NA	NA	NA	NA	8483	B190	B190_o_NA	RS
AB672236.1.1436	Actinobacteria	Coriobacteriia	OPB41	NA	NA	NA	8253	B194	B194_o_OPB41	RS
HM263422.1.1345	Actinobacteria	Actinobacteria	Propionibacteriales	Nocardioidaceae	NA	NA	7988	B199	B199_f_Nocardioidaceae	RS
AY118151.1.1480	Bacteroidetes	Ignavibacteria	SJA-28	uncultured bacterium	uncultured bacterium	uncultured bacterium	7752	B206	B206_uncultured bacterium	RS
0b8df7c0e945d673b398f604ad23a812	Chloroflexi	Anaerolineae	SBR1031	NA	NA	NA	7602	B211	B211_o_SBR1031	RS
AB806459.1.1413	Proteobacteria	Alphaproteobacteria	Rhizobiales	Methyloligellaceae	uncultured	NA	7409	B216	B216_uncultured	RS
6fc4f33e8a9020fe2e6d186648237241	Chloroflexi	Anaerolineae	Anaerolineales	Anaerolineaceae	RBG-16-58-14	uncultured bacterium	7381	B218	B218_RBG-16-58-14	RS
JX221950.1.1393	Nitrospirae	Thermodesulfovibrionia	uncultured	uncultured Sphingobacteriales bacterium	uncultured Sphingobacteriales bacterium	uncultured Sphingobacteriales bacterium	7260	B223	B223_uncultured Sphingobacteriales bacterium	RS
AB240347.1.1464	Chloroflexi	Anaerolineae	SBR1031	uncultured bacterium	uncultured bacterium	uncultured bacterium	7210	B225	B225_uncultured bacterium	RS
8c08fe703e5f1c6fdcced9efb61f81a8	Chloroflexi	Anaerolineae	SBR1031	NA	NA	NA	6958	B236	B236_o_SBR1031	RS
KF494798.1.1496	Actinobacteria	Actinobacteria	Micrococcales	Micrococcaceae	NA	NA	6946	B237	B237_f_Micrococcaceae	RS
EF019967.1.1344	Actinobacteria	Acidimicrobiia	Microtrichales	uncultured	uncultured Iamiaceae bacterium	uncultured Iamiaceae bacterium	6926	B238	B238_uncultured Iamiaceae bacterium	RS
HE818674.1.1466	Proteobacteria	Alphaproteobacteria	Rhizobiales	Xanthobacteraceae	NA	NA	6764	B245	B245_f_Xanthobacteraceae	RS
64df78b65e153723fd725ecf7e7d0bd5	Chloroflexi	Anaerolineae	Anaerolineales	Anaerolineaceae	uncultured	NA	6743	B247	B247_uncultured	RS
FJ936918.1.1496	Proteobacteria	Gammaproteobacteria	Betaproteobacteriales	NA	NA	NA	6706	B248	B248_o_Betaproteobacteriales	RS
FM213010.1.1498	Proteobacteria	Gammaproteobacteria	Betaproteobacteriales	Hydrogenophilaceae	Thiobacillus	NA	6640	B249	B249_Thiobacillus	RS
5ba6d8e55c41d292109656d6c1878903	Chloroflexi	Anaerolineae	RBG-13-54-9	NA	NA	NA	6619	B250	B250_o_RBG-13-54-9	RS
be64780b9729ffb4d48b3296cf94777d	Chloroflexi	Anaerolineae	uncultured Bellilinea sp.	uncultured Bellilinea sp.	uncultured Bellilinea sp.	uncultured Bellilinea sp.	6601	B251	B251_uncultured Bellilinea sp.	RS
EU134810.1.1342	Gemmatimonadetes	Gemmatimonadetes	Gemmatimonadales	Gemmatimonadaceae	uncultured	uncultured proteobacterium	6588	B253	B253_uncultured	RS
AY425764.1.1406	Proteobacteria	Alphaproteobacteria	Reyranellales	Reyranellaceae	Reyranella	NA	6553	B255	B255_Reyranella	RS
FJ592892.1.1367	Chloroflexi	Anaerolineae	Anaerolineales	Anaerolineaceae	uncultured	NA	6452	B259	B259_uncultured	RS
JQ919723.1.1348	Chloroflexi	Anaerolineae	Anaerolineales	Anaerolineaceae	uncultured	NA	6185	B268	B268_uncultured	RS
AJ863370.1.1411	Proteobacteria	Alphaproteobacteria	Sphingomonadales	Sphingomonadaceae	Porphyrobacter	NA	6048	B274	B274_Porphyrobacter	RS
JX505138.1.1478	Acidobacteria	Holophagae	Subgroup 7	uncultured Thermaerobacter sp.	uncultured Thermaerobacter sp.	uncultured Thermaerobacter sp.	5833	B283	B283_uncultured Thermaerobacter sp.	RS
AB252886.1.1502	Proteobacteria	Gammaproteobacteria	Steroidobacterales	Steroidobacteraceae	uncultured	uncultured gamma proteobacterium	5646	B292	B292_uncultured	RS
AB240352.1.1493	Bacteroidetes	Ignavibacteria	Ignavibacteriales	Ignavibacteriaceae	Ignavibacterium	uncultured bacterium	5434	B304	B304_Ignavibacterium	RS
KM200731.1.1519	Acidobacteria	Holophagae	Subgroup 7	uncultured Thermaerobacter sp.	uncultured Thermaerobacter sp.	uncultured Thermaerobacter sp.	5206	B316	B316_uncultured Thermaerobacter sp.	RS
AM935671.1.1324	Chloroflexi	Anaerolineae	SBR1031	anaerobic bacterium MO-CFX2	anaerobic bacterium MO-CFX2	anaerobic bacterium MO-CFX2	5119	B319	B319_anaerobic bacterium MO-CFX2	RS
HQ597109.1.1515	Acidobacteria	Blastocatellia (Subgroup 4)	Pyrinomonadales	Pyrinomonadaceae	RB41	NA	5077	B322	B322_RB41	RS
d1458bf41e80c921e6241fbaf26ee961	Chloroflexi	Anaerolineae	Anaerolineales	Anaerolineaceae	Anaerolinea	NA	4742	B336	B336_Anaerolinea	RS
KY190585.1.1447	Gemmatimonadetes	Gemmatimonadetes	Gemmatimonadales	Gemmatimonadaceae	Gemmatimonas	metagenome	4714	B340	B340_Gemmatimonas	RS
f45f66cf5b38931562c048dbdf9fc1aa	Chloroflexi	Anaerolineae	Anaerolineales	Anaerolineaceae	uncultured	uncultured Chloroflexi bacterium	4709	B341	B341_uncultured	RS
EF018446.1.1369	Gemmatimonadetes	Gemmatimonadetes	Gemmatimonadales	Gemmatimonadaceae	uncultured	uncultured Gemmatimonadetes bacterium	4619	B346	B346_uncultured	RS
KX753105.1.1454	Chloroflexi	Gitt-GS-136	NA	NA	NA	NA	4532	B352	B352_o_NA	RS
AM697057.1.1431	Chloroflexi	Chloroflexia	Chloroflexales	Roseiflexaceae	uncultured	uncultured Chloroflexaceae bacterium	4339	B363	B363_uncultured	RS
GQ056820.1.1330	Actinobacteria	Actinobacteria	Corynebacteriales	Mycobacteriaceae	Mycobacterium	NA	4075	B388	B388_Mycobacterium	RS
AB240314.1.1514	Proteobacteria	Deltaproteobacteria	RCP2-54	NA	NA	NA	3964	B396	B396_o_RCP2-54	RS
KX504792.1.1532	Rokubacteria	NC10	Methylomirabilales	Methylomirabilaceae	Sh765B-TzT-35	NA	3871	B401	B401_Sh765B-TzT-35	RS
AB672167.1.1478	Acidobacteria	Holophagae	Subgroup 7	uncultured Desulfovirga sp.	uncultured Desulfovirga sp.	uncultured Desulfovirga sp.	3673	B414	B414_uncultured Desulfovirga sp.	RS
b882926dd3671d9dd6327ecaefc6bbad	Chloroflexi	Anaerolineae	Anaerolineales	Anaerolineaceae	Leptolinea	NA	3530	B431	B431_Leptolinea	RS
AB630555.1.1425	Chloroflexi	Anaerolineae	Anaerolineales	Anaerolineaceae	Anaerolinea	uncultured Anaerolineaceae bacterium	3441	B440	B440_Anaerolinea	RS
MELV01000092.30793.32327	Actinobacteria	MB-A2-108	Actinobacteria bacterium RBG_19FT_COMBO_70_19	Actinobacteria bacterium RBG_19FT_COMBO_70_19	Actinobacteria bacterium RBG_19FT_COMBO_70_19	Actinobacteria bacterium RBG_19FT_COMBO_70_19	3439	B441	B441_Actinobacteria bacterium RBG_19FT_COMBO_70_19	RS
KY190504.1.1432	Armatimonadetes	Fimbriimonadia	Fimbriimonadales	Fimbriimonadaceae	NA	NA	3436	B444	B444_f_Fimbriimonadaceae	RS
AZUN01000001.2395004.2396518	Proteobacteria	Gammaproteobacteria	Methylococcales	Methylomonaceae	Methylomicrobium	uncultured gamma proteobacterium	3409	B445	B445_Methylomicrobium	RS
EU677401.1.1355	Chloroflexi	Chloroflexia	Chloroflexales	Roseiflexaceae	uncultured	uncultured bacterium	3326	B454	B454_uncultured	RS
a3163285ec5c501c1be0fc9b09825d93	Bacteroidetes	Bacteroidia	Bacteroidales	Bacteroidetes vadinHA17	NA	NA	3310	B456	B456_f_Bacteroidetes vadinHA17	RS
041fc97e4c15d77d7f3c7f8f870bb52f	Armatimonadetes	Chthonomonadetes	Chthonomonadales	NA	NA	NA	3229	B470	B470_o_Chthonomonadales	RS
AB240244.1.1465	Chloroflexi	Anaerolineae	RBG-13-54-9	uncultured eubacterium WCHB1-50	uncultured eubacterium WCHB1-50	uncultured eubacterium WCHB1-50	2952	B506	B506_uncultured eubacterium WCHB1-50	RS
4571d62dd86d35b90d5aa09b3131eb8f	Chloroflexi	Anaerolineae	SBR1031	NA	NA	NA	2939	B509	B509_o_SBR1031	RS
94fe2f013b56556343bf3d3149063091	Chloroflexi	Anaerolineae	RBG-13-54-9	NA	NA	NA	2840	B530	B530_o_RBG-13-54-9	RS
JF266532.1.1357	Proteobacteria	Gammaproteobacteria	Betaproteobacteriales	SC-I-84	NA	NA	2764	B538	B538_f_SC-I-84	RS
HG380587.1.1401	Proteobacteria	Gammaproteobacteria	Betaproteobacteriales	Hydrogenophilaceae	Thiobacillus	NA	2744	B543	B543_Thiobacillus	RS
9518755c2754feedbe550d549ddf01b6	Chloroflexi	Anaerolineae	Anaerolineales	Anaerolineaceae	uncultured	uncultured Chloroflexi bacterium	2694	B549	B549_uncultured	RS
EU234187.1.1495	Proteobacteria	Gammaproteobacteria	Betaproteobacteriales	Hydrogenophilaceae	Thiobacillus	NA	2670	B552	B552_Thiobacillus	RS
82bf7940a1ff1517e69c214bac906ffd	Chloroflexi	Anaerolineae	RBG-13-54-9	uncultured eubacterium WCHB1-50	uncultured eubacterium WCHB1-50	uncultured eubacterium WCHB1-50	2598	B563	B563_uncultured eubacterium WCHB1-50	RS
AY921798.1.1414	Gemmatimonadetes	S0134 terrestrial group	uncultured Gemmatimonadetes bacterium	uncultured Gemmatimonadetes bacterium	uncultured Gemmatimonadetes bacterium	uncultured Gemmatimonadetes bacterium	2572	B573	B573_uncultured Gemmatimonadetes bacterium	RS
FQ659333.1.1322	Chloroflexi	Anaerolineae	Anaerolineales	Anaerolineaceae	Leptolinea	uncultured soil bacterium	2546	B584	B584_Leptolinea	RS
AB630560.1.1424	Chloroflexi	Anaerolineae	Anaerolineales	Anaerolineaceae	Anaerolinea	uncultured Anaerolineaceae bacterium	2489	B591	B591_Anaerolinea	RS
AB486755.1.1397	Acidobacteria	Subgroup 6	uncultured Holophaga sp.	uncultured Holophaga sp.	uncultured Holophaga sp.	uncultured Holophaga sp.	2435	B602	B602_uncultured Holophaga sp.	RS
HE974849.1.1525	Proteobacteria	Deltaproteobacteria	Syntrophobacterales	Syntrophaceae	uncultured	uncultured delta proteobacterium	2399	B613	B613_uncultured	RS
5172b86fd64aca4ddadab9afe3cf0bd5	Chloroflexi	Chloroflexia	Chloroflexales	Roseiflexaceae	uncultured	uncultured bacterium	2398	B614	B614_uncultured	RS
HM186482.1.1348	Planctomycetes	Planctomycetacia	Gemmatales	Gemmataceae	Gemmata	uncultured bacterium	2160	B651	B651_Gemmata	RS
5e0625804b41df811c98986e35b4a5b7	Gemmatimonadetes	Gemmatimonadetes	Gemmatimonadales	Gemmatimonadaceae	Gemmatimonas	NA	2145	B656	B656_Gemmatimonas	RS
5052599a9044ad9d0546e2c38401c6b6	Rokubacteria	NC10	Methylomirabilales	Methylomirabilaceae	Sh765B-TzT-35	candidate division NC10 bacterium RIFCSPLOWO2_02_FULL_66_22	2097	B667	B667_Sh765B-TzT-35	RS
JX505306.1.1444	Planctomycetes	Planctomycetacia	Pirellulales	Pirellulaceae	Pirellula	uncultured Pirellula sp.	2003	B694	B694_Pirellula	RS
FM866305.1.1466	Armatimonadetes	Chthonomonadetes	Chthonomonadales	uncultured bacterium	uncultured bacterium	uncultured bacterium	1975	B701	B701_uncultured bacterium	RS
FJ592643.1.1378	Bacteroidetes	Bacteroidia	Chitinophagales	Saprospiraceae	uncultured	uncultured Haliscomenobacter sp.	1970	B703	B703_uncultured	RS
KM205530.1.1438	Gemmatimonadetes	Gemmatimonadetes	Gemmatimonadales	Gemmatimonadaceae	uncultured	NA	1866	B729	B729_uncultured	RS
b09f02265c9c86f4a908ecf52e8573d4	Chloroflexi	Anaerolineae	SBR1031	A4b	wastewater metagenome	wastewater metagenome	1752	B774	B774_wastewater metagenome	RS
10fd6fa6dea6e355b9b43f4dfa0f6c89	Planctomycetes	Planctomycetacia	Gemmatales	Gemmataceae	uncultured	uncultured bacterium	1509	B862	B862_uncultured	RS
HQ674888.1.1493	Bacteroidetes	Bacteroidia	Cytophagales	Microscillaceae	uncultured	NA	1464	B883	B883_uncultured	RS
KM200385.1.1519	Proteobacteria	Deltaproteobacteria	Myxococcales	mle1-27	uncultured delta proteobacterium	uncultured delta proteobacterium	1218	B1021	B1021_uncultured delta proteobacterium	RS
46f16ad07e32a689aebb74c843f5d988	Chloroflexi	Anaerolineae	Anaerolineales	Anaerolineaceae	Anaerolinea	metagenome	890	B1265	B1265_Anaerolinea	RS
EF019033.1.1358	Chloroflexi	Anaerolineae	Anaerolineales	Anaerolineaceae	uncultured	NA	819	B1353	B1353_uncultured	RS
FR853405.1.1501	Planctomycetes	Planctomycetacia	Planctomycetales	Schlesneriaceae	Planctopirus	NA	683	B1524	B1524_Planctopirus	RS
3d708b1d7596f870bd713b8ce3bd8eb3	Chloroflexi	Chloroflexia	Thermomicrobiales	JG30-KF-CM45	uncultured soil bacterium	uncultured soil bacterium	206	B3045	B3045_uncultured soil bacterium	RS
EF111062.1.1228	Proteobacteria	Alphaproteobacteria	Sphingomonadales	Sphingomonadaceae	Sphingomonas	NA	192894	B6	B6_Sphingomonas	R
GASZ01001652.185.1608	Proteobacteria	Alphaproteobacteria	Rhizobiales	Rhizobiaceae	NA	NA	165890	B8	B8_f_Rhizobiaceae	R
AB511011.1.1469	Proteobacteria	Deltaproteobacteria	Oligoflexales	0319-6G20	uncultured Roseobacter sp.	uncultured Roseobacter sp.	69350	B22	B22_uncultured Roseobacter sp.	R
HQ698287.1.1232	Proteobacteria	Alphaproteobacteria	Rhizobiales	Xanthobacteraceae	Bradyrhizobium	NA	63041	B24	B24_Bradyrhizobium	R
KF515264.1.1459	Chloroflexi	Anaerolineae	RBG-13-54-9	uncultured prokaryote	uncultured prokaryote	uncultured prokaryote	62069	B25	B25_uncultured prokaryote	R
EU133537.1.1316	Proteobacteria	Alphaproteobacteria	Rhizobiales	Xanthobacteraceae	Bradyrhizobium	NA	58907	B26	B26_Bradyrhizobium	R
JX025755.1.1443	Proteobacteria	Alphaproteobacteria	Rhizobiales	Xanthobacteraceae	Bradyrhizobium	NA	42191	B32	B32_Bradyrhizobium	R
AB272335.1.1200	Proteobacteria	Alphaproteobacteria	Rhizobiales	Xanthobacteraceae	Bradyrhizobium	NA	39538	B34	B34_Bradyrhizobium	R
EU360304.1.1433	Proteobacteria	Deltaproteobacteria	MBNT15	uncultured prokaryote	uncultured prokaryote	uncultured prokaryote	35312	B38	B38_uncultured prokaryote	R
KT582001.1.1316	Proteobacteria	Alphaproteobacteria	Caulobacterales	Caulobacteraceae	Caulobacter	NA	32857	B40	B40_Caulobacter	R
CU925782.1.1360	Proteobacteria	Gammaproteobacteria	Betaproteobacteriales	Rhodocyclaceae	NA	NA	29578	B46	B46_f_Rhodocyclaceae	R
AB240304.1.1455	Chloroflexi	Anaerolineae	Anaerolineales	Anaerolineaceae	Anaerolinea	uncultured bacterium	27642	B49	B49_Anaerolinea	R
LC202905.1.1224	Actinobacteria	Actinobacteria	Streptomycetales	Streptomycetaceae	Streptomyces	NA	25476	B57	B57_Streptomyces	R
AB365487.1.1423	Proteobacteria	Alphaproteobacteria	Micropepsales	Micropepsaceae	Rhizomicrobium	NA	24415	B60	B60_Rhizomicrobium	R
KX984117.1.1262	Firmicutes	Clostridia	Clostridiales	Clostridiaceae 1	Clostridium sensu stricto 1	NA	23586	B62	B62_Clostridium sensu stricto 1	R
AB240224.1.1442	Proteobacteria	Alphaproteobacteria	Micropepsales	Micropepsaceae	Rhizomicrobium	uncultured bacterium	23561	B64	B64_Rhizomicrobium	R
AB240366.1.1463	Chloroflexi	Anaerolineae	RBG-13-54-9	NA	NA	NA	23553	B65	B65_o_RBG-13-54-9	R
ce9bee021f9a74587a752321394a8aa4	Chloroflexi	Anaerolineae	Anaerolineales	Anaerolineaceae	uncultured	NA	22474	B67	B67_uncultured	R
AB240345.1.1468	Chloroflexi	Anaerolineae	Anaerolineales	Anaerolineaceae	uncultured	NA	19127	B79	B79_uncultured	R
AY649432.1.1269	Proteobacteria	Alphaproteobacteria	Rhizobiales	Xanthobacteraceae	Bradyrhizobium	NA	19065	B80	B80_Bradyrhizobium	R
KX242465.1.1378	Proteobacteria	Alphaproteobacteria	Rhizobiales	Xanthobacteraceae	Bradyrhizobium	NA	18945	B83	B83_Bradyrhizobium	R
EF020052.1.1384	Proteobacteria	Gammaproteobacteria	Betaproteobacteriales	Burkholderiaceae	Variovorax	NA	17528	B90	B90_Variovorax	R
FJ807421.1.1334	Proteobacteria	Alphaproteobacteria	Rhizobiales	Xanthobacteraceae	NA	NA	14948	B102	B102_f_Xanthobacteraceae	R
KJ877455.1.1301	Proteobacteria	Alphaproteobacteria	Rhizobiales	Xanthobacteraceae	Pseudolabrys	NA	14233	B106	B106_Pseudolabrys	R
HG423553.1.1283	Proteobacteria	Alphaproteobacteria	Caulobacterales	Caulobacteraceae	Caulobacter	NA	12669	B121	B121_Caulobacter	R
AB240491.1.1488	Bacteroidetes	Bacteroidia	Bacteroidales	Paludibacteraceae	uncultured	NA	12424	B123	B123_uncultured	R
JN697905.1.1302	Proteobacteria	Alphaproteobacteria	Azospirillales	Azospirillaceae	Niveispirillum	NA	12202	B125	B125_Niveispirillum	R
AB487531.1.1320	Firmicutes	Clostridia	Clostridiales	Heliobacteriaceae	Hydrogenispora	uncultured bacterium	11269	B136	B136_Hydrogenispora	R
20335f0e25030e9c93382f719f783fb5	Chloroflexi	Anaerolineae	Anaerolineales	Anaerolineaceae	RBG-16-58-14	uncultured bacterium	11111	B139	B139_RBG-16-58-14	R
KJ194953.1.1275	Proteobacteria	Alphaproteobacteria	Rhizobiales	Rhizobiaceae	Ciceribacter	Ensifer adhaerens	11065	B141	B141_Ciceribacter	R
EU133399.1.1323	Proteobacteria	Alphaproteobacteria	Rhizobiales	Xanthobacteraceae	Bradyrhizobium	NA	11034	B143	B143_Bradyrhizobium	R
EF018750.1.1338	Proteobacteria	Alphaproteobacteria	Rhizobiales	Xanthobacteraceae	Bradyrhizobium	NA	10923	B144	B144_Bradyrhizobium	R
KX946191.1.1496	Actinobacteria	Actinobacteria	Micrococcales	Micrococcaceae	NA	NA	10231	B154	B154_f_Micrococcaceae	R
AB240231.1.1447	Chloroflexi	OLB14	uncultured bacterium	uncultured bacterium	uncultured bacterium	uncultured bacterium	9949	B158	B158_uncultured bacterium	R
FR733664.1.1528	Spirochaetes	Spirochaetia	Spirochaetales	Spirochaetaceae	Treponema	Treponema stenostreptum	9570	B165	B165_Treponema	R
AM162430.1.1502	Acidobacteria	Holophagae	Holophagales	Holophagaceae	uncultured bacterium	uncultured bacterium	9017	B176	B176_uncultured bacterium	R
53fc2a69f5e84eb72038c41e81a87ba9	Chloroflexi	Anaerolineae	Anaerolineales	Anaerolineaceae	NA	NA	8621	B184	B184_f_Anaerolineaceae	R
EU978819.1.1276	Proteobacteria	Gammaproteobacteria	Betaproteobacteriales	Burkholderiaceae	Massilia	NA	7952	B201	B201_Massilia	R
DQ205193.1.1473	Proteobacteria	Deltaproteobacteria	Desulfovibrionales	Desulfovibrionaceae	Desulfovibrio	Desulfovibrio sp. enrichment culture clone AP-FeEnrich15	7536	B213	B213_Desulfovibrio	R
HG799082.1.1369	Proteobacteria	Gammaproteobacteria	Betaproteobacteriales	Burkholderiaceae	Burkholderia-Caballeronia-Paraburkholderia	NA	7399	B217	B217_Burkholderia-Caballeronia-Paraburkholderia	R
AJ551104.1.1492	Proteobacteria	Gammaproteobacteria	Betaproteobacteriales	Burkholderiaceae	Burkholderia-Caballeronia-Paraburkholderia	NA	7334	B220	B220_Burkholderia-Caballeronia-Paraburkholderia	R
JN695897.1.1237	Proteobacteria	Gammaproteobacteria	Betaproteobacteriales	Burkholderiaceae	Burkholderia-Caballeronia-Paraburkholderia	NA	7188	B226	B226_Burkholderia-Caballeronia-Paraburkholderia	R
DQ660831.1.1358	Acidobacteria	Holophagae	Holophagales	Holophagaceae	Geothrix	NA	6999	B233	B233_Geothrix	R
JN697978.1.1394	Firmicutes	Negativicutes	Selenomonadales	Veillonellaceae	Sporomusa	uncultured bacterium	6897	B239	B239_Sporomusa	R
KJ194958.1.1200	Proteobacteria	Alphaproteobacteria	Rhizobiales	Rhizobiaceae	Ciceribacter	Ensifer adhaerens	6856	B243	B243_Ciceribacter	R
AY425764.1.1406	Proteobacteria	Alphaproteobacteria	Reyranellales	Reyranellaceae	Reyranella	NA	6553	B255	B255_Reyranella	R
KM200500.1.1519	Verrucomicrobia	Verrucomicrobiae	Opitutales	Opitutaceae	uncultured	uncultured Opitutus sp.	5818	B285	B285_uncultured	R
GQ264324.1.1412	Proteobacteria	Alphaproteobacteria	Sphingomonadales	Sphingomonadaceae	Sphingobium	NA	5233	B312	B312_Sphingobium	R
AB487195.1.1347	Firmicutes	Clostridia	Clostridiales	Clostridiaceae 1	Clostridium sensu stricto 8	uncultured Clostridiales bacterium	5224	B313	B313_Clostridium sensu stricto 8	R
KT582006.1.1497	Proteobacteria	Alphaproteobacteria	Caulobacterales	Caulobacteraceae	Caulobacter	NA	5141	B318	B318_Caulobacter	R
AY169418.1.1203	Proteobacteria	Gammaproteobacteria	Betaproteobacteriales	Burkholderiaceae	NA	NA	5103	B320	B320_f_Burkholderiaceae	R
f45f66cf5b38931562c048dbdf9fc1aa	Chloroflexi	Anaerolineae	Anaerolineales	Anaerolineaceae	uncultured	uncultured Chloroflexi bacterium	4709	B341	B341_uncultured	R
AB487860.1.1363	Bacteroidetes	Bacteroidia	Bacteroidales	Paludibacteraceae	uncultured	NA	4437	B358	B358_uncultured	R
AM697057.1.1431	Chloroflexi	Chloroflexia	Chloroflexales	Roseiflexaceae	uncultured	uncultured Chloroflexaceae bacterium	4339	B363	B363_uncultured	R
FPLL01008473.13.1516	Bacteroidetes	Bacteroidia	Chitinophagales	Chitinophagaceae	Niastella	metagenome	4229	B373	B373_Niastella	R
HM263157.1.1378	Firmicutes	Negativicutes	Selenomonadales	Veillonellaceae	Pelosinus	NA	3824	B405	B405_Pelosinus	R
AY792311.1.1527	Verrucomicrobia	Verrucomicrobiae	Pedosphaerales	Pedosphaeraceae	bacterium enrichment culture clone auto67_4W	bacterium enrichment culture clone auto67_4W	3711	B410	B410_bacterium enrichment culture clone auto67_4W	R
AY661978.1.1490	Acidobacteria	Acidobacteriia	Solibacterales	Solibacteraceae (Subgroup 3)	Paludibaculum	uncultured soil bacterium	3573	B423	B423_Paludibaculum	R
JX222460.1.1253	Firmicutes	Clostridia	Clostridiales	Heliobacteriaceae	Hydrogenispora	NA	3150	B482	B482_Hydrogenispora	R
HM069062.1.1501	Proteobacteria	Deltaproteobacteria	Desulfobacterales	Desulfobulbaceae	Desulfobulbus	NA	2278	B630	B630_Desulfobulbus	R
5cfc94699f001778938a53f21cc8d637	Cyanobacteria	Melainabacteria	Vampirovibrionales	NA	NA	NA	2096	B669	B669_o_Vampirovibrionales	R
KC758931.1.1397	Proteobacteria	Gammaproteobacteria	Betaproteobacteriales	Rhodocyclaceae	Propionivibrio	metagenome	2054	B676	B676_Propionivibrio	R
JX505306.1.1444	Planctomycetes	Planctomycetacia	Pirellulales	Pirellulaceae	Pirellula	uncultured Pirellula sp.	2003	B694	B694_Pirellula	R
FPLS01056726.10.1489	Acidobacteria	Acidobacteriia	Solibacterales	Solibacteraceae (Subgroup 3)	Bryobacter	uncultured bacterium	1784	B761	B761_Bryobacter	R
EU723093.1.1288	Bacteroidetes	Bacteroidia	Sphingobacteriales	Sphingobacteriaceae	Mucilaginibacter	NA	1741	B778	B778_Mucilaginibacter	R
FM200902.1.1416	Proteobacteria	Deltaproteobacteria	Myxococcales	Sandaracinaceae	Sandaracinus	uncultured bacterium	1724	B786	B786_Sandaracinus	R
44fb9d5d640e4b314f2813a3e80eece6	Bacteroidetes	Bacteroidia	Cytophagales	Amoebophilaceae	Candidatus Cardinium	NA	1215	B1022	B1022_Candidatus Cardinium	R
JF211647.1.1344	Actinobacteria	Acidimicrobiia	Microtrichales	uncultured	NA	NA	1191	B1037	B1037_f_uncultured	R
8f1f5a377d2f07c8e461515fd1b7eb35	Planctomycetes	Phycisphaerae	Tepidisphaerales	CPla-3 termite group	uncultured bacterium	uncultured bacterium	1183	B1042	B1042_uncultured bacterium	R
JX114443.1.1447	Proteobacteria	Alphaproteobacteria	Sphingomonadales	Sphingomonadaceae	Sphingobium	NA	1095	B1103	B1103_Sphingobium	R
GQ264522.1.1465	Verrucomicrobia	Verrucomicrobiae	Methylacidiphilales	Methylacidiphilaceae	uncultured	uncultured bacterium	1046	B1140	B1140_uncultured	R
AB488347.1.1338	Cyanobacteria	Melainabacteria	Gastranaerophilales	uncultured organism	uncultured organism	uncultured organism	968	B1207	B1207_uncultured organism	R
3a085e79e514345d54f8a1ec41a21bcc	NA	NA	NA	NA	NA	NA	689	B1515	B1515_o_NA	R
KP409622.1.1215	Proteobacteria	Gammaproteobacteria	Enterobacteriales	Enterobacteriaceae	Pantoea	NA	1519348	B1	B1_Pantoea	S
EU808442.1.1293	Proteobacteria	Alphaproteobacteria	Rhizobiales	Beijerinckiaceae	Methylobacterium	NA	383938	B2	B2_Methylobacterium	S
KU725963.1.1234	Proteobacteria	Alphaproteobacteria	Sphingomonadales	Sphingomonadaceae	Sphingomonas	NA	331762	B3	B3_Sphingomonas	S
GASZ01001652.185.1608	Proteobacteria	Alphaproteobacteria	Rhizobiales	Rhizobiaceae	NA	NA	165890	B8	B8_f_Rhizobiaceae	S
FJ432294.1.1202	Proteobacteria	Alphaproteobacteria	Rhizobiales	Beijerinckiaceae	Methylobacterium	NA	151625	B9	B9_Methylobacterium	S
KJ606801.1.1322	Proteobacteria	Alphaproteobacteria	Rhizobiales	Rhizobiaceae	Aureimonas	NA	115448	B13	B13_Aureimonas	S
KU513667.1.1232	Proteobacteria	Gammaproteobacteria	Betaproteobacteriales	Burkholderiaceae	Burkholderia-Caballeronia-Paraburkholderia	NA	102934	B14	B14_Burkholderia-Caballeronia-Paraburkholderia	S
KC633581.1.1305	Proteobacteria	Alphaproteobacteria	Sphingomonadales	Sphingomonadaceae	Sphingomonas	NA	97005	B15	B15_Sphingomonas	S
JF224904.1.1305	Proteobacteria	Alphaproteobacteria	Rhizobiales	Beijerinckiaceae	Methylobacterium	NA	78785	B17	B17_Methylobacterium	S
KJ200413.1.1428	Proteobacteria	Gammaproteobacteria	Betaproteobacteriales	Burkholderiaceae	Herbaspirillum	NA	77524	B18	B18_Herbaspirillum	S
HM274363.1.1305	Proteobacteria	Alphaproteobacteria	Rhizobiales	Beijerinckiaceae	Methylobacterium	NA	70675	B21	B21_Methylobacterium	S
AB511011.1.1469	Proteobacteria	Deltaproteobacteria	Oligoflexales	0319-6G20	uncultured Roseobacter sp.	uncultured Roseobacter sp.	69350	B22	B22_uncultured Roseobacter sp.	S
HQ698287.1.1232	Proteobacteria	Alphaproteobacteria	Rhizobiales	Xanthobacteraceae	Bradyrhizobium	NA	63041	B24	B24_Bradyrhizobium	S
EU133537.1.1316	Proteobacteria	Alphaproteobacteria	Rhizobiales	Xanthobacteraceae	Bradyrhizobium	NA	58907	B26	B26_Bradyrhizobium	S
JX025755.1.1443	Proteobacteria	Alphaproteobacteria	Rhizobiales	Xanthobacteraceae	Bradyrhizobium	NA	42191	B32	B32_Bradyrhizobium	S
AB272335.1.1200	Proteobacteria	Alphaproteobacteria	Rhizobiales	Xanthobacteraceae	Bradyrhizobium	NA	39538	B34	B34_Bradyrhizobium	S
KT582001.1.1316	Proteobacteria	Alphaproteobacteria	Caulobacterales	Caulobacteraceae	Caulobacter	NA	32857	B40	B40_Caulobacter	S
AY138237.1.1441	Proteobacteria	Alphaproteobacteria	Rhizobiales	Pleomorphomonadaceae	uncultured	uncultured Rhizobiales bacterium	32085	B41	B41_uncultured	S
KJ601761.1.1362	Proteobacteria	Alphaproteobacteria	Sphingomonadales	Sphingomonadaceae	Sphingomonas	NA	31565	B43	B43_Sphingomonas	S
GU118241.1.1406	Proteobacteria	Alphaproteobacteria	Caulobacterales	Caulobacteraceae	uncultured	NA	25713	B54	B54_uncultured	S
JQ236829.1.1395	Proteobacteria	Alphaproteobacteria	Rhizobiales	Rhizobiaceae	Allorhizobium-Neorhizobium-Pararhizobium-Rhizobium	NA	25559	B56	B56_Allorhizobium-Neorhizobium-Pararhizobium-Rhizobium	S
EF098942.1.1345	Proteobacteria	Alphaproteobacteria	Rhizobiales	Beijerinckiaceae	Methylobacterium	NA	21704	B71	B71_Methylobacterium	S
JN089715.1.1229	Proteobacteria	Alphaproteobacteria	Rhizobiales	Rhizobiaceae	Allorhizobium-Neorhizobium-Pararhizobium-Rhizobium	NA	21224	B72	B72_Allorhizobium-Neorhizobium-Pararhizobium-Rhizobium	S
AP010946.3211336.3212809	Proteobacteria	Alphaproteobacteria	Azospirillales	Azospirillaceae	Azospirillum	NA	18754	B84	B84_Azospirillum	S
AY736247.1.1240	Actinobacteria	Actinobacteria	Corynebacteriales	Mycobacteriaceae	Mycobacterium	NA	18527	B85	B85_Mycobacterium	S
KM253192.1.1336	Proteobacteria	Alphaproteobacteria	Sphingomonadales	Sphingomonadaceae	Sphingomonas	NA	18461	B86	B86_Sphingomonas	S
KY393355.1.1390	Proteobacteria	Alphaproteobacteria	Rhizobiales	Rhizobiaceae	Allorhizobium-Neorhizobium-Pararhizobium-Rhizobium	NA	16617	B95	B95_Allorhizobium-Neorhizobium-Pararhizobium-Rhizobium	S
JQ977010.1.1397	Proteobacteria	Alphaproteobacteria	Sphingomonadales	Sphingomonadaceae	Sphingomonas	NA	15650	B98	B98_Sphingomonas	S
GQ369124.1.1372	Bacteroidetes	Bacteroidia	Chitinophagales	Chitinophagaceae	Chitinophaga	NA	15069	B100	B100_Chitinophaga	S
JQ659756.1.1463	Bacteroidetes	Bacteroidia	Chitinophagales	Chitinophagaceae	Filimonas	Filimonas sp. R5-375	15023	B101	B101_Filimonas	S
KC122709.1.1403	Proteobacteria	Gammaproteobacteria	Betaproteobacteriales	Burkholderiaceae	Roseateles	Roseateles depolymerans	13801	B110	B110_Roseateles	S
JN697905.1.1302	Proteobacteria	Alphaproteobacteria	Azospirillales	Azospirillaceae	Niveispirillum	NA	12202	B125	B125_Niveispirillum	S
JF951735.1.1403	Bacteroidetes	Bacteroidia	Flavobacteriales	Weeksellaceae	Chryseobacterium	NA	9842	B159	B159_Chryseobacterium	S
KM253219.1.1408	Bacteroidetes	Bacteroidia	Sphingobacteriales	Sphingobacteriaceae	Mucilaginibacter	Mucilaginibacter oryzae	8947	B179	B179_Mucilaginibacter	S
KT873246.1.1201	Proteobacteria	Gammaproteobacteria	Enterobacteriales	Enterobacteriaceae	Escherichia-Shigella	NA	7624	B209	B209_Escherichia-Shigella	S
LN566086.1.1354	Actinobacteria	Actinobacteria	Micrococcales	Cellulomonadaceae	NA	NA	6992	B234	B234_f_Cellulomonadaceae	S
KP409886.1.1221	Proteobacteria	Gammaproteobacteria	Pseudomonadales	Pseudomonadaceae	Pseudomonas	NA	6569	B254	B254_Pseudomonas	S
EU539728.1.1395	Proteobacteria	Gammaproteobacteria	Pseudomonadales	Pseudomonadaceae	Pseudomonas	NA	6371	B260	B260_Pseudomonas	S
AB167211.1.1420	Proteobacteria	Gammaproteobacteria	Pseudomonadales	Moraxellaceae	Acinetobacter	NA	5935	B282	B282_Acinetobacter	S
FPLS01034453.15.1259	Proteobacteria	Gammaproteobacteria	Betaproteobacteriales	Methylophilaceae	Methylotenera	NA	5448	B303	B303_Methylotenera	S
KT582006.1.1497	Proteobacteria	Alphaproteobacteria	Caulobacterales	Caulobacteraceae	Caulobacter	NA	5141	B318	B318_Caulobacter	S
JQ311912.1.1466	Planctomycetes	BD7-11	uncultured bacterium	uncultured bacterium	uncultured bacterium	uncultured bacterium	4740	B338	B338_uncultured bacterium	S
KM974662.1.1462	Chloroflexi	Chloroflexia	Thermomicrobiales	JG30-KF-CM45	Paraburkholderia tropica	Paraburkholderia tropica	4490	B354	B354_Paraburkholderia tropica	S
GQ358914.1.1502	Proteobacteria	Gammaproteobacteria	Enterobacteriales	Enterobacteriaceae	Escherichia-Shigella	NA	3479	B437	B437_Escherichia-Shigella	S
BDCO01000002.3351233.3352762	Verrucomicrobia	Verrucomicrobiae	Chthoniobacterales	Terrimicrobiaceae	Terrimicrobium	Terrimicrobium sacchariphilum	3028	B498	B498_Terrimicrobium	S
JQ917809.1.1342	Proteobacteria	Gammaproteobacteria	Betaproteobacteriales	Burkholderiaceae	Achromobacter	NA	2752	B541	B541_Achromobacter	S
JF180414.1.1303	Proteobacteria	Alphaproteobacteria	Rhizobiales	Devosiaceae	Devosia	NA	2666	B553	B553_Devosia	S
EF515912.1.1483	Planctomycetes	BD7-11	uncultured bacterium	uncultured bacterium	uncultured bacterium	uncultured bacterium	1852	B735	B735_uncultured bacterium	S
KF082861.1.1282	Proteobacteria	Alphaproteobacteria	Caulobacterales	Caulobacteraceae	Asticcacaulis	Asticcacaulis sp. f28(2011)	961	B1218	B1218_Asticcacaulis	S
JX095797.1.1248	Bacteroidetes	Bacteroidia	Chitinophagales	Chitinophagaceae	Asinibacterium	uncultured bacterium	588	B1646	B1646_Asinibacterium	S
JN207191.1.1266	Elusimicrobia	Elusimicrobia	Lineage IV	uncultured Termite group 1 bacterium	uncultured Termite group 1 bacterium	uncultured Termite group 1 bacterium	534	B1738	B1738_uncultured Termite group 1 bacterium	S
KP409622.1.1215	Proteobacteria	Gammaproteobacteria	Enterobacteriales	Enterobacteriaceae	Pantoea	NA	1519348	B1	B1_Pantoea	L
EU808442.1.1293	Proteobacteria	Alphaproteobacteria	Rhizobiales	Beijerinckiaceae	Methylobacterium	NA	383938	B2	B2_Methylobacterium	L
KU725963.1.1234	Proteobacteria	Alphaproteobacteria	Sphingomonadales	Sphingomonadaceae	Sphingomonas	NA	331762	B3	B3_Sphingomonas	L
EF111062.1.1228	Proteobacteria	Alphaproteobacteria	Sphingomonadales	Sphingomonadaceae	Sphingomonas	NA	192894	B6	B6_Sphingomonas	L
FJ432294.1.1202	Proteobacteria	Alphaproteobacteria	Rhizobiales	Beijerinckiaceae	Methylobacterium	NA	151625	B9	B9_Methylobacterium	L
KC633581.1.1305	Proteobacteria	Alphaproteobacteria	Sphingomonadales	Sphingomonadaceae	Sphingomonas	NA	97005	B15	B15_Sphingomonas	L
AB511011.1.1469	Proteobacteria	Deltaproteobacteria	Oligoflexales	0319-6G20	uncultured Roseobacter sp.	uncultured Roseobacter sp.	69350	B22	B22_uncultured Roseobacter sp.	L
EF182718.1.1422	Proteobacteria	Gammaproteobacteria	Betaproteobacteriales	Burkholderiaceae	NA	NA	64226	B23	B23_f_Burkholderiaceae	L
HQ698287.1.1232	Proteobacteria	Alphaproteobacteria	Rhizobiales	Xanthobacteraceae	Bradyrhizobium	NA	63041	B24	B24_Bradyrhizobium	L
JX025755.1.1443	Proteobacteria	Alphaproteobacteria	Rhizobiales	Xanthobacteraceae	Bradyrhizobium	NA	42191	B32	B32_Bradyrhizobium	L
GU118241.1.1406	Proteobacteria	Alphaproteobacteria	Caulobacterales	Caulobacteraceae	uncultured	NA	25713	B54	B54_uncultured	L
KT873246.1.1201	Proteobacteria	Gammaproteobacteria	Enterobacteriales	Enterobacteriaceae	Escherichia-Shigella	NA	7624	B209	B209_Escherichia-Shigella	L
GQ358914.1.1502	Proteobacteria	Gammaproteobacteria	Enterobacteriales	Enterobacteriaceae	Escherichia-Shigella	NA	3479	B437	B437_Escherichia-Shigella	L
KT353085.1.1206	Bacteroidetes	Bacteroidia	Chitinophagales	Chitinophagaceae	Sediminibacterium	NA	1638	B814	B814_Sediminibacterium	L
EU790226.1.1203	Proteobacteria	Gammaproteobacteria	Betaproteobacteriales	Burkholderiaceae	NA	NA	1390	B919	B919_f_Burkholderiaceae	L
JN207191.1.1266	Elusimicrobia	Elusimicrobia	Lineage IV	uncultured Termite group 1 bacterium	uncultured Termite group 1 bacterium	uncultured Termite group 1 bacterium	534	B1738	B1738_uncultured Termite group 1 bacterium	L
KP409622.1.1215	Proteobacteria	Gammaproteobacteria	Enterobacteriales	Enterobacteriaceae	Pantoea	NA	1519348	B1	B1_Pantoea	G
EU808442.1.1293	Proteobacteria	Alphaproteobacteria	Rhizobiales	Beijerinckiaceae	Methylobacterium	NA	383938	B2	B2_Methylobacterium	G
KU725963.1.1234	Proteobacteria	Alphaproteobacteria	Sphingomonadales	Sphingomonadaceae	Sphingomonas	NA	331762	B3	B3_Sphingomonas	G
MLFS01000124.50.1600	Proteobacteria	Gammaproteobacteria	Enterobacteriales	Enterobacteriaceae	Pantoea	NA	260540	B4	B4_Pantoea	G
EU239123.1.1223	Proteobacteria	Gammaproteobacteria	Pseudomonadales	Pseudomonadaceae	Pseudomonas	NA	210771	B5	B5_Pseudomonas	G
KU725926.1.1331	Actinobacteria	Actinobacteria	Micrococcales	Microbacteriaceae	Curtobacterium	NA	168942	B7	B7_Curtobacterium	G
GASZ01001652.185.1608	Proteobacteria	Alphaproteobacteria	Rhizobiales	Rhizobiaceae	NA	NA	165890	B8	B8_f_Rhizobiaceae	G
FJ432294.1.1202	Proteobacteria	Alphaproteobacteria	Rhizobiales	Beijerinckiaceae	Methylobacterium	NA	151625	B9	B9_Methylobacterium	G
EU705754.1.1215	Proteobacteria	Alphaproteobacteria	Rhizobiales	Rhizobiaceae	Allorhizobium-Neorhizobium-Pararhizobium-Rhizobium	NA	150338	B10	B10_Allorhizobium-Neorhizobium-Pararhizobium-Rhizobium	G
KU513667.1.1232	Proteobacteria	Gammaproteobacteria	Betaproteobacteriales	Burkholderiaceae	Burkholderia-Caballeronia-Paraburkholderia	NA	102934	B14	B14_Burkholderia-Caballeronia-Paraburkholderia	G
KC633581.1.1305	Proteobacteria	Alphaproteobacteria	Sphingomonadales	Sphingomonadaceae	Sphingomonas	NA	97005	B15	B15_Sphingomonas	G
KJ184878.1.1455	Proteobacteria	Gammaproteobacteria	Xanthomonadales	Xanthomonadaceae	Xanthomonas	NA	77443	B19	B19_Xanthomonas	G
EF182718.1.1422	Proteobacteria	Gammaproteobacteria	Betaproteobacteriales	Burkholderiaceae	NA	NA	64226	B23	B23_f_Burkholderiaceae	G
KT803965.1.1472	Proteobacteria	Gammaproteobacteria	Betaproteobacteriales	Burkholderiaceae	Burkholderia-Caballeronia-Paraburkholderia	NA	52366	B28	B28_Burkholderia-Caballeronia-Paraburkholderia	G

## Sheet: Fungal core
OTU	Phylum	Class	Order	Family	Genus	Species	total	number	OTU_id	Compartment
eef9b337ac8474a7f84b6548a1f84be9	NA	NA	NA	NA	NA	NA	16121052	F1	F1_o_NA	BS
SH177636.07FU_HM535391_reps	Ascomycota	Sordariomycetes	Trichosphaeriales	Trichosphaeriaceae	Nigrospora	Nigrospora_oryzae	1747391	F2	F2_Nigrospora	BS
SH429908.07FU_KF465761_refs	Ascomycota	Dothideomycetes	Pleosporales	Pleosporaceae	Alternaria	Alternaria_alternata	768873	F5	F5_Alternaria	BS
SH211137.07FU_GU721261_reps	Ascomycota	Dothideomycetes	Capnodiales	Cladosporiaceae	Cladosporium	Cladosporium_grevilleae	689443	F6	F6_Cladosporium	BS
SH641103.07FU_KU534864_reps	Ascomycota	Sordariomycetes	Sordariales	Chaetomiaceae	Chaetomium	unidentified	599850	F9	F9_Chaetomium	BS
SH212824.07FU_AF444417_refs	Basidiomycota	Tremellomycetes	Cystofilobasidiales	Cystofilobasidiaceae	Guehomyces	Guehomyces_pullulans	495531	F10	F10_Guehomyces	BS
SH220576.07FU_HG935477_reps	Ascomycota	Sordariomycetes	Sordariales	Chaetomiaceae	Zopfiella	NA	267651	F13	F13_Zopfiella	BS
9d7fe441fcd845161354d8a18cb5b13f	Ascomycota	Dothideomycetes	Pleosporales	NA	NA	NA	255530	F14	F14_o_Pleosporales	BS
SH218122.07FU_HQ446078_reps	Ascomycota	Leotiomycetes	Helotiales	NA	NA	NA	250979	F15	F15_o_Helotiales	BS
b1d5037a16626858eaf9775237f972a3	Ascomycota	Dothideomycetes	Pleosporales	NA	NA	NA	232684	F17	F17_o_Pleosporales	BS
63c8c9e5975d81a01cf39f11f6ccd482	unidentified	unidentified	unidentified	unidentified	unidentified	unidentified	193200	F19	F19_unidentified	BS
SH190017.07FU_AF444350_refs	Basidiomycota	Tremellomycetes	Filobasidiales	Piskurozymaceae	Solicoccozyma	Solicoccozyma_terricola	170736	F23	F23_Solicoccozyma	BS
SH218117.07FU_KM068442_reps	Ascomycota	Leotiomycetes	Helotiales	NA	NA	NA	166126	F24	F24_o_Helotiales	BS
SH203624.07FU_KF673598_reps	Ascomycota	Leotiomycetes	Helotiales	Helotiaceae	Dimorphospora	unidentified	161455	F25	F25_Dimorphospora	BS
d52b1b709adc5c63244cd7e4460a0d00	Ascomycota	Dothideomycetes	Pleosporales	unidentified	unidentified	unidentified	147440	F26	F26_unidentified	BS
SH209076.07FU_KU845803_reps	Ascomycota	Sordariomycetes	Hypocreales	Stachybotryaceae	unidentified	unidentified	114266	F33	F33_unidentified	BS
SH180136.07FU_JQ666325_reps	Mortierellomycota	Mortierellomycetes	Mortierellales	Mortierellaceae	Mortierella	Mortierella_elongata	109614	F34	F34_Mortierella	BS
92b528e887439678ad40055dfe4c6c88	Ascomycota	Dothideomycetes	Pleosporales	unidentified	unidentified	unidentified	104502	F37	F37_unidentified	BS
SH530126.07FU_HG937034_reps	Ascomycota	Leotiomycetes	Thelebolales	Pseudeurotiaceae	Pseudeurotium	NA	101598	F38	F38_Pseudeurotium	BS
SH177548.07FU_KF675372_reps	Ascomycota	Sordariomycetes	Sordariales	Lasiosphaeriaceae	Arnium	unidentified	94592	F41	F41_Arnium	BS
SH179975.07FU_KT362129_reps	Basidiomycota	Agaricomycetes	Cantharellales	Ceratobasidiaceae	unidentified	unidentified	92836	F42	F42_unidentified	BS
SH523464.07FU_KP335652_reps	Ascomycota	Sordariomycetes	Sordariales	Chaetomiaceae	Zopfiella	Zopfiella_marina	91561	F44	F44_Zopfiella	BS
SH202696.07FU_GQ924003_reps	Ascomycota	Leotiomycetes	Helotiales	Hyaloscyphaceae	Microscypha	unidentified	89722	F46	F46_Microscypha	BS
c795250f23450700668a3926d0fa783a	Ascomycota	Sordariomycetes	Hypocreales	unidentified	unidentified	unidentified	87337	F48	F48_unidentified	BS
9b792838853a6b52826b5948cd725760	Basidiomycota	Agaricomycetes	Agaricales	Strophariaceae	Psilocybe	Psilocybe_subcoprophila	77798	F52	F52_Psilocybe	BS
SH198996.07FU_JF740262_refs	Ascomycota	Dothideomycetes	Pleosporales	Cucurbitariaceae	Pyrenochaetopsis	Pyrenochaetopsis_leptospora	73262	F53	F53_Pyrenochaetopsis	BS
SH177562.07FU_JX317197_reps	Ascomycota	Sordariomycetes	Sordariales	Lasiosphaeriaceae	Arnium	unidentified	66880	F56	F56_Arnium	BS
SH177701.07FU_AY857228_reps	Ascomycota	Sordariomycetes	Hypocreales	Hypocreaceae	Trichoderma	NA	63281	F57	F57_Trichoderma	BS
SH521891.07FU_HG935999_reps	Ascomycota	Sordariomycetes	Sordariales	Lasiosphaeriaceae	Schizothecium	Schizothecium_glutinans	63270	F58	F58_Schizothecium	BS
7dc2220807dcf86503a76fd3792c7573	Ascomycota	Sordariomycetes	Sordariales	Lasiosphaeriaceae	Podospora	Podospora_longicollis	63083	F59	F59_Podospora	BS
14dad23a92a58e6f37c72151d64d2f04	Ascomycota	Dothideomycetes	Pleosporales	NA	NA	NA	61799	F61	F61_o_Pleosporales	BS
SH202458.07FU_AF144483_refs	Basidiomycota	Tremellomycetes	Cystofilobasidiales	Mrakiaceae	Mrakia	Mrakia_frigida	59255	F62	F62_Mrakia	BS
SH529389.07FU_KP662693_reps	Basidiomycota	Agaricomycetes	Cantharellales	Ceratobasidiaceae	Thanatephorus	Thanatephorus_cucumeris	58311	F63	F63_Thanatephorus	BS
SH316981.07FU_FJ860810_refs_singleton	Ascomycota	Sordariomycetes	Hypocreales	Hypocreaceae	Trichoderma	NA	55121	F66	F66_Trichoderma	BS
ffa4c3837b07b87f78693563d02af728	unidentified	unidentified	unidentified	unidentified	unidentified	unidentified	53945	F67	F67_unidentified	BS
SH334145.07FU_KC171349_refs	Ascomycota	Leotiomycetes	Thelebolales	Pseudeurotiaceae	Pseudogymnoascus	Pseudogymnoascus_destructans	53553	F68	F68_Pseudogymnoascus	BS
ed8feffde550e8476965c39529b27271	Ascomycota	Leotiomycetes	Helotiales	unidentified	unidentified	unidentified	53189	F70	F70_unidentified	BS
SH204312.07FU_HG935220_reps	Ascomycota	Leotiomycetes	Helotiales	Helotiaceae	Tetracladium	NA	49081	F73	F73_Tetracladium	BS
d8c42407dd60e4dd723ef8ee3670d492	Ascomycota	Sordariomycetes	NA	NA	NA	NA	41462	F77	F77_o_NA	BS
SH221374.07FU_AB596015_reps	Basidiomycota	Agaricomycetes	Polyporales	Meruliaceae	Uncobasidium	unidentified	38484	F80	F80_Uncobasidium	BS
SH201203.07FU_AB520299_reps	Ascomycota	Sordariomycetes	Sordariales	Lasiosphaeriaceae	Schizothecium	Schizothecium_glutinans	36327	F83	F83_Schizothecium	BS
e70a2132fc0785933215535e858c1439	NA	NA	NA	NA	NA	NA	33853	F87	F87_o_NA	BS
SH239059.07FU_KJ755523_refs	Ascomycota	Leotiomycetes	Thelebolales	Pseudeurotiaceae	Pseudogymnoascus	Pseudogymnoascus_appendiculatus	31480	F90	F90_Pseudogymnoascus	BS
304d2d223f07c084ad9040cbffec710a	unidentified	unidentified	unidentified	unidentified	unidentified	unidentified	30954	F91	F91_unidentified	BS
SH209795.07FU_HG936633_reps	Basidiomycota	Agaricomycetes	Auriculariales	Exidiaceae	unidentified	unidentified	30094	F92	F92_unidentified	BS
d6cbd7339435b616ca2a631d4555e58e	Mortierellomycota	Mortierellomycetes	Mortierellales	Mortierellaceae	Mortierella	NA	29506	F94	F94_Mortierella	BS
e3333657c4359e2d3d1191f64b56f3b3	Basidiomycota	Agaricomycetes	NA	NA	NA	NA	28849	F95	F95_o_NA	BS
3b6c6b33bb5d70fd21d7d1b529c05dc7	unidentified	unidentified	unidentified	unidentified	unidentified	unidentified	28766	F96	F96_unidentified	BS
SH209734.07FU_GU566228_reps	Ascomycota	Sordariomycetes	Sordariales	NA	NA	NA	28570	F97	F97_o_Sordariales	BS
60f1af326b65dd7adfe22fbbd1ead8c8	Ascomycota	Leotiomycetes	Helotiales	Hyaloscyphaceae	Cistella	Cistella_albidolutea	27048	F99	F99_Cistella	BS
SH526346.07FU_UDB014692_reps	Ascomycota	Arthoniomycetes	unidentified	unidentified	unidentified	unidentified	23167	F103	F103_unidentified	BS
2c4cfce7bbe99ec496fc27fca5a2e609	NA	NA	NA	NA	NA	NA	23089	F104	F104_o_NA	BS
1e14681710eca8491521f8f759f007a3	Ascomycota	Sordariomycetes	Hypocreales	Stachybotryaceae	unidentified	unidentified	22832	F106	F106_unidentified	BS
66c313bc9810331b295816a7de8b69d1	Ascomycota	Leotiomycetes	Helotiales	NA	NA	NA	22664	F107	F107_o_Helotiales	BS
0ec91dfd24ccb162d38d8800cb1c70e8	NA	NA	NA	NA	NA	NA	19079	F110	F110_o_NA	BS
SH183331.07FU_KF039895_refs	Ascomycota	Leotiomycetes	Thelebolales	Pseudeurotiaceae	Geomyces	Geomyces_auratus	18983	F111	F111_Geomyces	BS
c1116d32a27f3ba9f45f45ae8389aee9	unidentified	unidentified	unidentified	unidentified	unidentified	unidentified	17785	F114	F114_unidentified	BS
8c5fa1f3e7aeacd0e5c53d0efa215c45	unidentified	unidentified	unidentified	unidentified	unidentified	unidentified	16575	F119	F119_unidentified	BS
SH194976.07FU_AY015439_refs	Basidiomycota	Microbotryomycetes	Sporidiobolales	Sporidiobolaceae	Sporobolomyces	NA	16418	F120	F120_Sporobolomyces	BS
SH640128.07FU_KU534774_reps	Ascomycota	Sordariomycetes	Sordariales	Lasiosphaeriaceae	Schizothecium	Schizothecium_glutinans	16354	F121	F121_Schizothecium	BS
SH533925.07FU_HG937012_reps	Ascomycota	Sordariomycetes	Sordariales	Lasiosphaeriaceae	Apodus	Apodus_deciduus	16150	F122	F122_Apodus	BS
97e153f345d0e4748002b99dec4cd8ec	Ascomycota	NA	NA	NA	NA	NA	13972	F134	F134_o_NA	BS
SH111903.07FU_JF735308_refs	Ascomycota	Sordariomycetes	Hypocreales	Nectriaceae	NA	NA	12638	F141	F141_f_Nectriaceae	BS
SH202460.07FU_JX188193_reps	Basidiomycota	Tremellomycetes	Cystofilobasidiales	Cystofilobasidiales_fam_Incertae_sedis	Mrakiella	Mrakiella_aquatica	12281	F145	F145_Mrakiella	BS
ff7e47279409398162252619cf91f746	NA	NA	NA	NA	NA	NA	11954	F146	F146_o_NA	BS
ef41dfa8634e45b8c43bea21f8fccd88	NA	NA	NA	NA	NA	NA	11494	F148	F148_o_NA	BS
bf3dd6e4a976864a33ffaf279bfc1e41	unidentified	unidentified	unidentified	unidentified	unidentified	unidentified	11465	F149	F149_unidentified	BS
32ad13c41a3367ce29b4f3fcf290366d	unidentified	unidentified	unidentified	unidentified	unidentified	unidentified	11293	F151	F151_unidentified	BS
27c2df7ac66abdf969a4dd0a8e993b46	unidentified	unidentified	unidentified	unidentified	unidentified	unidentified	11161	F153	F153_unidentified	BS
SH193439.07FU_AF444570_refs	Basidiomycota	Microbotryomycetes	Microbotryomycetes_ord_Incertae_sedis	Chrysozymaceae	Slooffia	Slooffia_cresolica	11108	F154	F154_Slooffia	BS
SH197074.07FU_DQ411527_refs	Basidiomycota	Agaricomycetes	Sebacinales	Serendipitaceae	Serendipita	Serendipita_indica	10856	F156	F156_Serendipita	BS
6f083de22843b78eb9986f41ba0b405c	unidentified	unidentified	unidentified	unidentified	unidentified	unidentified	10688	F157	F157_unidentified	BS
261be3f4b3a617e034d593872d18f722	Ascomycota	Leotiomycetes	Helotiales	NA	NA	NA	10189	F159	F159_o_Helotiales	BS
be2982bdf17013fe912fbee09288a525	NA	NA	NA	NA	NA	NA	9826	F162	F162_o_NA	BS
e8cb4b6ac44813d9d638ac3bd346d97a	NA	NA	NA	NA	NA	NA	9718	F163	F163_o_NA	BS
b9995abd1cf260dd63576b3d669b4b74	NA	NA	NA	NA	NA	NA	9504	F164	F164_o_NA	BS
SH640256.07FU_KY102493_reps	Ascomycota	Saccharomycetes	Saccharomycetales	Phaffomycetaceae	Cyberlindnera	unidentified	9476	F165	F165_Cyberlindnera	BS
977c75d1f75e1d2a9b9af9d773ceba01	Ascomycota	unidentified	unidentified	unidentified	unidentified	unidentified	8891	F167	F167_unidentified	BS
c1a4246d84daed313a2a38d73954b8b5	NA	NA	NA	NA	NA	NA	8760	F168	F168_o_NA	BS
b30e6a1858fe49355b08de9a49d40488	Basidiomycota	Agaricomycetes	Agaricales	unidentified	unidentified	unidentified	8523	F170	F170_unidentified	BS
01f77ce63a1a34dbbf0c4a668836dac9	unidentified	unidentified	unidentified	unidentified	unidentified	unidentified	8509	F171	F171_unidentified	BS
25c0eddb835d27a0d5c2876a549c9b35	unidentified	unidentified	unidentified	unidentified	unidentified	unidentified	8377	F173	F173_unidentified	BS
3e1f992eb404bdd3f4f91f6c26af631c	unidentified	unidentified	unidentified	unidentified	unidentified	unidentified	8295	F175	F175_unidentified	BS
e8abb02773147df95878ad76a499894d	NA	NA	NA	NA	NA	NA	8294	F176	F176_o_NA	BS
6cbcce560fd8c787b142dfcd482c81ee	unidentified	unidentified	unidentified	unidentified	unidentified	unidentified	8090	F179	F179_unidentified	BS
SH521508.07FU_HG936890_reps	Ascomycota	Leotiomycetes	Helotiales	Helotiaceae	Tetracladium	Tetracladium_marchalianum	7924	F180	F180_Tetracladium	BS
861bae6bc065e052757a0e53a4795024	Ascomycota	Sordariomycetes	NA	NA	NA	NA	7907	F182	F182_o_NA	BS
SH521792.07FU_LC115035_reps	Ascomycota	Dothideomycetes	Pleosporales	Didymosphaeriaceae	NA	NA	7481	F185	F185_f_Didymosphaeriaceae	BS
SH640715.07FU_KX381145_reps	Ascomycota	Dothideomycetes	Pleosporales	Sporormiaceae	Westerdykella	Westerdykella_purpurea	7147	F189	F189_Westerdykella	BS
SH175278.07FU_KM231823_refs	Ascomycota	Sordariomycetes	Hypocreales	Nectriaceae	Fusicolla	Fusicolla_aquaeductuum	7014	F192	F192_Fusicolla	BS
SH198119.07FU_DQ420916_reps	Ascomycota	Leotiomycetes	Helotiales	Hyaloscyphaceae	Cistella	Cistella_albidolutea	6926	F195	F195_Cistella	BS
SH091555.07FU_FJ491520_refs_singleton	Ascomycota	Eurotiomycetes	Eurotiales	Aspergillaceae	Aspergillus	NA	6356	F200	F200_Aspergillus	BS
0e67503fbec0355cc586abfc4c57864f	unidentified	unidentified	unidentified	unidentified	unidentified	unidentified	6232	F201	F201_unidentified	BS
9690d73ac37af6f79c3a72261cf7e891	unidentified	unidentified	unidentified	unidentified	unidentified	unidentified	5785	F203	F203_unidentified	BS
SH220322.07FU_HQ630347_refs	Mortierellomycota	Mortierellomycetes	Mortierellales	Mortierellaceae	Mortierella	Mortierella_antarctica	5689	F205	F205_Mortierella	BS
6636d712b7dd62b4d63e0460413d4f61	Chytridiomycota	unidentified	unidentified	unidentified	unidentified	unidentified	5415	F210	F210_unidentified	BS
SH106794.07FU_KY189973_refs	Ascomycota	Dothideomycetes	Pleosporales	Melanommataceae	unidentified	unidentified	5358	F211	F211_unidentified	BS
b36c4113e6a3a3aafdfdd9232101ff25	Ascomycota	Sordariomycetes	NA	NA	NA	NA	5342	F212	F212_o_NA	BS
2f9f038e7a5fb8819b636e7b6e92194c	unidentified	unidentified	unidentified	unidentified	unidentified	unidentified	5238	F216	F216_unidentified	BS
0c3318fbe26304f7cb0023ebc7ce8207	unidentified	unidentified	unidentified	unidentified	unidentified	unidentified	5177	F217	F217_unidentified	BS
08f26edb451041aba89b95c268f63425	Chytridiomycota	Rhizophydiomycetes	Rhizophydiales	Rhizophydiaceae	Rhizophydium	unidentified	4992	F224	F224_Rhizophydium	BS
29549d498654e072ee61775454c69c00	unidentified	unidentified	unidentified	unidentified	unidentified	unidentified	4874	F229	F229_unidentified	BS
e8b8365b1e8b13aac3c4cd19521cfb1a	Mortierellomycota	Mortierellomycetes	Mortierellales	Mortierellaceae	Mortierella	Mortierella_alpina	4788	F232	F232_Mortierella	BS
a671339bc810cb1c7ad36b7d0f1c916e	unidentified	unidentified	unidentified	unidentified	unidentified	unidentified	4630	F234	F234_unidentified	BS
b6149caa6d8064cb04f4d410f0fd7855	unidentified	unidentified	unidentified	unidentified	unidentified	unidentified	4491	F237	F237_unidentified	BS
faa73a3313bc6e175c5ac5ba395a199f	unidentified	unidentified	unidentified	unidentified	unidentified	unidentified	4402	F240	F240_unidentified	BS
db854a2985867d653c12ea8a1e1bcd2a	unidentified	unidentified	unidentified	unidentified	unidentified	unidentified	4260	F242	F242_unidentified	BS
9d0b61048b1f234cf9157a0c86e518c6	unidentified	unidentified	unidentified	unidentified	unidentified	unidentified	4121	F247	F247_unidentified	BS
SH189943.07FU_HQ630279_refs	Mortierellomycota	Mortierellomycetes	Mortierellales	Mortierellaceae	Mortierella	Mortierella_angusta	4111	F249	F249_Mortierella	BS
4351544f9d8de685cfdc78b2dad89afa	Ascomycota	Sordariomycetes	Sordariales	unidentified	unidentified	unidentified	3795	F253	F253_unidentified	BS
02483fa05cf6fc6b8ec7c78e84ca505a	unidentified	unidentified	unidentified	unidentified	unidentified	unidentified	3746	F255	F255_unidentified	BS
fcf64278eff7e673325dfa2b31a90464	Ascomycota	Leotiomycetes	Helotiales	Helotiales_fam_Incertae_sedis	Chalara	Chalara_pseudoaffinis	3732	F256	F256_Chalara	BS
cd4997b3ee6b78c2d0fb01b528b2dfc6	NA	NA	NA	NA	NA	NA	3593	F261	F261_o_NA	BS
45b5acc2dbf538cf6e2347dad3b75dbb	NA	NA	NA	NA	NA	NA	3439	F264	F264_o_NA	BS
SH204485.07FU_EF029237_reps	Ascomycota	Leotiomycetes	Helotiales	Helotiaceae	Helicodendron	Helicodendron_luteoalbum	3417	F265	F265_Helicodendron	BS
6955b6258038b5088209823a184384e3	NA	NA	NA	NA	NA	NA	3154	F271	F271_o_NA	BS
5078c40e0eb07cea2af595fc74756129	unidentified	unidentified	unidentified	unidentified	unidentified	unidentified	3011	F279	F279_unidentified	BS
SH188260.07FU_KX081121_reps	Basidiomycota	Agaricomycetes	Polyporales	NA	NA	NA	3002	F280	F280_o_Polyporales	BS
c5958ac36230f7f49cf8aa42bc8f6295	unidentified	unidentified	unidentified	unidentified	unidentified	unidentified	2921	F282	F282_unidentified	BS
SH191389.07FU_HM123563_reps	Ascomycota	Sordariomycetes	Coniochaetales	Coniochaetaceae	NA	NA	2782	F290	F290_f_Coniochaetaceae	BS
eb30743a65a49ac4b9a7169ca2390e68	unidentified	unidentified	unidentified	unidentified	unidentified	unidentified	2630	F294	F294_unidentified	BS
SH195307.07FU_KM268653_reps	Ascomycota	Sordariomycetes	Sordariales	Chaetomiaceae	unidentified	unidentified	2536	F300	F300_unidentified	BS
cc9a4b8f1caae88ba8fd19be301c22f2	NA	NA	NA	NA	NA	NA	2448	F305	F305_o_NA	BS
116a33e316863bc677bfa7d7af92ff97	unidentified	unidentified	unidentified	unidentified	unidentified	unidentified	2436	F307	F307_unidentified	BS
fbe6dbf8f3393ffca4326173ce371f6b	unidentified	unidentified	unidentified	unidentified	unidentified	unidentified	2383	F312	F312_unidentified	BS
11e8487a72d40e1cf9975ebeefe0dc2c	unidentified	unidentified	unidentified	unidentified	unidentified	unidentified	2340	F314	F314_unidentified	BS
c6d816952bdb7d4b3196a19b53bcb5ed	NA	NA	NA	NA	NA	NA	2281	F319	F319_o_NA	BS
SH180120.07FU_FN397388_reps	Mortierellomycota	Mortierellomycetes	Mortierellales	Mortierellaceae	Mortierella	Mortierella_exigua	2245	F326	F326_Mortierella	BS
dc7789a662e304e5f09731972395336a	unidentified	unidentified	unidentified	unidentified	unidentified	unidentified	2237	F327	F327_unidentified	BS
f6bec501474490b7ccbf74729830ef66	Ascomycota	NA	NA	NA	NA	NA	2223	F330	F330_o_NA	BS
faa75be9e50e2d636d36014f883f3887	Ascomycota	Leotiomycetes	Helotiales	Helotiales_fam_Incertae_sedis	Spirosphaera	Spirosphaera_carici-graminis	2207	F332	F332_Spirosphaera	BS
c0facadcf8ac858e347484e33f4c6a18	unidentified	unidentified	unidentified	unidentified	unidentified	unidentified	2137	F335	F335_unidentified	BS
a3f613deb62262659d3cbba04b041bb2	unidentified	unidentified	unidentified	unidentified	unidentified	unidentified	2131	F336	F336_unidentified	BS
faf039a33b25075c71a0bd76598d3f06	unidentified	unidentified	unidentified	unidentified	unidentified	unidentified	2100	F340	F340_unidentified	BS
0eb28f79865b880a4f962c34cc594255	Ascomycota	Pezizomycetes	Pezizales	Pezizaceae	unidentified	unidentified	2086	F342	F342_unidentified	BS
84fbc0000f22766a289f6ccb33fc3338	unidentified	unidentified	unidentified	unidentified	unidentified	unidentified	2067	F345	F345_unidentified	BS
04d2355b7518e9bbe7db28abc2624ea7	Basidiomycota	Tremellomycetes	Tremellales	NA	NA	NA	2029	F350	F350_o_Tremellales	BS
a5bfc729731bc8c5d7a6669f8fcb2283	Basidiomycota	Agaricomycetes	Sebacinales	unidentified	unidentified	Sebacinales_sp	1945	F358	F358_unidentified	BS
133b38cbc56eed0b7d5d6ba65717748e	unidentified	unidentified	unidentified	unidentified	unidentified	unidentified	1941	F359	F359_unidentified	BS
3ed09822e6b3db5d8ef0190302d67d15	unidentified	unidentified	unidentified	unidentified	unidentified	unidentified	1879	F363	F363_unidentified	BS
SH201184.07FU_HG936931_reps	Ascomycota	Sordariomycetes	Sordariales	Lasiosphaeriaceae	Schizothecium	Schizothecium_carpinicola	1878	F364	F364_Schizothecium	BS
SH215458.07FU_EU480333_reps	Chytridiomycota	unidentified	unidentified	unidentified	unidentified	unidentified	1870	F367	F367_unidentified	BS
39bd73f2fb88fc64f61b082bfae7a545	NA	NA	NA	NA	NA	NA	1847	F370	F370_o_NA	BS
7b619be258848090e9b1c55e5abfa5d1	Mucoromycota	Endogonomycetes	Endogonales	unidentified	unidentified	unidentified	1843	F371	F371_unidentified	BS
13b4c48af2b7519885a5b34605541540	NA	NA	NA	NA	NA	NA	1817	F373	F373_o_NA	BS
611912033dc19f3bd9776e25cd737f5c	Chytridiomycota	unidentified	unidentified	unidentified	unidentified	unidentified	1811	F374	F374_unidentified	BS
0876fdbe7d0c11fc3accf0778cf510b8	Ascomycota	Sordariomycetes	NA	NA	NA	NA	1808	F375	F375_o_NA	BS
b5325fea8c1cdb66b481cd43e1a84964	unidentified	unidentified	unidentified	unidentified	unidentified	unidentified	1772	F378	F378_unidentified	BS
200438972a2c42ea1b816883a47ee437	unidentified	unidentified	unidentified	unidentified	unidentified	unidentified	1751	F382	F382_unidentified	BS
SH214557.07FU_JN569127_reps	Mucoromycota	Endogonomycetes	Endogonales	unidentified	unidentified	unidentified	1734	F384	F384_unidentified	BS
f00fddd5967f40a0c6608f753e2157e5	unidentified	unidentified	unidentified	unidentified	unidentified	unidentified	1708	F387	F387_unidentified	BS
fb7468cc30728975307d2fd96f3bd13a	unidentified	unidentified	unidentified	unidentified	unidentified	unidentified	1705	F388	F388_unidentified	BS
9dbfe1af23d25dbc22f461431d98c035	unidentified	unidentified	unidentified	unidentified	unidentified	unidentified	1665	F393	F393_unidentified	BS
0227d22ac726b4e2b45c2766dfbff4dc	unidentified	unidentified	unidentified	unidentified	unidentified	unidentified	1652	F395	F395_unidentified	BS
13d08ba9a8b80e5f2074d7a01976291d	Chytridiomycota	unidentified	unidentified	unidentified	unidentified	unidentified	1612	F401	F401_unidentified	BS
bc9a0ae380221b2dc51ee218aeb6707e	unidentified	unidentified	unidentified	unidentified	unidentified	unidentified	1600	F402	F402_unidentified	BS
SH443358.07FU_AY213653_refs	Ascomycota	Sordariomycetes	Hypocreales	Nectriaceae	Fusarium	Fusarium_acutatum	1393	F426	F426_Fusarium	BS
c42df8af3062f7f4122e5f521089ff8d	unidentified	unidentified	unidentified	unidentified	unidentified	unidentified	1387	F427	F427_unidentified	BS
e1e5fb82cc0e655610842088e98783d5	unidentified	unidentified	unidentified	unidentified	unidentified	unidentified	1353	F430	F430_unidentified	BS
1ac5cd0041aa3dc0316dd61c69128285	NA	NA	NA	NA	NA	NA	1344	F432	F432_o_NA	BS
3364e8c1fb9029c4c63c6af41fe395af	unidentified	unidentified	unidentified	unidentified	unidentified	unidentified	1331	F433	F433_unidentified	BS
e6584855b7c9aec833895ffedbdf7fc0	unidentified	unidentified	unidentified	unidentified	unidentified	unidentified	1275	F438	F438_unidentified	BS
f8ccd947c27e557ae47cf1646b9ad213	NA	NA	NA	NA	NA	NA	1271	F439	F439_o_NA	BS
2e1f55e44636a58d08ccf199921bd2ed	unidentified	unidentified	unidentified	unidentified	unidentified	unidentified	1258	F442	F442_unidentified	BS
084e1cb271b2644da594db463a5625ab	unidentified	unidentified	unidentified	unidentified	unidentified	unidentified	1257	F443	F443_unidentified	BS
88dce4cfe398915616e4e9c32bfdeeb5	unidentified	unidentified	unidentified	unidentified	unidentified	unidentified	1217	F452	F452_unidentified	BS
3485d8a299f52c286645bd04e93bcef1	unidentified	unidentified	unidentified	unidentified	unidentified	unidentified	1183	F455	F455_unidentified	BS
ea7633c4196bc467a8c511d7e61c348b	Chytridiomycota	Rhizophydiomycetes	Rhizophydiales	Rhizophydiaceae	Rhizophydium	unidentified	1137	F464	F464_Rhizophydium	BS
cd3341cff7d8ff258f04d4931495bbd4	Chytridiomycota	unidentified	unidentified	unidentified	unidentified	unidentified	1134	F465	F465_unidentified	BS
SH181879.07FU_AF444321_refs	Basidiomycota	Tremellomycetes	Tremellales	Trimorphomycetaceae	Saitozyma	Saitozyma_podzolica	1130	F467	F467_Saitozyma	BS
06fc28705ede55ac8659253b4c39cb3f	NA	NA	NA	NA	NA	NA	1097	F470	F470_o_NA	BS
9a6f4cf254abe089e823533632d66edd	Chytridiomycota	unidentified	unidentified	unidentified	unidentified	unidentified	1088	F472	F472_unidentified	BS
af08fcd41284bf3f513bcaea5d2bb9e2	unidentified	unidentified	unidentified	unidentified	unidentified	unidentified	1021	F485	F485_unidentified	BS
078258732d58c20ca8ccae76f262cded	unidentified	unidentified	unidentified	unidentified	unidentified	unidentified	1018	F486	F486_unidentified	BS
a7b7dac34b675d121aebacb7f17262f6	unidentified	unidentified	unidentified	unidentified	unidentified	unidentified	996	F493	F493_unidentified	BS
814a82c82ef5fe4b424cab1af0bbf397	unidentified	unidentified	unidentified	unidentified	unidentified	unidentified	986	F495	F495_unidentified	BS
48193f9a0c8a61bdcde0afc70eb6e526	unidentified	unidentified	unidentified	unidentified	unidentified	unidentified	970	F501	F501_unidentified	BS
9fb2341d563484a56dad8e9ad839b879	unidentified	unidentified	unidentified	unidentified	unidentified	unidentified	963	F504	F504_unidentified	BS
d57f4b6400b45db943e8fc53c714b0ef	unidentified	unidentified	unidentified	unidentified	unidentified	unidentified	941	F515	F515_unidentified	BS
4272ed6c6f115b36ece40e0934b7d751	unidentified	unidentified	unidentified	unidentified	unidentified	unidentified	939	F516	F516_unidentified	BS
ac9f59d6b78b774f1bbc3183bae42bd3	unidentified	unidentified	unidentified	unidentified	unidentified	unidentified	939	F517	F517_unidentified	BS
b3ab53a7493585c7b4766124b1381b44	unidentified	unidentified	unidentified	unidentified	unidentified	unidentified	929	F521	F521_unidentified	BS
c6425b0bfd62bfe5de66d0b78e7fa823	unidentified	unidentified	unidentified	unidentified	unidentified	unidentified	926	F522	F522_unidentified	BS
4592bea9f07c69317e6398b47a6acc8a	unidentified	unidentified	unidentified	unidentified	unidentified	unidentified	914	F524	F524_unidentified	BS
15af322bc1d5b6c6193e213b0956e344	Basidiomycota	Agaricomycetes	unidentified	unidentified	unidentified	unidentified	910	F527	F527_unidentified	BS
d80e5f19996c420c91eb3bc9d2ddb10c	unidentified	unidentified	unidentified	unidentified	unidentified	unidentified	903	F529	F529_unidentified	BS
aac1f10a73da6f35b275ab0237d57b35	NA	NA	NA	NA	NA	NA	877	F532	F532_o_NA	BS
585324a0b7242424e323ed61a44908af	NA	NA	NA	NA	NA	NA	858	F540	F540_o_NA	BS
4f5d5932c5ba5dde663a39189be966ea	unidentified	unidentified	unidentified	unidentified	unidentified	unidentified	850	F542	F542_unidentified	BS
97099cb497e76c229a611fa13ff4d8c1	NA	NA	NA	NA	NA	NA	842	F544	F544_o_NA	BS
SH193776.07FU_AB474396_reps	Basidiomycota	Microbotryomycetes	NA	NA	NA	NA	838	F546	F546_o_NA	BS
54445823e6585babae3e9f3dfb8c262c	Ascomycota	Dothideomycetes	Venturiales	Sympoventuriaceae	Ochroconis	NA	834	F548	F548_Ochroconis	BS
4da20199d3c791324febc0c8ad14725f	unidentified	unidentified	unidentified	unidentified	unidentified	unidentified	832	F549	F549_unidentified	BS
SH214037.07FU_AF145323_refs	Basidiomycota	Tremellomycetes	Filobasidiales	Filobasidiaceae	Goffeauzyma	Goffeauzyma_gastrica	822	F551	F551_Goffeauzyma	BS
68579f52a7fc7e8746f6a79c6d8a9e62	NA	NA	NA	NA	NA	NA	733	F569	F569_o_NA	BS
d2ab5e9a69634e02a8ed953e9c2c0fba	NA	NA	NA	NA	NA	NA	724	F572	F572_o_NA	BS
97cfea6b50f153f2598fa840d251bba5	unidentified	unidentified	unidentified	unidentified	unidentified	unidentified	703	F579	F579_unidentified	BS
9f65e8c864a850d5079ffc46514bfd1b	Ascomycota	Pezizomycetes	Pezizales	Pezizaceae	unidentified	unidentified	630	F607	F607_unidentified	BS
SH197544.07FU_JX244063_reps	Ascomycota	Dothideomycetes	NA	NA	NA	NA	616	F616	F616_o_NA	BS
61b7f66afa32d941d2bdf12ca7be1035	Ascomycota	NA	NA	NA	NA	NA	612	F618	F618_o_NA	BS
107c7031e5c91b1cede0e7fe0879021f	NA	NA	NA	NA	NA	NA	607	F622	F622_o_NA	BS
0b1d76ee637e211101dba981d400c169	NA	NA	NA	NA	NA	NA	604	F625	F625_o_NA	BS
8846d3cf32ee3d7cc337446f3d402b64	unidentified	unidentified	unidentified	unidentified	unidentified	unidentified	583	F636	F636_unidentified	BS
1463ba3ce53f03bf3fd474d4fc8c2796	unidentified	unidentified	unidentified	unidentified	unidentified	unidentified	555	F646	F646_unidentified	BS
4b7173244afc561ac70cbb7730f053de	NA	NA	NA	NA	NA	NA	520	F666	F666_o_NA	BS
cb3c8f0d2236257e6d2a7d683dd0250b	unidentified	unidentified	unidentified	unidentified	unidentified	unidentified	507	F672	F672_unidentified	BS
8e170d4eaef1d13e4b50b4038008014d	unidentified	unidentified	unidentified	unidentified	unidentified	unidentified	479	F691	F691_unidentified	BS
9f09c21266e746277df0c24a106b6d02	NA	NA	NA	NA	NA	NA	469	F697	F697_o_NA	BS
b15f572a998d8ccff0fbcd356acc9d7f	unidentified	unidentified	unidentified	unidentified	unidentified	unidentified	461	F703	F703_unidentified	BS
8d562a3718b0fe5ca7315c180be392cd	unidentified	unidentified	unidentified	unidentified	unidentified	unidentified	453	F705	F705_unidentified	BS
c9bf98da1d465cc500df3dd3b476dd30	unidentified	unidentified	unidentified	unidentified	unidentified	unidentified	449	F710	F710_unidentified	BS
624de7d2ee2a6ba1b316198a0fe93414	NA	NA	NA	NA	NA	NA	439	F718	F718_o_NA	BS
c511f6a428c03c09d0b31c42ed1d881c	NA	NA	NA	NA	NA	NA	402	F750	F750_o_NA	BS
d622ca3ea4993d6378cd9e9d481f8fec	unidentified	unidentified	unidentified	unidentified	unidentified	unidentified	381	F769	F769_unidentified	BS
489e4a9d972dc7345329a3e016e62d28	unidentified	unidentified	unidentified	unidentified	unidentified	unidentified	334	F813	F813_unidentified	BS
c4bf226c2cae1e74d6a0692d3aed7594	unidentified	unidentified	unidentified	unidentified	unidentified	unidentified	329	F819	F819_unidentified	BS
498ccb4e2ed93083ab8b63d21d9cda2a	unidentified	unidentified	unidentified	unidentified	unidentified	unidentified	322	F828	F828_unidentified	BS
2b6865d96cad18370de57ddf48a09eda	Chytridiomycota	unidentified	unidentified	unidentified	unidentified	unidentified	268	F887	F887_unidentified	BS
d775d651566df13a958aa94edc673e1b	Basidiomycota	Microbotryomycetes	Leucosporidiales	NA	NA	NA	266	F894	F894_o_Leucosporidiales	BS
1db56d7440c0c2c9d25fd918edbcf4d3	NA	NA	NA	NA	NA	NA	265	F896	F896_o_NA	BS
4f623cf4abbeee3b8279caf78f520999	unidentified	unidentified	unidentified	unidentified	unidentified	unidentified	254	F908	F908_unidentified	BS
c1b1956f9e1f0f8bec0a1b4c9b1f1f2f	unidentified	unidentified	unidentified	unidentified	unidentified	unidentified	195	F1026	F1026_unidentified	BS
8cc60a19d1f811aa61d14c8933328172	unidentified	unidentified	unidentified	unidentified	unidentified	unidentified	174	F1097	F1097_unidentified	BS
d820eb0416c72174d17de3701dc5e97d	NA	NA	NA	NA	NA	NA	153	F1158	F1158_o_NA	BS
eef9b337ac8474a7f84b6548a1f84be9	NA	NA	NA	NA	NA	NA	16121052	F1	F1_o_NA	RS
SH177636.07FU_HM535391_reps	Ascomycota	Sordariomycetes	Trichosphaeriales	Trichosphaeriaceae	Nigrospora	Nigrospora_oryzae	1747391	F2	F2_Nigrospora	RS
SH211137.07FU_GU721261_reps	Ascomycota	Dothideomycetes	Capnodiales	Cladosporiaceae	Cladosporium	Cladosporium_grevilleae	689443	F6	F6_Cladosporium	RS
137657d11e84ba4b137f09665d0159c1	unidentified	unidentified	unidentified	unidentified	unidentified	unidentified	657765	F7	F7_unidentified	RS
SH641103.07FU_KU534864_reps	Ascomycota	Sordariomycetes	Sordariales	Chaetomiaceae	Chaetomium	unidentified	599850	F9	F9_Chaetomium	RS
SH212824.07FU_AF444417_refs	Basidiomycota	Tremellomycetes	Cystofilobasidiales	Cystofilobasidiaceae	Guehomyces	Guehomyces_pullulans	495531	F10	F10_Guehomyces	RS
SH220576.07FU_HG935477_reps	Ascomycota	Sordariomycetes	Sordariales	Chaetomiaceae	Zopfiella	NA	267651	F13	F13_Zopfiella	RS
9d7fe441fcd845161354d8a18cb5b13f	Ascomycota	Dothideomycetes	Pleosporales	NA	NA	NA	255530	F14	F14_o_Pleosporales	RS
SH218122.07FU_HQ446078_reps	Ascomycota	Leotiomycetes	Helotiales	NA	NA	NA	250979	F15	F15_o_Helotiales	RS
b1d5037a16626858eaf9775237f972a3	Ascomycota	Dothideomycetes	Pleosporales	NA	NA	NA	232684	F17	F17_o_Pleosporales	RS
63c8c9e5975d81a01cf39f11f6ccd482	unidentified	unidentified	unidentified	unidentified	unidentified	unidentified	193200	F19	F19_unidentified	RS
SH190017.07FU_AF444350_refs	Basidiomycota	Tremellomycetes	Filobasidiales	Piskurozymaceae	Solicoccozyma	Solicoccozyma_terricola	170736	F23	F23_Solicoccozyma	RS
SH218117.07FU_KM068442_reps	Ascomycota	Leotiomycetes	Helotiales	NA	NA	NA	166126	F24	F24_o_Helotiales	RS
SH203624.07FU_KF673598_reps	Ascomycota	Leotiomycetes	Helotiales	Helotiaceae	Dimorphospora	unidentified	161455	F25	F25_Dimorphospora	RS
d52b1b709adc5c63244cd7e4460a0d00	Ascomycota	Dothideomycetes	Pleosporales	unidentified	unidentified	unidentified	147440	F26	F26_unidentified	RS
SH209076.07FU_KU845803_reps	Ascomycota	Sordariomycetes	Hypocreales	Stachybotryaceae	unidentified	unidentified	114266	F33	F33_unidentified	RS
SH180136.07FU_JQ666325_reps	Mortierellomycota	Mortierellomycetes	Mortierellales	Mortierellaceae	Mortierella	Mortierella_elongata	109614	F34	F34_Mortierella	RS
92b528e887439678ad40055dfe4c6c88	Ascomycota	Dothideomycetes	Pleosporales	unidentified	unidentified	unidentified	104502	F37	F37_unidentified	RS
SH530126.07FU_HG937034_reps	Ascomycota	Leotiomycetes	Thelebolales	Pseudeurotiaceae	Pseudeurotium	NA	101598	F38	F38_Pseudeurotium	RS
8759c34c41df4d0c629a5c4cd519790d	unidentified	unidentified	unidentified	unidentified	unidentified	unidentified	97114	F39	F39_unidentified	RS
SH177548.07FU_KF675372_reps	Ascomycota	Sordariomycetes	Sordariales	Lasiosphaeriaceae	Arnium	unidentified	94592	F41	F41_Arnium	RS
SH523464.07FU_KP335652_reps	Ascomycota	Sordariomycetes	Sordariales	Chaetomiaceae	Zopfiella	Zopfiella_marina	91561	F44	F44_Zopfiella	RS
SH202696.07FU_GQ924003_reps	Ascomycota	Leotiomycetes	Helotiales	Hyaloscyphaceae	Microscypha	unidentified	89722	F46	F46_Microscypha	RS
c795250f23450700668a3926d0fa783a	Ascomycota	Sordariomycetes	Hypocreales	unidentified	unidentified	unidentified	87337	F48	F48_unidentified	RS
9b792838853a6b52826b5948cd725760	Basidiomycota	Agaricomycetes	Agaricales	Strophariaceae	Psilocybe	Psilocybe_subcoprophila	77798	F52	F52_Psilocybe	RS
SH198996.07FU_JF740262_refs	Ascomycota	Dothideomycetes	Pleosporales	Cucurbitariaceae	Pyrenochaetopsis	Pyrenochaetopsis_leptospora	73262	F53	F53_Pyrenochaetopsis	RS
aa8b76ce061ef5e33efbaa07228b3c74	Ascomycota	Dothideomycetes	Pleosporales	Cucurbitariaceae	Pyrenochaetopsis	Pyrenochaetopsis_leptospora	72013	F54	F54_Pyrenochaetopsis	RS
SH177562.07FU_JX317197_reps	Ascomycota	Sordariomycetes	Sordariales	Lasiosphaeriaceae	Arnium	unidentified	66880	F56	F56_Arnium	RS
SH177701.07FU_AY857228_reps	Ascomycota	Sordariomycetes	Hypocreales	Hypocreaceae	Trichoderma	NA	63281	F57	F57_Trichoderma	RS
SH521891.07FU_HG935999_reps	Ascomycota	Sordariomycetes	Sordariales	Lasiosphaeriaceae	Schizothecium	Schizothecium_glutinans	63270	F58	F58_Schizothecium	RS
7dc2220807dcf86503a76fd3792c7573	Ascomycota	Sordariomycetes	Sordariales	Lasiosphaeriaceae	Podospora	Podospora_longicollis	63083	F59	F59_Podospora	RS
SH202458.07FU_AF144483_refs	Basidiomycota	Tremellomycetes	Cystofilobasidiales	Mrakiaceae	Mrakia	Mrakia_frigida	59255	F62	F62_Mrakia	RS
SH529389.07FU_KP662693_reps	Basidiomycota	Agaricomycetes	Cantharellales	Ceratobasidiaceae	Thanatephorus	Thanatephorus_cucumeris	58311	F63	F63_Thanatephorus	RS
9660c287ab080819f9b60cb7cfeb4589	Basidiomycota	Agaricomycetes	Sebacinales	unidentified	unidentified	Sebacinales_sp	55159	F64	F64_unidentified	RS
SH316981.07FU_FJ860810_refs_singleton	Ascomycota	Sordariomycetes	Hypocreales	Hypocreaceae	Trichoderma	NA	55121	F66	F66_Trichoderma	RS
ffa4c3837b07b87f78693563d02af728	unidentified	unidentified	unidentified	unidentified	unidentified	unidentified	53945	F67	F67_unidentified	RS
SH334145.07FU_KC171349_refs	Ascomycota	Leotiomycetes	Thelebolales	Pseudeurotiaceae	Pseudogymnoascus	Pseudogymnoascus_destructans	53553	F68	F68_Pseudogymnoascus	RS
ed8feffde550e8476965c39529b27271	Ascomycota	Leotiomycetes	Helotiales	unidentified	unidentified	unidentified	53189	F70	F70_unidentified	RS
SH204312.07FU_HG935220_reps	Ascomycota	Leotiomycetes	Helotiales	Helotiaceae	Tetracladium	NA	49081	F73	F73_Tetracladium	RS
d8c42407dd60e4dd723ef8ee3670d492	Ascomycota	Sordariomycetes	NA	NA	NA	NA	41462	F77	F77_o_NA	RS
aea5ca7a5227a144d93af50f0ac32741	Basidiomycota	Agaricomycetes	Cantharellales	Ceratobasidiaceae	Ceratobasidium	unidentified	38791	F79	F79_Ceratobasidium	RS
SH201203.07FU_AB520299_reps	Ascomycota	Sordariomycetes	Sordariales	Lasiosphaeriaceae	Schizothecium	Schizothecium_glutinans	36327	F83	F83_Schizothecium	RS
SH640607.07FU_KY509317_reps	Basidiomycota	Agaricomycetes	Sebacinales	Serendipitaceae	Serendipita	Serendipita_indica	34392	F86	F86_Serendipita	RS
e70a2132fc0785933215535e858c1439	NA	NA	NA	NA	NA	NA	33853	F87	F87_o_NA	RS
SH239059.07FU_KJ755523_refs	Ascomycota	Leotiomycetes	Thelebolales	Pseudeurotiaceae	Pseudogymnoascus	Pseudogymnoascus_appendiculatus	31480	F90	F90_Pseudogymnoascus	RS
304d2d223f07c084ad9040cbffec710a	unidentified	unidentified	unidentified	unidentified	unidentified	unidentified	30954	F91	F91_unidentified	RS
d6cbd7339435b616ca2a631d4555e58e	Mortierellomycota	Mortierellomycetes	Mortierellales	Mortierellaceae	Mortierella	NA	29506	F94	F94_Mortierella	RS
e3333657c4359e2d3d1191f64b56f3b3	Basidiomycota	Agaricomycetes	NA	NA	NA	NA	28849	F95	F95_o_NA	RS
3b6c6b33bb5d70fd21d7d1b529c05dc7	unidentified	unidentified	unidentified	unidentified	unidentified	unidentified	28766	F96	F96_unidentified	RS
SH209734.07FU_GU566228_reps	Ascomycota	Sordariomycetes	Sordariales	NA	NA	NA	28570	F97	F97_o_Sordariales	RS
60f1af326b65dd7adfe22fbbd1ead8c8	Ascomycota	Leotiomycetes	Helotiales	Hyaloscyphaceae	Cistella	Cistella_albidolutea	27048	F99	F99_Cistella	RS
SH526346.07FU_UDB014692_reps	Ascomycota	Arthoniomycetes	unidentified	unidentified	unidentified	unidentified	23167	F103	F103_unidentified	RS
2c4cfce7bbe99ec496fc27fca5a2e609	NA	NA	NA	NA	NA	NA	23089	F104	F104_o_NA	RS
1e14681710eca8491521f8f759f007a3	Ascomycota	Sordariomycetes	Hypocreales	Stachybotryaceae	unidentified	unidentified	22832	F106	F106_unidentified	RS
66c313bc9810331b295816a7de8b69d1	Ascomycota	Leotiomycetes	Helotiales	NA	NA	NA	22664	F107	F107_o_Helotiales	RS
9d64c1933d07659f62458d125fccda6b	unidentified	unidentified	unidentified	unidentified	unidentified	unidentified	22503	F108	F108_unidentified	RS
0ec91dfd24ccb162d38d8800cb1c70e8	NA	NA	NA	NA	NA	NA	19079	F110	F110_o_NA	RS
SH183331.07FU_KF039895_refs	Ascomycota	Leotiomycetes	Thelebolales	Pseudeurotiaceae	Geomyces	Geomyces_auratus	18983	F111	F111_Geomyces	RS
c1116d32a27f3ba9f45f45ae8389aee9	unidentified	unidentified	unidentified	unidentified	unidentified	unidentified	17785	F114	F114_unidentified	RS
8c5fa1f3e7aeacd0e5c53d0efa215c45	unidentified	unidentified	unidentified	unidentified	unidentified	unidentified	16575	F119	F119_unidentified	RS
SH640128.07FU_KU534774_reps	Ascomycota	Sordariomycetes	Sordariales	Lasiosphaeriaceae	Schizothecium	Schizothecium_glutinans	16354	F121	F121_Schizothecium	RS
SH533925.07FU_HG937012_reps	Ascomycota	Sordariomycetes	Sordariales	Lasiosphaeriaceae	Apodus	Apodus_deciduus	16150	F122	F122_Apodus	RS
69f5587a163bd168b61fb3f04cb95174	Basidiomycota	Agaricomycetes	unidentified	unidentified	unidentified	unidentified	15202	F128	F128_unidentified	RS
97e153f345d0e4748002b99dec4cd8ec	Ascomycota	NA	NA	NA	NA	NA	13972	F134	F134_o_NA	RS
SH111903.07FU_JF735308_refs	Ascomycota	Sordariomycetes	Hypocreales	Nectriaceae	NA	NA	12638	F141	F141_f_Nectriaceae	RS
SH202460.07FU_JX188193_reps	Basidiomycota	Tremellomycetes	Cystofilobasidiales	Cystofilobasidiales_fam_Incertae_sedis	Mrakiella	Mrakiella_aquatica	12281	F145	F145_Mrakiella	RS
ff7e47279409398162252619cf91f746	NA	NA	NA	NA	NA	NA	11954	F146	F146_o_NA	RS
ef41dfa8634e45b8c43bea21f8fccd88	NA	NA	NA	NA	NA	NA	11494	F148	F148_o_NA	RS
bf3dd6e4a976864a33ffaf279bfc1e41	unidentified	unidentified	unidentified	unidentified	unidentified	unidentified	11465	F149	F149_unidentified	RS
32ad13c41a3367ce29b4f3fcf290366d	unidentified	unidentified	unidentified	unidentified	unidentified	unidentified	11293	F151	F151_unidentified	RS
27c2df7ac66abdf969a4dd0a8e993b46	unidentified	unidentified	unidentified	unidentified	unidentified	unidentified	11161	F153	F153_unidentified	RS
SH193439.07FU_AF444570_refs	Basidiomycota	Microbotryomycetes	Microbotryomycetes_ord_Incertae_sedis	Chrysozymaceae	Slooffia	Slooffia_cresolica	11108	F154	F154_Slooffia	RS
SH197074.07FU_DQ411527_refs	Basidiomycota	Agaricomycetes	Sebacinales	Serendipitaceae	Serendipita	Serendipita_indica	10856	F156	F156_Serendipita	RS
6f083de22843b78eb9986f41ba0b405c	unidentified	unidentified	unidentified	unidentified	unidentified	unidentified	10688	F157	F157_unidentified	RS
261be3f4b3a617e034d593872d18f722	Ascomycota	Leotiomycetes	Helotiales	NA	NA	NA	10189	F159	F159_o_Helotiales	RS
be2982bdf17013fe912fbee09288a525	NA	NA	NA	NA	NA	NA	9826	F162	F162_o_NA	RS
e8cb4b6ac44813d9d638ac3bd346d97a	NA	NA	NA	NA	NA	NA	9718	F163	F163_o_NA	RS
b9995abd1cf260dd63576b3d669b4b74	NA	NA	NA	NA	NA	NA	9504	F164	F164_o_NA	RS
SH640256.07FU_KY102493_reps	Ascomycota	Saccharomycetes	Saccharomycetales	Phaffomycetaceae	Cyberlindnera	unidentified	9476	F165	F165_Cyberlindnera	RS
977c75d1f75e1d2a9b9af9d773ceba01	Ascomycota	unidentified	unidentified	unidentified	unidentified	unidentified	8891	F167	F167_unidentified	RS
c1a4246d84daed313a2a38d73954b8b5	NA	NA	NA	NA	NA	NA	8760	F168	F168_o_NA	RS
b30e6a1858fe49355b08de9a49d40488	Basidiomycota	Agaricomycetes	Agaricales	unidentified	unidentified	unidentified	8523	F170	F170_unidentified	RS
01f77ce63a1a34dbbf0c4a668836dac9	unidentified	unidentified	unidentified	unidentified	unidentified	unidentified	8509	F171	F171_unidentified	RS
25c0eddb835d27a0d5c2876a549c9b35	unidentified	unidentified	unidentified	unidentified	unidentified	unidentified	8377	F173	F173_unidentified	RS
3e1f992eb404bdd3f4f91f6c26af631c	unidentified	unidentified	unidentified	unidentified	unidentified	unidentified	8295	F175	F175_unidentified	RS
e8abb02773147df95878ad76a499894d	NA	NA	NA	NA	NA	NA	8294	F176	F176_o_NA	RS
6cbcce560fd8c787b142dfcd482c81ee	unidentified	unidentified	unidentified	unidentified	unidentified	unidentified	8090	F179	F179_unidentified	RS
SH521508.07FU_HG936890_reps	Ascomycota	Leotiomycetes	Helotiales	Helotiaceae	Tetracladium	Tetracladium_marchalianum	7924	F180	F180_Tetracladium	RS
861bae6bc065e052757a0e53a4795024	Ascomycota	Sordariomycetes	NA	NA	NA	NA	7907	F182	F182_o_NA	RS
aef133ef2c0083e14ef201ed85da748f	unidentified	unidentified	unidentified	unidentified	unidentified	unidentified	7484	F184	F184_unidentified	RS
SH521792.07FU_LC115035_reps	Ascomycota	Dothideomycetes	Pleosporales	Didymosphaeriaceae	NA	NA	7481	F185	F185_f_Didymosphaeriaceae	RS
SH640715.07FU_KX381145_reps	Ascomycota	Dothideomycetes	Pleosporales	Sporormiaceae	Westerdykella	Westerdykella_purpurea	7147	F189	F189_Westerdykella	RS
SH175278.07FU_KM231823_refs	Ascomycota	Sordariomycetes	Hypocreales	Nectriaceae	Fusicolla	Fusicolla_aquaeductuum	7014	F192	F192_Fusicolla	RS
SH198119.07FU_DQ420916_reps	Ascomycota	Leotiomycetes	Helotiales	Hyaloscyphaceae	Cistella	Cistella_albidolutea	6926	F195	F195_Cistella	RS
SH091555.07FU_FJ491520_refs_singleton	Ascomycota	Eurotiomycetes	Eurotiales	Aspergillaceae	Aspergillus	NA	6356	F200	F200_Aspergillus	RS
0e67503fbec0355cc586abfc4c57864f	unidentified	unidentified	unidentified	unidentified	unidentified	unidentified	6232	F201	F201_unidentified	RS
9690d73ac37af6f79c3a72261cf7e891	unidentified	unidentified	unidentified	unidentified	unidentified	unidentified	5785	F203	F203_unidentified	RS
SH220322.07FU_HQ630347_refs	Mortierellomycota	Mortierellomycetes	Mortierellales	Mortierellaceae	Mortierella	Mortierella_antarctica	5689	F205	F205_Mortierella	RS
6636d712b7dd62b4d63e0460413d4f61	Chytridiomycota	unidentified	unidentified	unidentified	unidentified	unidentified	5415	F210	F210_unidentified	RS
SH106794.07FU_KY189973_refs	Ascomycota	Dothideomycetes	Pleosporales	Melanommataceae	unidentified	unidentified	5358	F211	F211_unidentified	RS
b36c4113e6a3a3aafdfdd9232101ff25	Ascomycota	Sordariomycetes	NA	NA	NA	NA	5342	F212	F212_o_NA	RS
2f9f038e7a5fb8819b636e7b6e92194c	unidentified	unidentified	unidentified	unidentified	unidentified	unidentified	5238	F216	F216_unidentified	RS
0c3318fbe26304f7cb0023ebc7ce8207	unidentified	unidentified	unidentified	unidentified	unidentified	unidentified	5177	F217	F217_unidentified	RS
08f26edb451041aba89b95c268f63425	Chytridiomycota	Rhizophydiomycetes	Rhizophydiales	Rhizophydiaceae	Rhizophydium	unidentified	4992	F224	F224_Rhizophydium	RS
29549d498654e072ee61775454c69c00	unidentified	unidentified	unidentified	unidentified	unidentified	unidentified	4874	F229	F229_unidentified	RS
e8b8365b1e8b13aac3c4cd19521cfb1a	Mortierellomycota	Mortierellomycetes	Mortierellales	Mortierellaceae	Mortierella	Mortierella_alpina	4788	F232	F232_Mortierella	RS
a671339bc810cb1c7ad36b7d0f1c916e	unidentified	unidentified	unidentified	unidentified	unidentified	unidentified	4630	F234	F234_unidentified	RS
SH202178.07FU_FJ362155_reps	Ascomycota	Sordariomycetes	Sordariales	Lasiosphaeriaceae	Podospora	Podospora_intestinacea	4553	F236	F236_Podospora	RS
b6149caa6d8064cb04f4d410f0fd7855	unidentified	unidentified	unidentified	unidentified	unidentified	unidentified	4491	F237	F237_unidentified	RS
89d25904e32383e4b9417e503854f7be	NA	NA	NA	NA	NA	NA	4432	F239	F239_o_NA	RS
faa73a3313bc6e175c5ac5ba395a199f	unidentified	unidentified	unidentified	unidentified	unidentified	unidentified	4402	F240	F240_unidentified	RS
db854a2985867d653c12ea8a1e1bcd2a	unidentified	unidentified	unidentified	unidentified	unidentified	unidentified	4260	F242	F242_unidentified	RS
9d0b61048b1f234cf9157a0c86e518c6	unidentified	unidentified	unidentified	unidentified	unidentified	unidentified	4121	F247	F247_unidentified	RS
SH189943.07FU_HQ630279_refs	Mortierellomycota	Mortierellomycetes	Mortierellales	Mortierellaceae	Mortierella	Mortierella_angusta	4111	F249	F249_Mortierella	RS
02483fa05cf6fc6b8ec7c78e84ca505a	unidentified	unidentified	unidentified	unidentified	unidentified	unidentified	3746	F255	F255_unidentified	RS
fcf64278eff7e673325dfa2b31a90464	Ascomycota	Leotiomycetes	Helotiales	Helotiales_fam_Incertae_sedis	Chalara	Chalara_pseudoaffinis	3732	F256	F256_Chalara	RS
cd4997b3ee6b78c2d0fb01b528b2dfc6	NA	NA	NA	NA	NA	NA	3593	F261	F261_o_NA	RS
45b5acc2dbf538cf6e2347dad3b75dbb	NA	NA	NA	NA	NA	NA	3439	F264	F264_o_NA	RS
6955b6258038b5088209823a184384e3	NA	NA	NA	NA	NA	NA	3154	F271	F271_o_NA	RS
3cbb1f0de7d57c150570c855b4443e38	unidentified	unidentified	unidentified	unidentified	unidentified	unidentified	3111	F274	F274_unidentified	RS
5078c40e0eb07cea2af595fc74756129	unidentified	unidentified	unidentified	unidentified	unidentified	unidentified	3011	F279	F279_unidentified	RS
SH188260.07FU_KX081121_reps	Basidiomycota	Agaricomycetes	Polyporales	NA	NA	NA	3002	F280	F280_o_Polyporales	RS
c5958ac36230f7f49cf8aa42bc8f6295	unidentified	unidentified	unidentified	unidentified	unidentified	unidentified	2921	F282	F282_unidentified	RS
SH191389.07FU_HM123563_reps	Ascomycota	Sordariomycetes	Coniochaetales	Coniochaetaceae	NA	NA	2782	F290	F290_f_Coniochaetaceae	RS
eb30743a65a49ac4b9a7169ca2390e68	unidentified	unidentified	unidentified	unidentified	unidentified	unidentified	2630	F294	F294_unidentified	RS
SH195307.07FU_KM268653_reps	Ascomycota	Sordariomycetes	Sordariales	Chaetomiaceae	unidentified	unidentified	2536	F300	F300_unidentified	RS
cc9a4b8f1caae88ba8fd19be301c22f2	NA	NA	NA	NA	NA	NA	2448	F305	F305_o_NA	RS
116a33e316863bc677bfa7d7af92ff97	unidentified	unidentified	unidentified	unidentified	unidentified	unidentified	2436	F307	F307_unidentified	RS
fbe6dbf8f3393ffca4326173ce371f6b	unidentified	unidentified	unidentified	unidentified	unidentified	unidentified	2383	F312	F312_unidentified	RS
11e8487a72d40e1cf9975ebeefe0dc2c	unidentified	unidentified	unidentified	unidentified	unidentified	unidentified	2340	F314	F314_unidentified	RS
c6d816952bdb7d4b3196a19b53bcb5ed	NA	NA	NA	NA	NA	NA	2281	F319	F319_o_NA	RS
SH180120.07FU_FN397388_reps	Mortierellomycota	Mortierellomycetes	Mortierellales	Mortierellaceae	Mortierella	Mortierella_exigua	2245	F326	F326_Mortierella	RS
f6bec501474490b7ccbf74729830ef66	Ascomycota	NA	NA	NA	NA	NA	2223	F330	F330_o_NA	RS
faa75be9e50e2d636d36014f883f3887	Ascomycota	Leotiomycetes	Helotiales	Helotiales_fam_Incertae_sedis	Spirosphaera	Spirosphaera_carici-graminis	2207	F332	F332_Spirosphaera	RS
c0facadcf8ac858e347484e33f4c6a18	unidentified	unidentified	unidentified	unidentified	unidentified	unidentified	2137	F335	F335_unidentified	RS
a3f613deb62262659d3cbba04b041bb2	unidentified	unidentified	unidentified	unidentified	unidentified	unidentified	2131	F336	F336_unidentified	RS
faf039a33b25075c71a0bd76598d3f06	unidentified	unidentified	unidentified	unidentified	unidentified	unidentified	2100	F340	F340_unidentified	RS
84fbc0000f22766a289f6ccb33fc3338	unidentified	unidentified	unidentified	unidentified	unidentified	unidentified	2067	F345	F345_unidentified	RS
SH129189.07FU_AY632657_refs	Ascomycota	Sordariomycetes	Hypocreales	Hypocreales_fam_Incertae_sedis	Emericellopsis	Emericellopsis_glabra	2045	F347	F347_Emericellopsis	RS
04d2355b7518e9bbe7db28abc2624ea7	Basidiomycota	Tremellomycetes	Tremellales	NA	NA	NA	2029	F350	F350_o_Tremellales	RS
622c4f6c717752c7e7f8280086f89b46	NA	NA	NA	NA	NA	NA	1968	F357	F357_o_NA	RS
a5bfc729731bc8c5d7a6669f8fcb2283	Basidiomycota	Agaricomycetes	Sebacinales	unidentified	unidentified	Sebacinales_sp	1945	F358	F358_unidentified	RS
133b38cbc56eed0b7d5d6ba65717748e	unidentified	unidentified	unidentified	unidentified	unidentified	unidentified	1941	F359	F359_unidentified	RS
3ed09822e6b3db5d8ef0190302d67d15	unidentified	unidentified	unidentified	unidentified	unidentified	unidentified	1879	F363	F363_unidentified	RS
SH201184.07FU_HG936931_reps	Ascomycota	Sordariomycetes	Sordariales	Lasiosphaeriaceae	Schizothecium	Schizothecium_carpinicola	1878	F364	F364_Schizothecium	RS
SH215458.07FU_EU480333_reps	Chytridiomycota	unidentified	unidentified	unidentified	unidentified	unidentified	1870	F367	F367_unidentified	RS
39bd73f2fb88fc64f61b082bfae7a545	NA	NA	NA	NA	NA	NA	1847	F370	F370_o_NA	RS
7b619be258848090e9b1c55e5abfa5d1	Mucoromycota	Endogonomycetes	Endogonales	unidentified	unidentified	unidentified	1843	F371	F371_unidentified	RS
13b4c48af2b7519885a5b34605541540	NA	NA	NA	NA	NA	NA	1817	F373	F373_o_NA	RS
611912033dc19f3bd9776e25cd737f5c	Chytridiomycota	unidentified	unidentified	unidentified	unidentified	unidentified	1811	F374	F374_unidentified	RS
0876fdbe7d0c11fc3accf0778cf510b8	Ascomycota	Sordariomycetes	NA	NA	NA	NA	1808	F375	F375_o_NA	RS
2c78a6f12ad6b09791ef6aa52492ed55	NA	NA	NA	NA	NA	NA	1781	F377	F377_o_NA	RS
b5325fea8c1cdb66b481cd43e1a84964	unidentified	unidentified	unidentified	unidentified	unidentified	unidentified	1772	F378	F378_unidentified	RS
200438972a2c42ea1b816883a47ee437	unidentified	unidentified	unidentified	unidentified	unidentified	unidentified	1751	F382	F382_unidentified	RS
f00fddd5967f40a0c6608f753e2157e5	unidentified	unidentified	unidentified	unidentified	unidentified	unidentified	1708	F387	F387_unidentified	RS
fb7468cc30728975307d2fd96f3bd13a	unidentified	unidentified	unidentified	unidentified	unidentified	unidentified	1705	F388	F388_unidentified	RS
9dbfe1af23d25dbc22f461431d98c035	unidentified	unidentified	unidentified	unidentified	unidentified	unidentified	1665	F393	F393_unidentified	RS
0227d22ac726b4e2b45c2766dfbff4dc	unidentified	unidentified	unidentified	unidentified	unidentified	unidentified	1652	F395	F395_unidentified	RS
13d08ba9a8b80e5f2074d7a01976291d	Chytridiomycota	unidentified	unidentified	unidentified	unidentified	unidentified	1612	F401	F401_unidentified	RS
bc9a0ae380221b2dc51ee218aeb6707e	unidentified	unidentified	unidentified	unidentified	unidentified	unidentified	1600	F402	F402_unidentified	RS
SH219611.07FU_GU446639_reps	Ascomycota	Dothideomycetes	Venturiales	Venturiaceae	Venturia	Venturia_hystrioides	1488	F411	F411_Venturia	RS
a9bd46ae0ce7ef918043e915b9fe3c99	unidentified	unidentified	unidentified	unidentified	unidentified	unidentified	1487	F412	F412_unidentified	RS
c42df8af3062f7f4122e5f521089ff8d	unidentified	unidentified	unidentified	unidentified	unidentified	unidentified	1387	F427	F427_unidentified	RS
e1e5fb82cc0e655610842088e98783d5	unidentified	unidentified	unidentified	unidentified	unidentified	unidentified	1353	F430	F430_unidentified	RS
1ac5cd0041aa3dc0316dd61c69128285	NA	NA	NA	NA	NA	NA	1344	F432	F432_o_NA	RS
3364e8c1fb9029c4c63c6af41fe395af	unidentified	unidentified	unidentified	unidentified	unidentified	unidentified	1331	F433	F433_unidentified	RS
89051cdbc68ae0c8c342a0e8c9446904	unidentified	unidentified	unidentified	unidentified	unidentified	unidentified	1306	F434	F434_unidentified	RS
e6584855b7c9aec833895ffedbdf7fc0	unidentified	unidentified	unidentified	unidentified	unidentified	unidentified	1275	F438	F438_unidentified	RS
f8ccd947c27e557ae47cf1646b9ad213	NA	NA	NA	NA	NA	NA	1271	F439	F439_o_NA	RS
2e1f55e44636a58d08ccf199921bd2ed	unidentified	unidentified	unidentified	unidentified	unidentified	unidentified	1258	F442	F442_unidentified	RS
084e1cb271b2644da594db463a5625ab	unidentified	unidentified	unidentified	unidentified	unidentified	unidentified	1257	F443	F443_unidentified	RS
88dce4cfe398915616e4e9c32bfdeeb5	unidentified	unidentified	unidentified	unidentified	unidentified	unidentified	1217	F452	F452_unidentified	RS
3485d8a299f52c286645bd04e93bcef1	unidentified	unidentified	unidentified	unidentified	unidentified	unidentified	1183	F455	F455_unidentified	RS
SH349512.07FU_HQ185338_refs	Ascomycota	Sordariomycetes	Microascales	Microascaceae	Pseudallescheria	Pseudallescheria_boydii	1145	F462	F462_Pseudallescheria	RS
ea7633c4196bc467a8c511d7e61c348b	Chytridiomycota	Rhizophydiomycetes	Rhizophydiales	Rhizophydiaceae	Rhizophydium	unidentified	1137	F464	F464_Rhizophydium	RS
cd3341cff7d8ff258f04d4931495bbd4	Chytridiomycota	unidentified	unidentified	unidentified	unidentified	unidentified	1134	F465	F465_unidentified	RS
SH181879.07FU_AF444321_refs	Basidiomycota	Tremellomycetes	Tremellales	Trimorphomycetaceae	Saitozyma	Saitozyma_podzolica	1130	F467	F467_Saitozyma	RS
7f62d19556dc060c36067a88329a85cb	unidentified	unidentified	unidentified	unidentified	unidentified	unidentified	1099	F469	F469_unidentified	RS
9a6f4cf254abe089e823533632d66edd	Chytridiomycota	unidentified	unidentified	unidentified	unidentified	unidentified	1088	F472	F472_unidentified	RS
af08fcd41284bf3f513bcaea5d2bb9e2	unidentified	unidentified	unidentified	unidentified	unidentified	unidentified	1021	F485	F485_unidentified	RS
078258732d58c20ca8ccae76f262cded	unidentified	unidentified	unidentified	unidentified	unidentified	unidentified	1018	F486	F486_unidentified	RS
f93a716fff098e407bd5eb5c724a0351	NA	NA	NA	NA	NA	NA	997	F492	F492_o_NA	RS
a7b7dac34b675d121aebacb7f17262f6	unidentified	unidentified	unidentified	unidentified	unidentified	unidentified	996	F493	F493_unidentified	RS
814a82c82ef5fe4b424cab1af0bbf397	unidentified	unidentified	unidentified	unidentified	unidentified	unidentified	986	F495	F495_unidentified	RS
48193f9a0c8a61bdcde0afc70eb6e526	unidentified	unidentified	unidentified	unidentified	unidentified	unidentified	970	F501	F501_unidentified	RS
279ba54796a7f60a45f892bcf10cc4a7	Ascomycota	Pezizomycetes	Pezizales	Pezizaceae	unidentified	unidentified	969	F502	F502_unidentified	RS
9fb2341d563484a56dad8e9ad839b879	unidentified	unidentified	unidentified	unidentified	unidentified	unidentified	963	F504	F504_unidentified	RS
d57f4b6400b45db943e8fc53c714b0ef	unidentified	unidentified	unidentified	unidentified	unidentified	unidentified	941	F515	F515_unidentified	RS
4272ed6c6f115b36ece40e0934b7d751	unidentified	unidentified	unidentified	unidentified	unidentified	unidentified	939	F516	F516_unidentified	RS
ac9f59d6b78b774f1bbc3183bae42bd3	unidentified	unidentified	unidentified	unidentified	unidentified	unidentified	939	F517	F517_unidentified	RS
SH203237.07FU_KM504438_reps	Ascomycota	Leotiomycetes	Helotiales	Hyaloscyphaceae	NA	NA	937	F519	F519_f_Hyaloscyphaceae	RS
b3ab53a7493585c7b4766124b1381b44	unidentified	unidentified	unidentified	unidentified	unidentified	unidentified	929	F521	F521_unidentified	RS
c6425b0bfd62bfe5de66d0b78e7fa823	unidentified	unidentified	unidentified	unidentified	unidentified	unidentified	926	F522	F522_unidentified	RS
4592bea9f07c69317e6398b47a6acc8a	unidentified	unidentified	unidentified	unidentified	unidentified	unidentified	914	F524	F524_unidentified	RS
15af322bc1d5b6c6193e213b0956e344	Basidiomycota	Agaricomycetes	unidentified	unidentified	unidentified	unidentified	910	F527	F527_unidentified	RS
d80e5f19996c420c91eb3bc9d2ddb10c	unidentified	unidentified	unidentified	unidentified	unidentified	unidentified	903	F529	F529_unidentified	RS
aac1f10a73da6f35b275ab0237d57b35	NA	NA	NA	NA	NA	NA	877	F532	F532_o_NA	RS
585324a0b7242424e323ed61a44908af	NA	NA	NA	NA	NA	NA	858	F540	F540_o_NA	RS
SH528414.07FU_KU582135_reps	Basidiomycota	Pucciniomycetes	unidentified	unidentified	unidentified	unidentified	857	F541	F541_unidentified	RS
4f5d5932c5ba5dde663a39189be966ea	unidentified	unidentified	unidentified	unidentified	unidentified	unidentified	850	F542	F542_unidentified	RS
97099cb497e76c229a611fa13ff4d8c1	NA	NA	NA	NA	NA	NA	842	F544	F544_o_NA	RS
SH193776.07FU_AB474396_reps	Basidiomycota	Microbotryomycetes	NA	NA	NA	NA	838	F546	F546_o_NA	RS
54445823e6585babae3e9f3dfb8c262c	Ascomycota	Dothideomycetes	Venturiales	Sympoventuriaceae	Ochroconis	NA	834	F548	F548_Ochroconis	RS
4da20199d3c791324febc0c8ad14725f	unidentified	unidentified	unidentified	unidentified	unidentified	unidentified	832	F549	F549_unidentified	RS
SH214037.07FU_AF145323_refs	Basidiomycota	Tremellomycetes	Filobasidiales	Filobasidiaceae	Goffeauzyma	Goffeauzyma_gastrica	822	F551	F551_Goffeauzyma	RS
68579f52a7fc7e8746f6a79c6d8a9e62	NA	NA	NA	NA	NA	NA	733	F569	F569_o_NA	RS
d2ab5e9a69634e02a8ed953e9c2c0fba	NA	NA	NA	NA	NA	NA	724	F572	F572_o_NA	RS
49a28718a8a3fde8746a1cd37d05bce0	unidentified	unidentified	unidentified	unidentified	unidentified	unidentified	678	F587	F587_unidentified	RS
d3b94dbe91a0c11993e2a707fc0d3a8f	unidentified	unidentified	unidentified	unidentified	unidentified	unidentified	642	F602	F602_unidentified	RS
04c33a9d9033451cb388cc7e5f1e0493	unidentified	unidentified	unidentified	unidentified	unidentified	unidentified	638	F603	F603_unidentified	RS
SH197544.07FU_JX244063_reps	Ascomycota	Dothideomycetes	NA	NA	NA	NA	616	F616	F616_o_NA	RS
61b7f66afa32d941d2bdf12ca7be1035	Ascomycota	NA	NA	NA	NA	NA	612	F618	F618_o_NA	RS
107c7031e5c91b1cede0e7fe0879021f	NA	NA	NA	NA	NA	NA	607	F622	F622_o_NA	RS
1cfe240faf81ba3e6915d30dbd1e26a9	NA	NA	NA	NA	NA	NA	605	F624	F624_o_NA	RS
4f54fabeaf8aa74cd24ff423127c8cae	NA	NA	NA	NA	NA	NA	598	F630	F630_o_NA	RS
8846d3cf32ee3d7cc337446f3d402b64	unidentified	unidentified	unidentified	unidentified	unidentified	unidentified	583	F636	F636_unidentified	RS
08703d64d4f9dd153a86c94f14924a02	unidentified	unidentified	unidentified	unidentified	unidentified	unidentified	565	F641	F641_unidentified	RS
1463ba3ce53f03bf3fd474d4fc8c2796	unidentified	unidentified	unidentified	unidentified	unidentified	unidentified	555	F646	F646_unidentified	RS
d7fe97798b9f788dc2701c4f3553a998	unidentified	unidentified	unidentified	unidentified	unidentified	unidentified	530	F661	F661_unidentified	RS
4b7173244afc561ac70cbb7730f053de	NA	NA	NA	NA	NA	NA	520	F666	F666_o_NA	RS
cb3c8f0d2236257e6d2a7d683dd0250b	unidentified	unidentified	unidentified	unidentified	unidentified	unidentified	507	F672	F672_unidentified	RS
bf8bcde091cb0fd53c0264d06f8a73b5	unidentified	unidentified	unidentified	unidentified	unidentified	unidentified	497	F678	F678_unidentified	RS
830ea7446d7e748c24b1125491c24482	unidentified	unidentified	unidentified	unidentified	unidentified	unidentified	485	F687	F687_unidentified	RS
8e170d4eaef1d13e4b50b4038008014d	unidentified	unidentified	unidentified	unidentified	unidentified	unidentified	479	F691	F691_unidentified	RS
9f09c21266e746277df0c24a106b6d02	NA	NA	NA	NA	NA	NA	469	F697	F697_o_NA	RS
59a66c97194357c5f04a0ee656fcbce7	unidentified	unidentified	unidentified	unidentified	unidentified	unidentified	462	F702	F702_unidentified	RS
b15f572a998d8ccff0fbcd356acc9d7f	unidentified	unidentified	unidentified	unidentified	unidentified	unidentified	461	F703	F703_unidentified	RS
8d562a3718b0fe5ca7315c180be392cd	unidentified	unidentified	unidentified	unidentified	unidentified	unidentified	453	F705	F705_unidentified	RS
6bae781097c81194b2b4310a82aae70b	unidentified	unidentified	unidentified	unidentified	unidentified	unidentified	449	F709	F709_unidentified	RS
c9bf98da1d465cc500df3dd3b476dd30	unidentified	unidentified	unidentified	unidentified	unidentified	unidentified	449	F710	F710_unidentified	RS
30ab44886c11511137d9e99bac1b7e5d	unidentified	unidentified	unidentified	unidentified	unidentified	unidentified	447	F711	F711_unidentified	RS
624de7d2ee2a6ba1b316198a0fe93414	NA	NA	NA	NA	NA	NA	439	F718	F718_o_NA	RS
c1de08b5f1ec1d1395093dfd18d03b49	NA	NA	NA	NA	NA	NA	423	F731	F731_o_NA	RS
480fa57a11a42eef99f2709dc43425d1	Ascomycota	Sordariomycetes	Sordariales	unidentified	unidentified	unidentified	404	F748	F748_unidentified	RS
c511f6a428c03c09d0b31c42ed1d881c	NA	NA	NA	NA	NA	NA	402	F750	F750_o_NA	RS
d622ca3ea4993d6378cd9e9d481f8fec	unidentified	unidentified	unidentified	unidentified	unidentified	unidentified	381	F769	F769_unidentified	RS
584b478b024a3322833d2fcfb3ce8582	NA	NA	NA	NA	NA	NA	357	F790	F790_o_NA	RS
32be9d14a1c3ff835970578f4b3a4b04	unidentified	unidentified	unidentified	unidentified	unidentified	unidentified	347	F796	F796_unidentified	RS
46518c5113559b974e6f834803decc62	Basidiomycota	Ustilaginomycetes	Urocystidales	Fereydouniaceae	Fereydounia	Fereydounia_khargensis	342	F804	F804_Fereydounia	RS
6b97d05f642c35f39c0901ae63c4ece2	unidentified	unidentified	unidentified	unidentified	unidentified	unidentified	342	F805	F805_unidentified	RS
489e4a9d972dc7345329a3e016e62d28	unidentified	unidentified	unidentified	unidentified	unidentified	unidentified	334	F813	F813_unidentified	RS
c4bf226c2cae1e74d6a0692d3aed7594	unidentified	unidentified	unidentified	unidentified	unidentified	unidentified	329	F819	F819_unidentified	RS
498ccb4e2ed93083ab8b63d21d9cda2a	unidentified	unidentified	unidentified	unidentified	unidentified	unidentified	322	F828	F828_unidentified	RS
7f13a637d7014d64c0b5a4ecb065279c	unidentified	unidentified	unidentified	unidentified	unidentified	unidentified	310	F842	F842_unidentified	RS
3c75afb4441032a81057c05abb69eb52	unidentified	unidentified	unidentified	unidentified	unidentified	unidentified	308	F844	F844_unidentified	RS
2b6865d96cad18370de57ddf48a09eda	Chytridiomycota	unidentified	unidentified	unidentified	unidentified	unidentified	268	F887	F887_unidentified	RS
b11bce6e7141eaacb7e06c4da7471fb3	unidentified	unidentified	unidentified	unidentified	unidentified	unidentified	268	F889	F889_unidentified	RS
d775d651566df13a958aa94edc673e1b	Basidiomycota	Microbotryomycetes	Leucosporidiales	NA	NA	NA	266	F894	F894_o_Leucosporidiales	RS
4f623cf4abbeee3b8279caf78f520999	unidentified	unidentified	unidentified	unidentified	unidentified	unidentified	254	F908	F908_unidentified	RS
d0e4e9e3783cce9576d6cde8dfd8035d	unidentified	unidentified	unidentified	unidentified	unidentified	unidentified	233	F946	F946_unidentified	RS
81a734f4123e423b6be8f14ad66c9c47	unidentified	unidentified	unidentified	unidentified	unidentified	unidentified	232	F948	F948_unidentified	RS
c1c71bb004568654974cc27886d257f4	unidentified	unidentified	unidentified	unidentified	unidentified	unidentified	218	F974	F974_unidentified	RS
SH216421.07FU_JX675112_reps	Chytridiomycota	unidentified	unidentified	unidentified	unidentified	unidentified	190	F1044	F1044_unidentified	RS
26e3ba067877f5d337602ed8c80a5006	NA	NA	NA	NA	NA	NA	181	F1069	F1069_o_NA	RS
121442e50b1824dcd7c23faf67f92c0f	unidentified	unidentified	unidentified	unidentified	unidentified	unidentified	174	F1095	F1095_unidentified	RS
8cc60a19d1f811aa61d14c8933328172	unidentified	unidentified	unidentified	unidentified	unidentified	unidentified	174	F1097	F1097_unidentified	RS
SH221775.07FU_KT215210_reps	Ascomycota	Orbiliomycetes	Orbiliales	Orbiliaceae	NA	NA	173	F1101	F1101_f_Orbiliaceae	RS
0b479471b4147b3e7dda6a5ccb74f61f	unidentified	unidentified	unidentified	unidentified	unidentified	unidentified	171	F1105	F1105_unidentified	RS
SH194816.07FU_LN850951_refs	Ascomycota	Sordariomycetes	Microascales	Microascaceae	Cephalotrichum	Cephalotrichum_stemonitis	134	F1225	F1225_Cephalotrichum	RS
1f6a6e8dfecefdacf6da2f6cfc78165e	unidentified	unidentified	unidentified	unidentified	unidentified	unidentified	125	F1255	F1255_unidentified	RS
1fab0fd031ea75a85365e86fe188e861	unidentified	unidentified	unidentified	unidentified	unidentified	unidentified	106	F1337	F1337_unidentified	RS
9ea89dab8c212166044cc830c1e2ed5d	unidentified	unidentified	unidentified	unidentified	unidentified	unidentified	73	F1547	F1547_unidentified	RS
c3d43199778a4b3297db47e88dfbfe4b	NA	NA	NA	NA	NA	NA	47	F1830	F1830_o_NA	RS
SH211137.07FU_GU721261_reps	Ascomycota	Dothideomycetes	Capnodiales	Cladosporiaceae	Cladosporium	Cladosporium_grevilleae	689443	F6	F6_Cladosporium	R
137657d11e84ba4b137f09665d0159c1	unidentified	unidentified	unidentified	unidentified	unidentified	unidentified	657765	F7	F7_unidentified	R
SH641103.07FU_KU534864_reps	Ascomycota	Sordariomycetes	Sordariales	Chaetomiaceae	Chaetomium	unidentified	599850	F9	F9_Chaetomium	R
SH212824.07FU_AF444417_refs	Basidiomycota	Tremellomycetes	Cystofilobasidiales	Cystofilobasidiaceae	Guehomyces	Guehomyces_pullulans	495531	F10	F10_Guehomyces	R
SH220576.07FU_HG935477_reps	Ascomycota	Sordariomycetes	Sordariales	Chaetomiaceae	Zopfiella	NA	267651	F13	F13_Zopfiella	R
9d7fe441fcd845161354d8a18cb5b13f	Ascomycota	Dothideomycetes	Pleosporales	NA	NA	NA	255530	F14	F14_o_Pleosporales	R
SH218122.07FU_HQ446078_reps	Ascomycota	Leotiomycetes	Helotiales	NA	NA	NA	250979	F15	F15_o_Helotiales	R
SH174139.07FU_GU066873_reps	Ascomycota	Sordariomycetes	Magnaporthales	Magnaporthaceae	Pyricularia	NA	238485	F16	F16_Pyricularia	R
b1d5037a16626858eaf9775237f972a3	Ascomycota	Dothideomycetes	Pleosporales	NA	NA	NA	232684	F17	F17_o_Pleosporales	R
63c8c9e5975d81a01cf39f11f6ccd482	unidentified	unidentified	unidentified	unidentified	unidentified	unidentified	193200	F19	F19_unidentified	R
SH218117.07FU_KM068442_reps	Ascomycota	Leotiomycetes	Helotiales	NA	NA	NA	166126	F24	F24_o_Helotiales	R
SH203624.07FU_KF673598_reps	Ascomycota	Leotiomycetes	Helotiales	Helotiaceae	Dimorphospora	unidentified	161455	F25	F25_Dimorphospora	R
d52b1b709adc5c63244cd7e4460a0d00	Ascomycota	Dothideomycetes	Pleosporales	unidentified	unidentified	unidentified	147440	F26	F26_unidentified	R
92b528e887439678ad40055dfe4c6c88	Ascomycota	Dothideomycetes	Pleosporales	unidentified	unidentified	unidentified	104502	F37	F37_unidentified	R
SH530126.07FU_HG937034_reps	Ascomycota	Leotiomycetes	Thelebolales	Pseudeurotiaceae	Pseudeurotium	NA	101598	F38	F38_Pseudeurotium	R
8759c34c41df4d0c629a5c4cd519790d	unidentified	unidentified	unidentified	unidentified	unidentified	unidentified	97114	F39	F39_unidentified	R
SH177548.07FU_KF675372_reps	Ascomycota	Sordariomycetes	Sordariales	Lasiosphaeriaceae	Arnium	unidentified	94592	F41	F41_Arnium	R
SH179975.07FU_KT362129_reps	Basidiomycota	Agaricomycetes	Cantharellales	Ceratobasidiaceae	unidentified	unidentified	92836	F42	F42_unidentified	R
SH523464.07FU_KP335652_reps	Ascomycota	Sordariomycetes	Sordariales	Chaetomiaceae	Zopfiella	Zopfiella_marina	91561	F44	F44_Zopfiella	R
SH202696.07FU_GQ924003_reps	Ascomycota	Leotiomycetes	Helotiales	Hyaloscyphaceae	Microscypha	unidentified	89722	F46	F46_Microscypha	R
SH177562.07FU_JX317197_reps	Ascomycota	Sordariomycetes	Sordariales	Lasiosphaeriaceae	Arnium	unidentified	66880	F56	F56_Arnium	R
SH177701.07FU_AY857228_reps	Ascomycota	Sordariomycetes	Hypocreales	Hypocreaceae	Trichoderma	NA	63281	F57	F57_Trichoderma	R
7dc2220807dcf86503a76fd3792c7573	Ascomycota	Sordariomycetes	Sordariales	Lasiosphaeriaceae	Podospora	Podospora_longicollis	63083	F59	F59_Podospora	R
SH202458.07FU_AF144483_refs	Basidiomycota	Tremellomycetes	Cystofilobasidiales	Mrakiaceae	Mrakia	Mrakia_frigida	59255	F62	F62_Mrakia	R
SH529389.07FU_KP662693_reps	Basidiomycota	Agaricomycetes	Cantharellales	Ceratobasidiaceae	Thanatephorus	Thanatephorus_cucumeris	58311	F63	F63_Thanatephorus	R
ed8feffde550e8476965c39529b27271	Ascomycota	Leotiomycetes	Helotiales	unidentified	unidentified	unidentified	53189	F70	F70_unidentified	R
9d64c1933d07659f62458d125fccda6b	unidentified	unidentified	unidentified	unidentified	unidentified	unidentified	22503	F108	F108_unidentified	R
914b2f93102e59f6872bd4cbbca6c425	NA	NA	NA	NA	NA	NA	15338	F125	F125_o_NA	R
6504b9c6c970a34901e35fd9601f1fc0	unidentified	unidentified	unidentified	unidentified	unidentified	unidentified	12764	F140	F140_unidentified	R
889c9f5fc70c4f6dcf2d0de88460ef71	unidentified	unidentified	unidentified	unidentified	unidentified	unidentified	12487	F143	F143_unidentified	R
6f083de22843b78eb9986f41ba0b405c	unidentified	unidentified	unidentified	unidentified	unidentified	unidentified	10688	F157	F157_unidentified	R
32a01e6aae42c705b53cc9064f19f2cb	unidentified	unidentified	unidentified	unidentified	unidentified	unidentified	7345	F186	F186_unidentified	R
SH198119.07FU_DQ420916_reps	Ascomycota	Leotiomycetes	Helotiales	Hyaloscyphaceae	Cistella	Cistella_albidolutea	6926	F195	F195_Cistella	R
c670915d7871f52f3eb6a1841b9ca40b	unidentified	unidentified	unidentified	unidentified	unidentified	unidentified	5158	F218	F218_unidentified	R
9331aedbd3171ba83badc794833e7ddd	Basidiomycota	NA	NA	NA	NA	NA	4213	F245	F245_o_NA	R
fcf64278eff7e673325dfa2b31a90464	Ascomycota	Leotiomycetes	Helotiales	Helotiales_fam_Incertae_sedis	Chalara	Chalara_pseudoaffinis	3732	F256	F256_Chalara	R
d45a9a0006ef2ea3c370f5e4ef7aaee3	unidentified	unidentified	unidentified	unidentified	unidentified	unidentified	3410	F266	F266_unidentified	R
4f0904abb0facbcc6dcdec29fe34fc36	unidentified	unidentified	unidentified	unidentified	unidentified	unidentified	2821	F286	F286_unidentified	R
e74ea44d959a3d15098083b5d4575737	unidentified	unidentified	unidentified	unidentified	unidentified	unidentified	2593	F296	F296_unidentified	R
d5255cda8f7ad55044a84f22b6e2c41e	unidentified	unidentified	unidentified	unidentified	unidentified	unidentified	2397	F311	F311_unidentified	R
29cb93e36ede245d912d809873399890	unidentified	unidentified	unidentified	unidentified	unidentified	unidentified	2271	F323	F323_unidentified	R
421a6b58cf5c449f0bc1765abfbabbb6	unidentified	unidentified	unidentified	unidentified	unidentified	unidentified	2254	F325	F325_unidentified	R
e5bd8213b48287fd785e7c5c5fb428d3	unidentified	unidentified	unidentified	unidentified	unidentified	unidentified	2106	F338	F338_unidentified	R
36a3a8a97dd3e7c830b064d6a020c816	unidentified	unidentified	unidentified	unidentified	unidentified	unidentified	2078	F343	F343_unidentified	R
7007de46f06eac8a0e4acbf5655584ef	unidentified	unidentified	unidentified	unidentified	unidentified	unidentified	1662	F394	F394_unidentified	R
41d826e30e7b3f6a514fbeffc0596597	unidentified	unidentified	unidentified	unidentified	unidentified	unidentified	1634	F397	F397_unidentified	R
573c02b7f3bd2669c1e8be58a5957c53	unidentified	unidentified	unidentified	unidentified	unidentified	unidentified	1529	F406	F406_unidentified	R
cc4a2fa41f6225d368794a333218de5b	unidentified	unidentified	unidentified	unidentified	unidentified	unidentified	1387	F428	F428_unidentified	R
542ff75d8d371ddd3f801a2f190ac43f	unidentified	unidentified	unidentified	unidentified	unidentified	unidentified	1241	F446	F446_unidentified	R
bb9e926358631ac080004b37ef0116f6	unidentified	unidentified	unidentified	unidentified	unidentified	unidentified	1227	F447	F447_unidentified	R
43526aef532c82160d653eae29cd22a3	unidentified	unidentified	unidentified	unidentified	unidentified	unidentified	1148	F459	F459_unidentified	R
b89c9315796c15965c715172a63f8c73	unidentified	unidentified	unidentified	unidentified	unidentified	unidentified	1046	F481	F481_unidentified	R
70471f7f16ded146b1783adae7267c2c	unidentified	unidentified	unidentified	unidentified	unidentified	unidentified	1029	F483	F483_unidentified	R
f5c6ade11987054b8b5c204e756ffc17	unidentified	unidentified	unidentified	unidentified	unidentified	unidentified	1009	F489	F489_unidentified	R
4694ded7e1842057d91a9a48e3819536	unidentified	unidentified	unidentified	unidentified	unidentified	unidentified	1000	F491	F491_unidentified	R
6d5f839994b32c2ab1206e6a260aa80f	unidentified	unidentified	unidentified	unidentified	unidentified	unidentified	812	F554	F554_unidentified	R
f3fce05e8afb7aedd0ba17ce3be90a8a	unidentified	unidentified	unidentified	unidentified	unidentified	unidentified	803	F558	F558_unidentified	R
ba2020fe0d5828f6604974304efa9c09	unidentified	unidentified	unidentified	unidentified	unidentified	unidentified	660	F595	F595_unidentified	R
a50a4fdd3bbac6625e565f7f772671fd	unidentified	unidentified	unidentified	unidentified	unidentified	unidentified	621	F611	F611_unidentified	R
e6f85db1fbdbbe4b3ba13df1f13daa1f	unidentified	unidentified	unidentified	unidentified	unidentified	unidentified	402	F751	F751_unidentified	R
ce4213d4e8e56e1a29e1a2844822dfbe	unidentified	unidentified	unidentified	unidentified	unidentified	unidentified	397	F755	F755_unidentified	R
5e838b0eb19caa0f2dd2664fb0b49560	unidentified	unidentified	unidentified	unidentified	unidentified	unidentified	386	F764	F764_unidentified	R
c6ba6402845d3d5b544ffa35ce3aa101	unidentified	unidentified	unidentified	unidentified	unidentified	unidentified	252	F914	F914_unidentified	R
a67eebf0558b4e5fdf991681d1264b05	unidentified	unidentified	unidentified	unidentified	unidentified	unidentified	88	F1436	F1436_unidentified	R
eef9b337ac8474a7f84b6548a1f84be9	NA	NA	NA	NA	NA	NA	16121052	F1	F1_o_NA	S
SH182780.07FU_AB693782_reps	Basidiomycota	Ustilaginomycetes	Ustilaginales	Ustilaginaceae	Moesziomyces	Moesziomyces_aphidis	1467812	F3	F3_Moesziomyces	S
SH182912.07FU_KR056291_reps	Ascomycota	Dothideomycetes	Pleosporales	NA	NA	NA	946877	F4	F4_o_Pleosporales	S
SH429908.07FU_KF465761_refs	Ascomycota	Dothideomycetes	Pleosporales	Pleosporaceae	Alternaria	Alternaria_alternata	768873	F5	F5_Alternaria	S
SH211137.07FU_GU721261_reps	Ascomycota	Dothideomycetes	Capnodiales	Cladosporiaceae	Cladosporium	Cladosporium_grevilleae	689443	F6	F6_Cladosporium	S
b5747d266e5e82ef6c7308be1bd3e5ce	Ascomycota	Dothideomycetes	Pleosporales	unidentified	unidentified	unidentified	642606	F8	F8_unidentified	S
SH641103.07FU_KU534864_reps	Ascomycota	Sordariomycetes	Sordariales	Chaetomiaceae	Chaetomium	unidentified	599850	F9	F9_Chaetomium	S
SH182979.07FU_AJ608969_reps	Ascomycota	Dothideomycetes	Pleosporales	NA	NA	NA	465478	F12	F12_o_Pleosporales	S
SH220576.07FU_HG935477_reps	Ascomycota	Sordariomycetes	Sordariales	Chaetomiaceae	Zopfiella	NA	267651	F13	F13_Zopfiella	S
SH174139.07FU_GU066873_reps	Ascomycota	Sordariomycetes	Magnaporthales	Magnaporthaceae	Pyricularia	NA	238485	F16	F16_Pyricularia	S
b1d5037a16626858eaf9775237f972a3	Ascomycota	Dothideomycetes	Pleosporales	NA	NA	NA	232684	F17	F17_o_Pleosporales	S
SH182915.07FU_KF800272_reps	Ascomycota	Dothideomycetes	Pleosporales	Phaeosphaeriaceae	NA	NA	223941	F18	F18_f_Phaeosphaeriaceae	S
SH188231.07FU_KM246160_reps	Ascomycota	Dothideomycetes	Pleosporales	Pleosporaceae	Edenia	Edenia_gomezpompae	190632	F20	F20_Edenia	S
d52b1b709adc5c63244cd7e4460a0d00	Ascomycota	Dothideomycetes	Pleosporales	unidentified	unidentified	unidentified	147440	F26	F26_unidentified	S
SH187563.07FU_JN192379_refs	Ascomycota	Dothideomycetes	Pleosporales	Pleosporaceae	Curvularia	NA	144095	F27	F27_Curvularia	S
SH206477.07FU_EU479803_reps	Ascomycota	Dothideomycetes	Pleosporales	Didymellaceae	NA	NA	124642	F29	F29_f_Didymellaceae	S
SH209530.07FU_AF294699_refs	Basidiomycota	Ustilaginomycetes	Ustilaginales	Ustilaginaceae	Moesziomyces	Moesziomyces_aphidis	106771	F36	F36_Moesziomyces	S
92b528e887439678ad40055dfe4c6c88	Ascomycota	Dothideomycetes	Pleosporales	unidentified	unidentified	unidentified	104502	F37	F37_unidentified	S
SH530126.07FU_HG937034_reps	Ascomycota	Leotiomycetes	Thelebolales	Pseudeurotiaceae	Pseudeurotium	NA	101598	F38	F38_Pseudeurotium	S
SH523464.07FU_KP335652_reps	Ascomycota	Sordariomycetes	Sordariales	Chaetomiaceae	Zopfiella	Zopfiella_marina	91561	F44	F44_Zopfiella	S
SH207245.07FU_GU721291_reps	Ascomycota	Dothideomycetes	Pleosporales	Didymellaceae	NA	NA	89844	F45	F45_f_Didymellaceae	S
SH182985.07FU_AF191549_reps	Ascomycota	Dothideomycetes	Pleosporales	Phaeosphaeriaceae	NA	NA	88870	F47	F47_f_Phaeosphaeriaceae	S
c795250f23450700668a3926d0fa783a	Ascomycota	Sordariomycetes	Hypocreales	unidentified	unidentified	unidentified	87337	F48	F48_unidentified	S
SH198996.07FU_JF740262_refs	Ascomycota	Dothideomycetes	Pleosporales	Cucurbitariaceae	Pyrenochaetopsis	Pyrenochaetopsis_leptospora	73262	F53	F53_Pyrenochaetopsis	S
aa8b76ce061ef5e33efbaa07228b3c74	Ascomycota	Dothideomycetes	Pleosporales	Cucurbitariaceae	Pyrenochaetopsis	Pyrenochaetopsis_leptospora	72013	F54	F54_Pyrenochaetopsis	S
14dad23a92a58e6f37c72151d64d2f04	Ascomycota	Dothideomycetes	Pleosporales	NA	NA	NA	61799	F61	F61_o_Pleosporales	S
d8c42407dd60e4dd723ef8ee3670d492	Ascomycota	Sordariomycetes	NA	NA	NA	NA	41462	F77	F77_o_NA	S
SH215392.07FU_GU721438_reps	Ascomycota	Dothideomycetes	Capnodiales	Cladosporiaceae	Cladosporium	NA	38195	F81	F81_Cladosporium	S
SH376403.07FU_KT693730_refs	Ascomycota	Dothideomycetes	Dothideales	Aureobasidiaceae	Aureobasidium	Aureobasidium_namibiae	32976	F89	F89_Aureobasidium	S
SH640419.07FU_KX306480_reps	Ascomycota	Sordariomycetes	Magnaporthales	Magnaporthaceae	Gaeumannomyces	Gaeumannomyces_graminis	29807	F93	F93_Gaeumannomyces	S
SH206475.07FU_GU721466_reps	Ascomycota	Dothideomycetes	Pleosporales	Didymellaceae	NA	NA	28119	F98	F98_f_Didymellaceae	S
1e14681710eca8491521f8f759f007a3	Ascomycota	Sordariomycetes	Hypocreales	Stachybotryaceae	unidentified	unidentified	22832	F106	F106_unidentified	S
210067274460ee2a076d9283e14aa737	Ascomycota	Dothideomycetes	Pleosporales	NA	NA	NA	19228	F109	F109_o_Pleosporales	S
c1116d32a27f3ba9f45f45ae8389aee9	unidentified	unidentified	unidentified	unidentified	unidentified	unidentified	17785	F114	F114_unidentified	S
1e8ce616f6a3dba88512b7b81126fc7c	unidentified	unidentified	unidentified	unidentified	unidentified	unidentified	14903	F131	F131_unidentified	S
SH176394.07FU_AY743636_refs	Basidiomycota	Malasseziomycetes	Malasseziales	Malasseziaceae	Malassezia	Malassezia_restricta	12945	F137	F137_Malassezia	S
SH182913.07FU_KC916678_reps	Ascomycota	Dothideomycetes	Pleosporales	NA	NA	NA	11850	F147	F147_o_Pleosporales	S
SH212843.07FU_GU721983_reps	Ascomycota	Dothideomycetes	Capnodiales	Cladosporiaceae	Cladosporium	NA	10106	F160	F160_Cladosporium	S
SH344881.07FU_AY373880_refs	Ascomycota	Eurotiomycetes	Eurotiales	Aspergillaceae	Aspergillus	Aspergillus_sydowii	9016	F166	F166_Aspergillus	S
SH221540.07FU_AF145586_refs	Basidiomycota	Agaricomycetes	Hymenochaetales	Schizoporaceae	Schizopora	Schizopora_ovispora	8147	F178	F178_Schizopora	S
SH185164.07FU_AY569565_reps	Basidiomycota	Agaricomycetes	Polyporales	Meruliaceae	Irpex	Irpex_hydnoides	7101	F190	F190_Irpex	S
SH640785.07FU_KX515044_reps	Ascomycota	Dothideomycetes	Dothideales	Aureobasidiaceae	Aureobasidium	Aureobasidium_pullulans	6477	F199	F199_Aureobasidium	S
SH181619.07FU_HQ832800_reps	Basidiomycota	Tremellomycetes	Tremellales	Trimorphomycetaceae	Saitozyma	Saitozyma_flava	4908	F226	F226_Saitozyma	S
SH180757.07FU_KU574712_reps	Ascomycota	Dothideomycetes	Pleosporales	Periconiaceae	Periconia	Periconia_byssoides	4636	F233	F233_Periconia	S
4f22b97f2ffaaf5175ead79c0ccd2944	NA	NA	NA	NA	NA	NA	3800	F252	F252_o_NA	S
SH190215.07FU_AF033422_refs	Ascomycota	Eurotiomycetes	Eurotiales	Aspergillaceae	Penicillium	Penicillium_hetheringtonii	3150	F272	F272_Penicillium	S
SH188973.07FU_EF529621_reps	Basidiomycota	Agaricomycetes	Russulales	Peniophoraceae	Peniophora	Peniophora_incarnata	3074	F277	F277_Peniophora	S
SH188260.07FU_KX081121_reps	Basidiomycota	Agaricomycetes	Polyporales	NA	NA	NA	3002	F280	F280_o_Polyporales	S
SH180705.07FU_FJ372389_reps	Ascomycota	Dothideomycetes	Pleosporales	Lophiostomataceae	unidentified	unidentified	2798	F288	F288_unidentified	S
SH185531.07FU_KU375746_reps	Ascomycota	Sordariomycetes	Diaporthales	NA	NA	NA	2726	F291	F291_o_Diaporthales	S
SH194039.07FU_KT959323_reps	Ascomycota	Sordariomycetes	Hypocreales	Cordycipitaceae	Engyodontium	Engyodontium_album	2681	F292	F292_Engyodontium	S
SH211029.07FU_KF251149_refs	Ascomycota	Dothideomycetes	Pleosporales	Coniothyriaceae	Coniothyrium	Coniothyrium_sidae	2584	F297	F297_Coniothyrium	S
SH212071.07FU_KM266105_reps	Ascomycota	Sordariomycetes	Xylariales	Diatrypaceae	unidentified	unidentified	2408	F310	F310_unidentified	S
SH085061.07FU_FJ196778_refs	Ascomycota	Saccharomycetes	Saccharomycetales	Saccharomycetaceae	Saccharomyces	NA	2313	F318	F318_Saccharomyces	S
e6982699df9f00adca31d3bbea89f2dc	NA	NA	NA	NA	NA	NA	2256	F324	F324_o_NA	S
f6bec501474490b7ccbf74729830ef66	Ascomycota	NA	NA	NA	NA	NA	2223	F330	F330_o_NA	S
SH199891.07FU_HQ331085_reps	Basidiomycota	Agaricomycetes	Polyporales	Meruliaceae	Porostereum	Porostereum_spadiceum	1882	F362	F362_Porostereum	S
SH191852.07FU_KP135071_reps	Basidiomycota	Agaricomycetes	Polyporales	Meruliaceae	Phanerochaete	Phanerochaete_chrysosporium	1527	F407	F407_Phanerochaete	S
SH191159.07FU_DQ249199_refs	Ascomycota	Saccharomycetes	Saccharomycetales	Phaffomycetaceae	Cyberlindnera	Cyberlindnera_jadinii	1290	F435	F435_Cyberlindnera	S
SH194047.07FU_KM032316_reps	Ascomycota	Sordariomycetes	Hypocreales	NA	NA	NA	1260	F441	F441_o_Hypocreales	S
SH527185.07FU_KJ156314_reps	Basidiomycota	Agaricomycetes	Polyporales	Ganodermataceae	Perenniporia	Perenniporia_koreana	1224	F448	F448_Perenniporia	S
0cc51c048cc5c73cdf8acba7586e88a5	Ascomycota	Sordariomycetes	Boliniales	Boliniaceae	Endoxyla	unidentified	1157	F458	F458_Endoxyla	S
SH214135.07FU_JQ666320_reps	Basidiomycota	Malasseziomycetes	Malasseziales	unidentified	unidentified	unidentified	1145	F461	F461_unidentified	S
SH640247.07FU_KY102347_reps	Ascomycota	Saccharomycetes	Saccharomycetales	Pichiaceae	Pichia	unidentified	1034	F482	F482_Pichia	S
SH185180.07FU_KP135054_reps	Basidiomycota	Agaricomycetes	Polyporales	Meruliaceae	Ceriporia	Ceriporia_alachuana	743	F567	F567_Ceriporia	S
0be3b20f9875561a6e1f34211c5b6e87	NA	NA	NA	NA	NA	NA	674	F589	F589_o_NA	S
SH198028.07FU_FJ265959_reps	Ascomycota	Eurotiomycetes	Eurotiales	Aspergillaceae	Aspergillus	NA	478	F693	F693_Aspergillus	S
eef9b337ac8474a7f84b6548a1f84be9	NA	NA	NA	NA	NA	NA	16121052	F1	F1_o_NA	L
SH182780.07FU_AB693782_reps	Basidiomycota	Ustilaginomycetes	Ustilaginales	Ustilaginaceae	Moesziomyces	Moesziomyces_aphidis	1467812	F3	F3_Moesziomyces	L
SH182912.07FU_KR056291_reps	Ascomycota	Dothideomycetes	Pleosporales	NA	NA	NA	946877	F4	F4_o_Pleosporales	L
SH429908.07FU_KF465761_refs	Ascomycota	Dothideomycetes	Pleosporales	Pleosporaceae	Alternaria	Alternaria_alternata	768873	F5	F5_Alternaria	L
SH211137.07FU_GU721261_reps	Ascomycota	Dothideomycetes	Capnodiales	Cladosporiaceae	Cladosporium	Cladosporium_grevilleae	689443	F6	F6_Cladosporium	L
SH212824.07FU_AF444417_refs	Basidiomycota	Tremellomycetes	Cystofilobasidiales	Cystofilobasidiaceae	Guehomyces	Guehomyces_pullulans	495531	F10	F10_Guehomyces	L
SH182979.07FU_AJ608969_reps	Ascomycota	Dothideomycetes	Pleosporales	NA	NA	NA	465478	F12	F12_o_Pleosporales	L
SH220576.07FU_HG935477_reps	Ascomycota	Sordariomycetes	Sordariales	Chaetomiaceae	Zopfiella	NA	267651	F13	F13_Zopfiella	L
SH174139.07FU_GU066873_reps	Ascomycota	Sordariomycetes	Magnaporthales	Magnaporthaceae	Pyricularia	NA	238485	F16	F16_Pyricularia	L
SH182915.07FU_KF800272_reps	Ascomycota	Dothideomycetes	Pleosporales	Phaeosphaeriaceae	NA	NA	223941	F18	F18_f_Phaeosphaeriaceae	L
SH206477.07FU_EU479803_reps	Ascomycota	Dothideomycetes	Pleosporales	Didymellaceae	NA	NA	124642	F29	F29_f_Didymellaceae	L
92b528e887439678ad40055dfe4c6c88	Ascomycota	Dothideomycetes	Pleosporales	unidentified	unidentified	unidentified	104502	F37	F37_unidentified	L
SH207245.07FU_GU721291_reps	Ascomycota	Dothideomycetes	Pleosporales	Didymellaceae	NA	NA	89844	F45	F45_f_Didymellaceae	L
SH198996.07FU_JF740262_refs	Ascomycota	Dothideomycetes	Pleosporales	Cucurbitariaceae	Pyrenochaetopsis	Pyrenochaetopsis_leptospora	73262	F53	F53_Pyrenochaetopsis	L
14dad23a92a58e6f37c72151d64d2f04	Ascomycota	Dothideomycetes	Pleosporales	NA	NA	NA	61799	F61	F61_o_Pleosporales	L
SH215392.07FU_GU721438_reps	Ascomycota	Dothideomycetes	Capnodiales	Cladosporiaceae	Cladosporium	NA	38195	F81	F81_Cladosporium	L
SH194976.07FU_AY015439_refs	Basidiomycota	Microbotryomycetes	Sporidiobolales	Sporidiobolaceae	Sporobolomyces	NA	16418	F120	F120_Sporobolomyces	L
1e8ce616f6a3dba88512b7b81126fc7c	unidentified	unidentified	unidentified	unidentified	unidentified	unidentified	14903	F131	F131_unidentified	L
SH176394.07FU_AY743636_refs	Basidiomycota	Malasseziomycetes	Malasseziales	Malasseziaceae	Malassezia	Malassezia_restricta	12945	F137	F137_Malassezia	L
SH221540.07FU_AF145586_refs	Basidiomycota	Agaricomycetes	Hymenochaetales	Schizoporaceae	Schizopora	Schizopora_ovispora	8147	F178	F178_Schizopora	L
SH185164.07FU_AY569565_reps	Basidiomycota	Agaricomycetes	Polyporales	Meruliaceae	Irpex	Irpex_hydnoides	7101	F190	F190_Irpex	L
SH640785.07FU_KX515044_reps	Ascomycota	Dothideomycetes	Dothideales	Aureobasidiaceae	Aureobasidium	Aureobasidium_pullulans	6477	F199	F199_Aureobasidium	L
SH180757.07FU_KU574712_reps	Ascomycota	Dothideomycetes	Pleosporales	Periconiaceae	Periconia	Periconia_byssoides	4636	F233	F233_Periconia	L
4f22b97f2ffaaf5175ead79c0ccd2944	NA	NA	NA	NA	NA	NA	3800	F252	F252_o_NA	L
SH188260.07FU_KX081121_reps	Basidiomycota	Agaricomycetes	Polyporales	NA	NA	NA	3002	F280	F280_o_Polyporales	L
SH194039.07FU_KT959323_reps	Ascomycota	Sordariomycetes	Hypocreales	Cordycipitaceae	Engyodontium	Engyodontium_album	2681	F292	F292_Engyodontium	L
SH199891.07FU_HQ331085_reps	Basidiomycota	Agaricomycetes	Polyporales	Meruliaceae	Porostereum	Porostereum_spadiceum	1882	F362	F362_Porostereum	L
SH640247.07FU_KY102347_reps	Ascomycota	Saccharomycetes	Saccharomycetales	Pichiaceae	Pichia	unidentified	1034	F482	F482_Pichia	L
6d87413b726996dbdb2b2de2165c3574	Basidiomycota	Agaricomycetes	Hymenochaetales	Hymenochaetaceae	Phellinus	Phellinus_gilvus	268	F888	F888_Phellinus	L
eef9b337ac8474a7f84b6548a1f84be9	NA	NA	NA	NA	NA	NA	16121052	F1	F1_o_NA	G
SH177636.07FU_HM535391_reps	Ascomycota	Sordariomycetes	Trichosphaeriales	Trichosphaeriaceae	Nigrospora	Nigrospora_oryzae	1747391	F2	F2_Nigrospora	G
SH182780.07FU_AB693782_reps	Basidiomycota	Ustilaginomycetes	Ustilaginales	Ustilaginaceae	Moesziomyces	Moesziomyces_aphidis	1467812	F3	F3_Moesziomyces	G
SH182912.07FU_KR056291_reps	Ascomycota	Dothideomycetes	Pleosporales	NA	NA	NA	946877	F4	F4_o_Pleosporales	G
SH429908.07FU_KF465761_refs	Ascomycota	Dothideomycetes	Pleosporales	Pleosporaceae	Alternaria	Alternaria_alternata	768873	F5	F5_Alternaria	G
SH211137.07FU_GU721261_reps	Ascomycota	Dothideomycetes	Capnodiales	Cladosporiaceae	Cladosporium	Cladosporium_grevilleae	689443	F6	F6_Cladosporium	G
b5747d266e5e82ef6c7308be1bd3e5ce	Ascomycota	Dothideomycetes	Pleosporales	unidentified	unidentified	unidentified	642606	F8	F8_unidentified	G
SH182979.07FU_AJ608969_reps	Ascomycota	Dothideomycetes	Pleosporales	NA	NA	NA	465478	F12	F12_o_Pleosporales	G
SH174139.07FU_GU066873_reps	Ascomycota	Sordariomycetes	Magnaporthales	Magnaporthaceae	Pyricularia	NA	238485	F16	F16_Pyricularia	G
SH182915.07FU_KF800272_reps	Ascomycota	Dothideomycetes	Pleosporales	Phaeosphaeriaceae	NA	NA	223941	F18	F18_f_Phaeosphaeriaceae	G
SH523895.07FU_KT581852_reps	Ascomycota	Dothideomycetes	Pleosporales	Phaeosphaeriaceae	Setophoma	unidentified	181176	F22	F22_Setophoma	G
SH187563.07FU_JN192379_refs	Ascomycota	Dothideomycetes	Pleosporales	Pleosporaceae	Curvularia	NA	144095	F27	F27_Curvularia	G
SH206477.07FU_EU479803_reps	Ascomycota	Dothideomycetes	Pleosporales	Didymellaceae	NA	NA	124642	F29	F29_f_Didymellaceae	G
SH207245.07FU_GU721291_reps	Ascomycota	Dothideomycetes	Pleosporales	Didymellaceae	NA	NA	89844	F45	F45_f_Didymellaceae	G
SH220700.07FU_AB586992_refs	Ascomycota	Sordariomycetes	Hypocreales	Nectriaceae	NA	NA	71237	F55	F55_f_Nectriaceae	G
14dad23a92a58e6f37c72151d64d2f04	Ascomycota	Dothideomycetes	Pleosporales	NA	NA	NA	61799	F61	F61_o_Pleosporales	G
SH640759.07FU_KX515816_reps	Ascomycota	Sordariomycetes	Hypocreales	Nectriaceae	Fusarium	unidentified	35107	F85	F85_Fusarium	G
1e8ce616f6a3dba88512b7b81126fc7c	unidentified	unidentified	unidentified	unidentified	unidentified	unidentified	14903	F131	F131_unidentified	G
SH176394.07FU_AY743636_refs	Basidiomycota	Malasseziomycetes	Malasseziales	Malasseziaceae	Malassezia	Malassezia_restricta	12945	F137	F137_Malassezia	G
4f22b97f2ffaaf5175ead79c0ccd2944	NA	NA	NA	NA	NA	NA	3800	F252	F252_o_NA	G
SH085061.07FU_FJ196778_refs	Ascomycota	Saccharomycetes	Saccharomycetales	Saccharomycetaceae	Saccharomyces	NA	2313	F318	F318_Saccharomyces	G

## Sheet: Source data_4a
variable	Compartment	Contribution	Kingdom
Sink1	BS	0	Bacteria
Sink1	G	0.128606	Bacteria
Sink1	L	0.136756	Bacteria
Sink1	R	0.00180605	Bacteria
Sink1	RS	0	Bacteria
Sink1	S	0.398482	Bacteria
Sink1	Unknown	0.334349	Bacteria
Sink2	BS	0	Bacteria
Sink2	G	0.123853	Bacteria
Sink2	L	0.138531	Bacteria
Sink2	R	8.2e-08	Bacteria
Sink2	RS	0	Bacteria
Sink2	S	0.354358	Bacteria
Sink2	Unknown	0.383259	Bacteria
Sink3	BS	0	Bacteria
Sink3	G	0.047994	Bacteria
Sink3	L	0.138865	Bacteria
Sink3	R	9.89146e-06	Bacteria
Sink3	RS	2.84e-06	Bacteria
Sink3	S	0.452586	Bacteria
Sink3	Unknown	0.360542	Bacteria
Sink1	BS	1.21932e-05	Fungi
Sink1	G	0.331463	Fungi
Sink1	L	0.0634204	Fungi
Sink1	R	8.98662e-07	Fungi
Sink1	RS	6.17788e-07	Fungi
Sink1	S	0.111903	Fungi
Sink1	Unknown	0.4932	Fungi
Sink2	BS	1.38004e-07	Fungi
Sink2	G	0.294436	Fungi
Sink2	L	0.0645146	Fungi
Sink2	R	1.43814e-10	Fungi
Sink2	RS	3.26573e-06	Fungi
Sink2	S	0.110011	Fungi
Sink2	Unknown	0.531035	Fungi
Sink3	BS	2.66032e-08	Fungi
Sink3	G	0.311271	Fungi
Sink3	L	0.204534	Fungi
Sink3	R	0.000349973	Fungi
Sink3	RS	1.37912e-05	Fungi
Sink3	S	0.154701	Fungi
Sink3	Unknown	0.329131	Fungi

## Sheet: Source data_4b
Bacteria										Fungi
Source	Sink1	Sink2	Sink3	Plot	Section	Days	Compartment			Source	Sink1	Sink2	Sink3	Plot	Section	Days	Compartment
UF1A1_BS_106_BS_106	0	NA	NA	UF1A1	BS	106	BS			UF1A1_BS_106_BS_106	8.47e-11	NA	NA	UF1A1	BS	106	BS
UF1A1_BS_120_BS_120	0	NA	NA	UF1A1	BS	120	BS			UF1A1_BS_120_BS_120	4.12e-05	NA	NA	UF1A1	BS	120	BS
UF1A1_BS_48_BS_48	0	NA	NA	UF1A1	BS	48	BS			UF1A1_BS_48_BS_48	3.13e-08	NA	NA	UF1A1	BS	48	BS
UF1A1_BS_62_BS_62	0	NA	NA	UF1A1	BS	62	BS			UF1A1_BS_62_BS_62	9.26e-09	NA	NA	UF1A1	BS	62	BS
UF1A1_BS_76_BS_76	0	NA	NA	UF1A1	BS	76	BS			UF1A1_BS_76_BS_76	7.57e-08	NA	NA	UF1A1	BS	76	BS
UF1A1_BS_90_BS_90	0	NA	NA	UF1A1	BS	90	BS			UF1A1_BS_90_BS_90	1.5e-07	NA	NA	UF1A1	BS	90	BS
UF1A1_FL_106_FL_106	0.0301622	NA	NA	UF1A1	FL	106	L			UF1A1_FL_106_FL_106	0.000223442	NA	NA	UF1A1	FL	106	L
UF1A1_FL_120_FL_120	0.0339344	NA	NA	UF1A1	FL	120	L			UF1A1_FL_120_FL_120	0.000478119	NA	NA	UF1A1	FL	120	L
UF1A1_FL_76_FL_76	4.23e-05	NA	NA	UF1A1	FL	76	L			UF1A1_FL_76_FL_76	3.62e-05	NA	NA	UF1A1	FL	76	L
UF1A1_FL_90_FL_90	0.000526929	NA	NA	UF1A1	FL	90	L			UF1A1_FL_90_FL_90	1.97e-06	NA	NA	UF1A1	FL	90	L
UF1A1_L1_106_L1_106	0.00218729	NA	NA	UF1A1	L1	106	L			UF1A1_L1_106_L1_106	0.000262647	NA	NA	UF1A1	L1	106	L
UF1A1_L1_120_L1_120	0.0284234	NA	NA	UF1A1	L1	120	L			UF1A1_L1_120_L1_120	0.0757501	NA	NA	UF1A1	L1	120	L
UF1A1_L1_48_L1_48	0.000226505	NA	NA	UF1A1	L1	48	L			UF1A1_L1_48_L1_48	2.79e-05	NA	NA	UF1A1	L1	48	L
UF1A1_L1_62_L1_62	0.0295311	NA	NA	UF1A1	L1	62	L			UF1A1_L1_62_L1_62	4.62e-05	NA	NA	UF1A1	L1	62	L
UF1A1_L1_76_L1_76	0.000750527	NA	NA	UF1A1	L1	76	L			UF1A1_L1_76_L1_76	2.6e-06	NA	NA	UF1A1	L1	76	L
UF1A1_L1_90_L1_90	0.00448528	NA	NA	UF1A1	L1	90	L			UF1A1_L1_90_L1_90	0.025302	NA	NA	UF1A1	L1	90	L
UF1A1_L2_106_L2_106	0.011492	NA	NA	UF1A1	L2	106	L			UF1A1_L2_106_L2_106	0.000133385	NA	NA	UF1A1	L2	106	L
UF1A1_L2_120_L2_120	0.0440515	NA	NA	UF1A1	L2	120	L			UF1A1_L2_120_L2_120	0.00418763	NA	NA	UF1A1	L2	120	L
UF1A1_L2_48_L2_48	0	NA	NA	UF1A1	L2	48	L			UF1A1_L2_48_L2_48	3.24e-06	NA	NA	UF1A1	L2	48	L
UF1A1_L2_62_L2_62	0.0103464	NA	NA	UF1A1	L2	62	L			UF1A1_L2_62_L2_62	0.000481607	NA	NA	UF1A1	L2	62	L
UF1A1_L2_76_L2_76	0.00205163	NA	NA	UF1A1	L2	76	L			UF1A1_L2_76_L2_76	0.000116878	NA	NA	UF1A1	L2	76	L
UF1A1_L2_90_L2_90	0.00876182	NA	NA	UF1A1	L2	90	L			UF1A1_L2_90_L2_90	4.33e-05	NA	NA	UF1A1	L2	90	L
UF1A1_L3_106_L3_106	0.00870347	NA	NA	UF1A1	L3	106	L			UF1A1_L3_106_L3_106	9.76e-05	NA	NA	UF1A1	L3	106	L
UF1A1_L3_120_L3_120	0.0199918	NA	NA	UF1A1	L3	120	L			UF1A1_L3_120_L3_120	0.0762804	NA	NA	UF1A1	L3	120	L
UF1A1_L3_62_L3_62	0	NA	NA	UF1A1	L3	62	L			UF1A1_L3_62_L3_62	1.97e-05	NA	NA	UF1A1	L3	62	L
UF1A1_L3_76_L3_76	0	NA	NA	UF1A1	L3	76	L			UF1A1_L3_76_L3_76	1.03e-05	NA	NA	UF1A1	L3	76	L
UF1A1_L3_90_L3_90	0.00511995	NA	NA	UF1A1	L3	90	L			UF1A1_L3_90_L3_90	9.01e-05	NA	NA	UF1A1	L3	90	L
UF1A1_R_106_R_106	0.000338146	NA	NA	UF1A1	R	106	R			UF1A1_R_106_R_106	1.07e-08	NA	NA	UF1A1	R	106	R
UF1A1_R_120_R_120	9.56e-05	NA	NA	UF1A1	R	120	R			UF1A1_R_120_R_120	8.6e-09	NA	NA	UF1A1	R	120	R
UF1A1_R_48_R_48	0	NA	NA	UF1A1	R	48	R			UF1A1_R_48_R_48	8.04e-10	NA	NA	UF1A1	R	48	R
UF1A1_R_62_R_62	2.5e-06	NA	NA	UF1A1	R	62	R			UF1A1_R_62_R_62	2.86e-08	NA	NA	UF1A1	R	62	R
UF1A1_R_76_R_76	0.000174119	NA	NA	UF1A1	R	76	R			UF1A1_R_76_R_76	2.68e-08	NA	NA	UF1A1	R	76	R
UF1A1_R_90_R_90	6.36e-07	NA	NA	UF1A1	R	90	R			UF1A1_R_90_R_90	1.1e-08	NA	NA	UF1A1	R	90	R
UF1A1_RS_106_RS_106	0	NA	NA	UF1A1	RS	106	RS			UF1A1_RS_106_RS_106	5.9e-08	NA	NA	UF1A1	RS	106	RS
UF1A1_RS_120_RS_120	0	NA	NA	UF1A1	RS	120	RS			UF1A1_RS_120_RS_120	3.55e-07	NA	NA	UF1A1	RS	120	RS
UF1A1_RS_48_RS_48	0	NA	NA	UF1A1	RS	48	RS			UF1A1_RS_48_RS_48	3.27e-09	NA	NA	UF1A1	RS	48	RS
UF1A1_RS_62_RS_62	0	NA	NA	UF1A1	RS	62	RS			UF1A1_RS_62_RS_62	3.32e-10	NA	NA	UF1A1	RS	62	RS
UF1A1_RS_76_RS_76	0	NA	NA	UF1A1	RS	76	RS			UF1A1_RS_76_RS_76	3.8e-10	NA	NA	UF1A1	RS	76	RS
UF1A1_RS_90_RS_90	0	NA	NA	UF1A1	RS	90	RS			UF1A1_RS_90_RS_90	6.23e-07	NA	NA	UF1A1	RS	90	RS
UF1A1_S1_106_S1_106	0.000327739	NA	NA	UF1A1	S1	106	S			UF1A1_S1_106_S1_106	6.08e-06	NA	NA	UF1A1	S1	106	S
UF1A1_S1_120_S1_120	0.00105577	NA	NA	UF1A1	S1	120	S			UF1A1_S1_120_S1_120	8.34e-05	NA	NA	UF1A1	S1	120	S
UF1A1_S1_48_S1_48	0.000248658	NA	NA	UF1A1	S1	48	S			UF1A1_S1_48_S1_48	6.18e-05	NA	NA	UF1A1	S1	48	S
UF1A1_S1_62_S1_62	0.00130564	NA	NA	UF1A1	S1	62	S			UF1A1_S1_62_S1_62	1.5e-05	NA	NA	UF1A1	S1	62	S
UF1A1_S1_76_S1_76	5.79e-05	NA	NA	UF1A1	S1	76	S			UF1A1_S1_76_S1_76	6.07e-05	NA	NA	UF1A1	S1	76	S
UF1A1_S1_90_S1_90	0.0041781	NA	NA	UF1A1	S1	90	S			UF1A1_S1_90_S1_90	0.000478596	NA	NA	UF1A1	S1	90	S
UF1A1_S2_106_S2_106	0.00262072	NA	NA	UF1A1	S2	106	S			UF1A1_S2_106_S2_106	9.19e-06	NA	NA	UF1A1	S2	106	S
UF1A1_S2_120_S2_120	0.115277	NA	NA	UF1A1	S2	120	S			UF1A1_S2_120_S2_120	0.00265173	NA	NA	UF1A1	S2	120	S
UF1A1_S2_48_S2_48	0.0029057	NA	NA	UF1A1	S2	48	S			UF1A1_S2_48_S2_48	0.0127396	NA	NA	UF1A1	S2	48	S
UF1A1_S2_62_S2_62	0.000136937	NA	NA	UF1A1	S2	62	S			UF1A1_S2_62_S2_62	0.000359057	NA	NA	UF1A1	S2	62	S
UF1A1_S2_76_S2_76	0.00030477	NA	NA	UF1A1	S2	76	S			UF1A1_S2_76_S2_76	0.000123059	NA	NA	UF1A1	S2	76	S
UF1A1_S2_90_S2_90	0.017075	NA	NA	UF1A1	S2	90	S			UF1A1_S2_90_S2_90	0.00647651	NA	NA	UF1A1	S2	90	S
UF1A1_S3_106_S3_106	0.00173196	NA	NA	UF1A1	S3	106	S			UF1A1_S3_106_S3_106	1.6e-05	NA	NA	UF1A1	S3	106	S
UF1A1_S3_120_S3_120	0.00867079	NA	NA	UF1A1	S3	120	S			UF1A1_S3_120_S3_120	0.00109335	NA	NA	UF1A1	S3	120	S
UF1A1_S3_48_S3_48	0.000240938	NA	NA	UF1A1	S3	48	S			UF1A1_S3_48_S3_48	9.77e-05	NA	NA	UF1A1	S3	48	S
UF1A1_S3_62_S3_62	0.00886018	NA	NA	UF1A1	S3	62	S			UF1A1_S3_62_S3_62	0.0389407	NA	NA	UF1A1	S3	62	S
UF1A1_S3_76_S3_76	0.000184139	NA	NA	UF1A1	S3	76	S			UF1A1_S3_76_S3_76	1.53e-06	NA	NA	UF1A1	S3	76	S
UF1A1_S3_90_S3_90	0.002287	NA	NA	UF1A1	S3	90	S			UF1A1_S3_90_S3_90	0.00443108	NA	NA	UF1A1	S3	90	S
UF1A1_S4_106_S4_106	0.00173418	NA	NA	UF1A1	S4	106	S			UF1A1_S4_106_S4_106	0.000202074	NA	NA	UF1A1	S4	106	S
UF1A1_S4_120_S4_120	0.0240236	NA	NA	UF1A1	S4	120	S			UF1A1_S4_120_S4_120	0.000250664	NA	NA	UF1A1	S4	120	S
UF1A1_S4_62_S4_62	0.00014728	NA	NA	UF1A1	S4	62	S			UF1A1_S4_62_S4_62	0.000510325	NA	NA	UF1A1	S4	62	S
UF1A1_S4_76_S4_76	5.06e-06	NA	NA	UF1A1	S4	76	S			UF1A1_S4_76_S4_76	3.25e-06	NA	NA	UF1A1	S4	76	S
UF1A1_S4_90_S4_90	0.0156236	NA	NA	UF1A1	S4	90	S			UF1A1_S4_90_S4_90	0.000869767	NA	NA	UF1A1	S4	90	S
UF1A1_S5_106_S5_106	0.0295428	NA	NA	UF1A1	S5	106	S			UF1A1_S5_106_S5_106	3.18e-05	NA	NA	UF1A1	S5	106	S
UF1A1_S5_120_S5_120	0.0221564	NA	NA	UF1A1	S5	120	S			UF1A1_S5_120_S5_120	0.000125705	NA	NA	UF1A1	S5	120	S
UF1A1_S5_76_S5_76	7.98e-05	NA	NA	UF1A1	S5	76	S			UF1A1_S5_76_S5_76	7.75e-05	NA	NA	UF1A1	S5	76	S
UF1A1_S5_90_S5_90	0.0128784	NA	NA	UF1A1	S5	90	S			UF1A1_S5_90_S5_90	0.000572048	NA	NA	UF1A1	S5	90	S
UF1A1_S6_106_S6_106	0.0314701	NA	NA	UF1A1	S6	106	S			UF1A1_S6_106_S6_106	0.000843536	NA	NA	UF1A1	S6	106	S
UF1A1_S6_120_S6_120	0.00496694	NA	NA	UF1A1	S6	120	S			UF1A1_S6_120_S6_120	0.000283404	NA	NA	UF1A1	S6	120	S
UF1A1_S6_76_S6_76	6.87e-07	NA	NA	UF1A1	S6	76	S			UF1A1_S6_76_S6_76	0.000132452	NA	NA	UF1A1	S6	76	S
UF1A1_S6_90_S6_90	0.00245791	NA	NA	UF1A1	S6	90	S			UF1A1_S6_90_S6_90	0.000599538	NA	NA	UF1A1	S6	90	S
UF1A1_S7_106_S7_106	0.0130956	NA	NA	UF1A1	S7	106	S			UF1A1_S7_106_S7_106	0.000297741	NA	NA	UF1A1	S7	106	S
UF1A1_S7_120_S7_120	0.0316933	NA	NA	UF1A1	S7	120	S			UF1A1_S7_120_S7_120	0.000105843	NA	NA	UF1A1	S7	120	S
UF1A1_S7_90_S7_90	0.012989	NA	NA	UF1A1	S7	90	S			UF1A1_S7_90_S7_90	0.000462196	NA	NA	UF1A1	S7	90	S
UF1A1_S8_106_S8_106	0.0271049	NA	NA	UF1A1	S8	106	S			UF1A1_S8_106_S8_106	0.000229138	NA	NA	UF1A1	S8	106	S
UF1A1_S8_120_S8_120	0.0282625	NA	NA	UF1A1	S8	120	S			UF1A1_S8_120_S8_120	0.0639003	NA	NA	UF1A1	S8	120	S
UF1A1_S8_90_S8_90	0.0175304	NA	NA	UF1A1	S8	90	S			UF1A1_S8_90_S8_90	8.26e-06	NA	NA	UF1A1	S8	90	S
UF1A1_S9_120_S9_120	0.00115345	NA	NA	UF1A1	S9	120	S			UF1A1_S9_120_S9_120	0.0354237	NA	NA	UF1A1	S9	120	S
UF1A1_S9_90_S9_90	0.00273109	NA	NA	UF1A1	S9	90	S			UF1A1_S9_90_S9_90	9.87e-06	NA	NA	UF1A1	S9	90	S
UF1B2_BS_106_BS_106	NA	0	NA	UF1B2	BS	106	BS			UF1B2_BS_106_BS_106	NA	1.34e-08	NA	UF1B2	BS	106	BS
UF1B2_BS_120_BS_120	NA	0	NA	UF1B2	BS	120	BS			UF1B2_BS_120_BS_120	NA	3.43e-06	NA	UF1B2	BS	120	BS
UF1B2_BS_48_BS_48	NA	0	NA	UF1B2	BS	48	BS			UF1B2_BS_48_BS_48	NA	9.5e-07	NA	UF1B2	BS	48	BS
UF1B2_BS_62_BS_62	NA	0	NA	UF1B2	BS	62	BS			UF1B2_BS_62_BS_62	NA	6.81e-07	NA	UF1B2	BS	62	BS
UF1B2_BS_76_BS_76	NA	0	NA	UF1B2	BS	76	BS			UF1B2_BS_76_BS_76	NA	4.08e-11	NA	UF1B2	BS	76	BS
UF1B2_BS_90_BS_90	NA	0	NA	UF1B2	BS	90	BS			UF1B2_BS_90_BS_90	NA	6.85e-10	NA	UF1B2	BS	90	BS
UF1B2_FL_106_FL_106	NA	0.0374598	NA	UF1B2	FL	106	L			UF1B2_FL_106_FL_106	NA	1.54e-05	NA	UF1B2	FL	106	L
UF1B2_FL_120_FL_120	NA	0.0332974	NA	UF1B2	FL	120	L			UF1B2_FL_120_FL_120	NA	0.00100236	NA	UF1B2	FL	120	L
UF1B2_FL_76_FL_76	NA	0.000614377	NA	UF1B2	FL	76	L			UF1B2_FL_76_FL_76	NA	5.27e-07	NA	UF1B2	FL	76	L
UF1B2_FL_90_FL_90	NA	0.00363781	NA	UF1B2	FL	90	L			UF1B2_FL_90_FL_90	NA	4.95e-06	NA	UF1B2	FL	90	L
UF1B2_L1_106_L1_106	NA	0.007132	NA	UF1B2	L1	106	L			UF1B2_L1_106_L1_106	NA	0.000683476	NA	UF1B2	L1	106	L
UF1B2_L1_120_L1_120	NA	0.0197205	NA	UF1B2	L1	120	L			UF1B2_L1_120_L1_120	NA	0.00644778	NA	UF1B2	L1	120	L
UF1B2_L1_48_L1_48	NA	9.91e-05	NA	UF1B2	L1	48	L			UF1B2_L1_48_L1_48	NA	2.21e-07	NA	UF1B2	L1	48	L
UF1B2_L1_62_L1_62	NA	0.013142	NA	UF1B2	L1	62	L			UF1B2_L1_62_L1_62	NA	0.0704142	NA	UF1B2	L1	62	L
UF1B2_L1_76_L1_76	NA	0.00123087	NA	UF1B2	L1	76	L			UF1B2_L1_76_L1_76	NA	9.43e-05	NA	UF1B2	L1	76	L
UF1B2_L1_90_L1_90	NA	0.00040606	NA	UF1B2	L1	90	L			UF1B2_L1_90_L1_90	NA	3.7e-05	NA	UF1B2	L1	90	L
UF1B2_L2_106_L2_106	NA	0.0231128	NA	UF1B2	L2	106	L			UF1B2_L2_106_L2_106	NA	5.97e-06	NA	UF1B2	L2	106	L
UF1B2_L2_120_L2_120	NA	0.0185314	NA	UF1B2	L2	120	L			UF1B2_L2_120_L2_120	NA	0.000655491	NA	UF1B2	L2	120	L
UF1B2_L2_48_L2_48	NA	0	NA	UF1B2	L2	48	L			UF1B2_L2_48_L2_48	NA	3.48e-07	NA	UF1B2	L2	48	L
UF1B2_L2_62_L2_62	NA	0.0047952	NA	UF1B2	L2	62	L			UF1B2_L2_62_L2_62	NA	0.000211214	NA	UF1B2	L2	62	L
UF1B2_L2_76_L2_76	NA	0.00939227	NA	UF1B2	L2	76	L			UF1B2_L2_76_L2_76	NA	1.11e-05	NA	UF1B2	L2	76	L
UF1B2_L2_90_L2_90	NA	0.0119703	NA	UF1B2	L2	90	L			UF1B2_L2_90_L2_90	NA	4.49e-07	NA	UF1B2	L2	90	L
UF1B2_L3_106_L3_106	NA	0.0134374	NA	UF1B2	L3	106	L			UF1B2_L3_106_L3_106	NA	3.39e-07	NA	UF1B2	L3	106	L
UF1B2_L3_120_L3_120	NA	0.00159628	NA	UF1B2	L3	120	L			UF1B2_L3_120_L3_120	NA	0.00117081	NA	UF1B2	L3	120	L
UF1B2_L3_62_L3_62	NA	0.00374744	NA	UF1B2	L3	62	L			UF1B2_L3_62_L3_62	NA	0.00327575	NA	UF1B2	L3	62	L
UF1B2_L3_76_L3_76	NA	0.00141576	NA	UF1B2	L3	76	L			UF1B2_L3_76_L3_76	NA	5.84e-06	NA	UF1B2	L3	76	L
UF1B2_L3_90_L3_90	NA	5.41e-05	NA	UF1B2	L3	90	L			UF1B2_L3_90_L3_90	NA	1.3e-05	NA	UF1B2	L3	90	L
UF1B2_R_106_R_106	NA	1.02e-07	NA	UF1B2	R	106	R			UF1B2_R_106_R_106	NA	6.33e-09	NA	UF1B2	R	106	R
UF1B2_R_120_R_120	NA	5e-08	NA	UF1B2	R	120	R			UF1B2_R_120_R_120	NA	7.63e-10	NA	UF1B2	R	120	R
UF1B2_R_48_R_48	NA	0	NA	UF1B2	R	48	R			UF1B2_R_48_R_48	NA	2.03e-12	NA	UF1B2	R	48	R
UF1B2_R_62_R_62	NA	8.48e-09	NA	UF1B2	R	62	R			UF1B2_R_62_R_62	NA	8.63e-10	NA	UF1B2	R	62	R
UF1B2_R_76_R_76	NA	0	NA	UF1B2	R	76	R			UF1B2_R_76_R_76	NA	3.67e-12	NA	UF1B2	R	76	R
UF1B2_R_90_R_90	NA	9.97e-09	NA	UF1B2	R	90	R			UF1B2_R_90_R_90	NA	4.52e-11	NA	UF1B2	R	90	R
UF1B2_RS_106_RS_106	NA	0	NA	UF1B2	RS	106	RS			UF1B2_RS_106_RS_106	NA	1.07e-09	NA	UF1B2	RS	106	RS
UF1B2_RS_120_RS_120	NA	0	NA	UF1B2	RS	120	RS			UF1B2_RS_120_RS_120	NA	2.61e-05	NA	UF1B2	RS	120	RS
UF1B2_RS_48_RS_48	NA	0	NA	UF1B2	RS	48	RS			UF1B2_RS_48_RS_48	NA	2.25e-07	NA	UF1B2	RS	48	RS
UF1B2_RS_62_RS_62	NA	0	NA	UF1B2	RS	62	RS			UF1B2_RS_62_RS_62	NA	1.47e-08	NA	UF1B2	RS	62	RS
UF1B2_RS_76_RS_76	NA	0	NA	UF1B2	RS	76	RS			UF1B2_RS_76_RS_76	NA	2.59e-07	NA	UF1B2	RS	76	RS
UF1B2_RS_90_RS_90	NA	0	NA	UF1B2	RS	90	RS			UF1B2_RS_90_RS_90	NA	4.1e-09	NA	UF1B2	RS	90	RS
UF1B2_S1_106_S1_106	NA	0.000455067	NA	UF1B2	S1	106	S			UF1B2_S1_106_S1_106	NA	1.49e-06	NA	UF1B2	S1	106	S
UF1B2_S1_120_S1_120	NA	0.0233331	NA	UF1B2	S1	120	S			UF1B2_S1_120_S1_120	NA	0.00018026	NA	UF1B2	S1	120	S
UF1B2_S1_48_S1_48	NA	0.00100213	NA	UF1B2	S1	48	S			UF1B2_S1_48_S1_48	NA	0.00446824	NA	UF1B2	S1	48	S
UF1B2_S1_62_S1_62	NA	0.000291501	NA	UF1B2	S1	62	S			UF1B2_S1_62_S1_62	NA	0.00463636	NA	UF1B2	S1	62	S
UF1B2_S1_76_S1_76	NA	0.00477143	NA	UF1B2	S1	76	S			UF1B2_S1_76_S1_76	NA	2.8e-06	NA	UF1B2	S1	76	S
UF1B2_S1_90_S1_90	NA	0.000753996	NA	UF1B2	S1	90	S			UF1B2_S1_90_S1_90	NA	2.08e-06	NA	UF1B2	S1	90	S
UF1B2_S2_106_S2_106	NA	0.00332432	NA	UF1B2	S2	106	S			UF1B2_S2_106_S2_106	NA	7.45e-07	NA	UF1B2	S2	106	S
UF1B2_S2_120_S2_120	NA	0.0138251	NA	UF1B2	S2	120	S			UF1B2_S2_120_S2_120	NA	0.000322387	NA	UF1B2	S2	120	S
UF1B2_S2_48_S2_48	NA	0.0134037	NA	UF1B2	S2	48	S			UF1B2_S2_48_S2_48	NA	0.068475	NA	UF1B2	S2	48	S
UF1B2_S2_62_S2_62	NA	0.0021479	NA	UF1B2	S2	62	S			UF1B2_S2_62_S2_62	NA	0.0229265	NA	UF1B2	S2	62	S
UF1B2_S2_76_S2_76	NA	0.061281	NA	UF1B2	S2	76	S			UF1B2_S2_76_S2_76	NA	0.000177956	NA	UF1B2	S2	76	S
UF1B2_S2_90_S2_90	NA	0.00450161	NA	UF1B2	S2	90	S			UF1B2_S2_90_S2_90	NA	6.69e-05	NA	UF1B2	S2	90	S
UF1B2_S3_106_S3_106	NA	0.00555443	NA	UF1B2	S3	106	S			UF1B2_S3_106_S3_106	NA	1.04e-06	NA	UF1B2	S3	106	S
UF1B2_S3_120_S3_120	NA	0.0233099	NA	UF1B2	S3	120	S			UF1B2_S3_120_S3_120	NA	4.56e-05	NA	UF1B2	S3	120	S
UF1B2_S3_48_S3_48	NA	0.00108986	NA	UF1B2	S3	48	S			UF1B2_S3_48_S3_48	NA	0.00285487	NA	UF1B2	S3	48	S
UF1B2_S3_62_S3_62	NA	0.00450019	NA	UF1B2	S3	62	S			UF1B2_S3_62_S3_62	NA	0.0440077	NA	UF1B2	S3	62	S
UF1B2_S3_76_S3_76	NA	0.000294618	NA	UF1B2	S3	76	S			UF1B2_S3_76_S3_76	NA	2.22e-06	NA	UF1B2	S3	76	S
UF1B2_S3_90_S3_90	NA	0.00165612	NA	UF1B2	S3	90	S			UF1B2_S3_90_S3_90	NA	0.00650784	NA	UF1B2	S3	90	S
UF1B2_S4_106_S4_106	NA	0.00365419	NA	UF1B2	S4	106	S			UF1B2_S4_106_S4_106	NA	1.85e-06	NA	UF1B2	S4	106	S
UF1B2_S4_120_S4_120	NA	0.00684757	NA	UF1B2	S4	120	S			UF1B2_S4_120_S4_120	NA	4.89e-06	NA	UF1B2	S4	120	S
UF1B2_S4_62_S4_62	NA	0.000806685	NA	UF1B2	S4	62	S			UF1B2_S4_62_S4_62	NA	0.00121807	NA	UF1B2	S4	62	S
UF1B2_S4_76_S4_76	NA	4.05e-05	NA	UF1B2	S4	76	S			UF1B2_S4_76_S4_76	NA	8.2e-06	NA	UF1B2	S4	76	S
UF1B2_S4_90_S4_90	NA	0.000571614	NA	UF1B2	S4	90	S			UF1B2_S4_90_S4_90	NA	0.000564092	NA	UF1B2	S4	90	S
UF1B2_S5_106_S5_106	NA	0.0116314	NA	UF1B2	S5	106	S			UF1B2_S5_106_S5_106	NA	1.7e-05	NA	UF1B2	S5	106	S
UF1B2_S5_120_S5_120	NA	0.0717524	NA	UF1B2	S5	120	S			UF1B2_S5_120_S5_120	NA	0.000228451	NA	UF1B2	S5	120	S
UF1B2_S5_76_S5_76	NA	0	NA	UF1B2	S5	76	S			UF1B2_S5_76_S5_76	NA	9.73e-07	NA	UF1B2	S5	76	S
UF1B2_S5_90_S5_90	NA	0.00303945	NA	UF1B2	S5	90	S			UF1B2_S5_90_S5_90	NA	4.31e-06	NA	UF1B2	S5	90	S
UF1B2_S6_106_S6_106	NA	0.00295886	NA	UF1B2	S6	106	S			UF1B2_S6_106_S6_106	NA	8.41e-08	NA	UF1B2	S6	106	S
UF1B2_S6_120_S6_120	NA	0.00862206	NA	UF1B2	S6	120	S			UF1B2_S6_120_S6_120	NA	0.001324	NA	UF1B2	S6	120	S
UF1B2_S6_76_S6_76	NA	0.00013489	NA	UF1B2	S6	76	S			UF1B2_S6_76_S6_76	NA	5.68e-07	NA	UF1B2	S6	76	S
UF1B2_S6_90_S6_90	NA	0.0103658	NA	UF1B2	S6	90	S			UF1B2_S6_90_S6_90	NA	0.00301261	NA	UF1B2	S6	90	S
UF1B2_S7_106_S7_106	NA	0.0178604	NA	UF1B2	S7	106	S			UF1B2_S7_106_S7_106	NA	1.75e-06	NA	UF1B2	S7	106	S
UF1B2_S7_120_S7_120	NA	0.00757458	NA	UF1B2	S7	120	S			UF1B2_S7_120_S7_120	NA	0.0449236	NA	UF1B2	S7	120	S
UF1B2_S7_90_S7_90	NA	0.00342756	NA	UF1B2	S7	90	S			UF1B2_S7_90_S7_90	NA	5.16e-07	NA	UF1B2	S7	90	S
UF1B2_S8_106_S8_106	NA	0.000490432	NA	UF1B2	S8	106	S			UF1B2_S8_106_S8_106	NA	5.84e-06	NA	UF1B2	S8	106	S
UF1B2_S8_120_S8_120	NA	0.00907437	NA	UF1B2	S8	120	S			UF1B2_S8_120_S8_120	NA	0.055199	NA	UF1B2	S8	120	S
UF1B2_S8_90_S8_90	NA	0.00528488	NA	UF1B2	S8	90	S			UF1B2_S8_90_S8_90	NA	1.45e-05	NA	UF1B2	S8	90	S
UF1B2_S9_106_S9_106	NA	0.0320971	NA	UF1B2	S9	106	S			UF1B2_S9_106_S9_106	NA	4.76e-06	NA	UF1B2	S9	106	S
UF1B2_S9_90_S9_90	NA	0.00203446	NA	UF1B2	S9	90	S			UF1B2_S9_90_S9_90	NA	1.27e-05	NA	UF1B2	S9	90	S
UF1C3_BS_106_BS_106	NA	NA	0	UF1C3	BS	106	BS			UF1C3_BS_106_BS_106	NA	NA	6.39e-07	UF1C3	BS	106	BS
UF1C3_BS_120_BS_120	NA	NA	0	UF1C3	BS	120	BS			UF1C3_BS_120_BS_120	NA	NA	3.45e-06	UF1C3	BS	120	BS
UF1C3_BS_48_BS_48	NA	NA	0	UF1C3	BS	48	BS			UF1C3_BS_48_BS_48	NA	NA	3.84e-06	UF1C3	BS	48	BS
UF1C3_BS_62_BS_62	NA	NA	0	UF1C3	BS	62	BS			UF1C3_BS_62_BS_62	NA	NA	8.03e-06	UF1C3	BS	62	BS
UF1C3_BS_76_BS_76	NA	NA	0	UF1C3	BS	76	BS			UF1C3_BS_76_BS_76	NA	NA	9.79e-08	UF1C3	BS	76	BS
UF1C3_BS_90_BS_90	NA	NA	0	UF1C3	BS	90	BS			UF1C3_BS_90_BS_90	NA	NA	2.85e-07	UF1C3	BS	90	BS
UF1C3_FL_106_FL_106	NA	NA	0.00213815	UF1C3	FL	106	L			UF1C3_FL_106_FL_106	NA	NA	0.000504299	UF1C3	FL	106	L
UF1C3_FL_120_FL_120	NA	NA	0.0170225	UF1C3	FL	120	L			UF1C3_FL_120_FL_120	NA	NA	0.00651508	UF1C3	FL	120	L
UF1C3_FL_76_FL_76	NA	NA	0.000326448	UF1C3	FL	76	L			UF1C3_FL_76_FL_76	NA	NA	1.22e-09	UF1C3	FL	76	L
UF1C3_FL_90_FL_90	NA	NA	0	UF1C3	FL	90	L			UF1C3_FL_90_FL_90	NA	NA	1.46e-07	UF1C3	FL	90	L
UF1C3_L1_106_L1_106	NA	NA	0.014908	UF1C3	L1	106	L			UF1C3_L1_106_L1_106	NA	NA	8.88e-05	UF1C3	L1	106	L
UF1C3_L1_120_L1_120	NA	NA	0.038974	UF1C3	L1	120	L			UF1C3_L1_120_L1_120	NA	NA	0.115389	UF1C3	L1	120	L
UF1C3_L1_48_L1_48	NA	NA	0.000532457	UF1C3	L1	48	L			UF1C3_L1_48_L1_48	NA	NA	3.43e-10	UF1C3	L1	48	L
UF1C3_L1_62_L1_62	NA	NA	0.00550276	UF1C3	L1	62	L			UF1C3_L1_62_L1_62	NA	NA	0.0210577	UF1C3	L1	62	L
UF1C3_L1_76_L1_76	NA	NA	0.00051107	UF1C3	L1	76	L			UF1C3_L1_76_L1_76	NA	NA	6.12e-08	UF1C3	L1	76	L
UF1C3_L1_90_L1_90	NA	NA	0.0015379	UF1C3	L1	90	L			UF1C3_L1_90_L1_90	NA	NA	3.41e-07	UF1C3	L1	90	L
UF1C3_L2_106_L2_106	NA	NA	0.00116311	UF1C3	L2	106	L			UF1C3_L2_106_L2_106	NA	NA	8.29e-08	UF1C3	L2	106	L
UF1C3_L2_120_L2_120	NA	NA	0.0156825	UF1C3	L2	120	L			UF1C3_L2_120_L2_120	NA	NA	0.0096557	UF1C3	L2	120	L
UF1C3_L2_48_L2_48	NA	NA	0.00115483	UF1C3	L2	48	L			UF1C3_L2_48_L2_48	NA	NA	4.39e-08	UF1C3	L2	48	L
UF1C3_L2_62_L2_62	NA	NA	0.00032124	UF1C3	L2	62	L			UF1C3_L2_62_L2_62	NA	NA	0.124716	UF1C3	L2	62	L
UF1C3_L2_76_L2_76	NA	NA	0.000471097	UF1C3	L2	76	L			UF1C3_L2_76_L2_76	NA	NA	1.83e-08	UF1C3	L2	76	L
UF1C3_L2_90_L2_90	NA	NA	0.00292658	UF1C3	L2	90	L			UF1C3_L2_90_L2_90	NA	NA	3.15e-06	UF1C3	L2	90	L
UF1C3_L3_106_L3_106	NA	NA	0.0233938	UF1C3	L3	106	L			UF1C3_L3_106_L3_106	NA	NA	3.3e-07	UF1C3	L3	106	L
UF1C3_L3_120_L3_120	NA	NA	0.0276844	UF1C3	L3	120	L			UF1C3_L3_120_L3_120	NA	NA	0.000150691	UF1C3	L3	120	L
UF1C3_L3_62_L3_62	NA	NA	0.00240827	UF1C3	L3	62	L			UF1C3_L3_62_L3_62	NA	NA	0.0466494	UF1C3	L3	62	L
UF1C3_L3_76_L3_76	NA	NA	0.000511663	UF1C3	L3	76	L			UF1C3_L3_76_L3_76	NA	NA	1.46e-06	UF1C3	L3	76	L
UF1C3_L3_90_L3_90	NA	NA	0	UF1C3	L3	90	L			UF1C3_L3_90_L3_90	NA	NA	1.17e-05	UF1C3	L3	90	L
UF1C3_R_106_R_106	NA	NA	2.46e-06	UF1C3	R	106	R			UF1C3_R_106_R_106	NA	NA	1.26e-05	UF1C3	R	106	R
UF1C3_R_120_R_120	NA	NA	4.09e-05	UF1C3	R	120	R			UF1C3_R_120_R_120	NA	NA	1.15e-09	UF1C3	R	120	R
UF1C3_R_48_R_48	NA	NA	2.96e-06	UF1C3	R	48	R			UF1C3_R_48_R_48	NA	NA	1.17e-12	UF1C3	R	48	R
UF1C3_R_62_R_62	NA	NA	0	UF1C3	R	62	R			UF1C3_R_62_R_62	NA	NA	2.42e-12	UF1C3	R	62	R
UF1C3_R_76_R_76	NA	NA	3.4e-07	UF1C3	R	76	R			UF1C3_R_76_R_76	NA	NA	0.000284887	UF1C3	R	76	R
UF1C3_R_90_R_90	NA	NA	1.68e-07	UF1C3	R	90	R			UF1C3_R_90_R_90	NA	NA	1.15e-11	UF1C3	R	90	R
UF1C3_RS_106_RS_106	NA	NA	0	UF1C3	RS	106	RS			UF1C3_RS_106_RS_106	NA	NA	0.000192149	UF1C3	RS	106	RS
UF1C3_RS_120_RS_120	NA	NA	0	UF1C3	RS	120	RS			UF1C3_RS_120_RS_120	NA	NA	1.82e-05	UF1C3	RS	120	RS
UF1C3_RS_48_RS_48	NA	NA	0	UF1C3	RS	48	RS			UF1C3_RS_48_RS_48	NA	NA	6.43e-07	UF1C3	RS	48	RS
UF1C3_RS_62_RS_62	NA	NA	0	UF1C3	RS	62	RS			UF1C3_RS_62_RS_62	NA	NA	1.62e-08	UF1C3	RS	62	RS
UF1C3_RS_76_RS_76	NA	NA	0	UF1C3	RS	76	RS			UF1C3_RS_76_RS_76	NA	NA	0.000175621	UF1C3	RS	76	RS
UF1C3_RS_90_RS_90	NA	NA	0	UF1C3	RS	90	RS			UF1C3_RS_90_RS_90	NA	NA	3.8e-08	UF1C3	RS	90	RS
UF1C3_S1_106_S1_106	NA	NA	3.62e-05	UF1C3	S1	106	S			UF1C3_S1_106_S1_106	NA	NA	1.27e-11	UF1C3	S1	106	S
UF1C3_S1_120_S1_120	NA	NA	0.00298815	UF1C3	S1	120	S			UF1C3_S1_120_S1_120	NA	NA	0.000463329	UF1C3	S1	120	S
UF1C3_S1_48_S1_48	NA	NA	1.79e-05	UF1C3	S1	48	S			UF1C3_S1_48_S1_48	NA	NA	2.64e-05	UF1C3	S1	48	S
UF1C3_S1_62_S1_62	NA	NA	0.000421341	UF1C3	S1	62	S			UF1C3_S1_62_S1_62	NA	NA	8.94e-05	UF1C3	S1	62	S
UF1C3_S1_76_S1_76	NA	NA	0.000372866	UF1C3	S1	76	S			UF1C3_S1_76_S1_76	NA	NA	6.94e-08	UF1C3	S1	76	S
UF1C3_S1_90_S1_90	NA	NA	9.95e-05	UF1C3	S1	90	S			UF1C3_S1_90_S1_90	NA	NA	1.07e-07	UF1C3	S1	90	S
UF1C3_S2_106_S2_106	NA	NA	0.0123237	UF1C3	S2	106	S			UF1C3_S2_106_S2_106	NA	NA	0.00878775	UF1C3	S2	106	S
UF1C3_S2_120_S2_120	NA	NA	0.0350812	UF1C3	S2	120	S			UF1C3_S2_120_S2_120	NA	NA	0.00163997	UF1C3	S2	120	S
UF1C3_S2_48_S2_48	NA	NA	0.00048328	UF1C3	S2	48	S			UF1C3_S2_48_S2_48	NA	NA	0.000387805	UF1C3	S2	48	S
UF1C3_S2_62_S2_62	NA	NA	0.00056789	UF1C3	S2	62	S			UF1C3_S2_62_S2_62	NA	NA	9.32e-05	UF1C3	S2	62	S
UF1C3_S2_76_S2_76	NA	NA	7.6e-06	UF1C3	S2	76	S			UF1C3_S2_76_S2_76	NA	NA	0.00016169	UF1C3	S2	76	S
UF1C3_S2_90_S2_90	NA	NA	0.00483061	UF1C3	S2	90	S			UF1C3_S2_90_S2_90	NA	NA	6.35e-05	UF1C3	S2	90	S
UF1C3_S3_106_S3_106	NA	NA	0.0141884	UF1C3	S3	106	S			UF1C3_S3_106_S3_106	NA	NA	4.7e-06	UF1C3	S3	106	S
UF1C3_S3_120_S3_120	NA	NA	0.0253081	UF1C3	S3	120	S			UF1C3_S3_120_S3_120	NA	NA	2.18e-05	UF1C3	S3	120	S
UF1C3_S3_48_S3_48	NA	NA	0.000180279	UF1C3	S3	48	S			UF1C3_S3_48_S3_48	NA	NA	0.000265306	UF1C3	S3	48	S
UF1C3_S3_62_S3_62	NA	NA	0.000885031	UF1C3	S3	62	S			UF1C3_S3_62_S3_62	NA	NA	1.24e-08	UF1C3	S3	62	S
UF1C3_S3_76_S3_76	NA	NA	5.8e-05	UF1C3	S3	76	S			UF1C3_S3_76_S3_76	NA	NA	5.85e-08	UF1C3	S3	76	S
UF1C3_S3_90_S3_90	NA	NA	0.0220104	UF1C3	S3	90	S			UF1C3_S3_90_S3_90	NA	NA	0.00020941	UF1C3	S3	90	S
UF1C3_S4_106_S4_106	NA	NA	0.000364079	UF1C3	S4	106	S			UF1C3_S4_106_S4_106	NA	NA	6.11e-05	UF1C3	S4	106	S
UF1C3_S4_120_S4_120	NA	NA	0.138489	UF1C3	S4	120	S			UF1C3_S4_120_S4_120	NA	NA	0.0001647	UF1C3	S4	120	S
UF1C3_S4_62_S4_62	NA	NA	0.00503232	UF1C3	S4	62	S			UF1C3_S4_62_S4_62	NA	NA	6.15e-10	UF1C3	S4	62	S
UF1C3_S4_76_S4_76	NA	NA	4.77e-05	UF1C3	S4	76	S			UF1C3_S4_76_S4_76	NA	NA	1.33e-08	UF1C3	S4	76	S
UF1C3_S4_90_S4_90	NA	NA	0.0102204	UF1C3	S4	90	S			UF1C3_S4_90_S4_90	NA	NA	0.00773537	UF1C3	S4	90	S
UF1C3_S5_106_S5_106	NA	NA	0.0243417	UF1C3	S5	106	S			UF1C3_S5_106_S5_106	NA	NA	2.34e-07	UF1C3	S5	106	S
UF1C3_S5_120_S5_120	NA	NA	0.0201791	UF1C3	S5	120	S			UF1C3_S5_120_S5_120	NA	NA	1.62e-06	UF1C3	S5	120	S
UF1C3_S5_76_S5_76	NA	NA	6.21e-05	UF1C3	S5	76	S			UF1C3_S5_76_S5_76	NA	NA	5.64e-09	UF1C3	S5	76	S
UF1C3_S5_90_S5_90	NA	NA	0.00908279	UF1C3	S5	90	S			UF1C3_S5_90_S5_90	NA	NA	7.39e-07	UF1C3	S5	90	S
UF1C3_S6_106_S6_106	NA	NA	0.00508538	UF1C3	S6	106	S			UF1C3_S6_106_S6_106	NA	NA	1.61e-05	UF1C3	S6	106	S
UF1C3_S6_120_S6_120	NA	NA	0.0059341	UF1C3	S6	120	S			UF1C3_S6_120_S6_120	NA	NA	0.000139353	UF1C3	S6	120	S
UF1C3_S6_90_S6_90	NA	NA	0.00983152	UF1C3	S6	90	S			UF1C3_S6_90_S6_90	NA	NA	2.51e-05	UF1C3	S6	90	S
UF1C3_S7_106_S7_106	NA	NA	0.0522114	UF1C3	S7	106	S			UF1C3_S7_106_S7_106	NA	NA	1.63e-06	UF1C3	S7	106	S
UF1C3_S7_120_S7_120	NA	NA	0.0194587	UF1C3	S7	120	S			UF1C3_S7_120_S7_120	NA	NA	0.0549699	UF1C3	S7	120	S
UF1C3_S7_90_S7_90	NA	NA	0.00885335	UF1C3	S7	90	S			UF1C3_S7_90_S7_90	NA	NA	8.14e-05	UF1C3	S7	90	S
UF1C3_S8_106_S8_106	NA	NA	0.091471	UF1C3	S8	106	S			UF1C3_S8_106_S8_106	NA	NA	4.15e-06	UF1C3	S8	106	S
UF1C3_S8_120_S8_120	NA	NA	0.0162142	UF1C3	S8	120	S			UF1C3_S8_120_S8_120	NA	NA	0.228799	UF1C3	S8	120	S
UF1C3_S8_90_S8_90	NA	NA	0.00209375	UF1C3	S8	90	S			UF1C3_S8_90_S8_90	NA	NA	2.23e-06	UF1C3	S8	90	S
UF1C3_S9_106_S9_106	NA	NA	0.0100602	UF1C3	S9	106	S			UF1C3_S9_106_S9_106	NA	NA	7.04e-08	UF1C3	S9	106	S
UF1C3_S9_90_S9_90	NA	NA	0.000258814	UF1C3	S9	90	S			UF1C3_S9_90_S9_90	NA	NA	7e-08	UF1C3	S9	90	S
Unknown1	0.311485	NA	NA	UF1A1	Unknown	Unknown	Unknown			Unknown1	0.643778	NA	NA	UF1A1	Unknown	Unknown	Unknown
Unknown2	NA	0.431442	NA	UF1B2	Unknown	Unknown	Unknown			Unknown2	NA	0.65469	NA	UF1B2	Unknown	Unknown	Unknown
Unknown3	NA	NA	0.293631	UF1C3	Unknown	Unknown	Unknown			Unknown3	NA	NA	0.370338	UF1C3	Unknown	Unknown	Unknown

## Sheet: Source data_4c
Bacetria						Fungi
Inherited	G	L	S			Inherited	G	L	S
B1_Pantoea	B1_Pantoea	B1_Pantoea	B1_Pantoea			F1_o_NA	F1_o_NA	F1_o_NA	F1_o_NA
B2_Methylobacterium	B2_Methylobacterium	B2_Methylobacterium	B2_Methylobacterium			F2_Nigrospora	F2_Nigrospora	F3_Moesziomyces	F3_Moesziomyces
B3_Sphingomonas	B3_Sphingomonas	B3_Sphingomonas	B3_Sphingomonas			F3_Moesziomyces	F3_Moesziomyces	F4_o_Pleosporales	F4_o_Pleosporales
B4_Pantoea	B4_Pantoea	B6_Sphingomonas	B8_f_Rhizobiaceae			F4_o_Pleosporales	F4_o_Pleosporales	F5_Alternaria	F5_Alternaria
B5_Pseudomonas	B5_Pseudomonas	B9_Methylobacterium	B9_Methylobacterium			F5_Alternaria	F5_Alternaria	F6_Cladosporium	F6_Cladosporium
B7_Curtobacterium	B7_Curtobacterium	B15_Sphingomonas	B13_Aureimonas			F6_Cladosporium	F6_Cladosporium	F10_Guehomyces	F8_unidentified
B9_Methylobacterium	B8_f_Rhizobiaceae	B22_uncultured Roseobacter sp.	B14_Burkholderia-Caballeronia-Paraburkholderia			F8_unidentified	F8_unidentified	F12_o_Pleosporales	F9_Chaetomium
B10_Allorhizobium-Neorhizobium-Pararhizobium-Rhizobium	B9_Methylobacterium	B23_f_Burkholderiaceae	B15_Sphingomonas			F12_o_Pleosporales	F12_o_Pleosporales	F13_Zopfiella	F12_o_Pleosporales
B11_Xanthomonas	B10_Allorhizobium-Neorhizobium-Pararhizobium-Rhizobium	B24_Bradyrhizobium	B17_Methylobacterium			F18_f_Phaeosphaeriaceae	F16_Pyricularia	F16_Pyricularia	F13_Zopfiella
B13_Aureimonas	B14_Burkholderia-Caballeronia-Paraburkholderia	B32_Bradyrhizobium	B18_Herbaspirillum			F22_Setophoma	F18_f_Phaeosphaeriaceae	F18_f_Phaeosphaeriaceae	F16_Pyricularia
B15_Sphingomonas	B15_Sphingomonas	B54_uncultured	B21_Methylobacterium			F27_Curvularia	F22_Setophoma	F29_f_Didymellaceae	F17_o_Pleosporales
B16_Sphingomonas	B19_Xanthomonas	B209_Escherichia-Shigella	B22_uncultured Roseobacter sp.			F29_f_Didymellaceae	F27_Curvularia	F37_unidentified	F18_f_Phaeosphaeriaceae
B17_Methylobacterium	B23_f_Burkholderiaceae	B437_Escherichia-Shigella	B24_Bradyrhizobium			F30_unidentified	F29_f_Didymellaceae	F45_f_Didymellaceae	F20_Edenia
B19_Xanthomonas	B28_Burkholderia-Caballeronia-Paraburkholderia	B814_Sediminibacterium	B26_Bradyrhizobium			F47_f_Phaeosphaeriaceae	F45_f_Didymellaceae	F53_Pyrenochaetopsis	F26_unidentified
B21_Methylobacterium		B919_f_Burkholderiaceae	B32_Bradyrhizobium			F53_Pyrenochaetopsis	F55_f_Nectriaceae	F61_o_Pleosporales	F27_Curvularia
B23_f_Burkholderiaceae		B1738_uncultured Termite group 1 bacterium	B34_Bradyrhizobium			F54_Pyrenochaetopsis	F61_o_Pleosporales	F81_Cladosporium	F29_f_Didymellaceae
B29_Methylobacterium			B40_Caulobacter			F61_o_Pleosporales	F85_Fusarium	F120_Sporobolomyces	F36_Moesziomyces
B33_Kineococcus			B41_uncultured			F69_o_Pleosporales	F131_unidentified	F131_unidentified	F37_unidentified
B35_Methylobacterium			B43_Sphingomonas			F71_Papiliotrema	F137_Malassezia	F137_Malassezia	F38_Pseudeurotium
B37_Allorhizobium-Neorhizobium-Pararhizobium-Rhizobium			B54_uncultured			F85_Fusarium	F252_o_NA	F178_Schizopora	F44_Zopfiella
B39_Paenibacillus			B56_Allorhizobium-Neorhizobium-Pararhizobium-Rhizobium			F102_f_Didymellaceae	F318_Saccharomyces	F190_Irpex	F45_f_Didymellaceae
B52_Allorhizobium-Neorhizobium-Pararhizobium-Rhizobium			B71_Methylobacterium			F115_unidentified		F199_Aureobasidium	F47_f_Phaeosphaeriaceae
B68_Chryseobacterium			B72_Allorhizobium-Neorhizobium-Pararhizobium-Rhizobium			F120_Sporobolomyces		F233_Periconia	F48_unidentified
B71_Methylobacterium			B84_Azospirillum			F132_Phaeosphaeria		F252_o_NA	F53_Pyrenochaetopsis
B87_Mucilaginibacter			B85_Mycobacterium			F147_o_Pleosporales		F280_o_Polyporales	F54_Pyrenochaetopsis
B95_Allorhizobium-Neorhizobium-Pararhizobium-Rhizobium			B86_Sphingomonas			F152_unidentified		F292_Engyodontium	F61_o_Pleosporales
B98_Sphingomonas			B95_Allorhizobium-Neorhizobium-Pararhizobium-Rhizobium			F161_Paraphoma		F362_Porostereum	F77_o_NA
B343_Microbacterium			B98_Sphingomonas			F233_Periconia		F482_Pichia	F81_Cladosporium
B636_Curtobacterium			B100_Chitinophaga			F259_Sakaguchia		F888_Phellinus	F89_Aureobasidium
			B101_Filimonas			F288_unidentified			F93_Gaeumannomyces
			B110_Roseateles			F306_Occultifur			F98_f_Didymellaceae
			B125_Niveispirillum			F349_Biappendiculispora			F106_unidentified
			B159_Chryseobacterium			F381_o_Pleosporales			F109_o_Pleosporales
			B179_Mucilaginibacter			F417_Paraphoma			F114_unidentified
			B209_Escherichia-Shigella						F131_unidentified
			B234_f_Cellulomonadaceae						F137_Malassezia
			B254_Pseudomonas						F147_o_Pleosporales
			B260_Pseudomonas						F160_Cladosporium
			B282_Acinetobacter						F166_Aspergillus
			B303_Methylotenera						F178_Schizopora
			B318_Caulobacter						F190_Irpex
			B338_uncultured bacterium						F199_Aureobasidium
			B354_Paraburkholderia tropica						F226_Saitozyma
			B437_Escherichia-Shigella						F233_Periconia
			B498_Terrimicrobium						F252_o_NA
			B541_Achromobacter						F272_Penicillium
			B553_Devosia						F277_Peniophora
			B735_uncultured bacterium						F280_o_Polyporales
			B1218_Asticcacaulis						F288_unidentified
			B1646_Asinibacterium						F291_o_Diaporthales
			B1738_uncultured Termite group 1 bacterium						F292_Engyodontium
									F297_Coniothyrium
									F310_unidentified
									F318_Saccharomyces
									F324_o_NA
									F330_o_NA
									F362_Porostereum
									F407_Phanerochaete
									F435_Cyberlindnera
									F441_o_Hypocreales
									F448_Perenniporia
									F458_Endoxyla
									F461_unidentified
									F482_Pichia
									F567_Ceriporia
									F589_o_NA
									F693_Aspergillus

## Sheet: Source data_4d
Bacteria
OTU_id	AbbrOTU	BS_48	BS_62	BS_76	BS_90	BS_106	BS_120	BS_141	RS_48	RS_62	RS_76	RS_90	RS_106	RS_120	RS_141	R_48	R_62	R_76	R_90	R_106	R_120	R_141	S_48	S_62	S_76	S_90	S_106	S_120	S_141	L_48	L_62	L_76	L_90	L_106	L_120	L_141	G_0	G_76	G_90	G_106	G_120	G_141
B1_Pantoea	B1	0	0	0	0	0	0	0	0	0	0	0	0	0	0	0	0	0	0.00154399	0.000470649	0	0.0173586	0.0314302	0.00588391	0.0310689	0.0583784	0.0720232	0.0496991	0.0524838	0.0361222	0.28118	0.0803404	0.0857592	0.362634	0.438825	0.441206	0.317909	0.0826963	0.31851	0.469064	0.562956	0.367272
B2_Methylobacterium	B2	0	0	0	0	0	0	0	0	0	0	0	0	0	0	0	0	0	0	0	0.000129068	0.00256777	0.0341724	0.0166333	0.015278	0.0762867	0.087022	0.110114	0.0472777	0.00315721	0.00913997	0.0478004	0.0574504	0.0519181	0.0299854	0.0177172	0.0609558	0.0256898	0.0118023	0.0484135	0.0629226	0.0821778
B3_Sphingomonas	B3	0	0	0	0	0	0	0	0	0	0	0	0	0	0	0	0	0	0	0	0	0.00118512	0.0139942	0.0393392	0.0465899	0.175548	0.030305	0.0222085	0.018706	0.0208004	0.0383811	0.0400692	0.13402	0.0897172	0.102149	0.0465416	0.0641738	0.0223136	0.225308	0.162509	0.0808809	0.105796
B9_Methylobacterium	B9	0	0	0	0	0	0	0	0.000126312	0	5.47191e-05	4.21783e-05	0	0	0	0.000161268	0	0	0	0.000390727	0.000185857	0	0.00620284	0.00622336	0.0161058	0.0180146	0.0286598	0.0168381	0.0270092	0.00297149	0.0100506	0.00628876	0.00132601	0.00703359	0.0146268	0.0224875	0.0493594	0.00702394	0.00181059	0.033529	0.0425456	0.0780994
B15_Sphingomonas	B15	0	0	0	0	0	0	0	0	0	0	0	0	0	0	0	0	0	0	0	0	0.00170797	0.0185707	0.0302116	0.0184272	0.0331835	0.0333514	0.0192989	0.00787276	0.00789303	0.0157841	0.0881004	0.0256568	0.0201447	0.00238484	0.00188546	0.0109724	0.00232838	0.00130286	0.00117034	0.00339931	0.00400868
B23_f_Burkholderiaceae	B23	0	0	0	0	0	0	0	0	0	0	0	0	0	0	0	0	0	0	0	0	0	0.0955389	0.097141	0.034641	0.0187505	0.0127168	0.00614109	0	0.0928591	0.0137605	0.0107313	0.03645	0.00103762	0.00103207	0.00211846	0.00763237	0.00221196	0.000268235	0.0118902	0.00305513	0.00106699
B4_Pantoea	B4	0	0	0	0	0	0	0	0	0	0	0	0	0	0	0	0	0	0	0	0	0.0016615	0.00124813	0	0	0.000361568	0.00514961	0.00375551	0.0034358	0	0.0133558	0.0011539	0.00154188	0.0264075	0.0336501	0.0343276	0.024614	0.00562692	0.024965	0.037482	0.0453084	0.0289233
B5_Pseudomonas	B5	0	0	0	0	0	0	0	0	0	0	0	0	0	0	0	0	0	0	0	0	0	0	0.0149926	0.000557855	0.0433797	0.00627856	0.00952743	0.0064468	0	0	0	0.0032071	0.103592	0.0774227	0.0296584	0.0530138	0.0109434	0.256797	0.0915542	0.0309097	0.0665819
B7_Curtobacterium	B7	0	0	0	0	0	0	0.000384074	0	0	0	0	0	0	0	0	0	0	0	0	0	0.00367156	0	0.00786407	0.00700918	0.0181167	0.0290073	0.0169702	0.0213839	0	0.0126476	0.00161546	0.0686135	0.0465077	0.0629796	0.115467	0.0335599	0.00942994	0.0090242	0.000367288	0.00453084	0.0448234
B10_Allorhizobium-Neorhizobium-Pararhizobium-Rhizobium	B10	0	0	0	0	0	0	0	0	0	0	0	0	0	0	0.000709581	0	0	0	0	0.00165206	0.00426412	0	0.00105609	0	0.0101112	0.00908488	0.0167533	0.0270672	0	0.00627319	0	0.00111015	0.00955353	0.0104694	0.00787906	0.0830882	0.00582095	0.00156151	0.000946233	0.000674204	0.00445242
B19_Xanthomonas	B19	0	0	0	0	0	0	0	0	0	0	0	0	0	0	0	0	0	0	0	0	0.000685512	0	0.00105609	0.0122548	0.00027224	0.0117968	0.0232723	0.00562902	0.00965735	0.000573356	0	0	0.015253	0.00849854	0.000634617	0.0153679	0.00609259	0.00342	0.0221804	0.0131069	0.0114177
B13_Aureimonas	B13	0	0	0	0	0	0	0	0	0	0	0	0	0	0	0	0	0	0	0	0	0	0.000548422	0.00641195	0.00244736	0.0250801	0.0202218	0.0194634	0.014604	0	0	0.00210587	0.00801776	0.0144452	0.0178251	0.00659756	0.028639	0	0.00895714	0.0142557	0.0308389	0.0552739
B17_Methylobacterium	B17	0	0	0	0	0	0	0	0	0	0	0	0	0	0	0	0	0	0	0	0	0.000336947	0.00474669	0.00203674	0.00140364	0.00778435	0.0113559	0.0149188	0.0177048	0	0.00131535	0	0.000215863	0.0028831	0.00260641	0.0382978	0.00970113	0.00275525	0	0	0.00460156	0.00409344
B21_Methylobacterium	B21	0	0	0	0	0	0	0	0	0	0	0	0	0	0	0	0	0	0	0	0	0	0.00240171	0.0114284	0.00112471	0.00208859	0.0165205	0.00656187	0.00535767	0	0.00205734	0.000403866	0.00114099	0.00847885	0.00334402	0.000760314	0.011723	0	0	0.00149405	0.00427624	0.000363972
B71_Methylobacterium	B71	0	0	0	0	0	0	0	0	0	0	0	0	0	0	0.000451552	0	0	0	0	0	0	0.00196675	0.000396032	0.00214144	0.00126762	0.00491859	0.00305217	0.00465592	0	0.00195616	0.00288475	0.000431726	0.00074857	0.00200583	0.0037004	0.00807802	0	0	0.00568362	0.0066666	0.0129734
B95_Allorhizobium-Neorhizobium-Pararhizobium-Rhizobium	B95	0	0	0	0	0	0	0	0	0	0	0	0	0	0	0	0	0	0	0	0	0.00070875	0.000642977	0.000792064	0.00205147	0.000927316	0.00146242	0.00332861	0.00511065	0	0.00485666	0.000403866	0	0.00183066	0.000877551	0.00106383	0.0154946	0.00174628	0	0	0	0.000727944
B98_Sphingomonas	B98	0	0	0	0	0	0	0	0	0	0	0	0	0	0	0	0	0	0	0	0	0	0.00147507	0.00258364	0.00042289	0.00186314	0.00477798	0.00266201	0.00117146	0	0.00256324	0.00314438	0.0055816	0	0	0	0.000891303	0	0	0	0	0.000269239
B11_Xanthomonas	B11	0	0	0	0	0	0	0	0	0	0	0	0	0	0	0	0	0	0	0	0	0	0.000718622	0	0.00560554	0.000442389	0.00929179	0.0191301	0.00334223	0	0.000472175	0	0	0.0107542	0.00504373	0.000594762	0.0146924	0	0.00255781	0.0202382	0.012164	0.0103807
B16_Sphingomonas	B16	0	0	0	0	0	0	0	0	0	0	0	0	0	0	0	0	0	0	0	0	0.000755226	0	0	0	0.000331792	0.0176053	0.0349386	0.0144992	0	0	0	0	0	0.00209038	0.00302899	0.00502883	0	0	0	0	0.00169023
B29_Methylobacterium	B29	0	0	0	0	0	0	0	0	0	0	0	0	0	0	0	0	0	0	0	0	0.00103408	0.00242062	0.000207445	0	0.00747383	0.0179136	0.0106699	0.0122835	0	0	0	0	0.000926447	2.62391e-05	0.000410815	0.00169817	0	0	0	3.77177e-05	0.000802732
B33_Kineococcus	B33	0	0	0	0	0	0	0	0	0	0	0	0	0	0	0	0	0	0	0	0	0	0	7.54347e-05	0.000485874	0.00138672	0.00957905	0.0146354	0.00212398	0	0	0	0.000647589	0.00266817	0.0030758	0.0112668	0.00347608	0	0	0	0	0.00295665
B35_Methylobacterium	B35	0	0	0	0	0	0	0	0	0	0	0	0	0	0	0	0	0	0	0	0	0	0	0.000377173	0.000287925	0.000161642	0.0111811	0.0078137	0.00093006	0	0	0	0.00117183	0.00822685	0.000827988	0.000257526	0.0123891	0	0.000124538	0.00706562	0.0122253	0.00632214
B37_Allorhizobium-Neorhizobium-Pararhizobium-Rhizobium	B37	0	0	0	0	0	0	0	0	0	0	0	0	0	0	0	0	0	0	0	0.000505945	0.0017893	0	0.00265907	0.00376102	0.00305844	0.00379165	0.00479477	0.0103635	0.00167146	0.00303541	0	0	0.0053141	0.00234402	0.00212765	0.0311956	0.0161822	0	0.000112054	0	0.00266248
B39_Paenibacillus	B39	0	0	0	0	0	0	0	0	0	0	0	0	0	0	0	0	0	0	0	0	0	0	0	0.0131906	0	0.000288265	0.00266726	0.00298293	0	0	0	0	0.00584774	0.00219534	6.43814e-05	0.00700846	0.000504482	0	0	0.0186137	0.00558921
B52_Allorhizobium-Neorhizobium-Pararhizobium-Rhizobium	B52	0	0	0	0	0	0	0	0	0	0	0	0	0	0	0	0	0	0	0	0	0	0	0	0	0.00027224	0.000763351	0.00127983	0.00221381	0	0.00290051	0	0	0.000177878	8.16327e-05	0.000564104	0.00888958	0	0	0	0	0.000403859
B68_Chryseobacterium	B68	0	0	0	0	0	0	0	0	0	0	0	0	0	0	0	0	0	0	0.000133202	0.000320088	0.000952746	0	0	0.000881771	2.55225e-05	0.00123442	0.00736843	0.00605007	0	0	0	0	0	0.00157434	0.00128456	0.00170286	0	0	0	0	0.00285693
B87_Mucilaginibacter	B87	0	0	0	0	0	0	0	0	0	0	0	0	0	0	0	0	0	0	0	0	0	0	0	0.0011427	0.00474292	0.00582055	0.00674032	0.00397287	0	0.000134907	0	0	0.000148232	0.000451895	0.000754182	0.000103204	0	0	0	0	0.000239324
B343_Microbacterium	B343	0	0	0	0	0	0	0	0	0	0	0	0	0	0	0	0	0	0	0	0	0	0	0	0	0	0.00079951	0.000181083	0.000817779	0	0	0	0	0	0.000381924	0	0.00119153	0	0	0.00126372	0.00327673	0.00448732
B636_Curtobacterium	B636	0	0	0	0	0	0	0	0	0	0	0	0	0	0	0	0	0	0	0	0	0	0	0	0	0	0.000126556	0	0.000495907	0	0.0171669	0	0	0.00160831	0.00051312	0.000364828	0.00185766	0	0	0	0	0.00144093
Fungi
OTU_id	AbbrOTU	G_0	G_76	G_90	G_106	G_120	G_141	L_48	L_62	L_76	L_90	L_106	L_120	L_141	S_48	S_62	S_76	S_90	S_106	S_120	S_141	R_48	R_62	R_76	R_90	R_106	R_120	R_141	RS_48	RS_62	RS_76	RS_90	RS_106	RS_120	RS_141	BS_48	BS_62	BS_76	BS_90	BS_106	BS_120	BS_141
F1_o_NA	F1	0.0736143	0.662973	0.614547	0.0758166	0.0170477	0.00380188	0.976292	0.0953628	0.879163	0.854625	0.923237	0.583657	0.0369725	0.294952	0.373961	0.876678	0.69291	0.890146	0.539294	0.476844	0.00254884	0.143577	0.0742178	0.0914323	0.246767	0	0.0338277	0.00472131	0.00183124	0.00317569	0.00216044	0.0102402	0.0110137	0.020034	1.39395e-05	0.000116045	0.000178581	3.06425e-05	5.68746e-05	1.924e-05	0.000209057
F3_Moesziomyces	F3	0.137605	5.97372e-05	0.0454978	0.667484	0.13555	0.0294788	6.6245e-06	0.00221819	0.000762014	0.00875392	0.00648677	0.0254027	0.0514463	0.00173975	0.000674045	0.000885698	0.042952	0.0109004	0.0711751	0.0184423	0	0	0	0	0.0325489	8.10747e-06	0	0	0	0.000164024	0.0007094	0.00107813	0.001108	0.000449284	0	9.55664e-05	0	8.5799e-05	0.000145346	0.000141093	0.000104528
F4_o_Pleosporales	F4	0.170042	0.0269614	0.00222282	0.00225886	0.246781	0.322378	5.56458e-05	0.000892373	1.40116e-05	0.000140485	0.00170351	0.0145933	0.0269051	0.00243038	0.00224809	0.000260036	0.0012684	0.00352819	0.0145248	0.0142463	0	0	0.000505594	2.16639e-05	0.00214505	0.00016823	9.40442e-06	0	0	0.000259705	4.14584e-05	0.000280893	0.00202187	0.000837302	0.000232326	0	0	3.06425e-05	0.000221179	0.000147507	0.00105333
F5_Alternaria	F5	0.0280755	0.0264038	0.0253222	0.0781811	0.179934	0.20873	0.000643901	0.245677	0.00115865	0.003207	0.00426752	0.0256191	0.112501	0.0479487	0.0220635	0.00308812	0.00405847	0.000528722	0.00630543	0.00388482	0.000202893	0	0.00350545	7.22129e-05	0.00128814	0.000944521	0.000150471	0	3.4309e-05	0.000742664	0.000142801	0.000586571	0.00230597	0.000477875	9.75768e-05	0.00148128	9.45428e-05	1.83855e-05	3.1597e-05	0.000141093	0.00441432
F6_Cladosporium	F6	0.0010491	0.0133612	0.0169148	0.0119416	0.0225339	0.0153481	0.000475639	0.040297	0.000555074	0.00363203	0.00602711	0.0352279	0.159024	0.025005	0.0165218	0.00163744	0.00467421	0.00301923	0.0273312	0.0198054	7.60848e-05	0.000105386	0.0230315	0.000552428	0.00904736	0.000520905	0.00023511	0.00334174	0.00131232	0.00927647	0.00208213	0.00511804	0.00616504	0.00659222	0.00369398	0.00340626	0.0021062	0.00160567	0.00204116	0.00348886	0.0076547
F12_o_Pleosporales	F12	0.0198969	0.000945838	0.00271345	0.00298456	0.037171	0.0362777	6.09454e-05	0.0265354	4.31125e-06	0.000254126	0.00288577	0.0219937	0.0385294	0.0150093	0.025112	0.000853391	0.00276199	0.00218431	0.0175339	0.0070971	0	0	0.00110894	0.000119151	0.000926021	8.10747e-05	0	0	2.57317e-05	1.36687e-05	0	0.000293285	0.000790753	0.000559563	0	0	0	0	0.000246456	0.000897868	0.0022755
F18_f_Phaeosphaeriaceae	F18	0.0368083	0.000866189	0.000153528	0.00175803	0.0422378	0.0534916	3.31225e-05	0.00412404	2.58675e-05	4.29509e-05	0.000326361	0.00295194	0.00590883	0.00796596	0.00667918	0.000216697	0.00072547	0.000915379	0.00143166	0.00451105	0	0	0.000256167	0	0.000375937	1.82418e-05	0	7.92323e-05	0	3.18936e-05	0	0.000243716	0.000340924	0.000208304	0.000185861	0	0	2.4514e-05	3.1597e-05	8.33734e-05	0.000168854
F29_f_Didymellaceae	F29	0.0164084	0.00126444	0.00258662	0.000442914	0.0423283	0.026096	0.000523335	0.00532237	0.00398791	0.000120799	0.000593885	0.00240186	0.014463	0.0116353	0.00742982	0.00012529	0.000142494	0.000137008	0.00156838	0.00103503	0	1.8328e-05	0.000283132	0.000772678	0.000652361	0.000338487	1.5674e-05	0	1.28659e-05	5.01185e-05	0	5.78309e-05	4.73505e-05	8.98568e-05	0	0.000866924	0.000126057	0	0	0.000179574	0.000273382
F61_o_Pleosporales	F61	8.49996e-05	0.0152529	0.00230626	0.00128445	0.0168264	0.0213049	0.000105992	0.017414	0.000160594	0.000149433	0.000385198	0.00118737	0.00606351	0.00214042	0.00560683	0.000543712	0.000280307	0.000104825	0.00110654	0.00112499	0	0.000128296	0.000390992	1.44426e-05	0.000229432	0.00026552	0.000125392	0	0	0.000437397	0.000105949	0.00313939	0.000544531	0.000653504	4.64652e-05	0.0025052	0.000178581	6.1285e-05	3.1597e-05	0.000128267	0.000361829
F53_Pyrenochaetopsis	F53	0.000116438	0.000856233	5.00636e-05	0	0.00067231	0.000340804	8.21438e-05	0.000611913	1.7245e-05	9.66395e-05	0.00174488	0.000332336	0.0024888	0.0158687	0.00179618	0.00110003	0.00785692	0.000355853	0.000799501	0.00246892	0.000181758	9.16401e-06	0.00106849	1.08319e-05	0	6.28329e-05	0	0.00871555	0.00433151	0.00395025	0.00351475	0.00724539	0.00951745	0.00501564	0.0116813	0.00254616	0.00234781	0.00263526	0.00251512	0.0149174	0.0152531
F233_Periconia	F233	8.84927e-05	0	0	1.02211e-05	0.000399364	0.00216947	0.000119241	5.09928e-05	3.23344e-06	5.36886e-06	1.93059e-05	4.57294e-05	2.91606e-05	0.00144979	0.00038298	2.99435e-05	7.2807e-06	1.37927e-05	6.57037e-05	7.69385e-05	0	0	0.000502223	0	4.69921e-05	0	0	1.86429e-05	0	0	0	0	0	0	0	2.73047e-05	0	0	0	0	0
F8_unidentified	F8	0.330463	0.00214058	0.00214606	0.00213621	0.0736266	0.0527185	0	0.000223093	0	0.000183436	0.003772	0.0166638	0.0172942	0.000901509	0.0104439	0.000112682	0.00132821	0.00102618	0.00241849	0.00443258	0	0	0.000674125	0	0.00069106	0.00029795	1.88088e-05	0	0	0	4.14584e-05	0.0010327	0.000743403	0.000539141	2.78791e-05	2.04785e-05	0	3.6771e-05	0.000473955	0.0003848	0.00160009
F27_Curvularia	F27	0.00109451	0.000507766	0.000604101	0.0673876	0.0356741	0.0499523	0	0.00376072	0.00073399	0.00526327	0.00145713	0.00295061	0.00333509	8.96237e-05	0.000260427	0.000190693	0.00204276	0.000217466	0.00194815	0.00147867	0	0	3.03356e-05	9.02661e-05	0	0	0	0	0	0.000141243	0.00024875	3.7177e-05	0.000260428	0.000620829	0	3.41309e-05	9.45428e-05	0.000110313	1.89582e-05	0.000743947	0.000345748
F2_Nigrospora	F2	0.0515214	0.0473915	0.151295	0.00490612	0.0101694	0.00211378	0	0.140651	0.103328	0.0862203	0.0305511	0.0648326	0.234327	0	0.0163648	0.0648002	0.136567	0.014213	0.0512976	0.0288853	0	0	0.0236247	0.00955737	0.00357416	0.00220118	0.000733545	2.33036e-05	3.4309e-05	0.011386	0.0054679	0.0157135	0.0173729	0.0213573	4.18186e-05	0.000184307	0.00107148	0.00162405	0.00516295	0.00686869	0.0129455
F22_Setophoma	F22	0.0244088	0.000716846	0.000617451	0.000425878	0.0370144	0.0722915	0	0.00253689	1.40116e-05	5.54782e-05	0.000923005	0.00436902	0.00981826	0	0.00276512	0.000150506	0.00185138	0.000195857	0.000815448	0.0027828	0	0	0	0	0.000124391	9.93165e-05	1.25392e-05	0	0	0	0	1.65231e-05	0.000866514	0.000249148	0	0	4.72714e-05	0	0	4.48934e-05	0.000345748
F85_Fusarium	F85	2.32876e-06	0.000179211	0.00104466	0.000221457	0.00400082	0.000194934	0	0.000146604	1.29338e-05	3.84768e-05	0.000157205	8.34827e-05	0.00027449	0	0.00149745	5.43712e-05	0.000116491	5.01137e-05	0.000266004	0.00172595	0	0	0.000283132	0	4.42279e-05	0.000164176	0	0	1.28659e-05	0.000287042	0.000110556	0	0.000601351	3.67596e-05	0	0	0	5.51565e-05	0	5.13067e-05	0.000458317
F47_f_Phaeosphaeriaceae	F47	0.00044945	6.96933e-05	0.000186904	0	0.0156169	0.00402467	0	0.000847755	0	0	0	0.00181934	0.000662454	0.00537742	0.000991919	4.17634e-05	0.00527799	0.000790324	0.00319928	0.00717098	0	0	0	0	2.76424e-05	0	0	0	0	0	3.68519e-05	9.91387e-05	0.000160992	0.000126616	0	0	0	0	0	8.33734e-05	0
F54_Pyrenochaetopsis	F54	0.0163455	0.00121466	0.000821043	0	0.0060393	0.00160324	3.84221e-05	0	0	4.38457e-05	0.000494598	0.00214795	0.00516904	0.00186628	0.00126384	0.000392418	0.00092829	0.00265281	0.00153861	0.00407736	0	0	0.000775243	0	0	4.86448e-05	7.52353e-05	0.000428786	6.43294e-05	0.000897576	0.00179653	0.00321375	0.0048629	0.00362286	0.000515763	0	9.45428e-05	0.000373839	0.000297012	0.00420715	0.0044304
F147_o_Pleosporales	F147	0.000738215	0	0	0	0.00220799	0.00372099	9.2743e-06	0.000267712	0	0.000112746	1.56286e-05	9.17247e-05	0.000394936	0.00770764	0.000283405	0.00051298	3.69236e-05	0.000142985	5.20951e-05	0.000411104	0	0	0	0	0	0	0	1.86429e-05	0	0	0	1.65231e-05	9.4701e-05	2.85908e-05	0	0	2.62619e-05	4.9028e-05	0	0	0.00158401
F288_unidentified	F288	0.000265478	0.000716846	0	0	2.2985e-05	3.97825e-05	5.2996e-06	0	2.47897e-05	0	2.75798e-06	5.60983e-05	9.5089e-06	0.000801341	0.0024549	2.75796e-05	6.96867e-05	1.1494e-05	0.000109719	1.83734e-05	0	0	0	1.80532e-05	6.9106e-05	1.62149e-05	0	0	0	0	0	0	0	0	0	0	0	0	0	0	0
F120_Sporobolomyces	F120	1.97944e-05	0	0	0	7.61377e-05	0.000127304	7.9494e-06	0.016732	9.70031e-06	5.90574e-05	9.561e-05	0.000703754	0.00320196	0.00106494	9.19153e-05	0	0.000396798	3.49416e-05	0.00032299	0.000364788	0.00122581	0	0	0	0.000287481	0	0	0.000624537	0.000608985	0.000400948	0	0.00165231	1.89402e-05	0.000253233	0.000408893	0.000587051	0.000336152	0.000257397	0.000183262	0.000166747	0.000482439
F30_unidentified	F30	0.000437806	0.000696933	5.67387e-05	0	0.00213042	4.37608e-05	0	0	0	0	0.000133302	0.013299	0.0302358	0	0	4.72793e-06	2.18421e-05	1.3333e-05	0.00285354	0.00266682	0	0	0	0	0	0	1.25392e-05	0	0	0	0.000133588	5.37001e-05	8.52309e-05	0.000216473	3.25256e-05	0	0	1.83855e-05	0.000164304	5.77201e-05	3.21626e-05
F69_o_Pleosporales	F69	0.00223677	0	0.000750954	0.000337296	0.0033084	0.00517305	0	0	0	2.50547e-05	0.000607675	0.00138438	0.00134076	0	0.000237448	1.81237e-05	0.00217537	0.000126434	0.000515848	0.000470435	0	0	5.73006e-05	0	0.000317888	2.63493e-05	0	0	0	0	0	0.000388293	0.000298308	0.000465622	0	0	0	0	5.05552e-05	0.000109027	0.000940756
F71_Papiliotrema	F71	0.000195615	0.000368379	0.000140178	0	0.000262891	0.000806259	0	0.000121108	0	0	0	0.00334011	0.0143876	0.000311047	0	1.89117e-05	2.86028e-05	6.57454e-05	0.00147078	0.00128078	0	0	0	0	0.00216716	0	6.26961e-06	1.86429e-05	0	0	0	0	2.84103e-05	0.000245064	1.85861e-05	0	0	0	0	0	0
F102_f_Didymellaceae	F102	0.00239396	0	0	0	0	0.000285108	0	0.00769353	0	0	0	0.00018212	0	0	0	0	2.60025e-05	1.24135e-05	6.46405e-05	8.91875e-05	0	0	0	0.000155258	0	0	0	0	0	0	0	0	0	0	0	0	0	0	0	0	0
F115_unidentified	F115	4.19176e-05	0	0	0	5.8899e-05	0.000769129	0	0.00101348	0	0	6.80302e-05	0.00128468	0.00454843	0.000363767	0	0	4.68045e-06	3.72404e-05	0.000559013	0.0003912	0	0	0	0	0	0	0	0	0	0	0	5.37001e-05	1.42052e-05	4.90128e-05	0	0	0	0	0	1.924e-05	0
F132_Phaeosphaeria	F132	0.0056484	0	0	0	0.0010688	0.00230871	0	0	0	1.8791e-05	0	9.35857e-05	0.0001775	0	0	0	1.71617e-05	0	4.65667e-05	2.41151e-05	0	0	0	0	0	0	0	0	0	0	0	0	0	0	0	0	0	0	0	0	0
F152_unidentified	F152	0.00217739	0	0	3.06632e-05	0.00161182	0.00312691	0	0.000184849	0	4.47405e-06	1.37899e-05	0.000287404	0.00156453	0.000347951	0	0	0.000122212	2.89648e-05	5.80489e-05	6.81346e-05	0	0	0.000205608	0	0	0	0	0	0	0	0	0	0	0	0	0	0	0	0	0	0
F161_Paraphoma	F161	0.000236369	0	0	0	0	1.72391e-05	0	0.00186124	0	0	5.51596e-06	5.21102e-05	6.40266e-05	0.00182938	0.0130711	1.96997e-05	0.000460765	0	0.000179888	1.22489e-05	0	0	0	0	0.000146505	0	0	0	0	0	0	0	0	0	0	0	0	0	0	0	0.000675415
F259_Sakaguchia	F259	0.000549586	0	0	0	0	2.25434e-05	0	0	0	0	0	2.65869e-06	2.72589e-05	0	0	0	0	0	4.78425e-05	0.000353688	0	0	0	0	0	0	0	0	0	0	0	0	0	3.26752e-05	0	0	0	0	0	0	0
F306_Occultifur	F306	0.000211917	0	0	0	0	9.28259e-06	0	0	0	0	0	1.19641e-05	3.04285e-05	0	0	0	2.0802e-06	5.5171e-06	0.000224966	0.000215887	7.60848e-05	0	0	0	0	0	0	4.66072e-05	2.57317e-05	0	0	1.23923e-05	0	0	9.29303e-06	0	0	0	0	0	0
F349_Biappendiculispora	F349	4.07532e-05	0	0	0	2.2985e-05	5.30434e-06	0	0	0	0	0	0.000118046	2.40892e-05	0	0	2.12757e-05	5.72055e-06	3.17233e-05	0.000234747	4.21057e-05	0	0	0	0	0.000223903	0	0	0	0	0	0	0	0	0	0	0	0	0	0	0	0
F381_o_Pleosporales	F381	1.51369e-05	0	0	0	0.00134462	0.000823498	0	0	0	0	0	2.12695e-06	8.24105e-06	0.000405943	0	2.36396e-06	0	0	0	0	0	0	0	0	0	0	0	0	0	0	0	0	0	0	0	0	0	0	0	0	0
F417_Paraphoma	F417	0.00016767	0	0	0	8.61936e-06	0.000110065	0	0	0	0	0	2.60551e-05	1.90178e-05	0	0	0	0	9.19517e-07	4.08256e-05	2.33495e-05	0	0	0	0	1.1057e-05	0	0	0	0	0	0	0	0	0	0	0	0	0	0	0	0
