# Supplementary material for: Longitudinal transmission of bacterial and fungal communities from seed to seed in rice
Source: Commun Biol. 2022 Aug 1;5:772. doi: 10.1038/s42003-022-03726-w (PMC9343636; doi:10.1038/s42003-022-03726-w)
Supplement: Supplementary file 9 — Supplementary Data 6 [file 42003_2022_3726_MOESM9_ESM.xlsx]

## Sheet: Content
Supplementary Data 6. Numbers of nodes and edges of microbial networks of rice compartments
Sheet	Content
Node	Number of nodes
Edge	Number of edges
Proportion of pos and neg edge	Proportion of postive and negative edges of each microbial network
Network complexity	Network complexity of each microbial network
Source data_5a	Source data of Fig. 5a
Source data_5b	Source data of Fig. 5b
Source data_5c	Source data of Fig. 5c
Source data_5d	Source data of Fig. 5d
Source data_5e	Source data of Fig. 5e

## Sheet: Node
Kingdom	Number	Group	Habitat	Days
Bacteria	54	G_0	G	0
Fungi	26	G_0	G	0
Bacteria	163	G_76	G	76
Fungi	200	G_76	G	76
Bacteria	62	G_90	G	90
Fungi	130	G_90	G	90
Bacteria	29	G_106	G	106
Fungi	77	G_106	G	106
Bacteria	33	G_120	G	120
Fungi	39	G_120	G	120
Bacteria	38	G_141	G	141
Fungi	34	G_141	G	141
Bacteria	109	L1_48	L1	48
Fungi	95	L1_48	L1	48
Bacteria	122	L1_62	L1	62
Fungi	117	L1_62	L1	62
Bacteria	94	L1_76	L1	76
Fungi	62	L1_76	L1	76
Bacteria	85	L1_90	L1	90
Fungi	50	L1_90	L1	90
Bacteria	171	L1_106	L1	106
Fungi	87	L1_106	L1	106
Bacteria	146	L1_120	L1	120
Fungi	67	L1_120	L1	120
Bacteria	144	L1_141	L1	141
Fungi	80	L1_141	L1	141
Bacteria	60	L2_48	L2	48
Fungi	152	L2_48	L2	48
Bacteria	76	L2_62	L2	62
Fungi	125	L2_62	L2	62
Bacteria	80	L2_76	L2	76
Fungi	62	L2_76	L2	76
Bacteria	69	L2_90	L2	90
Fungi	106	L2_90	L2	90
Bacteria	91	L2_106	L2	106
Fungi	94	L2_106	L2	106
Bacteria	124	L2_120	L2	120
Fungi	112	L2_120	L2	120
Bacteria	188	L2_141	L2	141
Fungi	104	L2_141	L2	141
Bacteria	64	L3_62	L3	62
Fungi	110	L3_62	L3	62
Bacteria	74	L3_76	L3	76
Fungi	66	L3_76	L3	76
Bacteria	54	L3_90	L3	90
Fungi	177	L3_90	L3	90
Bacteria	104	L3_106	L3	106
Fungi	115	L3_106	L3	106
Bacteria	158	L3_120	L3	120
Fungi	157	L3_120	L3	120
Bacteria	133	L3_141	L3	141
Fungi	121	L3_141	L3	141
Bacteria	70	FL_76	FL	76
Fungi	66	FL_76	FL	76
Bacteria	47	FL_90	FL	90
Fungi	127	FL_90	FL	90
Bacteria	55	FL_106	FL	106
Fungi	86	FL_106	FL	106
Bacteria	73	FL_120	FL	120
Fungi	119	FL_120	FL	120
Bacteria	58	FL_141	FL	141
Fungi	75	FL_141	FL	141
Bacteria	579	S1_48	S1	48
Fungi	310	S1_48	S1	48
Bacteria	385	S1_62	S1	62
Fungi	161	S1_62	S1	62
Bacteria	355	S1_76	S1	76
Fungi	148	S1_76	S1	76
Bacteria	312	S1_90	S1	90
Fungi	162	S1_90	S1	90
Bacteria	390	S1_106	S1	106
Fungi	103	S1_106	S1	106
Bacteria	252	S1_120	S1	120
Fungi	106	S1_120	S1	120
Bacteria	229	S1_141	S1	141
Fungi	53	S1_141	S1	141
Bacteria	194	S2_48	S2	48
Fungi	239	S2_48	S2	48
Bacteria	89	S2_62	S2	62
Fungi	145	S2_62	S2	62
Bacteria	119	S2_76	S2	76
Fungi	119	S2_76	S2	76
Bacteria	144	S2_90	S2	90
Fungi	137	S2_90	S2	90
Bacteria	249	S2_106	S2	106
Fungi	72	S2_106	S2	106
Bacteria	186	S2_120	S2	120
Fungi	122	S2_120	S2	120
Bacteria	187	S2_141	S2	141
Fungi	56	S2_141	S2	141
Bacteria	104	S3_48	S3	48
Fungi	123	S3_48	S3	48
Bacteria	83	S3_62	S3	62
Fungi	128	S3_62	S3	62
Bacteria	65	S3_76	S3	76
Fungi	72	S3_76	S3	76
Bacteria	111	S3_90	S3	90
Fungi	136	S3_90	S3	90
Bacteria	262	S3_106	S3	106
Fungi	69	S3_106	S3	106
Bacteria	130	S3_120	S3	120
Fungi	94	S3_120	S3	120
Bacteria	127	S3_141	S3	141
Fungi	90	S3_141	S3	141
Bacteria	110	S4_62	S4	62
Fungi	102	S4_62	S4	62
Bacteria	43	S4_76	S4	76
Fungi	80	S4_76	S4	76
Bacteria	96	S4_90	S4	90
Fungi	130	S4_90	S4	90
Bacteria	206	S4_106	S4	106
Fungi	86	S4_106	S4	106
Bacteria	106	S4_120	S4	120
Fungi	107	S4_120	S4	120
Bacteria	136	S4_141	S4	141
Fungi	121	S4_141	S4	141
Bacteria	43	S5_76	S5	76
Fungi	57	S5_76	S5	76
Bacteria	46	S5_90	S5	90
Fungi	105	S5_90	S5	90
Bacteria	186	S5_106	S5	106
Fungi	97	S5_106	S5	106
Bacteria	130	S5_120	S5	120
Fungi	118	S5_120	S5	120
Bacteria	116	S5_141	S5	141
Fungi	105	S5_141	S5	141
Bacteria	52	S6_76	S6	76
Fungi	79	S6_76	S6	76
Bacteria	55	S6_90	S6	90
Fungi	132	S6_90	S6	90
Bacteria	121	S6_106	S6	106
Fungi	62	S6_106	S6	106
Bacteria	133	S6_120	S6	120
Fungi	109	S6_120	S6	120
Bacteria	103	S6_141	S6	141
Fungi	181	S6_141	S6	141
Bacteria	48	S7_90	S7	90
Fungi	73	S7_90	S7	90
Bacteria	125	S7_106	S7	106
Fungi	74	S7_106	S7	106
Bacteria	100	S7_120	S7	120
Fungi	113	S7_120	S7	120
Bacteria	106	S7_141	S7	141
Fungi	149	S7_141	S7	141
Bacteria	38	S8_90	S8	90
Fungi	94	S8_90	S8	90
Bacteria	140	S8_106	S8	106
Fungi	92	S8_106	S8	106
Bacteria	141	S8_120	S8	120
Fungi	123	S8_120	S8	120
Bacteria	23	S8_141	S8	141
Fungi	13	S8_141	S8	141
Bacteria	66	S9_90	S9	90
Fungi	133	S9_90	S9	90
Bacteria	86	S9_106	S9	106
Fungi	51	S9_106	S9	106
Bacteria	25	S9_120	S9	120
Fungi	83	S9_120	S9	120
Bacteria	15	S9_141	S9	141
Fungi	43	S9_141	S9	141
Bacteria	578	R_48	R	48
Fungi	106	R_48	R	48
Bacteria	611	R_62	R	62
Fungi	108	R_62	R	62
Bacteria	516	R_76	R	76
Fungi	130	R_76	R	76
Bacteria	493	R_90	R	90
Fungi	76	R_90	R	90
Bacteria	344	R_106	R	106
Fungi	101	R_106	R	106
Bacteria	430	R_120	R	120
Fungi	80	R_120	R	120
Bacteria	273	R_141	R	141
Fungi	57	R_141	R	141
Bacteria	582	RS_48	RS	48
Fungi	197	RS_48	RS	48
Bacteria	427	RS_62	RS	62
Fungi	188	RS_62	RS	62
Bacteria	451	RS_76	RS	76
Fungi	221	RS_76	RS	76
Bacteria	463	RS_90	RS	90
Fungi	200	RS_90	RS	90
Bacteria	298	RS_106	RS	106
Fungi	218	RS_106	RS	106
Bacteria	319	RS_120	RS	120
Fungi	207	RS_120	RS	120
Bacteria	306	RS_141	RS	141
Fungi	186	RS_141	RS	141
Bacteria	482	BS_48	BS	48
Fungi	183	BS_48	BS	48
Bacteria	429	BS_62	BS	62
Fungi	188	BS_62	BS	62
Bacteria	377	BS_76	BS	76
Fungi	155	BS_76	BS	76
Bacteria	311	BS_90	BS	90
Fungi	164	BS_90	BS	90
Bacteria	368	BS_106	BS	106
Fungi	170	BS_106	BS	106
Bacteria	461	BS_120	BS	120
Fungi	194	BS_120	BS	120
Bacteria	489	BS_141	BS	141
Fungi	209	BS_141	BS	141

## Sheet: Edge
Association	Property	count	Proportion	ratio	Group	Habitat	Days
B	negative	45	0.298013	0.45	G_0	G	0		B, Bacterial-bacterial association
B	positive	55	0.364238	0.55	G_0	G	0		F, Fungal-fungal association
BF	negative	16	0.10596	0.390244	G_0	G	0		BF, Bacterial-fungal association
BF	positive	25	0.165563	0.609756	G_0	G	0
F	negative	3	0.0198676	0.3	G_0	G	0
F	positive	7	0.0463576	0.7	G_0	G	0
B	negative	46	0.0226267	0.0950413	G_76	G	76
B	positive	438	0.215445	0.904959	G_76	G	76
BF	negative	66	0.0324643	0.0742407	G_76	G	76
BF	positive	823	0.40482	0.925759	G_76	G	76
F	negative	28	0.0137728	0.0424242	G_76	G	76
F	positive	632	0.310871	0.957576	G_76	G	76
B	negative	6	0.0175439	0.0821918	G_90	G	90
B	positive	67	0.195906	0.917808	G_90	G	90
BF	negative	18	0.0526316	0.156522	G_90	G	90
BF	positive	97	0.283626	0.843478	G_90	G	90
F	negative	6	0.0175439	0.038961	G_90	G	90
F	positive	148	0.432749	0.961039	G_90	G	90
B	negative	10	0.0546448	0.344828	G_106	G	106
B	positive	19	0.103825	0.655172	G_106	G	106
BF	negative	24	0.131148	0.470588	G_106	G	106
BF	positive	27	0.147541	0.529412	G_106	G	106
F	negative	3	0.0163934	0.0291262	G_106	G	106
F	positive	100	0.546448	0.970874	G_106	G	106
B	negative	21	0.164062	0.375	G_120	G	120
B	positive	35	0.273438	0.625	G_120	G	120
BF	negative	19	0.148438	0.404255	G_120	G	120
BF	positive	28	0.21875	0.595745	G_120	G	120
F	negative	5	0.0390625	0.2	G_120	G	120
F	positive	20	0.15625	0.8	G_120	G	120
B	negative	18	0.166667	0.352941	G_141	G	141
B	positive	33	0.305556	0.647059	G_141	G	141
BF	negative	11	0.101852	0.314286	G_141	G	141
BF	positive	24	0.222222	0.685714	G_141	G	141
F	negative	5	0.0462963	0.227273	G_141	G	141
F	positive	17	0.157407	0.772727	G_141	G	141
B	negative	8	0.00615385	0.0231884	L1_48	L1	48
B	positive	337	0.259231	0.976812	L1_48	L1	48
BF	negative	19	0.0146154	0.0313015	L1_48	L1	48
BF	positive	588	0.452308	0.968699	L1_48	L1	48
F	negative	11	0.00846154	0.0316092	L1_48	L1	48
F	positive	337	0.259231	0.968391	L1_48	L1	48
B	negative	11	0.00970018	0.0351438	L1_62	L1	62
B	positive	302	0.266314	0.964856	L1_62	L1	62
BF	negative	42	0.037037	0.0770642	L1_62	L1	62
BF	positive	503	0.443563	0.922936	L1_62	L1	62
F	negative	27	0.0238095	0.0978261	L1_62	L1	62
F	positive	249	0.219577	0.902174	L1_62	L1	62
B	negative	7	0.0101744	0.0358974	L1_76	L1	76
B	positive	188	0.273256	0.964103	L1_76	L1	76
BF	negative	29	0.0421512	0.083815	L1_76	L1	76
BF	positive	317	0.460756	0.916185	L1_76	L1	76
F	negative	19	0.0276163	0.129252	L1_76	L1	76
F	positive	128	0.186047	0.870748	L1_76	L1	76
B	negative	8	0.0210526	0.043956	L1_90	L1	90
B	positive	174	0.457895	0.956044	L1_90	L1	90
BF	negative	26	0.0684211	0.164557	L1_90	L1	90
BF	positive	132	0.347368	0.835443	L1_90	L1	90
F	negative	8	0.0210526	0.2	L1_90	L1	90
F	positive	32	0.0842105	0.8	L1_90	L1	90
B	negative	38	0.0437284	0.115152	L1_106	L1	106
B	positive	292	0.336018	0.884848	L1_106	L1	106
BF	negative	111	0.127733	0.275434	L1_106	L1	106
BF	positive	292	0.336018	0.724566	L1_106	L1	106
F	negative	34	0.0391254	0.25	L1_106	L1	106
F	positive	102	0.117376	0.75	L1_106	L1	106
B	negative	73	0.068933	0.246622	L1_120	L1	120
B	positive	223	0.210576	0.753378	L1_120	L1	120
BF	negative	191	0.180359	0.468137	L1_120	L1	120
BF	positive	217	0.20491	0.531863	L1_120	L1	120
F	negative	148	0.139754	0.416901	L1_120	L1	120
F	positive	207	0.195467	0.583099	L1_120	L1	120
B	negative	193	0.0856256	0.267684	L1_141	L1	141
B	positive	528	0.23425	0.732316	L1_141	L1	141
BF	negative	494	0.219166	0.48622	L1_141	L1	141
BF	positive	522	0.231588	0.51378	L1_141	L1	141
F	negative	215	0.095386	0.415861	L1_141	L1	141
F	positive	302	0.133984	0.584139	L1_141	L1	141
B	negative	9	0.00621547	0.0957447	L2_48	L2	48
B	positive	85	0.0587017	0.904255	L2_48	L2	48
BF	negative	50	0.0345304	0.0883392	L2_48	L2	48
BF	positive	516	0.356354	0.911661	L2_48	L2	48
F	negative	6	0.00414365	0.00761421	L2_48	L2	48
F	positive	782	0.540055	0.992386	L2_48	L2	48
B	negative	16	0.0140105	0.0704846	L2_62	L2	62
B	positive	211	0.184764	0.929515	L2_62	L2	62
BF	negative	33	0.0288967	0.0568966	L2_62	L2	62
BF	positive	547	0.478984	0.943103	L2_62	L2	62
F	negative	27	0.0236427	0.080597	L2_62	L2	62
F	positive	308	0.269702	0.919403	L2_62	L2	62
B	negative	3	0.00641026	0.0223881	L2_76	L2	76
B	positive	131	0.279915	0.977612	L2_76	L2	76
BF	negative	13	0.0277778	0.0546218	L2_76	L2	76
BF	positive	225	0.480769	0.945378	L2_76	L2	76
F	negative	5	0.0106838	0.0520833	L2_76	L2	76
F	positive	91	0.194444	0.947917	L2_76	L2	76
B	negative	5	0.00746269	0.0480769	L2_90	L2	90
B	positive	99	0.147761	0.951923	L2_90	L2	90
BF	negative	28	0.041791	0.0883281	L2_90	L2	90
BF	positive	289	0.431343	0.911672	L2_90	L2	90
F	negative	16	0.0238806	0.064257	L2_90	L2	90
F	positive	233	0.347761	0.935743	L2_90	L2	90
B	negative	14	0.026616	0.127273	L2_106	L2	106
B	positive	96	0.18251	0.872727	L2_106	L2	106
BF	negative	51	0.0969582	0.198444	L2_106	L2	106
BF	positive	206	0.391635	0.801556	L2_106	L2	106
F	negative	39	0.0741445	0.245283	L2_106	L2	106
F	positive	120	0.228137	0.754717	L2_106	L2	106
B	negative	49	0.0248227	0.174377	L2_120	L2	120
B	positive	232	0.117528	0.825623	L2_120	L2	120
BF	negative	113	0.0572442	0.353125	L2_120	L2	120
BF	positive	207	0.104863	0.646875	L2_120	L2	120
F	negative	614	0.311044	0.447196	L2_120	L2	120
F	positive	759	0.384498	0.552804	L2_120	L2	120
B	negative	108	0.0651387	0.21135	L2_141	L2	141
B	positive	403	0.243064	0.78865	L2_141	L2	141
BF	negative	284	0.171291	0.50444	L2_141	L2	141
BF	positive	279	0.168275	0.49556	L2_141	L2	141
F	negative	213	0.128468	0.364726	L2_141	L2	141
F	positive	371	0.223764	0.635274	L2_141	L2	141
B	negative	6	0.0075188	0.0545455	L3_62	L3	62
B	positive	104	0.130326	0.945455	L3_62	L3	62
BF	negative	19	0.0238095	0.0512129	L3_62	L3	62
BF	positive	352	0.441103	0.948787	L3_62	L3	62
F	negative	17	0.0213033	0.0536278	L3_62	L3	62
F	positive	300	0.37594	0.946372	L3_62	L3	62
B	negative	29	0.0399449	0.127753	L3_76	L3	76
B	positive	198	0.272727	0.872247	L3_76	L3	76
BF	negative	27	0.0371901	0.0798817	L3_76	L3	76
BF	positive	311	0.428375	0.920118	L3_76	L3	76
F	negative	3	0.00413223	0.0186335	L3_76	L3	76
F	positive	158	0.217631	0.981366	L3_76	L3	76
B	positive	81	0.0842872	1	L3_90	L3	90
BF	negative	12	0.012487	0.0273973	L3_90	L3	90
BF	positive	426	0.443288	0.972603	L3_90	L3	90
F	negative	26	0.0270552	0.0588235	L3_90	L3	90
F	positive	416	0.432882	0.941176	L3_90	L3	90
B	negative	34	0.0409639	0.187845	L3_106	L3	106
B	positive	147	0.177108	0.812155	L3_106	L3	106
BF	negative	63	0.0759036	0.167553	L3_106	L3	106
BF	positive	313	0.377108	0.832447	L3_106	L3	106
F	negative	48	0.0578313	0.175824	L3_106	L3	106
F	positive	225	0.271084	0.824176	L3_106	L3	106
B	negative	175	0.0499714	0.216584	L3_120	L3	120
B	positive	633	0.180754	0.783416	L3_120	L3	120
BF	negative	259	0.0739577	0.428808	L3_120	L3	120
BF	positive	345	0.0985151	0.571192	L3_120	L3	120
F	negative	848	0.242147	0.405742	L3_120	L3	120
F	positive	1242	0.354654	0.594258	L3_120	L3	120
B	negative	99	0.0671642	0.221973	L3_141	L3	141
B	positive	347	0.235414	0.778027	L3_141	L3	141
BF	negative	292	0.1981	0.45768	L3_141	L3	141
BF	positive	346	0.234735	0.54232	L3_141	L3	141
F	negative	158	0.107191	0.405128	L3_141	L3	141
F	positive	232	0.157395	0.594872	L3_141	L3	141
B	negative	5	0.00829187	0.0373134	FL_76	FL	76
B	positive	129	0.21393	0.962687	FL_76	FL	76
BF	negative	13	0.0215589	0.0446735	FL_76	FL	76
BF	positive	278	0.461028	0.955326	FL_76	FL	76
F	negative	5	0.00829187	0.0280899	FL_76	FL	76
F	positive	173	0.286899	0.97191	FL_76	FL	76
B	negative	6	0.00807537	0.109091	FL_90	FL	90
B	positive	49	0.0659489	0.890909	FL_90	FL	90
BF	negative	25	0.0336474	0.0769231	FL_90	FL	90
BF	positive	300	0.403769	0.923077	FL_90	FL	90
F	negative	47	0.0632571	0.129477	FL_90	FL	90
F	positive	316	0.425303	0.870523	FL_90	FL	90
B	negative	3	0.00842697	0.0714286	FL_106	FL	106
B	positive	39	0.109551	0.928571	FL_106	FL	106
BF	negative	20	0.0561798	0.16	FL_106	FL	106
BF	positive	105	0.294944	0.84	FL_106	FL	106
F	negative	59	0.16573	0.312169	FL_106	FL	106
F	positive	130	0.365169	0.687831	FL_106	FL	106
B	negative	38	0.0328152	0.299213	FL_120	FL	120
B	positive	89	0.0768566	0.700787	FL_120	FL	120
BF	negative	205	0.177029	0.417515	FL_120	FL	120
BF	positive	286	0.246978	0.582485	FL_120	FL	120
F	negative	250	0.215889	0.462963	FL_120	FL	120
F	positive	290	0.250432	0.537037	FL_120	FL	120
B	negative	21	0.0456522	0.323077	FL_141	FL	141
B	positive	44	0.0956522	0.676923	FL_141	FL	141
BF	negative	101	0.219565	0.502488	FL_141	FL	141
BF	positive	100	0.217391	0.497512	FL_141	FL	141
F	negative	78	0.169565	0.402062	FL_141	FL	141
F	positive	116	0.252174	0.597938	FL_141	FL	141
B	negative	49	0.00741413	0.0208156	S1_48	S1	48
B	positive	2305	0.348767	0.979184	S1_48	S1	48
BF	negative	257	0.0388864	0.0829567	S1_48	S1	48
BF	positive	2841	0.429868	0.917043	S1_48	S1	48
F	negative	179	0.0270843	0.15471	S1_48	S1	48
F	positive	978	0.14798	0.84529	S1_48	S1	48
B	negative	65	0.0166453	0.0421257	S1_62	S1	62
B	positive	1478	0.378489	0.957874	S1_62	S1	62
BF	negative	109	0.0279129	0.0613739	S1_62	S1	62
BF	positive	1667	0.426889	0.938626	S1_62	S1	62
F	negative	56	0.0143406	0.0955631	S1_62	S1	62
F	positive	530	0.135723	0.904437	S1_62	S1	62
B	negative	82	0.0270806	0.0639127	S1_76	S1	76
B	positive	1201	0.396631	0.936087	S1_76	S1	76
BF	negative	107	0.0353369	0.0794948	S1_76	S1	76
BF	positive	1239	0.409181	0.920505	S1_76	S1	76
F	negative	16	0.00528402	0.0401003	S1_76	S1	76
F	positive	383	0.126486	0.9599	S1_76	S1	76
B	negative	160	0.0488998	0.12003	S1_90	S1	90
B	positive	1173	0.358496	0.87997	S1_90	S1	90
BF	negative	324	0.099022	0.217158	S1_90	S1	90
BF	positive	1168	0.356968	0.782842	S1_90	S1	90
F	negative	81	0.0247555	0.181208	S1_90	S1	90
F	positive	366	0.111858	0.818792	S1_90	S1	90
B	negative	1237	0.227139	0.375988	S1_106	S1	106
B	positive	2053	0.376974	0.624012	S1_106	S1	106
BF	negative	522	0.0958502	0.293754	S1_106	S1	106
BF	positive	1255	0.230444	0.706246	S1_106	S1	106
F	negative	39	0.00716122	0.102902	S1_106	S1	106
F	positive	340	0.0624311	0.897098	S1_106	S1	106
B	negative	1093	0.16277	0.347868	S1_120	S1	120
B	positive	2049	0.305138	0.652132	S1_120	S1	120
BF	negative	1348	0.200745	0.477845	S1_120	S1	120
BF	positive	1473	0.21936	0.522155	S1_120	S1	120
F	negative	331	0.0492926	0.44016	S1_120	S1	120
F	positive	421	0.0626955	0.55984	S1_120	S1	120
B	negative	598	0.151469	0.279963	S1_141	S1	141
B	positive	1538	0.389564	0.720037	S1_141	S1	141
BF	negative	662	0.16768	0.434668	S1_141	S1	141
BF	positive	861	0.218085	0.565332	S1_141	S1	141
F	negative	80	0.0202634	0.276817	S1_141	S1	141
F	positive	209	0.0529382	0.723183	S1_141	S1	141
B	negative	22	0.00717313	0.039783	S2_48	S2	48
B	positive	531	0.173133	0.960217	S2_48	S2	48
BF	negative	51	0.0166286	0.0338645	S2_48	S2	48
BF	positive	1455	0.474405	0.966135	S2_48	S2	48
F	negative	60	0.0195631	0.0595238	S2_48	S2	48
F	positive	948	0.309097	0.940476	S2_48	S2	48
B	negative	2	0.00149142	0.0097561	S2_62	S2	62
B	positive	203	0.15138	0.990244	S2_62	S2	62
BF	negative	24	0.0178971	0.0367534	S2_62	S2	62
BF	positive	629	0.469053	0.963247	S2_62	S2	62
F	negative	38	0.0283371	0.0786749	S2_62	S2	62
F	positive	445	0.331842	0.921325	S2_62	S2	62
B	negative	39	0.0262097	0.0821053	S2_76	S2	76
B	positive	436	0.293011	0.917895	S2_76	S2	76
BF	negative	43	0.0288978	0.0623188	S2_76	S2	76
BF	positive	647	0.434812	0.937681	S2_76	S2	76
F	negative	28	0.0188172	0.0866873	S2_76	S2	76
F	positive	295	0.198253	0.913313	S2_76	S2	76
B	negative	53	0.0412131	0.155882	S2_90	S2	90
B	positive	287	0.223173	0.844118	S2_90	S2	90
BF	negative	113	0.0878694	0.187086	S2_90	S2	90
BF	positive	491	0.381804	0.812914	S2_90	S2	90
F	negative	62	0.0482115	0.181287	S2_90	S2	90
F	positive	280	0.217729	0.818713	S2_90	S2	90
B	negative	416	0.113879	0.229327	S2_106	S2	106
B	positive	1398	0.382699	0.770673	S2_106	S2	106
BF	negative	318	0.0870517	0.212283	S2_106	S2	106
BF	positive	1180	0.323022	0.787717	S2_106	S2	106
F	negative	36	0.00985491	0.105572	S2_106	S2	106
F	positive	305	0.083493	0.894428	S2_106	S2	106
B	negative	101	0.0328348	0.0977735	S2_120	S2	120
B	positive	932	0.302991	0.902227	S2_120	S2	120
BF	negative	663	0.21554	0.470213	S2_120	S2	120
BF	positive	747	0.242848	0.529787	S2_120	S2	120
F	negative	154	0.050065	0.243286	S2_120	S2	120
F	positive	479	0.155722	0.756714	S2_120	S2	120
B	negative	1019	0.199961	0.400079	S2_141	S2	141
B	positive	1528	0.299843	0.599921	S2_141	S2	141
BF	negative	931	0.182692	0.433628	S2_141	S2	141
BF	positive	1216	0.238619	0.566372	S2_141	S2	141
F	negative	160	0.0313972	0.39801	S2_141	S2	141
F	positive	242	0.0474882	0.60199	S2_141	S2	141
B	negative	18	0.0128388	0.0708661	S3_48	S3	48
B	positive	236	0.168331	0.929134	S3_48	S3	48
BF	negative	25	0.0178317	0.0352609	S3_48	S3	48
BF	positive	684	0.487874	0.964739	S3_48	S3	48
F	negative	28	0.0199715	0.0637813	S3_48	S3	48
F	positive	411	0.293153	0.936219	S3_48	S3	48
B	negative	15	0.0189873	0.12605	S3_62	S3	62
B	positive	104	0.131646	0.87395	S3_62	S3	62
BF	negative	36	0.0455696	0.0978261	S3_62	S3	62
BF	positive	332	0.420253	0.902174	S3_62	S3	62
F	negative	5	0.00632911	0.0165016	S3_62	S3	62
F	positive	298	0.377215	0.983498	S3_62	S3	62
B	negative	15	0.026643	0.101351	S3_76	S3	76
B	positive	133	0.236234	0.898649	S3_76	S3	76
BF	negative	11	0.0195382	0.045082	S3_76	S3	76
BF	positive	233	0.413854	0.954918	S3_76	S3	76
F	negative	9	0.0159858	0.0526316	S3_76	S3	76
F	positive	162	0.287744	0.947368	S3_76	S3	76
B	negative	56	0.0564516	0.23431	S3_90	S3	90
B	positive	183	0.184476	0.76569	S3_90	S3	90
BF	negative	121	0.121976	0.247951	S3_90	S3	90
BF	positive	367	0.36996	0.752049	S3_90	S3	90
F	negative	72	0.0725806	0.271698	S3_90	S3	90
F	positive	193	0.194556	0.728302	S3_90	S3	90
B	negative	158	0.0892655	0.179342	S3_106	S3	106
B	positive	723	0.408475	0.820658	S3_106	S3	106
BF	negative	154	0.0870057	0.212707	S3_106	S3	106
BF	positive	570	0.322034	0.787293	S3_106	S3	106
F	negative	37	0.020904	0.224242	S3_106	S3	106
F	positive	128	0.0723164	0.775758	S3_106	S3	106
B	negative	215	0.068712	0.245995	S3_120	S3	120
B	positive	659	0.21061	0.754005	S3_120	S3	120
BF	negative	628	0.200703	0.405423	S3_120	S3	120
BF	positive	921	0.294343	0.594577	S3_120	S3	120
F	negative	273	0.0872483	0.386686	S3_120	S3	120
F	positive	433	0.138383	0.613314	S3_120	S3	120
B	negative	354	0.100141	0.355065	S3_141	S3	141
B	positive	643	0.181895	0.644935	S3_141	S3	141
BF	negative	633	0.179066	0.383404	S3_141	S3	141
BF	positive	1018	0.287977	0.616596	S3_141	S3	141
F	negative	371	0.10495	0.418264	S3_141	S3	141
F	positive	516	0.145969	0.581736	S3_141	S3	141
B	negative	27	0.0240427	0.0791789	S4_62	S4	62
B	positive	314	0.279608	0.920821	S4_62	S4	62
BF	negative	32	0.0284951	0.0625	S4_62	S4	62
BF	positive	480	0.427427	0.9375	S4_62	S4	62
F	negative	15	0.0133571	0.0555556	S4_62	S4	62
F	positive	255	0.22707	0.944444	S4_62	S4	62
B	positive	63	0.120229	1	S4_76	S4	76
BF	negative	7	0.0133588	0.0286885	S4_76	S4	76
BF	positive	237	0.45229	0.971311	S4_76	S4	76
F	negative	8	0.0152672	0.0368664	S4_76	S4	76
F	positive	209	0.398855	0.963134	S4_76	S4	76
B	negative	28	0.0212928	0.137931	S4_90	S4	90
B	positive	175	0.13308	0.862069	S4_90	S4	90
BF	negative	118	0.0897338	0.197655	S4_90	S4	90
BF	positive	479	0.364259	0.802345	S4_90	S4	90
F	negative	125	0.095057	0.242718	S4_90	S4	90
F	positive	390	0.296578	0.757282	S4_90	S4	90
B	negative	110	0.052682	0.116156	S4_106	S4	106
B	positive	837	0.400862	0.883844	S4_106	S4	106
BF	negative	159	0.0761494	0.174917	S4_106	S4	106
BF	positive	750	0.359195	0.825083	S4_106	S4	106
F	negative	44	0.0210728	0.189655	S4_106	S4	106
F	positive	188	0.0900383	0.810345	S4_106	S4	106
B	negative	279	0.129286	0.468121	S4_120	S4	120
B	positive	317	0.146895	0.531879	S4_120	S4	120
BF	negative	523	0.242354	0.489242	S4_120	S4	120
BF	positive	546	0.253012	0.510758	S4_120	S4	120
F	negative	219	0.101483	0.444219	S4_120	S4	120
F	positive	274	0.126969	0.555781	S4_120	S4	120
B	negative	146	0.10855	0.403315	S4_141	S4	141
B	positive	216	0.160595	0.596685	S4_141	S4	141
BF	negative	266	0.19777	0.400602	S4_141	S4	141
BF	positive	398	0.295911	0.599398	S4_141	S4	141
F	negative	145	0.107807	0.454545	S4_141	S4	141
F	positive	174	0.129368	0.545455	S4_141	S4	141
B	negative	5	0.0178571	0.135135	S5_76	S5	76
B	positive	32	0.114286	0.864865	S5_76	S5	76
BF	negative	9	0.0321429	0.0681818	S5_76	S5	76
BF	positive	123	0.439286	0.931818	S5_76	S5	76
F	negative	4	0.0142857	0.036036	S5_76	S5	76
F	positive	107	0.382143	0.963964	S5_76	S5	76
B	negative	15	0.0292969	0.25	S5_90	S5	90
B	positive	45	0.0878906	0.75	S5_90	S5	90
BF	negative	43	0.0839844	0.182203	S5_90	S5	90
BF	positive	193	0.376953	0.817797	S5_90	S5	90
F	negative	29	0.0566406	0.134259	S5_90	S5	90
F	positive	187	0.365234	0.865741	S5_90	S5	90
B	negative	238	0.150728	0.304348	S5_106	S5	106
B	positive	544	0.344522	0.695652	S5_106	S5	106
BF	negative	171	0.108296	0.309783	S5_106	S5	106
BF	positive	381	0.241292	0.690217	S5_106	S5	106
F	negative	25	0.0158328	0.102041	S5_106	S5	106
F	positive	220	0.139329	0.897959	S5_106	S5	106
B	negative	300	0.158144	0.442478	S5_120	S5	120
B	positive	378	0.199262	0.557522	S5_120	S5	120
BF	negative	403	0.212441	0.449777	S5_120	S5	120
BF	positive	493	0.259884	0.550223	S5_120	S5	120
F	negative	127	0.0669478	0.393189	S5_120	S5	120
F	positive	196	0.103321	0.606811	S5_120	S5	120
B	negative	269	0.129327	0.417702	S5_141	S5	141
B	positive	375	0.180288	0.582298	S5_141	S5	141
BF	negative	440	0.211538	0.454076	S5_141	S5	141
BF	positive	529	0.254327	0.545924	S5_141	S5	141
F	negative	217	0.104327	0.464668	S5_141	S5	141
F	positive	250	0.120192	0.535332	S5_141	S5	141
B	negative	2	0.00328947	0.0192308	S6_76	S6	76
B	positive	102	0.167763	0.980769	S6_76	S6	76
BF	negative	9	0.0148026	0.0304054	S6_76	S6	76
BF	positive	287	0.472039	0.969595	S6_76	S6	76
F	negative	10	0.0164474	0.0480769	S6_76	S6	76
F	positive	198	0.325658	0.951923	S6_76	S6	76
B	negative	44	0.0470085	0.316547	S6_90	S6	90
B	positive	95	0.101496	0.683453	S6_90	S6	90
BF	negative	88	0.0940171	0.22335	S6_90	S6	90
BF	positive	306	0.326923	0.77665	S6_90	S6	90
F	negative	60	0.0641026	0.148883	S6_90	S6	90
F	positive	343	0.366453	0.851117	S6_90	S6	90
B	negative	283	0.177318	0.411337	S6_106	S6	106
B	positive	405	0.253759	0.588663	S6_106	S6	106
BF	negative	283	0.177318	0.398592	S6_106	S6	106
BF	positive	427	0.267544	0.601408	S6_106	S6	106
F	negative	29	0.0181704	0.146465	S6_106	S6	106
F	positive	169	0.10589	0.853535	S6_106	S6	106
B	negative	342	0.117163	0.376238	S6_120	S6	120
B	positive	567	0.194245	0.623762	S6_120	S6	120
BF	negative	602	0.206235	0.416609	S6_120	S6	120
BF	positive	843	0.288798	0.583391	S6_120	S6	120
F	negative	233	0.0798219	0.412389	S6_120	S6	120
F	positive	332	0.113738	0.587611	S6_120	S6	120
B	negative	139	0.079474	0.38292	S6_141	S6	141
B	positive	224	0.128073	0.61708	S6_141	S6	141
BF	negative	254	0.145226	0.323567	S6_141	S6	141
BF	positive	531	0.303602	0.676433	S6_141	S6	141
F	negative	207	0.118353	0.344426	S6_141	S6	141
F	positive	394	0.225272	0.655574	S6_141	S6	141
B	negative	28	0.0782123	0.28	S7_90	S7	90
B	positive	72	0.201117	0.72	S7_90	S7	90
BF	negative	53	0.148045	0.315476	S7_90	S7	90
BF	positive	115	0.321229	0.684524	S7_90	S7	90
F	negative	11	0.0307263	0.122222	S7_90	S7	90
F	positive	79	0.22067	0.877778	S7_90	S7	90
B	negative	395	0.254019	0.401831	S7_106	S7	106
B	positive	588	0.378135	0.598169	S7_106	S7	106
BF	negative	204	0.13119	0.471132	S7_106	S7	106
BF	positive	229	0.147267	0.528868	S7_106	S7	106
F	negative	15	0.0096463	0.107914	S7_106	S7	106
F	positive	124	0.0797428	0.892086	S7_106	S7	106
B	negative	394	0.133605	0.458673	S7_120	S7	120
B	positive	465	0.157681	0.541327	S7_120	S7	120
BF	negative	782	0.265175	0.543056	S7_120	S7	120
BF	positive	658	0.223126	0.456944	S7_120	S7	120
F	negative	246	0.0834181	0.378462	S7_120	S7	120
F	positive	404	0.136996	0.621538	S7_120	S7	120
B	negative	52	0.0328283	0.169935	S7_141	S7	141
B	positive	254	0.160354	0.830065	S7_141	S7	141
BF	negative	252	0.159091	0.403846	S7_141	S7	141
BF	positive	372	0.234848	0.596154	S7_141	S7	141
F	negative	316	0.199495	0.48318	S7_141	S7	141
F	positive	338	0.213384	0.51682	S7_141	S7	141
B	negative	8	0.016	0.205128	S8_90	S8	90
B	positive	31	0.062	0.794872	S8_90	S8	90
BF	negative	17	0.034	0.0798122	S8_90	S8	90
BF	positive	196	0.392	0.920188	S8_90	S8	90
F	negative	24	0.048	0.0967742	S8_90	S8	90
F	positive	224	0.448	0.903226	S8_90	S8	90
B	negative	331	0.242491	0.373168	S8_106	S8	106
B	positive	556	0.407326	0.626832	S8_106	S8	106
BF	negative	128	0.0937729	0.393846	S8_106	S8	106
BF	positive	197	0.144322	0.606154	S8_106	S8	106
F	negative	16	0.0117216	0.104575	S8_106	S8	106
F	positive	137	0.100366	0.895425	S8_106	S8	106
B	negative	416	0.116201	0.379909	S8_120	S8	120
B	positive	679	0.189665	0.620091	S8_120	S8	120
BF	negative	796	0.222346	0.446439	S8_120	S8	120
BF	positive	987	0.275698	0.553561	S8_120	S8	120
F	negative	300	0.0837989	0.42735	S8_120	S8	120
F	positive	402	0.112291	0.57265	S8_120	S8	120
B	negative	7	0.194444	0.333333	S8_141	S8	141
B	positive	14	0.388889	0.666667	S8_141	S8	141
BF	negative	1	0.0277778	0.111111	S8_141	S8	141
BF	positive	8	0.222222	0.888889	S8_141	S8	141
F	negative	2	0.0555556	0.333333	S8_141	S8	141
F	positive	4	0.111111	0.666667	S8_141	S8	141
B	negative	5	0.00469043	0.0438596	S9_90	S9	90
B	positive	109	0.102251	0.95614	S9_90	S9	90
BF	negative	41	0.0384615	0.0883621	S9_90	S9	90
BF	positive	423	0.396811	0.911638	S9_90	S9	90
F	negative	61	0.0572233	0.125	S9_90	S9	90
F	positive	427	0.400563	0.875	S9_90	S9	90
B	negative	38	0.0788382	0.230303	S9_106	S9	106
B	positive	127	0.263485	0.769697	S9_106	S9	106
BF	negative	43	0.0892116	0.208738	S9_106	S9	106
BF	positive	163	0.338174	0.791262	S9_106	S9	106
F	negative	14	0.0290456	0.126126	S9_106	S9	106
F	positive	97	0.201245	0.873874	S9_106	S9	106
B	negative	4	0.0338983	0.571429	S9_120	S9	120
B	positive	3	0.0254237	0.428571	S9_120	S9	120
BF	negative	19	0.161017	0.38	S9_120	S9	120
BF	positive	31	0.262712	0.62	S9_120	S9	120
F	negative	23	0.194915	0.377049	S9_120	S9	120
F	positive	38	0.322034	0.622951	S9_120	S9	120
B	negative	1	0.0208333	0.125	S9_141	S9	141
B	positive	7	0.145833	0.875	S9_141	S9	141
BF	negative	6	0.125	0.315789	S9_141	S9	141
BF	positive	13	0.270833	0.684211	S9_141	S9	141
F	negative	4	0.0833333	0.190476	S9_141	S9	141
F	positive	17	0.354167	0.809524	S9_141	S9	141
B	negative	370	0.147646	0.247657	R_48	R	48
B	positive	1124	0.448524	0.752343	R_48	R	48
BF	negative	258	0.102953	0.302462	R_48	R	48
BF	positive	595	0.23743	0.697538	R_48	R	48
F	negative	28	0.0111732	0.176101	R_48	R	48
F	positive	131	0.0522745	0.823899	R_48	R	48
B	negative	326	0.12288	0.204389	R_62	R	62
B	positive	1269	0.478326	0.795611	R_62	R	62
BF	negative	356	0.134188	0.41784	R_62	R	62
BF	positive	496	0.186958	0.58216	R_62	R	62
F	negative	22	0.0082925	0.106796	R_62	R	62
F	positive	184	0.0693554	0.893204	R_62	R	62
B	negative	156	0.0470588	0.0996805	R_76	R	76
B	positive	1409	0.425038	0.900319	R_76	R	76
BF	negative	344	0.103771	0.288833	R_76	R	76
BF	positive	847	0.255505	0.711167	R_76	R	76
F	negative	70	0.0211161	0.125224	R_76	R	76
F	positive	489	0.147511	0.874776	R_76	R	76
B	negative	980	0.217054	0.371494	R_90	R	90
B	positive	1658	0.36722	0.628506	R_90	R	90
BF	negative	711	0.157475	0.435129	R_90	R	90
BF	positive	923	0.20443	0.564871	R_90	R	90
F	negative	96	0.0212625	0.395062	R_90	R	90
F	positive	147	0.0325581	0.604938	R_90	R	90
B	negative	1128	0.190251	0.325447	R_106	R	106
B	positive	2338	0.394333	0.674553	R_106	R	106
BF	negative	930	0.156856	0.517817	R_106	R	106
BF	positive	866	0.146062	0.482183	R_106	R	106
F	negative	46	0.00775847	0.0689655	R_106	R	106
F	positive	621	0.104739	0.931034	R_106	R	106
B	negative	1107	0.240757	0.467878	R_120	R	120
B	positive	1259	0.273815	0.532122	R_120	R	120
BF	negative	803	0.174641	0.432418	R_120	R	120
BF	positive	1054	0.22923	0.567582	R_120	R	120
F	negative	163	0.0354502	0.434667	R_120	R	120
F	positive	212	0.046107	0.565333	R_120	R	120
B	negative	413	0.133398	0.277927	R_141	R	141
B	positive	1073	0.346576	0.722073	R_141	R	141
BF	negative	644	0.20801	0.510301	R_141	R	141
BF	positive	618	0.199612	0.489699	R_141	R	141
F	negative	168	0.0542636	0.482759	R_141	R	141
F	positive	180	0.0581395	0.517241	R_141	R	141
B	negative	644	0.187264	0.438991	RS_48	RS	48
B	positive	823	0.239314	0.561009	RS_48	RS	48
BF	negative	734	0.213434	0.51983	RS_48	RS	48
BF	positive	678	0.19715	0.48017	RS_48	RS	48
F	negative	222	0.0645536	0.396429	RS_48	RS	48
F	positive	338	0.0982844	0.603571	RS_48	RS	48
B	negative	304	0.118334	0.271914	RS_62	RS	62
B	positive	814	0.316855	0.728086	RS_62	RS	62
BF	negative	376	0.14636	0.448687	RS_62	RS	62
BF	positive	462	0.179837	0.551313	RS_62	RS	62
F	negative	213	0.0829116	0.347471	RS_62	RS	62
F	positive	400	0.155703	0.652529	RS_62	RS	62
B	negative	489	0.110185	0.358242	RS_76	RS	76
B	positive	876	0.197386	0.641758	RS_76	RS	76
BF	negative	557	0.125507	0.527962	RS_76	RS	76
BF	positive	498	0.112213	0.472038	RS_76	RS	76
F	negative	768	0.173051	0.380575	RS_76	RS	76
F	positive	1250	0.281658	0.619425	RS_76	RS	76
B	negative	376	0.127414	0.29653	RS_90	RS	90
B	positive	892	0.30227	0.70347	RS_90	RS	90
BF	negative	418	0.141647	0.493506	RS_90	RS	90
BF	positive	429	0.145374	0.506494	RS_90	RS	90
F	negative	293	0.0992884	0.350478	RS_90	RS	90
F	positive	543	0.184005	0.649522	RS_90	RS	90
B	negative	29	0.0110141	0.0353228	RS_106	RS	106
B	positive	792	0.300798	0.964677	RS_106	RS	106
BF	negative	314	0.119256	0.477204	RS_106	RS	106
BF	positive	344	0.130649	0.522796	RS_106	RS	106
F	negative	393	0.149259	0.340555	RS_106	RS	106
F	positive	761	0.289024	0.659445	RS_106	RS	106
B	negative	81	0.0277492	0.0939675	RS_120	RS	120
B	positive	781	0.267557	0.906032	RS_120	RS	120
BF	negative	296	0.101405	0.40382	RS_120	RS	120
BF	positive	437	0.149709	0.59618	RS_120	RS	120
F	negative	524	0.179514	0.39577	RS_120	RS	120
F	positive	800	0.274066	0.60423	RS_120	RS	120
B	negative	54	0.0207612	0.055102	RS_141	RS	141
B	positive	926	0.356017	0.944898	RS_141	RS	141
BF	negative	271	0.104191	0.397944	RS_141	RS	141
BF	positive	410	0.157632	0.602056	RS_141	RS	141
F	negative	448	0.172241	0.476596	RS_141	RS	141
F	positive	492	0.189158	0.523404	RS_141	RS	141
B	negative	234	0.0777926	0.169075	BS_48	BS	48
B	positive	1150	0.382314	0.830925	BS_48	BS	48
BF	negative	509	0.169215	0.461887	BS_48	BS	48
BF	positive	593	0.197141	0.538113	BS_48	BS	48
F	negative	221	0.0734707	0.423372	BS_48	BS	48
F	positive	301	0.100066	0.576628	BS_48	BS	48
B	negative	206	0.0676964	0.137333	BS_62	BS	62
B	positive	1294	0.425238	0.862667	BS_62	BS	62
BF	negative	549	0.180414	0.491935	BS_62	BS	62
BF	positive	567	0.186329	0.508065	BS_62	BS	62
F	negative	202	0.0663819	0.473068	BS_62	BS	62
F	positive	225	0.0739402	0.526932	BS_62	BS	62
B	negative	219	0.0976371	0.189939	BS_76	BS	76
B	positive	934	0.416407	0.810061	BS_76	BS	76
BF	negative	338	0.150691	0.463649	BS_76	BS	76
BF	positive	391	0.17432	0.536351	BS_76	BS	76
F	negative	176	0.0784663	0.487535	BS_76	BS	76
F	positive	185	0.0824788	0.512465	BS_76	BS	76
B	negative	28	0.0145985	0.0318907	BS_90	BS	90
B	positive	850	0.44317	0.968109	BS_90	BS	90
BF	negative	370	0.192909	0.548961	BS_90	BS	90
BF	positive	304	0.158498	0.451039	BS_90	BS	90
F	negative	129	0.0672576	0.352459	BS_90	BS	90
F	positive	237	0.123566	0.647541	BS_90	BS	90
B	negative	148	0.05508	0.156614	BS_106	BS	106
B	positive	797	0.296613	0.843386	BS_106	BS	106
BF	negative	653	0.243022	0.564879	BS_106	BS	106
BF	positive	503	0.187198	0.435121	BS_106	BS	106
F	negative	183	0.0681057	0.312287	BS_106	BS	106
F	positive	403	0.149981	0.687713	BS_106	BS	106
B	negative	520	0.144324	0.366197	BS_120	BS	120
B	positive	900	0.249792	0.633803	BS_120	BS	120
BF	negative	661	0.183458	0.520472	BS_120	BS	120
BF	positive	609	0.169026	0.479528	BS_120	BS	120
F	negative	325	0.0902026	0.355969	BS_120	BS	120
F	positive	588	0.163197	0.644031	BS_120	BS	120
B	negative	464	0.132685	0.334776	BS_141	BS	141
B	positive	922	0.263655	0.665224	BS_141	BS	141
BF	negative	809	0.231341	0.594853	BS_141	BS	141
BF	positive	551	0.157564	0.405147	BS_141	BS	141
F	negative	222	0.063483	0.295606	BS_141	BS	141
F	positive	529	0.151273	0.704394	BS_141	BS	141

## Sheet: Proportion of pos and neg edge
	Group	Association	Total	Proportion
1	BS_106	negative	984	0.366208
2	BS_106	positive	1703	0.633792
3	BS_120	negative	1506	0.417985
4	BS_120	positive	2097	0.582015
5	BS_141	negative	1495	0.427509
6	BS_141	positive	2002	0.572491
7	BS_48	negative	964	0.320479
8	BS_48	positive	2044	0.679521
9	BS_62	negative	957	0.314492
10	BS_62	positive	2086	0.685508
11	BS_76	negative	733	0.326794
12	BS_76	positive	1510	0.673206
13	BS_90	negative	527	0.274765
14	BS_90	positive	1391	0.725235
15	FL_106	negative	82	0.230337
16	FL_106	positive	274	0.769663
17	FL_120	negative	493	0.425734
18	FL_120	positive	665	0.574266
19	FL_141	negative	200	0.434783
20	FL_141	positive	260	0.565217
21	FL_76	negative	23	0.0381426
22	FL_76	positive	580	0.961857
23	FL_90	negative	78	0.10498
24	FL_90	positive	665	0.89502
25	G_0	negative	64	0.423841
26	G_0	positive	87	0.576159
27	G_106	negative	37	0.202186
28	G_106	positive	146	0.797814
29	G_120	negative	45	0.351562
30	G_120	positive	83	0.648438
31	G_141	negative	34	0.314815
32	G_141	positive	74	0.685185
33	G_76	negative	140	0.0688637
34	G_76	positive	1893	0.931136
35	G_90	negative	30	0.0877193
36	G_90	positive	312	0.912281
37	L1_106	negative	183	0.210587
38	L1_106	positive	686	0.789413
39	L1_120	negative	412	0.389046
40	L1_120	positive	647	0.610954
41	L1_141	negative	902	0.400177
42	L1_141	positive	1352	0.599823
43	L1_48	negative	38	0.0292308
44	L1_48	positive	1262	0.970769
45	L1_62	negative	80	0.0705467
46	L1_62	positive	1054	0.929453
47	L1_76	negative	55	0.0799419
48	L1_76	positive	633	0.920058
49	L1_90	negative	42	0.110526
50	L1_90	positive	338	0.889474
51	L2_106	negative	104	0.197719
52	L2_106	positive	422	0.802281
53	L2_120	negative	776	0.39311
54	L2_120	positive	1198	0.60689
55	L2_141	negative	605	0.364897
56	L2_141	positive	1053	0.635103
57	L2_48	negative	65	0.0448895
58	L2_48	positive	1383	0.95511
59	L2_62	negative	76	0.0665499
60	L2_62	positive	1066	0.93345
61	L2_76	negative	21	0.0448718
62	L2_76	positive	447	0.955128
63	L2_90	negative	49	0.0731343
64	L2_90	positive	621	0.926866
65	L3_106	negative	145	0.174699
66	L3_106	positive	685	0.825301
67	L3_120	negative	1282	0.366077
68	L3_120	positive	2220	0.633923
69	L3_141	negative	549	0.372456
70	L3_141	positive	925	0.627544
71	L3_62	negative	42	0.0526316
72	L3_62	positive	756	0.947368
73	L3_76	negative	59	0.0812672
74	L3_76	positive	667	0.918733
75	L3_90	negative	38	0.0395421
76	L3_90	positive	923	0.960458
77	R_106	negative	2104	0.354866
78	R_106	positive	3825	0.645134
79	R_120	negative	2073	0.450848
80	R_120	positive	2525	0.549152
81	R_141	negative	1225	0.395672
82	R_141	positive	1871	0.604328
83	R_48	negative	656	0.261772
84	R_48	positive	1850	0.738228
85	R_62	negative	704	0.26536
86	R_62	positive	1949	0.73464
87	R_76	negative	570	0.171946
88	R_76	positive	2745	0.828054
89	R_90	negative	1787	0.395792
90	R_90	positive	2728	0.604208
91	RS_106	negative	736	0.279529
92	RS_106	positive	1897	0.720471
93	RS_120	negative	901	0.308667
94	RS_120	positive	2018	0.691333
95	RS_141	negative	773	0.297193
96	RS_141	positive	1828	0.702807
97	RS_48	negative	1600	0.465252
98	RS_48	positive	1839	0.534748
99	RS_62	negative	893	0.347606
100	RS_62	positive	1676	0.652394
101	RS_76	negative	1814	0.408743
102	RS_76	positive	2624	0.591257
103	RS_90	negative	1087	0.36835
104	RS_90	positive	1864	0.63165
105	S1_106	negative	1798	0.330151
106	S1_106	positive	3648	0.669849
107	S1_120	negative	2772	0.412807
108	S1_120	positive	3943	0.587193
109	S1_141	negative	1340	0.339412
110	S1_141	positive	2608	0.660588
111	S1_48	negative	485	0.0733848
112	S1_48	positive	6124	0.926615
113	S1_62	negative	230	0.0588988
114	S1_62	positive	3675	0.941101
115	S1_76	negative	205	0.0677015
116	S1_76	positive	2823	0.932299
117	S1_90	negative	565	0.172677
118	S1_90	positive	2707	0.827323
119	S2_106	negative	770	0.210786
120	S2_106	positive	2883	0.789214
121	S2_120	negative	918	0.29844
122	S2_120	positive	2158	0.70156
123	S2_141	negative	2110	0.41405
124	S2_141	positive	2986	0.58595
125	S2_48	negative	133	0.0433649
126	S2_48	positive	2934	0.956635
127	S2_62	negative	64	0.0477256
128	S2_62	positive	1277	0.952274
129	S2_76	negative	110	0.0739247
130	S2_76	positive	1378	0.926075
131	S2_90	negative	228	0.177294
132	S2_90	positive	1058	0.822706
133	S3_106	negative	349	0.197175
134	S3_106	positive	1421	0.802825
135	S3_120	negative	1116	0.356663
136	S3_120	positive	2013	0.643337
137	S3_141	negative	1358	0.384158
138	S3_141	positive	2177	0.615842
139	S3_48	negative	71	0.0506419
140	S3_48	positive	1331	0.949358
141	S3_62	negative	56	0.0708861
142	S3_62	positive	734	0.929114
143	S3_76	negative	35	0.062167
144	S3_76	positive	528	0.937833
145	S3_90	negative	249	0.251008
146	S3_90	positive	743	0.748992
147	S4_106	negative	313	0.149904
148	S4_106	positive	1775	0.850096
149	S4_120	negative	1021	0.473123
150	S4_120	positive	1137	0.526877
151	S4_141	negative	557	0.414126
152	S4_141	positive	788	0.585874
153	S4_62	negative	74	0.0658949
154	S4_62	positive	1049	0.934105
155	S4_76	negative	15	0.028626
156	S4_76	positive	509	0.971374
157	S4_90	negative	271	0.206084
158	S4_90	positive	1044	0.793916
159	S5_106	negative	434	0.274858
160	S5_106	positive	1145	0.725142
161	S5_120	negative	830	0.437533
162	S5_120	positive	1067	0.562467
163	S5_141	negative	926	0.445192
164	S5_141	positive	1154	0.554808
165	S5_76	negative	18	0.0642857
166	S5_76	positive	262	0.935714
167	S5_90	negative	87	0.169922
168	S5_90	positive	425	0.830078
169	S6_106	negative	595	0.372807
170	S6_106	positive	1001	0.627193
171	S6_120	negative	1177	0.40322
172	S6_120	positive	1742	0.59678
173	S6_141	negative	600	0.343053
174	S6_141	positive	1149	0.656947
175	S6_76	negative	21	0.0345395
176	S6_76	positive	587	0.965461
177	S6_90	negative	192	0.205128
178	S6_90	positive	744	0.794872
179	S7_106	negative	614	0.394855
180	S7_106	positive	941	0.605145
181	S7_120	negative	1422	0.482197
182	S7_120	positive	1527	0.517803
183	S7_141	negative	620	0.391414
184	S7_141	positive	964	0.608586
185	S7_90	negative	92	0.256983
186	S7_90	positive	266	0.743017
187	S8_106	negative	475	0.347985
188	S8_106	positive	890	0.652015
189	S8_120	negative	1512	0.422346
190	S8_120	positive	2068	0.577654
191	S8_141	negative	10	0.277778
192	S8_141	positive	26	0.722222
193	S8_90	negative	49	0.098
194	S8_90	positive	451	0.902
195	S9_106	negative	95	0.197095
196	S9_106	positive	387	0.802905
197	S9_120	negative	46	0.389831
198	S9_120	positive	72	0.610169
199	S9_141	negative	11	0.229167
200	S9_141	positive	37	0.770833
201	S9_90	negative	107	0.100375
202	S9_90	positive	959	0.899625

## Sheet: Nexwork complexity
Sample	Bertz complexity index	Atom-bond connectivity	Geometric-arithmetic Indices	Compartment	Section	Days
G_0	976.754	88.1586	141.791	Seed	G	0
G_76	6151.02	788.624	1918.32	Seed	G	76
G_90	2841.12	212.814	314.289	Seed	G	90
G_106	1370.05	112.603	173.886	Seed	G	106
G_120	855.714	76.8729	120.803	Seed	G	120
G_141	866.469	69.1082	102.764	Seed	G	141
FL_76	1910.28	257.966	582.996	Leaf	FL	76
FL_90	2582.14	326.7	711.456	Leaf	FL	90
FL_106	1972.6	188.039	327.737	Leaf	FL	106
FL_120	2889.12	401.981	1073.76	Leaf	FL	120
FL_141	1870.7	211.064	425.654	Leaf	FL	141
L1_48	3066.57	478.482	1251.98	Leaf	L1	48
L1_62	3771.86	478.02	1073.3	Leaf	L1	62
L1_76	2267.05	301.049	661.851	Leaf	L1	76
L1_90	1892.74	200.341	360.664	Leaf	L1	90
L1_106	4095.53	407.792	790.187	Leaf	L1	106
L1_120	3254.72	395.228	982.519	Leaf	L1	120
L1_141	3479.7	611.167	2133.98	Leaf	L1	141
L2_48	3232.23	509.26	1389.58	Leaf	L2	48
L2_62	3064.97	438.639	1094.38	Leaf	L2	62
L2_76	1994.53	229.711	442.215	Leaf	L2	76
L2_90	2603.92	309.762	635.46	Leaf	L2	90
L2_106	2763.1	272.231	490.919	Leaf	L2	106
L2_120	3695.1	568.208	1845.04	Leaf	L2	120
L2_141	4757.35	598.579	1547.28	Leaf	L2	141
L3_62	2578.14	342.955	768.868	Leaf	L3	62
L3_76	1978.2	288.124	707.304	Leaf	L3	76
L3_90	3610	429.212	904.673	Leaf	L3	90
L3_106	3386.6	382.99	774.458	Leaf	L3	106
L3_120	5154.44	876.965	3299.3	Leaf	L3	120
L3_141	4022.25	508.132	1380.95	Leaf	L3	141
S1_48	17396.6	2194.26	5954.54	Stem	S1	48
S1_62	9915.29	1316.19	3587.2	Stem	S1	62
S1_76	9018.26	1132.47	2787.83	Stem	S1	76
S1_90	8407.77	1091.24	3020.22	Stem	S1	90
S1_106	8758.43	1377.16	5060.22	Stem	S1	106
S1_120	6046.9	1346.64	6377.21	Stem	S1	120
S1_141	4581.95	928.07	3749.82	Stem	S1	141
S2_48	7575.87	1056.79	2843.78	Stem	S2	48
S2_62	3675.33	515.572	1285.77	Stem	S2	62
S2_76	3751.93	537.902	1423.05	Stem	S2	76
S2_90	4562.79	531.492	1209.03	Stem	S2	90
S2_106	5322.06	942.814	3464	Stem	S2	106
S2_120	5075.59	858.725	2899.18	Stem	S2	120
S2_141	3849.46	1008.24	4858.09	Stem	S2	141
S3_48	3507.28	519.731	1346.96	Stem	S3	48
S3_62	3252.3	367.629	737.914	Stem	S3	62
S3_76	1893.09	254.279	545.954	Stem	S3	76
S3_90	3913.74	432.634	927.784	Stem	S3	90
S3_106	5523.4	680.949	1656.39	Stem	S3	106
S3_120	3485.7	747.169	2972.72	Stem	S3	120
S3_141	3357.76	778.347	3363.44	Stem	S3	141
S4_62	3264.64	449.009	1068.63	Stem	S4	62
S4_76	1667.59	230.821	506.233	Stem	S4	76
S4_90	3512.46	485.787	1253.43	Stem	S4	90
S4_106	4760.1	699.38	1975.36	Stem	S4	106
S4_120	3244.72	569.652	2032.81	Stem	S4	120
S4_141	4079.38	494.675	1248.9	Stem	S4	141
S5_76	1314.77	146.719	263.975	Stem	S5	76
S5_90	2162	240.893	488.285	Stem	S5	90
S5_106	4579.47	584.881	1462.49	Stem	S5	106
S5_120	3923.28	571.885	1777.94	Stem	S5	120
S5_141	3418.74	587.875	1963.91	Stem	S5	141
S6_76	1803.15	258.014	588.777	Stem	S6	76
S6_90	2811.78	365.615	881.184	Stem	S6	90
S6_106	2735.24	477.155	1522.97	Stem	S6	106
S6_120	3775.43	736.255	2756.44	Stem	S6	120
S6_141	4591.55	596.088	1628.29	Stem	S6	141
S7_90	1662.37	172.055	340.284	Stem	S7	90
S7_106	3000.62	465.448	1479.33	Stem	S7	106
S7_120	3284.23	698.216	2800.11	Stem	S7	120
S7_141	4038.86	542.901	1480.62	Stem	S7	141
S8_90	1824.7	230.457	474.544	Stem	S8	90
S8_106	3628.1	479.851	1278.11	Stem	S8	106
S8_120	4234.69	853.194	3366.14	Stem	S8	120
S8_141	330.235	22.4061	33.2173	Stem	S8	141
S9_90	3035.38	421.393	1009.64	Stem	S9	90
S9_106	1934.86	228.881	460.944	Stem	S9	106
S9_120	1412.3	81.5563	108.503	Stem	S9	120
S9_141	592.506	30.4156	45.465	Stem	S9	141
R_48	12809.6	1151.26	2233.49	Root	R	48
R_62	13553.1	1163.18	2383.43	Root	R	62
R_76	12027.8	1275.12	3038.16	Root	R	76
R_90	10266.9	1316.29	4060.3	Root	R	90
R_106	7784.7	1410.62	5431.16	Root	R	106
R_120	9041.71	1235.11	4148.93	Root	R	120
R_141	5507.77	869.539	2891.3	Root	R	141
RS_48	14758	1371.66	3015.61	Rhizosphere	RS	48
RS_62	11332.2	1089.01	2311.93	Rhizosphere	RS	62
RS_76	12526.3	1407.49	4005.22	Rhizosphere	RS	76
RS_90	12313.8	1192.82	2654.36	Rhizosphere	RS	90
RS_106	9223.81	1000.93	2370.51	Rhizosphere	RS	106
RS_120	9488.19	1080.54	2652.59	Rhizosphere	RS	120
RS_141	8791.43	1007.52	2349.1	Rhizosphere	RS	141
BS_48	12418.7	1235.08	2722.93	Bulk_soil	BS	48
BS_62	11430.1	1223.61	2759.41	Bulk_soil	BS	62
BS_76	9614.07	974.226	2038.91	Bulk_soil	BS	76
BS_90	8423.19	848.661	1738.18	Bulk_soil	BS	90
BS_106	9710.63	1047	2418.36	Bulk_soil	BS	106
BS_120	12173	1319.97	3246.51	Bulk_soil	BS	120
BS_141	13145.1	1358.14	3150.98	Bulk_soil	BS	141

## Sheet: Source data_5a
Node list								Edge list
id	label	net_group	Class	Compartment	Tissue	Age		Source	Target	Type	Id	Weight	cor	pseudo_p	positive	source_class	target_class	association_2	net_group	compartment	age
B1002_uncultured.bacterium	B1002_uncultured.bacterium	BS.48	Class_4	BS	Bulk soil	48		B124_Ellin6067	B593_uncultured.Gemmatimonadetes.bacterium	Directed	198748	1	0.5658	0.0296	TRUE	Class_2	Class_2	Class_2/Class_2	BS.48	BS	48
B1003_uncultured.bacterium	B1003_uncultured.bacterium	BS.48	Class_3	BS	Bulk soil	48		B128_Thiobacillus	B593_uncultured.Gemmatimonadetes.bacterium	Directed	198749	1	0.5204	0.0198	TRUE	Class_2	Class_2	Class_2/Class_2	BS.48	BS	48
B1005_Candidatus.Udaeobacter	B1005_Candidatus.Udaeobacter	BS.48	Class_4	BS	Bulk soil	48		B754_f_Xanthobacteraceae	B593_uncultured.Gemmatimonadetes.bacterium	Directed	198750	1	0.4752	0.0091	TRUE	Class_4	Class_2	Class_4/Class_2	BS.48	BS	48
B1007_uncultured.bacterium	B1007_uncultured.bacterium	BS.48	Class_2	BS	Bulk soil	48		B1415_Variovorax	B593_uncultured.Gemmatimonadetes.bacterium	Directed	198751	1	0.4088	0.0388	TRUE	Class_4	Class_2	Class_4/Class_2	BS.48	BS	48
B1009_anaerobic.bacterium.MO.CFX2	B1009_anaerobic.bacterium.MO.CFX2	BS.48	Class_4	BS	Bulk soil	48		B44_f_Xanthobacteraceae	B291_uncultured	Directed	198752	1	0.5608	0.0396	TRUE	Class_2	Class_2	Class_2/Class_2	BS.48	BS	48
B1012_WCHB1.32	B1012_WCHB1.32	BS.48	Class_4	BS	Bulk soil	48		B66_GOUTA6	B291_uncultured	Directed	198753	1	0.5443	0.0495	TRUE	Class_2	Class_2	Class_2/Class_2	BS.48	BS	48
B1013_uncultured.soil.bacterium	B1013_uncultured.soil.bacterium	BS.48	Class_4	BS	Bulk soil	48		B170_Bryobacter	B291_uncultured	Directed	198754	1	-0.473	0.0495	FALSE	Class_2	Class_2	Class_2/Class_2	BS.48	BS	48
B1021_uncultured.delta.proteobacterium	B1021_uncultured.delta.proteobacterium	BS.48	Class_4	BS	Bulk soil	48		B584_Leptolinea	B291_uncultured	Directed	198755	1	0.4763	0.0495	TRUE	Class_2	Class_2	Class_2/Class_2	BS.48	BS	48
B1024_Flavisolibacter	B1024_Flavisolibacter	BS.48	Class_4	BS	Bulk soil	48		B215_Nakamurella	B291_uncultured	Directed	198756	1	0.553	0.0396	TRUE	Class_2	Class_2	Class_2/Class_2	BS.48	BS	48
B1033_ADurb.Bin063.1	B1033_ADurb.Bin063.1	BS.48	Class_4	BS	Bulk soil	48		B311_Anaeromyxobacter	B291_uncultured	Directed	198757	1	0.4688	0.0487	TRUE	Class_4	Class_2	Class_4/Class_2	BS.48	BS	48
B1034_Mucilaginibacter	B1034_Mucilaginibacter	BS.48	Class_4	BS	Bulk soil	48		F15_o_Helotiales	B291_uncultured	Directed	198758	1	-0.5961	0.0396	FALSE	Class_2	Class_2	Class_2/Class_2	BS.48	BS	48
B1037_f_uncultured	B1037_f_uncultured	BS.48	Class_4	BS	Bulk soil	48		B225_uncultured.bacterium	B470_o_Chthonomonadales	Directed	198759	1	0.5122	0.0396	TRUE	Class_2	Class_2	Class_2/Class_2	BS.48	BS	48
B1039_uncultured.prokaryote	B1039_uncultured.prokaryote	BS.48	Class_4	BS	Bulk soil	48		B63_Methylocystis	B470_o_Chthonomonadales	Directed	198760	1	-0.6211	0.0198	FALSE	Class_3	Class_2	Class_3/Class_2	BS.48	BS	48
B104_uncultured.bacterium	B104_uncultured.bacterium	BS.48	Class_2	BS	Bulk soil	48		B132_f_Intrasporangiaceae	B470_o_Chthonomonadales	Directed	198761	1	-0.6217	0.0297	FALSE	Class_2	Class_2	Class_2/Class_2	BS.48	BS	48
B105_Anaeromyxobacter	B105_Anaeromyxobacter	BS.48	Class_3	BS	Bulk soil	48		F159_o_Helotiales	B470_o_Chthonomonadales	Directed	198762	1	-0.517	0.0495	FALSE	Class_2	Class_2	Class_2/Class_2	BS.48	BS	48
B1057_o_NA	B1057_o_NA	BS.48	Class_4	BS	Bulk soil	48		F59_Podospora	B470_o_Chthonomonadales	Directed	198763	1	0.4388	0.0495	TRUE	Class_2	Class_2	Class_2/Class_2	BS.48	BS	48
B1059_o_NA	B1059_o_NA	BS.48	Class_4	BS	Bulk soil	48		B167_Gemmatimonas	B1537_Anaerolinea	Directed	198764	1	-0.5164	0.0495	FALSE	Class_2	Class_4	Class_2/Class_4	BS.48	BS	48
B1069_o_NA	B1069_o_NA	BS.48	Class_4	BS	Bulk soil	48		B350_Candidatus.Solibacter	B1537_Anaerolinea	Directed	198765	1	0.3906	0.0433	TRUE	Class_2	Class_4	Class_2/Class_4	BS.48	BS	48
B108_Geobacter	B108_Geobacter	BS.48	Class_4	BS	Bulk soil	48		B4579_f_uncultured	B1537_Anaerolinea	Directed	198766	1	0.4313	0.0433	TRUE	Class_4	Class_4	Class_4/Class_4	BS.48	BS	48
B1085_uncultured.prokaryote	B1085_uncultured.prokaryote	BS.48	Class_4	BS	Bulk soil	48		B413_f_Micrococcaceae	B1537_Anaerolinea	Directed	198767	1	0.4534	0.0334	TRUE	Class_2	Class_4	Class_2/Class_4	BS.48	BS	48
B1097_Bryobacter	B1097_Bryobacter	BS.48	Class_4	BS	Bulk soil	48		F170_unidentified	B1537_Anaerolinea	Directed	198768	1	0.4116	0.0495	TRUE	Class_2	Class_4	Class_2/Class_4	BS.48	BS	48
B1105_uncultured.prokaryote	B1105_uncultured.prokaryote	BS.48	Class_4	BS	Bulk soil	48		B824_uncultured.soil.bacterium	B211_o_SBR1031	Directed	198769	1	0.507	0.0495	TRUE	Class_4	Class_2	Class_4/Class_2	BS.48	BS	48
B112_uncultured.prokaryote	B112_uncultured.prokaryote	BS.48	Class_2	BS	Bulk soil	48		B418_f_SC.I.84	B211_o_SBR1031	Directed	198770	1	-0.5703	0.0297	FALSE	Class_4	Class_2	Class_4/Class_2	BS.48	BS	48
B1129_uncultured.soil.bacterium	B1129_uncultured.soil.bacterium	BS.48	Class_4	BS	Bulk soil	48		B167_Gemmatimonas	B211_o_SBR1031	Directed	198771	1	0.5753	0.0495	TRUE	Class_2	Class_2	Class_2/Class_2	BS.48	BS	48
B113_o_RBG.13.54.9	B113_o_RBG.13.54.9	BS.48	Class_2	BS	Bulk soil	48		B146_uncultured.prokaryote	B211_o_SBR1031	Directed	198772	1	0.5558	0.0495	TRUE	Class_2	Class_2	Class_2/Class_2	BS.48	BS	48
B1135_Massilia	B1135_Massilia	BS.48	Class_4	BS	Bulk soil	48		B1626_Subgroup.10	B211_o_SBR1031	Directed	198773	1	-0.5765	0.0297	FALSE	Class_4	Class_2	Class_4/Class_2	BS.48	BS	48
B114_Luteimonas	B114_Luteimonas	BS.48	Class_1	BS	Bulk soil	48		F159_o_Helotiales	B211_o_SBR1031	Directed	198774	1	0.6979	0.0198	TRUE	Class_2	Class_2	Class_2/Class_2	BS.48	BS	48
B1149_uncultured	B1149_uncultured	BS.48	Class_4	BS	Bulk soil	48		F279_unidentified	B211_o_SBR1031	Directed	198775	1	0.4627	0.0396	TRUE	Class_2	Class_2	Class_2/Class_2	BS.48	BS	48
B1162_Conexibacter	B1162_Conexibacter	BS.48	Class_4	BS	Bulk soil	48		F41_Arnium	B211_o_SBR1031	Directed	198776	1	-0.5978	0.0396	FALSE	Class_2	Class_2	Class_2/Class_2	BS.48	BS	48
B1164_Singulisphaera	B1164_Singulisphaera	BS.48	Class_4	BS	Bulk soil	48		F62_Mrakia	B211_o_SBR1031	Directed	198777	1	0.7083	0.0495	TRUE	Class_2	Class_2	Class_2/Class_2	BS.48	BS	48
B117_o_NA	B117_o_NA	BS.48	Class_2	BS	Bulk soil	48		B388_Mycobacterium	B520_AKIW659	Directed	198778	1	0.5266	0.0396	TRUE	Class_2	Class_4	Class_2/Class_4	BS.48	BS	48
B1171_Sh765B.TzT.35	B1171_Sh765B.TzT.35	BS.48	Class_4	BS	Bulk soil	48		B740_f_Burkholderiaceae	B520_AKIW659	Directed	198779	1	0.4275	0.0388	TRUE	Class_4	Class_4	Class_4/Class_4	BS.48	BS	48
B1181_uncultured.bacterium	B1181_uncultured.bacterium	BS.48	Class_4	BS	Bulk soil	48		B339_Noviherbaspirillum	B520_AKIW659	Directed	198780	1	0.5075	0.0388	TRUE	Class_4	Class_4	Class_4/Class_4	BS.48	BS	48
B1183_RB41	B1183_RB41	BS.48	Class_4	BS	Bulk soil	48		B348_uncultured.soil.bacterium	B520_AKIW659	Directed	198781	1	0.555	0.0296	TRUE	Class_2	Class_4	Class_2/Class_4	BS.48	BS	48
B119_Acidibacter	B119_Acidibacter	BS.48	Class_2	BS	Bulk soil	48		F307_unidentified	B520_AKIW659	Directed	198782	1	0.5638	0.0396	TRUE	Class_2	Class_4	Class_2/Class_4	BS.48	BS	48
B1198_f_Streptomycetaceae	B1198_f_Streptomycetaceae	BS.48	Class_4	BS	Bulk soil	48		F237_unidentified	B520_AKIW659	Directed	198783	1	-0.5559	0.0396	FALSE	Class_2	Class_4	Class_2/Class_4	BS.48	BS	48
B1217_Ferruginibacter	B1217_Ferruginibacter	BS.48	Class_4	BS	Bulk soil	48		B379_f_Micrococcaceae	B139_RBG.16.58.14	Directed	198784	1	0.5032	0.0396	TRUE	Class_4	Class_2	Class_4/Class_2	BS.48	BS	48
B1231_Fodinicola	B1231_Fodinicola	BS.48	Class_4	BS	Bulk soil	48		B170_Bryobacter	B139_RBG.16.58.14	Directed	198785	1	0.5145	0.0396	TRUE	Class_2	Class_2	Class_2/Class_2	BS.48	BS	48
B124_Ellin6067	B124_Ellin6067	BS.48	Class_2	BS	Bulk soil	48		B38_uncultured.prokaryote	B139_RBG.16.58.14	Directed	198786	1	0.5817	0.0396	TRUE	Class_2	Class_2	Class_2/Class_2	BS.48	BS	48
B1248_uncultured	B1248_uncultured	BS.48	Class_4	BS	Bulk soil	48		B283_uncultured.Thermaerobacter.sp.	B139_RBG.16.58.14	Directed	198787	1	-0.5685	0.0297	FALSE	Class_2	Class_2	Class_2/Class_2	BS.48	BS	48
B126_Sphingomonas	B126_Sphingomonas	BS.48	Class_1	BS	Bulk soil	48		F91_unidentified	B139_RBG.16.58.14	Directed	198788	1	-0.5556	0.0495	FALSE	Class_2	Class_2	Class_2/Class_2	BS.48	BS	48
B1260_Ellin6067	B1260_Ellin6067	BS.48	Class_4	BS	Bulk soil	48		F151_unidentified	B139_RBG.16.58.14	Directed	198789	1	-0.5765	0.0396	FALSE	Class_2	Class_2	Class_2/Class_2	BS.48	BS	48
B1274_uncultured.soil.bacterium	B1274_uncultured.soil.bacterium	BS.48	Class_4	BS	Bulk soil	48		F167_unidentified	B139_RBG.16.58.14	Directed	198790	1	-0.5542	0.0297	FALSE	Class_2	Class_2	Class_2/Class_2	BS.48	BS	48
B128_Thiobacillus	B128_Thiobacillus	BS.48	Class_2	BS	Bulk soil	48		F378_unidentified	B139_RBG.16.58.14	Directed	198791	1	-0.5169	0.0396	FALSE	Class_2	Class_2	Class_2/Class_2	BS.48	BS	48
B1280_uncultured	B1280_uncultured	BS.48	Class_4	BS	Bulk soil	48		F300_unidentified	B139_RBG.16.58.14	Directed	198792	1	-0.6155	0.0297	FALSE	Class_2	Class_2	Class_2/Class_2	BS.48	BS	48
B129_ADurb.Bin063.1	B129_ADurb.Bin063.1	BS.48	Class_4	BS	Bulk soil	48		F364_Schizothecium	B139_RBG.16.58.14	Directed	198793	1	-0.5815	0.0198	FALSE	Class_2	Class_2	Class_2/Class_2	BS.48	BS	48
B1292_o_SBR1031	B1292_o_SBR1031	BS.48	Class_4	BS	Bulk soil	48		F83_Schizothecium	B139_RBG.16.58.14	Directed	198794	1	-0.5388	0.0495	FALSE	Class_2	Class_2	Class_2/Class_2	BS.48	BS	48
B1307_metagenome	B1307_metagenome	BS.48	Class_4	BS	Bulk soil	48		F66_Trichoderma	B139_RBG.16.58.14	Directed	198795	1	0.6958	0.0099	TRUE	Class_2	Class_2	Class_2/Class_2	BS.48	BS	48
B1309_Candidatus.Solibacter	B1309_Candidatus.Solibacter	BS.48	Class_4	BS	Bulk soil	48		F58_Schizothecium	B139_RBG.16.58.14	Directed	198796	1	-0.6238	0.0495	FALSE	Class_2	Class_2	Class_2/Class_2	BS.48	BS	48
B131_Rhodanobacter	B131_Rhodanobacter	BS.48	Class_2	BS	Bulk soil	48		B447_ADurb.Bin063.1	B625_uncultured.Caldilineaceae.bacterium	Directed	198797	1	0.4678	0.019	TRUE	Class_4	Class_2	Class_4/Class_2	BS.48	BS	48
B1311_o_NA	B1311_o_NA	BS.48	Class_4	BS	Bulk soil	48		B207_Geobacter	B625_uncultured.Caldilineaceae.bacterium	Directed	198798	1	0.4719	0.0487	TRUE	Class_4	Class_2	Class_4/Class_2	BS.48	BS	48
B132_f_Intrasporangiaceae	B132_f_Intrasporangiaceae	BS.48	Class_2	BS	Bulk soil	48		B1371_Reyranella	B625_uncultured.Caldilineaceae.bacterium	Directed	198799	1	0.4592	0.0296	TRUE	Class_4	Class_2	Class_4/Class_2	BS.48	BS	48
B1324_Gaiella	B1324_Gaiella	BS.48	Class_4	BS	Bulk soil	48		F107_o_Helotiales	B625_uncultured.Caldilineaceae.bacterium	Directed	198800	1	0.5158	0.0495	TRUE	Class_2	Class_2	Class_2/Class_2	BS.48	BS	48
B133_uncultured.Desulfuromonadales.bacterium	B133_uncultured.Desulfuromonadales.bacterium	BS.48	Class_4	BS	Bulk soil	48		F371_unidentified	B625_uncultured.Caldilineaceae.bacterium	Directed	198801	1	0.432	0.0395	TRUE	Class_2	Class_2	Class_2/Class_2	BS.48	BS	48
B1340_uncultured.Prosthecobacter.sp.	B1340_uncultured.Prosthecobacter.sp.	BS.48	Class_4	BS	Bulk soil	48		B684_Clostridium.sensu.stricto.1	B163_uncultured	Directed	198802	1	0.4155	0.0487	TRUE	Class_4	Class_2	Class_4/Class_2	BS.48	BS	48
B1341_uncultured.soil.bacterium	B1341_uncultured.soil.bacterium	BS.48	Class_4	BS	Bulk soil	48		B44_f_Xanthobacteraceae	B163_uncultured	Directed	198803	1	0.6596	0.0396	TRUE	Class_2	Class_2	Class_2/Class_2	BS.48	BS	48
B1343_o_NA	B1343_o_NA	BS.48	Class_4	BS	Bulk soil	48		B215_Nakamurella	B163_uncultured	Directed	198804	1	0.5706	0.0099	TRUE	Class_2	Class_2	Class_2/Class_2	BS.48	BS	48
B1347_uncultured.prokaryote	B1347_uncultured.prokaryote	BS.48	Class_4	BS	Bulk soil	48		B311_Anaeromyxobacter	B163_uncultured	Directed	198805	1	0.51	0.0487	TRUE	Class_4	Class_2	Class_4/Class_2	BS.48	BS	48
B1353_uncultured	B1353_uncultured	BS.48	Class_4	BS	Bulk soil	48		B69_o_NA	B163_uncultured	Directed	198806	1	0.505	0.0487	TRUE	Class_2	Class_2	Class_2/Class_2	BS.48	BS	48
B1354_uncultured.soil.bacterium	B1354_uncultured.soil.bacterium	BS.48	Class_4	BS	Bulk soil	48		F367_unidentified	B163_uncultured	Directed	198807	1	-0.5182	0.0396	FALSE	Class_1	Class_2	Class_1/Class_2	BS.48	BS	48
B1355_Bryobacter	B1355_Bryobacter	BS.48	Class_4	BS	Bulk soil	48		B6793_Singulisphaera	B427_uncultured.Gemmatimonadetes.bacterium	Directed	198808	1	0.5263	0.0235	TRUE	Class_4	Class_4	Class_4/Class_4	BS.48	BS	48
B136_Hydrogenispora	B136_Hydrogenispora	BS.48	Class_1	BS	Bulk soil	48		B563_uncultured.eubacterium.WCHB1.50	B427_uncultured.Gemmatimonadetes.bacterium	Directed	198809	1	0.403	0.0487	TRUE	Class_2	Class_4	Class_2/Class_4	BS.48	BS	48
B1369_Lysobacter	B1369_Lysobacter	BS.48	Class_4	BS	Bulk soil	48		B7342_f_WD2101.soil.group	B427_uncultured.Gemmatimonadetes.bacterium	Directed	198810	1	0.4421	0.0433	TRUE	Class_4	Class_4	Class_4/Class_4	BS.48	BS	48
B1370_uncultured	B1370_uncultured	BS.48	Class_3	BS	Bulk soil	48		B395_f_uncultured	B427_uncultured.Gemmatimonadetes.bacterium	Directed	198811	1	0.3769	0.005	TRUE	Class_4	Class_4	Class_4/Class_4	BS.48	BS	48
B1371_Reyranella	B1371_Reyranella	BS.48	Class_4	BS	Bulk soil	48		B216_uncultured	B427_uncultured.Gemmatimonadetes.bacterium	Directed	198812	1	0.4827	0.0433	TRUE	Class_2	Class_4	Class_2/Class_4	BS.48	BS	48
B139_RBG.16.58.14	B139_RBG.16.58.14	BS.48	Class_2	BS	Bulk soil	48		B1516_Haliangium	B427_uncultured.Gemmatimonadetes.bacterium	Directed	198813	1	0.4332	0.0235	TRUE	Class_2	Class_4	Class_2/Class_4	BS.48	BS	48
B1395_Candidatus.Solibacter	B1395_Candidatus.Solibacter	BS.48	Class_4	BS	Bulk soil	48		B1551_Anaerolinea	B427_uncultured.Gemmatimonadetes.bacterium	Directed	198814	1	0.613	0.0235	TRUE	Class_4	Class_4	Class_4/Class_4	BS.48	BS	48
B140_f_Intrasporangiaceae	B140_f_Intrasporangiaceae	BS.48	Class_4	BS	Bulk soil	48		B635_ADurb.Bin063.1	B427_uncultured.Gemmatimonadetes.bacterium	Directed	198815	1	0.558	0.005	TRUE	Class_4	Class_4	Class_4/Class_4	BS.48	BS	48
B1415_Variovorax	B1415_Variovorax	BS.48	Class_4	BS	Bulk soil	48		B113_o_RBG.13.54.9	B427_uncultured.Gemmatimonadetes.bacterium	Directed	198816	1	-0.4978	0.0198	FALSE	Class_2	Class_4	Class_2/Class_4	BS.48	BS	48
B142_Ellin6067	B142_Ellin6067	BS.48	Class_2	BS	Bulk soil	48		B1347_uncultured.prokaryote	B427_uncultured.Gemmatimonadetes.bacterium	Directed	198817	1	0.5366	0.0235	TRUE	Class_4	Class_4	Class_4/Class_4	BS.48	BS	48
B1435_Phenylobacterium	B1435_Phenylobacterium	BS.48	Class_4	BS	Bulk soil	48		B1097_Bryobacter	B427_uncultured.Gemmatimonadetes.bacterium	Directed	198818	1	0.4133	0.0433	TRUE	Class_4	Class_4	Class_4/Class_4	BS.48	BS	48
B1437_Geobacter	B1437_Geobacter	BS.48	Class_4	BS	Bulk soil	48		B7913_f_Sphingobacteriaceae	B427_uncultured.Gemmatimonadetes.bacterium	Directed	198819	1	0.4708	0.0334	TRUE	Class_4	Class_4	Class_4/Class_4	BS.48	BS	48
B145_uncultured.Chloroflexi.bacterium	B145_uncultured.Chloroflexi.bacterium	BS.48	Class_4	BS	Bulk soil	48		B311_Anaeromyxobacter	B427_uncultured.Gemmatimonadetes.bacterium	Directed	198820	1	0.6174	0.0235	TRUE	Class_4	Class_4	Class_4/Class_4	BS.48	BS	48
B1452_o_NA	B1452_o_NA	BS.48	Class_4	BS	Bulk soil	48		B648_o_NA	B427_uncultured.Gemmatimonadetes.bacterium	Directed	198821	1	0.523	0.005	TRUE	Class_4	Class_4	Class_4/Class_4	BS.48	BS	48
B1458_uncultured.Thermaerobacter.sp.	B1458_uncultured.Thermaerobacter.sp.	BS.48	Class_4	BS	Bulk soil	48		B472_Haliangium	B427_uncultured.Gemmatimonadetes.bacterium	Directed	198822	1	0.5132	0.0235	TRUE	Class_4	Class_4	Class_4/Class_4	BS.48	BS	48
B146_uncultured.prokaryote	B146_uncultured.prokaryote	BS.48	Class_2	BS	Bulk soil	48		B69_o_NA	B427_uncultured.Gemmatimonadetes.bacterium	Directed	198823	1	0.5889	0.0137	TRUE	Class_2	Class_4	Class_2/Class_4	BS.48	BS	48
B1469_f_Intrasporangiaceae	B1469_f_Intrasporangiaceae	BS.48	Class_4	BS	Bulk soil	48		F383_unidentified	B427_uncultured.Gemmatimonadetes.bacterium	Directed	198824	1	0.5389	0.005	TRUE	Class_4	Class_4	Class_4/Class_4	BS.48	BS	48
B1470_uncultured	B1470_uncultured	BS.48	Class_4	BS	Bulk soil	48		F604_Chalara	B427_uncultured.Gemmatimonadetes.bacterium	Directed	198825	1	0.5213	0.005	TRUE	Class_4	Class_4	Class_4/Class_4	BS.48	BS	48
B1473_uncultured.soil.bacterium.PRR.12	B1473_uncultured.soil.bacterium.PRR.12	BS.48	Class_3	BS	Bulk soil	48		F25_Dimorphospora	B427_uncultured.Gemmatimonadetes.bacterium	Directed	198826	1	-0.5041	0.0297	FALSE	Class_2	Class_4	Class_2/Class_4	BS.48	BS	48
B1484_Marmoricola	B1484_Marmoricola	BS.48	Class_4	BS	Bulk soil	48		F541_unidentified	B427_uncultured.Gemmatimonadetes.bacterium	Directed	198827	1	-0.4664	0.0495	FALSE	Class_1	Class_4	Class_1/Class_4	BS.48	BS	48
B150_RBG.16.58.14	B150_RBG.16.58.14	BS.48	Class_4	BS	Bulk soil	48		B858_Geobacter	B1292_o_SBR1031	Directed	198828	1	0.5632	0.005	TRUE	Class_4	Class_4	Class_4/Class_4	BS.48	BS	48
B151_Pseudolabrys	B151_Pseudolabrys	BS.48	Class_2	BS	Bulk soil	48		B2205_uncultured	B1292_o_SBR1031	Directed	198829	1	0.511	0.0433	TRUE	Class_4	Class_4	Class_4/Class_4	BS.48	BS	48
B1510_Candidatus.Koribacter	B1510_Candidatus.Koribacter	BS.48	Class_4	BS	Bulk soil	48		B145_uncultured.Chloroflexi.bacterium	B1292_o_SBR1031	Directed	198830	1	0.6199	0.005	TRUE	Class_4	Class_4	Class_4/Class_4	BS.48	BS	48
B1516_Haliangium	B1516_Haliangium	BS.48	Class_2	BS	Bulk soil	48		B379_f_Micrococcaceae	B1292_o_SBR1031	Directed	198831	1	0.5832	0.019	TRUE	Class_4	Class_4	Class_4/Class_4	BS.48	BS	48
B152_Sideroxydans	B152_Sideroxydans	BS.48	Class_4	BS	Bulk soil	48		B1369_Lysobacter	B1292_o_SBR1031	Directed	198832	1	0.5735	0.0137	TRUE	Class_4	Class_4	Class_4/Class_4	BS.48	BS	48
B1537_Anaerolinea	B1537_Anaerolinea	BS.48	Class_4	BS	Bulk soil	48		B273_Syntrophobacter	B1292_o_SBR1031	Directed	198833	1	0.5318	0.005	TRUE	Class_2	Class_4	Class_2/Class_4	BS.48	BS	48
B1541_GOUTB8	B1541_GOUTB8	BS.48	Class_4	BS	Bulk soil	48		B346_uncultured	B1292_o_SBR1031	Directed	198834	1	0.4551	0.0494	TRUE	Class_2	Class_4	Class_2/Class_4	BS.48	BS	48
B1551_Anaerolinea	B1551_Anaerolinea	BS.48	Class_4	BS	Bulk soil	48		B160_Anaerolinea	B1292_o_SBR1031	Directed	198835	1	0.4598	0.0487	TRUE	Class_2	Class_4	Class_2/Class_4	BS.48	BS	48
B1576_uncultured.soil.bacterium	B1576_uncultured.soil.bacterium	BS.48	Class_4	BS	Bulk soil	48		B1162_Conexibacter	B1292_o_SBR1031	Directed	198836	1	0.4335	0.0137	TRUE	Class_4	Class_4	Class_4/Class_4	BS.48	BS	48
B158_uncultured.bacterium	B158_uncultured.bacterium	BS.48	Class_2	BS	Bulk soil	48		B534_Thiobacillus	B1292_o_SBR1031	Directed	198837	1	0.6416	0.005	TRUE	Class_4	Class_4	Class_4/Class_4	BS.48	BS	48
B160_Anaerolinea	B160_Anaerolinea	BS.48	Class_2	BS	Bulk soil	48		B114_Luteimonas	B1292_o_SBR1031	Directed	198838	1	-0.6999	0.0099	FALSE	Class_1	Class_4	Class_1/Class_4	BS.48	BS	48
B1604_o_NA	B1604_o_NA	BS.48	Class_4	BS	Bulk soil	48		B1024_Flavisolibacter	B1292_o_SBR1031	Directed	198839	1	0.4924	0.0388	TRUE	Class_4	Class_4	Class_4/Class_4	BS.48	BS	48
B1626_Subgroup.10	B1626_Subgroup.10	BS.48	Class_4	BS	Bulk soil	48		F287_unidentified	B1292_o_SBR1031	Directed	198840	1	0.4475	0.0487	TRUE	Class_2	Class_4	Class_2/Class_4	BS.48	BS	48
B163_uncultured	B163_uncultured	BS.48	Class_2	BS	Bulk soil	48		F123_Thanatephorus	B1292_o_SBR1031	Directed	198841	1	0.6049	0.019	TRUE	Class_4	Class_4	Class_4/Class_4	BS.48	BS	48
B1633_uncultured.bacterium.SJA.36	B1633_uncultured.bacterium.SJA.36	BS.48	Class_4	BS	Bulk soil	48		F205_Mortierella	B1292_o_SBR1031	Directed	198842	1	-0.5492	0.0297	FALSE	Class_2	Class_4	Class_2/Class_4	BS.48	BS	48
B1637_GOUTB8	B1637_GOUTB8	BS.48	Class_4	BS	Bulk soil	48		F63_Thanatephorus	B1292_o_SBR1031	Directed	198843	1	0.5647	0.0297	TRUE	Class_2	Class_4	Class_2/Class_4	BS.48	BS	48
B1659_ADurb.Bin063.1	B1659_ADurb.Bin063.1	BS.48	Class_4	BS	Bulk soil	48		B834_Anaerolinea	B1149_uncultured	Directed	198844	1	0.5498	0.0388	TRUE	Class_4	Class_4	Class_4/Class_4	BS.48	BS	48
B167_Gemmatimonas	B167_Gemmatimonas	BS.48	Class_2	BS	Bulk soil	48		B251_uncultured.Bellilinea.sp.	B1149_uncultured	Directed	198845	1	-0.4893	0.0495	FALSE	Class_2	Class_4	Class_2/Class_4	BS.48	BS	48
B1671_Conexibacter	B1671_Conexibacter	BS.48	Class_4	BS	Bulk soil	48		B1452_o_NA	B1149_uncultured	Directed	198846	1	0.4399	0.0388	TRUE	Class_4	Class_4	Class_4/Class_4	BS.48	BS	48
B168_uncultured.bacterium	B168_uncultured.bacterium	BS.48	Class_2	BS	Bulk soil	48		B1033_ADurb.Bin063.1	B1149_uncultured	Directed	198847	1	0.4793	0.019	TRUE	Class_4	Class_4	Class_4/Class_4	BS.48	BS	48
B170_Bryobacter	B170_Bryobacter	BS.48	Class_2	BS	Bulk soil	48		B613_uncultured	B1149_uncultured	Directed	198848	1	0.5899	0.0098	TRUE	Class_4	Class_4	Class_4/Class_4	BS.48	BS	48
B171_uncultured.prokaryote	B171_uncultured.prokaryote	BS.48	Class_2	BS	Bulk soil	48		B117_o_NA	B1149_uncultured	Directed	198849	1	0.5915	0.0396	TRUE	Class_2	Class_4	Class_2/Class_4	BS.48	BS	48
B1725_Candidatus.Solibacter	B1725_Candidatus.Solibacter	BS.48	Class_4	BS	Bulk soil	48		B5725_AKIW659	B1149_uncultured	Directed	198850	1	0.5063	0.0388	TRUE	Class_4	Class_4	Class_4/Class_4	BS.48	BS	48
B173_uncultured.planctomycete	B173_uncultured.planctomycete	BS.48	Class_2	BS	Bulk soil	48		B1198_f_Streptomycetaceae	B1149_uncultured	Directed	198851	1	0.3906	0.0388	TRUE	Class_4	Class_4	Class_4/Class_4	BS.48	BS	48
B174_f_Bacteroidetes.vadinHA17	B174_f_Bacteroidetes.vadinHA17	BS.48	Class_2	BS	Bulk soil	48		B1231_Fodinicola	B1149_uncultured	Directed	198852	1	0.5114	0.0388	TRUE	Class_4	Class_4	Class_4/Class_4	BS.48	BS	48
B1746_Candidatus.Nitrotoga	B1746_Candidatus.Nitrotoga	BS.48	Class_4	BS	Bulk soil	48		B754_f_Xanthobacteraceae	B1149_uncultured	Directed	198853	1	0.4789	0.0487	TRUE	Class_4	Class_4	Class_4/Class_4	BS.48	BS	48
B1763_uncultured.bacterium	B1763_uncultured.bacterium	BS.48	Class_3	BS	Bulk soil	48		B1369_Lysobacter	B315_uncultured.Gemmatimonadetes.bacterium	Directed	198854	1	0.4218	0.0388	TRUE	Class_4	Class_2	Class_4/Class_2	BS.48	BS	48
B1770_metagenome	B1770_metagenome	BS.48	Class_4	BS	Bulk soil	48		B552_Thiobacillus	B315_uncultured.Gemmatimonadetes.bacterium	Directed	198855	1	0.4365	0.0289	TRUE	Class_4	Class_2	Class_4/Class_2	BS.48	BS	48
B1778_o_SJA.15	B1778_o_SJA.15	BS.48	Class_4	BS	Bulk soil	48		B631_Anaeromyxobacter	B315_uncultured.Gemmatimonadetes.bacterium	Directed	198856	1	0.4684	0.0495	TRUE	Class_2	Class_2	Class_2/Class_2	BS.48	BS	48
B178_Cryobacterium	B178_Cryobacterium	BS.48	Class_4	BS	Bulk soil	48		F95_o_NA	B315_uncultured.Gemmatimonadetes.bacterium	Directed	198857	1	0.4521	0.0388	TRUE	Class_2	Class_2	Class_2/Class_2	BS.48	BS	48
B1781_Gemmatimonas	B1781_Gemmatimonas	BS.48	Class_4	BS	Bulk soil	48		B834_Anaerolinea	B1354_uncultured.soil.bacterium	Directed	198858	1	0.5223	0.0334	TRUE	Class_4	Class_4	Class_4/Class_4	BS.48	BS	48
B1788_Leptolinea	B1788_Leptolinea	BS.48	Class_4	BS	Bulk soil	48		B1452_o_NA	B1354_uncultured.soil.bacterium	Directed	198859	1	0.5619	0.0137	TRUE	Class_4	Class_4	Class_4/Class_4	BS.48	BS	48
B1791_f_uncultured	B1791_f_uncultured	BS.48	Class_4	BS	Bulk soil	48		B2910_Haliangium	B1354_uncultured.soil.bacterium	Directed	198860	1	0.5153	0.0334	TRUE	Class_4	Class_4	Class_4/Class_4	BS.48	BS	48
B180_o_NA	B180_o_NA	BS.48	Class_2	BS	Bulk soil	48		B1033_ADurb.Bin063.1	B1354_uncultured.soil.bacterium	Directed	198861	1	0.4983	0.0235	TRUE	Class_4	Class_4	Class_4/Class_4	BS.48	BS	48
B1807_o_SBR1031	B1807_o_SBR1031	BS.48	Class_4	BS	Bulk soil	48		B1002_uncultured.bacterium	B1354_uncultured.soil.bacterium	Directed	198862	1	0.4623	0.0433	TRUE	Class_4	Class_4	Class_4/Class_4	BS.48	BS	48
B181_uncultured.Planctomycetales.bacterium	B181_uncultured.Planctomycetales.bacterium	BS.48	Class_1	BS	Bulk soil	48		B1671_Conexibacter	B1354_uncultured.soil.bacterium	Directed	198863	1	0.449	0.0433	TRUE	Class_4	Class_4	Class_4/Class_4	BS.48	BS	48
B1817_o_NA	B1817_o_NA	BS.48	Class_4	BS	Bulk soil	48		B1324_Gaiella	B1354_uncultured.soil.bacterium	Directed	198864	1	0.5172	0.0137	TRUE	Class_4	Class_4	Class_4/Class_4	BS.48	BS	48
B1819_uncultured	B1819_uncultured	BS.48	Class_4	BS	Bulk soil	48		B5725_AKIW659	B1354_uncultured.soil.bacterium	Directed	198865	1	0.5582	0.005	TRUE	Class_4	Class_4	Class_4/Class_4	BS.48	BS	48
B184_f_Anaerolineaceae	B184_f_Anaerolineaceae	BS.48	Class_2	BS	Bulk soil	48		B572_uncultured.Cytophagales.bacterium	B1354_uncultured.soil.bacterium	Directed	198866	1	0.4826	0.0433	TRUE	Class_4	Class_4	Class_4/Class_4	BS.48	BS	48
B185_ADurb.Bin063.1	B185_ADurb.Bin063.1	BS.48	Class_2	BS	Bulk soil	48		B1231_Fodinicola	B1354_uncultured.soil.bacterium	Directed	198867	1	0.5021	0.0137	TRUE	Class_4	Class_4	Class_4/Class_4	BS.48	BS	48
B188_Anaerosinus	B188_Anaerosinus	BS.48	Class_4	BS	Bulk soil	48		B754_f_Xanthobacteraceae	B1354_uncultured.soil.bacterium	Directed	198868	1	0.5723	0.0235	TRUE	Class_4	Class_4	Class_4/Class_4	BS.48	BS	48
B1890_anaerobic.bacterium.MO.CFX2	B1890_anaerobic.bacterium.MO.CFX2	BS.48	Class_4	BS	Bulk soil	48		B1415_Variovorax	B1354_uncultured.soil.bacterium	Directed	198869	1	0.5958	0.0137	TRUE	Class_4	Class_4	Class_4/Class_4	BS.48	BS	48
B1895_Aquisphaera	B1895_Aquisphaera	BS.48	Class_4	BS	Bulk soil	48		F24_o_Helotiales	B1354_uncultured.soil.bacterium	Directed	198870	1	-0.4926	0.0396	FALSE	Class_2	Class_4	Class_2/Class_4	BS.48	BS	48
B1904_Blastococcus	B1904_Blastococcus	BS.48	Class_4	BS	Bulk soil	48		F103_unidentified	B1354_uncultured.soil.bacterium	Directed	198871	1	0.5855	0.0198	TRUE	Class_2	Class_4	Class_2/Class_4	BS.48	BS	48
B194_o_OPB41	B194_o_OPB41	BS.48	Class_2	BS	Bulk soil	48		B1633_uncultured.bacterium.SJA.36	B6793_Singulisphaera	Directed	198872	1	0.3592	0.0334	TRUE	Class_4	Class_4	Class_4/Class_4	BS.48	BS	48
B195_uncultured.soil.bacterium	B195_uncultured.soil.bacterium	BS.48	Class_2	BS	Bulk soil	48		B1347_uncultured.prokaryote	B6793_Singulisphaera	Directed	198873	1	0.4364	0.0334	TRUE	Class_4	Class_4	Class_4/Class_4	BS.48	BS	48
B1951_Candidatus.Omnitrophus	B1951_Candidatus.Omnitrophus	BS.48	Class_4	BS	Bulk soil	48		B311_Anaeromyxobacter	B6793_Singulisphaera	Directed	198874	1	0.4926	0.0235	TRUE	Class_4	Class_4	Class_4/Class_4	BS.48	BS	48
B1953_uncultured.Firmicutes.bacterium	B1953_uncultured.Firmicutes.bacterium	BS.48	Class_4	BS	Bulk soil	48		B472_Haliangium	B6793_Singulisphaera	Directed	198875	1	0.4462	0.0433	TRUE	Class_4	Class_4	Class_4/Class_4	BS.48	BS	48
B196_Anaeromyxobacter	B196_Anaeromyxobacter	BS.48	Class_4	BS	Bulk soil	48		B69_o_NA	B6793_Singulisphaera	Directed	198876	1	0.477	0.0334	TRUE	Class_2	Class_4	Class_2/Class_4	BS.48	BS	48
B199_f_Nocardioidaceae	B199_f_Nocardioidaceae	BS.48	Class_2	BS	Bulk soil	48		B1469_f_Intrasporangiaceae	B1993_o_NA	Directed	198877	1	0.4719	0.0334	TRUE	Class_4	Class_4	Class_4/Class_4	BS.48	BS	48
B1993_o_NA	B1993_o_NA	BS.48	Class_4	BS	Bulk soil	48		B185_ADurb.Bin063.1	B1993_o_NA	Directed	198878	1	0.3824	0.0433	TRUE	Class_2	Class_4	Class_2/Class_4	BS.48	BS	48
B1998_uncultured.bacterium.KF.JG30.B11	B1998_uncultured.bacterium.KF.JG30.B11	BS.48	Class_4	BS	Bulk soil	48		B555_uncultured.organism	B1993_o_NA	Directed	198879	1	0.4675	0.0235	TRUE	Class_4	Class_4	Class_4/Class_4	BS.48	BS	48
B201_Massilia	B201_Massilia	BS.48	Class_4	BS	Bulk soil	48		B869_o_Subgroup.7	B1993_o_NA	Directed	198880	1	0.4082	0.0433	TRUE	Class_4	Class_4	Class_4/Class_4	BS.48	BS	48
B204_Syntrophobacter	B204_Syntrophobacter	BS.48	Class_2	BS	Bulk soil	48		B173_uncultured.planctomycete	B1993_o_NA	Directed	198881	1	-0.4614	0.0396	FALSE	Class_2	Class_4	Class_2/Class_4	BS.48	BS	48
B2046_f_WD2101.soil.group	B2046_f_WD2101.soil.group	BS.48	Class_4	BS	Bulk soil	48		B539_uncultured	B1993_o_NA	Directed	198882	1	0.4012	0.0433	TRUE	Class_3	Class_4	Class_3/Class_4	BS.48	BS	48
B205_uncultured.prokaryote	B205_uncultured.prokaryote	BS.48	Class_2	BS	Bulk soil	48		B247_uncultured	B509_o_SBR1031	Directed	198883	1	-0.5603	0.0297	FALSE	Class_2	Class_2	Class_2/Class_2	BS.48	BS	48
B2056_uncultured.bacterium	B2056_uncultured.bacterium	BS.48	Class_4	BS	Bulk soil	48		B218_RBG.16.58.14	B509_o_SBR1031	Directed	198884	1	-0.4867	0.0495	FALSE	Class_2	Class_2	Class_2/Class_2	BS.48	BS	48
B206_uncultured.bacterium	B206_uncultured.bacterium	BS.48	Class_2	BS	Bulk soil	48		B274_Porphyrobacter	B509_o_SBR1031	Directed	198885	1	-0.5391	0.0198	FALSE	Class_2	Class_2	Class_2/Class_2	BS.48	BS	48
B207_Geobacter	B207_Geobacter	BS.48	Class_4	BS	Bulk soil	48		B199_f_Nocardioidaceae	B509_o_SBR1031	Directed	198886	1	-0.5143	0.0495	FALSE	Class_2	Class_2	Class_2/Class_2	BS.48	BS	48
B2105_uncultured.bacterium	B2105_uncultured.bacterium	BS.48	Class_4	BS	Bulk soil	48		B1435_Phenylobacterium	B2105_uncultured.bacterium	Directed	198887	1	0.3833	0.0235	TRUE	Class_4	Class_4	Class_4/Class_4	BS.48	BS	48
B211_o_SBR1031	B211_o_SBR1031	BS.48	Class_2	BS	Bulk soil	48		B69_o_NA	B2105_uncultured.bacterium	Directed	198888	1	0.398	0.0433	TRUE	Class_2	Class_4	Class_2/Class_4	BS.48	BS	48
B2129_o_S085	B2129_o_S085	BS.48	Class_4	BS	Bulk soil	48		B824_uncultured.soil.bacterium	B1778_o_SJA.15	Directed	198889	1	-0.4918	0.0396	FALSE	Class_4	Class_4	Class_4/Class_4	BS.48	BS	48
B2149_f_SB.5	B2149_f_SB.5	BS.48	Class_4	BS	Bulk soil	48		B834_Anaerolinea	B1778_o_SJA.15	Directed	198890	1	0.5881	0.019	TRUE	Class_4	Class_4	Class_4/Class_4	BS.48	BS	48
B215_Nakamurella	B215_Nakamurella	BS.48	Class_2	BS	Bulk soil	48		B793_Haliangium	B1778_o_SJA.15	Directed	198891	1	0.4934	0.0388	TRUE	Class_4	Class_4	Class_4/Class_4	BS.48	BS	48
B216_uncultured	B216_uncultured	BS.48	Class_2	BS	Bulk soil	48		B336_Anaerolinea	B1778_o_SJA.15	Directed	198892	1	0.6498	0.0197	TRUE	Class_4	Class_4	Class_4/Class_4	BS.48	BS	48
B2171_Ellin6067	B2171_Ellin6067	BS.48	Class_4	BS	Bulk soil	48		B1085_uncultured.prokaryote	B1778_o_SJA.15	Directed	198893	1	0.565	0.0494	TRUE	Class_4	Class_4	Class_4/Class_4	BS.48	BS	48
B218_RBG.16.58.14	B218_RBG.16.58.14	BS.48	Class_2	BS	Bulk soil	48		B1033_ADurb.Bin063.1	B1778_o_SJA.15	Directed	198894	1	0.5212	0.0388	TRUE	Class_4	Class_4	Class_4/Class_4	BS.48	BS	48
B2205_uncultured	B2205_uncultured	BS.48	Class_4	BS	Bulk soil	48		B195_uncultured.soil.bacterium	B1778_o_SJA.15	Directed	198895	1	-0.5724	0.0198	FALSE	Class_2	Class_4	Class_2/Class_4	BS.48	BS	48
B223_uncultured.Sphingobacteriales.bacterium	B223_uncultured.Sphingobacteriales.bacterium	BS.48	Class_2	BS	Bulk soil	48		B1324_Gaiella	B1778_o_SJA.15	Directed	198896	1	0.5063	0.0388	TRUE	Class_4	Class_4	Class_4/Class_4	BS.48	BS	48
B225_uncultured.bacterium	B225_uncultured.bacterium	BS.48	Class_2	BS	Bulk soil	48		B572_uncultured.Cytophagales.bacterium	B1778_o_SJA.15	Directed	198897	1	0.4928	0.0388	TRUE	Class_4	Class_4	Class_4/Class_4	BS.48	BS	48
B231_Geobacter	B231_Geobacter	BS.48	Class_4	BS	Bulk soil	48		B1415_Variovorax	B1778_o_SJA.15	Directed	198898	1	0.5228	0.0388	TRUE	Class_4	Class_4	Class_4/Class_4	BS.48	BS	48
B2345_Iamia	B2345_Iamia	BS.48	Class_4	BS	Bulk soil	48		F314_unidentified	B1778_o_SJA.15	Directed	198899	1	-0.4334	0.0396	FALSE	Class_2	Class_4	Class_2/Class_4	BS.48	BS	48
B236_o_SBR1031	B236_o_SBR1031	BS.48	Class_2	BS	Bulk soil	48		F96_unidentified	B1778_o_SJA.15	Directed	198900	1	0.4879	0.0495	TRUE	Class_2	Class_4	Class_2/Class_4	BS.48	BS	48
B237_f_Micrococcaceae	B237_f_Micrococcaceae	BS.48	Class_4	BS	Bulk soil	48		F412_unidentified	B1778_o_SJA.15	Directed	198901	1	-0.5078	0.0396	FALSE	Class_1	Class_4	Class_1/Class_4	BS.48	BS	48
B238_uncultured.Iamiaceae.bacterium	B238_uncultured.Iamiaceae.bacterium	BS.48	Class_2	BS	Bulk soil	48		B440_Anaerolinea	B667_Sh765B.TzT.35	Directed	198902	1	-0.5598	0.0396	FALSE	Class_2	Class_4	Class_2/Class_4	BS.48	BS	48
B2406_uncultured.Bellilinea.sp.	B2406_uncultured.Bellilinea.sp.	BS.48	Class_4	BS	Bulk soil	48		B1473_uncultured.soil.bacterium.PRR.12	B667_Sh765B.TzT.35	Directed	198903	1	0.6444	0.0297	TRUE	Class_3	Class_4	Class_3/Class_4	BS.48	BS	48
B241_uncultured	B241_uncultured	BS.48	Class_4	BS	Bulk soil	48		B319_anaerobic.bacterium.MO.CFX2	B667_Sh765B.TzT.35	Directed	198904	1	0.5052	0.0495	TRUE	Class_2	Class_4	Class_2/Class_4	BS.48	BS	48
B242_Anaeromyxobacter	B242_Anaeromyxobacter	BS.48	Class_4	BS	Bulk soil	48		B253_uncultured	B667_Sh765B.TzT.35	Directed	198905	1	0.611	0.0198	TRUE	Class_2	Class_4	Class_2/Class_4	BS.48	BS	48
B2425_uncultured	B2425_uncultured	BS.48	Class_3	BS	Bulk soil	48		B38_uncultured.prokaryote	B667_Sh765B.TzT.35	Directed	198906	1	0.5541	0.0297	TRUE	Class_2	Class_4	Class_2/Class_4	BS.48	BS	48
B244_f_Xanthobacteraceae	B244_f_Xanthobacteraceae	BS.48	Class_4	BS	Bulk soil	48		B241_uncultured	B667_Sh765B.TzT.35	Directed	198907	1	0.7149	0.0396	TRUE	Class_4	Class_4	Class_4/Class_4	BS.48	BS	48
B2447_uncultured.Sphingobacteriales.bacterium	B2447_uncultured.Sphingobacteriales.bacterium	BS.48	Class_4	BS	Bulk soil	48		B341_uncultured	B667_Sh765B.TzT.35	Directed	198908	1	0.5443	0.0198	TRUE	Class_2	Class_4	Class_2/Class_4	BS.48	BS	48
B245_f_Xanthobacteraceae	B245_f_Xanthobacteraceae	BS.48	Class_2	BS	Bulk soil	48		B316_uncultured.Thermaerobacter.sp.	B667_Sh765B.TzT.35	Directed	198909	1	0.6116	0.0099	TRUE	Class_2	Class_4	Class_2/Class_4	BS.48	BS	48
B247_uncultured	B247_uncultured	BS.48	Class_2	BS	Bulk soil	48		F151_unidentified	B667_Sh765B.TzT.35	Directed	198910	1	-0.5307	0.0297	FALSE	Class_2	Class_4	Class_2/Class_4	BS.48	BS	48
B249_Thiobacillus	B249_Thiobacillus	BS.48	Class_2	BS	Bulk soil	48		F587_unidentified	B667_Sh765B.TzT.35	Directed	198911	1	-0.4583	0.0495	FALSE	Class_2	Class_4	Class_2/Class_4	BS.48	BS	48
B2496_uncultured.bacterium	B2496_uncultured.bacterium	BS.48	Class_4	BS	Bulk soil	48		F52_Psilocybe	B667_Sh765B.TzT.35	Directed	198912	1	0.7435	0.0198	TRUE	Class_2	Class_4	Class_2/Class_4	BS.48	BS	48
B25_uncultured.prokaryote	B25_uncultured.prokaryote	BS.48	Class_2	BS	Bulk soil	48		F14_o_Pleosporales	B667_Sh765B.TzT.35	Directed	198913	1	0.5843	0.0198	TRUE	Class_2	Class_4	Class_2/Class_4	BS.48	BS	48
B250_o_RBG.13.54.9	B250_o_RBG.13.54.9	BS.48	Class_2	BS	Bulk soil	48		F184_unidentified	B667_Sh765B.TzT.35	Directed	198914	1	-0.6077	0.0396	FALSE	Class_2	Class_4	Class_2/Class_4	BS.48	BS	48
B251_uncultured.Bellilinea.sp.	B251_uncultured.Bellilinea.sp.	BS.48	Class_2	BS	Bulk soil	48		F94_Mortierella	B667_Sh765B.TzT.35	Directed	198915	1	-0.6417	0.0396	FALSE	Class_2	Class_4	Class_2/Class_4	BS.48	BS	48
B253_uncultured	B253_uncultured	BS.48	Class_2	BS	Bulk soil	48		F67_unidentified	B667_Sh765B.TzT.35	Directed	198916	1	0.753	0.0099	TRUE	Class_1	Class_4	Class_1/Class_4	BS.48	BS	48
B255_Reyranella	B255_Reyranella	BS.48	Class_2	BS	Bulk soil	48		F192_Fusicolla	B667_Sh765B.TzT.35	Directed	198917	1	-0.5481	0.0396	FALSE	Class_2	Class_4	Class_2/Class_4	BS.48	BS	48
B2557_uncultured.prokaryote	B2557_uncultured.prokaryote	BS.48	Class_4	BS	Bulk soil	48		F41_Arnium	B667_Sh765B.TzT.35	Directed	198918	1	0.5777	0.0396	TRUE	Class_2	Class_4	Class_2/Class_4	BS.48	BS	48
B256_uncultured.Gemmatimonadetes.bacterium	B256_uncultured.Gemmatimonadetes.bacterium	BS.48	Class_2	BS	Bulk soil	48		F83_Schizothecium	B667_Sh765B.TzT.35	Directed	198919	1	-0.657	0.0198	FALSE	Class_2	Class_4	Class_2/Class_4	BS.48	BS	48
B258_ADurb.Bin063.1	B258_ADurb.Bin063.1	BS.48	Class_2	BS	Bulk soil	48		F145_Mrakiella	B667_Sh765B.TzT.35	Directed	198920	1	-0.5638	0.0198	FALSE	Class_2	Class_4	Class_2/Class_4	BS.48	BS	48
B262_uncultured	B262_uncultured	BS.48	Class_2	BS	Bulk soil	48		F519_f_Hyaloscyphaceae	B667_Sh765B.TzT.35	Directed	198921	1	0.5732	0.0396	TRUE	Class_2	Class_4	Class_2/Class_4	BS.48	BS	48
B2630_ADurb.Bin063.1	B2630_ADurb.Bin063.1	BS.48	Class_4	BS	Bulk soil	48		F73_Tetracladium	B667_Sh765B.TzT.35	Directed	198922	1	-0.6209	0.0495	FALSE	Class_1	Class_4	Class_1/Class_4	BS.48	BS	48
B268_uncultured	B268_uncultured	BS.48	Class_1	BS	Bulk soil	48		F13_Zopfiella	B667_Sh765B.TzT.35	Directed	198923	1	0.5309	0.0495	TRUE	Class_2	Class_4	Class_2/Class_4	BS.48	BS	48
B270_Oryzihumus	B270_Oryzihumus	BS.48	Class_4	BS	Bulk soil	48		F90_Pseudogymnoascus	B667_Sh765B.TzT.35	Directed	198924	1	-0.6003	0.0297	FALSE	Class_2	Class_4	Class_2/Class_4	BS.48	BS	48
B273_Syntrophobacter	B273_Syntrophobacter	BS.48	Class_2	BS	Bulk soil	48		F185_f_Didymosphaeriaceae	B667_Sh765B.TzT.35	Directed	198925	1	-0.559	0.0297	FALSE	Class_2	Class_4	Class_2/Class_4	BS.48	BS	48
B274_Porphyrobacter	B274_Porphyrobacter	BS.48	Class_2	BS	Bulk soil	48		F165_Cyberlindnera	B667_Sh765B.TzT.35	Directed	198926	1	-0.5153	0.0396	FALSE	Class_1	Class_4	Class_1/Class_4	BS.48	BS	48
B2753_Aquisphaera	B2753_Aquisphaera	BS.48	Class_4	BS	Bulk soil	48		B65_o_RBG.13.54.9	B184_f_Anaerolineaceae	Directed	198927	1	0.5813	0.0099	TRUE	Class_2	Class_2	Class_2/Class_2	BS.48	BS	48
B2808_RBG.16.58.14	B2808_RBG.16.58.14	BS.48	Class_4	BS	Bulk soil	48		B73_f_Blastocatellaceae	B184_f_Anaerolineaceae	Directed	198928	1	0.6097	0.0198	TRUE	Class_2	Class_2	Class_2/Class_2	BS.48	BS	48
B283_uncultured.Thermaerobacter.sp.	B283_uncultured.Thermaerobacter.sp.	BS.48	Class_2	BS	Bulk soil	48		B809_uncultured	B184_f_Anaerolineaceae	Directed	198929	1	0.427	0.0395	TRUE	Class_2	Class_2	Class_2/Class_2	BS.48	BS	48
B2841_o_RBG.13.54.9	B2841_o_RBG.13.54.9	BS.48	Class_4	BS	Bulk soil	48		B168_uncultured.bacterium	B184_f_Anaerolineaceae	Directed	198930	1	0.5509	0.0495	TRUE	Class_2	Class_2	Class_2/Class_2	BS.48	BS	48
B291_uncultured	B291_uncultured	BS.48	Class_2	BS	Bulk soil	48		B180_o_NA	B184_f_Anaerolineaceae	Directed	198931	1	-0.6699	0.0099	FALSE	Class_2	Class_2	Class_2/Class_2	BS.48	BS	48
B2910_Haliangium	B2910_Haliangium	BS.48	Class_4	BS	Bulk soil	48		B979_o_RBG.13.54.9	B184_f_Anaerolineaceae	Directed	198932	1	0.544	0.0396	TRUE	Class_4	Class_2	Class_4/Class_2	BS.48	BS	48
B292_uncultured	B292_uncultured	BS.48	Class_2	BS	Bulk soil	48		B104_uncultured.bacterium	B184_f_Anaerolineaceae	Directed	198933	1	-0.6319	0.0396	FALSE	Class_2	Class_2	Class_2/Class_2	BS.48	BS	48
B294_Geothrix	B294_Geothrix	BS.48	Class_4	BS	Bulk soil	48		B152_Sideroxydans	B184_f_Anaerolineaceae	Directed	198934	1	0.6525	0.0297	TRUE	Class_4	Class_2	Class_4/Class_2	BS.48	BS	48
B2947_o_NA	B2947_o_NA	BS.48	Class_4	BS	Bulk soil	48		B537_uncultured.prokaryote	B184_f_Anaerolineaceae	Directed	198935	1	0.5987	0.0495	TRUE	Class_4	Class_2	Class_4/Class_2	BS.48	BS	48
B2963_uncultured.bacterium	B2963_uncultured.bacterium	BS.48	Class_4	BS	Bulk soil	48		B352_o_NA	B184_f_Anaerolineaceae	Directed	198936	1	-0.6993	0.0099	FALSE	Class_1	Class_2	Class_1/Class_2	BS.48	BS	48
B300_Gemmatimonas	B300_Gemmatimonas	BS.48	Class_2	BS	Bulk soil	48		B112_uncultured.prokaryote	B184_f_Anaerolineaceae	Directed	198937	1	-0.6093	0.0297	FALSE	Class_2	Class_2	Class_2/Class_2	BS.48	BS	48
B304_Ignavibacterium	B304_Ignavibacterium	BS.48	Class_2	BS	Bulk soil	48		B178_Cryobacterium	B184_f_Anaerolineaceae	Directed	198938	1	0.6111	0.0495	TRUE	Class_4	Class_2	Class_4/Class_2	BS.48	BS	48
B305_f_uncultured	B305_f_uncultured	BS.48	Class_2	BS	Bulk soil	48		F224_Rhizophydium	B184_f_Anaerolineaceae	Directed	198939	1	0.5186	0.0495	TRUE	Class_2	Class_2	Class_2/Class_2	BS.48	BS	48
B3057_uncultured	B3057_uncultured	BS.48	Class_4	BS	Bulk soil	48		F153_unidentified	B184_f_Anaerolineaceae	Directed	198940	1	-0.4725	0.0297	FALSE	Class_2	Class_2	Class_2/Class_2	BS.48	BS	48
B3060_Desulfovirga	B3060_Desulfovirga	BS.48	Class_4	BS	Bulk soil	48		F96_unidentified	B184_f_Anaerolineaceae	Directed	198941	1	0.771	0.0099	TRUE	Class_2	Class_2	Class_2/Class_2	BS.48	BS	48
B3099_f_Burkholderiaceae	B3099_f_Burkholderiaceae	BS.48	Class_4	BS	Bulk soil	48		F175_unidentified	B184_f_Anaerolineaceae	Directed	198942	1	0.752	0.0198	TRUE	Class_2	Class_2	Class_2/Class_2	BS.48	BS	48
B311_Anaeromyxobacter	B311_Anaeromyxobacter	BS.48	Class_4	BS	Bulk soil	48		F748_unidentified	B184_f_Anaerolineaceae	Directed	198943	1	0.56	0.0297	TRUE	Class_2	Class_2	Class_2/Class_2	BS.48	BS	48
B315_uncultured.Gemmatimonadetes.bacterium	B315_uncultured.Gemmatimonadetes.bacterium	BS.48	Class_2	BS	Bulk soil	48		F345_unidentified	B184_f_Anaerolineaceae	Directed	198944	1	0.5385	0.0495	TRUE	Class_2	Class_2	Class_2/Class_2	BS.48	BS	48
B316_uncultured.Thermaerobacter.sp.	B316_uncultured.Thermaerobacter.sp.	BS.48	Class_2	BS	Bulk soil	48		F17_o_Pleosporales	B184_f_Anaerolineaceae	Directed	198945	1	0.6587	0.0198	TRUE	Class_2	Class_2	Class_2/Class_2	BS.48	BS	48
B319_anaerobic.bacterium.MO.CFX2	B319_anaerobic.bacterium.MO.CFX2	BS.48	Class_2	BS	Bulk soil	48		F149_unidentified	B184_f_Anaerolineaceae	Directed	198946	1	0.4714	0.0396	TRUE	Class_1	Class_2	Class_1/Class_2	BS.48	BS	48
B3206_Haliangium	B3206_Haliangium	BS.48	Class_4	BS	Bulk soil	48		F515_unidentified	B184_f_Anaerolineaceae	Directed	198947	1	0.6392	0.0198	TRUE	Class_2	Class_2	Class_2/Class_2	BS.48	BS	48
B322_RB41	B322_RB41	BS.48	Class_2	BS	Bulk soil	48		F294_unidentified	B184_f_Anaerolineaceae	Directed	198948	1	0.598	0.0297	TRUE	Class_2	Class_2	Class_2/Class_2	BS.48	BS	48
B323_Anaeromyxobacter	B323_Anaeromyxobacter	BS.48	Class_4	BS	Bulk soil	48		F200_Aspergillus	B184_f_Anaerolineaceae	Directed	198949	1	-0.6267	0.0495	FALSE	Class_2	Class_2	Class_2/Class_2	BS.48	BS	48
B336_Anaerolinea	B336_Anaerolinea	BS.48	Class_4	BS	Bulk soil	48		F141_f_Nectriaceae	B184_f_Anaerolineaceae	Directed	198950	1	-0.5938	0.0396	FALSE	Class_2	Class_2	Class_2/Class_2	BS.48	BS	48
B339_Noviherbaspirillum	B339_Noviherbaspirillum	BS.48	Class_4	BS	Bulk soil	48		F41_Arnium	B184_f_Anaerolineaceae	Directed	198951	1	-0.6633	0.0297	FALSE	Class_2	Class_2	Class_2/Class_2	BS.48	BS	48
B3394_uncultured	B3394_uncultured	BS.48	Class_4	BS	Bulk soil	48		F57_Trichoderma	B184_f_Anaerolineaceae	Directed	198952	1	-0.7779	0.0198	FALSE	Class_1	Class_2	Class_1/Class_2	BS.48	BS	48
B3403_Rhodovastum	B3403_Rhodovastum	BS.48	Class_4	BS	Bulk soil	48		F249_Mortierella	B184_f_Anaerolineaceae	Directed	198953	1	0.5385	0.0099	TRUE	Class_2	Class_2	Class_2/Class_2	BS.48	BS	48
B341_uncultured	B341_uncultured	BS.48	Class_2	BS	Bulk soil	48		F23_Solicoccozyma	B184_f_Anaerolineaceae	Directed	198954	1	0.7574	0.0099	TRUE	Class_2	Class_2	Class_2/Class_2	BS.48	BS	48
B346_uncultured	B346_uncultured	BS.48	Class_2	BS	Bulk soil	48		F154_Slooffia	B184_f_Anaerolineaceae	Directed	198955	1	0.7119	0.0099	TRUE	Class_2	Class_2	Class_2/Class_2	BS.48	BS	48
B348_uncultured.soil.bacterium	B348_uncultured.soil.bacterium	BS.48	Class_2	BS	Bulk soil	48		F10_Guehomyces	B184_f_Anaerolineaceae	Directed	198956	1	0.7578	0.0198	TRUE	Class_2	Class_2	Class_2/Class_2	BS.48	BS	48
B350_Candidatus.Solibacter	B350_Candidatus.Solibacter	BS.48	Class_2	BS	Bulk soil	48		F205_Mortierella	B184_f_Anaerolineaceae	Directed	198957	1	-0.6135	0.0198	FALSE	Class_2	Class_2	Class_2/Class_2	BS.48	BS	48
B352_o_NA	B352_o_NA	BS.48	Class_1	BS	Bulk soil	48		F103_unidentified	B184_f_Anaerolineaceae	Directed	198958	1	0.7542	0.0198	TRUE	Class_2	Class_2	Class_2/Class_2	BS.48	BS	48
B3531_Candidatus.Solibacter	B3531_Candidatus.Solibacter	BS.48	Class_4	BS	Bulk soil	48		F38_Pseudeurotium	B184_f_Anaerolineaceae	Directed	198959	1	0.8345	0.0099	TRUE	Class_2	Class_2	Class_2/Class_2	BS.48	BS	48
B355_Desulfobacca	B355_Desulfobacca	BS.48	Class_2	BS	Bulk soil	48		F165_Cyberlindnera	B184_f_Anaerolineaceae	Directed	198960	1	0.6716	0.0198	TRUE	Class_1	Class_2	Class_1/Class_2	BS.48	BS	48
B360_o_SBR1031	B360_o_SBR1031	BS.48	Class_2	BS	Bulk soil	48		B218_RBG.16.58.14	B565_uncultured	Directed	198961	1	-0.4698	0.0495	FALSE	Class_2	Class_4	Class_2/Class_4	BS.48	BS	48
B361_uncultured.bacterium.126	B361_uncultured.bacterium.126	BS.48	Class_2	BS	Bulk soil	48		B167_Gemmatimonas	B565_uncultured	Directed	198962	1	-0.5099	0.0495	FALSE	Class_2	Class_4	Class_2/Class_4	BS.48	BS	48
B363_uncultured	B363_uncultured	BS.48	Class_2	BS	Bulk soil	48		B442_uncultured	B565_uncultured	Directed	198963	1	0.4844	0.0433	TRUE	Class_4	Class_4	Class_4/Class_4	BS.48	BS	48
B375_Sphingomonas	B375_Sphingomonas	BS.48	Class_4	BS	Bulk soil	48		B350_Candidatus.Solibacter	B565_uncultured	Directed	198964	1	0.4795	0.0433	TRUE	Class_2	Class_4	Class_2/Class_4	BS.48	BS	48
B378_f_WD2101.soil.group	B378_f_WD2101.soil.group	BS.48	Class_2	BS	Bulk soil	48		B458_uncultured.prokaryote	B565_uncultured	Directed	198965	1	0.4925	0.0235	TRUE	Class_4	Class_4	Class_4/Class_4	BS.48	BS	48
B379_f_Micrococcaceae	B379_f_Micrococcaceae	BS.48	Class_4	BS	Bulk soil	48		B4579_f_uncultured	B565_uncultured	Directed	198966	1	0.4695	0.0137	TRUE	Class_4	Class_4	Class_4/Class_4	BS.48	BS	48
B38_uncultured.prokaryote	B38_uncultured.prokaryote	BS.48	Class_2	BS	Bulk soil	48		B1791_f_uncultured	B565_uncultured	Directed	198967	1	0.5393	0.0137	TRUE	Class_4	Class_4	Class_4/Class_4	BS.48	BS	48
B380_f_Micrococcaceae	B380_f_Micrococcaceae	BS.48	Class_4	BS	Bulk soil	48		B201_Massilia	B565_uncultured	Directed	198968	1	0.4253	0.0433	TRUE	Class_4	Class_4	Class_4/Class_4	BS.48	BS	48
B3803_uncultured.bacterium	B3803_uncultured.bacterium	BS.48	Class_4	BS	Bulk soil	48		B196_Anaeromyxobacter	B565_uncultured	Directed	198969	1	0.485	0.0334	TRUE	Class_4	Class_4	Class_4/Class_4	BS.48	BS	48
B383_uncultured.bacterium	B383_uncultured.bacterium	BS.48	Class_4	BS	Bulk soil	48		B612_uncultured	B565_uncultured	Directed	198970	1	0.4915	0.0334	TRUE	Class_4	Class_4	Class_4/Class_4	BS.48	BS	48
B388_Mycobacterium	B388_Mycobacterium	BS.48	Class_2	BS	Bulk soil	48		B1280_uncultured	B565_uncultured	Directed	198971	1	0.3924	0.0433	TRUE	Class_4	Class_4	Class_4/Class_4	BS.48	BS	48
B395_f_uncultured	B395_f_uncultured	BS.48	Class_4	BS	Bulk soil	48		B413_f_Micrococcaceae	B565_uncultured	Directed	198972	1	0.4821	0.0235	TRUE	Class_2	Class_4	Class_2/Class_4	BS.48	BS	48
B396_o_RCP2.54	B396_o_RCP2.54	BS.48	Class_2	BS	Bulk soil	48		F335_unidentified	B565_uncultured	Directed	198973	1	0.4377	0.0396	TRUE	Class_2	Class_4	Class_2/Class_4	BS.48	BS	48
B402_uncultured.soil.bacterium	B402_uncultured.soil.bacterium	BS.48	Class_2	BS	Bulk soil	48		B402_uncultured.soil.bacterium	B250_o_RBG.13.54.9	Directed	198974	1	-0.5743	0.0495	FALSE	Class_2	Class_2	Class_2/Class_2	BS.48	BS	48
B404_f_Lentimicrobiaceae	B404_f_Lentimicrobiaceae	BS.48	Class_2	BS	Bulk soil	48		B388_Mycobacterium	B250_o_RBG.13.54.9	Directed	198975	1	-0.554	0.0198	FALSE	Class_2	Class_2	Class_2/Class_2	BS.48	BS	48
B411_uncultured.prokaryote	B411_uncultured.prokaryote	BS.48	Class_4	BS	Bulk soil	48		F359_unidentified	B250_o_RBG.13.54.9	Directed	198976	1	0.5582	0.0297	TRUE	Class_2	Class_2	Class_2/Class_2	BS.48	BS	48
B413_f_Micrococcaceae	B413_f_Micrococcaceae	BS.48	Class_2	BS	Bulk soil	48		F358_unidentified	B250_o_RBG.13.54.9	Directed	198977	1	-0.5973	0.0198	FALSE	Class_2	Class_2	Class_2/Class_2	BS.48	BS	48
B414_uncultured.Desulfovirga.sp.	B414_uncultured.Desulfovirga.sp.	BS.48	Class_2	BS	Bulk soil	48		B418_f_SC.I.84	B554_f_WD2101.soil.group	Directed	198978	1	0.6199	0.0098	TRUE	Class_4	Class_2	Class_4/Class_2	BS.48	BS	48
B415_uncultured.prokaryote	B415_uncultured.prokaryote	BS.48	Class_2	BS	Bulk soil	48		B459_uncultured	B554_f_WD2101.soil.group	Directed	198979	1	0.4608	0.0396	TRUE	Class_2	Class_2	Class_2/Class_2	BS.48	BS	48
B417_Desulfobacca	B417_Desulfobacca	BS.48	Class_4	BS	Bulk soil	48		B59_Terrabacter	B554_f_WD2101.soil.group	Directed	198980	1	-0.6006	0.0198	FALSE	Class_2	Class_2	Class_2/Class_2	BS.48	BS	48
B418_f_SC.I.84	B418_f_SC.I.84	BS.48	Class_4	BS	Bulk soil	48		B105_Anaeromyxobacter	B554_f_WD2101.soil.group	Directed	198981	1	0.5684	0.0396	TRUE	Class_3	Class_2	Class_3/Class_2	BS.48	BS	48
B421_Gaiella	B421_Gaiella	BS.48	Class_4	BS	Bulk soil	48		B1311_o_NA	B554_f_WD2101.soil.group	Directed	198982	1	0.4756	0.0494	TRUE	Class_4	Class_2	Class_4/Class_2	BS.48	BS	48
B427_uncultured.Gemmatimonadetes.bacterium	B427_uncultured.Gemmatimonadetes.bacterium	BS.48	Class_4	BS	Bulk soil	48		B1626_Subgroup.10	B554_f_WD2101.soil.group	Directed	198983	1	0.599	0.0098	TRUE	Class_4	Class_2	Class_4/Class_2	BS.48	BS	48
B431_Leptolinea	B431_Leptolinea	BS.48	Class_4	BS	Bulk soil	48		F159_o_Helotiales	B554_f_WD2101.soil.group	Directed	198984	1	-0.5914	0.0198	FALSE	Class_2	Class_2	Class_2/Class_2	BS.48	BS	48
B4384_Luedemannella	B4384_Luedemannella	BS.48	Class_4	BS	Bulk soil	48		F14_o_Pleosporales	B554_f_WD2101.soil.group	Directed	198985	1	0.5784	0.0099	TRUE	Class_2	Class_2	Class_2/Class_2	BS.48	BS	48
B44_f_Xanthobacteraceae	B44_f_Xanthobacteraceae	BS.48	Class_2	BS	Bulk soil	48		F237_unidentified	B554_f_WD2101.soil.group	Directed	198986	1	-0.4842	0.0297	FALSE	Class_2	Class_2	Class_2/Class_2	BS.48	BS	48
B440_Anaerolinea	B440_Anaerolinea	BS.48	Class_2	BS	Bulk soil	48		F242_unidentified	B554_f_WD2101.soil.group	Directed	198987	1	-0.5658	0.0198	FALSE	Class_2	Class_2	Class_2/Class_2	BS.48	BS	48
B442_uncultured	B442_uncultured	BS.48	Class_4	BS	Bulk soil	48		F67_unidentified	B554_f_WD2101.soil.group	Directed	198988	1	0.524	0.0495	TRUE	Class_1	Class_2	Class_1/Class_2	BS.48	BS	48
B443_RBG.16.58.14	B443_RBG.16.58.14	BS.48	Class_4	BS	Bulk soil	48		F34_Mortierella	B554_f_WD2101.soil.group	Directed	198989	1	-0.4944	0.0198	FALSE	Class_2	Class_2	Class_2/Class_2	BS.48	BS	48
B444_f_Fimbriimonadaceae	B444_f_Fimbriimonadaceae	BS.48	Class_2	BS	Bulk soil	48		F83_Schizothecium	B554_f_WD2101.soil.group	Directed	198990	1	-0.4852	0.0495	FALSE	Class_2	Class_2	Class_2/Class_2	BS.48	BS	48
B446_Pajaroellobacter	B446_Pajaroellobacter	BS.48	Class_4	BS	Bulk soil	48		F62_Mrakia	B554_f_WD2101.soil.group	Directed	198991	1	-0.5909	0.0396	FALSE	Class_2	Class_2	Class_2/Class_2	BS.48	BS	48
B447_ADurb.Bin063.1	B447_ADurb.Bin063.1	BS.48	Class_4	BS	Bulk soil	48		F145_Mrakiella	B554_f_WD2101.soil.group	Directed	198992	1	-0.5271	0.0396	FALSE	Class_2	Class_2	Class_2/Class_2	BS.48	BS	48
B450_uncultured.prokaryote	B450_uncultured.prokaryote	BS.48	Class_4	BS	Bulk soil	48		B180_o_NA	B656_Gemmatimonas	Directed	198993	1	-0.4602	0.0396	FALSE	Class_2	Class_4	Class_2/Class_4	BS.48	BS	48
B454_uncultured	B454_uncultured	BS.48	Class_2	BS	Bulk soil	48		B537_uncultured.prokaryote	B656_Gemmatimonas	Directed	198994	1	0.47	0.0494	TRUE	Class_4	Class_4	Class_4/Class_4	BS.48	BS	48
B4554_Gaiella	B4554_Gaiella	BS.48	Class_4	BS	Bulk soil	48		F103_unidentified	B656_Gemmatimonas	Directed	198995	1	0.5409	0.0198	TRUE	Class_2	Class_4	Class_2/Class_4	BS.48	BS	48
B456_f_Bacteroidetes.vadinHA17	B456_f_Bacteroidetes.vadinHA17	BS.48	Class_2	BS	Bulk soil	48		B442_uncultured	B691_uncultured.Caldilineaceae.bacterium	Directed	198996	1	0.4815	0.0137	TRUE	Class_4	Class_2	Class_4/Class_2	BS.48	BS	48
B457_uncultured.Archangiaceae.bacterium	B457_uncultured.Archangiaceae.bacterium	BS.48	Class_4	BS	Bulk soil	48		B4579_f_uncultured	B691_uncultured.Caldilineaceae.bacterium	Directed	198997	1	0.4151	0.0334	TRUE	Class_4	Class_2	Class_4/Class_2	BS.48	BS	48
B4579_f_uncultured	B4579_f_uncultured	BS.48	Class_4	BS	Bulk soil	48		B1791_f_uncultured	B691_uncultured.Caldilineaceae.bacterium	Directed	198998	1	0.457	0.0137	TRUE	Class_4	Class_2	Class_4/Class_2	BS.48	BS	48
B458_uncultured.prokaryote	B458_uncultured.prokaryote	BS.48	Class_4	BS	Bulk soil	48		B1034_Mucilaginibacter	B691_uncultured.Caldilineaceae.bacterium	Directed	198999	1	0.4192	0.0235	TRUE	Class_4	Class_2	Class_4/Class_2	BS.48	BS	48
B459_uncultured	B459_uncultured	BS.48	Class_2	BS	Bulk soil	48		B361_uncultured.bacterium.126	B691_uncultured.Caldilineaceae.bacterium	Directed	199000	1	0.4495	0.0334	TRUE	Class_2	Class_2	Class_2/Class_2	BS.48	BS	48
B4622_uncultured	B4622_uncultured	BS.48	Class_4	BS	Bulk soil	48		B897_UTBCD1	B691_uncultured.Caldilineaceae.bacterium	Directed	199001	1	0.4277	0.0334	TRUE	Class_4	Class_2	Class_4/Class_2	BS.48	BS	48
B469_uncultured.bacterium	B469_uncultured.bacterium	BS.48	Class_4	BS	Bulk soil	48		B480_Pseudomonas	B691_uncultured.Caldilineaceae.bacterium	Directed	199002	1	0.4363	0.0235	TRUE	Class_4	Class_2	Class_4/Class_2	BS.48	BS	48
B47_metagenome	B47_metagenome	BS.48	Class_1	BS	Bulk soil	48		B300_Gemmatimonas	B691_uncultured.Caldilineaceae.bacterium	Directed	199003	1	0.4432	0.0433	TRUE	Class_2	Class_2	Class_2/Class_2	BS.48	BS	48
B470_o_Chthonomonadales	B470_o_Chthonomonadales	BS.48	Class_2	BS	Bulk soil	48		B413_f_Micrococcaceae	B691_uncultured.Caldilineaceae.bacterium	Directed	199004	1	0.4379	0.0433	TRUE	Class_2	Class_2	Class_2/Class_2	BS.48	BS	48
B472_Haliangium	B472_Haliangium	BS.48	Class_4	BS	Bulk soil	48		F170_unidentified	B691_uncultured.Caldilineaceae.bacterium	Directed	199005	1	0.4628	0.0495	TRUE	Class_2	Class_2	Class_2/Class_2	BS.48	BS	48
B474_Gemmatimonas	B474_Gemmatimonas	BS.48	Class_4	BS	Bulk soil	48		B431_Leptolinea	B247_uncultured	Directed	199006	1	0.5588	0.0495	TRUE	Class_4	Class_2	Class_4/Class_2	BS.48	BS	48
B4799_Mucilaginibacter	B4799_Mucilaginibacter	BS.48	Class_4	BS	Bulk soil	48		B94_uncultured.Nitrospirae.bacterium	B247_uncultured	Directed	199007	1	0.541	0.0495	TRUE	Class_2	Class_2	Class_2/Class_2	BS.48	BS	48
B480_Pseudomonas	B480_Pseudomonas	BS.48	Class_4	BS	Bulk soil	48		B836_Nocardioides	B247_uncultured	Directed	199008	1	-0.6599	0.0297	FALSE	Class_4	Class_2	Class_4/Class_2	BS.48	BS	48
B488_uncultured.prokaryote	B488_uncultured.prokaryote	BS.48	Class_4	BS	Bulk soil	48		B62_Clostridium.sensu.stricto.1	B247_uncultured	Directed	199009	1	0.6138	0.0297	TRUE	Class_3	Class_2	Class_3/Class_2	BS.48	BS	48
B49_Anaerolinea	B49_Anaerolinea	BS.48	Class_2	BS	Bulk soil	48		F443_unidentified	B247_uncultured	Directed	199010	1	0.5178	0.0396	TRUE	Class_2	Class_2	Class_2/Class_2	BS.48	BS	48
B499_uncultured	B499_uncultured	BS.48	Class_4	BS	Bulk soil	48		F15_o_Helotiales	B247_uncultured	Directed	199011	1	0.6399	0.0297	TRUE	Class_2	Class_2	Class_2/Class_2	BS.48	BS	48
B50_Thiobacillus	B50_Thiobacillus	BS.48	Class_2	BS	Bulk soil	48		F122_Apodus	B247_uncultured	Directed	199012	1	0.6946	0.0297	TRUE	Class_2	Class_2	Class_2/Class_2	BS.48	BS	48
B505_Haliangium	B505_Haliangium	BS.48	Class_4	BS	Bulk soil	48		B1458_uncultured.Thermaerobacter.sp.	B1998_uncultured.bacterium.KF.JG30.B11	Directed	199013	1	0.3854	0.0235	TRUE	Class_4	Class_4	Class_4/Class_4	BS.48	BS	48
B506_uncultured.eubacterium.WCHB1.50	B506_uncultured.eubacterium.WCHB1.50	BS.48	Class_4	BS	Bulk soil	48		B225_uncultured.bacterium	B218_RBG.16.58.14	Directed	199014	1	0.6318	0.0495	TRUE	Class_2	Class_2	Class_2/Class_2	BS.48	BS	48
B508_Phenylobacterium	B508_Phenylobacterium	BS.48	Class_4	BS	Bulk soil	48		B414_uncultured.Desulfovirga.sp.	B218_RBG.16.58.14	Directed	199015	1	0.6122	0.0396	TRUE	Class_2	Class_2	Class_2/Class_2	BS.48	BS	48
B509_o_SBR1031	B509_o_SBR1031	BS.48	Class_2	BS	Bulk soil	48		B1105_uncultured.prokaryote	B218_RBG.16.58.14	Directed	199016	1	-0.5386	0.0297	FALSE	Class_4	Class_2	Class_4/Class_2	BS.48	BS	48
B51_Anaerolinea	B51_Anaerolinea	BS.48	Class_2	BS	Bulk soil	48		B350_Candidatus.Solibacter	B218_RBG.16.58.14	Directed	199017	1	-0.5795	0.0198	FALSE	Class_2	Class_2	Class_2/Class_2	BS.48	BS	48
B514_Terrabacter	B514_Terrabacter	BS.48	Class_4	BS	Bulk soil	48		B458_uncultured.prokaryote	B218_RBG.16.58.14	Directed	199018	1	-0.5548	0.0495	FALSE	Class_4	Class_2	Class_4/Class_2	BS.48	BS	48
B520_AKIW659	B520_AKIW659	BS.48	Class_4	BS	Bulk soil	48		B1791_f_uncultured	B218_RBG.16.58.14	Directed	199019	1	-0.5753	0.0297	FALSE	Class_4	Class_2	Class_4/Class_2	BS.48	BS	48
B522_uncultured.soil.bacterium	B522_uncultured.soil.bacterium	BS.48	Class_4	BS	Bulk soil	48		B160_Anaerolinea	B218_RBG.16.58.14	Directed	199020	1	-0.7977	0.0099	FALSE	Class_2	Class_2	Class_2/Class_2	BS.48	BS	48
B523_Thiobacillus	B523_Thiobacillus	BS.48	Class_4	BS	Bulk soil	48		B201_Massilia	B218_RBG.16.58.14	Directed	199021	1	-0.5115	0.0396	FALSE	Class_4	Class_2	Class_4/Class_2	BS.48	BS	48
B53_f_SC.I.84	B53_f_SC.I.84	BS.48	Class_2	BS	Bulk soil	48		B196_Anaeromyxobacter	B218_RBG.16.58.14	Directed	199022	1	-0.528	0.0198	FALSE	Class_4	Class_2	Class_4/Class_2	BS.48	BS	48
B531_Syntrophus	B531_Syntrophus	BS.48	Class_3	BS	Bulk soil	48		B1280_uncultured	B218_RBG.16.58.14	Directed	199023	1	-0.4643	0.0495	FALSE	Class_4	Class_2	Class_4/Class_2	BS.48	BS	48
B534_Thiobacillus	B534_Thiobacillus	BS.48	Class_4	BS	Bulk soil	48		B897_UTBCD1	B218_RBG.16.58.14	Directed	199024	1	-0.5219	0.0198	FALSE	Class_4	Class_2	Class_4/Class_2	BS.48	BS	48
B537_uncultured.prokaryote	B537_uncultured.prokaryote	BS.48	Class_4	BS	Bulk soil	48		B300_Gemmatimonas	B218_RBG.16.58.14	Directed	199025	1	-0.5388	0.0495	FALSE	Class_2	Class_2	Class_2/Class_2	BS.48	BS	48
B538_f_SC.I.84	B538_f_SC.I.84	BS.48	Class_2	BS	Bulk soil	48		B62_Clostridium.sensu.stricto.1	B218_RBG.16.58.14	Directed	199026	1	0.4845	0.0495	TRUE	Class_3	Class_2	Class_3/Class_2	BS.48	BS	48
B539_uncultured	B539_uncultured	BS.48	Class_3	BS	Bulk soil	48		F471_Mortierella	B218_RBG.16.58.14	Directed	199027	1	-0.5416	0.0198	FALSE	Class_4	Class_2	Class_4/Class_2	BS.48	BS	48
B544_uncultured.Sorangiineae.bacterium	B544_uncultured.Sorangiineae.bacterium	BS.48	Class_4	BS	Bulk soil	48		B336_Anaerolinea	B824_uncultured.soil.bacterium	Directed	199028	1	-0.5509	0.0396	FALSE	Class_4	Class_4	Class_4/Class_4	BS.48	BS	48
B549_uncultured	B549_uncultured	BS.48	Class_4	BS	Bulk soil	48		B2425_uncultured	B824_uncultured.soil.bacterium	Directed	199029	1	-0.47	0.0396	FALSE	Class_3	Class_4	Class_3/Class_4	BS.48	BS	48
B55_Sideroxydans	B55_Sideroxydans	BS.48	Class_2	BS	Bulk soil	48		F62_Mrakia	B824_uncultured.soil.bacterium	Directed	199030	1	0.5588	0.0495	TRUE	Class_2	Class_4	Class_2/Class_4	BS.48	BS	48
B551_o_NA	B551_o_NA	BS.48	Class_2	BS	Bulk soil	48		F384_unidentified	B824_uncultured.soil.bacterium	Directed	199031	1	0.56	0.0198	TRUE	Class_2	Class_4	Class_2/Class_4	BS.48	BS	48
B552_Thiobacillus	B552_Thiobacillus	BS.48	Class_4	BS	Bulk soil	48		B225_uncultured.bacterium	B256_uncultured.Gemmatimonadetes.bacterium	Directed	199032	1	-0.5753	0.0099	FALSE	Class_2	Class_2	Class_2/Class_2	BS.48	BS	48
B554_f_WD2101.soil.group	B554_f_WD2101.soil.group	BS.48	Class_2	BS	Bulk soil	48		B319_anaerobic.bacterium.MO.CFX2	B256_uncultured.Gemmatimonadetes.bacterium	Directed	199033	1	0.5735	0.0396	TRUE	Class_2	Class_2	Class_2/Class_2	BS.48	BS	48
B555_uncultured.organism	B555_uncultured.organism	BS.48	Class_4	BS	Bulk soil	48		B255_Reyranella	B256_uncultured.Gemmatimonadetes.bacterium	Directed	199034	1	0.7198	0.0099	TRUE	Class_2	Class_2	Class_2/Class_2	BS.48	BS	48
B563_uncultured.eubacterium.WCHB1.50	B563_uncultured.eubacterium.WCHB1.50	BS.48	Class_2	BS	Bulk soil	48		B1105_uncultured.prokaryote	B256_uncultured.Gemmatimonadetes.bacterium	Directed	199035	1	0.457	0.0495	TRUE	Class_4	Class_2	Class_4/Class_2	BS.48	BS	48
B565_uncultured	B565_uncultured	BS.48	Class_4	BS	Bulk soil	48		B943_f_Lentimicrobiaceae	B256_uncultured.Gemmatimonadetes.bacterium	Directed	199036	1	0.4969	0.0495	TRUE	Class_4	Class_2	Class_4/Class_2	BS.48	BS	48
B567_Mycobacterium	B567_Mycobacterium	BS.48	Class_4	BS	Bulk soil	48		B1039_uncultured.prokaryote	B256_uncultured.Gemmatimonadetes.bacterium	Directed	199037	1	0.5761	0.0396	TRUE	Class_4	Class_2	Class_4/Class_2	BS.48	BS	48
B571_uncultured.eubacterium.WCHB1.50	B571_uncultured.eubacterium.WCHB1.50	BS.48	Class_4	BS	Bulk soil	48		F401_unidentified	B256_uncultured.Gemmatimonadetes.bacterium	Directed	199038	1	-0.556	0.0099	FALSE	Class_2	Class_2	Class_2/Class_2	BS.48	BS	48
B572_uncultured.Cytophagales.bacterium	B572_uncultured.Cytophagales.bacterium	BS.48	Class_4	BS	Bulk soil	48		F13_Zopfiella	B256_uncultured.Gemmatimonadetes.bacterium	Directed	199039	1	0.6174	0.0396	TRUE	Class_2	Class_2	Class_2/Class_2	BS.48	BS	48
B5725_AKIW659	B5725_AKIW659	BS.48	Class_4	BS	Bulk soil	48		F68_Pseudogymnoascus	B256_uncultured.Gemmatimonadetes.bacterium	Directed	199040	1	0.6589	0.0099	TRUE	Class_1	Class_2	Class_1/Class_2	BS.48	BS	48
B573_uncultured.Gemmatimonadetes.bacterium	B573_uncultured.Gemmatimonadetes.bacterium	BS.48	Class_4	BS	Bulk soil	48		F121_Schizothecium	B256_uncultured.Gemmatimonadetes.bacterium	Directed	199041	1	0.5865	0.0495	TRUE	Class_2	Class_2	Class_2/Class_2	BS.48	BS	48
B5769_f_uncultured	B5769_f_uncultured	BS.48	Class_4	BS	Bulk soil	48		B206_uncultured.bacterium	B551_o_NA	Directed	199042	1	-0.4791	0.0495	FALSE	Class_2	Class_2	Class_2/Class_2	BS.48	BS	48
B584_Leptolinea	B584_Leptolinea	BS.48	Class_2	BS	Bulk soil	48		B3531_Candidatus.Solibacter	B551_o_NA	Directed	199043	1	0.4661	0.0334	TRUE	Class_4	Class_2	Class_4/Class_2	BS.48	BS	48
B586_uncultured.Chlorobi.bacterium	B586_uncultured.Chlorobi.bacterium	BS.48	Class_4	BS	Bulk soil	48		B635_ADurb.Bin063.1	B551_o_NA	Directed	199044	1	0.417	0.0433	TRUE	Class_4	Class_2	Class_4/Class_2	BS.48	BS	48
B59_Terrabacter	B59_Terrabacter	BS.48	Class_2	BS	Bulk soil	48		B113_o_RBG.13.54.9	B551_o_NA	Directed	199045	1	-0.4365	0.0396	FALSE	Class_2	Class_2	Class_2/Class_2	BS.48	BS	48
B591_Anaerolinea	B591_Anaerolinea	BS.48	Class_2	BS	Bulk soil	48		B1347_uncultured.prokaryote	B551_o_NA	Directed	199046	1	0.4962	0.0433	TRUE	Class_4	Class_2	Class_4/Class_2	BS.48	BS	48
B593_uncultured.Gemmatimonadetes.bacterium	B593_uncultured.Gemmatimonadetes.bacterium	BS.48	Class_2	BS	Bulk soil	48		F57_Trichoderma	B551_o_NA	Directed	199047	1	-0.4334	0.0495	FALSE	Class_1	Class_2	Class_1/Class_2	BS.48	BS	48
B598_uncultured.soil.bacterium	B598_uncultured.soil.bacterium	BS.48	Class_2	BS	Bulk soil	48		F121_Schizothecium	B551_o_NA	Directed	199048	1	-0.4769	0.0396	FALSE	Class_2	Class_2	Class_2/Class_2	BS.48	BS	48
B602_uncultured.Holophaga.sp.	B602_uncultured.Holophaga.sp.	BS.48	Class_4	BS	Bulk soil	48		B51_Anaerolinea	B2808_RBG.16.58.14	Directed	199049	1	0.4766	0.0334	TRUE	Class_2	Class_4	Class_2/Class_4	BS.48	BS	48
B6028_Allorhizobium.Neorhizobium.Pararhizobium.Rhizobium	B6028_Allorhizobium.Neorhizobium.Pararhizobium.Rhizobium	BS.48	Class_4	BS	Bulk soil	48		B514_Terrabacter	B2808_RBG.16.58.14	Directed	199050	1	0.4457	0.0235	TRUE	Class_4	Class_4	Class_4/Class_4	BS.48	BS	48
B604_Bryobacter	B604_Bryobacter	BS.48	Class_2	BS	Bulk soil	48		B2630_ADurb.Bin063.1	B2808_RBG.16.58.14	Directed	199051	1	0.4518	0.005	TRUE	Class_4	Class_4	Class_4/Class_4	BS.48	BS	48
B606_Desulfobacca	B606_Desulfobacca	BS.48	Class_3	BS	Bulk soil	48		F42_unidentified	B2808_RBG.16.58.14	Directed	199052	1	0.449	0.0487	TRUE	Class_2	Class_4	Class_2/Class_4	BS.48	BS	48
B608_f_Xanthobacteraceae	B608_f_Xanthobacteraceae	BS.48	Class_4	BS	Bulk soil	48		B2496_uncultured.bacterium	B834_Anaerolinea	Directed	199053	1	0.5989	0.0137	TRUE	Class_4	Class_4	Class_4/Class_4	BS.48	BS	48
B612_uncultured	B612_uncultured	BS.48	Class_4	BS	Bulk soil	48		B133_uncultured.Desulfuromonadales.bacterium	B834_Anaerolinea	Directed	199054	1	0.4591	0.0487	TRUE	Class_4	Class_4	Class_4/Class_4	BS.48	BS	48
B6127_f_Isosphaeraceae	B6127_f_Isosphaeraceae	BS.48	Class_4	BS	Bulk soil	48		B1452_o_NA	B834_Anaerolinea	Directed	199055	1	0.5259	0.0235	TRUE	Class_4	Class_4	Class_4/Class_4	BS.48	BS	48
B613_uncultured	B613_uncultured	BS.48	Class_4	BS	Bulk soil	48		B2910_Haliangium	B834_Anaerolinea	Directed	199056	1	0.4524	0.0334	TRUE	Class_4	Class_4	Class_4/Class_4	BS.48	BS	48
B6156_uncultured.bacterium	B6156_uncultured.bacterium	BS.48	Class_4	BS	Bulk soil	48		B1033_ADurb.Bin063.1	B834_Anaerolinea	Directed	199057	1	0.6437	0.005	TRUE	Class_4	Class_4	Class_4/Class_4	BS.48	BS	48
B62_Clostridium.sensu.stricto.1	B62_Clostridium.sensu.stricto.1	BS.48	Class_3	BS	Bulk soil	48		B1002_uncultured.bacterium	B834_Anaerolinea	Directed	199058	1	0.4397	0.0334	TRUE	Class_4	Class_4	Class_4/Class_4	BS.48	BS	48
B625_uncultured.Caldilineaceae.bacterium	B625_uncultured.Caldilineaceae.bacterium	BS.48	Class_2	BS	Bulk soil	48		B1819_uncultured	B834_Anaerolinea	Directed	199059	1	0.4529	0.0137	TRUE	Class_4	Class_4	Class_4/Class_4	BS.48	BS	48
B63_Methylocystis	B63_Methylocystis	BS.48	Class_3	BS	Bulk soil	48		B537_uncultured.prokaryote	B834_Anaerolinea	Directed	199060	1	0.4774	0.0487	TRUE	Class_4	Class_4	Class_4/Class_4	BS.48	BS	48
B631_Anaeromyxobacter	B631_Anaeromyxobacter	BS.48	Class_2	BS	Bulk soil	48		B1895_Aquisphaera	B834_Anaerolinea	Directed	199061	1	0.4733	0.0334	TRUE	Class_4	Class_4	Class_4/Class_4	BS.48	BS	48
B635_ADurb.Bin063.1	B635_ADurb.Bin063.1	BS.48	Class_4	BS	Bulk soil	48		B1324_Gaiella	B834_Anaerolinea	Directed	199062	1	0.5018	0.0334	TRUE	Class_4	Class_4	Class_4/Class_4	BS.48	BS	48
B648_o_NA	B648_o_NA	BS.48	Class_4	BS	Bulk soil	48		B5725_AKIW659	B834_Anaerolinea	Directed	199063	1	0.5594	0.0137	TRUE	Class_4	Class_4	Class_4/Class_4	BS.48	BS	48
B65_o_RBG.13.54.9	B65_o_RBG.13.54.9	BS.48	Class_2	BS	Bulk soil	48		B572_uncultured.Cytophagales.bacterium	B834_Anaerolinea	Directed	199064	1	0.5536	0.0433	TRUE	Class_4	Class_4	Class_4/Class_4	BS.48	BS	48
B652_Clostridium.sensu.stricto.5	B652_Clostridium.sensu.stricto.5	BS.48	Class_4	BS	Bulk soil	48		B1198_f_Streptomycetaceae	B834_Anaerolinea	Directed	199065	1	0.5333	0.0235	TRUE	Class_4	Class_4	Class_4/Class_4	BS.48	BS	48
B656_Gemmatimonas	B656_Gemmatimonas	BS.48	Class_4	BS	Bulk soil	48		B1231_Fodinicola	B834_Anaerolinea	Directed	199066	1	0.4941	0.0137	TRUE	Class_4	Class_4	Class_4/Class_4	BS.48	BS	48
B66_GOUTA6	B66_GOUTA6	BS.48	Class_2	BS	Bulk soil	48		B754_f_Xanthobacteraceae	B834_Anaerolinea	Directed	199067	1	0.5963	0.0235	TRUE	Class_4	Class_4	Class_4/Class_4	BS.48	BS	48
B662_Bryobacter	B662_Bryobacter	BS.48	Class_4	BS	Bulk soil	48		B1415_Variovorax	B834_Anaerolinea	Directed	199068	1	0.6283	0.0334	TRUE	Class_4	Class_4	Class_4/Class_4	BS.48	BS	48
B667_Sh765B.TzT.35	B667_Sh765B.TzT.35	BS.48	Class_4	BS	Bulk soil	48		F412_unidentified	B834_Anaerolinea	Directed	199069	1	-0.5193	0.0495	FALSE	Class_1	Class_4	Class_1/Class_4	BS.48	BS	48
B67_uncultured	B67_uncultured	BS.48	Class_1	BS	Bulk soil	48		F1731_o_NA	B834_Anaerolinea	Directed	199070	1	0.3979	0.0334	TRUE	Class_4	Class_4	Class_4/Class_4	BS.48	BS	48
B675_uncultured	B675_uncultured	BS.48	Class_2	BS	Bulk soil	48		F24_o_Helotiales	B834_Anaerolinea	Directed	199071	1	-0.541	0.0297	FALSE	Class_2	Class_4	Class_2/Class_4	BS.48	BS	48
B6793_Singulisphaera	B6793_Singulisphaera	BS.48	Class_4	BS	Bulk soil	48		F103_unidentified	B834_Anaerolinea	Directed	199072	1	0.6647	0.0495	TRUE	Class_2	Class_4	Class_2/Class_4	BS.48	BS	48
B684_Clostridium.sensu.stricto.1	B684_Clostridium.sensu.stricto.1	BS.48	Class_4	BS	Bulk soil	48		B55_Sideroxydans	B563_uncultured.eubacterium.WCHB1.50	Directed	199073	1	0.6319	0.0197	TRUE	Class_2	Class_2	Class_2/Class_2	BS.48	BS	48
B687_uncultured.Alkaliflexus.sp.	B687_uncultured.Alkaliflexus.sp.	BS.48	Class_4	BS	Bulk soil	48		B404_f_Lentimicrobiaceae	B563_uncultured.eubacterium.WCHB1.50	Directed	199074	1	0.4966	0.0198	TRUE	Class_2	Class_2	Class_2/Class_2	BS.48	BS	48
B688_Rhizobacter	B688_Rhizobacter	BS.48	Class_2	BS	Bulk soil	48		B700_f_Micrococcaceae	B563_uncultured.eubacterium.WCHB1.50	Directed	199075	1	0.6248	0.0098	TRUE	Class_4	Class_2	Class_4/Class_2	BS.48	BS	48
B69_o_NA	B69_o_NA	BS.48	Class_2	BS	Bulk soil	48		B766_uncultured	B563_uncultured.eubacterium.WCHB1.50	Directed	199076	1	0.5274	0.0197	TRUE	Class_4	Class_2	Class_4/Class_2	BS.48	BS	48
B691_uncultured.Caldilineaceae.bacterium	B691_uncultured.Caldilineaceae.bacterium	BS.48	Class_2	BS	Bulk soil	48		F37_unidentified	B563_uncultured.eubacterium.WCHB1.50	Directed	199077	1	-0.4265	0.0396	FALSE	Class_2	Class_2	Class_2/Class_2	BS.48	BS	48
B700_f_Micrococcaceae	B700_f_Micrococcaceae	BS.48	Class_4	BS	Bulk soil	48		F14_o_Pleosporales	B563_uncultured.eubacterium.WCHB1.50	Directed	199078	1	-0.4773	0.0198	FALSE	Class_2	Class_2	Class_2/Class_2	BS.48	BS	48
B706_uncultured.Desulfuromonadales.bacterium	B706_uncultured.Desulfuromonadales.bacterium	BS.48	Class_4	BS	Bulk soil	48		B523_Thiobacillus	B3057_uncultured	Directed	199079	1	0.4638	0.0487	TRUE	Class_4	Class_4	Class_4/Class_4	BS.48	BS	48
B707_uncultured.bacterium	B707_uncultured.bacterium	BS.48	Class_2	BS	Bulk soil	48		B3099_f_Burkholderiaceae	B457_uncultured.Archangiaceae.bacterium	Directed	199080	1	0.4305	0.0334	TRUE	Class_4	Class_4	Class_4/Class_4	BS.48	BS	48
B711_uncultured.proteobacterium	B711_uncultured.proteobacterium	BS.48	Class_2	BS	Bulk soil	48		B3060_Desulfovirga	B457_uncultured.Archangiaceae.bacterium	Directed	199081	1	0.4574	0.0334	TRUE	Class_4	Class_4	Class_4/Class_4	BS.48	BS	48
B718_uncultured.bacterium	B718_uncultured.bacterium	BS.48	Class_4	BS	Bulk soil	48		B1484_Marmoricola	B457_uncultured.Archangiaceae.bacterium	Directed	199082	1	0.4663	0.0334	TRUE	Class_4	Class_4	Class_4/Class_4	BS.48	BS	48
B728_uncultured	B728_uncultured	BS.48	Class_2	BS	Bulk soil	48		B339_Noviherbaspirillum	B457_uncultured.Archangiaceae.bacterium	Directed	199083	1	0.4816	0.0334	TRUE	Class_4	Class_4	Class_4/Class_4	BS.48	BS	48
B73_f_Blastocatellaceae	B73_f_Blastocatellaceae	BS.48	Class_2	BS	Bulk soil	48		B1659_ADurb.Bin063.1	B457_uncultured.Archangiaceae.bacterium	Directed	199084	1	0.4607	0.0433	TRUE	Class_4	Class_4	Class_4/Class_4	BS.48	BS	48
B734_JGI.0001001.H03	B734_JGI.0001001.H03	BS.48	Class_4	BS	Bulk soil	48		F242_unidentified	B457_uncultured.Archangiaceae.bacterium	Directed	199085	1	-0.4716	0.0297	FALSE	Class_2	Class_4	Class_2/Class_4	BS.48	BS	48
B7342_f_WD2101.soil.group	B7342_f_WD2101.soil.group	BS.48	Class_4	BS	Bulk soil	48		F128_unidentified	B1807_o_SBR1031	Directed	199086	1	0.3468	0.0433	TRUE	Class_2	Class_4	Class_2/Class_4	BS.48	BS	48
B740_f_Burkholderiaceae	B740_f_Burkholderiaceae	BS.48	Class_4	BS	Bulk soil	48		B158_uncultured.bacterium	B236_o_SBR1031	Directed	199087	1	-0.6356	0.0396	FALSE	Class_2	Class_2	Class_2/Class_2	BS.48	BS	48
B751_Arenimonas	B751_Arenimonas	BS.48	Class_4	BS	Bulk soil	48		B94_uncultured.Nitrospirae.bacterium	B236_o_SBR1031	Directed	199088	1	0.5288	0.0495	TRUE	Class_2	Class_2	Class_2/Class_2	BS.48	BS	48
B754_f_Xanthobacteraceae	B754_f_Xanthobacteraceae	BS.48	Class_4	BS	Bulk soil	48		B63_Methylocystis	B236_o_SBR1031	Directed	199089	1	-0.6781	0.0198	FALSE	Class_3	Class_2	Class_3/Class_2	BS.48	BS	48
B759_BSV13	B759_BSV13	BS.48	Class_2	BS	Bulk soil	48		B96_uncultured	B236_o_SBR1031	Directed	199090	1	0.6051	0.0297	TRUE	Class_2	Class_2	Class_2/Class_2	BS.48	BS	48
B760_f_A21b	B760_f_A21b	BS.48	Class_4	BS	Bulk soil	48		B146_uncultured.prokaryote	B236_o_SBR1031	Directed	199091	1	-0.5764	0.0198	FALSE	Class_2	Class_2	Class_2/Class_2	BS.48	BS	48
B763_Desulfobacca	B763_Desulfobacca	BS.48	Class_4	BS	Bulk soil	48		B173_uncultured.planctomycete	B236_o_SBR1031	Directed	199092	1	0.6199	0.0198	TRUE	Class_2	Class_2	Class_2/Class_2	BS.48	BS	48
B764_f_Acidobacteriaceae..Subgroup.1.	B764_f_Acidobacteriaceae..Subgroup.1.	BS.48	Class_4	BS	Bulk soil	48		B316_uncultured.Thermaerobacter.sp.	B236_o_SBR1031	Directed	199093	1	0.4842	0.0396	TRUE	Class_2	Class_2	Class_2/Class_2	BS.48	BS	48
B766_uncultured	B766_uncultured	BS.48	Class_4	BS	Bulk soil	48		F151_unidentified	B236_o_SBR1031	Directed	199094	1	-0.671	0.0099	FALSE	Class_2	Class_2	Class_2/Class_2	BS.48	BS	48
B79_uncultured	B79_uncultured	BS.48	Class_2	BS	Bulk soil	48		F59_Podospora	B236_o_SBR1031	Directed	199095	1	0.6308	0.0495	TRUE	Class_2	Class_2	Class_2/Class_2	BS.48	BS	48
B7913_f_Sphingobacteriaceae	B7913_f_Sphingobacteriaceae	BS.48	Class_4	BS	Bulk soil	48		F94_Mortierella	B236_o_SBR1031	Directed	199096	1	-0.5647	0.0396	FALSE	Class_2	Class_2	Class_2/Class_2	BS.48	BS	48
B793_Haliangium	B793_Haliangium	BS.48	Class_4	BS	Bulk soil	48		F290_f_Coniochaetaceae	B236_o_SBR1031	Directed	199097	1	0.4884	0.0495	TRUE	Class_2	Class_2	Class_2/Class_2	BS.48	BS	48
B804_Anaerolinea	B804_Anaerolinea	BS.48	Class_4	BS	Bulk soil	48		F546_o_NA	B236_o_SBR1031	Directed	199098	1	-0.5079	0.0495	FALSE	Class_2	Class_2	Class_2/Class_2	BS.48	BS	48
B809_uncultured	B809_uncultured	BS.48	Class_2	BS	Bulk soil	48		F46_Microscypha	B236_o_SBR1031	Directed	199099	1	0.5473	0.0297	TRUE	Class_2	Class_2	Class_2/Class_2	BS.48	BS	48
B815_uncultured.bacterium	B815_uncultured.bacterium	BS.48	Class_4	BS	Bulk soil	48		F519_f_Hyaloscyphaceae	B236_o_SBR1031	Directed	199100	1	0.5996	0.0495	TRUE	Class_2	Class_2	Class_2/Class_2	BS.48	BS	48
B820_Hyphomicrobium	B820_Hyphomicrobium	BS.48	Class_4	BS	Bulk soil	48		F73_Tetracladium	B236_o_SBR1031	Directed	199101	1	-0.6355	0.0198	FALSE	Class_1	Class_2	Class_1/Class_2	BS.48	BS	48
B824_uncultured.soil.bacterium	B824_uncultured.soil.bacterium	BS.48	Class_4	BS	Bulk soil	48		F6_Cladosporium	B236_o_SBR1031	Directed	199102	1	-0.5678	0.0198	FALSE	Class_2	Class_2	Class_2/Class_2	BS.48	BS	48
B831_uncultured.bacterium.mle1.16	B831_uncultured.bacterium.mle1.16	BS.48	Class_4	BS	Bulk soil	48		F90_Pseudogymnoascus	B236_o_SBR1031	Directed	199103	1	-0.7064	0.0297	FALSE	Class_2	Class_2	Class_2/Class_2	BS.48	BS	48
B833_f_UA.50	B833_f_UA.50	BS.48	Class_4	BS	Bulk soil	48		F66_Trichoderma	B236_o_SBR1031	Directed	199104	1	0.5639	0.0495	TRUE	Class_2	Class_2	Class_2/Class_2	BS.48	BS	48
B834_Anaerolinea	B834_Anaerolinea	BS.48	Class_4	BS	Bulk soil	48		B1469_f_Intrasporangiaceae	B360_o_SBR1031	Directed	199105	1	0.4982	0.0334	TRUE	Class_4	Class_2	Class_4/Class_2	BS.48	BS	48
B836_Nocardioides	B836_Nocardioides	BS.48	Class_4	BS	Bulk soil	48		B185_ADurb.Bin063.1	B360_o_SBR1031	Directed	199106	1	0.5267	0.0334	TRUE	Class_2	Class_2	Class_2/Class_2	BS.48	BS	48
B839_f_uncultured	B839_f_uncultured	BS.48	Class_4	BS	Bulk soil	48		B443_RBG.16.58.14	B360_o_SBR1031	Directed	199107	1	0.4867	0.0433	TRUE	Class_4	Class_2	Class_4/Class_2	BS.48	BS	48
B845_Candidatus.Udaeobacter	B845_Candidatus.Udaeobacter	BS.48	Class_4	BS	Bulk soil	48		B555_uncultured.organism	B360_o_SBR1031	Directed	199108	1	0.5373	0.0137	TRUE	Class_4	Class_2	Class_4/Class_2	BS.48	BS	48
B852_f_A4b	B852_f_A4b	BS.48	Class_4	BS	Bulk soil	48		B899_f_Burkholderiaceae	B360_o_SBR1031	Directed	199109	1	0.5818	0.0137	TRUE	Class_4	Class_2	Class_4/Class_2	BS.48	BS	48
B855_uncultured.eubacterium.WCHB1.50	B855_uncultured.eubacterium.WCHB1.50	BS.48	Class_4	BS	Bulk soil	48		B1904_Blastococcus	B360_o_SBR1031	Directed	199110	1	0.4825	0.005	TRUE	Class_4	Class_2	Class_4/Class_2	BS.48	BS	48
B858_Geobacter	B858_Geobacter	BS.48	Class_4	BS	Bulk soil	48		B537_uncultured.prokaryote	B1890_anaerobic.bacterium.MO.CFX2	Directed	199111	1	0.5745	0.0297	TRUE	Class_4	Class_4	Class_4/Class_4	BS.48	BS	48
B869_o_Subgroup.7	B869_o_Subgroup.7	BS.48	Class_4	BS	Bulk soil	48		B1198_f_Streptomycetaceae	B1890_anaerobic.bacterium.MO.CFX2	Directed	199112	1	0.4081	0.0494	TRUE	Class_4	Class_4	Class_4/Class_4	BS.48	BS	48
B870_Blastococcus	B870_Blastococcus	BS.48	Class_4	BS	Bulk soil	48		B178_Cryobacterium	B1890_anaerobic.bacterium.MO.CFX2	Directed	199113	1	0.4909	0.0396	TRUE	Class_4	Class_4	Class_4/Class_4	BS.48	BS	48
B876_uncultured	B876_uncultured	BS.48	Class_4	BS	Bulk soil	48		F96_unidentified	B1890_anaerobic.bacterium.MO.CFX2	Directed	199114	1	0.4966	0.0495	TRUE	Class_2	Class_4	Class_2/Class_4	BS.48	BS	48
B88_uncultured.Alkaliflexus.sp.	B88_uncultured.Alkaliflexus.sp.	BS.48	Class_2	BS	Bulk soil	48		F402_unidentified	B1890_anaerobic.bacterium.MO.CFX2	Directed	199115	1	-0.4983	0.0198	FALSE	Class_2	Class_4	Class_2/Class_4	BS.48	BS	48
B897_UTBCD1	B897_UTBCD1	BS.48	Class_4	BS	Bulk soil	48		F57_Trichoderma	B1890_anaerobic.bacterium.MO.CFX2	Directed	199116	1	-0.5312	0.0495	FALSE	Class_1	Class_4	Class_1/Class_4	BS.48	BS	48
B899_f_Burkholderiaceae	B899_f_Burkholderiaceae	BS.48	Class_4	BS	Bulk soil	48		B1788_Leptolinea	B549_uncultured	Directed	199117	1	0.4149	0.0433	TRUE	Class_4	Class_4	Class_4/Class_4	BS.48	BS	48
B91_o_NA	B91_o_NA	BS.48	Class_2	BS	Bulk soil	48		B244_f_Xanthobacteraceae	B549_uncultured	Directed	199118	1	0.4139	0.0433	TRUE	Class_4	Class_4	Class_4/Class_4	BS.48	BS	48
B94_uncultured.Nitrospirae.bacterium	B94_uncultured.Nitrospirae.bacterium	BS.48	Class_2	BS	Bulk soil	48		B1659_ADurb.Bin063.1	B549_uncultured	Directed	199119	1	0.4469	0.0433	TRUE	Class_4	Class_4	Class_4/Class_4	BS.48	BS	48
B943_f_Lentimicrobiaceae	B943_f_Lentimicrobiaceae	BS.48	Class_4	BS	Bulk soil	48		B555_uncultured.organism	B2406_uncultured.Bellilinea.sp.	Directed	199120	1	0.3966	0.0334	TRUE	Class_4	Class_4	Class_4/Class_4	BS.48	BS	48
B958_Acidibacter	B958_Acidibacter	BS.48	Class_4	BS	Bulk soil	48		B447_ADurb.Bin063.1	B456_f_Bacteroidetes.vadinHA17	Directed	199121	1	0.4332	0.0334	TRUE	Class_4	Class_2	Class_4/Class_2	BS.48	BS	48
B96_uncultured	B96_uncultured	BS.48	Class_2	BS	Bulk soil	48		B804_Anaerolinea	B456_f_Bacteroidetes.vadinHA17	Directed	199122	1	0.4438	0.0433	TRUE	Class_4	Class_2	Class_4/Class_2	BS.48	BS	48
B966_f_Opitutaceae	B966_f_Opitutaceae	BS.48	Class_4	BS	Bulk soil	48		F409_unidentified	B456_f_Bacteroidetes.vadinHA17	Directed	199123	1	0.4439	0.0388	TRUE	Class_4	Class_2	Class_4/Class_2	BS.48	BS	48
B97_uncultured	B97_uncultured	BS.48	Class_2	BS	Bulk soil	48		B319_anaerobic.bacterium.MO.CFX2	B1274_uncultured.soil.bacterium	Directed	199124	1	0.4345	0.0396	TRUE	Class_2	Class_4	Class_2/Class_4	BS.48	BS	48
B979_o_RBG.13.54.9	B979_o_RBG.13.54.9	BS.48	Class_4	BS	Bulk soil	48		B1039_uncultured.prokaryote	B1274_uncultured.soil.bacterium	Directed	199125	1	0.4485	0.0494	TRUE	Class_4	Class_4	Class_4/Class_4	BS.48	BS	48
B983_Flavisolibacter	B983_Flavisolibacter	BS.48	Class_4	BS	Bulk soil	48		F52_Psilocybe	B1274_uncultured.soil.bacterium	Directed	199126	1	0.5292	0.0396	TRUE	Class_2	Class_4	Class_2/Class_4	BS.48	BS	48
F10_Guehomyces	F10_Guehomyces	BS.48	Class_2	BS	Bulk soil	48		F388_unidentified	B1274_uncultured.soil.bacterium	Directed	199127	1	-0.3751	0.0495	FALSE	Class_2	Class_4	Class_2/Class_4	BS.48	BS	48
F1026_unidentified	F1026_unidentified	BS.48	Class_2	BS	Bulk soil	48		F67_unidentified	B1274_uncultured.soil.bacterium	Directed	199128	1	0.5004	0.0495	TRUE	Class_1	Class_4	Class_1/Class_4	BS.48	BS	48
F103_unidentified	F103_unidentified	BS.48	Class_2	BS	Bulk soil	48		B1788_Leptolinea	B6156_uncultured.bacterium	Directed	199129	1	0.4659	0.0433	TRUE	Class_4	Class_4	Class_4/Class_4	BS.48	BS	48
F106_unidentified	F106_unidentified	BS.48	Class_2	BS	Bulk soil	48		B1659_ADurb.Bin063.1	B6156_uncultured.bacterium	Directed	199130	1	0.492	0.0137	TRUE	Class_4	Class_4	Class_4/Class_4	BS.48	BS	48
F107_o_Helotiales	F107_o_Helotiales	BS.48	Class_2	BS	Bulk soil	48		B1725_Candidatus.Solibacter	B3099_f_Burkholderiaceae	Directed	199131	1	0.5078	0.0137	TRUE	Class_4	Class_4	Class_4/Class_4	BS.48	BS	48
F1095_unidentified	F1095_unidentified	BS.48	Class_4	BS	Bulk soil	48		B3060_Desulfovirga	B3099_f_Burkholderiaceae	Directed	199132	1	0.4977	0.0137	TRUE	Class_4	Class_4	Class_4/Class_4	BS.48	BS	48
F1097_unidentified	F1097_unidentified	BS.48	Class_2	BS	Bulk soil	48		B2345_Iamia	B3099_f_Burkholderiaceae	Directed	199133	1	0.421	0.0334	TRUE	Class_4	Class_4	Class_4/Class_4	BS.48	BS	48
F111_Geomyces	F111_Geomyces	BS.48	Class_2	BS	Bulk soil	48		B1781_Gemmatimonas	B3099_f_Burkholderiaceae	Directed	199134	1	0.523	0.0235	TRUE	Class_4	Class_4	Class_4/Class_4	BS.48	BS	48
F114_unidentified	F114_unidentified	BS.48	Class_2	BS	Bulk soil	48		B1470_uncultured	B3099_f_Burkholderiaceae	Directed	199135	1	0.5104	0.0433	TRUE	Class_4	Class_4	Class_4/Class_4	BS.48	BS	48
F119_unidentified	F119_unidentified	BS.48	Class_2	BS	Bulk soil	48		B108_Geobacter	B3099_f_Burkholderiaceae	Directed	199136	1	0.5751	0.0433	TRUE	Class_4	Class_4	Class_4/Class_4	BS.48	BS	48
F120_Sporobolomyces	F120_Sporobolomyces	BS.48	Class_2	BS	Bulk soil	48		B244_f_Xanthobacteraceae	B3099_f_Burkholderiaceae	Directed	199137	1	0.4837	0.0433	TRUE	Class_4	Class_4	Class_4/Class_4	BS.48	BS	48
F121_Schizothecium	F121_Schizothecium	BS.48	Class_2	BS	Bulk soil	48		B131_Rhodanobacter	B3099_f_Burkholderiaceae	Directed	199138	1	0.4901	0.0334	TRUE	Class_2	Class_4	Class_2/Class_4	BS.48	BS	48
F122_Apodus	F122_Apodus	BS.48	Class_2	BS	Bulk soil	48		B339_Noviherbaspirillum	B3099_f_Burkholderiaceae	Directed	199139	1	0.5794	0.0137	TRUE	Class_4	Class_4	Class_4/Class_4	BS.48	BS	48
F123_Thanatephorus	F123_Thanatephorus	BS.48	Class_4	BS	Bulk soil	48		B1659_ADurb.Bin063.1	B3099_f_Burkholderiaceae	Directed	199140	1	0.5778	0.005	TRUE	Class_4	Class_4	Class_4/Class_4	BS.48	BS	48
F1265_Mucor	F1265_Mucor	BS.48	Class_4	BS	Bulk soil	48		B5769_f_uncultured	B3099_f_Burkholderiaceae	Directed	199141	1	0.4762	0.0235	TRUE	Class_4	Class_4	Class_4/Class_4	BS.48	BS	48
F128_unidentified	F128_unidentified	BS.48	Class_2	BS	Bulk soil	48		B383_uncultured.bacterium	B3099_f_Burkholderiaceae	Directed	199142	1	0.4543	0.0235	TRUE	Class_4	Class_4	Class_4/Class_4	BS.48	BS	48
F13_Zopfiella	F13_Zopfiella	BS.48	Class_2	BS	Bulk soil	48		F359_unidentified	B3099_f_Burkholderiaceae	Directed	199143	1	-0.4331	0.0396	FALSE	Class_2	Class_4	Class_2/Class_4	BS.48	BS	48
F1304_unidentified	F1304_unidentified	BS.48	Class_4	BS	Bulk soil	48		F242_unidentified	B3099_f_Burkholderiaceae	Directed	199144	1	-0.5859	0.0099	FALSE	Class_2	Class_4	Class_2/Class_4	BS.48	BS	48
F1366_unidentified	F1366_unidentified	BS.48	Class_4	BS	Bulk soil	48		F13_Zopfiella	B3099_f_Burkholderiaceae	Directed	199145	1	0.5116	0.0396	TRUE	Class_2	Class_4	Class_2/Class_4	BS.48	BS	48
F14_o_Pleosporales	F14_o_Pleosporales	BS.48	Class_2	BS	Bulk soil	48		B55_Sideroxydans	B1341_uncultured.soil.bacterium	Directed	199146	1	0.4827	0.0296	TRUE	Class_2	Class_4	Class_2/Class_4	BS.48	BS	48
F141_f_Nectriaceae	F141_f_Nectriaceae	BS.48	Class_2	BS	Bulk soil	48		B700_f_Micrococcaceae	B1341_uncultured.soil.bacterium	Directed	199147	1	0.4709	0.0296	TRUE	Class_4	Class_4	Class_4/Class_4	BS.48	BS	48
F1426_unidentified	F1426_unidentified	BS.48	Class_4	BS	Bulk soil	48		B323_Anaeromyxobacter	B983_Flavisolibacter	Directed	199148	1	0.491	0.0334	TRUE	Class_4	Class_4	Class_4/Class_4	BS.48	BS	48
F145_Mrakiella	F145_Mrakiella	BS.48	Class_2	BS	Bulk soil	48		B129_ADurb.Bin063.1	B983_Flavisolibacter	Directed	199149	1	0.4573	0.0433	TRUE	Class_4	Class_4	Class_4/Class_4	BS.48	BS	48
F149_unidentified	F149_unidentified	BS.48	Class_1	BS	Bulk soil	48		B1069_o_NA	B983_Flavisolibacter	Directed	199150	1	0.5467	0.0137	TRUE	Class_4	Class_4	Class_4/Class_4	BS.48	BS	48
F15_o_Helotiales	F15_o_Helotiales	BS.48	Class_2	BS	Bulk soil	48		B1953_uncultured.Firmicutes.bacterium	B983_Flavisolibacter	Directed	199151	1	0.4073	0.0433	TRUE	Class_4	Class_4	Class_4/Class_4	BS.48	BS	48
F151_unidentified	F151_unidentified	BS.48	Class_2	BS	Bulk soil	48		B126_Sphingomonas	B983_Flavisolibacter	Directed	199152	1	-0.3992	0.0396	FALSE	Class_1	Class_4	Class_1/Class_4	BS.48	BS	48
F153_unidentified	F153_unidentified	BS.48	Class_2	BS	Bulk soil	48		B523_Thiobacillus	B983_Flavisolibacter	Directed	199153	1	0.5598	0.0137	TRUE	Class_4	Class_4	Class_4/Class_4	BS.48	BS	48
F154_Slooffia	F154_Slooffia	BS.48	Class_2	BS	Bulk soil	48		F91_unidentified	B983_Flavisolibacter	Directed	199154	1	-0.5287	0.0495	FALSE	Class_2	Class_4	Class_2/Class_4	BS.48	BS	48
F157_unidentified	F157_unidentified	BS.48	Class_2	BS	Bulk soil	48		B355_Desulfobacca	B158_uncultured.bacterium	Directed	199155	1	0.526	0.0297	TRUE	Class_2	Class_2	Class_2/Class_2	BS.48	BS	48
F159_o_Helotiales	F159_o_Helotiales	BS.48	Class_2	BS	Bulk soil	48		B206_uncultured.bacterium	B158_uncultured.bacterium	Directed	199156	1	0.4203	0.0495	TRUE	Class_2	Class_2	Class_2/Class_2	BS.48	BS	48
F165_Cyberlindnera	F165_Cyberlindnera	BS.48	Class_1	BS	Bulk soil	48		B63_Methylocystis	B158_uncultured.bacterium	Directed	199157	1	0.8102	0.0297	TRUE	Class_3	Class_2	Class_3/Class_2	BS.48	BS	48
F167_unidentified	F167_unidentified	BS.48	Class_2	BS	Bulk soil	48		B96_uncultured	B158_uncultured.bacterium	Directed	199158	1	-0.5184	0.0198	FALSE	Class_2	Class_2	Class_2/Class_2	BS.48	BS	48
F17_o_Pleosporales	F17_o_Pleosporales	BS.48	Class_2	BS	Bulk soil	48		B59_Terrabacter	B158_uncultured.bacterium	Directed	199159	1	0.5832	0.0297	TRUE	Class_2	Class_2	Class_2/Class_2	BS.48	BS	48
F170_unidentified	F170_unidentified	BS.48	Class_2	BS	Bulk soil	48		B537_uncultured.prokaryote	B158_uncultured.bacterium	Directed	199160	1	-0.4932	0.0495	FALSE	Class_4	Class_2	Class_4/Class_2	BS.48	BS	48
F171_unidentified	F171_unidentified	BS.48	Class_2	BS	Bulk soil	48		B173_uncultured.planctomycete	B158_uncultured.bacterium	Directed	199161	1	-0.5224	0.0495	FALSE	Class_2	Class_2	Class_2/Class_2	BS.48	BS	48
F173_unidentified	F173_unidentified	BS.48	Class_2	BS	Bulk soil	48		F37_unidentified	B158_uncultured.bacterium	Directed	199162	1	0.5867	0.0495	TRUE	Class_2	Class_2	Class_2/Class_2	BS.48	BS	48
F1731_o_NA	F1731_o_NA	BS.48	Class_4	BS	Bulk soil	48		F6_Cladosporium	B158_uncultured.bacterium	Directed	199163	1	0.5564	0.0495	TRUE	Class_2	Class_2	Class_2/Class_2	BS.48	BS	48
F175_unidentified	F175_unidentified	BS.48	Class_2	BS	Bulk soil	48		B2046_f_WD2101.soil.group	B506_uncultured.eubacterium.WCHB1.50	Directed	199164	1	0.3593	0.0334	TRUE	Class_4	Class_4	Class_4/Class_4	BS.48	BS	48
F179_unidentified	F179_unidentified	BS.48	Class_2	BS	Bulk soil	48		B1395_Candidatus.Solibacter	B506_uncultured.eubacterium.WCHB1.50	Directed	199165	1	0.4359	0.0334	TRUE	Class_4	Class_4	Class_4/Class_4	BS.48	BS	48
F1797_unidentified	F1797_unidentified	BS.48	Class_4	BS	Bulk soil	48		B51_Anaerolinea	B506_uncultured.eubacterium.WCHB1.50	Directed	199166	1	0.4279	0.0334	TRUE	Class_2	Class_4	Class_2/Class_4	BS.48	BS	48
F180_Tetracladium	F180_Tetracladium	BS.48	Class_2	BS	Bulk soil	48		B552_Thiobacillus	B506_uncultured.eubacterium.WCHB1.50	Directed	199167	1	0.4498	0.0235	TRUE	Class_4	Class_4	Class_4/Class_4	BS.48	BS	48
F1827_unidentified	F1827_unidentified	BS.48	Class_4	BS	Bulk soil	48		B514_Terrabacter	B506_uncultured.eubacterium.WCHB1.50	Directed	199168	1	0.5181	0.0334	TRUE	Class_4	Class_4	Class_4/Class_4	BS.48	BS	48
F184_unidentified	F184_unidentified	BS.48	Class_2	BS	Bulk soil	48		B2630_ADurb.Bin063.1	B506_uncultured.eubacterium.WCHB1.50	Directed	199169	1	0.4809	0.0334	TRUE	Class_4	Class_4	Class_4/Class_4	BS.48	BS	48
F185_f_Didymosphaeriaceae	F185_f_Didymosphaeriaceae	BS.48	Class_2	BS	Bulk soil	48		B522_uncultured.soil.bacterium	B506_uncultured.eubacterium.WCHB1.50	Directed	199170	1	0.4819	0.0235	TRUE	Class_4	Class_4	Class_4/Class_4	BS.48	BS	48
F19_unidentified	F19_unidentified	BS.48	Class_2	BS	Bulk soil	48		B237_f_Micrococcaceae	B506_uncultured.eubacterium.WCHB1.50	Directed	199171	1	0.4624	0.0235	TRUE	Class_4	Class_4	Class_4/Class_4	BS.48	BS	48
F192_Fusicolla	F192_Fusicolla	BS.48	Class_2	BS	Bulk soil	48		B1746_Candidatus.Nitrotoga	B506_uncultured.eubacterium.WCHB1.50	Directed	199172	1	0.5183	0.0235	TRUE	Class_4	Class_4	Class_4/Class_4	BS.48	BS	48
F195_Cistella	F195_Cistella	BS.48	Class_2	BS	Bulk soil	48		F19_unidentified	B506_uncultured.eubacterium.WCHB1.50	Directed	199173	1	-0.5163	0.0396	FALSE	Class_2	Class_4	Class_2/Class_4	BS.48	BS	48
F200_Aspergillus	F200_Aspergillus	BS.48	Class_2	BS	Bulk soil	48		F95_o_NA	B506_uncultured.eubacterium.WCHB1.50	Directed	199174	1	0.5141	0.0235	TRUE	Class_2	Class_4	Class_2/Class_4	BS.48	BS	48
F205_Mortierella	F205_Mortierella	BS.48	Class_2	BS	Bulk soil	48		F42_unidentified	B506_uncultured.eubacterium.WCHB1.50	Directed	199175	1	0.49	0.0289	TRUE	Class_2	Class_4	Class_2/Class_4	BS.48	BS	48
F210_unidentified	F210_unidentified	BS.48	Class_2	BS	Bulk soil	48		B858_Geobacter	B1057_o_NA	Directed	199176	1	0.501	0.0487	TRUE	Class_4	Class_4	Class_4/Class_4	BS.48	BS	48
F211_unidentified	F211_unidentified	BS.48	Class_2	BS	Bulk soil	48		B251_uncultured.Bellilinea.sp.	B1057_o_NA	Directed	199177	1	-0.4969	0.0297	FALSE	Class_2	Class_4	Class_2/Class_4	BS.48	BS	48
F216_unidentified	F216_unidentified	BS.48	Class_2	BS	Bulk soil	48		B145_uncultured.Chloroflexi.bacterium	B1057_o_NA	Directed	199178	1	0.5885	0.019	TRUE	Class_4	Class_4	Class_4/Class_4	BS.48	BS	48
F224_Rhizophydium	F224_Rhizophydium	BS.48	Class_2	BS	Bulk soil	48		B1369_Lysobacter	B1057_o_NA	Directed	199179	1	0.5294	0.0289	TRUE	Class_4	Class_4	Class_4/Class_4	BS.48	BS	48
F2280_o_NA	F2280_o_NA	BS.48	Class_4	BS	Bulk soil	48		B94_uncultured.Nitrospirae.bacterium	B1057_o_NA	Directed	199180	1	-0.7416	0.0099	FALSE	Class_2	Class_4	Class_2/Class_4	BS.48	BS	48
F23_Solicoccozyma	F23_Solicoccozyma	BS.48	Class_2	BS	Bulk soil	48		B346_uncultured	B1057_o_NA	Directed	199181	1	0.5936	0.0297	TRUE	Class_2	Class_4	Class_2/Class_4	BS.48	BS	48
F232_Mortierella	F232_Mortierella	BS.48	Class_2	BS	Bulk soil	48		B1248_uncultured	B1057_o_NA	Directed	199182	1	0.4355	0.0487	TRUE	Class_4	Class_4	Class_4/Class_4	BS.48	BS	48
F234_unidentified	F234_unidentified	BS.48	Class_2	BS	Bulk soil	48		B96_uncultured	B1057_o_NA	Directed	199183	1	-0.8299	0.0099	FALSE	Class_2	Class_4	Class_2/Class_4	BS.48	BS	48
F237_unidentified	F237_unidentified	BS.48	Class_2	BS	Bulk soil	48		B146_uncultured.prokaryote	B1057_o_NA	Directed	199184	1	0.6537	0.0198	TRUE	Class_2	Class_4	Class_2/Class_4	BS.48	BS	48
F24_o_Helotiales	F24_o_Helotiales	BS.48	Class_2	BS	Bulk soil	48		B534_Thiobacillus	B1057_o_NA	Directed	199185	1	0.6163	0.0289	TRUE	Class_4	Class_4	Class_4/Class_4	BS.48	BS	48
F242_unidentified	F242_unidentified	BS.48	Class_2	BS	Bulk soil	48		B114_Luteimonas	B1057_o_NA	Directed	199186	1	-0.683	0.0396	FALSE	Class_1	Class_4	Class_1/Class_4	BS.48	BS	48
F247_unidentified	F247_unidentified	BS.48	Class_2	BS	Bulk soil	48		B173_uncultured.planctomycete	B1057_o_NA	Directed	199187	1	-0.7085	0.0297	FALSE	Class_2	Class_4	Class_2/Class_4	BS.48	BS	48
F249_Mortierella	F249_Mortierella	BS.48	Class_2	BS	Bulk soil	48		B1024_Flavisolibacter	B1057_o_NA	Directed	199188	1	0.7513	0.0098	TRUE	Class_4	Class_4	Class_4/Class_4	BS.48	BS	48
F25_Dimorphospora	F25_Dimorphospora	BS.48	Class_2	BS	Bulk soil	48		F287_unidentified	B1057_o_NA	Directed	199189	1	0.5256	0.0395	TRUE	Class_2	Class_4	Class_2/Class_4	BS.48	BS	48
F256_Chalara	F256_Chalara	BS.48	Class_2	BS	Bulk soil	48		F70_unidentified	B1057_o_NA	Directed	199190	1	0.7335	0.0297	TRUE	Class_1	Class_4	Class_1/Class_4	BS.48	BS	48
F279_unidentified	F279_unidentified	BS.48	Class_2	BS	Bulk soil	48		F123_Thanatephorus	B1057_o_NA	Directed	199191	1	0.5377	0.0494	TRUE	Class_4	Class_4	Class_4/Class_4	BS.48	BS	48
F287_unidentified	F287_unidentified	BS.48	Class_2	BS	Bulk soil	48		F63_Thanatephorus	B1057_o_NA	Directed	199192	1	0.6566	0.0099	TRUE	Class_2	Class_4	Class_2/Class_4	BS.48	BS	48
F290_f_Coniochaetaceae	F290_f_Coniochaetaceae	BS.48	Class_2	BS	Bulk soil	48		B652_Clostridium.sensu.stricto.5	B49_Anaerolinea	Directed	199193	1	0.5126	0.0494	TRUE	Class_4	Class_2	Class_4/Class_2	BS.48	BS	48
F294_unidentified	F294_unidentified	BS.48	Class_2	BS	Bulk soil	48		B608_f_Xanthobacteraceae	B49_Anaerolinea	Directed	199194	1	0.5188	0.019	TRUE	Class_4	Class_2	Class_4/Class_2	BS.48	BS	48
F300_unidentified	F300_unidentified	BS.48	Class_2	BS	Bulk soil	48		B876_uncultured	B49_Anaerolinea	Directed	199195	1	0.6361	0.0197	TRUE	Class_4	Class_2	Class_4/Class_2	BS.48	BS	48
F307_unidentified	F307_unidentified	BS.48	Class_2	BS	Bulk soil	48		B555_uncultured.organism	B49_Anaerolinea	Directed	199196	1	0.4343	0.0388	TRUE	Class_4	Class_2	Class_4/Class_2	BS.48	BS	48
F312_unidentified	F312_unidentified	BS.48	Class_1	BS	Bulk soil	48		B567_Mycobacterium	B49_Anaerolinea	Directed	199197	1	0.5109	0.0494	TRUE	Class_4	Class_2	Class_4/Class_2	BS.48	BS	48
F314_unidentified	F314_unidentified	BS.48	Class_2	BS	Bulk soil	48		B380_f_Micrococcaceae	B49_Anaerolinea	Directed	199198	1	0.5871	0.0396	TRUE	Class_4	Class_2	Class_4/Class_2	BS.48	BS	48
F326_Mortierella	F326_Mortierella	BS.48	Class_2	BS	Bulk soil	48		B1135_Massilia	B49_Anaerolinea	Directed	199199	1	0.6733	0.0197	TRUE	Class_4	Class_2	Class_4/Class_2	BS.48	BS	48
F327_unidentified	F327_unidentified	BS.48	Class_2	BS	Bulk soil	48		B1551_Anaerolinea	B396_o_RCP2.54	Directed	199200	1	0.4508	0.0235	TRUE	Class_4	Class_2	Class_4/Class_2	BS.48	BS	48
F332_Spirosphaera	F332_Spirosphaera	BS.48	Class_2	BS	Bulk soil	48		B69_o_NA	B396_o_RCP2.54	Directed	199201	1	0.4366	0.0334	TRUE	Class_2	Class_2	Class_2/Class_2	BS.48	BS	48
F335_unidentified	F335_unidentified	BS.48	Class_2	BS	Bulk soil	48		B270_Oryzihumus	B79_uncultured	Directed	199202	1	-0.6558	0.0198	FALSE	Class_4	Class_2	Class_4/Class_2	BS.48	BS	48
F34_Mortierella	F34_Mortierella	BS.48	Class_2	BS	Bulk soil	48		B1473_uncultured.soil.bacterium.PRR.12	B79_uncultured	Directed	199203	1	0.6344	0.0396	TRUE	Class_3	Class_2	Class_3/Class_2	BS.48	BS	48
F340_unidentified	F340_unidentified	BS.48	Class_2	BS	Bulk soil	48		B319_anaerobic.bacterium.MO.CFX2	B79_uncultured	Directed	199204	1	0.5796	0.0495	TRUE	Class_2	Class_2	Class_2/Class_2	BS.48	BS	48
F342_unidentified	F342_unidentified	BS.48	Class_2	BS	Bulk soil	48		B73_f_Blastocatellaceae	B79_uncultured	Directed	199205	1	-0.518	0.0396	FALSE	Class_2	Class_2	Class_2/Class_2	BS.48	BS	48
F344_Typhula	F344_Typhula	BS.48	Class_4	BS	Bulk soil	48		B573_uncultured.Gemmatimonadetes.bacterium	B79_uncultured	Directed	199206	1	0.556	0.0297	TRUE	Class_4	Class_2	Class_4/Class_2	BS.48	BS	48
F345_unidentified	F345_unidentified	BS.48	Class_2	BS	Bulk soil	48		B241_uncultured	B79_uncultured	Directed	199207	1	0.7171	0.0099	TRUE	Class_4	Class_2	Class_4/Class_2	BS.48	BS	48
F347_Emericellopsis	F347_Emericellopsis	BS.48	Class_1	BS	Bulk soil	48		B341_uncultured	B79_uncultured	Directed	199208	1	0.7448	0.0297	TRUE	Class_2	Class_2	Class_2/Class_2	BS.48	BS	48
F358_unidentified	F358_unidentified	BS.48	Class_2	BS	Bulk soil	48		B469_uncultured.bacterium	B79_uncultured	Directed	199209	1	0.5994	0.0198	TRUE	Class_4	Class_2	Class_4/Class_2	BS.48	BS	48
F359_unidentified	F359_unidentified	BS.48	Class_2	BS	Bulk soil	48		B105_Anaeromyxobacter	B79_uncultured	Directed	199210	1	0.5934	0.0396	TRUE	Class_3	Class_2	Class_3/Class_2	BS.48	BS	48
F363_unidentified	F363_unidentified	BS.48	Class_2	BS	Bulk soil	48		B316_uncultured.Thermaerobacter.sp.	B79_uncultured	Directed	199211	1	0.6844	0.0099	TRUE	Class_2	Class_2	Class_2/Class_2	BS.48	BS	48
F364_Schizothecium	F364_Schizothecium	BS.48	Class_2	BS	Bulk soil	48		F159_o_Helotiales	B79_uncultured	Directed	199212	1	-0.5534	0.0297	FALSE	Class_2	Class_2	Class_2/Class_2	BS.48	BS	48
F367_unidentified	F367_unidentified	BS.48	Class_1	BS	Bulk soil	48		F502_unidentified	B79_uncultured	Directed	199213	1	-0.4766	0.0297	FALSE	Class_2	Class_2	Class_2/Class_2	BS.48	BS	48
F368_Mucor	F368_Mucor	BS.48	Class_2	BS	Bulk soil	48		F99_Cistella	B79_uncultured	Directed	199214	1	0.6362	0.0396	TRUE	Class_2	Class_2	Class_2/Class_2	BS.48	BS	48
F37_unidentified	F37_unidentified	BS.48	Class_2	BS	Bulk soil	48		F52_Psilocybe	B79_uncultured	Directed	199215	1	0.6645	0.0297	TRUE	Class_2	Class_2	Class_2/Class_2	BS.48	BS	48
F371_unidentified	F371_unidentified	BS.48	Class_2	BS	Bulk soil	48		F14_o_Pleosporales	B79_uncultured	Directed	199216	1	0.639	0.0198	TRUE	Class_2	Class_2	Class_2/Class_2	BS.48	BS	48
F375_o_NA	F375_o_NA	BS.48	Class_2	BS	Bulk soil	48		F184_unidentified	B79_uncultured	Directed	199217	1	-0.6577	0.0099	FALSE	Class_2	Class_2	Class_2/Class_2	BS.48	BS	48
F378_unidentified	F378_unidentified	BS.48	Class_2	BS	Bulk soil	48		F17_o_Pleosporales	B79_uncultured	Directed	199218	1	-0.6806	0.0297	FALSE	Class_2	Class_2	Class_2/Class_2	BS.48	BS	48
F38_Pseudeurotium	F38_Pseudeurotium	BS.48	Class_2	BS	Bulk soil	48		F515_unidentified	B79_uncultured	Directed	199219	1	-0.5036	0.0495	FALSE	Class_2	Class_2	Class_2/Class_2	BS.48	BS	48
F382_unidentified	F382_unidentified	BS.48	Class_2	BS	Bulk soil	48		F94_Mortierella	B79_uncultured	Directed	199220	1	-0.572	0.0495	FALSE	Class_2	Class_2	Class_2/Class_2	BS.48	BS	48
F383_unidentified	F383_unidentified	BS.48	Class_4	BS	Bulk soil	48		F388_unidentified	B79_uncultured	Directed	199221	1	-0.557	0.0396	FALSE	Class_2	Class_2	Class_2/Class_2	BS.48	BS	48
F384_unidentified	F384_unidentified	BS.48	Class_2	BS	Bulk soil	48		F67_unidentified	B79_uncultured	Directed	199222	1	0.7074	0.0396	TRUE	Class_1	Class_2	Class_1/Class_2	BS.48	BS	48
F387_unidentified	F387_unidentified	BS.48	Class_2	BS	Bulk soil	48		F192_Fusicolla	B79_uncultured	Directed	199223	1	-0.5885	0.0495	FALSE	Class_2	Class_2	Class_2/Class_2	BS.48	BS	48
F388_unidentified	F388_unidentified	BS.48	Class_2	BS	Bulk soil	48		F41_Arnium	B79_uncultured	Directed	199224	1	0.6756	0.0198	TRUE	Class_2	Class_2	Class_2/Class_2	BS.48	BS	48
F393_unidentified	F393_unidentified	BS.48	Class_2	BS	Bulk soil	48		F57_Trichoderma	B79_uncultured	Directed	199225	1	0.6671	0.0495	TRUE	Class_1	Class_2	Class_1/Class_2	BS.48	BS	48
F395_unidentified	F395_unidentified	BS.48	Class_2	BS	Bulk soil	48		F23_Solicoccozyma	B79_uncultured	Directed	199226	1	-0.7443	0.0099	FALSE	Class_2	Class_2	Class_2/Class_2	BS.48	BS	48
F4_o_Pleosporales	F4_o_Pleosporales	BS.48	Class_4	BS	Bulk soil	48		F154_Slooffia	B79_uncultured	Directed	199227	1	-0.6655	0.0495	FALSE	Class_2	Class_2	Class_2/Class_2	BS.48	BS	48
F401_unidentified	F401_unidentified	BS.48	Class_2	BS	Bulk soil	48		F519_f_Hyaloscyphaceae	B79_uncultured	Directed	199228	1	0.556	0.0198	TRUE	Class_2	Class_2	Class_2/Class_2	BS.48	BS	48
F402_unidentified	F402_unidentified	BS.48	Class_2	BS	Bulk soil	48		F185_f_Didymosphaeriaceae	B79_uncultured	Directed	199229	1	-0.59	0.0297	FALSE	Class_2	Class_2	Class_2/Class_2	BS.48	BS	48
F409_unidentified	F409_unidentified	BS.48	Class_4	BS	Bulk soil	48		F44_Zopfiella	B79_uncultured	Directed	199230	1	0.6038	0.0396	TRUE	Class_2	Class_2	Class_2/Class_2	BS.48	BS	48
F41_Arnium	F41_Arnium	BS.48	Class_2	BS	Bulk soil	48		F38_Pseudeurotium	B79_uncultured	Directed	199231	1	-0.6246	0.0495	FALSE	Class_2	Class_2	Class_2/Class_2	BS.48	BS	48
F412_unidentified	F412_unidentified	BS.48	Class_1	BS	Bulk soil	48		F165_Cyberlindnera	B79_uncultured	Directed	199232	1	-0.6081	0.0396	FALSE	Class_1	Class_2	Class_1/Class_2	BS.48	BS	48
F42_unidentified	F42_unidentified	BS.48	Class_2	BS	Bulk soil	48		B1105_uncultured.prokaryote	B225_uncultured.bacterium	Directed	199233	1	-0.6397	0.0099	FALSE	Class_4	Class_2	Class_4/Class_2	BS.48	BS	48
F427_unidentified	F427_unidentified	BS.48	Class_2	BS	Bulk soil	48		B160_Anaerolinea	B225_uncultured.bacterium	Directed	199234	1	-0.6211	0.0495	FALSE	Class_2	Class_2	Class_2/Class_2	BS.48	BS	48
F433_unidentified	F433_unidentified	BS.48	Class_2	BS	Bulk soil	48		B943_f_Lentimicrobiaceae	B225_uncultured.bacterium	Directed	199235	1	-0.5042	0.0495	FALSE	Class_4	Class_2	Class_4/Class_2	BS.48	BS	48
F438_unidentified	F438_unidentified	BS.48	Class_2	BS	Bulk soil	48		B53_f_SC.I.84	B225_uncultured.bacterium	Directed	199236	1	-0.5788	0.0297	FALSE	Class_2	Class_2	Class_2/Class_2	BS.48	BS	48
F44_Zopfiella	F44_Zopfiella	BS.48	Class_2	BS	Bulk soil	48		B544_uncultured.Sorangiineae.bacterium	B225_uncultured.bacterium	Directed	199237	1	-0.4943	0.0495	FALSE	Class_4	Class_2	Class_4/Class_2	BS.48	BS	48
F442_unidentified	F442_unidentified	BS.48	Class_2	BS	Bulk soil	48		F59_Podospora	B225_uncultured.bacterium	Directed	199238	1	0.4943	0.0495	TRUE	Class_2	Class_2	Class_2/Class_2	BS.48	BS	48
F443_unidentified	F443_unidentified	BS.48	Class_2	BS	Bulk soil	48		F37_unidentified	B225_uncultured.bacterium	Directed	199239	1	-0.6726	0.0198	FALSE	Class_2	Class_2	Class_2/Class_2	BS.48	BS	48
F46_Microscypha	F46_Microscypha	BS.48	Class_2	BS	Bulk soil	48		F121_Schizothecium	B225_uncultured.bacterium	Directed	199240	1	-0.4807	0.0297	FALSE	Class_2	Class_2	Class_2/Class_2	BS.48	BS	48
F464_Rhizophydium	F464_Rhizophydium	BS.48	Class_1	BS	Bulk soil	48		B50_Thiobacillus	B304_Ignavibacterium	Directed	199241	1	-0.5698	0.0297	FALSE	Class_2	Class_2	Class_2/Class_2	BS.48	BS	48
F471_Mortierella	F471_Mortierella	BS.48	Class_4	BS	Bulk soil	48		B199_f_Nocardioidaceae	B304_Ignavibacterium	Directed	199242	1	0.5794	0.0396	TRUE	Class_2	Class_2	Class_2/Class_2	BS.48	BS	48
F48_unidentified	F48_unidentified	BS.48	Class_2	BS	Bulk soil	48		B168_uncultured.bacterium	B65_o_RBG.13.54.9	Directed	199243	1	0.4282	0.0297	TRUE	Class_2	Class_2	Class_2/Class_2	BS.48	BS	48
F485_unidentified	F485_unidentified	BS.48	Class_2	BS	Bulk soil	48		B174_f_Bacteroidetes.vadinHA17	B65_o_RBG.13.54.9	Directed	199244	1	-0.4436	0.0396	FALSE	Class_2	Class_2	Class_2/Class_2	BS.48	BS	48
F5_Alternaria	F5_Alternaria	BS.48	Class_2	BS	Bulk soil	48		B152_Sideroxydans	B65_o_RBG.13.54.9	Directed	199245	1	0.4294	0.0198	TRUE	Class_4	Class_2	Class_4/Class_2	BS.48	BS	48
F501_unidentified	F501_unidentified	BS.48	Class_2	BS	Bulk soil	48		B352_o_NA	B65_o_RBG.13.54.9	Directed	199246	1	-0.4736	0.0396	FALSE	Class_1	Class_2	Class_1/Class_2	BS.48	BS	48
F502_unidentified	F502_unidentified	BS.48	Class_2	BS	Bulk soil	48		F175_unidentified	B65_o_RBG.13.54.9	Directed	199247	1	0.4444	0.0396	TRUE	Class_2	Class_2	Class_2/Class_2	BS.48	BS	48
F504_unidentified	F504_unidentified	BS.48	Class_2	BS	Bulk soil	48		F17_o_Pleosporales	B65_o_RBG.13.54.9	Directed	199248	1	0.474	0.0396	TRUE	Class_2	Class_2	Class_2/Class_2	BS.48	BS	48
F514_unidentified	F514_unidentified	BS.48	Class_2	BS	Bulk soil	48		F294_unidentified	B65_o_RBG.13.54.9	Directed	199249	1	0.4611	0.0396	TRUE	Class_2	Class_2	Class_2/Class_2	BS.48	BS	48
F515_unidentified	F515_unidentified	BS.48	Class_2	BS	Bulk soil	48		F192_Fusicolla	B65_o_RBG.13.54.9	Directed	199250	1	0.4323	0.0495	TRUE	Class_2	Class_2	Class_2/Class_2	BS.48	BS	48
F517_unidentified	F517_unidentified	BS.48	Class_2	BS	Bulk soil	48		F57_Trichoderma	B65_o_RBG.13.54.9	Directed	199251	1	-0.502	0.0297	FALSE	Class_1	Class_2	Class_1/Class_2	BS.48	BS	48
F519_f_Hyaloscyphaceae	F519_f_Hyaloscyphaceae	BS.48	Class_2	BS	Bulk soil	48		F23_Solicoccozyma	B65_o_RBG.13.54.9	Directed	199252	1	0.5001	0.0495	TRUE	Class_2	Class_2	Class_2/Class_2	BS.48	BS	48
F52_Psilocybe	F52_Psilocybe	BS.48	Class_2	BS	Bulk soil	48		F154_Slooffia	B65_o_RBG.13.54.9	Directed	199253	1	0.4583	0.0495	TRUE	Class_2	Class_2	Class_2/Class_2	BS.48	BS	48
F522_unidentified	F522_unidentified	BS.48	Class_2	BS	Bulk soil	48		F205_Mortierella	B65_o_RBG.13.54.9	Directed	199254	1	-0.4245	0.0495	FALSE	Class_2	Class_2	Class_2/Class_2	BS.48	BS	48
F527_unidentified	F527_unidentified	BS.48	Class_2	BS	Bulk soil	48		F38_Pseudeurotium	B65_o_RBG.13.54.9	Directed	199255	1	0.5392	0.0396	TRUE	Class_2	Class_2	Class_2/Class_2	BS.48	BS	48
F529_unidentified	F529_unidentified	BS.48	Class_2	BS	Bulk soil	48		B97_uncultured	B292_uncultured	Directed	199256	1	0.5995	0.0198	TRUE	Class_2	Class_2	Class_2/Class_2	BS.48	BS	48
F54_Pyrenochaetopsis	F54_Pyrenochaetopsis	BS.48	Class_2	BS	Bulk soil	48		B170_Bryobacter	B292_uncultured	Directed	199257	1	-0.5604	0.0297	FALSE	Class_2	Class_2	Class_2/Class_2	BS.48	BS	48
F541_unidentified	F541_unidentified	BS.48	Class_1	BS	Bulk soil	48		B1355_Bryobacter	B292_uncultured	Directed	199258	1	0.4307	0.0495	TRUE	Class_4	Class_2	Class_4/Class_2	BS.48	BS	48
F542_unidentified	F542_unidentified	BS.48	Class_2	BS	Bulk soil	48		B245_f_Xanthobacteraceae	B292_uncultured	Directed	199259	1	0.5191	0.0495	TRUE	Class_2	Class_2	Class_2/Class_2	BS.48	BS	48
F546_o_NA	F546_o_NA	BS.48	Class_2	BS	Bulk soil	48		F151_unidentified	B292_uncultured	Directed	199260	1	0.5862	0.0297	TRUE	Class_2	Class_2	Class_2/Class_2	BS.48	BS	48
F5480_unidentified	F5480_unidentified	BS.48	Class_4	BS	Bulk soil	48		F107_o_Helotiales	B292_uncultured	Directed	199261	1	0.5408	0.0396	TRUE	Class_2	Class_2	Class_2/Class_2	BS.48	BS	48
F549_unidentified	F549_unidentified	BS.48	Class_2	BS	Bulk soil	48		F300_unidentified	B292_uncultured	Directed	199262	1	0.5425	0.0297	TRUE	Class_2	Class_2	Class_2/Class_2	BS.48	BS	48
F551_Goffeauzyma	F551_Goffeauzyma	BS.48	Class_1	BS	Bulk soil	48		F364_Schizothecium	B292_uncultured	Directed	199263	1	0.439	0.0495	TRUE	Class_2	Class_2	Class_2/Class_2	BS.48	BS	48
F553_Trichomerium	F553_Trichomerium	BS.48	Class_4	BS	Bulk soil	48		F66_Trichoderma	B292_uncultured	Directed	199264	1	-0.6391	0.0099	FALSE	Class_2	Class_2	Class_2/Class_2	BS.48	BS	48
F56_Arnium	F56_Arnium	BS.48	Class_2	BS	Bulk soil	48		B216_uncultured	B1633_uncultured.bacterium.SJA.36	Directed	199265	1	0.4933	0.0137	TRUE	Class_2	Class_4	Class_2/Class_4	BS.48	BS	48
F560_unidentified	F560_unidentified	BS.48	Class_4	BS	Bulk soil	48		B206_uncultured.bacterium	B1633_uncultured.bacterium.SJA.36	Directed	199266	1	-0.48	0.0396	FALSE	Class_2	Class_4	Class_2/Class_4	BS.48	BS	48
F57_Trichoderma	F57_Trichoderma	BS.48	Class_1	BS	Bulk soil	48		B635_ADurb.Bin063.1	B1633_uncultured.bacterium.SJA.36	Directed	199267	1	0.5091	0.005	TRUE	Class_4	Class_4	Class_4/Class_4	BS.48	BS	48
F58_Schizothecium	F58_Schizothecium	BS.48	Class_2	BS	Bulk soil	48		B311_Anaeromyxobacter	B1633_uncultured.bacterium.SJA.36	Directed	199268	1	0.5143	0.0235	TRUE	Class_4	Class_4	Class_4/Class_4	BS.48	BS	48
F587_unidentified	F587_unidentified	BS.48	Class_2	BS	Bulk soil	48		B472_Haliangium	B1633_uncultured.bacterium.SJA.36	Directed	199269	1	0.4689	0.0334	TRUE	Class_4	Class_4	Class_4/Class_4	BS.48	BS	48
F59_Podospora	F59_Podospora	BS.48	Class_2	BS	Bulk soil	48		B69_o_NA	B1633_uncultured.bacterium.SJA.36	Directed	199270	1	0.503	0.0235	TRUE	Class_2	Class_4	Class_2/Class_4	BS.48	BS	48
F592_unidentified	F592_unidentified	BS.48	Class_2	BS	Bulk soil	48		F383_unidentified	B1633_uncultured.bacterium.SJA.36	Directed	199271	1	0.4104	0.0433	TRUE	Class_4	Class_4	Class_4/Class_4	BS.48	BS	48
F596_unidentified	F596_unidentified	BS.48	Class_2	BS	Bulk soil	48		F25_Dimorphospora	B1633_uncultured.bacterium.SJA.36	Directed	199272	1	-0.5082	0.0297	FALSE	Class_2	Class_4	Class_2/Class_4	BS.48	BS	48
F6_Cladosporium	F6_Cladosporium	BS.48	Class_2	BS	Bulk soil	48		B339_Noviherbaspirillum	B763_Desulfobacca	Directed	199273	1	0.3938	0.0433	TRUE	Class_4	Class_4	Class_4/Class_4	BS.48	BS	48
F603_unidentified	F603_unidentified	BS.48	Class_4	BS	Bulk soil	48		B104_uncultured.bacterium	B355_Desulfobacca	Directed	199274	1	0.6371	0.0297	TRUE	Class_2	Class_2	Class_2/Class_2	BS.48	BS	48
F604_Chalara	F604_Chalara	BS.48	Class_4	BS	Bulk soil	48		B132_f_Intrasporangiaceae	B355_Desulfobacca	Directed	199275	1	0.6433	0.0297	TRUE	Class_2	Class_2	Class_2/Class_2	BS.48	BS	48
F607_unidentified	F607_unidentified	BS.48	Class_2	BS	Bulk soil	48		F395_unidentified	B355_Desulfobacca	Directed	199276	1	-0.4411	0.0297	FALSE	Class_2	Class_2	Class_2/Class_2	BS.48	BS	48
F62_Mrakia	F62_Mrakia	BS.48	Class_2	BS	Bulk soil	48		F314_unidentified	B355_Desulfobacca	Directed	199277	1	0.4371	0.0495	TRUE	Class_2	Class_2	Class_2/Class_2	BS.48	BS	48
F63_Thanatephorus	F63_Thanatephorus	BS.48	Class_2	BS	Bulk soil	48		F300_unidentified	B355_Desulfobacca	Directed	199278	1	0.5076	0.0495	TRUE	Class_2	Class_2	Class_2/Class_2	BS.48	BS	48
F636_unidentified	F636_unidentified	BS.48	Class_2	BS	Bulk soil	48		F66_Trichoderma	B355_Desulfobacca	Directed	199279	1	-0.5279	0.0297	FALSE	Class_2	Class_2	Class_2/Class_2	BS.48	BS	48
F64_unidentified	F64_unidentified	BS.48	Class_4	BS	Bulk soil	48		B388_Mycobacterium	B415_uncultured.prokaryote	Directed	199280	1	0.4257	0.0495	TRUE	Class_2	Class_2	Class_2/Class_2	BS.48	BS	48
F640_unidentified	F640_unidentified	BS.48	Class_2	BS	Bulk soil	48		F37_unidentified	B415_uncultured.prokaryote	Directed	199281	1	-0.5602	0.0297	FALSE	Class_2	Class_2	Class_2/Class_2	BS.48	BS	48
F66_Trichoderma	F66_Trichoderma	BS.48	Class_2	BS	Bulk soil	48		F237_unidentified	B415_uncultured.prokaryote	Directed	199282	1	-0.5291	0.0495	FALSE	Class_2	Class_2	Class_2/Class_2	BS.48	BS	48
F67_unidentified	F67_unidentified	BS.48	Class_1	BS	Bulk soil	48		B1003_uncultured.bacterium	B418_f_SC.I.84	Directed	199283	1	0.3915	0.0494	TRUE	Class_3	Class_4	Class_3/Class_4	BS.48	BS	48
F68_Pseudogymnoascus	F68_Pseudogymnoascus	BS.48	Class_1	BS	Bulk soil	48		B174_f_Bacteroidetes.vadinHA17	B418_f_SC.I.84	Directed	199284	1	0.5156	0.0396	TRUE	Class_2	Class_4	Class_2/Class_4	BS.48	BS	48
F70_unidentified	F70_unidentified	BS.48	Class_1	BS	Bulk soil	48		B59_Terrabacter	B418_f_SC.I.84	Directed	199285	1	-0.6865	0.0198	FALSE	Class_2	Class_4	Class_2/Class_4	BS.48	BS	48
F703_unidentified	F703_unidentified	BS.48	Class_2	BS	Bulk soil	48		B105_Anaeromyxobacter	B418_f_SC.I.84	Directed	199286	1	0.6179	0.0198	TRUE	Class_3	Class_4	Class_3/Class_4	BS.48	BS	48
F711_unidentified	F711_unidentified	BS.48	Class_2	BS	Bulk soil	48		B1746_Candidatus.Nitrotoga	B418_f_SC.I.84	Directed	199287	1	0.5441	0.0388	TRUE	Class_4	Class_4	Class_4/Class_4	BS.48	BS	48
F73_Tetracladium	F73_Tetracladium	BS.48	Class_1	BS	Bulk soil	48		B316_uncultured.Thermaerobacter.sp.	B418_f_SC.I.84	Directed	199288	1	0.4909	0.0495	TRUE	Class_2	Class_4	Class_2/Class_4	BS.48	BS	48
F748_unidentified	F748_unidentified	BS.48	Class_2	BS	Bulk soil	48		B1626_Subgroup.10	B418_f_SC.I.84	Directed	199289	1	0.6116	0.0296	TRUE	Class_4	Class_4	Class_4/Class_4	BS.48	BS	48
F752_Arthrinium	F752_Arthrinium	BS.48	Class_3	BS	Bulk soil	48		F159_o_Helotiales	B418_f_SC.I.84	Directed	199290	1	-0.712	0.0099	FALSE	Class_2	Class_4	Class_2/Class_4	BS.48	BS	48
F76_o_Sordariales	F76_o_Sordariales	BS.48	Class_4	BS	Bulk soil	48		F14_o_Pleosporales	B418_f_SC.I.84	Directed	199291	1	0.6078	0.0297	TRUE	Class_2	Class_4	Class_2/Class_4	BS.48	BS	48
F761_o_NA	F761_o_NA	BS.48	Class_4	BS	Bulk soil	48		F94_Mortierella	B418_f_SC.I.84	Directed	199292	1	-0.6038	0.0396	FALSE	Class_2	Class_4	Class_2/Class_4	BS.48	BS	48
F794_o_NA	F794_o_NA	BS.48	Class_4	BS	Bulk soil	48		F596_unidentified	B418_f_SC.I.84	Directed	199293	1	0.4508	0.0297	TRUE	Class_2	Class_4	Class_2/Class_4	BS.48	BS	48
F829_unidentified	F829_unidentified	BS.48	Class_4	BS	Bulk soil	48		F42_unidentified	B418_f_SC.I.84	Directed	199294	1	0.499	0.0296	TRUE	Class_2	Class_4	Class_2/Class_4	BS.48	BS	48
F83_Schizothecium	F83_Schizothecium	BS.48	Class_2	BS	Bulk soil	48		F34_Mortierella	B418_f_SC.I.84	Directed	199295	1	-0.5701	0.0198	FALSE	Class_2	Class_4	Class_2/Class_4	BS.48	BS	48
F833_o_Mortierellales	F833_o_Mortierellales	BS.48	Class_2	BS	Bulk soil	48		F83_Schizothecium	B418_f_SC.I.84	Directed	199296	1	-0.5976	0.0495	FALSE	Class_2	Class_4	Class_2/Class_4	BS.48	BS	48
F9_Chaetomium	F9_Chaetomium	BS.48	Class_2	BS	Bulk soil	48		F62_Mrakia	B418_f_SC.I.84	Directed	199297	1	-0.5863	0.0297	FALSE	Class_2	Class_4	Class_2/Class_4	BS.48	BS	48
F90_Pseudogymnoascus	F90_Pseudogymnoascus	BS.48	Class_2	BS	Bulk soil	48		F165_Cyberlindnera	B418_f_SC.I.84	Directed	199298	1	-0.5291	0.0297	FALSE	Class_1	Class_4	Class_1/Class_4	BS.48	BS	48
F902_o_NA	F902_o_NA	BS.48	Class_4	BS	Bulk soil	48		B602_uncultured.Holophaga.sp.	B323_Anaeromyxobacter	Directed	199299	1	0.455	0.0433	TRUE	Class_4	Class_4	Class_4/Class_4	BS.48	BS	48
F91_unidentified	F91_unidentified	BS.48	Class_2	BS	Bulk soil	48		B1309_Candidatus.Solibacter	B323_Anaeromyxobacter	Directed	199300	1	0.452	0.0433	TRUE	Class_4	Class_4	Class_4/Class_4	BS.48	BS	48
F92_unidentified	F92_unidentified	BS.48	Class_2	BS	Bulk soil	48		B706_uncultured.Desulfuromonadales.bacterium	B323_Anaeromyxobacter	Directed	199301	1	0.545	0.0137	TRUE	Class_4	Class_4	Class_4/Class_4	BS.48	BS	48
F94_Mortierella	F94_Mortierella	BS.48	Class_2	BS	Bulk soil	48		B608_f_Xanthobacteraceae	B323_Anaeromyxobacter	Directed	199302	1	0.5552	0.0235	TRUE	Class_4	Class_4	Class_4/Class_4	BS.48	BS	48
F941_unidentified	F941_unidentified	BS.48	Class_4	BS	Bulk soil	48		B1069_o_NA	B323_Anaeromyxobacter	Directed	199303	1	0.5856	0.0137	TRUE	Class_4	Class_4	Class_4/Class_4	BS.48	BS	48
F946_unidentified	F946_unidentified	BS.48	Class_1	BS	Bulk soil	48		B1260_Ellin6067	B323_Anaeromyxobacter	Directed	199304	1	0.5877	0.0235	TRUE	Class_4	Class_4	Class_4/Class_4	BS.48	BS	48
F95_o_NA	F95_o_NA	BS.48	Class_2	BS	Bulk soil	48		B1039_uncultured.prokaryote	B323_Anaeromyxobacter	Directed	199305	1	0.4543	0.0487	TRUE	Class_4	Class_4	Class_4/Class_4	BS.48	BS	48
F950_unidentified	F950_unidentified	BS.48	Class_4	BS	Bulk soil	48		B150_RBG.16.58.14	B323_Anaeromyxobacter	Directed	199306	1	0.4754	0.0433	TRUE	Class_4	Class_4	Class_4/Class_4	BS.48	BS	48
F959_unidentified	F959_unidentified	BS.48	Class_4	BS	Bulk soil	48		B688_Rhizobacter	B323_Anaeromyxobacter	Directed	199307	1	0.6019	0.0137	TRUE	Class_2	Class_4	Class_2/Class_4	BS.48	BS	48
F96_unidentified	F96_unidentified	BS.48	Class_2	BS	Bulk soil	48		B523_Thiobacillus	B323_Anaeromyxobacter	Directed	199308	1	0.6209	0.005	TRUE	Class_4	Class_4	Class_4/Class_4	BS.48	BS	48
F99_Cistella	F99_Cistella	BS.48	Class_2	BS	Bulk soil	48		B2557_uncultured.prokaryote	B323_Anaeromyxobacter	Directed	199309	1	0.5426	0.0137	TRUE	Class_4	Class_4	Class_4/Class_4	BS.48	BS	48
B1009_anaerobic.bacterium.MO.CFX2	B1009_anaerobic.bacterium.MO.CFX2	BS.62	Class_4	BS	Bulk soil	62		F91_unidentified	B323_Anaeromyxobacter	Directed	199310	1	-0.5101	0.0396	FALSE	Class_2	Class_4	Class_2/Class_4	BS.48	BS	48
B1024_Flavisolibacter	B1024_Flavisolibacter	BS.62	Class_4	BS	Bulk soil	62		F128_unidentified	B323_Anaeromyxobacter	Directed	199311	1	0.57	0.0235	TRUE	Class_2	Class_4	Class_2/Class_4	BS.48	BS	48
B1033_ADurb.Bin063.1	B1033_ADurb.Bin063.1	BS.62	Class_4	BS	Bulk soil	62		B442_uncultured	B167_Gemmatimonas	Directed	199312	1	-0.6128	0.0297	FALSE	Class_4	Class_2	Class_4/Class_2	BS.48	BS	48
B104_uncultured.bacterium	B104_uncultured.bacterium	BS.62	Class_2	BS	Bulk soil	62		B97_uncultured	B167_Gemmatimonas	Directed	199313	1	-0.5235	0.0495	FALSE	Class_2	Class_2	Class_2/Class_2	BS.48	BS	48
B105_Anaeromyxobacter	B105_Anaeromyxobacter	BS.62	Class_4	BS	Bulk soil	62		B350_Candidatus.Solibacter	B167_Gemmatimonas	Directed	199314	1	-0.5931	0.0198	FALSE	Class_2	Class_2	Class_2/Class_2	BS.48	BS	48
B1063_o_Gaiellales	B1063_o_Gaiellales	BS.62	Class_4	BS	Bulk soil	62		B458_uncultured.prokaryote	B167_Gemmatimonas	Directed	199315	1	-0.6191	0.0297	FALSE	Class_4	Class_2	Class_4/Class_2	BS.48	BS	48
B1097_Bryobacter	B1097_Bryobacter	BS.62	Class_4	BS	Bulk soil	62		B4579_f_uncultured	B167_Gemmatimonas	Directed	199316	1	-0.5879	0.0099	FALSE	Class_4	Class_2	Class_4/Class_2	BS.48	BS	48
B1099_uncultured.soil.bacterium	B1099_uncultured.soil.bacterium	BS.62	Class_2	BS	Bulk soil	62		B1791_f_uncultured	B167_Gemmatimonas	Directed	199317	1	-0.6311	0.0297	FALSE	Class_4	Class_2	Class_4/Class_2	BS.48	BS	48
B1101_alphaI.cluster	B1101_alphaI.cluster	BS.62	Class_4	BS	Bulk soil	62		B104_uncultured.bacterium	B167_Gemmatimonas	Directed	199318	1	-0.6344	0.0297	FALSE	Class_2	Class_2	Class_2/Class_2	BS.48	BS	48
B1105_uncultured.prokaryote	B1105_uncultured.prokaryote	BS.62	Class_4	BS	Bulk soil	62		B1458_uncultured.Thermaerobacter.sp.	B167_Gemmatimonas	Directed	199319	1	-0.5549	0.0198	FALSE	Class_4	Class_2	Class_4/Class_2	BS.48	BS	48
B1112_Syntrophus	B1112_Syntrophus	BS.62	Class_4	BS	Bulk soil	62		B604_Bryobacter	B167_Gemmatimonas	Directed	199320	1	-0.5123	0.0297	FALSE	Class_2	Class_2	Class_2/Class_2	BS.48	BS	48
B112_uncultured.prokaryote	B112_uncultured.prokaryote	BS.62	Class_2	BS	Bulk soil	62		B361_uncultured.bacterium.126	B167_Gemmatimonas	Directed	199321	1	-0.6758	0.0198	FALSE	Class_2	Class_2	Class_2/Class_2	BS.48	BS	48
B1129_uncultured.soil.bacterium	B1129_uncultured.soil.bacterium	BS.62	Class_4	BS	Bulk soil	62		B612_uncultured	B167_Gemmatimonas	Directed	199322	1	-0.5486	0.0198	FALSE	Class_4	Class_2	Class_4/Class_2	BS.48	BS	48
B113_o_RBG.13.54.9	B113_o_RBG.13.54.9	BS.62	Class_2	BS	Bulk soil	62		B1280_uncultured	B167_Gemmatimonas	Directed	199323	1	-0.477	0.0297	FALSE	Class_4	Class_2	Class_4/Class_2	BS.48	BS	48
B1134_f_Anaerolineaceae	B1134_f_Anaerolineaceae	BS.62	Class_4	BS	Bulk soil	62		B480_Pseudomonas	B167_Gemmatimonas	Directed	199324	1	-0.5092	0.0495	FALSE	Class_4	Class_2	Class_4/Class_2	BS.48	BS	48
B114_Luteimonas	B114_Luteimonas	BS.62	Class_2	BS	Bulk soil	62		B300_Gemmatimonas	B167_Gemmatimonas	Directed	199325	1	-0.5449	0.0297	FALSE	Class_2	Class_2	Class_2/Class_2	BS.48	BS	48
B1149_uncultured	B1149_uncultured	BS.62	Class_4	BS	Bulk soil	62		B413_f_Micrococcaceae	B167_Gemmatimonas	Directed	199326	1	-0.6913	0.0297	FALSE	Class_2	Class_2	Class_2/Class_2	BS.48	BS	48
B1152_o_SBR1031	B1152_o_SBR1031	BS.62	Class_2	BS	Bulk soil	62		B1005_Candidatus.Udaeobacter	B167_Gemmatimonas	Directed	199327	1	-0.521	0.0099	FALSE	Class_4	Class_2	Class_4/Class_2	BS.48	BS	48
B1158_f_SC.I.84	B1158_f_SC.I.84	BS.62	Class_4	BS	Bulk soil	62		F401_unidentified	B167_Gemmatimonas	Directed	199328	1	0.5129	0.0297	TRUE	Class_2	Class_2	Class_2/Class_2	BS.48	BS	48
B117_o_NA	B117_o_NA	BS.62	Class_2	BS	Bulk soil	62		F471_Mortierella	B167_Gemmatimonas	Directed	199329	1	-0.4923	0.0297	FALSE	Class_4	Class_2	Class_4/Class_2	BS.48	BS	48
B1186_f_SC.I.84	B1186_f_SC.I.84	BS.62	Class_4	BS	Bulk soil	62		F106_unidentified	B167_Gemmatimonas	Directed	199330	1	-0.4948	0.0396	FALSE	Class_2	Class_2	Class_2/Class_2	BS.48	BS	48
B119_Acidibacter	B119_Acidibacter	BS.62	Class_2	BS	Bulk soil	62		F2280_o_NA	B167_Gemmatimonas	Directed	199331	1	-0.4148	0.0297	FALSE	Class_4	Class_2	Class_4/Class_2	BS.48	BS	48
B1198_f_Streptomycetaceae	B1198_f_Streptomycetaceae	BS.62	Class_3	BS	Bulk soil	62		F358_unidentified	B167_Gemmatimonas	Directed	199332	1	0.5327	0.0297	TRUE	Class_2	Class_2	Class_2/Class_2	BS.48	BS	48
B120_uncultured.Anaerolineaceae.bacterium	B120_uncultured.Anaerolineaceae.bacterium	BS.62	Class_4	BS	Bulk soil	62		F1827_unidentified	B167_Gemmatimonas	Directed	199333	1	-0.4009	0.0495	FALSE	Class_4	Class_2	Class_4/Class_2	BS.48	BS	48
B1228_o_NA	B1228_o_NA	BS.62	Class_4	BS	Bulk soil	62		F170_unidentified	B167_Gemmatimonas	Directed	199334	1	-0.6578	0.0198	FALSE	Class_2	Class_2	Class_2/Class_2	BS.48	BS	48
B123_uncultured	B123_uncultured	BS.62	Class_4	BS	Bulk soil	62		F378_unidentified	B167_Gemmatimonas	Directed	199335	1	-0.4774	0.0495	FALSE	Class_2	Class_2	Class_2/Class_2	BS.48	BS	48
B1248_uncultured	B1248_uncultured	BS.62	Class_4	BS	Bulk soil	62		F66_Trichoderma	B167_Gemmatimonas	Directed	199336	1	0.511	0.0198	TRUE	Class_2	Class_2	Class_2/Class_2	BS.48	BS	48
B126_Sphingomonas	B126_Sphingomonas	BS.62	Class_1	BS	Bulk soil	62		F68_Pseudogymnoascus	B167_Gemmatimonas	Directed	199337	1	-0.6321	0.0198	FALSE	Class_1	Class_2	Class_1/Class_2	BS.48	BS	48
B1267_uncultured	B1267_uncultured	BS.62	Class_4	BS	Bulk soil	62		B608_f_Xanthobacteraceae	B602_uncultured.Holophaga.sp.	Directed	199338	1	0.503	0.0235	TRUE	Class_4	Class_4	Class_4/Class_4	BS.48	BS	48
B128_Thiobacillus	B128_Thiobacillus	BS.62	Class_2	BS	Bulk soil	62		B1069_o_NA	B602_uncultured.Holophaga.sp.	Directed	199339	1	0.5511	0.0235	TRUE	Class_4	Class_4	Class_4/Class_4	BS.48	BS	48
B1282_uncultured.bacterium	B1282_uncultured.bacterium	BS.62	Class_2	BS	Bulk soil	62		B1953_uncultured.Firmicutes.bacterium	B602_uncultured.Holophaga.sp.	Directed	199340	1	0.499	0.0235	TRUE	Class_4	Class_4	Class_4/Class_4	BS.48	BS	48
B129_ADurb.Bin063.1	B129_ADurb.Bin063.1	BS.62	Class_4	BS	Bulk soil	62		B150_RBG.16.58.14	B602_uncultured.Holophaga.sp.	Directed	199341	1	0.4112	0.0433	TRUE	Class_4	Class_4	Class_4/Class_4	BS.48	BS	48
B1292_o_SBR1031	B1292_o_SBR1031	BS.62	Class_4	BS	Bulk soil	62		B688_Rhizobacter	B602_uncultured.Holophaga.sp.	Directed	199342	1	0.5056	0.0137	TRUE	Class_2	Class_4	Class_2/Class_4	BS.48	BS	48
B131_Rhodanobacter	B131_Rhodanobacter	BS.62	Class_2	BS	Bulk soil	62		B1021_uncultured.delta.proteobacterium	B602_uncultured.Holophaga.sp.	Directed	199343	1	0.3507	0.005	TRUE	Class_4	Class_4	Class_4/Class_4	BS.48	BS	48
B132_f_Intrasporangiaceae	B132_f_Intrasporangiaceae	BS.62	Class_2	BS	Bulk soil	62		B2557_uncultured.prokaryote	B602_uncultured.Holophaga.sp.	Directed	199344	1	0.4253	0.0137	TRUE	Class_4	Class_4	Class_4/Class_4	BS.48	BS	48
B1328_metagenome	B1328_metagenome	BS.62	Class_4	BS	Bulk soil	62		F46_Microscypha	B602_uncultured.Holophaga.sp.	Directed	199345	1	0.4358	0.0396	TRUE	Class_2	Class_4	Class_2/Class_4	BS.48	BS	48
B1329_uncultured	B1329_uncultured	BS.62	Class_4	BS	Bulk soil	62		F122_Apodus	B602_uncultured.Holophaga.sp.	Directed	199346	1	0.4224	0.0297	TRUE	Class_2	Class_4	Class_2/Class_4	BS.48	BS	48
B1336_Pajaroellobacter	B1336_Pajaroellobacter	BS.62	Class_4	BS	Bulk soil	62		B1340_uncultured.Prosthecobacter.sp.	B1763_uncultured.bacterium	Directed	199347	1	0.3476	0.0487	TRUE	Class_4	Class_3	Class_4/Class_3	BS.48	BS	48
B1341_uncultured.soil.bacterium	B1341_uncultured.soil.bacterium	BS.62	Class_4	BS	Bulk soil	62		B223_uncultured.Sphingobacteriales.bacterium	B586_uncultured.Chlorobi.bacterium	Directed	199348	1	0.532	0.0395	TRUE	Class_2	Class_4	Class_2/Class_4	BS.48	BS	48
B1343_o_NA	B1343_o_NA	BS.62	Class_4	BS	Bulk soil	62		F167_unidentified	B586_uncultured.Chlorobi.bacterium	Directed	199349	1	0.5043	0.0495	TRUE	Class_2	Class_4	Class_2/Class_4	BS.48	BS	48
B1347_uncultured.prokaryote	B1347_uncultured.prokaryote	BS.62	Class_4	BS	Bulk soil	62		F15_o_Helotiales	B586_uncultured.Chlorobi.bacterium	Directed	199350	1	-0.5111	0.0396	FALSE	Class_2	Class_4	Class_2/Class_4	BS.48	BS	48
B1351_ADurb.Bin063.1	B1351_ADurb.Bin063.1	BS.62	Class_4	BS	Bulk soil	62		B242_Anaeromyxobacter	B421_Gaiella	Directed	199351	1	0.495	0.0433	TRUE	Class_4	Class_4	Class_4/Class_4	BS.48	BS	48
B136_Hydrogenispora	B136_Hydrogenispora	BS.62	Class_2	BS	Bulk soil	62		B450_uncultured.prokaryote	B421_Gaiella	Directed	199352	1	0.5248	0.0235	TRUE	Class_4	Class_4	Class_4/Class_4	BS.48	BS	48
B139_RBG.16.58.14	B139_RBG.16.58.14	BS.62	Class_2	BS	Bulk soil	62		B700_f_Micrococcaceae	B421_Gaiella	Directed	199353	1	0.4921	0.0388	TRUE	Class_4	Class_4	Class_4/Class_4	BS.48	BS	48
B1398_uncultured.Gemmatimonadetes.bacterium	B1398_uncultured.Gemmatimonadetes.bacterium	BS.62	Class_4	BS	Bulk soil	62		B447_ADurb.Bin063.1	B421_Gaiella	Directed	199354	1	0.5704	0.0235	TRUE	Class_4	Class_4	Class_4/Class_4	BS.48	BS	48
B140_f_Intrasporangiaceae	B140_f_Intrasporangiaceae	BS.62	Class_4	BS	Bulk soil	62		B687_uncultured.Alkaliflexus.sp.	B421_Gaiella	Directed	199355	1	0.477	0.0235	TRUE	Class_4	Class_4	Class_4/Class_4	BS.48	BS	48
B142_Ellin6067	B142_Ellin6067	BS.62	Class_2	BS	Bulk soil	62		B249_Thiobacillus	B421_Gaiella	Directed	199356	1	0.5522	0.0137	TRUE	Class_2	Class_4	Class_2/Class_4	BS.48	BS	48
B1432_f_Micrococcaceae	B1432_f_Micrococcaceae	BS.62	Class_4	BS	Bulk soil	62		B804_Anaerolinea	B421_Gaiella	Directed	199357	1	0.546	0.0137	TRUE	Class_4	Class_4	Class_4/Class_4	BS.48	BS	48
B1439_uncultured	B1439_uncultured	BS.62	Class_4	BS	Bulk soil	62		B1171_Sh765B.TzT.35	B421_Gaiella	Directed	199358	1	0.4146	0.0334	TRUE	Class_4	Class_4	Class_4/Class_4	BS.48	BS	48
B1449_uncultured	B1449_uncultured	BS.62	Class_4	BS	Bulk soil	62		B2947_o_NA	B421_Gaiella	Directed	199359	1	0.4806	0.0433	TRUE	Class_4	Class_4	Class_4/Class_4	BS.48	BS	48
B145_uncultured.Chloroflexi.bacterium	B145_uncultured.Chloroflexi.bacterium	BS.62	Class_4	BS	Bulk soil	62		B740_f_Burkholderiaceae	B421_Gaiella	Directed	199360	1	0.5358	0.0235	TRUE	Class_4	Class_4	Class_4/Class_4	BS.48	BS	48
B1454_o_Bacteroidales	B1454_o_Bacteroidales	BS.62	Class_4	BS	Bulk soil	62		B2171_Ellin6067	B421_Gaiella	Directed	199361	1	0.4751	0.0334	TRUE	Class_4	Class_4	Class_4/Class_4	BS.48	BS	48
B146_uncultured.prokaryote	B146_uncultured.prokaryote	BS.62	Class_2	BS	Bulk soil	62		B764_f_Acidobacteriaceae..Subgroup.1.	B421_Gaiella	Directed	199362	1	0.4735	0.0334	TRUE	Class_4	Class_4	Class_4/Class_4	BS.48	BS	48
B1460_uncultured	B1460_uncultured	BS.62	Class_4	BS	Bulk soil	62		B207_Geobacter	B421_Gaiella	Directed	199363	1	0.5209	0.005	TRUE	Class_4	Class_4	Class_4/Class_4	BS.48	BS	48
B1473_uncultured.soil.bacterium.PRR.12	B1473_uncultured.soil.bacterium.PRR.12	BS.62	Class_4	BS	Bulk soil	62		F409_unidentified	B421_Gaiella	Directed	199364	1	0.5667	0.019	TRUE	Class_4	Class_4	Class_4/Class_4	BS.48	BS	48
B148_Thiobacillus	B148_Thiobacillus	BS.62	Class_4	BS	Bulk soil	62		B129_ADurb.Bin063.1	B136_Hydrogenispora	Directed	199365	1	-0.5223	0.0495	FALSE	Class_4	Class_1	Class_4/Class_1	BS.48	BS	48
B1481_Bryobacter	B1481_Bryobacter	BS.62	Class_4	BS	Bulk soil	62		B117_o_NA	B136_Hydrogenispora	Directed	199366	1	-0.6471	0.0495	FALSE	Class_2	Class_1	Class_2/Class_1	BS.48	BS	48
B1495_Candidatus.Koribacter	B1495_Candidatus.Koribacter	BS.62	Class_4	BS	Bulk soil	62		B195_uncultured.soil.bacterium	B136_Hydrogenispora	Directed	199367	1	0.6308	0.0198	TRUE	Class_2	Class_1	Class_2/Class_1	BS.48	BS	48
B1500_uncultured.bacterium	B1500_uncultured.bacterium	BS.62	Class_4	BS	Bulk soil	62		B688_Rhizobacter	B136_Hydrogenispora	Directed	199368	1	-0.4712	0.0495	FALSE	Class_2	Class_1	Class_2/Class_1	BS.48	BS	48
B1508_wastewater.metagenome	B1508_wastewater.metagenome	BS.62	Class_4	BS	Bulk soil	62		B2557_uncultured.prokaryote	B136_Hydrogenispora	Directed	199369	1	-0.4185	0.0495	FALSE	Class_4	Class_1	Class_4/Class_1	BS.48	BS	48
B151_Pseudolabrys	B151_Pseudolabrys	BS.62	Class_2	BS	Bulk soil	62		F54_Pyrenochaetopsis	B136_Hydrogenispora	Directed	199370	1	-0.4888	0.0396	FALSE	Class_2	Class_1	Class_2/Class_1	BS.48	BS	48
B1510_Candidatus.Koribacter	B1510_Candidatus.Koribacter	BS.62	Class_4	BS	Bulk soil	62		F46_Microscypha	B136_Hydrogenispora	Directed	199371	1	-0.6831	0.0396	FALSE	Class_2	Class_1	Class_2/Class_1	BS.48	BS	48
B1516_Haliangium	B1516_Haliangium	BS.62	Class_2	BS	Bulk soil	62		F24_o_Helotiales	B136_Hydrogenispora	Directed	199372	1	0.5237	0.0495	TRUE	Class_2	Class_1	Class_2/Class_1	BS.48	BS	48
B1538_f_BSV26	B1538_f_BSV26	BS.62	Class_4	BS	Bulk soil	62		B499_uncultured	B242_Anaeromyxobacter	Directed	199373	1	0.5014	0.0235	TRUE	Class_4	Class_4	Class_4/Class_4	BS.48	BS	48
B154_f_Micrococcaceae	B154_f_Micrococcaceae	BS.62	Class_2	BS	Bulk soil	62		B450_uncultured.prokaryote	B242_Anaeromyxobacter	Directed	199374	1	0.553	0.0235	TRUE	Class_4	Class_4	Class_4/Class_4	BS.48	BS	48
B155_Flavisolibacter	B155_Flavisolibacter	BS.62	Class_2	BS	Bulk soil	62		B1012_WCHB1.32	B242_Anaeromyxobacter	Directed	199375	1	0.3732	0.0235	TRUE	Class_4	Class_4	Class_4/Class_4	BS.48	BS	48
B1570_uncultured	B1570_uncultured	BS.62	Class_4	BS	Bulk soil	62		B447_ADurb.Bin063.1	B242_Anaeromyxobacter	Directed	199376	1	0.6049	0.0137	TRUE	Class_4	Class_4	Class_4/Class_4	BS.48	BS	48
B158_uncultured.bacterium	B158_uncultured.bacterium	BS.62	Class_2	BS	Bulk soil	62		B845_Candidatus.Udaeobacter	B242_Anaeromyxobacter	Directed	199377	1	0.3957	0.0433	TRUE	Class_4	Class_4	Class_4/Class_4	BS.48	BS	48
B1595_Dyella	B1595_Dyella	BS.62	Class_4	BS	Bulk soil	62		B687_uncultured.Alkaliflexus.sp.	B242_Anaeromyxobacter	Directed	199378	1	0.4828	0.0433	TRUE	Class_4	Class_4	Class_4/Class_4	BS.48	BS	48
B160_Anaerolinea	B160_Anaerolinea	BS.62	Class_2	BS	Bulk soil	62		B249_Thiobacillus	B242_Anaeromyxobacter	Directed	199379	1	0.5842	0.0235	TRUE	Class_2	Class_4	Class_2/Class_4	BS.48	BS	48
B1617_uncultured.Prosthecobacter.sp.	B1617_uncultured.Prosthecobacter.sp.	BS.62	Class_4	BS	Bulk soil	62		B804_Anaerolinea	B242_Anaeromyxobacter	Directed	199380	1	0.5633	0.0433	TRUE	Class_4	Class_4	Class_4/Class_4	BS.48	BS	48
B163_uncultured	B163_uncultured	BS.62	Class_2	BS	Bulk soil	62		B2947_o_NA	B242_Anaeromyxobacter	Directed	199381	1	0.4745	0.0137	TRUE	Class_4	Class_4	Class_4/Class_4	BS.48	BS	48
B1644_uncultured.Acidobacteriaceae.bacterium	B1644_uncultured.Acidobacteriaceae.bacterium	BS.62	Class_4	BS	Bulk soil	62		B740_f_Burkholderiaceae	B242_Anaeromyxobacter	Directed	199382	1	0.5391	0.0334	TRUE	Class_4	Class_4	Class_4/Class_4	BS.48	BS	48
B167_Gemmatimonas	B167_Gemmatimonas	BS.62	Class_2	BS	Bulk soil	62		B2171_Ellin6067	B242_Anaeromyxobacter	Directed	199383	1	0.5367	0.0137	TRUE	Class_4	Class_4	Class_4/Class_4	BS.48	BS	48
B168_uncultured.bacterium	B168_uncultured.bacterium	BS.62	Class_2	BS	Bulk soil	62		B4384_Luedemannella	B242_Anaeromyxobacter	Directed	199384	1	0.5051	0.0334	TRUE	Class_4	Class_4	Class_4/Class_4	BS.48	BS	48
B170_Bryobacter	B170_Bryobacter	BS.62	Class_2	BS	Bulk soil	62		B1037_f_uncultured	B242_Anaeromyxobacter	Directed	199385	1	0.4817	0.0235	TRUE	Class_4	Class_4	Class_4/Class_4	BS.48	BS	48
B1708_f_uncultured	B1708_f_uncultured	BS.62	Class_4	BS	Bulk soil	62		B508_Phenylobacterium	B242_Anaeromyxobacter	Directed	199386	1	0.5082	0.005	TRUE	Class_4	Class_4	Class_4/Class_4	BS.48	BS	48
B171_uncultured.prokaryote	B171_uncultured.prokaryote	BS.62	Class_2	BS	Bulk soil	62		B870_Blastococcus	B242_Anaeromyxobacter	Directed	199387	1	0.5078	0.0235	TRUE	Class_4	Class_4	Class_4/Class_4	BS.48	BS	48
B173_uncultured.planctomycete	B173_uncultured.planctomycete	BS.62	Class_2	BS	Bulk soil	62		F409_unidentified	B242_Anaeromyxobacter	Directed	199388	1	0.6008	0.0091	TRUE	Class_4	Class_4	Class_4/Class_4	BS.48	BS	48
B174_f_Bacteroidetes.vadinHA17	B174_f_Bacteroidetes.vadinHA17	BS.62	Class_2	BS	Bulk soil	62		F941_unidentified	B242_Anaeromyxobacter	Directed	199389	1	0.4336	0.0235	TRUE	Class_4	Class_4	Class_4/Class_4	BS.48	BS	48
B1743_uncultured	B1743_uncultured	BS.62	Class_4	BS	Bulk soil	62		B648_o_NA	B684_Clostridium.sensu.stricto.1	Directed	199390	1	0.3953	0.0235	TRUE	Class_4	Class_4	Class_4/Class_4	BS.48	BS	48
B1747_o_Subgroup.7	B1747_o_Subgroup.7	BS.62	Class_4	BS	Bulk soil	62		F25_Dimorphospora	B684_Clostridium.sensu.stricto.1	Directed	199391	1	-0.4658	0.0198	FALSE	Class_2	Class_4	Class_2/Class_4	BS.48	BS	48
B175_Ellin6067	B175_Ellin6067	BS.62	Class_4	BS	Bulk soil	62		B1135_Massilia	B652_Clostridium.sensu.stricto.5	Directed	199392	1	0.4355	0.0494	TRUE	Class_4	Class_4	Class_4/Class_4	BS.48	BS	48
B177_f_Burkholderiaceae	B177_f_Burkholderiaceae	BS.62	Class_4	BS	Bulk soil	62		B181_uncultured.Planctomycetales.bacterium	B440_Anaerolinea	Directed	199393	1	0.539	0.0297	TRUE	Class_1	Class_2	Class_1/Class_2	BS.48	BS	48
B1773_f_Nostocaceae	B1773_f_Nostocaceae	BS.62	Class_4	BS	Bulk soil	62		B1473_uncultured.soil.bacterium.PRR.12	B440_Anaerolinea	Directed	199394	1	-0.5733	0.0198	FALSE	Class_3	Class_2	Class_3/Class_2	BS.48	BS	48
B1779_Anaeromyxobacter	B1779_Anaeromyxobacter	BS.62	Class_4	BS	Bulk soil	62		B319_anaerobic.bacterium.MO.CFX2	B440_Anaerolinea	Directed	199395	1	-0.5746	0.0396	FALSE	Class_2	Class_2	Class_2/Class_2	BS.48	BS	48
B180_o_NA	B180_o_NA	BS.62	Class_2	BS	Bulk soil	62		B474_Gemmatimonas	B440_Anaerolinea	Directed	199396	1	-0.6389	0.0297	FALSE	Class_4	Class_2	Class_4/Class_2	BS.48	BS	48
B181_uncultured.Planctomycetales.bacterium	B181_uncultured.Planctomycetales.bacterium	BS.62	Class_1	BS	Bulk soil	62		B67_uncultured	B440_Anaerolinea	Directed	199397	1	0.6773	0.0099	TRUE	Class_1	Class_2	Class_1/Class_2	BS.48	BS	48
B182_f_Micrococcaceae	B182_f_Micrococcaceae	BS.62	Class_2	BS	Bulk soil	62		B253_uncultured	B440_Anaerolinea	Directed	199398	1	-0.5477	0.0495	FALSE	Class_2	Class_2	Class_2/Class_2	BS.48	BS	48
B1827_uncultured.Holophaga.sp.	B1827_uncultured.Holophaga.sp.	BS.62	Class_4	BS	Bulk soil	62		B88_uncultured.Alkaliflexus.sp.	B440_Anaerolinea	Directed	199399	1	-0.4903	0.0396	FALSE	Class_2	Class_2	Class_2/Class_2	BS.48	BS	48
B184_f_Anaerolineaceae	B184_f_Anaerolineaceae	BS.62	Class_2	BS	Bulk soil	62		B316_uncultured.Thermaerobacter.sp.	B440_Anaerolinea	Directed	199400	1	-0.643	0.0099	FALSE	Class_2	Class_2	Class_2/Class_2	BS.48	BS	48
B185_ADurb.Bin063.1	B185_ADurb.Bin063.1	BS.62	Class_2	BS	Bulk soil	62		F171_unidentified	B440_Anaerolinea	Directed	199401	1	-0.4865	0.0396	FALSE	Class_2	Class_2	Class_2/Class_2	BS.48	BS	48
B189_Sideroxydans	B189_Sideroxydans	BS.62	Class_4	BS	Bulk soil	62		F167_unidentified	B440_Anaerolinea	Directed	199402	1	0.5627	0.0297	TRUE	Class_2	Class_2	Class_2/Class_2	BS.48	BS	48
B1893_o_NA	B1893_o_NA	BS.62	Class_4	BS	Bulk soil	62		F52_Psilocybe	B440_Anaerolinea	Directed	199403	1	-0.7082	0.0297	FALSE	Class_2	Class_2	Class_2/Class_2	BS.48	BS	48
B1894_uncultured	B1894_uncultured	BS.62	Class_4	BS	Bulk soil	62		F94_Mortierella	B440_Anaerolinea	Directed	199404	1	0.578	0.0297	TRUE	Class_2	Class_2	Class_2/Class_2	BS.48	BS	48
B190_o_NA	B190_o_NA	BS.62	Class_2	BS	Bulk soil	62		F388_unidentified	B440_Anaerolinea	Directed	199405	1	0.4667	0.0297	TRUE	Class_2	Class_2	Class_2/Class_2	BS.48	BS	48
B1929_o_NA	B1929_o_NA	BS.62	Class_4	BS	Bulk soil	62		F67_unidentified	B440_Anaerolinea	Directed	199406	1	-0.7023	0.0297	FALSE	Class_1	Class_2	Class_1/Class_2	BS.48	BS	48
B193_Sideroxydans	B193_Sideroxydans	BS.62	Class_4	BS	Bulk soil	62		F111_Geomyces	B440_Anaerolinea	Directed	199407	1	0.5122	0.0297	TRUE	Class_2	Class_2	Class_2/Class_2	BS.48	BS	48
B1936_f_Nocardioidaceae	B1936_f_Nocardioidaceae	BS.62	Class_4	BS	Bulk soil	62		F120_Sporobolomyces	B440_Anaerolinea	Directed	199408	1	0.4227	0.0495	TRUE	Class_2	Class_2	Class_2/Class_2	BS.48	BS	48
B195_uncultured.soil.bacterium	B195_uncultured.soil.bacterium	BS.62	Class_2	BS	Bulk soil	62		F83_Schizothecium	B440_Anaerolinea	Directed	199409	1	0.6274	0.0099	TRUE	Class_2	Class_2	Class_2/Class_2	BS.48	BS	48
B1953_uncultured.Firmicutes.bacterium	B1953_uncultured.Firmicutes.bacterium	BS.62	Class_4	BS	Bulk soil	62		F519_f_Hyaloscyphaceae	B440_Anaerolinea	Directed	199410	1	-0.6022	0.0396	FALSE	Class_2	Class_2	Class_2/Class_2	BS.48	BS	48
B1977_Flavisolibacter	B1977_Flavisolibacter	BS.62	Class_4	BS	Bulk soil	62		F73_Tetracladium	B440_Anaerolinea	Directed	199411	1	0.6589	0.0297	TRUE	Class_1	Class_2	Class_1/Class_2	BS.48	BS	48
B199_f_Nocardioidaceae	B199_f_Nocardioidaceae	BS.62	Class_2	BS	Bulk soil	62		F13_Zopfiella	B440_Anaerolinea	Directed	199412	1	-0.6046	0.0495	FALSE	Class_2	Class_2	Class_2/Class_2	BS.48	BS	48
B2012_uncultured.Anaerolineaceae.bacterium	B2012_uncultured.Anaerolineaceae.bacterium	BS.62	Class_4	BS	Bulk soil	62		F90_Pseudogymnoascus	B440_Anaerolinea	Directed	199413	1	0.6321	0.0198	TRUE	Class_2	Class_2	Class_2/Class_2	BS.48	BS	48
B2023_uncultured.bacterium	B2023_uncultured.bacterium	BS.62	Class_4	BS	Bulk soil	62		F185_f_Didymosphaeriaceae	B440_Anaerolinea	Directed	199414	1	0.6026	0.0297	TRUE	Class_2	Class_2	Class_2/Class_2	BS.48	BS	48
B204_Syntrophobacter	B204_Syntrophobacter	BS.62	Class_2	BS	Bulk soil	62		F44_Zopfiella	B440_Anaerolinea	Directed	199415	1	-0.64	0.0297	FALSE	Class_2	Class_2	Class_2/Class_2	BS.48	BS	48
B205_uncultured.prokaryote	B205_uncultured.prokaryote	BS.62	Class_2	BS	Bulk soil	62		B140_f_Intrasporangiaceae	B591_Anaerolinea	Directed	199416	1	0.5046	0.0495	TRUE	Class_4	Class_2	Class_4/Class_2	BS.48	BS	48
B206_uncultured.bacterium	B206_uncultured.bacterium	BS.62	Class_2	BS	Bulk soil	62		F90_Pseudogymnoascus	B591_Anaerolinea	Directed	199417	1	-0.526	0.0297	FALSE	Class_2	Class_2	Class_2/Class_2	BS.48	BS	48
B207_Geobacter	B207_Geobacter	BS.62	Class_4	BS	Bulk soil	62		B1069_o_NA	B1309_Candidatus.Solibacter	Directed	199418	1	0.5008	0.0334	TRUE	Class_4	Class_4	Class_4/Class_4	BS.48	BS	48
B211_o_SBR1031	B211_o_SBR1031	BS.62	Class_2	BS	Bulk soil	62		B1260_Ellin6067	B1309_Candidatus.Solibacter	Directed	199419	1	0.5084	0.0235	TRUE	Class_4	Class_4	Class_4/Class_4	BS.48	BS	48
B2146_uncultured.planctomycete	B2146_uncultured.planctomycete	BS.62	Class_4	BS	Bulk soil	62		B150_RBG.16.58.14	B1309_Candidatus.Solibacter	Directed	199420	1	0.4366	0.0137	TRUE	Class_4	Class_4	Class_4/Class_4	BS.48	BS	48
B215_Nakamurella	B215_Nakamurella	BS.62	Class_2	BS	Bulk soil	62		F128_unidentified	B1309_Candidatus.Solibacter	Directed	199421	1	0.5328	0.005	TRUE	Class_2	Class_4	Class_2/Class_4	BS.48	BS	48
B2159_Geobacter	B2159_Geobacter	BS.62	Class_4	BS	Bulk soil	62		B3531_Candidatus.Solibacter	B7342_f_WD2101.soil.group	Directed	199422	1	0.4088	0.0334	TRUE	Class_4	Class_4	Class_4/Class_4	BS.48	BS	48
B218_RBG.16.58.14	B218_RBG.16.58.14	BS.62	Class_2	BS	Bulk soil	62		B311_Anaeromyxobacter	B7342_f_WD2101.soil.group	Directed	199423	1	0.4772	0.0137	TRUE	Class_4	Class_4	Class_4/Class_4	BS.48	BS	48
B2184_uncultured.Rhodocyclaceae.bacterium	B2184_uncultured.Rhodocyclaceae.bacterium	BS.62	Class_4	BS	Bulk soil	62		B648_o_NA	B7342_f_WD2101.soil.group	Directed	199424	1	0.5196	0.0137	TRUE	Class_4	Class_4	Class_4/Class_4	BS.48	BS	48
B2193_uncultured.bacterium	B2193_uncultured.bacterium	BS.62	Class_2	BS	Bulk soil	62		B69_o_NA	B7342_f_WD2101.soil.group	Directed	199425	1	0.4417	0.0334	TRUE	Class_2	Class_4	Class_2/Class_4	BS.48	BS	48
B2213_f_uncultured	B2213_f_uncultured	BS.62	Class_4	BS	Bulk soil	62		F25_Dimorphospora	B7342_f_WD2101.soil.group	Directed	199426	1	-0.3865	0.0396	FALSE	Class_2	Class_4	Class_2/Class_4	BS.48	BS	48
B223_uncultured.Sphingobacteriales.bacterium	B223_uncultured.Sphingobacteriales.bacterium	BS.62	Class_2	BS	Bulk soil	62		B341_uncultured	B270_Oryzihumus	Directed	199427	1	-0.6638	0.0396	FALSE	Class_2	Class_4	Class_2/Class_4	BS.48	BS	48
B224_Ramlibacter	B224_Ramlibacter	BS.62	Class_4	BS	Bulk soil	62		F596_unidentified	B270_Oryzihumus	Directed	199428	1	-0.4197	0.0198	FALSE	Class_2	Class_4	Class_2/Class_4	BS.48	BS	48
B225_uncultured.bacterium	B225_uncultured.bacterium	BS.62	Class_2	BS	Bulk soil	62		F180_Tetracladium	B270_Oryzihumus	Directed	199429	1	-0.5445	0.0495	FALSE	Class_2	Class_4	Class_2/Class_4	BS.48	BS	48
B2276_uncultured.bacterium	B2276_uncultured.bacterium	BS.62	Class_4	BS	Bulk soil	62		B414_uncultured.Desulfovirga.sp.	B1181_uncultured.bacterium	Directed	199430	1	-0.3886	0.0297	FALSE	Class_2	Class_4	Class_2/Class_4	BS.48	BS	48
B2313_o_Subgroup.7	B2313_o_Subgroup.7	BS.62	Class_4	BS	Bulk soil	62		B160_Anaerolinea	B1181_uncultured.bacterium	Directed	199431	1	0.4307	0.0197	TRUE	Class_2	Class_4	Class_2/Class_4	BS.48	BS	48
B233_Geothrix	B233_Geothrix	BS.62	Class_4	BS	Bulk soil	62		B305_f_uncultured	B181_uncultured.Planctomycetales.bacterium	Directed	199432	1	-0.4776	0.0396	FALSE	Class_2	Class_1	Class_2/Class_1	BS.48	BS	48
B236_o_SBR1031	B236_o_SBR1031	BS.62	Class_2	BS	Bulk soil	62		F52_Psilocybe	B181_uncultured.Planctomycetales.bacterium	Directed	199433	1	-0.4832	0.0198	FALSE	Class_2	Class_1	Class_2/Class_1	BS.48	BS	48
B237_f_Micrococcaceae	B237_f_Micrococcaceae	BS.62	Class_4	BS	Bulk soil	62		F83_Schizothecium	B181_uncultured.Planctomycetales.bacterium	Directed	199434	1	0.5078	0.0297	TRUE	Class_2	Class_1	Class_2/Class_1	BS.48	BS	48
B238_uncultured.Iamiaceae.bacterium	B238_uncultured.Iamiaceae.bacterium	BS.62	Class_2	BS	Bulk soil	62		F44_Zopfiella	B181_uncultured.Planctomycetales.bacterium	Directed	199435	1	-0.4945	0.0396	FALSE	Class_2	Class_1	Class_2/Class_1	BS.48	BS	48
B24_Bradyrhizobium	B24_Bradyrhizobium	BS.62	Class_4	BS	Bulk soil	62		B151_Pseudolabrys	B414_uncultured.Desulfovirga.sp.	Directed	199436	1	-0.5724	0.0198	FALSE	Class_2	Class_2	Class_2/Class_2	BS.48	BS	48
B2411_Ignavibacterium	B2411_Ignavibacterium	BS.62	Class_4	BS	Bulk soil	62		B274_Porphyrobacter	B414_uncultured.Desulfovirga.sp.	Directed	199437	1	0.5922	0.0495	TRUE	Class_2	Class_2	Class_2/Class_2	BS.48	BS	48
B244_f_Xanthobacteraceae	B244_f_Xanthobacteraceae	BS.62	Class_4	BS	Bulk soil	62		B160_Anaerolinea	B414_uncultured.Desulfovirga.sp.	Directed	199438	1	-0.6353	0.0198	FALSE	Class_2	Class_2	Class_2/Class_2	BS.48	BS	48
B2442_uncultured.soil.bacterium	B2442_uncultured.soil.bacterium	BS.62	Class_4	BS	Bulk soil	62		B442_uncultured	B258_ADurb.Bin063.1	Directed	199439	1	0.544	0.0334	TRUE	Class_4	Class_2	Class_4/Class_2	BS.48	BS	48
B245_f_Xanthobacteraceae	B245_f_Xanthobacteraceae	BS.62	Class_2	BS	Bulk soil	62		B350_Candidatus.Solibacter	B258_ADurb.Bin063.1	Directed	199440	1	0.5235	0.0433	TRUE	Class_2	Class_2	Class_2/Class_2	BS.48	BS	48
B247_uncultured	B247_uncultured	BS.62	Class_2	BS	Bulk soil	62		B458_uncultured.prokaryote	B258_ADurb.Bin063.1	Directed	199441	1	0.5516	0.0235	TRUE	Class_4	Class_2	Class_4/Class_2	BS.48	BS	48
B25_uncultured.prokaryote	B25_uncultured.prokaryote	BS.62	Class_2	BS	Bulk soil	62		B4579_f_uncultured	B258_ADurb.Bin063.1	Directed	199442	1	0.5795	0.0235	TRUE	Class_4	Class_2	Class_4/Class_2	BS.48	BS	48
B250_o_RBG.13.54.9	B250_o_RBG.13.54.9	BS.62	Class_2	BS	Bulk soil	62		B201_Massilia	B258_ADurb.Bin063.1	Directed	199443	1	0.4773	0.0137	TRUE	Class_4	Class_2	Class_4/Class_2	BS.48	BS	48
B251_uncultured.Bellilinea.sp.	B251_uncultured.Bellilinea.sp.	BS.62	Class_2	BS	Bulk soil	62		B1458_uncultured.Thermaerobacter.sp.	B258_ADurb.Bin063.1	Directed	199444	1	0.531	0.0137	TRUE	Class_4	Class_2	Class_4/Class_2	BS.48	BS	48
B2511_uncultured	B2511_uncultured	BS.62	Class_4	BS	Bulk soil	62		B196_Anaeromyxobacter	B258_ADurb.Bin063.1	Directed	199445	1	0.5694	0.0235	TRUE	Class_4	Class_2	Class_4/Class_2	BS.48	BS	48
B253_uncultured	B253_uncultured	BS.62	Class_2	BS	Bulk soil	62		B1034_Mucilaginibacter	B258_ADurb.Bin063.1	Directed	199446	1	0.4925	0.0137	TRUE	Class_4	Class_2	Class_4/Class_2	BS.48	BS	48
B2542_uncultured.Gemmatimonadetes.bacterium	B2542_uncultured.Gemmatimonadetes.bacterium	BS.62	Class_4	BS	Bulk soil	62		B361_uncultured.bacterium.126	B258_ADurb.Bin063.1	Directed	199447	1	0.5903	0.0137	TRUE	Class_2	Class_2	Class_2/Class_2	BS.48	BS	48
B255_Reyranella	B255_Reyranella	BS.62	Class_2	BS	Bulk soil	62		B612_uncultured	B258_ADurb.Bin063.1	Directed	199448	1	0.5211	0.0433	TRUE	Class_4	Class_2	Class_4/Class_2	BS.48	BS	48
B256_uncultured.Gemmatimonadetes.bacterium	B256_uncultured.Gemmatimonadetes.bacterium	BS.62	Class_2	BS	Bulk soil	62		B734_JGI.0001001.H03	B258_ADurb.Bin063.1	Directed	199449	1	0.4612	0.0388	TRUE	Class_4	Class_2	Class_4/Class_2	BS.48	BS	48
B258_ADurb.Bin063.1	B258_ADurb.Bin063.1	BS.62	Class_2	BS	Bulk soil	62		B897_UTBCD1	B258_ADurb.Bin063.1	Directed	199450	1	0.4686	0.0137	TRUE	Class_4	Class_2	Class_4/Class_2	BS.48	BS	48
B2589_o_NA	B2589_o_NA	BS.62	Class_4	BS	Bulk soil	62		B480_Pseudomonas	B258_ADurb.Bin063.1	Directed	199451	1	0.4847	0.0334	TRUE	Class_4	Class_2	Class_4/Class_2	BS.48	BS	48
B259_uncultured	B259_uncultured	BS.62	Class_2	BS	Bulk soil	62		B300_Gemmatimonas	B258_ADurb.Bin063.1	Directed	199452	1	0.5775	0.0137	TRUE	Class_2	Class_2	Class_2/Class_2	BS.48	BS	48
B2613_uncultured.bacterium	B2613_uncultured.bacterium	BS.62	Class_4	BS	Bulk soil	62		B413_f_Micrococcaceae	B258_ADurb.Bin063.1	Directed	199453	1	0.6187	0.0137	TRUE	Class_2	Class_2	Class_2/Class_2	BS.48	BS	48
B262_uncultured	B262_uncultured	BS.62	Class_2	BS	Bulk soil	62		F471_Mortierella	B258_ADurb.Bin063.1	Directed	199454	1	0.4604	0.0334	TRUE	Class_4	Class_2	Class_4/Class_2	BS.48	BS	48
B2624_uncultured	B2624_uncultured	BS.62	Class_4	BS	Bulk soil	62		F170_unidentified	B258_ADurb.Bin063.1	Directed	199455	1	0.5598	0.0099	TRUE	Class_2	Class_2	Class_2/Class_2	BS.48	BS	48
B2640_anaerobic.bacterium.MO.CFX2	B2640_anaerobic.bacterium.MO.CFX2	BS.62	Class_4	BS	Bulk soil	62		B129_ADurb.Bin063.1	B706_uncultured.Desulfuromonadales.bacterium	Directed	199456	1	0.5881	0.0137	TRUE	Class_4	Class_4	Class_4/Class_4	BS.48	BS	48
B2656_Marmoricola	B2656_Marmoricola	BS.62	Class_4	BS	Bulk soil	62		B608_f_Xanthobacteraceae	B706_uncultured.Desulfuromonadales.bacterium	Directed	199457	1	0.6026	0.0137	TRUE	Class_4	Class_4	Class_4/Class_4	BS.48	BS	48
B267_f_Burkholderiaceae	B267_f_Burkholderiaceae	BS.62	Class_4	BS	Bulk soil	62		B1069_o_NA	B706_uncultured.Desulfuromonadales.bacterium	Directed	199458	1	0.5704	0.0137	TRUE	Class_4	Class_4	Class_4/Class_4	BS.48	BS	48
B268_uncultured	B268_uncultured	BS.62	Class_2	BS	Bulk soil	62		B1260_Ellin6067	B706_uncultured.Desulfuromonadales.bacterium	Directed	199459	1	0.5864	0.0334	TRUE	Class_4	Class_4	Class_4/Class_4	BS.48	BS	48
B274_Porphyrobacter	B274_Porphyrobacter	BS.62	Class_1	BS	Bulk soil	62		B150_RBG.16.58.14	B706_uncultured.Desulfuromonadales.bacterium	Directed	199460	1	0.5182	0.0235	TRUE	Class_4	Class_4	Class_4/Class_4	BS.48	BS	48
B2795_f_WD2101.soil.group	B2795_f_WD2101.soil.group	BS.62	Class_4	BS	Bulk soil	62		B53_f_SC.I.84	B706_uncultured.Desulfuromonadales.bacterium	Directed	199461	1	0.4521	0.0388	TRUE	Class_2	Class_4	Class_2/Class_4	BS.48	BS	48
B2799_uncultured.eubacterium.WCHB1.50	B2799_uncultured.eubacterium.WCHB1.50	BS.62	Class_4	BS	Bulk soil	62		B688_Rhizobacter	B706_uncultured.Desulfuromonadales.bacterium	Directed	199462	1	0.5219	0.005	TRUE	Class_2	Class_4	Class_2/Class_4	BS.48	BS	48
B2816_Candidatus.Omnitrophus	B2816_Candidatus.Omnitrophus	BS.62	Class_4	BS	Bulk soil	62		B523_Thiobacillus	B706_uncultured.Desulfuromonadales.bacterium	Directed	199463	1	0.5689	0.005	TRUE	Class_4	Class_4	Class_4/Class_4	BS.48	BS	48
B2820_Mycobacterium	B2820_Mycobacterium	BS.62	Class_4	BS	Bulk soil	62		B2557_uncultured.prokaryote	B706_uncultured.Desulfuromonadales.bacterium	Directed	199464	1	0.4907	0.0334	TRUE	Class_4	Class_4	Class_4/Class_4	BS.48	BS	48
B283_uncultured.Thermaerobacter.sp.	B283_uncultured.Thermaerobacter.sp.	BS.62	Class_2	BS	Bulk soil	62		F91_unidentified	B706_uncultured.Desulfuromonadales.bacterium	Directed	199465	1	-0.5568	0.0495	FALSE	Class_2	Class_4	Class_2/Class_4	BS.48	BS	48
B2870_Methylobacter	B2870_Methylobacter	BS.62	Class_4	BS	Bulk soil	62		F128_unidentified	B706_uncultured.Desulfuromonadales.bacterium	Directed	199466	1	0.6001	0.0235	TRUE	Class_2	Class_4	Class_2/Class_4	BS.48	BS	48
B2878_uncultured	B2878_uncultured	BS.62	Class_4	BS	Bulk soil	62		F157_unidentified	B706_uncultured.Desulfuromonadales.bacterium	Directed	199467	1	-0.415	0.0495	FALSE	Class_2	Class_4	Class_2/Class_4	BS.48	BS	48
B291_uncultured	B291_uncultured	BS.62	Class_2	BS	Bulk soil	62		F46_Microscypha	B706_uncultured.Desulfuromonadales.bacterium	Directed	199468	1	0.5346	0.0396	TRUE	Class_2	Class_4	Class_2/Class_4	BS.48	BS	48
B292_uncultured	B292_uncultured	BS.62	Class_2	BS	Bulk soil	62		B443_RBG.16.58.14	B194_o_OPB41	Directed	199469	1	0.4858	0.019	TRUE	Class_4	Class_2	Class_4/Class_2	BS.48	BS	48
B2939_f_WD2101.soil.group	B2939_f_WD2101.soil.group	BS.62	Class_4	BS	Bulk soil	62		F19_unidentified	B194_o_OPB41	Directed	199470	1	-0.5391	0.0396	FALSE	Class_2	Class_2	Class_2/Class_2	BS.48	BS	48
B294_Geothrix	B294_Geothrix	BS.62	Class_3	BS	Bulk soil	62		F761_o_NA	B194_o_OPB41	Directed	199471	1	0.4935	0.0197	TRUE	Class_4	Class_2	Class_4/Class_2	BS.48	BS	48
B2950_o_NA	B2950_o_NA	BS.62	Class_4	BS	Bulk soil	62		F119_unidentified	B194_o_OPB41	Directed	199472	1	-0.6673	0.0396	FALSE	Class_2	Class_2	Class_2/Class_2	BS.48	BS	48
B300_Gemmatimonas	B300_Gemmatimonas	BS.62	Class_2	BS	Bulk soil	62		F200_Aspergillus	B194_o_OPB41	Directed	199473	1	0.4589	0.0495	TRUE	Class_2	Class_2	Class_2/Class_2	BS.48	BS	48
B304_Ignavibacterium	B304_Ignavibacterium	BS.62	Class_2	BS	Bulk soil	62		B69_o_NA	B395_f_uncultured	Directed	199474	1	0.4584	0.0334	TRUE	Class_2	Class_4	Class_2/Class_4	BS.48	BS	48
B305_f_uncultured	B305_f_uncultured	BS.62	Class_2	BS	Bulk soil	62		B728_uncultured	B1437_Geobacter	Directed	199475	1	0.3763	0.0334	TRUE	Class_2	Class_4	Class_2/Class_4	BS.48	BS	48
B3052_Novosphingobium	B3052_Novosphingobium	BS.62	Class_4	BS	Bulk soil	62		B505_Haliangium	B1437_Geobacter	Directed	199476	1	0.4668	0.005	TRUE	Class_4	Class_4	Class_4/Class_4	BS.48	BS	48
B3066_Cuspidothrix.LMECYA.163	B3066_Cuspidothrix.LMECYA.163	BS.62	Class_4	BS	Bulk soil	62		B1395_Candidatus.Solibacter	B1437_Geobacter	Directed	199477	1	0.492	0.0433	TRUE	Class_4	Class_4	Class_4/Class_4	BS.48	BS	48
B311_Anaeromyxobacter	B311_Anaeromyxobacter	BS.62	Class_4	BS	Bulk soil	62		B51_Anaerolinea	B1437_Geobacter	Directed	199478	1	0.532	0.005	TRUE	Class_2	Class_4	Class_2/Class_4	BS.48	BS	48
B3120_f_Opitutaceae	B3120_f_Opitutaceae	BS.62	Class_4	BS	Bulk soil	62		B552_Thiobacillus	B1437_Geobacter	Directed	199479	1	0.5171	0.0334	TRUE	Class_4	Class_4	Class_4/Class_4	BS.48	BS	48
B315_uncultured.Gemmatimonadetes.bacterium	B315_uncultured.Gemmatimonadetes.bacterium	BS.62	Class_2	BS	Bulk soil	62		B514_Terrabacter	B1437_Geobacter	Directed	199480	1	0.5415	0.0235	TRUE	Class_4	Class_4	Class_4/Class_4	BS.48	BS	48
B316_uncultured.Thermaerobacter.sp.	B316_uncultured.Thermaerobacter.sp.	BS.62	Class_2	BS	Bulk soil	62		B1343_o_NA	B1437_Geobacter	Directed	199481	1	0.5238	0.0433	TRUE	Class_4	Class_4	Class_4/Class_4	BS.48	BS	48
B319_anaerobic.bacterium.MO.CFX2	B319_anaerobic.bacterium.MO.CFX2	BS.62	Class_2	BS	Bulk soil	62		B2630_ADurb.Bin063.1	B1437_Geobacter	Directed	199482	1	0.5648	0.005	TRUE	Class_4	Class_4	Class_4/Class_4	BS.48	BS	48
B3198_Bradyrhizobium	B3198_Bradyrhizobium	BS.62	Class_4	BS	Bulk soil	62		B522_uncultured.soil.bacterium	B1437_Geobacter	Directed	199483	1	0.4832	0.005	TRUE	Class_4	Class_4	Class_4/Class_4	BS.48	BS	48
B322_RB41	B322_RB41	BS.62	Class_2	BS	Bulk soil	62		B751_Arenimonas	B1437_Geobacter	Directed	199484	1	0.4312	0.0235	TRUE	Class_4	Class_4	Class_4/Class_4	BS.48	BS	48
B333_metagenome	B333_metagenome	BS.62	Class_4	BS	Bulk soil	62		B237_f_Micrococcaceae	B1437_Geobacter	Directed	199485	1	0.4936	0.0334	TRUE	Class_4	Class_4	Class_4/Class_4	BS.48	BS	48
B339_Noviherbaspirillum	B339_Noviherbaspirillum	BS.62	Class_4	BS	Bulk soil	62		B1746_Candidatus.Nitrotoga	B1437_Geobacter	Directed	199486	1	0.5826	0.005	TRUE	Class_4	Class_4	Class_4/Class_4	BS.48	BS	48
B340_Gemmatimonas	B340_Gemmatimonas	BS.62	Class_4	BS	Bulk soil	62		B1626_Subgroup.10	B1437_Geobacter	Directed	199487	1	0.476	0.019	TRUE	Class_4	Class_4	Class_4/Class_4	BS.48	BS	48
B341_uncultured	B341_uncultured	BS.62	Class_2	BS	Bulk soil	62		F99_Cistella	B1437_Geobacter	Directed	199488	1	0.5281	0.0495	TRUE	Class_2	Class_4	Class_2/Class_4	BS.48	BS	48
B3411_Haliangium	B3411_Haliangium	BS.62	Class_4	BS	Bulk soil	62		F19_unidentified	B1437_Geobacter	Directed	199489	1	-0.6222	0.0297	FALSE	Class_2	Class_4	Class_2/Class_4	BS.48	BS	48
B346_uncultured	B346_uncultured	BS.62	Class_2	BS	Bulk soil	62		F17_o_Pleosporales	B1437_Geobacter	Directed	199490	1	-0.4669	0.0495	FALSE	Class_2	Class_4	Class_2/Class_4	BS.48	BS	48
B348_uncultured.soil.bacterium	B348_uncultured.soil.bacterium	BS.62	Class_2	BS	Bulk soil	62		F95_o_NA	B1437_Geobacter	Directed	199491	1	0.5661	0.0235	TRUE	Class_2	Class_4	Class_2/Class_4	BS.48	BS	48
B350_Candidatus.Solibacter	B350_Candidatus.Solibacter	BS.62	Class_2	BS	Bulk soil	62		F42_unidentified	B1437_Geobacter	Directed	199492	1	0.6011	0.0289	TRUE	Class_2	Class_4	Class_2/Class_4	BS.48	BS	48
B3501_Phenylobacterium	B3501_Phenylobacterium	BS.62	Class_4	BS	Bulk soil	62		F83_Schizothecium	B1437_Geobacter	Directed	199493	1	-0.5432	0.0396	FALSE	Class_2	Class_4	Class_2/Class_4	BS.48	BS	48
B352_o_NA	B352_o_NA	BS.62	Class_2	BS	Bulk soil	62		F73_Tetracladium	B1437_Geobacter	Directed	199494	1	-0.4953	0.0198	FALSE	Class_1	Class_4	Class_1/Class_4	BS.48	BS	48
B3521_uncultured.Nitrospirae.bacterium	B3521_uncultured.Nitrospirae.bacterium	BS.62	Class_4	BS	Bulk soil	62		B450_uncultured.prokaryote	B55_Sideroxydans	Directed	199495	1	0.4298	0.0289	TRUE	Class_4	Class_2	Class_4/Class_2	BS.48	BS	48
B355_Desulfobacca	B355_Desulfobacca	BS.62	Class_2	BS	Bulk soil	62		B700_f_Micrococcaceae	B55_Sideroxydans	Directed	199496	1	0.7117	0.0098	TRUE	Class_4	Class_2	Class_4/Class_2	BS.48	BS	48
B360_o_SBR1031	B360_o_SBR1031	BS.62	Class_2	BS	Bulk soil	62		B766_uncultured	B55_Sideroxydans	Directed	199497	1	0.6341	0.0098	TRUE	Class_4	Class_2	Class_4/Class_2	BS.48	BS	48
B3600_Bryobacter	B3600_Bryobacter	BS.62	Class_4	BS	Bulk soil	62		B388_Mycobacterium	B55_Sideroxydans	Directed	199498	1	0.5284	0.0495	TRUE	Class_2	Class_2	Class_2/Class_2	BS.48	BS	48
B361_uncultured.bacterium.126	B361_uncultured.bacterium.126	BS.62	Class_2	BS	Bulk soil	62		B606_Desulfobacca	B55_Sideroxydans	Directed	199499	1	0.4904	0.0495	TRUE	Class_3	Class_2	Class_3/Class_2	BS.48	BS	48
B363_uncultured	B363_uncultured	BS.62	Class_2	BS	Bulk soil	62		B4384_Luedemannella	B55_Sideroxydans	Directed	199500	1	0.4447	0.019	TRUE	Class_4	Class_2	Class_4/Class_2	BS.48	BS	48
B372_f_SC.I.84	B372_f_SC.I.84	BS.62	Class_4	BS	Bulk soil	62		B69_o_NA	B55_Sideroxydans	Directed	199501	1	0.5023	0.0289	TRUE	Class_2	Class_2	Class_2/Class_2	BS.48	BS	48
B376_Anaerolinea	B376_Anaerolinea	BS.62	Class_4	BS	Bulk soil	62		F99_Cistella	B55_Sideroxydans	Directed	199502	1	-0.5411	0.0495	FALSE	Class_2	Class_2	Class_2/Class_2	BS.48	BS	48
B378_f_WD2101.soil.group	B378_f_WD2101.soil.group	BS.62	Class_2	BS	Bulk soil	62		F541_unidentified	B55_Sideroxydans	Directed	199503	1	-0.4824	0.0495	FALSE	Class_1	Class_2	Class_1/Class_2	BS.48	BS	48
B379_f_Micrococcaceae	B379_f_Micrococcaceae	BS.62	Class_4	BS	Bulk soil	62		F121_Schizothecium	B55_Sideroxydans	Directed	199504	1	-0.5048	0.0198	FALSE	Class_2	Class_2	Class_2/Class_2	BS.48	BS	48
B38_uncultured.prokaryote	B38_uncultured.prokaryote	BS.62	Class_2	BS	Bulk soil	62		B206_uncultured.bacterium	B216_uncultured	Directed	199505	1	-0.5359	0.0396	FALSE	Class_2	Class_2	Class_2/Class_2	BS.48	BS	48
B388_Mycobacterium	B388_Mycobacterium	BS.62	Class_2	BS	Bulk soil	62		B1551_Anaerolinea	B216_uncultured	Directed	199506	1	0.5225	0.0334	TRUE	Class_4	Class_2	Class_4/Class_2	BS.48	BS	48
B3968_f_WD2101.soil.group	B3968_f_WD2101.soil.group	BS.62	Class_4	BS	Bulk soil	62		B635_ADurb.Bin063.1	B216_uncultured	Directed	199507	1	0.4838	0.0334	TRUE	Class_4	Class_2	Class_4/Class_2	BS.48	BS	48
B401_Sh765B.TzT.35	B401_Sh765B.TzT.35	BS.62	Class_2	BS	Bulk soil	62		B1347_uncultured.prokaryote	B216_uncultured	Directed	199508	1	0.5017	0.0137	TRUE	Class_4	Class_2	Class_4/Class_2	BS.48	BS	48
B402_uncultured.soil.bacterium	B402_uncultured.soil.bacterium	BS.62	Class_2	BS	Bulk soil	62		B231_Geobacter	B216_uncultured	Directed	199509	1	0.5181	0.0388	TRUE	Class_4	Class_2	Class_4/Class_2	BS.48	BS	48
B4037_uncultured	B4037_uncultured	BS.62	Class_4	BS	Bulk soil	62		B311_Anaeromyxobacter	B216_uncultured	Directed	199510	1	0.5566	0.0137	TRUE	Class_4	Class_2	Class_4/Class_2	BS.48	BS	48
B404_f_Lentimicrobiaceae	B404_f_Lentimicrobiaceae	BS.62	Class_2	BS	Bulk soil	62		B648_o_NA	B216_uncultured	Directed	199511	1	0.4566	0.0137	TRUE	Class_4	Class_2	Class_4/Class_2	BS.48	BS	48
B406_Syntrophobacter	B406_Syntrophobacter	BS.62	Class_4	BS	Bulk soil	62		B69_o_NA	B216_uncultured	Directed	199512	1	0.5573	0.0235	TRUE	Class_2	Class_2	Class_2/Class_2	BS.48	BS	48
B411_uncultured.prokaryote	B411_uncultured.prokaryote	BS.62	Class_4	BS	Bulk soil	62		F383_unidentified	B216_uncultured	Directed	199513	1	0.5253	0.0235	TRUE	Class_4	Class_2	Class_4/Class_2	BS.48	BS	48
B413_f_Micrococcaceae	B413_f_Micrococcaceae	BS.62	Class_2	BS	Bulk soil	62		B1164_Singulisphaera	B129_ADurb.Bin063.1	Directed	199514	1	0.3916	0.0433	TRUE	Class_4	Class_4	Class_4/Class_4	BS.48	BS	48
B414_uncultured.Desulfovirga.sp.	B414_uncultured.Desulfovirga.sp.	BS.62	Class_2	BS	Bulk soil	62		B608_f_Xanthobacteraceae	B129_ADurb.Bin063.1	Directed	199515	1	0.4782	0.0334	TRUE	Class_4	Class_4	Class_4/Class_4	BS.48	BS	48
B415_uncultured.prokaryote	B415_uncultured.prokaryote	BS.62	Class_2	BS	Bulk soil	62		B1260_Ellin6067	B129_ADurb.Bin063.1	Directed	199516	1	0.4856	0.0137	TRUE	Class_4	Class_4	Class_4/Class_4	BS.48	BS	48
B418_f_SC.I.84	B418_f_SC.I.84	BS.62	Class_4	BS	Bulk soil	62		B1953_uncultured.Firmicutes.bacterium	B129_ADurb.Bin063.1	Directed	199517	1	0.4279	0.0433	TRUE	Class_4	Class_4	Class_4/Class_4	BS.48	BS	48
B431_Leptolinea	B431_Leptolinea	BS.62	Class_4	BS	Bulk soil	62		B150_RBG.16.58.14	B129_ADurb.Bin063.1	Directed	199518	1	0.5446	0.0235	TRUE	Class_4	Class_4	Class_4/Class_4	BS.48	BS	48
B434_Geobacter	B434_Geobacter	BS.62	Class_4	BS	Bulk soil	62		B53_f_SC.I.84	B129_ADurb.Bin063.1	Directed	199519	1	0.4668	0.0487	TRUE	Class_2	Class_4	Class_2/Class_4	BS.48	BS	48
B44_f_Xanthobacteraceae	B44_f_Xanthobacteraceae	BS.62	Class_2	BS	Bulk soil	62		B688_Rhizobacter	B129_ADurb.Bin063.1	Directed	199520	1	0.6555	0.005	TRUE	Class_2	Class_4	Class_2/Class_4	BS.48	BS	48
B444_f_Fimbriimonadaceae	B444_f_Fimbriimonadaceae	BS.62	Class_2	BS	Bulk soil	62		B523_Thiobacillus	B129_ADurb.Bin063.1	Directed	199521	1	0.5741	0.0235	TRUE	Class_4	Class_4	Class_4/Class_4	BS.48	BS	48
B445_Methylomicrobium	B445_Methylomicrobium	BS.62	Class_4	BS	Bulk soil	62		F173_unidentified	B129_ADurb.Bin063.1	Directed	199522	1	-0.4125	0.0396	FALSE	Class_2	Class_4	Class_2/Class_4	BS.48	BS	48
B447_ADurb.Bin063.1	B447_ADurb.Bin063.1	BS.62	Class_4	BS	Bulk soil	62		F711_unidentified	B129_ADurb.Bin063.1	Directed	199523	1	0.411	0.0487	TRUE	Class_2	Class_4	Class_2/Class_4	BS.48	BS	48
B4501_Candidatus.Solibacter	B4501_Candidatus.Solibacter	BS.62	Class_4	BS	Bulk soil	62		F128_unidentified	B129_ADurb.Bin063.1	Directed	199524	1	0.6854	0.005	TRUE	Class_2	Class_4	Class_2/Class_4	BS.48	BS	48
B454_uncultured	B454_uncultured	BS.62	Class_2	BS	Bulk soil	62		F393_unidentified	B129_ADurb.Bin063.1	Directed	199525	1	-0.3689	0.0495	FALSE	Class_2	Class_4	Class_2/Class_4	BS.48	BS	48
B455_Desulfobacca	B455_Desulfobacca	BS.62	Class_4	BS	Bulk soil	62		F1426_unidentified	B129_ADurb.Bin063.1	Directed	199526	1	0.4938	0.0137	TRUE	Class_4	Class_4	Class_4/Class_4	BS.48	BS	48
B456_f_Bacteroidetes.vadinHA17	B456_f_Bacteroidetes.vadinHA17	BS.62	Class_2	BS	Bulk soil	62		B450_uncultured.prokaryote	B499_uncultured	Directed	199527	1	0.4664	0.0433	TRUE	Class_4	Class_4	Class_4/Class_4	BS.48	BS	48
B459_uncultured	B459_uncultured	BS.62	Class_1	BS	Bulk soil	62		B447_ADurb.Bin063.1	B499_uncultured	Directed	199528	1	0.5317	0.0334	TRUE	Class_4	Class_4	Class_4/Class_4	BS.48	BS	48
B460_uncultured.prokaryote	B460_uncultured.prokaryote	BS.62	Class_4	BS	Bulk soil	62		B245_f_Xanthobacteraceae	B499_uncultured	Directed	199529	1	0.4426	0.019	TRUE	Class_2	Class_4	Class_2/Class_4	BS.48	BS	48
B4627_Leptolinea	B4627_Leptolinea	BS.62	Class_4	BS	Bulk soil	62		B740_f_Burkholderiaceae	B499_uncultured	Directed	199530	1	0.5026	0.005	TRUE	Class_4	Class_4	Class_4/Class_4	BS.48	BS	48
B4656_Phaselicystis	B4656_Phaselicystis	BS.62	Class_4	BS	Bulk soil	62		F409_unidentified	B499_uncultured	Directed	199531	1	0.5532	0.0388	TRUE	Class_4	Class_4	Class_4/Class_4	BS.48	BS	48
B469_uncultured.bacterium	B469_uncultured.bacterium	BS.62	Class_4	BS	Bulk soil	62		B350_Candidatus.Solibacter	B442_uncultured	Directed	199532	1	0.5219	0.0433	TRUE	Class_2	Class_4	Class_2/Class_4	BS.48	BS	48
B47_metagenome	B47_metagenome	BS.62	Class_2	BS	Bulk soil	62		B458_uncultured.prokaryote	B442_uncultured	Directed	199533	1	0.4814	0.0334	TRUE	Class_4	Class_4	Class_4/Class_4	BS.48	BS	48
B4718_Methylomonas	B4718_Methylomonas	BS.62	Class_4	BS	Bulk soil	62		B4579_f_uncultured	B442_uncultured	Directed	199534	1	0.5709	0.0137	TRUE	Class_4	Class_4	Class_4/Class_4	BS.48	BS	48
B472_Haliangium	B472_Haliangium	BS.62	Class_4	BS	Bulk soil	62		B1791_f_uncultured	B442_uncultured	Directed	199535	1	0.5182	0.0334	TRUE	Class_4	Class_4	Class_4/Class_4	BS.48	BS	48
B474_Gemmatimonas	B474_Gemmatimonas	BS.62	Class_4	BS	Bulk soil	62		B196_Anaeromyxobacter	B442_uncultured	Directed	199536	1	0.5278	0.0235	TRUE	Class_4	Class_4	Class_4/Class_4	BS.48	BS	48
B479_Sulfuricurvum	B479_Sulfuricurvum	BS.62	Class_3	BS	Bulk soil	62		B361_uncultured.bacterium.126	B442_uncultured	Directed	199537	1	0.5897	0.0235	TRUE	Class_2	Class_4	Class_2/Class_4	BS.48	BS	48
B480_Pseudomonas	B480_Pseudomonas	BS.62	Class_4	BS	Bulk soil	62		B612_uncultured	B442_uncultured	Directed	199538	1	0.5303	0.0334	TRUE	Class_4	Class_4	Class_4/Class_4	BS.48	BS	48
B483_Anaerolinea	B483_Anaerolinea	BS.62	Class_2	BS	Bulk soil	62		B300_Gemmatimonas	B442_uncultured	Directed	199539	1	0.5265	0.0235	TRUE	Class_2	Class_4	Class_2/Class_4	BS.48	BS	48
B49_Anaerolinea	B49_Anaerolinea	BS.62	Class_2	BS	Bulk soil	62		B413_f_Micrococcaceae	B442_uncultured	Directed	199540	1	0.5615	0.0137	TRUE	Class_2	Class_4	Class_2/Class_4	BS.48	BS	48
B492_metagenome	B492_metagenome	BS.62	Class_4	BS	Bulk soil	62		B1005_Candidatus.Udaeobacter	B442_uncultured	Directed	199541	1	0.4643	0.0433	TRUE	Class_4	Class_4	Class_4/Class_4	BS.48	BS	48
B493_Blastococcus	B493_Blastococcus	BS.62	Class_4	BS	Bulk soil	62		F170_unidentified	B442_uncultured	Directed	199542	1	0.5419	0.0198	TRUE	Class_2	Class_4	Class_2/Class_4	BS.48	BS	48
B50_Thiobacillus	B50_Thiobacillus	BS.62	Class_2	BS	Bulk soil	62		F68_Pseudogymnoascus	B442_uncultured	Directed	199543	1	0.4912	0.0495	TRUE	Class_1	Class_4	Class_1/Class_4	BS.48	BS	48
B501_Anaeromyxobacter	B501_Anaeromyxobacter	BS.62	Class_4	BS	Bulk soil	62		B447_ADurb.Bin063.1	B450_uncultured.prokaryote	Directed	199544	1	0.5178	0.0334	TRUE	Class_4	Class_4	Class_4/Class_4	BS.48	BS	48
B5054_uncultured.Syntrophobacteraceae.bacterium	B5054_uncultured.Syntrophobacteraceae.bacterium	BS.62	Class_4	BS	Bulk soil	62		B687_uncultured.Alkaliflexus.sp.	B450_uncultured.prokaryote	Directed	199545	1	0.4899	0.0137	TRUE	Class_4	Class_4	Class_4/Class_4	BS.48	BS	48
B5085_f_SC.I.84	B5085_f_SC.I.84	BS.62	Class_4	BS	Bulk soil	62		B249_Thiobacillus	B450_uncultured.prokaryote	Directed	199546	1	0.4838	0.0334	TRUE	Class_2	Class_4	Class_2/Class_4	BS.48	BS	48
B509_o_SBR1031	B509_o_SBR1031	BS.62	Class_2	BS	Bulk soil	62		B804_Anaerolinea	B450_uncultured.prokaryote	Directed	199547	1	0.5388	0.0433	TRUE	Class_4	Class_4	Class_4/Class_4	BS.48	BS	48
B51_Anaerolinea	B51_Anaerolinea	BS.62	Class_2	BS	Bulk soil	62		B740_f_Burkholderiaceae	B450_uncultured.prokaryote	Directed	199548	1	0.5101	0.0334	TRUE	Class_4	Class_4	Class_4/Class_4	BS.48	BS	48
B511_Thiobacillus	B511_Thiobacillus	BS.62	Class_4	BS	Bulk soil	62		B1037_f_uncultured	B450_uncultured.prokaryote	Directed	199549	1	0.5352	0.0137	TRUE	Class_4	Class_4	Class_4/Class_4	BS.48	BS	48
B516_uncultured.bacterium.SJA.22	B516_uncultured.bacterium.SJA.22	BS.62	Class_2	BS	Bulk soil	62		B508_Phenylobacterium	B450_uncultured.prokaryote	Directed	199550	1	0.4585	0.0433	TRUE	Class_4	Class_4	Class_4/Class_4	BS.48	BS	48
B5177_f_Fimbriimonadaceae	B5177_f_Fimbriimonadaceae	BS.62	Class_4	BS	Bulk soil	62		B207_Geobacter	B450_uncultured.prokaryote	Directed	199551	1	0.4985	0.0235	TRUE	Class_4	Class_4	Class_4/Class_4	BS.48	BS	48
B519_Syntrophorhabdus	B519_Syntrophorhabdus	BS.62	Class_4	BS	Bulk soil	62		F409_unidentified	B450_uncultured.prokaryote	Directed	199552	1	0.5576	0.019	TRUE	Class_4	Class_4	Class_4/Class_4	BS.48	BS	48
B53_f_SC.I.84	B53_f_SC.I.84	BS.62	Class_2	BS	Bulk soil	62		F941_unidentified	B450_uncultured.prokaryote	Directed	199553	1	0.4308	0.0433	TRUE	Class_4	Class_4	Class_4/Class_4	BS.48	BS	48
B5323_Sulfuriferula	B5323_Sulfuriferula	BS.62	Class_4	BS	Bulk soil	62		F327_unidentified	B450_uncultured.prokaryote	Directed	199554	1	0.4602	0.0334	TRUE	Class_2	Class_4	Class_2/Class_4	BS.48	BS	48
B538_f_SC.I.84	B538_f_SC.I.84	BS.62	Class_2	BS	Bulk soil	62		B687_uncultured.Alkaliflexus.sp.	B1012_WCHB1.32	Directed	199555	1	0.3844	0.0433	TRUE	Class_4	Class_4	Class_4/Class_4	BS.48	BS	48
B5460_Thiomonas	B5460_Thiomonas	BS.62	Class_3	BS	Bulk soil	62		B319_anaerobic.bacterium.MO.CFX2	B1473_uncultured.soil.bacterium.PRR.12	Directed	199556	1	0.6235	0.0099	TRUE	Class_2	Class_3	Class_2/Class_3	BS.48	BS	48
B547_Anaeromyxobacter	B547_Anaeromyxobacter	BS.62	Class_4	BS	Bulk soil	62		B253_uncultured	B1473_uncultured.soil.bacterium.PRR.12	Directed	199557	1	0.6697	0.0198	TRUE	Class_2	Class_3	Class_2/Class_3	BS.48	BS	48
B55_Sideroxydans	B55_Sideroxydans	BS.62	Class_2	BS	Bulk soil	62		B38_uncultured.prokaryote	B1473_uncultured.soil.bacterium.PRR.12	Directed	199558	1	0.513	0.0495	TRUE	Class_2	Class_3	Class_2/Class_3	BS.48	BS	48
B550_Phaselicystis	B550_Phaselicystis	BS.62	Class_4	BS	Bulk soil	62		B241_uncultured	B1473_uncultured.soil.bacterium.PRR.12	Directed	199559	1	0.7179	0.0099	TRUE	Class_4	Class_3	Class_4/Class_3	BS.48	BS	48
B551_o_NA	B551_o_NA	BS.62	Class_2	BS	Bulk soil	62		B341_uncultured	B1473_uncultured.soil.bacterium.PRR.12	Directed	199560	1	0.5434	0.0297	TRUE	Class_2	Class_3	Class_2/Class_3	BS.48	BS	48
B554_f_WD2101.soil.group	B554_f_WD2101.soil.group	BS.62	Class_2	BS	Bulk soil	62		B59_Terrabacter	B1473_uncultured.soil.bacterium.PRR.12	Directed	199561	1	-0.5643	0.0396	FALSE	Class_2	Class_3	Class_2/Class_3	BS.48	BS	48
B563_uncultured.eubacterium.WCHB1.50	B563_uncultured.eubacterium.WCHB1.50	BS.62	Class_2	BS	Bulk soil	62		B316_uncultured.Thermaerobacter.sp.	B1473_uncultured.soil.bacterium.PRR.12	Directed	199562	1	0.6538	0.0099	TRUE	Class_2	Class_3	Class_2/Class_3	BS.48	BS	48
B5637_anaerobic.bacterium.MO.CFX2	B5637_anaerobic.bacterium.MO.CFX2	BS.62	Class_4	BS	Bulk soil	62		F159_o_Helotiales	B1473_uncultured.soil.bacterium.PRR.12	Directed	199563	1	-0.526	0.0495	FALSE	Class_2	Class_3	Class_2/Class_3	BS.48	BS	48
B565_uncultured	B565_uncultured	BS.62	Class_4	BS	Bulk soil	62		F151_unidentified	B1473_uncultured.soil.bacterium.PRR.12	Directed	199564	1	-0.6046	0.0297	FALSE	Class_2	Class_3	Class_2/Class_3	BS.48	BS	48
B567_Mycobacterium	B567_Mycobacterium	BS.62	Class_4	BS	Bulk soil	62		F52_Psilocybe	B1473_uncultured.soil.bacterium.PRR.12	Directed	199565	1	0.7851	0.0099	TRUE	Class_2	Class_3	Class_2/Class_3	BS.48	BS	48
B568_Thioalkalispira	B568_Thioalkalispira	BS.62	Class_4	BS	Bulk soil	62		F14_o_Pleosporales	B1473_uncultured.soil.bacterium.PRR.12	Directed	199566	1	0.6255	0.0297	TRUE	Class_2	Class_3	Class_2/Class_3	BS.48	BS	48
B573_uncultured.Gemmatimonadetes.bacterium	B573_uncultured.Gemmatimonadetes.bacterium	BS.62	Class_4	BS	Bulk soil	62		F184_unidentified	B1473_uncultured.soil.bacterium.PRR.12	Directed	199567	1	-0.6276	0.0297	FALSE	Class_2	Class_3	Class_2/Class_3	BS.48	BS	48
B59_Terrabacter	B59_Terrabacter	BS.62	Class_2	BS	Bulk soil	62		F94_Mortierella	B1473_uncultured.soil.bacterium.PRR.12	Directed	199568	1	-0.7051	0.0099	FALSE	Class_2	Class_3	Class_2/Class_3	BS.48	BS	48
B591_Anaerolinea	B591_Anaerolinea	BS.62	Class_2	BS	Bulk soil	62		F67_unidentified	B1473_uncultured.soil.bacterium.PRR.12	Directed	199569	1	0.7739	0.0099	TRUE	Class_1	Class_3	Class_1/Class_3	BS.48	BS	48
B593_uncultured.Gemmatimonadetes.bacterium	B593_uncultured.Gemmatimonadetes.bacterium	BS.62	Class_2	BS	Bulk soil	62		F192_Fusicolla	B1473_uncultured.soil.bacterium.PRR.12	Directed	199570	1	-0.5894	0.0198	FALSE	Class_2	Class_3	Class_2/Class_3	BS.48	BS	48
B598_uncultured.soil.bacterium	B598_uncultured.soil.bacterium	BS.62	Class_2	BS	Bulk soil	62		F23_Solicoccozyma	B1473_uncultured.soil.bacterium.PRR.12	Directed	199571	1	-0.6003	0.0495	FALSE	Class_2	Class_3	Class_2/Class_3	BS.48	BS	48
B5984_uncultured.eubacterium.WCHB1.50	B5984_uncultured.eubacterium.WCHB1.50	BS.62	Class_4	BS	Bulk soil	62		F83_Schizothecium	B1473_uncultured.soil.bacterium.PRR.12	Directed	199572	1	-0.5992	0.0396	FALSE	Class_2	Class_3	Class_2/Class_3	BS.48	BS	48
B5989_f_WD2101.soil.group	B5989_f_WD2101.soil.group	BS.62	Class_4	BS	Bulk soil	62		F519_f_Hyaloscyphaceae	B1473_uncultured.soil.bacterium.PRR.12	Directed	199573	1	0.6387	0.0297	TRUE	Class_2	Class_3	Class_2/Class_3	BS.48	BS	48
B602_uncultured.Holophaga.sp.	B602_uncultured.Holophaga.sp.	BS.62	Class_4	BS	Bulk soil	62		F92_unidentified	B1473_uncultured.soil.bacterium.PRR.12	Directed	199574	1	0.4164	0.0396	TRUE	Class_2	Class_3	Class_2/Class_3	BS.48	BS	48
B604_Bryobacter	B604_Bryobacter	BS.62	Class_2	BS	Bulk soil	62		F13_Zopfiella	B1473_uncultured.soil.bacterium.PRR.12	Directed	199575	1	0.642	0.0396	TRUE	Class_2	Class_3	Class_2/Class_3	BS.48	BS	48
B609_Reyranella	B609_Reyranella	BS.62	Class_4	BS	Bulk soil	62		F90_Pseudogymnoascus	B1473_uncultured.soil.bacterium.PRR.12	Directed	199576	1	-0.6401	0.0297	FALSE	Class_2	Class_3	Class_2/Class_3	BS.48	BS	48
B616_Lacunisphaera	B616_Lacunisphaera	BS.62	Class_4	BS	Bulk soil	62		F185_f_Didymosphaeriaceae	B1473_uncultured.soil.bacterium.PRR.12	Directed	199577	1	-0.565	0.0396	FALSE	Class_2	Class_3	Class_2/Class_3	BS.48	BS	48
B619_Leptolinea	B619_Leptolinea	BS.62	Class_4	BS	Bulk soil	62		B1013_uncultured.soil.bacterium	B151_Pseudolabrys	Directed	199578	1	0.4713	0.0494	TRUE	Class_4	Class_2	Class_4/Class_2	BS.48	BS	48
B625_uncultured.Caldilineaceae.bacterium	B625_uncultured.Caldilineaceae.bacterium	BS.62	Class_2	BS	Bulk soil	62		B1033_ADurb.Bin063.1	B1770_metagenome	Directed	199579	1	0.4014	0.0433	TRUE	Class_4	Class_4	Class_4/Class_4	BS.48	BS	48
B627_Candidatus.Solibacter	B627_Candidatus.Solibacter	BS.62	Class_4	BS	Bulk soil	62		F103_unidentified	B1770_metagenome	Directed	199580	1	0.4366	0.0495	TRUE	Class_2	Class_4	Class_2/Class_4	BS.48	BS	48
B630_Desulfobulbus	B630_Desulfobulbus	BS.62	Class_4	BS	Bulk soil	62		B2841_o_RBG.13.54.9	B1516_Haliangium	Directed	199581	1	0.404	0.0235	TRUE	Class_4	Class_2	Class_4/Class_2	BS.48	BS	48
B64_Rhizomicrobium	B64_Rhizomicrobium	BS.62	Class_4	BS	Bulk soil	62		B3394_uncultured	B1516_Haliangium	Directed	199582	1	0.4179	0.0433	TRUE	Class_4	Class_2	Class_4/Class_2	BS.48	BS	48
B641_o_RBG.13.54.9	B641_o_RBG.13.54.9	BS.62	Class_3	BS	Bulk soil	62		B3531_Candidatus.Solibacter	B1516_Haliangium	Directed	199583	1	0.449	0.0433	TRUE	Class_4	Class_2	Class_4/Class_2	BS.48	BS	48
B643_ADurb.Bin063.1	B643_ADurb.Bin063.1	BS.62	Class_4	BS	Bulk soil	62		B635_ADurb.Bin063.1	B1516_Haliangium	Directed	199584	1	0.4479	0.0334	TRUE	Class_4	Class_2	Class_4/Class_2	BS.48	BS	48
B648_o_NA	B648_o_NA	BS.62	Class_4	BS	Bulk soil	62		B1347_uncultured.prokaryote	B1516_Haliangium	Directed	199585	1	0.5713	0.0137	TRUE	Class_4	Class_2	Class_4/Class_2	BS.48	BS	48
B65_o_RBG.13.54.9	B65_o_RBG.13.54.9	BS.62	Class_2	BS	Bulk soil	62		B7913_f_Sphingobacteriaceae	B1516_Haliangium	Directed	199586	1	0.4378	0.0235	TRUE	Class_4	Class_2	Class_4/Class_2	BS.48	BS	48
B652_Clostridium.sensu.stricto.5	B652_Clostridium.sensu.stricto.5	BS.62	Class_4	BS	Bulk soil	62		B311_Anaeromyxobacter	B1516_Haliangium	Directed	199587	1	0.5474	0.0334	TRUE	Class_4	Class_2	Class_4/Class_2	BS.48	BS	48
B66_GOUTA6	B66_GOUTA6	BS.62	Class_2	BS	Bulk soil	62		B648_o_NA	B1516_Haliangium	Directed	199588	1	0.4037	0.0433	TRUE	Class_4	Class_2	Class_4/Class_2	BS.48	BS	48
B660_o_NA	B660_o_NA	BS.62	Class_4	BS	Bulk soil	62		F541_unidentified	B1516_Haliangium	Directed	199589	1	-0.4152	0.0396	FALSE	Class_1	Class_2	Class_1/Class_2	BS.48	BS	48
B662_Bryobacter	B662_Bryobacter	BS.62	Class_4	BS	Bulk soil	62		B206_uncultured.bacterium	B1435_Phenylobacterium	Directed	199590	1	-0.5731	0.0198	FALSE	Class_2	Class_4	Class_2/Class_4	BS.48	BS	48
B666_uncultured.prokaryote	B666_uncultured.prokaryote	BS.62	Class_4	BS	Bulk soil	62		B1551_Anaerolinea	B1435_Phenylobacterium	Directed	199591	1	0.528	0.0433	TRUE	Class_4	Class_4	Class_4/Class_4	BS.48	BS	48
B667_Sh765B.TzT.35	B667_Sh765B.TzT.35	BS.62	Class_4	BS	Bulk soil	62		B2841_o_RBG.13.54.9	B1435_Phenylobacterium	Directed	199592	1	0.467	0.0235	TRUE	Class_4	Class_4	Class_4/Class_4	BS.48	BS	48
B67_uncultured	B67_uncultured	BS.62	Class_1	BS	Bulk soil	62		B113_o_RBG.13.54.9	B1435_Phenylobacterium	Directed	199593	1	-0.4994	0.0297	FALSE	Class_2	Class_4	Class_2/Class_4	BS.48	BS	48
B670_f_uncultured	B670_f_uncultured	BS.62	Class_4	BS	Bulk soil	62		B1347_uncultured.prokaryote	B1435_Phenylobacterium	Directed	199594	1	0.4946	0.0334	TRUE	Class_4	Class_4	Class_4/Class_4	BS.48	BS	48
B675_uncultured	B675_uncultured	BS.62	Class_2	BS	Bulk soil	62		B311_Anaeromyxobacter	B1435_Phenylobacterium	Directed	199595	1	0.5151	0.005	TRUE	Class_4	Class_4	Class_4/Class_4	BS.48	BS	48
B688_Rhizobacter	B688_Rhizobacter	BS.62	Class_2	BS	Bulk soil	62		B648_o_NA	B1435_Phenylobacterium	Directed	199596	1	0.4762	0.0433	TRUE	Class_4	Class_4	Class_4/Class_4	BS.48	BS	48
B69_o_NA	B69_o_NA	BS.62	Class_2	BS	Bulk soil	62		B472_Haliangium	B1435_Phenylobacterium	Directed	199597	1	0.3934	0.0433	TRUE	Class_4	Class_4	Class_4/Class_4	BS.48	BS	48
B696_uncultured	B696_uncultured	BS.62	Class_4	BS	Bulk soil	62		B69_o_NA	B1435_Phenylobacterium	Directed	199598	1	0.5278	0.0433	TRUE	Class_2	Class_4	Class_2/Class_4	BS.48	BS	48
B697_uncultured	B697_uncultured	BS.62	Class_4	BS	Bulk soil	62		F383_unidentified	B1435_Phenylobacterium	Directed	199599	1	0.5222	0.0433	TRUE	Class_4	Class_4	Class_4/Class_4	BS.48	BS	48
B698_uncultured	B698_uncultured	BS.62	Class_4	BS	Bulk soil	62		F604_Chalara	B1435_Phenylobacterium	Directed	199600	1	0.4317	0.0334	TRUE	Class_4	Class_4	Class_4/Class_4	BS.48	BS	48
B701_uncultured.bacterium	B701_uncultured.bacterium	BS.62	Class_4	BS	Bulk soil	62		B402_uncultured.soil.bacterium	B274_Porphyrobacter	Directed	199601	1	-0.5324	0.0396	FALSE	Class_2	Class_2	Class_2/Class_2	BS.48	BS	48
B703_uncultured	B703_uncultured	BS.62	Class_1	BS	Bulk soil	62		B171_uncultured.prokaryote	B274_Porphyrobacter	Directed	199602	1	0.6456	0.0198	TRUE	Class_2	Class_2	Class_2/Class_2	BS.48	BS	48
B706_uncultured.Desulfuromonadales.bacterium	B706_uncultured.Desulfuromonadales.bacterium	BS.62	Class_4	BS	Bulk soil	62		F54_Pyrenochaetopsis	B274_Porphyrobacter	Directed	199603	1	0.6055	0.0099	TRUE	Class_2	Class_2	Class_2/Class_2	BS.48	BS	48
B707_uncultured.bacterium	B707_uncultured.bacterium	BS.62	Class_2	BS	Bulk soil	62		B66_GOUTA6	B44_f_Xanthobacteraceae	Directed	199604	1	0.7013	0.0495	TRUE	Class_2	Class_2	Class_2/Class_2	BS.48	BS	48
B713_uncultured	B713_uncultured	BS.62	Class_2	BS	Bulk soil	62		B305_f_uncultured	B44_f_Xanthobacteraceae	Directed	199605	1	0.6318	0.0396	TRUE	Class_2	Class_2	Class_2/Class_2	BS.48	BS	48
B716_f_Rhodanobacteraceae	B716_f_Rhodanobacteraceae	BS.62	Class_4	BS	Bulk soil	62		B215_Nakamurella	B44_f_Xanthobacteraceae	Directed	199606	1	0.8135	0.0099	TRUE	Class_2	Class_2	Class_2/Class_2	BS.48	BS	48
B724_Ellin6067	B724_Ellin6067	BS.62	Class_4	BS	Bulk soil	62		F119_unidentified	B44_f_Xanthobacteraceae	Directed	199607	1	-0.7925	0.0099	FALSE	Class_2	Class_2	Class_2/Class_2	BS.48	BS	48
B7263_Luteolibacter	B7263_Luteolibacter	BS.62	Class_4	BS	Bulk soil	62		B2205_uncultured	B858_Geobacter	Directed	199608	1	0.5535	0.0137	TRUE	Class_4	Class_4	Class_4/Class_4	BS.48	BS	48
B728_uncultured	B728_uncultured	BS.62	Class_2	BS	Bulk soil	62		B168_uncultured.bacterium	B858_Geobacter	Directed	199609	1	0.494	0.0297	TRUE	Class_2	Class_4	Class_2/Class_4	BS.48	BS	48
B73_f_Blastocatellaceae	B73_f_Blastocatellaceae	BS.62	Class_2	BS	Bulk soil	62		B145_uncultured.Chloroflexi.bacterium	B858_Geobacter	Directed	199610	1	0.6493	0.0137	TRUE	Class_4	Class_4	Class_4/Class_4	BS.48	BS	48
B736_Candidatus.Solibacter	B736_Candidatus.Solibacter	BS.62	Class_4	BS	Bulk soil	62		B1369_Lysobacter	B858_Geobacter	Directed	199611	1	0.6072	0.0235	TRUE	Class_4	Class_4	Class_4/Class_4	BS.48	BS	48
B74_f_Rhodocyclaceae	B74_f_Rhodocyclaceae	BS.62	Class_4	BS	Bulk soil	62		B273_Syntrophobacter	B858_Geobacter	Directed	199612	1	0.6084	0.0235	TRUE	Class_2	Class_4	Class_2/Class_4	BS.48	BS	48
B745_uncultured.Ferrimicrobium.sp.	B745_uncultured.Ferrimicrobium.sp.	BS.62	Class_3	BS	Bulk soil	62		B94_uncultured.Nitrospirae.bacterium	B858_Geobacter	Directed	199613	1	-0.5247	0.0396	FALSE	Class_2	Class_4	Class_2/Class_4	BS.48	BS	48
B764_f_Acidobacteriaceae..Subgroup.1.	B764_f_Acidobacteriaceae..Subgroup.1.	BS.62	Class_4	BS	Bulk soil	62		B1248_uncultured	B858_Geobacter	Directed	199614	1	0.4817	0.0334	TRUE	Class_4	Class_4	Class_4/Class_4	BS.48	BS	48
B765_uncultured	B765_uncultured	BS.62	Class_4	BS	Bulk soil	62		B160_Anaerolinea	B858_Geobacter	Directed	199615	1	0.5563	0.019	TRUE	Class_2	Class_4	Class_2/Class_4	BS.48	BS	48
B766_uncultured	B766_uncultured	BS.62	Class_4	BS	Bulk soil	62		B1162_Conexibacter	B858_Geobacter	Directed	199616	1	0.4975	0.0433	TRUE	Class_4	Class_4	Class_4/Class_4	BS.48	BS	48
B774_wastewater.metagenome	B774_wastewater.metagenome	BS.62	Class_4	BS	Bulk soil	62		B146_uncultured.prokaryote	B858_Geobacter	Directed	199617	1	0.5667	0.0494	TRUE	Class_2	Class_4	Class_2/Class_4	BS.48	BS	48
B779_Flavisolibacter	B779_Flavisolibacter	BS.62	Class_4	BS	Bulk soil	62		B113_o_RBG.13.54.9	B858_Geobacter	Directed	199618	1	-0.4233	0.0297	FALSE	Class_2	Class_4	Class_2/Class_4	BS.48	BS	48
B783_Candidatus.Solibacter	B783_Candidatus.Solibacter	BS.62	Class_4	BS	Bulk soil	62		B534_Thiobacillus	B858_Geobacter	Directed	199619	1	0.6401	0.005	TRUE	Class_4	Class_4	Class_4/Class_4	BS.48	BS	48
B79_uncultured	B79_uncultured	BS.62	Class_2	BS	Bulk soil	62		B53_f_SC.I.84	B858_Geobacter	Directed	199620	1	0.4908	0.019	TRUE	Class_2	Class_4	Class_2/Class_4	BS.48	BS	48
B798_Devosia	B798_Devosia	BS.62	Class_4	BS	Bulk soil	62		B114_Luteimonas	B858_Geobacter	Directed	199621	1	-0.6766	0.0495	FALSE	Class_1	Class_4	Class_1/Class_4	BS.48	BS	48
B809_uncultured	B809_uncultured	BS.62	Class_2	BS	Bulk soil	62		B1024_Flavisolibacter	B858_Geobacter	Directed	199622	1	0.5339	0.019	TRUE	Class_4	Class_4	Class_4/Class_4	BS.48	BS	48
B824_uncultured.soil.bacterium	B824_uncultured.soil.bacterium	BS.62	Class_4	BS	Bulk soil	62		F287_unidentified	B858_Geobacter	Directed	199623	1	0.5247	0.0388	TRUE	Class_2	Class_4	Class_2/Class_4	BS.48	BS	48
B833_f_UA.50	B833_f_UA.50	BS.62	Class_4	BS	Bulk soil	62		F70_unidentified	B858_Geobacter	Directed	199624	1	0.5681	0.0396	TRUE	Class_1	Class_4	Class_1/Class_4	BS.48	BS	48
B839_f_uncultured	B839_f_uncultured	BS.62	Class_4	BS	Bulk soil	62		F123_Thanatephorus	B858_Geobacter	Directed	199625	1	0.6316	0.0388	TRUE	Class_4	Class_4	Class_4/Class_4	BS.48	BS	48
B844_Candidatus.Udaeobacter	B844_Candidatus.Udaeobacter	BS.62	Class_2	BS	Bulk soil	62		F205_Mortierella	B858_Geobacter	Directed	199626	1	-0.6199	0.0198	FALSE	Class_2	Class_4	Class_2/Class_4	BS.48	BS	48
B845_Candidatus.Udaeobacter	B845_Candidatus.Udaeobacter	BS.62	Class_4	BS	Bulk soil	62		F63_Thanatephorus	B858_Geobacter	Directed	199627	1	0.679	0.0099	TRUE	Class_2	Class_4	Class_2/Class_4	BS.48	BS	48
B848_Rhodanobacter	B848_Rhodanobacter	BS.62	Class_4	BS	Bulk soil	62		B760_f_A21b	B793_Haliangium	Directed	199628	1	0.3609	0.005	TRUE	Class_4	Class_4	Class_4/Class_4	BS.48	BS	48
B855_uncultured.eubacterium.WCHB1.50	B855_uncultured.eubacterium.WCHB1.50	BS.62	Class_4	BS	Bulk soil	62		B1452_o_NA	B793_Haliangium	Directed	199629	1	0.4387	0.0433	TRUE	Class_4	Class_4	Class_4/Class_4	BS.48	BS	48
B865_Rhodanobacter	B865_Rhodanobacter	BS.62	Class_3	BS	Bulk soil	62		B1819_uncultured	B793_Haliangium	Directed	199630	1	0.4303	0.0433	TRUE	Class_4	Class_4	Class_4/Class_4	BS.48	BS	48
B866_uncultured.soil.bacterium	B866_uncultured.soil.bacterium	BS.62	Class_4	BS	Bulk soil	62		B5725_AKIW659	B793_Haliangium	Directed	199631	1	0.4237	0.0433	TRUE	Class_4	Class_4	Class_4/Class_4	BS.48	BS	48
B869_o_Subgroup.7	B869_o_Subgroup.7	BS.62	Class_4	BS	Bulk soil	62		B1198_f_Streptomycetaceae	B793_Haliangium	Directed	199632	1	0.4213	0.0433	TRUE	Class_4	Class_4	Class_4/Class_4	BS.48	BS	48
B88_uncultured.Alkaliflexus.sp.	B88_uncultured.Alkaliflexus.sp.	BS.62	Class_2	BS	Bulk soil	62		B112_uncultured.prokaryote	B793_Haliangium	Directed	199633	1	-0.4573	0.0495	FALSE	Class_2	Class_4	Class_2/Class_4	BS.48	BS	48
B883_uncultured	B883_uncultured	BS.62	Class_1	BS	Bulk soil	62		B754_f_Xanthobacteraceae	B793_Haliangium	Directed	199634	1	0.4806	0.0433	TRUE	Class_4	Class_4	Class_4/Class_4	BS.48	BS	48
B895_Methylomonas	B895_Methylomonas	BS.62	Class_4	BS	Bulk soil	62		F412_unidentified	B793_Haliangium	Directed	199635	1	-0.5497	0.0198	FALSE	Class_1	Class_4	Class_1/Class_4	BS.48	BS	48
B898_f_Blastocatellaceae	B898_f_Blastocatellaceae	BS.62	Class_4	BS	Bulk soil	62		F24_o_Helotiales	B793_Haliangium	Directed	199636	1	-0.4138	0.0495	FALSE	Class_2	Class_4	Class_2/Class_4	BS.48	BS	48
B908_f_Chitinophagaceae	B908_f_Chitinophagaceae	BS.62	Class_4	BS	Bulk soil	62		B1260_Ellin6067	B608_f_Xanthobacteraceae	Directed	199637	1	0.495	0.0137	TRUE	Class_4	Class_4	Class_4/Class_4	BS.48	BS	48
B91_o_NA	B91_o_NA	BS.62	Class_2	BS	Bulk soil	62		B523_Thiobacillus	B608_f_Xanthobacteraceae	Directed	199638	1	0.6024	0.0334	TRUE	Class_4	Class_4	Class_4/Class_4	BS.48	BS	48
B910_Bryobacter	B910_Bryobacter	BS.62	Class_4	BS	Bulk soil	62		B2557_uncultured.prokaryote	B608_f_Xanthobacteraceae	Directed	199639	1	0.5579	0.0235	TRUE	Class_4	Class_4	Class_4/Class_4	BS.48	BS	48
B924_uncultured	B924_uncultured	BS.62	Class_4	BS	Bulk soil	62		F128_unidentified	B608_f_Xanthobacteraceae	Directed	199640	1	0.5777	0.0235	TRUE	Class_2	Class_4	Class_2/Class_4	BS.48	BS	48
B939_uncultured.bacterium	B939_uncultured.bacterium	BS.62	Class_4	BS	Bulk soil	62		F1426_unidentified	B608_f_Xanthobacteraceae	Directed	199641	1	0.4293	0.0433	TRUE	Class_4	Class_4	Class_4/Class_4	BS.48	BS	48
B94_uncultured.Nitrospirae.bacterium	B94_uncultured.Nitrospirae.bacterium	BS.62	Class_2	BS	Bulk soil	62		B66_GOUTA6	B404_f_Lentimicrobiaceae	Directed	199642	1	0.5623	0.0495	TRUE	Class_2	Class_2	Class_2/Class_2	BS.48	BS	48
B942_uncultured.archaeon	B942_uncultured.archaeon	BS.62	Class_4	BS	Bulk soil	62		B91_o_NA	B375_Sphingomonas	Directed	199643	1	0.7222	0.0197	TRUE	Class_2	Class_4	Class_2/Class_4	BS.48	BS	48
B950_Geobacter	B950_Geobacter	BS.62	Class_4	BS	Bulk soil	62		B1659_ADurb.Bin063.1	B375_Sphingomonas	Directed	199644	1	0.426	0.0487	TRUE	Class_4	Class_4	Class_4/Class_4	BS.48	BS	48
B96_uncultured	B96_uncultured	BS.62	Class_2	BS	Bulk soil	62		F636_unidentified	B375_Sphingomonas	Directed	199645	1	-0.4053	0.0297	FALSE	Class_2	Class_4	Class_2/Class_4	BS.48	BS	48
B966_f_Opitutaceae	B966_f_Opitutaceae	BS.62	Class_4	BS	Bulk soil	62		F387_unidentified	B375_Sphingomonas	Directed	199646	1	0.6785	0.0198	TRUE	Class_2	Class_4	Class_2/Class_4	BS.48	BS	48
B969_Geobacter	B969_Geobacter	BS.62	Class_4	BS	Bulk soil	62		B707_uncultured.bacterium	B363_uncultured	Directed	199647	1	-0.5222	0.0396	FALSE	Class_2	Class_2	Class_2/Class_2	BS.48	BS	48
B97_uncultured	B97_uncultured	BS.62	Class_2	BS	Bulk soil	62		B238_uncultured.Iamiaceae.bacterium	B363_uncultured	Directed	199648	1	-0.5507	0.0297	FALSE	Class_2	Class_2	Class_2/Class_2	BS.48	BS	48
F10_Guehomyces	F10_Guehomyces	BS.62	Class_2	BS	Bulk soil	62		F501_unidentified	B363_uncultured	Directed	199649	1	-0.4154	0.0495	FALSE	Class_2	Class_2	Class_2/Class_2	BS.48	BS	48
F1002_Mortierella	F1002_Mortierella	BS.62	Class_3	BS	Bulk soil	62		B322_RB41	B459_uncultured	Directed	199650	1	-0.483	0.0297	FALSE	Class_2	Class_2	Class_2/Class_2	BS.48	BS	48
F103_unidentified	F103_unidentified	BS.62	Class_2	BS	Bulk soil	62		B114_Luteimonas	B459_uncultured	Directed	199651	1	-0.5369	0.0495	FALSE	Class_1	Class_2	Class_1/Class_2	BS.48	BS	48
F106_unidentified	F106_unidentified	BS.62	Class_2	BS	Bulk soil	62		B1626_Subgroup.10	B459_uncultured	Directed	199652	1	0.4771	0.0495	TRUE	Class_4	Class_2	Class_4/Class_2	BS.48	BS	48
F107_o_Helotiales	F107_o_Helotiales	BS.62	Class_2	BS	Bulk soil	62		B67_uncultured	B319_anaerobic.bacterium.MO.CFX2	Directed	199653	1	-0.535	0.0396	FALSE	Class_1	Class_2	Class_1/Class_2	BS.48	BS	48
F109_o_Pleosporales	F109_o_Pleosporales	BS.62	Class_4	BS	Bulk soil	62		B253_uncultured	B319_anaerobic.bacterium.MO.CFX2	Directed	199654	1	0.6547	0.0297	TRUE	Class_2	Class_2	Class_2/Class_2	BS.48	BS	48
F111_Geomyces	F111_Geomyces	BS.62	Class_2	BS	Bulk soil	62		B241_uncultured	B319_anaerobic.bacterium.MO.CFX2	Directed	199655	1	0.6589	0.0198	TRUE	Class_4	Class_2	Class_4/Class_2	BS.48	BS	48
F1185_unidentified	F1185_unidentified	BS.62	Class_4	BS	Bulk soil	62		B262_uncultured	B319_anaerobic.bacterium.MO.CFX2	Directed	199656	1	-0.4926	0.0396	FALSE	Class_2	Class_2	Class_2/Class_2	BS.48	BS	48
F119_unidentified	F119_unidentified	BS.62	Class_2	BS	Bulk soil	62		F401_unidentified	B319_anaerobic.bacterium.MO.CFX2	Directed	199657	1	-0.475	0.0495	FALSE	Class_2	Class_2	Class_2/Class_2	BS.48	BS	48
F120_Sporobolomyces	F120_Sporobolomyces	BS.62	Class_2	BS	Bulk soil	62		F159_o_Helotiales	B319_anaerobic.bacterium.MO.CFX2	Directed	199658	1	-0.4809	0.0495	FALSE	Class_2	Class_2	Class_2/Class_2	BS.48	BS	48
F1202_unidentified	F1202_unidentified	BS.62	Class_4	BS	Bulk soil	62		F99_Cistella	B319_anaerobic.bacterium.MO.CFX2	Directed	199659	1	0.6068	0.0396	TRUE	Class_2	Class_2	Class_2/Class_2	BS.48	BS	48
F1208_unidentified	F1208_unidentified	BS.62	Class_4	BS	Bulk soil	62		F52_Psilocybe	B319_anaerobic.bacterium.MO.CFX2	Directed	199660	1	0.7229	0.0099	TRUE	Class_2	Class_2	Class_2/Class_2	BS.48	BS	48
F121_Schizothecium	F121_Schizothecium	BS.62	Class_2	BS	Bulk soil	62		F14_o_Pleosporales	B319_anaerobic.bacterium.MO.CFX2	Directed	199661	1	0.5383	0.0495	TRUE	Class_2	Class_2	Class_2/Class_2	BS.48	BS	48
F1210_unidentified	F1210_unidentified	BS.62	Class_4	BS	Bulk soil	62		F184_unidentified	B319_anaerobic.bacterium.MO.CFX2	Directed	199662	1	-0.6642	0.0099	FALSE	Class_2	Class_2	Class_2/Class_2	BS.48	BS	48
F122_Apodus	F122_Apodus	BS.62	Class_2	BS	Bulk soil	62		F17_o_Pleosporales	B319_anaerobic.bacterium.MO.CFX2	Directed	199663	1	-0.5839	0.0396	FALSE	Class_2	Class_2	Class_2/Class_2	BS.48	BS	48
F1277_unidentified	F1277_unidentified	BS.62	Class_4	BS	Bulk soil	62		F94_Mortierella	B319_anaerobic.bacterium.MO.CFX2	Directed	199664	1	-0.62	0.0396	FALSE	Class_2	Class_2	Class_2/Class_2	BS.48	BS	48
F128_unidentified	F128_unidentified	BS.62	Class_2	BS	Bulk soil	62		F67_unidentified	B319_anaerobic.bacterium.MO.CFX2	Directed	199665	1	0.7394	0.0198	TRUE	Class_1	Class_2	Class_1/Class_2	BS.48	BS	48
F13_Zopfiella	F13_Zopfiella	BS.62	Class_2	BS	Bulk soil	62		F192_Fusicolla	B319_anaerobic.bacterium.MO.CFX2	Directed	199666	1	-0.6792	0.0198	FALSE	Class_2	Class_2	Class_2/Class_2	BS.48	BS	48
F134_o_NA	F134_o_NA	BS.62	Class_2	BS	Bulk soil	62		F41_Arnium	B319_anaerobic.bacterium.MO.CFX2	Directed	199667	1	0.6373	0.0099	TRUE	Class_2	Class_2	Class_2/Class_2	BS.48	BS	48
F1368_unidentified	F1368_unidentified	BS.62	Class_4	BS	Bulk soil	62		F23_Solicoccozyma	B319_anaerobic.bacterium.MO.CFX2	Directed	199668	1	-0.6887	0.0297	FALSE	Class_2	Class_2	Class_2/Class_2	BS.48	BS	48
F14_o_Pleosporales	F14_o_Pleosporales	BS.62	Class_2	BS	Bulk soil	62		F519_f_Hyaloscyphaceae	B319_anaerobic.bacterium.MO.CFX2	Directed	199669	1	0.5377	0.0495	TRUE	Class_2	Class_2	Class_2/Class_2	BS.48	BS	48
F141_f_Nectriaceae	F141_f_Nectriaceae	BS.62	Class_2	BS	Bulk soil	62		F73_Tetracladium	B319_anaerobic.bacterium.MO.CFX2	Directed	199670	1	-0.5336	0.0495	FALSE	Class_1	Class_2	Class_1/Class_2	BS.48	BS	48
F145_Mrakiella	F145_Mrakiella	BS.62	Class_2	BS	Bulk soil	62		F384_unidentified	B319_anaerobic.bacterium.MO.CFX2	Directed	199671	1	-0.5849	0.0396	FALSE	Class_2	Class_2	Class_2/Class_2	BS.48	BS	48
F15_o_Helotiales	F15_o_Helotiales	BS.62	Class_2	BS	Bulk soil	62		F13_Zopfiella	B319_anaerobic.bacterium.MO.CFX2	Directed	199672	1	0.6557	0.0396	TRUE	Class_2	Class_2	Class_2/Class_2	BS.48	BS	48
F1507_Angulomyces	F1507_Angulomyces	BS.62	Class_4	BS	Bulk soil	62		F68_Pseudogymnoascus	B319_anaerobic.bacterium.MO.CFX2	Directed	199673	1	0.5557	0.0495	TRUE	Class_1	Class_2	Class_1/Class_2	BS.48	BS	48
F1508_o_NA	F1508_o_NA	BS.62	Class_4	BS	Bulk soil	62		F185_f_Didymosphaeriaceae	B319_anaerobic.bacterium.MO.CFX2	Directed	199674	1	-0.6095	0.0396	FALSE	Class_2	Class_2	Class_2/Class_2	BS.48	BS	48
F151_unidentified	F151_unidentified	BS.62	Class_2	BS	Bulk soil	62		F38_Pseudeurotium	B319_anaerobic.bacterium.MO.CFX2	Directed	199675	1	-0.7255	0.0297	FALSE	Class_2	Class_2	Class_2/Class_2	BS.48	BS	48
F154_Slooffia	F154_Slooffia	BS.62	Class_2	BS	Bulk soil	62		F122_Apodus	B319_anaerobic.bacterium.MO.CFX2	Directed	199676	1	0.5671	0.0495	TRUE	Class_2	Class_2	Class_2/Class_2	BS.48	BS	48
F1552_unidentified	F1552_unidentified	BS.62	Class_3	BS	Bulk soil	62		F165_Cyberlindnera	B319_anaerobic.bacterium.MO.CFX2	Directed	199677	1	-0.6211	0.0099	FALSE	Class_1	Class_2	Class_1/Class_2	BS.48	BS	48
F156_Serendipita	F156_Serendipita	BS.62	Class_1	BS	Bulk soil	62		B1551_Anaerolinea	B206_uncultured.bacterium	Directed	199678	1	-0.556	0.0396	FALSE	Class_4	Class_2	Class_4/Class_2	BS.48	BS	48
F157_unidentified	F157_unidentified	BS.62	Class_2	BS	Bulk soil	62		B3394_uncultured	B206_uncultured.bacterium	Directed	199679	1	-0.4211	0.0396	FALSE	Class_4	Class_2	Class_4/Class_2	BS.48	BS	48
F165_Cyberlindnera	F165_Cyberlindnera	BS.62	Class_2	BS	Bulk soil	62		B3531_Candidatus.Solibacter	B206_uncultured.bacterium	Directed	199680	1	-0.5327	0.0396	FALSE	Class_4	Class_2	Class_4/Class_2	BS.48	BS	48
F167_unidentified	F167_unidentified	BS.62	Class_2	BS	Bulk soil	62		B2447_uncultured.Sphingobacteriales.bacterium	B206_uncultured.bacterium	Directed	199681	1	-0.5309	0.0297	FALSE	Class_4	Class_2	Class_4/Class_2	BS.48	BS	48
F17_o_Pleosporales	F17_o_Pleosporales	BS.62	Class_2	BS	Bulk soil	62		B7913_f_Sphingobacteriaceae	B206_uncultured.bacterium	Directed	199682	1	-0.4433	0.0198	FALSE	Class_4	Class_2	Class_4/Class_2	BS.48	BS	48
F170_unidentified	F170_unidentified	BS.62	Class_1	BS	Bulk soil	62		B311_Anaeromyxobacter	B206_uncultured.bacterium	Directed	199683	1	-0.6457	0.0099	FALSE	Class_4	Class_2	Class_4/Class_2	BS.48	BS	48
F171_unidentified	F171_unidentified	BS.62	Class_2	BS	Bulk soil	62		B648_o_NA	B206_uncultured.bacterium	Directed	199684	1	-0.52	0.0297	FALSE	Class_4	Class_2	Class_4/Class_2	BS.48	BS	48
F1732_unidentified	F1732_unidentified	BS.62	Class_3	BS	Bulk soil	62		B472_Haliangium	B206_uncultured.bacterium	Directed	199685	1	-0.5338	0.0198	FALSE	Class_4	Class_2	Class_4/Class_2	BS.48	BS	48
F175_unidentified	F175_unidentified	BS.62	Class_2	BS	Bulk soil	62		B69_o_NA	B206_uncultured.bacterium	Directed	199686	1	-0.6299	0.0495	FALSE	Class_2	Class_2	Class_2/Class_2	BS.48	BS	48
F179_unidentified	F179_unidentified	BS.62	Class_2	BS	Bulk soil	62		F501_unidentified	B206_uncultured.bacterium	Directed	199687	1	-0.5031	0.0198	FALSE	Class_2	Class_2	Class_2/Class_2	BS.48	BS	48
F180_Tetracladium	F180_Tetracladium	BS.62	Class_2	BS	Bulk soil	62		F383_unidentified	B206_uncultured.bacterium	Directed	199688	1	-0.6155	0.0198	FALSE	Class_4	Class_2	Class_4/Class_2	BS.48	BS	48
F182_o_NA	F182_o_NA	BS.62	Class_2	BS	Bulk soil	62		F59_Podospora	B206_uncultured.bacterium	Directed	199689	1	-0.6212	0.0297	FALSE	Class_2	Class_2	Class_2/Class_2	BS.48	BS	48
F184_unidentified	F184_unidentified	BS.62	Class_2	BS	Bulk soil	62		F604_Chalara	B206_uncultured.bacterium	Directed	199690	1	-0.5182	0.0198	FALSE	Class_4	Class_2	Class_4/Class_2	BS.48	BS	48
F185_f_Didymosphaeriaceae	F185_f_Didymosphaeriaceae	BS.62	Class_2	BS	Bulk soil	62		F541_unidentified	B206_uncultured.bacterium	Directed	199691	1	0.5013	0.0099	TRUE	Class_1	Class_2	Class_1/Class_2	BS.48	BS	48
F189_Westerdykella	F189_Westerdykella	BS.62	Class_2	BS	Bulk soil	62		B97_uncultured	B474_Gemmatimonas	Directed	199692	1	-0.5569	0.0495	FALSE	Class_2	Class_4	Class_2/Class_4	BS.48	BS	48
F19_unidentified	F19_unidentified	BS.62	Class_2	BS	Bulk soil	62		B231_Geobacter	B474_Gemmatimonas	Directed	199693	1	0.5276	0.0495	TRUE	Class_4	Class_4	Class_4/Class_4	BS.48	BS	48
F192_Fusicolla	F192_Fusicolla	BS.62	Class_2	BS	Bulk soil	62		B305_f_uncultured	B474_Gemmatimonas	Directed	199694	1	0.6231	0.0297	TRUE	Class_2	Class_4	Class_2/Class_4	BS.48	BS	48
F195_Cistella	F195_Cistella	BS.62	Class_2	BS	Bulk soil	62		B268_uncultured	B474_Gemmatimonas	Directed	199695	1	0.6477	0.0198	TRUE	Class_1	Class_4	Class_1/Class_4	BS.48	BS	48
F200_Aspergillus	F200_Aspergillus	BS.62	Class_2	BS	Bulk soil	62		F173_unidentified	B474_Gemmatimonas	Directed	199696	1	-0.4352	0.0396	FALSE	Class_2	Class_4	Class_2/Class_4	BS.48	BS	48
F201_unidentified	F201_unidentified	BS.62	Class_2	BS	Bulk soil	62		F111_Geomyces	B474_Gemmatimonas	Directed	199697	1	-0.5515	0.0396	FALSE	Class_2	Class_4	Class_2/Class_4	BS.48	BS	48
F2018_unidentified	F2018_unidentified	BS.62	Class_4	BS	Bulk soil	62		F73_Tetracladium	B474_Gemmatimonas	Directed	199698	1	-0.5983	0.0495	FALSE	Class_1	Class_4	Class_1/Class_4	BS.48	BS	48
F203_unidentified	F203_unidentified	BS.62	Class_2	BS	Bulk soil	62		F44_Zopfiella	B474_Gemmatimonas	Directed	199699	1	0.566	0.0396	TRUE	Class_2	Class_4	Class_2/Class_4	BS.48	BS	48
F205_Mortierella	F205_Mortierella	BS.62	Class_2	BS	Bulk soil	62		B251_uncultured.Bellilinea.sp.	B255_Reyranella	Directed	199700	1	0.4867	0.0495	TRUE	Class_2	Class_2	Class_2/Class_2	BS.48	BS	48
F210_unidentified	F210_unidentified	BS.62	Class_2	BS	Bulk soil	62		B171_uncultured.prokaryote	B255_Reyranella	Directed	199701	1	-0.5718	0.0396	FALSE	Class_2	Class_2	Class_2/Class_2	BS.48	BS	48
F211_unidentified	F211_unidentified	BS.62	Class_1	BS	Bulk soil	62		B855_uncultured.eubacterium.WCHB1.50	B255_Reyranella	Directed	199702	1	0.4487	0.0396	TRUE	Class_4	Class_2	Class_4/Class_2	BS.48	BS	48
F216_unidentified	F216_unidentified	BS.62	Class_2	BS	Bulk soil	62		F170_unidentified	B255_Reyranella	Directed	199703	1	0.5369	0.0198	TRUE	Class_2	Class_2	Class_2/Class_2	BS.48	BS	48
F2172_unidentified	F2172_unidentified	BS.62	Class_4	BS	Bulk soil	62		F68_Pseudogymnoascus	B255_Reyranella	Directed	199704	1	0.5897	0.0396	TRUE	Class_1	Class_2	Class_1/Class_2	BS.48	BS	48
F224_Rhizophydium	F224_Rhizophydium	BS.62	Class_2	BS	Bulk soil	62		B573_uncultured.Gemmatimonadetes.bacterium	B73_f_Blastocatellaceae	Directed	199705	1	-0.5297	0.0495	FALSE	Class_4	Class_2	Class_4/Class_2	BS.48	BS	48
F229_unidentified	F229_unidentified	BS.62	Class_2	BS	Bulk soil	62		B67_uncultured	B73_f_Blastocatellaceae	Directed	199706	1	0.539	0.0396	TRUE	Class_1	Class_2	Class_1/Class_2	BS.48	BS	48
F23_Solicoccozyma	F23_Solicoccozyma	BS.62	Class_2	BS	Bulk soil	62		B168_uncultured.bacterium	B73_f_Blastocatellaceae	Directed	199707	1	0.5725	0.0297	TRUE	Class_2	Class_2	Class_2/Class_2	BS.48	BS	48
F234_unidentified	F234_unidentified	BS.62	Class_2	BS	Bulk soil	62		B145_uncultured.Chloroflexi.bacterium	B73_f_Blastocatellaceae	Directed	199708	1	0.4753	0.0396	TRUE	Class_4	Class_2	Class_4/Class_2	BS.48	BS	48
F237_unidentified	F237_unidentified	BS.62	Class_2	BS	Bulk soil	62		B152_Sideroxydans	B73_f_Blastocatellaceae	Directed	199709	1	0.6567	0.0297	TRUE	Class_4	Class_2	Class_4/Class_2	BS.48	BS	48
F24_o_Helotiales	F24_o_Helotiales	BS.62	Class_2	BS	Bulk soil	62		B380_f_Micrococcaceae	B73_f_Blastocatellaceae	Directed	199710	1	-0.5882	0.0297	FALSE	Class_4	Class_2	Class_4/Class_2	BS.48	BS	48
F242_unidentified	F242_unidentified	BS.62	Class_2	BS	Bulk soil	62		B25_uncultured.prokaryote	B73_f_Blastocatellaceae	Directed	199711	1	0.4666	0.0396	TRUE	Class_2	Class_2	Class_2/Class_2	BS.48	BS	48
F247_unidentified	F247_unidentified	BS.62	Class_2	BS	Bulk soil	62		B352_o_NA	B73_f_Blastocatellaceae	Directed	199712	1	-0.5846	0.0297	FALSE	Class_1	Class_2	Class_1/Class_2	BS.48	BS	48
F249_Mortierella	F249_Mortierella	BS.62	Class_2	BS	Bulk soil	62		B112_uncultured.prokaryote	B73_f_Blastocatellaceae	Directed	199713	1	-0.5765	0.0495	FALSE	Class_2	Class_2	Class_2/Class_2	BS.48	BS	48
F25_Dimorphospora	F25_Dimorphospora	BS.62	Class_2	BS	Bulk soil	62		F153_unidentified	B73_f_Blastocatellaceae	Directed	199714	1	-0.3932	0.0396	FALSE	Class_2	Class_2	Class_2/Class_2	BS.48	BS	48
F250_Pseudopithomyces	F250_Pseudopithomyces	BS.62	Class_3	BS	Bulk soil	62		F515_unidentified	B73_f_Blastocatellaceae	Directed	199715	1	0.534	0.0198	TRUE	Class_2	Class_2	Class_2/Class_2	BS.48	BS	48
F254_o_Sordariales	F254_o_Sordariales	BS.62	Class_4	BS	Bulk soil	62		F23_Solicoccozyma	B73_f_Blastocatellaceae	Directed	199716	1	0.5345	0.0495	TRUE	Class_2	Class_2	Class_2/Class_2	BS.48	BS	48
F255_unidentified	F255_unidentified	BS.62	Class_2	BS	Bulk soil	62		F154_Slooffia	B73_f_Blastocatellaceae	Directed	199717	1	0.5566	0.0495	TRUE	Class_2	Class_2	Class_2/Class_2	BS.48	BS	48
F256_Chalara	F256_Chalara	BS.62	Class_1	BS	Bulk soil	62		F123_Thanatephorus	B73_f_Blastocatellaceae	Directed	199718	1	0.5595	0.0297	TRUE	Class_4	Class_2	Class_4/Class_2	BS.48	BS	48
F265_Helicodendron	F265_Helicodendron	BS.62	Class_2	BS	Bulk soil	62		F205_Mortierella	B73_f_Blastocatellaceae	Directed	199719	1	-0.6129	0.0099	FALSE	Class_2	Class_2	Class_2/Class_2	BS.48	BS	48
F27_Curvularia	F27_Curvularia	BS.62	Class_2	BS	Bulk soil	62		F38_Pseudeurotium	B73_f_Blastocatellaceae	Directed	199720	1	0.6675	0.0396	TRUE	Class_2	Class_2	Class_2/Class_2	BS.48	BS	48
F274_unidentified	F274_unidentified	BS.62	Class_2	BS	Bulk soil	62		B341_uncultured	B573_uncultured.Gemmatimonadetes.bacterium	Directed	199721	1	0.5331	0.0495	TRUE	Class_2	Class_4	Class_2/Class_4	BS.48	BS	48
F278_Peziza	F278_Peziza	BS.62	Class_4	BS	Bulk soil	62		B469_uncultured.bacterium	B573_uncultured.Gemmatimonadetes.bacterium	Directed	199722	1	0.6618	0.0099	TRUE	Class_4	Class_4	Class_4/Class_4	BS.48	BS	48
F279_unidentified	F279_unidentified	BS.62	Class_2	BS	Bulk soil	62		B1039_uncultured.prokaryote	B573_uncultured.Gemmatimonadetes.bacterium	Directed	199723	1	0.6136	0.0099	TRUE	Class_4	Class_4	Class_4/Class_4	BS.48	BS	48
F287_unidentified	F287_unidentified	BS.62	Class_2	BS	Bulk soil	62		B855_uncultured.eubacterium.WCHB1.50	B573_uncultured.Gemmatimonadetes.bacterium	Directed	199724	1	0.5079	0.0396	TRUE	Class_4	Class_4	Class_4/Class_4	BS.48	BS	48
F29_f_Didymellaceae	F29_f_Didymellaceae	BS.62	Class_3	BS	Bulk soil	62		B380_f_Micrococcaceae	B573_uncultured.Gemmatimonadetes.bacterium	Directed	199725	1	0.7308	0.0198	TRUE	Class_4	Class_4	Class_4/Class_4	BS.48	BS	48
F3_Moesziomyces	F3_Moesziomyces	BS.62	Class_4	BS	Bulk soil	62		F13_Zopfiella	B573_uncultured.Gemmatimonadetes.bacterium	Directed	199726	1	0.6317	0.0396	TRUE	Class_2	Class_4	Class_2/Class_4	BS.48	BS	48
F300_unidentified	F300_unidentified	BS.62	Class_2	BS	Bulk soil	62		B67_uncultured	B47_metagenome	Directed	199727	1	-0.691	0.0198	FALSE	Class_1	Class_1	Class_1/Class_1	BS.48	BS	48
F307_unidentified	F307_unidentified	BS.62	Class_2	BS	Bulk soil	62		B160_Anaerolinea	B47_metagenome	Directed	199728	1	-0.6471	0.0396	FALSE	Class_2	Class_1	Class_2/Class_1	BS.48	BS	48
F312_unidentified	F312_unidentified	BS.62	Class_1	BS	Bulk soil	62		B133_uncultured.Desulfuromonadales.bacterium	B47_metagenome	Directed	199729	1	-0.6754	0.0099	FALSE	Class_4	Class_1	Class_4/Class_1	BS.48	BS	48
F314_unidentified	F314_unidentified	BS.62	Class_2	BS	Bulk soil	62		B59_Terrabacter	B47_metagenome	Directed	199730	1	-0.5217	0.0396	FALSE	Class_2	Class_1	Class_2/Class_1	BS.48	BS	48
F326_Mortierella	F326_Mortierella	BS.62	Class_2	BS	Bulk soil	62		B1370_uncultured	B47_metagenome	Directed	199731	1	-0.6769	0.0099	FALSE	Class_3	Class_1	Class_3/Class_1	BS.48	BS	48
F327_unidentified	F327_unidentified	BS.62	Class_2	BS	Bulk soil	62		B25_uncultured.prokaryote	B47_metagenome	Directed	199732	1	-0.641	0.0198	FALSE	Class_2	Class_1	Class_2/Class_1	BS.48	BS	48
F329_o_NA	F329_o_NA	BS.62	Class_4	BS	Bulk soil	62		B112_uncultured.prokaryote	B47_metagenome	Directed	199733	1	0.6205	0.0297	TRUE	Class_2	Class_1	Class_2/Class_1	BS.48	BS	48
F334_Plectosphaerella	F334_Plectosphaerella	BS.62	Class_4	BS	Bulk soil	62		F170_unidentified	B47_metagenome	Directed	199734	1	-0.5343	0.0297	FALSE	Class_2	Class_1	Class_2/Class_1	BS.48	BS	48
F335_unidentified	F335_unidentified	BS.62	Class_2	BS	Bulk soil	62		F34_Mortierella	B47_metagenome	Directed	199735	1	-0.5144	0.0495	FALSE	Class_2	Class_1	Class_2/Class_1	BS.48	BS	48
F336_unidentified	F336_unidentified	BS.62	Class_2	BS	Bulk soil	62		F165_Cyberlindnera	B47_metagenome	Directed	199736	1	-0.5725	0.0396	FALSE	Class_1	Class_1	Class_1/Class_1	BS.48	BS	48
F34_Mortierella	F34_Mortierella	BS.62	Class_2	BS	Bulk soil	62		B1129_uncultured.soil.bacterium	B204_Syntrophobacter	Directed	199737	1	-0.5914	0.0297	FALSE	Class_4	Class_2	Class_4/Class_2	BS.48	BS	48
F340_unidentified	F340_unidentified	BS.62	Class_2	BS	Bulk soil	62		B132_f_Intrasporangiaceae	B204_Syntrophobacter	Directed	199738	1	0.6377	0.0198	TRUE	Class_2	Class_2	Class_2/Class_2	BS.48	BS	48
F342_unidentified	F342_unidentified	BS.62	Class_2	BS	Bulk soil	62		F96_unidentified	B204_Syntrophobacter	Directed	199739	1	-0.6477	0.0297	FALSE	Class_2	Class_2	Class_2/Class_2	BS.48	BS	48
F345_unidentified	F345_unidentified	BS.62	Class_2	BS	Bulk soil	62		F358_unidentified	B204_Syntrophobacter	Directed	199740	1	-0.501	0.0495	FALSE	Class_2	Class_2	Class_2/Class_2	BS.48	BS	48
F351_unidentified	F351_unidentified	BS.62	Class_4	BS	Bulk soil	62		F70_unidentified	B204_Syntrophobacter	Directed	199741	1	-0.7026	0.0198	FALSE	Class_1	Class_2	Class_1/Class_2	BS.48	BS	48
F358_unidentified	F358_unidentified	BS.62	Class_2	BS	Bulk soil	62		F10_Guehomyces	B204_Syntrophobacter	Directed	199742	1	-0.6568	0.0495	FALSE	Class_2	Class_2	Class_2/Class_2	BS.48	BS	48
F359_unidentified	F359_unidentified	BS.62	Class_2	BS	Bulk soil	62		B108_Geobacter	B1817_o_NA	Directed	199743	1	0.4851	0.0334	TRUE	Class_4	Class_4	Class_4/Class_4	BS.48	BS	48
F364_Schizothecium	F364_Schizothecium	BS.62	Class_2	BS	Bulk soil	62		B108_Geobacter	B1788_Leptolinea	Directed	199744	1	0.4336	0.0334	TRUE	Class_4	Class_4	Class_4/Class_4	BS.48	BS	48
F367_unidentified	F367_unidentified	BS.62	Class_1	BS	Bulk soil	62		B339_Noviherbaspirillum	B1788_Leptolinea	Directed	199745	1	0.4614	0.0433	TRUE	Class_4	Class_4	Class_4/Class_4	BS.48	BS	48
F37_unidentified	F37_unidentified	BS.62	Class_2	BS	Bulk soil	62		F242_unidentified	B1788_Leptolinea	Directed	199746	1	-0.4831	0.0495	FALSE	Class_2	Class_4	Class_2/Class_4	BS.48	BS	48
F371_unidentified	F371_unidentified	BS.62	Class_2	BS	Bulk soil	62		B1347_uncultured.prokaryote	B809_uncultured	Directed	199747	1	0.4184	0.0334	TRUE	Class_4	Class_2	Class_4/Class_2	BS.48	BS	48
F372_Schizothecium	F372_Schizothecium	BS.62	Class_4	BS	Bulk soil	62		B311_Anaeromyxobacter	B809_uncultured	Directed	199748	1	0.3911	0.0235	TRUE	Class_4	Class_2	Class_4/Class_2	BS.48	BS	48
F38_Pseudeurotium	F38_Pseudeurotium	BS.62	Class_2	BS	Bulk soil	62		F383_unidentified	B809_uncultured	Directed	199749	1	0.391	0.0433	TRUE	Class_4	Class_2	Class_4/Class_2	BS.48	BS	48
F383_unidentified	F383_unidentified	BS.62	Class_4	BS	Bulk soil	62		F48_unidentified	B809_uncultured	Directed	199750	1	-0.3939	0.0495	FALSE	Class_2	Class_2	Class_2/Class_2	BS.48	BS	48
F384_unidentified	F384_unidentified	BS.62	Class_2	BS	Bulk soil	62		F57_Trichoderma	B809_uncultured	Directed	199751	1	-0.482	0.0396	FALSE	Class_1	Class_2	Class_1/Class_2	BS.48	BS	48
F387_unidentified	F387_unidentified	BS.62	Class_2	BS	Bulk soil	62		F121_Schizothecium	B809_uncultured	Directed	199752	1	-0.4246	0.0495	FALSE	Class_2	Class_2	Class_2/Class_2	BS.48	BS	48
F388_unidentified	F388_unidentified	BS.62	Class_2	BS	Bulk soil	62		B171_uncultured.prokaryote	B431_Leptolinea	Directed	199753	1	0.6243	0.0396	TRUE	Class_2	Class_4	Class_2/Class_4	BS.48	BS	48
F393_unidentified	F393_unidentified	BS.62	Class_2	BS	Bulk soil	62		B411_uncultured.prokaryote	B431_Leptolinea	Directed	199754	1	0.502	0.0495	TRUE	Class_4	Class_4	Class_4/Class_4	BS.48	BS	48
F395_unidentified	F395_unidentified	BS.62	Class_2	BS	Bulk soil	62		B142_Ellin6067	B431_Leptolinea	Directed	199755	1	-0.5477	0.0198	FALSE	Class_2	Class_4	Class_2/Class_4	BS.48	BS	48
F396_unidentified	F396_unidentified	BS.62	Class_2	BS	Bulk soil	62		B62_Clostridium.sensu.stricto.1	B431_Leptolinea	Directed	199756	1	0.5653	0.0495	TRUE	Class_3	Class_4	Class_3/Class_4	BS.48	BS	48
F401_unidentified	F401_unidentified	BS.62	Class_2	BS	Bulk soil	62		B444_f_Fimbriimonadaceae	B431_Leptolinea	Directed	199757	1	-0.5463	0.0297	FALSE	Class_2	Class_4	Class_2/Class_4	BS.48	BS	48
F402_unidentified	F402_unidentified	BS.62	Class_2	BS	Bulk soil	62		F234_unidentified	B431_Leptolinea	Directed	199758	1	-0.4998	0.0198	FALSE	Class_2	Class_4	Class_2/Class_4	BS.48	BS	48
F405_unidentified	F405_unidentified	BS.62	Class_2	BS	Bulk soil	62		B820_Hyphomicrobium	B707_uncultured.bacterium	Directed	199759	1	0.3774	0.0494	TRUE	Class_4	Class_2	Class_4/Class_2	BS.48	BS	48
F41_Arnium	F41_Arnium	BS.62	Class_2	BS	Bulk soil	62		B59_Terrabacter	B1003_uncultured.bacterium	Directed	199760	1	-0.4869	0.0396	FALSE	Class_2	Class_3	Class_2/Class_3	BS.48	BS	48
F42_unidentified	F42_unidentified	BS.62	Class_2	BS	Bulk soil	62		F83_Schizothecium	B1003_uncultured.bacterium	Directed	199761	1	-0.4508	0.0396	FALSE	Class_2	Class_3	Class_2/Class_3	BS.48	BS	48
F423_Zopfiella	F423_Zopfiella	BS.62	Class_4	BS	Bulk soil	62		B180_o_NA	B251_uncultured.Bellilinea.sp.	Directed	199762	1	0.5044	0.0495	TRUE	Class_2	Class_2	Class_2/Class_2	BS.48	BS	48
F426_Fusarium	F426_Fusarium	BS.62	Class_2	BS	Bulk soil	62		B631_Anaeromyxobacter	B251_uncultured.Bellilinea.sp.	Directed	199763	1	-0.49	0.0297	FALSE	Class_2	Class_2	Class_2/Class_2	BS.48	BS	48
F434_unidentified	F434_unidentified	BS.62	Class_4	BS	Bulk soil	62		B538_f_SC.I.84	B251_uncultured.Bellilinea.sp.	Directed	199764	1	0.5717	0.0198	TRUE	Class_2	Class_2	Class_2/Class_2	BS.48	BS	48
F44_Zopfiella	F44_Zopfiella	BS.62	Class_2	BS	Bulk soil	62		B145_uncultured.Chloroflexi.bacterium	B2205_uncultured	Directed	199765	1	0.5825	0.0334	TRUE	Class_4	Class_4	Class_4/Class_4	BS.48	BS	48
F443_unidentified	F443_unidentified	BS.62	Class_2	BS	Bulk soil	62		B1248_uncultured	B2205_uncultured	Directed	199766	1	0.4428	0.0334	TRUE	Class_4	Class_4	Class_4/Class_4	BS.48	BS	48
F45_f_Didymellaceae	F45_f_Didymellaceae	BS.62	Class_1	BS	Bulk soil	62		B1162_Conexibacter	B2205_uncultured	Directed	199767	1	0.497	0.0235	TRUE	Class_4	Class_4	Class_4/Class_4	BS.48	BS	48
F454_unidentified	F454_unidentified	BS.62	Class_4	BS	Bulk soil	62		B534_Thiobacillus	B2205_uncultured	Directed	199768	1	0.6225	0.0235	TRUE	Class_4	Class_4	Class_4/Class_4	BS.48	BS	48
F46_Microscypha	F46_Microscypha	BS.62	Class_2	BS	Bulk soil	62		B262_uncultured	B2205_uncultured	Directed	199769	1	0.4548	0.0494	TRUE	Class_2	Class_4	Class_2/Class_4	BS.48	BS	48
F465_unidentified	F465_unidentified	BS.62	Class_2	BS	Bulk soil	62		B114_Luteimonas	B2205_uncultured	Directed	199770	1	-0.6716	0.0198	FALSE	Class_1	Class_4	Class_1/Class_4	BS.48	BS	48
F471_Mortierella	F471_Mortierella	BS.62	Class_4	BS	Bulk soil	62		F123_Thanatephorus	B2205_uncultured	Directed	199771	1	0.6018	0.0487	TRUE	Class_4	Class_4	Class_4/Class_4	BS.48	BS	48
F48_unidentified	F48_unidentified	BS.62	Class_2	BS	Bulk soil	62		F63_Thanatephorus	B2205_uncultured	Directed	199772	1	0.5993	0.0099	TRUE	Class_2	Class_4	Class_2/Class_4	BS.48	BS	48
F486_unidentified	F486_unidentified	BS.62	Class_2	BS	Bulk soil	62		B253_uncultured	B67_uncultured	Directed	199773	1	-0.6215	0.0198	FALSE	Class_2	Class_1	Class_2/Class_1	BS.48	BS	48
F493_unidentified	F493_unidentified	BS.62	Class_1	BS	Bulk soil	62		B241_uncultured	B67_uncultured	Directed	199774	1	-0.6388	0.0297	FALSE	Class_4	Class_1	Class_4/Class_1	BS.48	BS	48
F496_unidentified	F496_unidentified	BS.62	Class_2	BS	Bulk soil	62		B341_uncultured	B67_uncultured	Directed	199775	1	-0.5542	0.0495	FALSE	Class_2	Class_1	Class_2/Class_1	BS.48	BS	48
F5_Alternaria	F5_Alternaria	BS.62	Class_2	BS	Bulk soil	62		B152_Sideroxydans	B67_uncultured	Directed	199776	1	0.5915	0.0396	TRUE	Class_4	Class_1	Class_4/Class_1	BS.48	BS	48
F501_unidentified	F501_unidentified	BS.62	Class_2	BS	Bulk soil	62		B59_Terrabacter	B67_uncultured	Directed	199777	1	0.7499	0.0198	TRUE	Class_2	Class_1	Class_2/Class_1	BS.48	BS	48
F502_unidentified	F502_unidentified	BS.62	Class_2	BS	Bulk soil	62		B1370_uncultured	B67_uncultured	Directed	199778	1	0.5692	0.0198	TRUE	Class_3	Class_1	Class_3/Class_1	BS.48	BS	48
F515_unidentified	F515_unidentified	BS.62	Class_2	BS	Bulk soil	62		B316_uncultured.Thermaerobacter.sp.	B67_uncultured	Directed	199779	1	-0.6319	0.0198	FALSE	Class_2	Class_1	Class_2/Class_1	BS.48	BS	48
F519_f_Hyaloscyphaceae	F519_f_Hyaloscyphaceae	BS.62	Class_2	BS	Bulk soil	62		F159_o_Helotiales	B67_uncultured	Directed	199780	1	0.6538	0.0396	TRUE	Class_2	Class_1	Class_2/Class_1	BS.48	BS	48
F52_Psilocybe	F52_Psilocybe	BS.62	Class_2	BS	Bulk soil	62		F279_unidentified	B67_uncultured	Directed	199781	1	0.4114	0.0495	TRUE	Class_2	Class_1	Class_2/Class_1	BS.48	BS	48
F522_unidentified	F522_unidentified	BS.62	Class_2	BS	Bulk soil	62		F17_o_Pleosporales	B67_uncultured	Directed	199782	1	0.5959	0.0495	TRUE	Class_2	Class_1	Class_2/Class_1	BS.48	BS	48
F53_Pyrenochaetopsis	F53_Pyrenochaetopsis	BS.62	Class_2	BS	Bulk soil	62		F149_unidentified	B67_uncultured	Directed	199783	1	0.4914	0.0396	TRUE	Class_1	Class_1	Class_1/Class_1	BS.48	BS	48
F535_unidentified	F535_unidentified	BS.62	Class_4	BS	Bulk soil	62		F94_Mortierella	B67_uncultured	Directed	199784	1	0.6015	0.0495	TRUE	Class_2	Class_1	Class_2/Class_1	BS.48	BS	48
F546_o_NA	F546_o_NA	BS.62	Class_2	BS	Bulk soil	62		F388_unidentified	B67_uncultured	Directed	199785	1	0.5419	0.0297	TRUE	Class_2	Class_1	Class_2/Class_1	BS.48	BS	48
F551_Goffeauzyma	F551_Goffeauzyma	BS.62	Class_1	BS	Bulk soil	62		F67_unidentified	B67_uncultured	Directed	199786	1	-0.6613	0.0396	FALSE	Class_1	Class_1	Class_1/Class_1	BS.48	BS	48
F56_Arnium	F56_Arnium	BS.62	Class_2	BS	Bulk soil	62		F192_Fusicolla	B67_uncultured	Directed	199787	1	0.6217	0.0297	TRUE	Class_2	Class_1	Class_2/Class_1	BS.48	BS	48
F560_unidentified	F560_unidentified	BS.62	Class_4	BS	Bulk soil	62		F41_Arnium	B67_uncultured	Directed	199788	1	-0.7035	0.0198	FALSE	Class_2	Class_1	Class_2/Class_1	BS.48	BS	48
F57_Trichoderma	F57_Trichoderma	BS.62	Class_1	BS	Bulk soil	62		F34_Mortierella	B67_uncultured	Directed	199789	1	0.6052	0.0297	TRUE	Class_2	Class_1	Class_2/Class_1	BS.48	BS	48
F579_unidentified	F579_unidentified	BS.62	Class_2	BS	Bulk soil	62		F23_Solicoccozyma	B67_uncultured	Directed	199790	1	0.7242	0.0396	TRUE	Class_2	Class_1	Class_2/Class_1	BS.48	BS	48
F58_Schizothecium	F58_Schizothecium	BS.62	Class_2	BS	Bulk soil	62		F62_Mrakia	B67_uncultured	Directed	199791	1	0.595	0.0297	TRUE	Class_2	Class_1	Class_2/Class_1	BS.48	BS	48
F59_Podospora	F59_Podospora	BS.62	Class_2	BS	Bulk soil	62		F73_Tetracladium	B67_uncultured	Directed	199792	1	0.5966	0.0396	TRUE	Class_1	Class_1	Class_1/Class_1	BS.48	BS	48
F596_unidentified	F596_unidentified	BS.62	Class_1	BS	Bulk soil	62		F13_Zopfiella	B67_uncultured	Directed	199793	1	-0.6901	0.0495	FALSE	Class_2	Class_1	Class_2/Class_1	BS.48	BS	48
F6_Cladosporium	F6_Cladosporium	BS.62	Class_2	BS	Bulk soil	62		F185_f_Didymosphaeriaceae	B67_uncultured	Directed	199794	1	0.6565	0.0297	TRUE	Class_2	Class_1	Class_2/Class_1	BS.48	BS	48
F61_o_Pleosporales	F61_o_Pleosporales	BS.62	Class_2	BS	Bulk soil	62		F44_Zopfiella	B67_uncultured	Directed	199795	1	-0.6469	0.0297	FALSE	Class_2	Class_1	Class_2/Class_1	BS.48	BS	48
F615_unidentified	F615_unidentified	BS.62	Class_4	BS	Bulk soil	62		F63_Thanatephorus	B67_uncultured	Directed	199796	1	0.6479	0.0396	TRUE	Class_2	Class_1	Class_2/Class_1	BS.48	BS	48
F618_o_NA	F618_o_NA	BS.62	Class_2	BS	Bulk soil	62		F165_Cyberlindnera	B67_uncultured	Directed	199797	1	0.6672	0.0297	TRUE	Class_1	Class_1	Class_1/Class_1	BS.48	BS	48
F62_Mrakia	F62_Mrakia	BS.62	Class_2	BS	Bulk soil	62		B145_uncultured.Chloroflexi.bacterium	B168_uncultured.bacterium	Directed	199798	1	0.5411	0.0297	TRUE	Class_4	Class_2	Class_4/Class_2	BS.48	BS	48
F64_unidentified	F64_unidentified	BS.62	Class_4	BS	Bulk soil	62		B379_f_Micrococcaceae	B168_uncultured.bacterium	Directed	199799	1	0.5222	0.0198	TRUE	Class_4	Class_2	Class_4/Class_2	BS.48	BS	48
F659_unidentified	F659_unidentified	BS.62	Class_2	BS	Bulk soil	62		B1369_Lysobacter	B168_uncultured.bacterium	Directed	199800	1	0.475	0.0198	TRUE	Class_4	Class_2	Class_4/Class_2	BS.48	BS	48
F66_Trichoderma	F66_Trichoderma	BS.62	Class_2	BS	Bulk soil	62		B273_Syntrophobacter	B168_uncultured.bacterium	Directed	199801	1	0.5043	0.0396	TRUE	Class_2	Class_2	Class_2/Class_2	BS.48	BS	48
F67_unidentified	F67_unidentified	BS.62	Class_2	BS	Bulk soil	62		B152_Sideroxydans	B168_uncultured.bacterium	Directed	199802	1	0.5728	0.0495	TRUE	Class_4	Class_2	Class_4/Class_2	BS.48	BS	48
F676_o_NA	F676_o_NA	BS.62	Class_1	BS	Bulk soil	62		B534_Thiobacillus	B168_uncultured.bacterium	Directed	199803	1	0.5268	0.0396	TRUE	Class_4	Class_2	Class_4/Class_2	BS.48	BS	48
F68_Pseudogymnoascus	F68_Pseudogymnoascus	BS.62	Class_2	BS	Bulk soil	62		B114_Luteimonas	B168_uncultured.bacterium	Directed	199804	1	-0.5232	0.0396	FALSE	Class_1	Class_2	Class_1/Class_2	BS.48	BS	48
F683_unidentified	F683_unidentified	BS.62	Class_4	BS	Bulk soil	62		B112_uncultured.prokaryote	B168_uncultured.bacterium	Directed	199805	1	-0.5835	0.0099	FALSE	Class_2	Class_2	Class_2/Class_2	BS.48	BS	48
F7_unidentified	F7_unidentified	BS.62	Class_2	BS	Bulk soil	62		F96_unidentified	B168_uncultured.bacterium	Directed	199806	1	0.5453	0.0495	TRUE	Class_2	Class_2	Class_2/Class_2	BS.48	BS	48
F70_unidentified	F70_unidentified	BS.62	Class_1	BS	Bulk soil	62		F107_o_Helotiales	B168_uncultured.bacterium	Directed	199807	1	-0.4862	0.0495	FALSE	Class_2	Class_2	Class_2/Class_2	BS.48	BS	48
F711_unidentified	F711_unidentified	BS.62	Class_2	BS	Bulk soil	62		F485_unidentified	B168_uncultured.bacterium	Directed	199808	1	0.4106	0.0396	TRUE	Class_2	Class_2	Class_2/Class_2	BS.48	BS	48
F714_unidentified	F714_unidentified	BS.62	Class_4	BS	Bulk soil	62		F515_unidentified	B168_uncultured.bacterium	Directed	199809	1	0.4743	0.0396	TRUE	Class_2	Class_2	Class_2/Class_2	BS.48	BS	48
F726_unidentified	F726_unidentified	BS.62	Class_4	BS	Bulk soil	62		F70_unidentified	B168_uncultured.bacterium	Directed	199810	1	0.5463	0.0396	TRUE	Class_1	Class_2	Class_1/Class_2	BS.48	BS	48
F73_Tetracladium	F73_Tetracladium	BS.62	Class_1	BS	Bulk soil	62		F123_Thanatephorus	B168_uncultured.bacterium	Directed	199811	1	0.5089	0.0198	TRUE	Class_4	Class_2	Class_4/Class_2	BS.48	BS	48
F748_unidentified	F748_unidentified	BS.62	Class_2	BS	Bulk soil	62		F205_Mortierella	B168_uncultured.bacterium	Directed	199812	1	-0.5956	0.0099	FALSE	Class_2	Class_2	Class_2/Class_2	BS.48	BS	48
F749_Endogone	F749_Endogone	BS.62	Class_4	BS	Bulk soil	62		F38_Pseudeurotium	B168_uncultured.bacterium	Directed	199813	1	0.563	0.0297	TRUE	Class_2	Class_2	Class_2/Class_2	BS.48	BS	48
F79_Ceratobasidium	F79_Ceratobasidium	BS.62	Class_2	BS	Bulk soil	62		B2841_o_RBG.13.54.9	B1551_Anaerolinea	Directed	199814	1	0.4908	0.0137	TRUE	Class_4	Class_4	Class_4/Class_4	BS.48	BS	48
F80_Uncobasidium	F80_Uncobasidium	BS.62	Class_2	BS	Bulk soil	62		B635_ADurb.Bin063.1	B1551_Anaerolinea	Directed	199815	1	0.6109	0.005	TRUE	Class_4	Class_4	Class_4/Class_4	BS.48	BS	48
F825_unidentified	F825_unidentified	BS.62	Class_4	BS	Bulk soil	62		B113_o_RBG.13.54.9	B1551_Anaerolinea	Directed	199816	1	-0.5964	0.0198	FALSE	Class_2	Class_4	Class_2/Class_4	BS.48	BS	48
F829_unidentified	F829_unidentified	BS.62	Class_4	BS	Bulk soil	62		B7913_f_Sphingobacteriaceae	B1551_Anaerolinea	Directed	199817	1	0.4394	0.0433	TRUE	Class_4	Class_4	Class_4/Class_4	BS.48	BS	48
F83_Schizothecium	F83_Schizothecium	BS.62	Class_2	BS	Bulk soil	62		B488_uncultured.prokaryote	B1551_Anaerolinea	Directed	199818	1	0.4487	0.0137	TRUE	Class_4	Class_4	Class_4/Class_4	BS.48	BS	48
F848_unidentified	F848_unidentified	BS.62	Class_4	BS	Bulk soil	62		B311_Anaeromyxobacter	B1551_Anaerolinea	Directed	199819	1	0.623	0.0235	TRUE	Class_4	Class_4	Class_4/Class_4	BS.48	BS	48
F849_unidentified	F849_unidentified	BS.62	Class_4	BS	Bulk soil	62		B648_o_NA	B1551_Anaerolinea	Directed	199820	1	0.5537	0.0137	TRUE	Class_4	Class_4	Class_4/Class_4	BS.48	BS	48
F858_unidentified	F858_unidentified	BS.62	Class_3	BS	Bulk soil	62		B472_Haliangium	B1551_Anaerolinea	Directed	199821	1	0.4705	0.0137	TRUE	Class_4	Class_4	Class_4/Class_4	BS.48	BS	48
F86_Serendipita	F86_Serendipita	BS.62	Class_1	BS	Bulk soil	62		B69_o_NA	B1551_Anaerolinea	Directed	199822	1	0.6578	0.0137	TRUE	Class_2	Class_4	Class_2/Class_4	BS.48	BS	48
F9_Chaetomium	F9_Chaetomium	BS.62	Class_2	BS	Bulk soil	62		F383_unidentified	B1551_Anaerolinea	Directed	199823	1	0.5519	0.0433	TRUE	Class_4	Class_4	Class_4/Class_4	BS.48	BS	48
F90_Pseudogymnoascus	F90_Pseudogymnoascus	BS.62	Class_2	BS	Bulk soil	62		F402_unidentified	B1551_Anaerolinea	Directed	199824	1	-0.483	0.0396	FALSE	Class_2	Class_4	Class_2/Class_4	BS.48	BS	48
F909_unidentified	F909_unidentified	BS.62	Class_4	BS	Bulk soil	62		F232_Mortierella	B1551_Anaerolinea	Directed	199825	1	-0.4252	0.0495	FALSE	Class_2	Class_4	Class_2/Class_4	BS.48	BS	48
F91_unidentified	F91_unidentified	BS.62	Class_2	BS	Bulk soil	62		F604_Chalara	B1551_Anaerolinea	Directed	199826	1	0.4627	0.0137	TRUE	Class_4	Class_4	Class_4/Class_4	BS.48	BS	48
F92_unidentified	F92_unidentified	BS.62	Class_2	BS	Bulk soil	62		F344_Typhula	B1551_Anaerolinea	Directed	199827	1	0.3945	0.0433	TRUE	Class_4	Class_4	Class_4/Class_4	BS.48	BS	48
F94_Mortierella	F94_Mortierella	BS.62	Class_2	BS	Bulk soil	62		F541_unidentified	B1551_Anaerolinea	Directed	199828	1	-0.4761	0.0495	FALSE	Class_1	Class_4	Class_1/Class_4	BS.48	BS	48
F941_unidentified	F941_unidentified	BS.62	Class_4	BS	Bulk soil	62		B160_Anaerolinea	B1105_uncultured.prokaryote	Directed	199829	1	0.5514	0.0297	TRUE	Class_2	Class_4	Class_2/Class_4	BS.48	BS	48
F950_unidentified	F950_unidentified	BS.62	Class_4	BS	Bulk soil	62		B53_f_SC.I.84	B1105_uncultured.prokaryote	Directed	199830	1	0.5176	0.0396	TRUE	Class_2	Class_4	Class_2/Class_4	BS.48	BS	48
F96_unidentified	F96_unidentified	BS.62	Class_2	BS	Bulk soil	62		F549_unidentified	B1105_uncultured.prokaryote	Directed	199831	1	0.4442	0.0396	TRUE	Class_2	Class_4	Class_2/Class_4	BS.48	BS	48
F960_unidentified	F960_unidentified	BS.62	Class_4	BS	Bulk soil	62		F63_Thanatephorus	B1105_uncultured.prokaryote	Directed	199832	1	0.5312	0.0297	TRUE	Class_2	Class_4	Class_2/Class_4	BS.48	BS	48
F97_o_Sordariales	F97_o_Sordariales	BS.62	Class_1	BS	Bulk soil	62		B1085_uncultured.prokaryote	B336_Anaerolinea	Directed	199833	1	0.5989	0.0098	TRUE	Class_4	Class_4	Class_4/Class_4	BS.48	BS	48
F977_unidentified	F977_unidentified	BS.62	Class_3	BS	Bulk soil	62		B244_f_Xanthobacteraceae	B336_Anaerolinea	Directed	199834	1	0.4421	0.0388	TRUE	Class_4	Class_4	Class_4/Class_4	BS.48	BS	48
F98_f_Didymellaceae	F98_f_Didymellaceae	BS.62	Class_4	BS	Bulk soil	62		B195_uncultured.soil.bacterium	B336_Anaerolinea	Directed	199835	1	-0.6611	0.0396	FALSE	Class_2	Class_4	Class_2/Class_4	BS.48	BS	48
F99_Cistella	F99_Cistella	BS.62	Class_2	BS	Bulk soil	62		F314_unidentified	B336_Anaerolinea	Directed	199836	1	-0.4664	0.0495	FALSE	Class_2	Class_4	Class_2/Class_4	BS.48	BS	48
B1002_uncultured.bacterium	B1002_uncultured.bacterium	BS.76	Class_4	BS	Bulk soil	76		F902_o_NA	B336_Anaerolinea	Directed	199837	1	0.4915	0.0289	TRUE	Class_4	Class_4	Class_4/Class_4	BS.48	BS	48
B1007_uncultured.bacterium	B1007_uncultured.bacterium	BS.76	Class_2	BS	Bulk soil	76		B760_f_A21b	B180_o_NA	Directed	199838	1	-0.48	0.0495	FALSE	Class_4	Class_2	Class_4/Class_2	BS.48	BS	48
B1013_uncultured.soil.bacterium	B1013_uncultured.soil.bacterium	BS.76	Class_4	BS	Bulk soil	76		B104_uncultured.bacterium	B180_o_NA	Directed	199839	1	0.5985	0.0495	TRUE	Class_2	Class_2	Class_2/Class_2	BS.48	BS	48
B1026_f_SC.I.84	B1026_f_SC.I.84	BS.76	Class_4	BS	Bulk soil	76		B152_Sideroxydans	B180_o_NA	Directed	199840	1	-0.7903	0.0099	FALSE	Class_4	Class_2	Class_4/Class_2	BS.48	BS	48
B104_uncultured.bacterium	B104_uncultured.bacterium	BS.76	Class_2	BS	Bulk soil	76		B1033_ADurb.Bin063.1	B180_o_NA	Directed	199841	1	-0.5637	0.0198	FALSE	Class_4	Class_2	Class_4/Class_2	BS.48	BS	48
B105_Anaeromyxobacter	B105_Anaeromyxobacter	BS.76	Class_4	BS	Bulk soil	76		B119_Acidibacter	B180_o_NA	Directed	199842	1	0.5103	0.0396	TRUE	Class_2	Class_2	Class_2/Class_2	BS.48	BS	48
B1059_o_NA	B1059_o_NA	BS.76	Class_4	BS	Bulk soil	76		B352_o_NA	B180_o_NA	Directed	199843	1	0.5724	0.0396	TRUE	Class_1	Class_2	Class_1/Class_2	BS.48	BS	48
B1064_RBG.16.58.14	B1064_RBG.16.58.14	BS.76	Class_4	BS	Bulk soil	76		B112_uncultured.prokaryote	B180_o_NA	Directed	199844	1	0.7879	0.0099	TRUE	Class_2	Class_2	Class_2/Class_2	BS.48	BS	48
B1069_o_NA	B1069_o_NA	BS.76	Class_4	BS	Bulk soil	76		F96_unidentified	B180_o_NA	Directed	199845	1	-0.7064	0.0198	FALSE	Class_2	Class_2	Class_2/Class_2	BS.48	BS	48
B1099_uncultured.soil.bacterium	B1099_uncultured.soil.bacterium	BS.76	Class_2	BS	Bulk soil	76		F175_unidentified	B180_o_NA	Directed	199846	1	-0.5975	0.0198	FALSE	Class_2	Class_2	Class_2/Class_2	BS.48	BS	48
B112_uncultured.prokaryote	B112_uncultured.prokaryote	BS.76	Class_2	BS	Bulk soil	76		F959_unidentified	B180_o_NA	Directed	199847	1	-0.4232	0.0495	FALSE	Class_4	Class_2	Class_4/Class_2	BS.48	BS	48
B1129_uncultured.soil.bacterium	B1129_uncultured.soil.bacterium	BS.76	Class_4	BS	Bulk soil	76		F332_Spirosphaera	B180_o_NA	Directed	199848	1	-0.4966	0.0396	FALSE	Class_2	Class_2	Class_2/Class_2	BS.48	BS	48
B113_o_RBG.13.54.9	B113_o_RBG.13.54.9	BS.76	Class_2	BS	Bulk soil	76		F200_Aspergillus	B180_o_NA	Directed	199849	1	0.5747	0.0396	TRUE	Class_2	Class_2	Class_2/Class_2	BS.48	BS	48
B114_Luteimonas	B114_Luteimonas	BS.76	Class_1	BS	Bulk soil	76		F10_Guehomyces	B180_o_NA	Directed	199850	1	-0.8321	0.0099	FALSE	Class_2	Class_2	Class_2/Class_2	BS.48	BS	48
B117_o_NA	B117_o_NA	BS.76	Class_2	BS	Bulk soil	76		F205_Mortierella	B180_o_NA	Directed	199851	1	0.6185	0.0396	TRUE	Class_2	Class_2	Class_2/Class_2	BS.48	BS	48
B1175_Gemmatimonas	B1175_Gemmatimonas	BS.76	Class_4	BS	Bulk soil	76		F103_unidentified	B180_o_NA	Directed	199852	1	-0.7417	0.0099	FALSE	Class_2	Class_2	Class_2/Class_2	BS.48	BS	48
B1187_f_Pedosphaeraceae	B1187_f_Pedosphaeraceae	BS.76	Class_4	BS	Bulk soil	76		F165_Cyberlindnera	B180_o_NA	Directed	199853	1	-0.6027	0.0495	FALSE	Class_1	Class_2	Class_1/Class_2	BS.48	BS	48
B1195_f_WD2101.soil.group	B1195_f_WD2101.soil.group	BS.76	Class_4	BS	Bulk soil	76		B145_uncultured.Chloroflexi.bacterium	B979_o_RBG.13.54.9	Directed	199854	1	0.4892	0.0487	TRUE	Class_4	Class_4	Class_4/Class_4	BS.48	BS	48
B120_uncultured.Anaerolineaceae.bacterium	B120_uncultured.Anaerolineaceae.bacterium	BS.76	Class_4	BS	Bulk soil	76		B379_f_Micrococcaceae	B979_o_RBG.13.54.9	Directed	199855	1	0.664	0.0098	TRUE	Class_4	Class_4	Class_4/Class_4	BS.48	BS	48
B1215_o_Bacteroidales	B1215_o_Bacteroidales	BS.76	Class_4	BS	Bulk soil	76		B346_uncultured	B979_o_RBG.13.54.9	Directed	199856	1	0.5503	0.0297	TRUE	Class_2	Class_4	Class_2/Class_4	BS.48	BS	48
B124_Ellin6067	B124_Ellin6067	BS.76	Class_2	BS	Bulk soil	76		B113_o_RBG.13.54.9	B979_o_RBG.13.54.9	Directed	199857	1	-0.6663	0.0198	FALSE	Class_2	Class_4	Class_2/Class_4	BS.48	BS	48
B126_Sphingomonas	B126_Sphingomonas	BS.76	Class_1	BS	Bulk soil	76		B1347_uncultured.prokaryote	B979_o_RBG.13.54.9	Directed	199858	1	0.399	0.0487	TRUE	Class_4	Class_4	Class_4/Class_4	BS.48	BS	48
B1276_Ignavibacterium	B1276_Ignavibacterium	BS.76	Class_4	BS	Bulk soil	76		B352_o_NA	B979_o_RBG.13.54.9	Directed	199859	1	-0.516	0.0396	FALSE	Class_1	Class_4	Class_1/Class_4	BS.48	BS	48
B1280_uncultured	B1280_uncultured	BS.76	Class_4	BS	Bulk soil	76		F175_unidentified	B979_o_RBG.13.54.9	Directed	199860	1	0.5261	0.0396	TRUE	Class_2	Class_4	Class_2/Class_4	BS.48	BS	48
B131_Rhodanobacter	B131_Rhodanobacter	BS.76	Class_2	BS	Bulk soil	76		F48_unidentified	B979_o_RBG.13.54.9	Directed	199861	1	-0.5411	0.0099	FALSE	Class_2	Class_4	Class_2/Class_4	BS.48	BS	48
B132_f_Intrasporangiaceae	B132_f_Intrasporangiaceae	BS.76	Class_2	BS	Bulk soil	76		F515_unidentified	B979_o_RBG.13.54.9	Directed	199862	1	0.5354	0.0297	TRUE	Class_2	Class_4	Class_2/Class_4	BS.48	BS	48
B1329_uncultured	B1329_uncultured	BS.76	Class_4	BS	Bulk soil	76		F41_Arnium	B979_o_RBG.13.54.9	Directed	199863	1	-0.5447	0.0396	FALSE	Class_2	Class_4	Class_2/Class_4	BS.48	BS	48
B1347_uncultured.prokaryote	B1347_uncultured.prokaryote	BS.76	Class_4	BS	Bulk soil	76		F23_Solicoccozyma	B979_o_RBG.13.54.9	Directed	199864	1	0.543	0.0495	TRUE	Class_2	Class_4	Class_2/Class_4	BS.48	BS	48
B1351_ADurb.Bin063.1	B1351_ADurb.Bin063.1	BS.76	Class_4	BS	Bulk soil	76		F123_Thanatephorus	B979_o_RBG.13.54.9	Directed	199865	1	0.6803	0.0098	TRUE	Class_4	Class_4	Class_4/Class_4	BS.48	BS	48
B1354_uncultured.soil.bacterium	B1354_uncultured.soil.bacterium	BS.76	Class_4	BS	Bulk soil	76		F205_Mortierella	B979_o_RBG.13.54.9	Directed	199866	1	-0.5911	0.0099	FALSE	Class_2	Class_4	Class_2/Class_4	BS.48	BS	48
B1355_Bryobacter	B1355_Bryobacter	BS.76	Class_4	BS	Bulk soil	76		F38_Pseudeurotium	B979_o_RBG.13.54.9	Directed	199867	1	0.5996	0.0198	TRUE	Class_2	Class_4	Class_2/Class_4	BS.48	BS	48
B136_Hydrogenispora	B136_Hydrogenispora	BS.76	Class_2	BS	Bulk soil	76		B379_f_Micrococcaceae	B145_uncultured.Chloroflexi.bacterium	Directed	199868	1	0.6499	0.019	TRUE	Class_4	Class_4	Class_4/Class_4	BS.48	BS	48
B1364_f_SC.I.84	B1364_f_SC.I.84	BS.76	Class_4	BS	Bulk soil	76		B1369_Lysobacter	B145_uncultured.Chloroflexi.bacterium	Directed	199869	1	0.5828	0.005	TRUE	Class_4	Class_4	Class_4/Class_4	BS.48	BS	48
B1369_Lysobacter	B1369_Lysobacter	BS.76	Class_4	BS	Bulk soil	76		B273_Syntrophobacter	B145_uncultured.Chloroflexi.bacterium	Directed	199870	1	0.6596	0.005	TRUE	Class_2	Class_4	Class_2/Class_4	BS.48	BS	48
B1371_Reyranella	B1371_Reyranella	BS.76	Class_4	BS	Bulk soil	76		B346_uncultured	B145_uncultured.Chloroflexi.bacterium	Directed	199871	1	0.5277	0.0494	TRUE	Class_2	Class_4	Class_2/Class_4	BS.48	BS	48
B139_RBG.16.58.14	B139_RBG.16.58.14	BS.76	Class_2	BS	Bulk soil	76		B1248_uncultured	B145_uncultured.Chloroflexi.bacterium	Directed	199872	1	0.4683	0.0137	TRUE	Class_4	Class_4	Class_4/Class_4	BS.48	BS	48
B1400_Candidatus.Koribacter	B1400_Candidatus.Koribacter	BS.76	Class_4	BS	Bulk soil	76		B160_Anaerolinea	B145_uncultured.Chloroflexi.bacterium	Directed	199873	1	0.5722	0.0388	TRUE	Class_2	Class_4	Class_2/Class_4	BS.48	BS	48
B1409_uncultured.Gemmatimonadetes.bacterium	B1409_uncultured.Gemmatimonadetes.bacterium	BS.76	Class_4	BS	Bulk soil	76		B96_uncultured	B145_uncultured.Chloroflexi.bacterium	Directed	199874	1	-0.5315	0.0495	FALSE	Class_2	Class_4	Class_2/Class_4	BS.48	BS	48
B1416_uncultured	B1416_uncultured	BS.76	Class_4	BS	Bulk soil	76		B1162_Conexibacter	B145_uncultured.Chloroflexi.bacterium	Directed	199875	1	0.596	0.0235	TRUE	Class_4	Class_4	Class_4/Class_4	BS.48	BS	48
B142_Ellin6067	B142_Ellin6067	BS.76	Class_2	BS	Bulk soil	76		B146_uncultured.prokaryote	B145_uncultured.Chloroflexi.bacterium	Directed	199876	1	0.5392	0.0395	TRUE	Class_2	Class_4	Class_2/Class_4	BS.48	BS	48
B1421_Mesorhizobium	B1421_Mesorhizobium	BS.76	Class_4	BS	Bulk soil	76		B152_Sideroxydans	B145_uncultured.Chloroflexi.bacterium	Directed	199877	1	0.456	0.0289	TRUE	Class_4	Class_4	Class_4/Class_4	BS.48	BS	48
B1437_Geobacter	B1437_Geobacter	BS.76	Class_4	BS	Bulk soil	76		B113_o_RBG.13.54.9	B145_uncultured.Chloroflexi.bacterium	Directed	199878	1	-0.5012	0.0495	FALSE	Class_2	Class_4	Class_2/Class_4	BS.48	BS	48
B1443_f_Desulfobulbaceae	B1443_f_Desulfobulbaceae	BS.76	Class_4	BS	Bulk soil	76		B534_Thiobacillus	B145_uncultured.Chloroflexi.bacterium	Directed	199879	1	0.7022	0.0137	TRUE	Class_4	Class_4	Class_4/Class_4	BS.48	BS	48
B145_uncultured.Chloroflexi.bacterium	B145_uncultured.Chloroflexi.bacterium	BS.76	Class_4	BS	Bulk soil	76		B53_f_SC.I.84	B145_uncultured.Chloroflexi.bacterium	Directed	199880	1	0.5719	0.0289	TRUE	Class_2	Class_4	Class_2/Class_4	BS.48	BS	48
B146_uncultured.prokaryote	B146_uncultured.prokaryote	BS.76	Class_2	BS	Bulk soil	76		B262_uncultured	B145_uncultured.Chloroflexi.bacterium	Directed	199881	1	0.4436	0.0494	TRUE	Class_2	Class_4	Class_2/Class_4	BS.48	BS	48
B1469_f_Intrasporangiaceae	B1469_f_Intrasporangiaceae	BS.76	Class_4	BS	Bulk soil	76		B114_Luteimonas	B145_uncultured.Chloroflexi.bacterium	Directed	199882	1	-0.7801	0.0099	FALSE	Class_1	Class_4	Class_1/Class_4	BS.48	BS	48
B1470_uncultured	B1470_uncultured	BS.76	Class_4	BS	Bulk soil	76		F287_unidentified	B145_uncultured.Chloroflexi.bacterium	Directed	199883	1	0.5817	0.0091	TRUE	Class_2	Class_4	Class_2/Class_4	BS.48	BS	48
B1483_GOUTB8	B1483_GOUTB8	BS.76	Class_4	BS	Bulk soil	76		F70_unidentified	B145_uncultured.Chloroflexi.bacterium	Directed	199884	1	0.6576	0.0297	TRUE	Class_1	Class_4	Class_1/Class_4	BS.48	BS	48
B1484_Marmoricola	B1484_Marmoricola	BS.76	Class_4	BS	Bulk soil	76		F300_unidentified	B145_uncultured.Chloroflexi.bacterium	Directed	199885	1	-0.5326	0.0495	FALSE	Class_2	Class_4	Class_2/Class_4	BS.48	BS	48
B1500_uncultured.bacterium	B1500_uncultured.bacterium	BS.76	Class_4	BS	Bulk soil	76		F123_Thanatephorus	B145_uncultured.Chloroflexi.bacterium	Directed	199886	1	0.7048	0.0091	TRUE	Class_4	Class_4	Class_4/Class_4	BS.48	BS	48
B151_Pseudolabrys	B151_Pseudolabrys	BS.76	Class_2	BS	Bulk soil	76		F205_Mortierella	B145_uncultured.Chloroflexi.bacterium	Directed	199887	1	-0.6481	0.0198	FALSE	Class_2	Class_4	Class_2/Class_4	BS.48	BS	48
B1516_Haliangium	B1516_Haliangium	BS.76	Class_2	BS	Bulk soil	76		F63_Thanatephorus	B145_uncultured.Chloroflexi.bacterium	Directed	199888	1	0.7413	0.0396	TRUE	Class_2	Class_4	Class_2/Class_4	BS.48	BS	48
B152_Sideroxydans	B152_Sideroxydans	BS.76	Class_3	BS	Bulk soil	76		B1369_Lysobacter	B379_f_Micrococcaceae	Directed	199889	1	0.5062	0.0289	TRUE	Class_4	Class_4	Class_4/Class_4	BS.48	BS	48
B154_f_Micrococcaceae	B154_f_Micrococcaceae	BS.76	Class_2	BS	Bulk soil	76		B273_Syntrophobacter	B379_f_Micrococcaceae	Directed	199890	1	0.5908	0.0289	TRUE	Class_2	Class_4	Class_2/Class_4	BS.48	BS	48
B155_Flavisolibacter	B155_Flavisolibacter	BS.76	Class_2	BS	Bulk soil	76		B346_uncultured	B379_f_Micrococcaceae	Directed	199891	1	0.6142	0.0099	TRUE	Class_2	Class_4	Class_2/Class_4	BS.48	BS	48
B158_uncultured.bacterium	B158_uncultured.bacterium	BS.76	Class_2	BS	Bulk soil	76		B1248_uncultured	B379_f_Micrococcaceae	Directed	199892	1	0.5419	0.0487	TRUE	Class_4	Class_4	Class_4/Class_4	BS.48	BS	48
B1595_Dyella	B1595_Dyella	BS.76	Class_4	BS	Bulk soil	76		B1162_Conexibacter	B379_f_Micrococcaceae	Directed	199893	1	0.4778	0.0388	TRUE	Class_4	Class_4	Class_4/Class_4	BS.48	BS	48
B160_Anaerolinea	B160_Anaerolinea	BS.76	Class_2	BS	Bulk soil	76		B113_o_RBG.13.54.9	B379_f_Micrococcaceae	Directed	199894	1	-0.7711	0.0099	FALSE	Class_2	Class_4	Class_2/Class_4	BS.48	BS	48
B163_uncultured	B163_uncultured	BS.76	Class_2	BS	Bulk soil	76		B114_Luteimonas	B379_f_Micrococcaceae	Directed	199895	1	-0.6328	0.0297	FALSE	Class_1	Class_4	Class_1/Class_4	BS.48	BS	48
B1633_uncultured.bacterium.SJA.36	B1633_uncultured.bacterium.SJA.36	BS.76	Class_4	BS	Bulk soil	76		B1024_Flavisolibacter	B379_f_Micrococcaceae	Directed	199896	1	0.4907	0.0395	TRUE	Class_4	Class_4	Class_4/Class_4	BS.48	BS	48
B1639_Desulfatiglans	B1639_Desulfatiglans	BS.76	Class_4	BS	Bulk soil	76		F287_unidentified	B379_f_Micrococcaceae	Directed	199897	1	0.4948	0.0494	TRUE	Class_2	Class_4	Class_2/Class_4	BS.48	BS	48
B1659_ADurb.Bin063.1	B1659_ADurb.Bin063.1	BS.76	Class_4	BS	Bulk soil	76		F358_unidentified	B379_f_Micrococcaceae	Directed	199898	1	0.5365	0.0495	TRUE	Class_2	Class_4	Class_2/Class_4	BS.48	BS	48
B167_Gemmatimonas	B167_Gemmatimonas	BS.76	Class_2	BS	Bulk soil	76		F48_unidentified	B379_f_Micrococcaceae	Directed	199899	1	-0.5298	0.0198	FALSE	Class_2	Class_4	Class_2/Class_4	BS.48	BS	48
B168_uncultured.bacterium	B168_uncultured.bacterium	BS.76	Class_2	BS	Bulk soil	76		F23_Solicoccozyma	B379_f_Micrococcaceae	Directed	199900	1	0.6016	0.0297	TRUE	Class_2	Class_4	Class_2/Class_4	BS.48	BS	48
B170_Bryobacter	B170_Bryobacter	BS.76	Class_2	BS	Bulk soil	76		F154_Slooffia	B379_f_Micrococcaceae	Directed	199901	1	0.559	0.0396	TRUE	Class_2	Class_4	Class_2/Class_4	BS.48	BS	48
B171_uncultured.prokaryote	B171_uncultured.prokaryote	BS.76	Class_2	BS	Bulk soil	76		F300_unidentified	B379_f_Micrococcaceae	Directed	199902	1	-0.536	0.0495	FALSE	Class_2	Class_4	Class_2/Class_4	BS.48	BS	48
B1715_f_TRA3.20	B1715_f_TRA3.20	BS.76	Class_4	BS	Bulk soil	76		F62_Mrakia	B379_f_Micrococcaceae	Directed	199903	1	0.571	0.0198	TRUE	Class_2	Class_4	Class_2/Class_4	BS.48	BS	48
B173_uncultured.planctomycete	B173_uncultured.planctomycete	BS.76	Class_2	BS	Bulk soil	76		F123_Thanatephorus	B379_f_Micrococcaceae	Directed	199904	1	0.7702	0.0098	TRUE	Class_4	Class_4	Class_4/Class_4	BS.48	BS	48
B174_f_Bacteroidetes.vadinHA17	B174_f_Bacteroidetes.vadinHA17	BS.76	Class_2	BS	Bulk soil	76		F205_Mortierella	B379_f_Micrococcaceae	Directed	199905	1	-0.675	0.0099	FALSE	Class_2	Class_4	Class_2/Class_4	BS.48	BS	48
B175_Ellin6067	B175_Ellin6067	BS.76	Class_4	BS	Bulk soil	76		F63_Thanatephorus	B379_f_Micrococcaceae	Directed	199906	1	0.5237	0.0495	TRUE	Class_2	Class_4	Class_2/Class_4	BS.48	BS	48
B1760_o_SBR1031	B1760_o_SBR1031	BS.76	Class_4	BS	Bulk soil	76		B1009_anaerobic.bacterium.MO.CFX2	B700_f_Micrococcaceae	Directed	199907	1	0.3786	0.0388	TRUE	Class_4	Class_4	Class_4/Class_4	BS.48	BS	48
B178_Cryobacterium	B178_Cryobacterium	BS.76	Class_4	BS	Bulk soil	76		B447_ADurb.Bin063.1	B700_f_Micrococcaceae	Directed	199908	1	0.4782	0.019	TRUE	Class_4	Class_4	Class_4/Class_4	BS.48	BS	48
B1781_Gemmatimonas	B1781_Gemmatimonas	BS.76	Class_4	BS	Bulk soil	76		B766_uncultured	B700_f_Micrococcaceae	Directed	199909	1	0.508	0.0296	TRUE	Class_4	Class_4	Class_4/Class_4	BS.48	BS	48
B180_o_NA	B180_o_NA	BS.76	Class_2	BS	Bulk soil	76		B249_Thiobacillus	B700_f_Micrococcaceae	Directed	199910	1	0.5512	0.0388	TRUE	Class_2	Class_4	Class_2/Class_4	BS.48	BS	48
B181_uncultured.Planctomycetales.bacterium	B181_uncultured.Planctomycetales.bacterium	BS.76	Class_1	BS	Bulk soil	76		B2947_o_NA	B700_f_Micrococcaceae	Directed	199911	1	0.4386	0.0388	TRUE	Class_4	Class_4	Class_4/Class_4	BS.48	BS	48
B182_f_Micrococcaceae	B182_f_Micrococcaceae	BS.76	Class_2	BS	Bulk soil	76		B2171_Ellin6067	B700_f_Micrococcaceae	Directed	199912	1	0.4721	0.0487	TRUE	Class_4	Class_4	Class_4/Class_4	BS.48	BS	48
B184_f_Anaerolineaceae	B184_f_Anaerolineaceae	BS.76	Class_2	BS	Bulk soil	76		B606_Desulfobacca	B700_f_Micrococcaceae	Directed	199913	1	0.4931	0.0297	TRUE	Class_3	Class_4	Class_3/Class_4	BS.48	BS	48
B1844_uncultured.Chloroflexi.bacterium	B1844_uncultured.Chloroflexi.bacterium	BS.76	Class_4	BS	Bulk soil	76		B4384_Luedemannella	B700_f_Micrococcaceae	Directed	199914	1	0.5503	0.019	TRUE	Class_4	Class_4	Class_4/Class_4	BS.48	BS	48
B1852_delta.proteobacterium.enrichment.culture.clone.AP.FeEnrich11	B1852_delta.proteobacterium.enrichment.culture.clone.AP.FeEnrich11	BS.76	Class_4	BS	Bulk soil	76		B207_Geobacter	B700_f_Micrococcaceae	Directed	199915	1	0.5576	0.0091	TRUE	Class_4	Class_4	Class_4/Class_4	BS.48	BS	48
B1871_ADurb.Bin063.1	B1871_ADurb.Bin063.1	BS.76	Class_4	BS	Bulk soil	76		B3403_Rhodovastum	B700_f_Micrococcaceae	Directed	199916	1	0.4482	0.0296	TRUE	Class_4	Class_4	Class_4/Class_4	BS.48	BS	48
B1880_uncultured.bacterium	B1880_uncultured.bacterium	BS.76	Class_4	BS	Bulk soil	76		B870_Blastococcus	B700_f_Micrococcaceae	Directed	199917	1	0.4332	0.0388	TRUE	Class_4	Class_4	Class_4/Class_4	BS.48	BS	48
B190_o_NA	B190_o_NA	BS.76	Class_2	BS	Bulk soil	76		F409_unidentified	B700_f_Micrococcaceae	Directed	199918	1	0.5667	0.0494	TRUE	Class_4	Class_4	Class_4/Class_4	BS.48	BS	48
B194_o_OPB41	B194_o_OPB41	BS.76	Class_2	BS	Bulk soil	76		F384_unidentified	B700_f_Micrococcaceae	Directed	199919	1	0.472	0.0495	TRUE	Class_2	Class_4	Class_2/Class_4	BS.48	BS	48
B195_uncultured.soil.bacterium	B195_uncultured.soil.bacterium	BS.76	Class_2	BS	Bulk soil	76		B245_f_Xanthobacteraceae	B97_uncultured	Directed	199920	1	0.5296	0.0495	TRUE	Class_2	Class_2	Class_2/Class_2	BS.48	BS	48
B196_Anaeromyxobacter	B196_Anaeromyxobacter	BS.76	Class_4	BS	Bulk soil	76		F307_unidentified	B97_uncultured	Directed	199921	1	0.6035	0.0297	TRUE	Class_2	Class_2	Class_2/Class_2	BS.48	BS	48
B1977_Flavisolibacter	B1977_Flavisolibacter	BS.76	Class_4	BS	Bulk soil	76		F560_unidentified	B97_uncultured	Directed	199922	1	-0.4368	0.0297	FALSE	Class_4	Class_2	Class_4/Class_2	BS.48	BS	48
B1981_uncultured.bacterium	B1981_uncultured.bacterium	BS.76	Class_4	BS	Bulk soil	76		F167_unidentified	B97_uncultured	Directed	199923	1	0.5036	0.0495	TRUE	Class_2	Class_2	Class_2/Class_2	BS.48	BS	48
B199_f_Nocardioidaceae	B199_f_Nocardioidaceae	BS.76	Class_2	BS	Bulk soil	76		F247_unidentified	B97_uncultured	Directed	199924	1	0.5145	0.0297	TRUE	Class_2	Class_2	Class_2/Class_2	BS.48	BS	48
B1998_uncultured.bacterium.KF.JG30.B11	B1998_uncultured.bacterium.KF.JG30.B11	BS.76	Class_4	BS	Bulk soil	76		F515_unidentified	B97_uncultured	Directed	199925	1	-0.4904	0.0495	FALSE	Class_2	Class_2	Class_2/Class_2	BS.48	BS	48
B201_Massilia	B201_Massilia	BS.76	Class_4	BS	Bulk soil	76		F300_unidentified	B97_uncultured	Directed	199926	1	0.5449	0.0396	TRUE	Class_2	Class_2	Class_2/Class_2	BS.48	BS	48
B2012_uncultured.Anaerolineaceae.bacterium	B2012_uncultured.Anaerolineaceae.bacterium	BS.76	Class_4	BS	Bulk soil	76		F364_Schizothecium	B97_uncultured	Directed	199927	1	0.5331	0.0396	TRUE	Class_2	Class_2	Class_2/Class_2	BS.48	BS	48
B2025_o_Subgroup.7	B2025_o_Subgroup.7	BS.76	Class_4	BS	Bulk soil	76		F66_Trichoderma	B97_uncultured	Directed	199928	1	-0.662	0.0198	FALSE	Class_2	Class_2	Class_2/Class_2	BS.48	BS	48
B2037_Phenylobacterium	B2037_Phenylobacterium	BS.76	Class_4	BS	Bulk soil	76		F9_Chaetomium	B97_uncultured	Directed	199929	1	-0.5866	0.0297	FALSE	Class_2	Class_2	Class_2/Class_2	BS.48	BS	48
B204_Syntrophobacter	B204_Syntrophobacter	BS.76	Class_2	BS	Bulk soil	76		B1746_Candidatus.Nitrotoga	B718_uncultured.bacterium	Directed	199930	1	0.3964	0.0433	TRUE	Class_4	Class_4	Class_4/Class_4	BS.48	BS	48
B205_uncultured.prokaryote	B205_uncultured.prokaryote	BS.76	Class_2	BS	Bulk soil	76		F95_o_NA	B718_uncultured.bacterium	Directed	199931	1	0.4946	0.0137	TRUE	Class_2	Class_4	Class_2/Class_4	BS.48	BS	48
B206_uncultured.bacterium	B206_uncultured.bacterium	BS.76	Class_2	BS	Bulk soil	76		B273_Syntrophobacter	B1369_Lysobacter	Directed	199932	1	0.5995	0.0137	TRUE	Class_2	Class_4	Class_2/Class_4	BS.48	BS	48
B211_o_SBR1031	B211_o_SBR1031	BS.76	Class_2	BS	Bulk soil	76		B146_uncultured.prokaryote	B1369_Lysobacter	Directed	199933	1	0.4671	0.0494	TRUE	Class_2	Class_4	Class_2/Class_4	BS.48	BS	48
B2122_uncultured.Caldilinea.sp.	B2122_uncultured.Caldilinea.sp.	BS.76	Class_4	BS	Bulk soil	76		B534_Thiobacillus	B1369_Lysobacter	Directed	199934	1	0.5979	0.0334	TRUE	Class_4	Class_4	Class_4/Class_4	BS.48	BS	48
B216_uncultured	B216_uncultured	BS.76	Class_2	BS	Bulk soil	76		B262_uncultured	B1369_Lysobacter	Directed	199935	1	0.429	0.0296	TRUE	Class_2	Class_4	Class_2/Class_4	BS.48	BS	48
B218_RBG.16.58.14	B218_RBG.16.58.14	BS.76	Class_2	BS	Bulk soil	76		B114_Luteimonas	B1369_Lysobacter	Directed	199936	1	-0.6814	0.0396	FALSE	Class_1	Class_4	Class_1/Class_4	BS.48	BS	48
B2180_f_Bacteroidetes.vadinHA17	B2180_f_Bacteroidetes.vadinHA17	BS.76	Class_4	BS	Bulk soil	76		F287_unidentified	B1369_Lysobacter	Directed	199937	1	0.5131	0.0091	TRUE	Class_2	Class_4	Class_2/Class_4	BS.48	BS	48
B221_f_Xanthobacteraceae	B221_f_Xanthobacteraceae	BS.76	Class_4	BS	Bulk soil	76		F300_unidentified	B1369_Lysobacter	Directed	199938	1	-0.4671	0.0495	FALSE	Class_2	Class_4	Class_2/Class_4	BS.48	BS	48
B223_uncultured.Sphingobacteriales.bacterium	B223_uncultured.Sphingobacteriales.bacterium	BS.76	Class_2	BS	Bulk soil	76		F123_Thanatephorus	B1369_Lysobacter	Directed	199939	1	0.6016	0.0289	TRUE	Class_4	Class_4	Class_4/Class_4	BS.48	BS	48
B225_uncultured.bacterium	B225_uncultured.bacterium	BS.76	Class_2	BS	Bulk soil	76		F205_Mortierella	B1369_Lysobacter	Directed	199940	1	-0.5943	0.0099	FALSE	Class_2	Class_4	Class_2/Class_4	BS.48	BS	48
B2350_o_Microtrichales	B2350_o_Microtrichales	BS.76	Class_4	BS	Bulk soil	76		F63_Thanatephorus	B1369_Lysobacter	Directed	199941	1	0.6237	0.0297	TRUE	Class_2	Class_4	Class_2/Class_4	BS.48	BS	48
B236_o_SBR1031	B236_o_SBR1031	BS.76	Class_2	BS	Bulk soil	76		B458_uncultured.prokaryote	B350_Candidatus.Solibacter	Directed	199942	1	0.542	0.0334	TRUE	Class_4	Class_2	Class_4/Class_2	BS.48	BS	48
B2369_uncultured.Anaerolineaceae.bacterium	B2369_uncultured.Anaerolineaceae.bacterium	BS.76	Class_4	BS	Bulk soil	76		B4579_f_uncultured	B350_Candidatus.Solibacter	Directed	199943	1	0.5025	0.0235	TRUE	Class_4	Class_2	Class_4/Class_2	BS.48	BS	48
B238_uncultured.Iamiaceae.bacterium	B238_uncultured.Iamiaceae.bacterium	BS.76	Class_2	BS	Bulk soil	76		B1791_f_uncultured	B350_Candidatus.Solibacter	Directed	199944	1	0.5577	0.0137	TRUE	Class_4	Class_2	Class_4/Class_2	BS.48	BS	48
B244_f_Xanthobacteraceae	B244_f_Xanthobacteraceae	BS.76	Class_4	BS	Bulk soil	76		B1458_uncultured.Thermaerobacter.sp.	B350_Candidatus.Solibacter	Directed	199945	1	0.5029	0.0433	TRUE	Class_4	Class_2	Class_4/Class_2	BS.48	BS	48
B245_f_Xanthobacteraceae	B245_f_Xanthobacteraceae	BS.76	Class_2	BS	Bulk soil	76		B196_Anaeromyxobacter	B350_Candidatus.Solibacter	Directed	199946	1	0.501	0.0334	TRUE	Class_4	Class_2	Class_4/Class_2	BS.48	BS	48
B2457_Lacunisphaera	B2457_Lacunisphaera	BS.76	Class_4	BS	Bulk soil	76		B361_uncultured.bacterium.126	B350_Candidatus.Solibacter	Directed	199947	1	0.5832	0.0137	TRUE	Class_2	Class_2	Class_2/Class_2	BS.48	BS	48
B247_uncultured	B247_uncultured	BS.76	Class_2	BS	Bulk soil	76		B612_uncultured	B350_Candidatus.Solibacter	Directed	199948	1	0.4256	0.0334	TRUE	Class_4	Class_2	Class_4/Class_2	BS.48	BS	48
B2476_Nitrospira	B2476_Nitrospira	BS.76	Class_4	BS	Bulk soil	76		B1280_uncultured	B350_Candidatus.Solibacter	Directed	199949	1	0.4544	0.0433	TRUE	Class_4	Class_2	Class_4/Class_2	BS.48	BS	48
B248_o_Betaproteobacteriales	B248_o_Betaproteobacteriales	BS.76	Class_4	BS	Bulk soil	76		B897_UTBCD1	B350_Candidatus.Solibacter	Directed	199950	1	0.5467	0.0235	TRUE	Class_4	Class_2	Class_4/Class_2	BS.48	BS	48
B249_Thiobacillus	B249_Thiobacillus	BS.76	Class_2	BS	Bulk soil	76		B300_Gemmatimonas	B350_Candidatus.Solibacter	Directed	199951	1	0.5116	0.0334	TRUE	Class_2	Class_2	Class_2/Class_2	BS.48	BS	48
B25_uncultured.prokaryote	B25_uncultured.prokaryote	BS.76	Class_2	BS	Bulk soil	76		B413_f_Micrococcaceae	B350_Candidatus.Solibacter	Directed	199952	1	0.541	0.0334	TRUE	Class_2	Class_2	Class_2/Class_2	BS.48	BS	48
B250_o_RBG.13.54.9	B250_o_RBG.13.54.9	BS.76	Class_2	BS	Bulk soil	76		F401_unidentified	B350_Candidatus.Solibacter	Directed	199953	1	-0.4241	0.0495	FALSE	Class_2	Class_2	Class_2/Class_2	BS.48	BS	48
B251_uncultured.Bellilinea.sp.	B251_uncultured.Bellilinea.sp.	BS.76	Class_1	BS	Bulk soil	76		F106_unidentified	B350_Candidatus.Solibacter	Directed	199954	1	0.4485	0.0433	TRUE	Class_2	Class_2	Class_2/Class_2	BS.48	BS	48
B253_uncultured	B253_uncultured	BS.76	Class_2	BS	Bulk soil	76		F170_unidentified	B350_Candidatus.Solibacter	Directed	199955	1	0.5862	0.0297	TRUE	Class_2	Class_2	Class_2/Class_2	BS.48	BS	48
B255_Reyranella	B255_Reyranella	BS.76	Class_2	BS	Bulk soil	76		B1781_Gemmatimonas	B91_o_NA	Directed	199956	1	0.5173	0.0289	TRUE	Class_4	Class_2	Class_4/Class_2	BS.48	BS	48
B256_uncultured.Gemmatimonadetes.bacterium	B256_uncultured.Gemmatimonadetes.bacterium	BS.76	Class_2	BS	Bulk soil	76		B469_uncultured.bacterium	B91_o_NA	Directed	199957	1	0.5713	0.0396	TRUE	Class_4	Class_2	Class_4/Class_2	BS.48	BS	48
B2561_Anaeromyxobacter	B2561_Anaeromyxobacter	BS.76	Class_4	BS	Bulk soil	76		B244_f_Xanthobacteraceae	B91_o_NA	Directed	199958	1	0.4732	0.0487	TRUE	Class_4	Class_2	Class_4/Class_2	BS.48	BS	48
B258_ADurb.Bin063.1	B258_ADurb.Bin063.1	BS.76	Class_2	BS	Bulk soil	76		B105_Anaeromyxobacter	B91_o_NA	Directed	199959	1	0.5267	0.0297	TRUE	Class_3	Class_2	Class_3/Class_2	BS.48	BS	48
B2585_uncultured.Acidobacteriaceae.bacterium	B2585_uncultured.Acidobacteriaceae.bacterium	BS.76	Class_4	BS	Bulk soil	76		B380_f_Micrococcaceae	B91_o_NA	Directed	199960	1	0.6032	0.0297	TRUE	Class_4	Class_2	Class_4/Class_2	BS.48	BS	48
B259_uncultured	B259_uncultured	BS.76	Class_2	BS	Bulk soil	76		B383_uncultured.bacterium	B91_o_NA	Directed	199961	1	0.4465	0.0487	TRUE	Class_4	Class_2	Class_4/Class_2	BS.48	BS	48
B262_uncultured	B262_uncultured	BS.76	Class_2	BS	Bulk soil	76		F342_unidentified	B91_o_NA	Directed	199962	1	0.6031	0.0197	TRUE	Class_2	Class_2	Class_2/Class_2	BS.48	BS	48
B268_uncultured	B268_uncultured	BS.76	Class_2	BS	Bulk soil	76		F387_unidentified	B91_o_NA	Directed	199963	1	0.7456	0.0099	TRUE	Class_2	Class_2	Class_2/Class_2	BS.48	BS	48
B270_Oryzihumus	B270_Oryzihumus	BS.76	Class_4	BS	Bulk soil	76		B2345_Iamia	B1725_Candidatus.Solibacter	Directed	199964	1	0.4939	0.0433	TRUE	Class_4	Class_4	Class_4/Class_4	BS.48	BS	48
B2722_uncultured.bacterium.SJA.22	B2722_uncultured.bacterium.SJA.22	BS.76	Class_4	BS	Bulk soil	76		B108_Geobacter	B1725_Candidatus.Solibacter	Directed	199965	1	0.4912	0.0235	TRUE	Class_4	Class_4	Class_4/Class_4	BS.48	BS	48
B273_Syntrophobacter	B273_Syntrophobacter	BS.76	Class_2	BS	Bulk soil	76		B244_f_Xanthobacteraceae	B1725_Candidatus.Solibacter	Directed	199966	1	0.4408	0.0334	TRUE	Class_4	Class_4	Class_4/Class_4	BS.48	BS	48
B274_Porphyrobacter	B274_Porphyrobacter	BS.76	Class_2	BS	Bulk soil	76		B1484_Marmoricola	B1725_Candidatus.Solibacter	Directed	199967	1	0.4804	0.0334	TRUE	Class_4	Class_4	Class_4/Class_4	BS.48	BS	48
B2796_Desulfomonile	B2796_Desulfomonile	BS.76	Class_4	BS	Bulk soil	76		B339_Noviherbaspirillum	B1725_Candidatus.Solibacter	Directed	199968	1	0.4498	0.0334	TRUE	Class_4	Class_4	Class_4/Class_4	BS.48	BS	48
B283_uncultured.Thermaerobacter.sp.	B283_uncultured.Thermaerobacter.sp.	BS.76	Class_2	BS	Bulk soil	76		B1510_Candidatus.Koribacter	B1725_Candidatus.Solibacter	Directed	199969	1	0.4372	0.0137	TRUE	Class_4	Class_4	Class_4/Class_4	BS.48	BS	48
B2878_uncultured	B2878_uncultured	BS.76	Class_4	BS	Bulk soil	76		F359_unidentified	B1725_Candidatus.Solibacter	Directed	199970	1	-0.4379	0.0495	FALSE	Class_2	Class_4	Class_2/Class_4	BS.48	BS	48
B2888_Zavarzinella	B2888_Zavarzinella	BS.76	Class_4	BS	Bulk soil	76		F242_unidentified	B1725_Candidatus.Solibacter	Directed	199971	1	-0.5548	0.0198	FALSE	Class_2	Class_4	Class_2/Class_4	BS.48	BS	48
B2908_Vicinamibacter	B2908_Vicinamibacter	BS.76	Class_4	BS	Bulk soil	76		B215_Nakamurella	B66_GOUTA6	Directed	199972	1	0.6861	0.0198	TRUE	Class_2	Class_2	Class_2/Class_2	BS.48	BS	48
B291_uncultured	B291_uncultured	BS.76	Class_2	BS	Bulk soil	76		F603_unidentified	B66_GOUTA6	Directed	199973	1	0.5201	0.0198	TRUE	Class_4	Class_2	Class_4/Class_2	BS.48	BS	48
B292_uncultured	B292_uncultured	BS.76	Class_2	BS	Bulk soil	76		F119_unidentified	B66_GOUTA6	Directed	199974	1	-0.6037	0.0396	FALSE	Class_2	Class_2	Class_2/Class_2	BS.48	BS	48
B300_Gemmatimonas	B300_Gemmatimonas	BS.76	Class_2	BS	Bulk soil	76		B1248_uncultured	B273_Syntrophobacter	Directed	199975	1	0.4921	0.0433	TRUE	Class_4	Class_2	Class_4/Class_2	BS.48	BS	48
B304_Ignavibacterium	B304_Ignavibacterium	BS.76	Class_2	BS	Bulk soil	76		B1162_Conexibacter	B273_Syntrophobacter	Directed	199976	1	0.5229	0.0137	TRUE	Class_4	Class_2	Class_4/Class_2	BS.48	BS	48
B305_f_uncultured	B305_f_uncultured	BS.76	Class_2	BS	Bulk soil	76		B152_Sideroxydans	B273_Syntrophobacter	Directed	199977	1	0.4863	0.0487	TRUE	Class_4	Class_2	Class_4/Class_2	BS.48	BS	48
B3078_uncultured.Acidimicrobiales.bacterium	B3078_uncultured.Acidimicrobiales.bacterium	BS.76	Class_4	BS	Bulk soil	76		B534_Thiobacillus	B273_Syntrophobacter	Directed	199978	1	0.6447	0.0137	TRUE	Class_4	Class_2	Class_4/Class_2	BS.48	BS	48
B309_Sideroxydans	B309_Sideroxydans	BS.76	Class_4	BS	Bulk soil	76		B1370_uncultured	B273_Syntrophobacter	Directed	199979	1	0.4175	0.0395	TRUE	Class_3	Class_2	Class_3/Class_2	BS.48	BS	48
B3098_f_Anaerolineaceae	B3098_f_Anaerolineaceae	BS.76	Class_4	BS	Bulk soil	76		B53_f_SC.I.84	B273_Syntrophobacter	Directed	199980	1	0.5005	0.0487	TRUE	Class_2	Class_2	Class_2/Class_2	BS.48	BS	48
B3130_uncultured.soil.bacterium	B3130_uncultured.soil.bacterium	BS.76	Class_4	BS	Bulk soil	76		B114_Luteimonas	B273_Syntrophobacter	Directed	199981	1	-0.755	0.0198	FALSE	Class_1	Class_2	Class_1/Class_2	BS.48	BS	48
B3141_Candidatus.Solibacter	B3141_Candidatus.Solibacter	BS.76	Class_4	BS	Bulk soil	76		B1024_Flavisolibacter	B273_Syntrophobacter	Directed	199982	1	0.5463	0.0388	TRUE	Class_4	Class_2	Class_4/Class_2	BS.48	BS	48
B315_uncultured.Gemmatimonadetes.bacterium	B315_uncultured.Gemmatimonadetes.bacterium	BS.76	Class_2	BS	Bulk soil	76		B112_uncultured.prokaryote	B273_Syntrophobacter	Directed	199983	1	-0.5569	0.0297	FALSE	Class_2	Class_2	Class_2/Class_2	BS.48	BS	48
B316_uncultured.Thermaerobacter.sp.	B316_uncultured.Thermaerobacter.sp.	BS.76	Class_2	BS	Bulk soil	76		F287_unidentified	B273_Syntrophobacter	Directed	199984	1	0.5771	0.0388	TRUE	Class_2	Class_2	Class_2/Class_2	BS.48	BS	48
B319_anaerobic.bacterium.MO.CFX2	B319_anaerobic.bacterium.MO.CFX2	BS.76	Class_2	BS	Bulk soil	76		F70_unidentified	B273_Syntrophobacter	Directed	199985	1	0.6163	0.0198	TRUE	Class_1	Class_2	Class_1/Class_2	BS.48	BS	48
B322_RB41	B322_RB41	BS.76	Class_2	BS	Bulk soil	76		F300_unidentified	B273_Syntrophobacter	Directed	199986	1	-0.4962	0.0495	FALSE	Class_2	Class_2	Class_2/Class_2	BS.48	BS	48
B323_Anaeromyxobacter	B323_Anaeromyxobacter	BS.76	Class_4	BS	Bulk soil	76		F123_Thanatephorus	B273_Syntrophobacter	Directed	199987	1	0.6386	0.0091	TRUE	Class_4	Class_2	Class_4/Class_2	BS.48	BS	48
B324_Haliangium	B324_Haliangium	BS.76	Class_4	BS	Bulk soil	76		F205_Mortierella	B273_Syntrophobacter	Directed	199988	1	-0.5959	0.0198	FALSE	Class_2	Class_2	Class_2/Class_2	BS.48	BS	48
B325_Ellin6067	B325_Ellin6067	BS.76	Class_4	BS	Bulk soil	76		F63_Thanatephorus	B273_Syntrophobacter	Directed	199989	1	0.6959	0.0198	TRUE	Class_2	Class_2	Class_2/Class_2	BS.48	BS	48
B336_Anaerolinea	B336_Anaerolinea	BS.76	Class_4	BS	Bulk soil	76		B346_uncultured	B94_uncultured.Nitrospirae.bacterium	Directed	199990	1	-0.5786	0.0099	FALSE	Class_2	Class_2	Class_2/Class_2	BS.48	BS	48
B3377_Candidatus.Koribacter	B3377_Candidatus.Koribacter	BS.76	Class_4	BS	Bulk soil	76		B96_uncultured	B94_uncultured.Nitrospirae.bacterium	Directed	199991	1	0.9037	0.0297	TRUE	Class_2	Class_2	Class_2/Class_2	BS.48	BS	48
B341_uncultured	B341_uncultured	BS.76	Class_2	BS	Bulk soil	76		B1469_f_Intrasporangiaceae	B94_uncultured.Nitrospirae.bacterium	Directed	199992	1	-0.5893	0.0396	FALSE	Class_4	Class_2	Class_4/Class_2	BS.48	BS	48
B346_uncultured	B346_uncultured	BS.76	Class_2	BS	Bulk soil	76		B185_ADurb.Bin063.1	B94_uncultured.Nitrospirae.bacterium	Directed	199993	1	-0.5239	0.0099	FALSE	Class_2	Class_2	Class_2/Class_2	BS.48	BS	48
B348_uncultured.soil.bacterium	B348_uncultured.soil.bacterium	BS.76	Class_2	BS	Bulk soil	76		B4622_uncultured	B94_uncultured.Nitrospirae.bacterium	Directed	199994	1	-0.5003	0.0495	FALSE	Class_4	Class_2	Class_4/Class_2	BS.48	BS	48
B352_o_NA	B352_o_NA	BS.76	Class_2	BS	Bulk soil	76		B146_uncultured.prokaryote	B94_uncultured.Nitrospirae.bacterium	Directed	199995	1	-0.6549	0.0099	FALSE	Class_2	Class_2	Class_2/Class_2	BS.48	BS	48
B3521_uncultured.Nitrospirae.bacterium	B3521_uncultured.Nitrospirae.bacterium	BS.76	Class_4	BS	Bulk soil	76		B899_f_Burkholderiaceae	B94_uncultured.Nitrospirae.bacterium	Directed	199996	1	-0.5215	0.0297	FALSE	Class_4	Class_2	Class_4/Class_2	BS.48	BS	48
B355_Desulfobacca	B355_Desulfobacca	BS.76	Class_2	BS	Bulk soil	76		B6127_f_Isosphaeraceae	B94_uncultured.Nitrospirae.bacterium	Directed	199997	1	-0.4147	0.0396	FALSE	Class_4	Class_2	Class_4/Class_2	BS.48	BS	48
B360_o_SBR1031	B360_o_SBR1031	BS.76	Class_2	BS	Bulk soil	76		B869_o_Subgroup.7	B94_uncultured.Nitrospirae.bacterium	Directed	199998	1	-0.4638	0.0297	FALSE	Class_4	Class_2	Class_4/Class_2	BS.48	BS	48
B361_uncultured.bacterium.126	B361_uncultured.bacterium.126	BS.76	Class_2	BS	Bulk soil	76		B262_uncultured	B94_uncultured.Nitrospirae.bacterium	Directed	199999	1	-0.5692	0.0198	FALSE	Class_2	Class_2	Class_2/Class_2	BS.48	BS	48
B363_uncultured	B363_uncultured	BS.76	Class_2	BS	Bulk soil	76		B173_uncultured.planctomycete	B94_uncultured.Nitrospirae.bacterium	Directed	200000	1	0.8467	0.0099	TRUE	Class_2	Class_2	Class_2/Class_2	BS.48	BS	48
B365_f_Xanthobacteraceae	B365_f_Xanthobacteraceae	BS.76	Class_4	BS	Bulk soil	76		B1024_Flavisolibacter	B94_uncultured.Nitrospirae.bacterium	Directed	200001	1	-0.7214	0.0198	FALSE	Class_4	Class_2	Class_4/Class_2	BS.48	BS	48
B3654_uncultured	B3654_uncultured	BS.76	Class_4	BS	Bulk soil	76		B539_uncultured	B94_uncultured.Nitrospirae.bacterium	Directed	200002	1	-0.4558	0.0495	FALSE	Class_3	Class_2	Class_3/Class_2	BS.48	BS	48
B3662_uncultured	B3662_uncultured	BS.76	Class_4	BS	Bulk soil	76		B1541_GOUTB8	B94_uncultured.Nitrospirae.bacterium	Directed	200003	1	-0.498	0.0495	FALSE	Class_4	Class_2	Class_4/Class_2	BS.48	BS	48
B372_f_SC.I.84	B372_f_SC.I.84	BS.76	Class_4	BS	Bulk soil	76		F443_unidentified	B94_uncultured.Nitrospirae.bacterium	Directed	200004	1	0.6322	0.0198	TRUE	Class_2	Class_2	Class_2/Class_2	BS.48	BS	48
B375_Sphingomonas	B375_Sphingomonas	BS.76	Class_4	BS	Bulk soil	76		F70_unidentified	B94_uncultured.Nitrospirae.bacterium	Directed	200005	1	-0.6342	0.0396	FALSE	Class_1	Class_2	Class_1/Class_2	BS.48	BS	48
B38_uncultured.prokaryote	B38_uncultured.prokaryote	BS.76	Class_2	BS	Bulk soil	76		F122_Apodus	B94_uncultured.Nitrospirae.bacterium	Directed	200006	1	0.6224	0.0396	TRUE	Class_2	Class_2	Class_2/Class_2	BS.48	BS	48
B380_f_Micrococcaceae	B380_f_Micrococcaceae	BS.76	Class_4	BS	Bulk soil	76		B4579_f_uncultured	B458_uncultured.prokaryote	Directed	200007	1	0.617	0.005	TRUE	Class_4	Class_4	Class_4/Class_4	BS.48	BS	48
B383_uncultured.bacterium	B383_uncultured.bacterium	BS.76	Class_4	BS	Bulk soil	76		B1791_f_uncultured	B458_uncultured.prokaryote	Directed	200008	1	0.6184	0.0137	TRUE	Class_4	Class_4	Class_4/Class_4	BS.48	BS	48
B388_Mycobacterium	B388_Mycobacterium	BS.76	Class_2	BS	Bulk soil	76		B1458_uncultured.Thermaerobacter.sp.	B458_uncultured.prokaryote	Directed	200009	1	0.5243	0.0235	TRUE	Class_4	Class_4	Class_4/Class_4	BS.48	BS	48
B3885_uncultured	B3885_uncultured	BS.76	Class_4	BS	Bulk soil	76		B604_Bryobacter	B458_uncultured.prokaryote	Directed	200010	1	0.4922	0.0235	TRUE	Class_2	Class_4	Class_2/Class_4	BS.48	BS	48
B395_f_uncultured	B395_f_uncultured	BS.76	Class_4	BS	Bulk soil	76		B196_Anaeromyxobacter	B458_uncultured.prokaryote	Directed	200011	1	0.5617	0.0235	TRUE	Class_4	Class_4	Class_4/Class_4	BS.48	BS	48
B396_o_RCP2.54	B396_o_RCP2.54	BS.76	Class_1	BS	Bulk soil	76		B1034_Mucilaginibacter	B458_uncultured.prokaryote	Directed	200012	1	0.4282	0.0334	TRUE	Class_4	Class_4	Class_4/Class_4	BS.48	BS	48
B401_Sh765B.TzT.35	B401_Sh765B.TzT.35	BS.76	Class_2	BS	Bulk soil	76		B361_uncultured.bacterium.126	B458_uncultured.prokaryote	Directed	200013	1	0.5339	0.005	TRUE	Class_2	Class_4	Class_2/Class_4	BS.48	BS	48
B402_uncultured.soil.bacterium	B402_uncultured.soil.bacterium	BS.76	Class_2	BS	Bulk soil	76		B711_uncultured.proteobacterium	B458_uncultured.prokaryote	Directed	200014	1	0.4028	0.0334	TRUE	Class_2	Class_4	Class_2/Class_4	BS.48	BS	48
B4031_Bryobacter	B4031_Bryobacter	BS.76	Class_4	BS	Bulk soil	76		B612_uncultured	B458_uncultured.prokaryote	Directed	200015	1	0.5297	0.0137	TRUE	Class_4	Class_4	Class_4/Class_4	BS.48	BS	48
B404_f_Lentimicrobiaceae	B404_f_Lentimicrobiaceae	BS.76	Class_2	BS	Bulk soil	76		B544_uncultured.Sorangiineae.bacterium	B458_uncultured.prokaryote	Directed	200016	1	0.4185	0.0487	TRUE	Class_4	Class_4	Class_4/Class_4	BS.48	BS	48
B413_f_Micrococcaceae	B413_f_Micrococcaceae	BS.76	Class_2	BS	Bulk soil	76		B1280_uncultured	B458_uncultured.prokaryote	Directed	200017	1	0.483	0.0235	TRUE	Class_4	Class_4	Class_4/Class_4	BS.48	BS	48
B414_uncultured.Desulfovirga.sp.	B414_uncultured.Desulfovirga.sp.	BS.76	Class_2	BS	Bulk soil	76		B897_UTBCD1	B458_uncultured.prokaryote	Directed	200018	1	0.4933	0.0334	TRUE	Class_4	Class_4	Class_4/Class_4	BS.48	BS	48
B415_uncultured.prokaryote	B415_uncultured.prokaryote	BS.76	Class_2	BS	Bulk soil	76		B300_Gemmatimonas	B458_uncultured.prokaryote	Directed	200019	1	0.5351	0.0334	TRUE	Class_2	Class_4	Class_2/Class_4	BS.48	BS	48
B433_f_Gallionellaceae	B433_f_Gallionellaceae	BS.76	Class_4	BS	Bulk soil	76		B413_f_Micrococcaceae	B458_uncultured.prokaryote	Directed	200020	1	0.5302	0.005	TRUE	Class_2	Class_4	Class_2/Class_4	BS.48	BS	48
B44_f_Xanthobacteraceae	B44_f_Xanthobacteraceae	BS.76	Class_2	BS	Bulk soil	76		B1005_Candidatus.Udaeobacter	B458_uncultured.prokaryote	Directed	200021	1	0.4754	0.0433	TRUE	Class_4	Class_4	Class_4/Class_4	BS.48	BS	48
B440_Anaerolinea	B440_Anaerolinea	BS.76	Class_2	BS	Bulk soil	76		F471_Mortierella	B458_uncultured.prokaryote	Directed	200022	1	0.5029	0.0235	TRUE	Class_4	Class_4	Class_4/Class_4	BS.48	BS	48
B441_Actinobacteria.bacterium.RBG_19FT_COMBO_70_19	B441_Actinobacteria.bacterium.RBG_19FT_COMBO_70_19	BS.76	Class_2	BS	Bulk soil	76		F106_unidentified	B458_uncultured.prokaryote	Directed	200023	1	0.4213	0.0433	TRUE	Class_2	Class_4	Class_2/Class_4	BS.48	BS	48
B444_f_Fimbriimonadaceae	B444_f_Fimbriimonadaceae	BS.76	Class_2	BS	Bulk soil	76		F170_unidentified	B458_uncultured.prokaryote	Directed	200024	1	0.5458	0.0297	TRUE	Class_2	Class_4	Class_2/Class_4	BS.48	BS	48
B446_Pajaroellobacter	B446_Pajaroellobacter	BS.76	Class_4	BS	Bulk soil	76		B59_Terrabacter	B63_Methylocystis	Directed	200025	1	0.6658	0.0297	TRUE	Class_2	Class_3	Class_2/Class_3	BS.48	BS	48
B449_o_SJA.15	B449_o_SJA.15	BS.76	Class_4	BS	Bulk soil	76		F382_unidentified	B63_Methylocystis	Directed	200026	1	-0.5263	0.0495	FALSE	Class_2	Class_3	Class_2/Class_3	BS.48	BS	48
B450_uncultured.prokaryote	B450_uncultured.prokaryote	BS.76	Class_4	BS	Bulk soil	76		F159_o_Helotiales	B63_Methylocystis	Directed	200027	1	0.6574	0.0297	TRUE	Class_2	Class_3	Class_2/Class_3	BS.48	BS	48
B454_uncultured	B454_uncultured	BS.76	Class_2	BS	Bulk soil	76		F59_Podospora	B63_Methylocystis	Directed	200028	1	-0.6597	0.0495	FALSE	Class_2	Class_3	Class_2/Class_3	BS.48	BS	48
B456_f_Bacteroidetes.vadinHA17	B456_f_Bacteroidetes.vadinHA17	BS.76	Class_2	BS	Bulk soil	76		F6_Cladosporium	B63_Methylocystis	Directed	200029	1	0.6063	0.0297	TRUE	Class_2	Class_3	Class_2/Class_3	BS.48	BS	48
B458_uncultured.prokaryote	B458_uncultured.prokaryote	BS.76	Class_4	BS	Bulk soil	76		F63_Thanatephorus	B63_Methylocystis	Directed	200030	1	0.6125	0.0198	TRUE	Class_2	Class_3	Class_2/Class_3	BS.48	BS	48
B459_uncultured	B459_uncultured	BS.76	Class_2	BS	Bulk soil	76		B505_Haliangium	B2046_f_WD2101.soil.group	Directed	200031	1	0.476	0.0235	TRUE	Class_4	Class_4	Class_4/Class_4	BS.48	BS	48
B463_uncultured	B463_uncultured	BS.76	Class_4	BS	Bulk soil	76		B1395_Candidatus.Solibacter	B2046_f_WD2101.soil.group	Directed	200032	1	0.522	0.005	TRUE	Class_4	Class_4	Class_4/Class_4	BS.48	BS	48
B47_metagenome	B47_metagenome	BS.76	Class_2	BS	Bulk soil	76		B51_Anaerolinea	B2046_f_WD2101.soil.group	Directed	200033	1	0.5276	0.0235	TRUE	Class_2	Class_4	Class_2/Class_4	BS.48	BS	48
B470_o_Chthonomonadales	B470_o_Chthonomonadales	BS.76	Class_2	BS	Bulk soil	76		B552_Thiobacillus	B2046_f_WD2101.soil.group	Directed	200034	1	0.474	0.0334	TRUE	Class_4	Class_4	Class_4/Class_4	BS.48	BS	48
B471_uncultured.bacterium	B471_uncultured.bacterium	BS.76	Class_2	BS	Bulk soil	76		B1343_o_NA	B2046_f_WD2101.soil.group	Directed	200035	1	0.4924	0.0235	TRUE	Class_4	Class_4	Class_4/Class_4	BS.48	BS	48
B477_o_NA	B477_o_NA	BS.76	Class_4	BS	Bulk soil	76		B2630_ADurb.Bin063.1	B2046_f_WD2101.soil.group	Directed	200036	1	0.5235	0.0137	TRUE	Class_4	Class_4	Class_4/Class_4	BS.48	BS	48
B480_Pseudomonas	B480_Pseudomonas	BS.76	Class_4	BS	Bulk soil	76		F99_Cistella	B2046_f_WD2101.soil.group	Directed	200037	1	0.5083	0.0495	TRUE	Class_2	Class_4	Class_2/Class_4	BS.48	BS	48
B483_Anaerolinea	B483_Anaerolinea	BS.76	Class_2	BS	Bulk soil	76		F19_unidentified	B2046_f_WD2101.soil.group	Directed	200038	1	-0.5919	0.0396	FALSE	Class_2	Class_4	Class_2/Class_4	BS.48	BS	48
B484_Candidatus.Koribacter	B484_Candidatus.Koribacter	BS.76	Class_4	BS	Bulk soil	76		F829_unidentified	B2046_f_WD2101.soil.group	Directed	200039	1	0.4817	0.0334	TRUE	Class_4	Class_4	Class_4/Class_4	BS.48	BS	48
B49_Anaerolinea	B49_Anaerolinea	BS.76	Class_2	BS	Bulk soil	76		F95_o_NA	B2046_f_WD2101.soil.group	Directed	200040	1	0.5328	0.0235	TRUE	Class_2	Class_4	Class_2/Class_4	BS.48	BS	48
B4902_uncultured	B4902_uncultured	BS.76	Class_4	BS	Bulk soil	76		F42_unidentified	B2046_f_WD2101.soil.group	Directed	200041	1	0.575	0.0289	TRUE	Class_2	Class_4	Class_2/Class_4	BS.48	BS	48
B492_metagenome	B492_metagenome	BS.76	Class_4	BS	Bulk soil	76		B447_ADurb.Bin063.1	B1009_anaerobic.bacterium.MO.CFX2	Directed	200042	1	0.4666	0.0433	TRUE	Class_4	Class_4	Class_4/Class_4	BS.48	BS	48
B493_Blastococcus	B493_Blastococcus	BS.76	Class_4	BS	Bulk soil	76		B804_Anaerolinea	B1009_anaerobic.bacterium.MO.CFX2	Directed	200043	1	0.4256	0.0433	TRUE	Class_4	Class_4	Class_4/Class_4	BS.48	BS	48
B499_uncultured	B499_uncultured	BS.76	Class_4	BS	Bulk soil	76		B207_Geobacter	B1009_anaerobic.bacterium.MO.CFX2	Directed	200044	1	0.432	0.0433	TRUE	Class_4	Class_4	Class_4/Class_4	BS.48	BS	48
B50_Thiobacillus	B50_Thiobacillus	BS.76	Class_2	BS	Bulk soil	76		F409_unidentified	B1009_anaerobic.bacterium.MO.CFX2	Directed	200045	1	0.3595	0.0487	TRUE	Class_4	Class_4	Class_4/Class_4	BS.48	BS	48
B504_o_NA	B504_o_NA	BS.76	Class_4	BS	Bulk soil	76		B1097_Bryobacter	B2841_o_RBG.13.54.9	Directed	200046	1	0.4459	0.0235	TRUE	Class_4	Class_4	Class_4/Class_4	BS.48	BS	48
B505_Haliangium	B505_Haliangium	BS.76	Class_4	BS	Bulk soil	76		B2447_uncultured.Sphingobacteriales.bacterium	B2841_o_RBG.13.54.9	Directed	200047	1	0.3885	0.0433	TRUE	Class_4	Class_4	Class_4/Class_4	BS.48	BS	48
B506_uncultured.eubacterium.WCHB1.50	B506_uncultured.eubacterium.WCHB1.50	BS.76	Class_4	BS	Bulk soil	76		B648_o_NA	B2841_o_RBG.13.54.9	Directed	200048	1	0.4178	0.0235	TRUE	Class_4	Class_4	Class_4/Class_4	BS.48	BS	48
B508_Phenylobacterium	B508_Phenylobacterium	BS.76	Class_4	BS	Bulk soil	76		B472_Haliangium	B2841_o_RBG.13.54.9	Directed	200049	1	0.385	0.0235	TRUE	Class_4	Class_4	Class_4/Class_4	BS.48	BS	48
B509_o_SBR1031	B509_o_SBR1031	BS.76	Class_2	BS	Bulk soil	76		B69_o_NA	B2841_o_RBG.13.54.9	Directed	200050	1	0.4961	0.0334	TRUE	Class_2	Class_4	Class_2/Class_4	BS.48	BS	48
B51_Anaerolinea	B51_Anaerolinea	BS.76	Class_2	BS	Bulk soil	76		B1791_f_uncultured	B2963_uncultured.bacterium	Directed	200051	1	0.4091	0.0433	TRUE	Class_4	Class_4	Class_4/Class_4	BS.48	BS	48
B517_uncultured.bacterium	B517_uncultured.bacterium	BS.76	Class_4	BS	Bulk soil	76		B1452_o_NA	B2496_uncultured.bacterium	Directed	200052	1	0.6091	0.0235	TRUE	Class_4	Class_4	Class_4/Class_4	BS.48	BS	48
B53_f_SC.I.84	B53_f_SC.I.84	BS.76	Class_2	BS	Bulk soil	76		B1033_ADurb.Bin063.1	B2496_uncultured.bacterium	Directed	200053	1	0.5742	0.0334	TRUE	Class_4	Class_4	Class_4/Class_4	BS.48	BS	48
B530_o_RBG.13.54.9	B530_o_RBG.13.54.9	BS.76	Class_2	BS	Bulk soil	76		B1002_uncultured.bacterium	B2496_uncultured.bacterium	Directed	200054	1	0.4713	0.0137	TRUE	Class_4	Class_4	Class_4/Class_4	BS.48	BS	48
B537_uncultured.prokaryote	B537_uncultured.prokaryote	BS.76	Class_4	BS	Bulk soil	76		B1819_uncultured	B2496_uncultured.bacterium	Directed	200055	1	0.4914	0.0137	TRUE	Class_4	Class_4	Class_4/Class_4	BS.48	BS	48
B538_f_SC.I.84	B538_f_SC.I.84	BS.76	Class_2	BS	Bulk soil	76		B613_uncultured	B2496_uncultured.bacterium	Directed	200056	1	0.4955	0.0487	TRUE	Class_4	Class_4	Class_4/Class_4	BS.48	BS	48
B543_Thiobacillus	B543_Thiobacillus	BS.76	Class_4	BS	Bulk soil	76		B117_o_NA	B2496_uncultured.bacterium	Directed	200057	1	0.5128	0.0395	TRUE	Class_2	Class_4	Class_2/Class_4	BS.48	BS	48
B549_uncultured	B549_uncultured	BS.76	Class_4	BS	Bulk soil	76		B1895_Aquisphaera	B2496_uncultured.bacterium	Directed	200058	1	0.4983	0.0137	TRUE	Class_4	Class_4	Class_4/Class_4	BS.48	BS	48
B55_Sideroxydans	B55_Sideroxydans	BS.76	Class_2	BS	Bulk soil	76		B1324_Gaiella	B2496_uncultured.bacterium	Directed	200059	1	0.4774	0.0235	TRUE	Class_4	Class_4	Class_4/Class_4	BS.48	BS	48
B552_Thiobacillus	B552_Thiobacillus	BS.76	Class_4	BS	Bulk soil	76		B5725_AKIW659	B2496_uncultured.bacterium	Directed	200060	1	0.5717	0.0137	TRUE	Class_4	Class_4	Class_4/Class_4	BS.48	BS	48
B554_f_WD2101.soil.group	B554_f_WD2101.soil.group	BS.76	Class_2	BS	Bulk soil	76		B572_uncultured.Cytophagales.bacterium	B2496_uncultured.bacterium	Directed	200061	1	0.5343	0.0433	TRUE	Class_4	Class_4	Class_4/Class_4	BS.48	BS	48
B555_uncultured.organism	B555_uncultured.organism	BS.76	Class_4	BS	Bulk soil	76		B1198_f_Streptomycetaceae	B2496_uncultured.bacterium	Directed	200062	1	0.4893	0.0334	TRUE	Class_4	Class_4	Class_4/Class_4	BS.48	BS	48
B560_Sideroxydans	B560_Sideroxydans	BS.76	Class_4	BS	Bulk soil	76		B1231_Fodinicola	B2496_uncultured.bacterium	Directed	200063	1	0.514	0.005	TRUE	Class_4	Class_4	Class_4/Class_4	BS.48	BS	48
B5626_f_uncultured	B5626_f_uncultured	BS.76	Class_4	BS	Bulk soil	76		B754_f_Xanthobacteraceae	B2496_uncultured.bacterium	Directed	200064	1	0.5405	0.0433	TRUE	Class_4	Class_4	Class_4/Class_4	BS.48	BS	48
B563_uncultured.eubacterium.WCHB1.50	B563_uncultured.eubacterium.WCHB1.50	BS.76	Class_2	BS	Bulk soil	76		B1415_Variovorax	B2496_uncultured.bacterium	Directed	200065	1	0.5302	0.0334	TRUE	Class_4	Class_4	Class_4/Class_4	BS.48	BS	48
B564_Candidatus.Solibacter	B564_Candidatus.Solibacter	BS.76	Class_4	BS	Bulk soil	76		F412_unidentified	B2496_uncultured.bacterium	Directed	200066	1	-0.5797	0.0297	FALSE	Class_1	Class_4	Class_1/Class_4	BS.48	BS	48
B568_Thioalkalispira	B568_Thioalkalispira	BS.76	Class_3	BS	Bulk soil	76		F1731_o_NA	B2496_uncultured.bacterium	Directed	200067	1	0.4948	0.0137	TRUE	Class_4	Class_4	Class_4/Class_4	BS.48	BS	48
B5715_uncultured.bacterium	B5715_uncultured.bacterium	BS.76	Class_4	BS	Bulk soil	76		F195_Cistella	B2496_uncultured.bacterium	Directed	200068	1	0.4138	0.0297	TRUE	Class_2	Class_4	Class_2/Class_4	BS.48	BS	48
B573_uncultured.Gemmatimonadetes.bacterium	B573_uncultured.Gemmatimonadetes.bacterium	BS.76	Class_4	BS	Bulk soil	76		F103_unidentified	B2496_uncultured.bacterium	Directed	200069	1	0.6264	0.0198	TRUE	Class_2	Class_4	Class_2/Class_4	BS.48	BS	48
B584_Leptolinea	B584_Leptolinea	BS.76	Class_2	BS	Bulk soil	76		B1470_uncultured	B3060_Desulfovirga	Directed	200070	1	0.4531	0.0433	TRUE	Class_4	Class_4	Class_4/Class_4	BS.48	BS	48
B586_uncultured.Chlorobi.bacterium	B586_uncultured.Chlorobi.bacterium	BS.76	Class_4	BS	Bulk soil	76		B108_Geobacter	B3060_Desulfovirga	Directed	200071	1	0.4672	0.0334	TRUE	Class_4	Class_4	Class_4/Class_4	BS.48	BS	48
B59_Terrabacter	B59_Terrabacter	BS.76	Class_2	BS	Bulk soil	76		B140_f_Intrasporangiaceae	B3060_Desulfovirga	Directed	200072	1	0.4289	0.0487	TRUE	Class_4	Class_4	Class_4/Class_4	BS.48	BS	48
B590_uncultured.Desulfuromonadales.bacterium	B590_uncultured.Desulfuromonadales.bacterium	BS.76	Class_4	BS	Bulk soil	76		B244_f_Xanthobacteraceae	B3060_Desulfovirga	Directed	200073	1	0.5182	0.005	TRUE	Class_4	Class_4	Class_4/Class_4	BS.48	BS	48
B591_Anaerolinea	B591_Anaerolinea	BS.76	Class_2	BS	Bulk soil	76		B1484_Marmoricola	B3060_Desulfovirga	Directed	200074	1	0.45	0.005	TRUE	Class_4	Class_4	Class_4/Class_4	BS.48	BS	48
B593_uncultured.Gemmatimonadetes.bacterium	B593_uncultured.Gemmatimonadetes.bacterium	BS.76	Class_2	BS	Bulk soil	76		B131_Rhodanobacter	B3060_Desulfovirga	Directed	200075	1	0.4056	0.0433	TRUE	Class_2	Class_4	Class_2/Class_4	BS.48	BS	48
B597_f_Nocardioidaceae	B597_f_Nocardioidaceae	BS.76	Class_4	BS	Bulk soil	76		B815_uncultured.bacterium	B3060_Desulfovirga	Directed	200076	1	0.4574	0.0137	TRUE	Class_4	Class_4	Class_4/Class_4	BS.48	BS	48
B604_Bryobacter	B604_Bryobacter	BS.76	Class_2	BS	Bulk soil	76		B339_Noviherbaspirillum	B3060_Desulfovirga	Directed	200077	1	0.4755	0.0433	TRUE	Class_4	Class_4	Class_4/Class_4	BS.48	BS	48
B608_f_Xanthobacteraceae	B608_f_Xanthobacteraceae	BS.76	Class_4	BS	Bulk soil	76		B1659_ADurb.Bin063.1	B3060_Desulfovirga	Directed	200078	1	0.5036	0.0334	TRUE	Class_4	Class_4	Class_4/Class_4	BS.48	BS	48
B609_Reyranella	B609_Reyranella	BS.76	Class_4	BS	Bulk soil	76		B1510_Candidatus.Koribacter	B3060_Desulfovirga	Directed	200079	1	0.4396	0.0334	TRUE	Class_4	Class_4	Class_4/Class_4	BS.48	BS	48
B613_uncultured	B613_uncultured	BS.76	Class_4	BS	Bulk soil	76		B96_uncultured	B346_uncultured	Directed	200080	1	-0.5601	0.0396	FALSE	Class_2	Class_2	Class_2/Class_2	BS.48	BS	48
B614_uncultured	B614_uncultured	BS.76	Class_2	BS	Bulk soil	76		B113_o_RBG.13.54.9	B346_uncultured	Directed	200081	1	-0.6537	0.0198	FALSE	Class_2	Class_2	Class_2/Class_2	BS.48	BS	48
B625_uncultured.Caldilineaceae.bacterium	B625_uncultured.Caldilineaceae.bacterium	BS.76	Class_2	BS	Bulk soil	76		B173_uncultured.planctomycete	B346_uncultured	Directed	200082	1	-0.5415	0.0297	FALSE	Class_2	Class_2	Class_2/Class_2	BS.48	BS	48
B63_Methylocystis	B63_Methylocystis	BS.76	Class_4	BS	Bulk soil	76		B1024_Flavisolibacter	B346_uncultured	Directed	200083	1	0.5495	0.0297	TRUE	Class_4	Class_2	Class_4/Class_2	BS.48	BS	48
B644_uncultured.Planctomyces.sp.	B644_uncultured.Planctomyces.sp.	BS.76	Class_4	BS	Bulk soil	76		F123_Thanatephorus	B346_uncultured	Directed	200084	1	0.6514	0.0297	TRUE	Class_4	Class_2	Class_4/Class_2	BS.48	BS	48
B65_o_RBG.13.54.9	B65_o_RBG.13.54.9	BS.76	Class_2	BS	Bulk soil	76		F205_Mortierella	B346_uncultured	Directed	200085	1	-0.5697	0.0396	FALSE	Class_2	Class_2	Class_2/Class_2	BS.48	BS	48
B651_Gemmata	B651_Gemmata	BS.76	Class_2	BS	Bulk soil	76		F63_Thanatephorus	B346_uncultured	Directed	200086	1	0.4948	0.0495	TRUE	Class_2	Class_2	Class_2/Class_2	BS.48	BS	48
B655_f_WD2101.soil.group	B655_f_WD2101.soil.group	BS.76	Class_4	BS	Bulk soil	76		B1791_f_uncultured	B4579_f_uncultured	Directed	200087	1	0.5333	0.0235	TRUE	Class_4	Class_4	Class_4/Class_4	BS.48	BS	48
B66_GOUTA6	B66_GOUTA6	BS.76	Class_2	BS	Bulk soil	76		B943_f_Lentimicrobiaceae	B4579_f_uncultured	Directed	200088	1	0.4015	0.0487	TRUE	Class_4	Class_4	Class_4/Class_4	BS.48	BS	48
B660_o_NA	B660_o_NA	BS.76	Class_4	BS	Bulk soil	76		B1458_uncultured.Thermaerobacter.sp.	B4579_f_uncultured	Directed	200089	1	0.4806	0.0137	TRUE	Class_4	Class_4	Class_4/Class_4	BS.48	BS	48
B662_Bryobacter	B662_Bryobacter	BS.76	Class_4	BS	Bulk soil	76		B604_Bryobacter	B4579_f_uncultured	Directed	200090	1	0.4036	0.0433	TRUE	Class_2	Class_4	Class_2/Class_4	BS.48	BS	48
B67_uncultured	B67_uncultured	BS.76	Class_1	BS	Bulk soil	76		B196_Anaeromyxobacter	B4579_f_uncultured	Directed	200091	1	0.5973	0.0137	TRUE	Class_4	Class_4	Class_4/Class_4	BS.48	BS	48
B675_uncultured	B675_uncultured	BS.76	Class_2	BS	Bulk soil	76		B361_uncultured.bacterium.126	B4579_f_uncultured	Directed	200092	1	0.5429	0.0235	TRUE	Class_2	Class_4	Class_2/Class_4	BS.48	BS	48
B69_o_NA	B69_o_NA	BS.76	Class_2	BS	Bulk soil	76		B612_uncultured	B4579_f_uncultured	Directed	200093	1	0.5033	0.0137	TRUE	Class_4	Class_4	Class_4/Class_4	BS.48	BS	48
B690_o_Subgroup.7	B690_o_Subgroup.7	BS.76	Class_4	BS	Bulk soil	76		B897_UTBCD1	B4579_f_uncultured	Directed	200094	1	0.5177	0.0235	TRUE	Class_4	Class_4	Class_4/Class_4	BS.48	BS	48
B691_uncultured.Caldilineaceae.bacterium	B691_uncultured.Caldilineaceae.bacterium	BS.76	Class_2	BS	Bulk soil	76		B300_Gemmatimonas	B4579_f_uncultured	Directed	200095	1	0.5527	0.0334	TRUE	Class_2	Class_4	Class_2/Class_4	BS.48	BS	48
B694_Pirellula	B694_Pirellula	BS.76	Class_2	BS	Bulk soil	76		B413_f_Micrococcaceae	B4579_f_uncultured	Directed	200096	1	0.5463	0.0433	TRUE	Class_2	Class_4	Class_2/Class_4	BS.48	BS	48
B698_uncultured	B698_uncultured	BS.76	Class_4	BS	Bulk soil	76		B1005_Candidatus.Udaeobacter	B4579_f_uncultured	Directed	200097	1	0.5027	0.0137	TRUE	Class_4	Class_4	Class_4/Class_4	BS.48	BS	48
B707_uncultured.bacterium	B707_uncultured.bacterium	BS.76	Class_2	BS	Bulk soil	76		F471_Mortierella	B4579_f_uncultured	Directed	200098	1	0.4165	0.0235	TRUE	Class_4	Class_4	Class_4/Class_4	BS.48	BS	48
B711_uncultured.proteobacterium	B711_uncultured.proteobacterium	BS.76	Class_2	BS	Bulk soil	76		F170_unidentified	B4579_f_uncultured	Directed	200099	1	0.5149	0.0396	TRUE	Class_2	Class_4	Class_2/Class_4	BS.48	BS	48
B713_uncultured	B713_uncultured	BS.76	Class_2	BS	Bulk soil	76		B687_uncultured.Alkaliflexus.sp.	B447_ADurb.Bin063.1	Directed	200100	1	0.5052	0.0137	TRUE	Class_4	Class_4	Class_4/Class_4	BS.48	BS	48
B714_o_NA	B714_o_NA	BS.76	Class_4	BS	Bulk soil	76		B249_Thiobacillus	B447_ADurb.Bin063.1	Directed	200101	1	0.6298	0.005	TRUE	Class_2	Class_4	Class_2/Class_4	BS.48	BS	48
B723_Thiobacillus	B723_Thiobacillus	BS.76	Class_4	BS	Bulk soil	76		B804_Anaerolinea	B447_ADurb.Bin063.1	Directed	200102	1	0.4739	0.0433	TRUE	Class_4	Class_4	Class_4/Class_4	BS.48	BS	48
B728_uncultured	B728_uncultured	BS.76	Class_2	BS	Bulk soil	76		B2947_o_NA	B447_ADurb.Bin063.1	Directed	200103	1	0.5366	0.0235	TRUE	Class_4	Class_4	Class_4/Class_4	BS.48	BS	48
B729_uncultured	B729_uncultured	BS.76	Class_4	BS	Bulk soil	76		B1217_Ferruginibacter	B447_ADurb.Bin063.1	Directed	200104	1	0.4207	0.0487	TRUE	Class_4	Class_4	Class_4/Class_4	BS.48	BS	48
B73_f_Blastocatellaceae	B73_f_Blastocatellaceae	BS.76	Class_2	BS	Bulk soil	76		B740_f_Burkholderiaceae	B447_ADurb.Bin063.1	Directed	200105	1	0.5464	0.0137	TRUE	Class_4	Class_4	Class_4/Class_4	BS.48	BS	48
B7472_uncultured	B7472_uncultured	BS.76	Class_4	BS	Bulk soil	76		B2171_Ellin6067	B447_ADurb.Bin063.1	Directed	200106	1	0.6054	0.0235	TRUE	Class_4	Class_4	Class_4/Class_4	BS.48	BS	48
B759_BSV13	B759_BSV13	BS.76	Class_2	BS	Bulk soil	76		B764_f_Acidobacteriaceae..Subgroup.1.	B447_ADurb.Bin063.1	Directed	200107	1	0.4558	0.0235	TRUE	Class_4	Class_4	Class_4/Class_4	BS.48	BS	48
B771_Sphingomonas	B771_Sphingomonas	BS.76	Class_4	BS	Bulk soil	76		B1037_f_uncultured	B447_ADurb.Bin063.1	Directed	200108	1	0.4534	0.0235	TRUE	Class_4	Class_4	Class_4/Class_4	BS.48	BS	48
B774_wastewater.metagenome	B774_wastewater.metagenome	BS.76	Class_4	BS	Bulk soil	76		B508_Phenylobacterium	B447_ADurb.Bin063.1	Directed	200109	1	0.3783	0.0433	TRUE	Class_4	Class_4	Class_4/Class_4	BS.48	BS	48
B779_Flavisolibacter	B779_Flavisolibacter	BS.76	Class_4	BS	Bulk soil	76		B207_Geobacter	B447_ADurb.Bin063.1	Directed	200110	1	0.5228	0.0235	TRUE	Class_4	Class_4	Class_4/Class_4	BS.48	BS	48
B786_Sandaracinus	B786_Sandaracinus	BS.76	Class_4	BS	Bulk soil	76		F76_o_Sordariales	B447_ADurb.Bin063.1	Directed	200111	1	0.4389	0.0296	TRUE	Class_4	Class_4	Class_4/Class_4	BS.48	BS	48
B79_uncultured	B79_uncultured	BS.76	Class_2	BS	Bulk soil	76		F941_unidentified	B447_ADurb.Bin063.1	Directed	200112	1	0.4565	0.005	TRUE	Class_4	Class_4	Class_4/Class_4	BS.48	BS	48
B793_Haliangium	B793_Haliangium	BS.76	Class_4	BS	Bulk soil	76		F327_unidentified	B447_ADurb.Bin063.1	Directed	200113	1	0.4128	0.0334	TRUE	Class_2	Class_4	Class_2/Class_4	BS.48	BS	48
B802_uncultured	B802_uncultured	BS.76	Class_4	BS	Bulk soil	76		F25_Dimorphospora	B447_ADurb.Bin063.1	Directed	200114	1	0.3998	0.0495	TRUE	Class_2	Class_4	Class_2/Class_4	BS.48	BS	48
B804_Anaerolinea	B804_Anaerolinea	BS.76	Class_4	BS	Bulk soil	76		B1415_Variovorax	B1353_uncultured	Directed	200115	1	0.3777	0.0334	TRUE	Class_4	Class_4	Class_4/Class_4	BS.48	BS	48
B809_uncultured	B809_uncultured	BS.76	Class_2	BS	Bulk soil	76		B201_Massilia	B1791_f_uncultured	Directed	200116	1	0.3883	0.0433	TRUE	Class_4	Class_4	Class_4/Class_4	BS.48	BS	48
B81_Stenotrophomonas	B81_Stenotrophomonas	BS.76	Class_4	BS	Bulk soil	76		B1458_uncultured.Thermaerobacter.sp.	B1791_f_uncultured	Directed	200117	1	0.4756	0.0433	TRUE	Class_4	Class_4	Class_4/Class_4	BS.48	BS	48
B810_uncultured	B810_uncultured	BS.76	Class_4	BS	Bulk soil	76		B196_Anaeromyxobacter	B1791_f_uncultured	Directed	200118	1	0.5528	0.0235	TRUE	Class_4	Class_4	Class_4/Class_4	BS.48	BS	48
B824_uncultured.soil.bacterium	B824_uncultured.soil.bacterium	BS.76	Class_4	BS	Bulk soil	76		B361_uncultured.bacterium.126	B1791_f_uncultured	Directed	200119	1	0.5613	0.005	TRUE	Class_2	Class_4	Class_2/Class_4	BS.48	BS	48
B825_Ellin6067	B825_Ellin6067	BS.76	Class_4	BS	Bulk soil	76		B612_uncultured	B1791_f_uncultured	Directed	200120	1	0.4902	0.0235	TRUE	Class_4	Class_4	Class_4/Class_4	BS.48	BS	48
B834_Anaerolinea	B834_Anaerolinea	BS.76	Class_4	BS	Bulk soil	76		B1280_uncultured	B1791_f_uncultured	Directed	200121	1	0.4507	0.0433	TRUE	Class_4	Class_4	Class_4/Class_4	BS.48	BS	48
B839_f_uncultured	B839_f_uncultured	BS.76	Class_4	BS	Bulk soil	76		B897_UTBCD1	B1791_f_uncultured	Directed	200122	1	0.5481	0.0235	TRUE	Class_4	Class_4	Class_4/Class_4	BS.48	BS	48
B844_Candidatus.Udaeobacter	B844_Candidatus.Udaeobacter	BS.76	Class_2	BS	Bulk soil	76		B300_Gemmatimonas	B1791_f_uncultured	Directed	200123	1	0.4885	0.0334	TRUE	Class_2	Class_4	Class_2/Class_4	BS.48	BS	48
B848_Rhodanobacter	B848_Rhodanobacter	BS.76	Class_4	BS	Bulk soil	76		B413_f_Micrococcaceae	B1791_f_uncultured	Directed	200124	1	0.6231	0.005	TRUE	Class_2	Class_4	Class_2/Class_4	BS.48	BS	48
B862_uncultured	B862_uncultured	BS.76	Class_4	BS	Bulk soil	76		B1005_Candidatus.Udaeobacter	B1791_f_uncultured	Directed	200125	1	0.4801	0.0433	TRUE	Class_4	Class_4	Class_4/Class_4	BS.48	BS	48
B88_uncultured.Alkaliflexus.sp.	B88_uncultured.Alkaliflexus.sp.	BS.76	Class_2	BS	Bulk soil	76		F471_Mortierella	B1791_f_uncultured	Directed	200126	1	0.4734	0.0334	TRUE	Class_4	Class_4	Class_4/Class_4	BS.48	BS	48
B897_UTBCD1	B897_UTBCD1	BS.76	Class_4	BS	Bulk soil	76		F106_unidentified	B1791_f_uncultured	Directed	200127	1	0.4155	0.0433	TRUE	Class_2	Class_4	Class_2/Class_4	BS.48	BS	48
B898_f_Blastocatellaceae	B898_f_Blastocatellaceae	BS.76	Class_4	BS	Bulk soil	76		B170_Bryobacter	B238_uncultured.Iamiaceae.bacterium	Directed	200128	1	-0.4696	0.0495	FALSE	Class_2	Class_2	Class_2/Class_2	BS.48	BS	48
B901_uncultured.bacterium	B901_uncultured.bacterium	BS.76	Class_4	BS	Bulk soil	76		B215_Nakamurella	B238_uncultured.Iamiaceae.bacterium	Directed	200129	1	0.5135	0.0495	TRUE	Class_2	Class_2	Class_2/Class_2	BS.48	BS	48
B91_o_NA	B91_o_NA	BS.76	Class_2	BS	Bulk soil	76		B205_uncultured.prokaryote	B238_uncultured.Iamiaceae.bacterium	Directed	200130	1	0.4805	0.0396	TRUE	Class_2	Class_2	Class_2/Class_2	BS.48	BS	48
B921_uncultured.prokaryote	B921_uncultured.prokaryote	BS.76	Class_4	BS	Bulk soil	76		B836_Nocardioides	B238_uncultured.Iamiaceae.bacterium	Directed	200131	1	0.5518	0.0297	TRUE	Class_4	Class_2	Class_4/Class_2	BS.48	BS	48
B935_f_Micromonosporaceae	B935_f_Micromonosporaceae	BS.76	Class_4	BS	Bulk soil	76		F527_unidentified	B238_uncultured.Iamiaceae.bacterium	Directed	200132	1	0.4028	0.0495	TRUE	Class_2	Class_2	Class_2/Class_2	BS.48	BS	48
B94_uncultured.Nitrospirae.bacterium	B94_uncultured.Nitrospirae.bacterium	BS.76	Class_2	BS	Bulk soil	76		F119_unidentified	B238_uncultured.Iamiaceae.bacterium	Directed	200133	1	-0.6041	0.0198	FALSE	Class_2	Class_2	Class_2/Class_2	BS.48	BS	48
B9456_uncultured	B9456_uncultured	BS.76	Class_4	BS	Bulk soil	76		F15_o_Helotiales	B238_uncultured.Iamiaceae.bacterium	Directed	200134	1	-0.6493	0.0297	FALSE	Class_2	Class_2	Class_2/Class_2	BS.48	BS	48
B96_uncultured	B96_uncultured	BS.76	Class_2	BS	Bulk soil	76		B1162_Conexibacter	B1248_uncultured	Directed	200135	1	0.4695	0.0334	TRUE	Class_4	Class_4	Class_4/Class_4	BS.48	BS	48
B97_uncultured	B97_uncultured	BS.76	Class_2	BS	Bulk soil	76		B114_Luteimonas	B1248_uncultured	Directed	200136	1	-0.5711	0.0297	FALSE	Class_1	Class_4	Class_1/Class_4	BS.48	BS	48
F10_Guehomyces	F10_Guehomyces	BS.76	Class_2	BS	Bulk soil	76		F287_unidentified	B1248_uncultured	Directed	200137	1	0.4235	0.0388	TRUE	Class_2	Class_4	Class_2/Class_4	BS.48	BS	48
F103_unidentified	F103_unidentified	BS.76	Class_2	BS	Bulk soil	76		B1470_uncultured	B2345_Iamia	Directed	200138	1	0.5017	0.0334	TRUE	Class_4	Class_4	Class_4/Class_4	BS.48	BS	48
F106_unidentified	F106_unidentified	BS.76	Class_2	BS	Bulk soil	76		B108_Geobacter	B2345_Iamia	Directed	200139	1	0.4662	0.0235	TRUE	Class_4	Class_4	Class_4/Class_4	BS.48	BS	48
F107_o_Helotiales	F107_o_Helotiales	BS.76	Class_2	BS	Bulk soil	76		F242_unidentified	B2345_Iamia	Directed	200140	1	-0.5337	0.0198	FALSE	Class_2	Class_4	Class_2/Class_4	BS.48	BS	48
F1091_f_Rhynchogastremataceae	F1091_f_Rhynchogastremataceae	BS.76	Class_4	BS	Bulk soil	76		B51_Anaerolinea	B1183_RB41	Directed	200141	1	0.5066	0.005	TRUE	Class_2	Class_4	Class_2/Class_4	BS.48	BS	48
F111_Geomyces	F111_Geomyces	BS.76	Class_2	BS	Bulk soil	76		B2630_ADurb.Bin063.1	B1183_RB41	Directed	200142	1	0.4685	0.0235	TRUE	Class_4	Class_4	Class_4/Class_4	BS.48	BS	48
F119_unidentified	F119_unidentified	BS.76	Class_2	BS	Bulk soil	76		B1340_uncultured.Prosthecobacter.sp.	B1183_RB41	Directed	200143	1	0.4252	0.0235	TRUE	Class_4	Class_4	Class_4/Class_4	BS.48	BS	48
F120_Sporobolomyces	F120_Sporobolomyces	BS.76	Class_2	BS	Bulk soil	76		B237_f_Micrococcaceae	B1183_RB41	Directed	200144	1	0.5109	0.0137	TRUE	Class_4	Class_4	Class_4/Class_4	BS.48	BS	48
F121_Schizothecium	F121_Schizothecium	BS.76	Class_2	BS	Bulk soil	76		B1746_Candidatus.Nitrotoga	B1183_RB41	Directed	200145	1	0.4846	0.0137	TRUE	Class_4	Class_4	Class_4/Class_4	BS.48	BS	48
F122_Apodus	F122_Apodus	BS.76	Class_2	BS	Bulk soil	76		B6028_Allorhizobium.Neorhizobium.Pararhizobium.Rhizobium	B1183_RB41	Directed	200146	1	0.4373	0.0137	TRUE	Class_4	Class_4	Class_4/Class_4	BS.48	BS	48
F128_unidentified	F128_unidentified	BS.76	Class_2	BS	Bulk soil	76		F19_unidentified	B1183_RB41	Directed	200147	1	-0.5596	0.0495	FALSE	Class_2	Class_4	Class_2/Class_4	BS.48	BS	48
F13_Zopfiella	F13_Zopfiella	BS.76	Class_2	BS	Bulk soil	76		F829_unidentified	B1183_RB41	Directed	200148	1	0.4805	0.0235	TRUE	Class_4	Class_4	Class_4/Class_4	BS.48	BS	48
F1306_unidentified	F1306_unidentified	BS.76	Class_4	BS	Bulk soil	76		F95_o_NA	B1183_RB41	Directed	200149	1	0.5803	0.0137	TRUE	Class_2	Class_4	Class_2/Class_4	BS.48	BS	48
F134_o_NA	F134_o_NA	BS.76	Class_2	BS	Bulk soil	76		B1395_Candidatus.Solibacter	B505_Haliangium	Directed	200150	1	0.393	0.0433	TRUE	Class_4	Class_4	Class_4/Class_4	BS.48	BS	48
F1348_unidentified	F1348_unidentified	BS.76	Class_4	BS	Bulk soil	76		B51_Anaerolinea	B505_Haliangium	Directed	200151	1	0.5376	0.0433	TRUE	Class_2	Class_4	Class_2/Class_4	BS.48	BS	48
F14_o_Pleosporales	F14_o_Pleosporales	BS.76	Class_2	BS	Bulk soil	76		B552_Thiobacillus	B505_Haliangium	Directed	200152	1	0.5009	0.0235	TRUE	Class_4	Class_4	Class_4/Class_4	BS.48	BS	48
F141_f_Nectriaceae	F141_f_Nectriaceae	BS.76	Class_2	BS	Bulk soil	76		B454_uncultured	B505_Haliangium	Directed	200153	1	0.405	0.0433	TRUE	Class_2	Class_4	Class_2/Class_4	BS.48	BS	48
F1439_unidentified	F1439_unidentified	BS.76	Class_3	BS	Bulk soil	76		B514_Terrabacter	B505_Haliangium	Directed	200154	1	0.4876	0.0334	TRUE	Class_4	Class_4	Class_4/Class_4	BS.48	BS	48
F145_Mrakiella	F145_Mrakiella	BS.76	Class_2	BS	Bulk soil	76		B2630_ADurb.Bin063.1	B505_Haliangium	Directed	200155	1	0.4771	0.0433	TRUE	Class_4	Class_4	Class_4/Class_4	BS.48	BS	48
F149_unidentified	F149_unidentified	BS.76	Class_2	BS	Bulk soil	76		B522_uncultured.soil.bacterium	B505_Haliangium	Directed	200156	1	0.4295	0.0334	TRUE	Class_4	Class_4	Class_4/Class_4	BS.48	BS	48
F15_o_Helotiales	F15_o_Helotiales	BS.76	Class_2	BS	Bulk soil	76		B237_f_Micrococcaceae	B505_Haliangium	Directed	200157	1	0.534	0.005	TRUE	Class_4	Class_4	Class_4/Class_4	BS.48	BS	48
F151_unidentified	F151_unidentified	BS.76	Class_2	BS	Bulk soil	76		B1576_uncultured.soil.bacterium	B505_Haliangium	Directed	200158	1	0.4219	0.0334	TRUE	Class_4	Class_4	Class_4/Class_4	BS.48	BS	48
F1517_unidentified	F1517_unidentified	BS.76	Class_4	BS	Bulk soil	76		F99_Cistella	B505_Haliangium	Directed	200159	1	0.5131	0.0198	TRUE	Class_2	Class_4	Class_2/Class_4	BS.48	BS	48
F154_Slooffia	F154_Slooffia	BS.76	Class_2	BS	Bulk soil	76		F19_unidentified	B505_Haliangium	Directed	200160	1	-0.6207	0.0198	FALSE	Class_2	Class_4	Class_2/Class_4	BS.48	BS	48
F156_Serendipita	F156_Serendipita	BS.76	Class_2	BS	Bulk soil	76		F794_o_NA	B505_Haliangium	Directed	200161	1	0.4969	0.0487	TRUE	Class_4	Class_4	Class_4/Class_4	BS.48	BS	48
F157_unidentified	F157_unidentified	BS.76	Class_2	BS	Bulk soil	76		F42_unidentified	B505_Haliangium	Directed	200162	1	0.5852	0.019	TRUE	Class_2	Class_4	Class_2/Class_4	BS.48	BS	48
F159_o_Helotiales	F159_o_Helotiales	BS.76	Class_2	BS	Bulk soil	76		B754_f_Xanthobacteraceae	B760_f_A21b	Directed	200163	1	0.4762	0.0137	TRUE	Class_4	Class_4	Class_4/Class_4	BS.48	BS	48
F165_Cyberlindnera	F165_Cyberlindnera	BS.76	Class_2	BS	Bulk soil	76		F103_unidentified	B760_f_A21b	Directed	200164	1	0.4809	0.0198	TRUE	Class_2	Class_4	Class_2/Class_4	BS.48	BS	48
F167_unidentified	F167_unidentified	BS.76	Class_2	BS	Bulk soil	76		B1260_Ellin6067	B1069_o_NA	Directed	200165	1	0.5148	0.0334	TRUE	Class_4	Class_4	Class_4/Class_4	BS.48	BS	48
F1675_unidentified	F1675_unidentified	BS.76	Class_4	BS	Bulk soil	76		B1953_uncultured.Firmicutes.bacterium	B1069_o_NA	Directed	200166	1	0.4594	0.0235	TRUE	Class_4	Class_4	Class_4/Class_4	BS.48	BS	48
F17_o_Pleosporales	F17_o_Pleosporales	BS.76	Class_2	BS	Bulk soil	76		B1039_uncultured.prokaryote	B1069_o_NA	Directed	200167	1	0.4731	0.0487	TRUE	Class_4	Class_4	Class_4/Class_4	BS.48	BS	48
F170_unidentified	F170_unidentified	BS.76	Class_2	BS	Bulk soil	76		B150_RBG.16.58.14	B1069_o_NA	Directed	200168	1	0.5021	0.0235	TRUE	Class_4	Class_4	Class_4/Class_4	BS.48	BS	48
F175_unidentified	F175_unidentified	BS.76	Class_2	BS	Bulk soil	76		B688_Rhizobacter	B1069_o_NA	Directed	200169	1	0.5792	0.0137	TRUE	Class_2	Class_4	Class_2/Class_4	BS.48	BS	48
F180_Tetracladium	F180_Tetracladium	BS.76	Class_2	BS	Bulk soil	76		B2557_uncultured.prokaryote	B1069_o_NA	Directed	200170	1	0.4307	0.0433	TRUE	Class_4	Class_4	Class_4/Class_4	BS.48	BS	48
F182_o_NA	F182_o_NA	BS.76	Class_2	BS	Bulk soil	76		F91_unidentified	B1069_o_NA	Directed	200171	1	-0.5459	0.0495	FALSE	Class_2	Class_4	Class_2/Class_4	BS.48	BS	48
F185_f_Didymosphaeriaceae	F185_f_Didymosphaeriaceae	BS.76	Class_2	BS	Bulk soil	76		F128_unidentified	B1069_o_NA	Directed	200172	1	0.6941	0.005	TRUE	Class_2	Class_4	Class_2/Class_4	BS.48	BS	48
F189_Westerdykella	F189_Westerdykella	BS.76	Class_1	BS	Bulk soil	76		F157_unidentified	B1069_o_NA	Directed	200173	1	-0.4756	0.0495	FALSE	Class_2	Class_4	Class_2/Class_4	BS.48	BS	48
F19_unidentified	F19_unidentified	BS.76	Class_2	BS	Bulk soil	76		F46_Microscypha	B1069_o_NA	Directed	200174	1	0.5286	0.0297	TRUE	Class_2	Class_4	Class_2/Class_4	BS.48	BS	48
F192_Fusicolla	F192_Fusicolla	BS.76	Class_2	BS	Bulk soil	76		F122_Apodus	B1069_o_NA	Directed	200175	1	0.4817	0.0396	TRUE	Class_2	Class_4	Class_2/Class_4	BS.48	BS	48
F195_Cistella	F195_Cistella	BS.76	Class_2	BS	Bulk soil	76		B1395_Candidatus.Solibacter	B124_Ellin6067	Directed	200176	1	0.4596	0.0388	TRUE	Class_4	Class_2	Class_4/Class_2	BS.48	BS	48
F1991_unidentified	F1991_unidentified	BS.76	Class_4	BS	Bulk soil	76		B2630_ADurb.Bin063.1	B124_Ellin6067	Directed	200177	1	0.4975	0.0487	TRUE	Class_4	Class_2	Class_4/Class_2	BS.48	BS	48
F2_Nigrospora	F2_Nigrospora	BS.76	Class_2	BS	Bulk soil	76		B128_Thiobacillus	B124_Ellin6067	Directed	200178	1	0.5782	0.0297	TRUE	Class_2	Class_2	Class_2/Class_2	BS.48	BS	48
F200_Aspergillus	F200_Aspergillus	BS.76	Class_2	BS	Bulk soil	76		F42_unidentified	B124_Ellin6067	Directed	200179	1	0.6255	0.0098	TRUE	Class_2	Class_2	Class_2/Class_2	BS.48	BS	48
F201_unidentified	F201_unidentified	BS.76	Class_2	BS	Bulk soil	76		B38_uncultured.prokaryote	B170_Bryobacter	Directed	200180	1	0.5947	0.0099	TRUE	Class_2	Class_2	Class_2/Class_2	BS.48	BS	48
F203_unidentified	F203_unidentified	BS.76	Class_2	BS	Bulk soil	76		B836_Nocardioides	B170_Bryobacter	Directed	200181	1	-0.6846	0.0198	FALSE	Class_4	Class_2	Class_4/Class_2	BS.48	BS	48
F205_Mortierella	F205_Mortierella	BS.76	Class_2	BS	Bulk soil	76		F151_unidentified	B170_Bryobacter	Directed	200182	1	-0.6289	0.0297	FALSE	Class_2	Class_2	Class_2/Class_2	BS.48	BS	48
F211_unidentified	F211_unidentified	BS.76	Class_2	BS	Bulk soil	76		F157_unidentified	B170_Bryobacter	Directed	200183	1	-0.5208	0.0396	FALSE	Class_2	Class_2	Class_2/Class_2	BS.48	BS	48
F212_o_NA	F212_o_NA	BS.76	Class_2	BS	Bulk soil	76		F52_Psilocybe	B170_Bryobacter	Directed	200184	1	0.5833	0.0495	TRUE	Class_2	Class_2	Class_2/Class_2	BS.48	BS	48
F216_unidentified	F216_unidentified	BS.76	Class_2	BS	Bulk soil	76		F14_o_Pleosporales	B170_Bryobacter	Directed	200185	1	0.5867	0.0396	TRUE	Class_2	Class_2	Class_2/Class_2	BS.48	BS	48
F217_unidentified	F217_unidentified	BS.76	Class_2	BS	Bulk soil	76		F145_Mrakiella	B170_Bryobacter	Directed	200186	1	-0.4849	0.0495	FALSE	Class_2	Class_2	Class_2/Class_2	BS.48	BS	48
F2230_unidentified	F2230_unidentified	BS.76	Class_4	BS	Bulk soil	76		F15_o_Helotiales	B170_Bryobacter	Directed	200187	1	0.587	0.0495	TRUE	Class_2	Class_2	Class_2/Class_2	BS.48	BS	48
F224_Rhizophydium	F224_Rhizophydium	BS.76	Class_2	BS	Bulk soil	76		F66_Trichoderma	B170_Bryobacter	Directed	200188	1	0.7157	0.0297	TRUE	Class_2	Class_2	Class_2/Class_2	BS.48	BS	48
F23_Solicoccozyma	F23_Solicoccozyma	BS.76	Class_2	BS	Bulk soil	76		F58_Schizothecium	B170_Bryobacter	Directed	200189	1	-0.7245	0.0099	FALSE	Class_2	Class_2	Class_2/Class_2	BS.48	BS	48
F234_unidentified	F234_unidentified	BS.76	Class_1	BS	Bulk soil	76		B51_Anaerolinea	B1395_Candidatus.Solibacter	Directed	200190	1	0.5654	0.0235	TRUE	Class_2	Class_4	Class_2/Class_4	BS.48	BS	48
F237_unidentified	F237_unidentified	BS.76	Class_2	BS	Bulk soil	76		B514_Terrabacter	B1395_Candidatus.Solibacter	Directed	200191	1	0.5789	0.0137	TRUE	Class_4	Class_4	Class_4/Class_4	BS.48	BS	48
F24_o_Helotiales	F24_o_Helotiales	BS.76	Class_2	BS	Bulk soil	76		B1343_o_NA	B1395_Candidatus.Solibacter	Directed	200192	1	0.4725	0.0235	TRUE	Class_4	Class_4	Class_4/Class_4	BS.48	BS	48
F240_unidentified	F240_unidentified	BS.76	Class_2	BS	Bulk soil	76		B522_uncultured.soil.bacterium	B1395_Candidatus.Solibacter	Directed	200193	1	0.4695	0.0433	TRUE	Class_4	Class_4	Class_4/Class_4	BS.48	BS	48
F242_unidentified	F242_unidentified	BS.76	Class_2	BS	Bulk soil	76		B237_f_Micrococcaceae	B1395_Candidatus.Solibacter	Directed	200194	1	0.4996	0.0235	TRUE	Class_4	Class_4	Class_4/Class_4	BS.48	BS	48
F247_unidentified	F247_unidentified	BS.76	Class_2	BS	Bulk soil	76		B1746_Candidatus.Nitrotoga	B1395_Candidatus.Solibacter	Directed	200195	1	0.5969	0.0137	TRUE	Class_4	Class_4	Class_4/Class_4	BS.48	BS	48
F25_Dimorphospora	F25_Dimorphospora	BS.76	Class_2	BS	Bulk soil	76		F19_unidentified	B1395_Candidatus.Solibacter	Directed	200196	1	-0.6412	0.0099	FALSE	Class_2	Class_4	Class_2/Class_4	BS.48	BS	48
F253_unidentified	F253_unidentified	BS.76	Class_2	BS	Bulk soil	76		F829_unidentified	B1395_Candidatus.Solibacter	Directed	200197	1	0.4939	0.0137	TRUE	Class_4	Class_4	Class_4/Class_4	BS.48	BS	48
F255_unidentified	F255_unidentified	BS.76	Class_2	BS	Bulk soil	76		F794_o_NA	B1395_Candidatus.Solibacter	Directed	200198	1	0.4643	0.019	TRUE	Class_4	Class_4	Class_4/Class_4	BS.48	BS	48
F256_Chalara	F256_Chalara	BS.76	Class_1	BS	Bulk soil	76		F95_o_NA	B1395_Candidatus.Solibacter	Directed	200199	1	0.5507	0.0334	TRUE	Class_2	Class_4	Class_2/Class_4	BS.48	BS	48
F26_unidentified	F26_unidentified	BS.76	Class_2	BS	Bulk soil	76		F42_unidentified	B1395_Candidatus.Solibacter	Directed	200200	1	0.5679	0.019	TRUE	Class_2	Class_4	Class_2/Class_4	BS.48	BS	48
F284_Podospora	F284_Podospora	BS.76	Class_2	BS	Bulk soil	76		F83_Schizothecium	B1395_Candidatus.Solibacter	Directed	200201	1	-0.514	0.0396	FALSE	Class_2	Class_4	Class_2/Class_4	BS.48	BS	48
F300_unidentified	F300_unidentified	BS.76	Class_2	BS	Bulk soil	76		B196_Anaeromyxobacter	B160_Anaerolinea	Directed	200202	1	0.5038	0.0289	TRUE	Class_4	Class_2	Class_4/Class_2	BS.48	BS	48
F307_unidentified	F307_unidentified	BS.76	Class_2	BS	Bulk soil	76		B114_Luteimonas	B160_Anaerolinea	Directed	200203	1	-0.5866	0.0198	FALSE	Class_1	Class_2	Class_1/Class_2	BS.48	BS	48
F314_unidentified	F314_unidentified	BS.76	Class_2	BS	Bulk soil	76		B25_uncultured.prokaryote	B160_Anaerolinea	Directed	200204	1	0.4769	0.0396	TRUE	Class_2	Class_2	Class_2/Class_2	BS.48	BS	48
F326_Mortierella	F326_Mortierella	BS.76	Class_2	BS	Bulk soil	76		F549_unidentified	B160_Anaerolinea	Directed	200205	1	0.4406	0.0297	TRUE	Class_2	Class_2	Class_2/Class_2	BS.48	BS	48
F327_unidentified	F327_unidentified	BS.76	Class_2	BS	Bulk soil	76		F59_Podospora	B160_Anaerolinea	Directed	200206	1	-0.6082	0.0297	FALSE	Class_2	Class_2	Class_2/Class_2	BS.48	BS	48
F33_unidentified	F33_unidentified	BS.76	Class_2	BS	Bulk soil	76		F63_Thanatephorus	B160_Anaerolinea	Directed	200207	1	0.6489	0.0396	TRUE	Class_2	Class_2	Class_2/Class_2	BS.48	BS	48
F330_o_NA	F330_o_NA	BS.76	Class_2	BS	Bulk soil	76		B150_RBG.16.58.14	B1260_Ellin6067	Directed	200208	1	0.5205	0.0235	TRUE	Class_4	Class_4	Class_4/Class_4	BS.48	BS	48
F335_unidentified	F335_unidentified	BS.76	Class_2	BS	Bulk soil	76		B688_Rhizobacter	B1260_Ellin6067	Directed	200209	1	0.5155	0.0334	TRUE	Class_2	Class_4	Class_2/Class_4	BS.48	BS	48
F3393_unidentified	F3393_unidentified	BS.76	Class_4	BS	Bulk soil	76		B2557_uncultured.prokaryote	B1260_Ellin6067	Directed	200210	1	0.4781	0.0433	TRUE	Class_4	Class_4	Class_4/Class_4	BS.48	BS	48
F34_Mortierella	F34_Mortierella	BS.76	Class_2	BS	Bulk soil	76		F128_unidentified	B1260_Ellin6067	Directed	200211	1	0.5725	0.0433	TRUE	Class_2	Class_4	Class_2/Class_4	BS.48	BS	48
F345_unidentified	F345_unidentified	BS.76	Class_2	BS	Bulk soil	76		F1426_unidentified	B1260_Ellin6067	Directed	200212	1	0.4531	0.0334	TRUE	Class_4	Class_4	Class_4/Class_4	BS.48	BS	48
F347_Emericellopsis	F347_Emericellopsis	BS.76	Class_1	BS	Bulk soil	76		F46_Microscypha	B1260_Ellin6067	Directed	200213	1	0.5722	0.0396	TRUE	Class_2	Class_4	Class_2/Class_4	BS.48	BS	48
F358_unidentified	F358_unidentified	BS.76	Class_2	BS	Bulk soil	76		B764_f_Acidobacteriaceae..Subgroup.1.	B845_Candidatus.Udaeobacter	Directed	200214	1	0.4118	0.0334	TRUE	Class_4	Class_4	Class_4/Class_4	BS.48	BS	48
F359_unidentified	F359_unidentified	BS.76	Class_2	BS	Bulk soil	76		B552_Thiobacillus	B51_Anaerolinea	Directed	200215	1	0.5615	0.0137	TRUE	Class_4	Class_2	Class_4/Class_2	BS.48	BS	48
F363_unidentified	F363_unidentified	BS.76	Class_2	BS	Bulk soil	76		B514_Terrabacter	B51_Anaerolinea	Directed	200216	1	0.6411	0.005	TRUE	Class_4	Class_2	Class_4/Class_2	BS.48	BS	48
F364_Schizothecium	F364_Schizothecium	BS.76	Class_2	BS	Bulk soil	76		B1343_o_NA	B51_Anaerolinea	Directed	200217	1	0.5617	0.0235	TRUE	Class_4	Class_2	Class_4/Class_2	BS.48	BS	48
F367_unidentified	F367_unidentified	BS.76	Class_2	BS	Bulk soil	76		B2630_ADurb.Bin063.1	B51_Anaerolinea	Directed	200218	1	0.5729	0.0137	TRUE	Class_4	Class_2	Class_4/Class_2	BS.48	BS	48
F37_unidentified	F37_unidentified	BS.76	Class_2	BS	Bulk soil	76		B675_uncultured	B51_Anaerolinea	Directed	200219	1	0.4406	0.0433	TRUE	Class_2	Class_2	Class_2/Class_2	BS.48	BS	48
F371_unidentified	F371_unidentified	BS.76	Class_2	BS	Bulk soil	76		B820_Hyphomicrobium	B51_Anaerolinea	Directed	200220	1	0.4412	0.0433	TRUE	Class_4	Class_2	Class_4/Class_2	BS.48	BS	48
F374_unidentified	F374_unidentified	BS.76	Class_2	BS	Bulk soil	76		B417_Desulfobacca	B51_Anaerolinea	Directed	200221	1	0.5653	0.0137	TRUE	Class_4	Class_2	Class_4/Class_2	BS.48	BS	48
F375_o_NA	F375_o_NA	BS.76	Class_2	BS	Bulk soil	76		B1340_uncultured.Prosthecobacter.sp.	B51_Anaerolinea	Directed	200222	1	0.5145	0.005	TRUE	Class_4	Class_2	Class_4/Class_2	BS.48	BS	48
F378_unidentified	F378_unidentified	BS.76	Class_2	BS	Bulk soil	76		B237_f_Micrococcaceae	B51_Anaerolinea	Directed	200223	1	0.5922	0.0235	TRUE	Class_4	Class_2	Class_4/Class_2	BS.48	BS	48
F38_Pseudeurotium	F38_Pseudeurotium	BS.76	Class_2	BS	Bulk soil	76		B1746_Candidatus.Nitrotoga	B51_Anaerolinea	Directed	200224	1	0.6626	0.0235	TRUE	Class_4	Class_2	Class_4/Class_2	BS.48	BS	48
F384_unidentified	F384_unidentified	BS.76	Class_2	BS	Bulk soil	76		B1576_uncultured.soil.bacterium	B51_Anaerolinea	Directed	200225	1	0.5082	0.0433	TRUE	Class_4	Class_2	Class_4/Class_2	BS.48	BS	48
F393_unidentified	F393_unidentified	BS.76	Class_2	BS	Bulk soil	76		B6028_Allorhizobium.Neorhizobium.Pararhizobium.Rhizobium	B51_Anaerolinea	Directed	200226	1	0.4763	0.0334	TRUE	Class_4	Class_2	Class_4/Class_2	BS.48	BS	48
F402_unidentified	F402_unidentified	BS.76	Class_2	BS	Bulk soil	76		F19_unidentified	B51_Anaerolinea	Directed	200227	1	-0.7038	0.0396	FALSE	Class_2	Class_2	Class_2/Class_2	BS.48	BS	48
F41_Arnium	F41_Arnium	BS.76	Class_2	BS	Bulk soil	76		F761_o_NA	B51_Anaerolinea	Directed	200228	1	0.4799	0.0289	TRUE	Class_4	Class_2	Class_4/Class_2	BS.48	BS	48
F42_unidentified	F42_unidentified	BS.76	Class_2	BS	Bulk soil	76		F829_unidentified	B51_Anaerolinea	Directed	200229	1	0.6001	0.0137	TRUE	Class_4	Class_2	Class_4/Class_2	BS.48	BS	48
F427_unidentified	F427_unidentified	BS.76	Class_2	BS	Bulk soil	76		F794_o_NA	B51_Anaerolinea	Directed	200230	1	0.5058	0.019	TRUE	Class_4	Class_2	Class_4/Class_2	BS.48	BS	48
F430_unidentified	F430_unidentified	BS.76	Class_2	BS	Bulk soil	76		F17_o_Pleosporales	B51_Anaerolinea	Directed	200231	1	-0.5448	0.0297	FALSE	Class_2	Class_2	Class_2/Class_2	BS.48	BS	48
F433_unidentified	F433_unidentified	BS.76	Class_2	BS	Bulk soil	76		F95_o_NA	B51_Anaerolinea	Directed	200232	1	0.6055	0.0235	TRUE	Class_2	Class_2	Class_2/Class_2	BS.48	BS	48
F434_unidentified	F434_unidentified	BS.76	Class_4	BS	Bulk soil	76		F42_unidentified	B51_Anaerolinea	Directed	200233	1	0.6484	0.0289	TRUE	Class_2	Class_2	Class_2/Class_2	BS.48	BS	48
F438_unidentified	F438_unidentified	BS.76	Class_1	BS	Bulk soil	76		F83_Schizothecium	B51_Anaerolinea	Directed	200234	1	-0.5731	0.0495	FALSE	Class_2	Class_2	Class_2/Class_2	BS.48	BS	48
F44_Zopfiella	F44_Zopfiella	BS.76	Class_1	BS	Bulk soil	76		F46_Microscypha	B1953_uncultured.Firmicutes.bacterium	Directed	200235	1	0.4973	0.0198	TRUE	Class_2	Class_4	Class_2/Class_4	BS.48	BS	48
F442_unidentified	F442_unidentified	BS.76	Class_2	BS	Bulk soil	76		B1452_o_NA	B133_uncultured.Desulfuromonadales.bacterium	Directed	200236	1	0.4311	0.0487	TRUE	Class_4	Class_4	Class_4/Class_4	BS.48	BS	48
F443_unidentified	F443_unidentified	BS.76	Class_2	BS	Bulk soil	76		B201_Massilia	B133_uncultured.Desulfuromonadales.bacterium	Directed	200237	1	0.4175	0.0487	TRUE	Class_4	Class_4	Class_4/Class_4	BS.48	BS	48
F444_unidentified	F444_unidentified	BS.76	Class_4	BS	Bulk soil	76		B2425_uncultured	B133_uncultured.Desulfuromonadales.bacterium	Directed	200238	1	0.489	0.0396	TRUE	Class_3	Class_4	Class_3/Class_4	BS.48	BS	48
F46_Microscypha	F46_Microscypha	BS.76	Class_2	BS	Bulk soil	76		B128_Thiobacillus	B133_uncultured.Desulfuromonadales.bacterium	Directed	200239	1	0.6239	0.0099	TRUE	Class_2	Class_4	Class_2/Class_4	BS.48	BS	48
F462_Pseudallescheria	F462_Pseudallescheria	BS.76	Class_3	BS	Bulk soil	76		B1469_f_Intrasporangiaceae	B96_uncultured	Directed	200240	1	-0.5888	0.0297	FALSE	Class_4	Class_2	Class_4/Class_2	BS.48	BS	48
F464_Rhizophydium	F464_Rhizophydium	BS.76	Class_1	BS	Bulk soil	76		B839_f_uncultured	B96_uncultured	Directed	200241	1	-0.4291	0.0495	FALSE	Class_4	Class_2	Class_4/Class_2	BS.48	BS	48
F465_unidentified	F465_unidentified	BS.76	Class_2	BS	Bulk soil	76		B4622_uncultured	B96_uncultured	Directed	200242	1	-0.5284	0.0495	FALSE	Class_4	Class_2	Class_4/Class_2	BS.48	BS	48
F48_unidentified	F48_unidentified	BS.76	Class_2	BS	Bulk soil	76		B146_uncultured.prokaryote	B96_uncultured	Directed	200243	1	-0.7141	0.0297	FALSE	Class_2	Class_2	Class_2/Class_2	BS.48	BS	48
F486_unidentified	F486_unidentified	BS.76	Class_2	BS	Bulk soil	76		B899_f_Burkholderiaceae	B96_uncultured	Directed	200244	1	-0.5369	0.0495	FALSE	Class_4	Class_2	Class_4/Class_2	BS.48	BS	48
F501_unidentified	F501_unidentified	BS.76	Class_2	BS	Bulk soil	76		B869_o_Subgroup.7	B96_uncultured	Directed	200245	1	-0.4881	0.0495	FALSE	Class_4	Class_2	Class_4/Class_2	BS.48	BS	48
F503_Sordaria	F503_Sordaria	BS.76	Class_2	BS	Bulk soil	76		B262_uncultured	B96_uncultured	Directed	200246	1	-0.5924	0.0198	FALSE	Class_2	Class_2	Class_2/Class_2	BS.48	BS	48
F519_f_Hyaloscyphaceae	F519_f_Hyaloscyphaceae	BS.76	Class_2	BS	Bulk soil	76		B173_uncultured.planctomycete	B96_uncultured	Directed	200247	1	0.8662	0.0297	TRUE	Class_2	Class_2	Class_2/Class_2	BS.48	BS	48
F52_Psilocybe	F52_Psilocybe	BS.76	Class_2	BS	Bulk soil	76		B1024_Flavisolibacter	B96_uncultured	Directed	200248	1	-0.7661	0.0099	FALSE	Class_4	Class_2	Class_4/Class_2	BS.48	BS	48
F524_unidentified	F524_unidentified	BS.76	Class_2	BS	Bulk soil	76		B1541_GOUTB8	B96_uncultured	Directed	200249	1	-0.4349	0.0495	FALSE	Class_4	Class_2	Class_4/Class_2	BS.48	BS	48
F527_unidentified	F527_unidentified	BS.76	Class_2	BS	Bulk soil	76		F1095_unidentified	B96_uncultured	Directed	200250	1	-0.3629	0.0396	FALSE	Class_4	Class_2	Class_4/Class_2	BS.48	BS	48
F537_Pichia	F537_Pichia	BS.76	Class_4	BS	Bulk soil	76		F522_unidentified	B96_uncultured	Directed	200251	1	0.4331	0.0396	TRUE	Class_2	Class_2	Class_2/Class_2	BS.48	BS	48
F551_Goffeauzyma	F551_Goffeauzyma	BS.76	Class_1	BS	Bulk soil	76		F70_unidentified	B96_uncultured	Directed	200252	1	-0.6702	0.0396	FALSE	Class_1	Class_2	Class_1/Class_2	BS.48	BS	48
F56_Arnium	F56_Arnium	BS.76	Class_1	BS	Bulk soil	76		F63_Thanatephorus	B96_uncultured	Directed	200253	1	-0.6547	0.0198	FALSE	Class_2	Class_2	Class_2/Class_2	BS.48	BS	48
F57_Trichoderma	F57_Trichoderma	BS.76	Class_1	BS	Bulk soil	76		F96_unidentified	B104_uncultured.bacterium	Directed	200254	1	-0.7595	0.0099	FALSE	Class_2	Class_2	Class_2/Class_2	BS.48	BS	48
F58_Schizothecium	F58_Schizothecium	BS.76	Class_2	BS	Bulk soil	76		F358_unidentified	B104_uncultured.bacterium	Directed	200255	1	-0.5261	0.0495	FALSE	Class_2	Class_2	Class_2/Class_2	BS.48	BS	48
F59_Podospora	F59_Podospora	BS.76	Class_2	BS	Bulk soil	76		F515_unidentified	B104_uncultured.bacterium	Directed	200256	1	-0.5133	0.0495	FALSE	Class_2	Class_2	Class_2/Class_2	BS.48	BS	48
F592_unidentified	F592_unidentified	BS.76	Class_2	BS	Bulk soil	76		F312_unidentified	B104_uncultured.bacterium	Directed	200257	1	-0.4649	0.0495	FALSE	Class_1	Class_2	Class_1/Class_2	BS.48	BS	48
F599_unidentified	F599_unidentified	BS.76	Class_3	BS	Bulk soil	76		F200_Aspergillus	B104_uncultured.bacterium	Directed	200258	1	0.645	0.0297	TRUE	Class_2	Class_2	Class_2/Class_2	BS.48	BS	48
F6_Cladosporium	F6_Cladosporium	BS.76	Class_2	BS	Bulk soil	76		F10_Guehomyces	B104_uncultured.bacterium	Directed	200259	1	-0.6611	0.0297	FALSE	Class_2	Class_2	Class_2/Class_2	BS.48	BS	48
F603_unidentified	F603_unidentified	BS.76	Class_4	BS	Bulk soil	76		F66_Trichoderma	B104_uncultured.bacterium	Directed	200260	1	-0.5418	0.0297	FALSE	Class_2	Class_2	Class_2/Class_2	BS.48	BS	48
F607_unidentified	F607_unidentified	BS.76	Class_2	BS	Bulk soil	76		F68_Pseudogymnoascus	B104_uncultured.bacterium	Directed	200261	1	0.5753	0.0396	TRUE	Class_1	Class_2	Class_1/Class_2	BS.48	BS	48
F618_o_NA	F618_o_NA	BS.76	Class_2	BS	Bulk soil	76		F38_Pseudeurotium	B104_uncultured.bacterium	Directed	200262	1	-0.6453	0.0396	FALSE	Class_2	Class_2	Class_2/Class_2	BS.48	BS	48
F62_Mrakia	F62_Mrakia	BS.76	Class_2	BS	Bulk soil	76		B555_uncultured.organism	B3206_Haliangium	Directed	200263	1	0.45	0.0235	TRUE	Class_4	Class_4	Class_4/Class_4	BS.48	BS	48
F63_Thanatephorus	F63_Thanatephorus	BS.76	Class_2	BS	Bulk soil	76		B567_Mycobacterium	B3206_Haliangium	Directed	200264	1	0.3738	0.0487	TRUE	Class_4	Class_4	Class_4/Class_4	BS.48	BS	48
F633_Mucor	F633_Mucor	BS.76	Class_3	BS	Bulk soil	76		B241_uncultured	B253_uncultured	Directed	200265	1	0.6698	0.0297	TRUE	Class_4	Class_2	Class_4/Class_2	BS.48	BS	48
F66_Trichoderma	F66_Trichoderma	BS.76	Class_2	BS	Bulk soil	76		B341_uncultured	B253_uncultured	Directed	200266	1	0.5174	0.0297	TRUE	Class_2	Class_2	Class_2/Class_2	BS.48	BS	48
F67_unidentified	F67_unidentified	BS.76	Class_2	BS	Bulk soil	76		B59_Terrabacter	B253_uncultured	Directed	200267	1	-0.5999	0.0198	FALSE	Class_2	Class_2	Class_2/Class_2	BS.48	BS	48
F670_unidentified	F670_unidentified	BS.76	Class_4	BS	Bulk soil	76		B855_uncultured.eubacterium.WCHB1.50	B253_uncultured	Directed	200268	1	0.4662	0.0495	TRUE	Class_4	Class_2	Class_4/Class_2	BS.48	BS	48
F699_unidentified	F699_unidentified	BS.76	Class_4	BS	Bulk soil	76		B316_uncultured.Thermaerobacter.sp.	B253_uncultured	Directed	200269	1	0.6751	0.0495	TRUE	Class_2	Class_2	Class_2/Class_2	BS.48	BS	48
F7_unidentified	F7_unidentified	BS.76	Class_2	BS	Bulk soil	76		F151_unidentified	B253_uncultured	Directed	200270	1	-0.5348	0.0297	FALSE	Class_2	Class_2	Class_2/Class_2	BS.48	BS	48
F70_unidentified	F70_unidentified	BS.76	Class_2	BS	Bulk soil	76		F52_Psilocybe	B253_uncultured	Directed	200271	1	0.7898	0.0297	TRUE	Class_2	Class_2	Class_2/Class_2	BS.48	BS	48
F711_unidentified	F711_unidentified	BS.76	Class_2	BS	Bulk soil	76		F14_o_Pleosporales	B253_uncultured	Directed	200272	1	0.6072	0.0198	TRUE	Class_2	Class_2	Class_2/Class_2	BS.48	BS	48
F73_Tetracladium	F73_Tetracladium	BS.76	Class_1	BS	Bulk soil	76		F184_unidentified	B253_uncultured	Directed	200273	1	-0.6361	0.0198	FALSE	Class_2	Class_2	Class_2/Class_2	BS.48	BS	48
F735_unidentified	F735_unidentified	BS.76	Class_3	BS	Bulk soil	76		F17_o_Pleosporales	B253_uncultured	Directed	200274	1	-0.5948	0.0297	FALSE	Class_2	Class_2	Class_2/Class_2	BS.48	BS	48
F736_unidentified	F736_unidentified	BS.76	Class_4	BS	Bulk soil	76		F94_Mortierella	B253_uncultured	Directed	200275	1	-0.7149	0.0099	FALSE	Class_2	Class_2	Class_2/Class_2	BS.48	BS	48
F749_Endogone	F749_Endogone	BS.76	Class_4	BS	Bulk soil	76		F67_unidentified	B253_uncultured	Directed	200276	1	0.788	0.0198	TRUE	Class_1	Class_2	Class_1/Class_2	BS.48	BS	48
F761_o_NA	F761_o_NA	BS.76	Class_4	BS	Bulk soil	76		F192_Fusicolla	B253_uncultured	Directed	200277	1	-0.6364	0.0099	FALSE	Class_2	Class_2	Class_2/Class_2	BS.48	BS	48
F765_unidentified	F765_unidentified	BS.76	Class_3	BS	Bulk soil	76		F41_Arnium	B253_uncultured	Directed	200278	1	0.5898	0.0297	TRUE	Class_2	Class_2	Class_2/Class_2	BS.48	BS	48
F79_Ceratobasidium	F79_Ceratobasidium	BS.76	Class_1	BS	Bulk soil	76		F23_Solicoccozyma	B253_uncultured	Directed	200279	1	-0.6826	0.0297	FALSE	Class_2	Class_2	Class_2/Class_2	BS.48	BS	48
F794_o_NA	F794_o_NA	BS.76	Class_4	BS	Bulk soil	76		F83_Schizothecium	B253_uncultured	Directed	200280	1	-0.6315	0.0099	FALSE	Class_2	Class_2	Class_2/Class_2	BS.48	BS	48
F83_Schizothecium	F83_Schizothecium	BS.76	Class_2	BS	Bulk soil	76		F145_Mrakiella	B253_uncultured	Directed	200281	1	-0.4938	0.0396	FALSE	Class_2	Class_2	Class_2/Class_2	BS.48	BS	48
F852_unidentified	F852_unidentified	BS.76	Class_4	BS	Bulk soil	76		F519_f_Hyaloscyphaceae	B253_uncultured	Directed	200282	1	0.5767	0.0297	TRUE	Class_2	Class_2	Class_2/Class_2	BS.48	BS	48
F9_Chaetomium	F9_Chaetomium	BS.76	Class_2	BS	Bulk soil	76		F73_Tetracladium	B253_uncultured	Directed	200283	1	-0.6571	0.0099	FALSE	Class_1	Class_2	Class_1/Class_2	BS.48	BS	48
F90_Pseudogymnoascus	F90_Pseudogymnoascus	BS.76	Class_2	BS	Bulk soil	76		F13_Zopfiella	B253_uncultured	Directed	200284	1	0.6256	0.0297	TRUE	Class_2	Class_2	Class_2/Class_2	BS.48	BS	48
F902_o_NA	F902_o_NA	BS.76	Class_4	BS	Bulk soil	76		F90_Pseudogymnoascus	B253_uncultured	Directed	200285	1	-0.6006	0.0495	FALSE	Class_2	Class_2	Class_2/Class_2	BS.48	BS	48
F91_unidentified	F91_unidentified	BS.76	Class_2	BS	Bulk soil	76		F185_f_Didymosphaeriaceae	B253_uncultured	Directed	200286	1	-0.615	0.0297	FALSE	Class_2	Class_2	Class_2/Class_2	BS.48	BS	48
F92_unidentified	F92_unidentified	BS.76	Class_2	BS	Bulk soil	76		F44_Zopfiella	B253_uncultured	Directed	200287	1	0.5332	0.0198	TRUE	Class_2	Class_2	Class_2/Class_2	BS.48	BS	48
F94_Mortierella	F94_Mortierella	BS.76	Class_2	BS	Bulk soil	76		F122_Apodus	B253_uncultured	Directed	200288	1	0.6161	0.0297	TRUE	Class_2	Class_2	Class_2/Class_2	BS.48	BS	48
F96_unidentified	F96_unidentified	BS.76	Class_2	BS	Bulk soil	76		F165_Cyberlindnera	B253_uncultured	Directed	200289	1	-0.6213	0.0396	FALSE	Class_1	Class_2	Class_1/Class_2	BS.48	BS	48
F97_o_Sordariales	F97_o_Sordariales	BS.76	Class_1	BS	Bulk soil	76		B244_f_Xanthobacteraceae	B1781_Gemmatimonas	Directed	200290	1	0.517	0.0137	TRUE	Class_4	Class_4	Class_4/Class_4	BS.48	BS	48
F99_Cistella	F99_Cistella	BS.76	Class_2	BS	Bulk soil	76		B1484_Marmoricola	B1781_Gemmatimonas	Directed	200291	1	0.4341	0.0433	TRUE	Class_4	Class_4	Class_4/Class_4	BS.48	BS	48
B1007_uncultured.bacterium	B1007_uncultured.bacterium	BS.90	Class_2	BS	Bulk soil	90		B815_uncultured.bacterium	B1781_Gemmatimonas	Directed	200292	1	0.4068	0.0334	TRUE	Class_4	Class_4	Class_4/Class_4	BS.48	BS	48
B1028_f_uncultured	B1028_f_uncultured	BS.90	Class_4	BS	Bulk soil	90		B852_f_A4b	B1781_Gemmatimonas	Directed	200293	1	0.3667	0.005	TRUE	Class_4	Class_4	Class_4/Class_4	BS.48	BS	48
B104_uncultured.bacterium	B104_uncultured.bacterium	BS.90	Class_2	BS	Bulk soil	90		B1659_ADurb.Bin063.1	B1781_Gemmatimonas	Directed	200294	1	0.5484	0.0334	TRUE	Class_4	Class_4	Class_4/Class_4	BS.48	BS	48
B1063_o_Gaiellales	B1063_o_Gaiellales	BS.90	Class_4	BS	Bulk soil	90		B383_uncultured.bacterium	B1781_Gemmatimonas	Directed	200295	1	0.4084	0.0433	TRUE	Class_4	Class_4	Class_4/Class_4	BS.48	BS	48
B1064_RBG.16.58.14	B1064_RBG.16.58.14	BS.90	Class_4	BS	Bulk soil	90		F14_o_Pleosporales	B1781_Gemmatimonas	Directed	200296	1	0.4228	0.0297	TRUE	Class_2	Class_4	Class_2/Class_4	BS.48	BS	48
B1084_f_uncultured	B1084_f_uncultured	BS.90	Class_4	BS	Bulk soil	90		F242_unidentified	B1781_Gemmatimonas	Directed	200297	1	-0.5358	0.0396	FALSE	Class_2	Class_4	Class_2/Class_4	BS.48	BS	48
B1097_Bryobacter	B1097_Bryobacter	BS.90	Class_4	BS	Bulk soil	90		F387_unidentified	B1781_Gemmatimonas	Directed	200298	1	0.5003	0.0396	TRUE	Class_2	Class_4	Class_2/Class_4	BS.48	BS	48
B112_uncultured.prokaryote	B112_uncultured.prokaryote	BS.90	Class_2	BS	Bulk soil	90		B454_uncultured	B552_Thiobacillus	Directed	200299	1	0.4777	0.0433	TRUE	Class_2	Class_4	Class_2/Class_4	BS.48	BS	48
B113_o_RBG.13.54.9	B113_o_RBG.13.54.9	BS.90	Class_2	BS	Bulk soil	90		B514_Terrabacter	B552_Thiobacillus	Directed	200300	1	0.5768	0.005	TRUE	Class_4	Class_4	Class_4/Class_4	BS.48	BS	48
B114_Luteimonas	B114_Luteimonas	BS.90	Class_1	BS	Bulk soil	90		B2630_ADurb.Bin063.1	B552_Thiobacillus	Directed	200301	1	0.53	0.0433	TRUE	Class_4	Class_4	Class_4/Class_4	BS.48	BS	48
B1149_uncultured	B1149_uncultured	BS.90	Class_4	BS	Bulk soil	90		B675_uncultured	B552_Thiobacillus	Directed	200302	1	0.4817	0.0137	TRUE	Class_2	Class_4	Class_2/Class_4	BS.48	BS	48
B120_uncultured.Anaerolineaceae.bacterium	B120_uncultured.Anaerolineaceae.bacterium	BS.90	Class_4	BS	Bulk soil	90		B820_Hyphomicrobium	B552_Thiobacillus	Directed	200303	1	0.5093	0.0334	TRUE	Class_4	Class_4	Class_4/Class_4	BS.48	BS	48
B1212_f_uncultured	B1212_f_uncultured	BS.90	Class_4	BS	Bulk soil	90		B417_Desulfobacca	B552_Thiobacillus	Directed	200304	1	0.435	0.0433	TRUE	Class_4	Class_4	Class_4/Class_4	BS.48	BS	48
B124_Ellin6067	B124_Ellin6067	BS.90	Class_2	BS	Bulk soil	90		B237_f_Micrococcaceae	B552_Thiobacillus	Directed	200305	1	0.5514	0.0334	TRUE	Class_4	Class_4	Class_4/Class_4	BS.48	BS	48
B126_Sphingomonas	B126_Sphingomonas	BS.90	Class_2	BS	Bulk soil	90		B1746_Candidatus.Nitrotoga	B552_Thiobacillus	Directed	200306	1	0.544	0.0137	TRUE	Class_4	Class_4	Class_4/Class_4	BS.48	BS	48
B1263_ADurb.Bin063.1	B1263_ADurb.Bin063.1	BS.90	Class_4	BS	Bulk soil	90		F159_o_Helotiales	B552_Thiobacillus	Directed	200307	1	-0.5057	0.0396	FALSE	Class_2	Class_4	Class_2/Class_4	BS.48	BS	48
B128_Thiobacillus	B128_Thiobacillus	BS.90	Class_2	BS	Bulk soil	90		F99_Cistella	B552_Thiobacillus	Directed	200308	1	0.5343	0.0297	TRUE	Class_2	Class_4	Class_2/Class_4	BS.48	BS	48
B1280_uncultured	B1280_uncultured	BS.90	Class_4	BS	Bulk soil	90		F19_unidentified	B552_Thiobacillus	Directed	200309	1	-0.6635	0.0099	FALSE	Class_2	Class_4	Class_2/Class_4	BS.48	BS	48
B1282_uncultured.bacterium	B1282_uncultured.bacterium	BS.90	Class_2	BS	Bulk soil	90		F794_o_NA	B552_Thiobacillus	Directed	200310	1	0.4528	0.0487	TRUE	Class_4	Class_4	Class_4/Class_4	BS.48	BS	48
B1292_o_SBR1031	B1292_o_SBR1031	BS.90	Class_4	BS	Bulk soil	90		F95_o_NA	B552_Thiobacillus	Directed	200311	1	0.5961	0.005	TRUE	Class_2	Class_4	Class_2/Class_4	BS.48	BS	48
B1301_o_SBR1031	B1301_o_SBR1031	BS.90	Class_2	BS	Bulk soil	90		F42_unidentified	B552_Thiobacillus	Directed	200312	1	0.5975	0.0091	TRUE	Class_2	Class_4	Class_2/Class_4	BS.48	BS	48
B1311_o_NA	B1311_o_NA	BS.90	Class_4	BS	Bulk soil	90		F326_Mortierella	B552_Thiobacillus	Directed	200313	1	-0.3795	0.0495	FALSE	Class_2	Class_4	Class_2/Class_4	BS.48	BS	48
B132_f_Intrasporangiaceae	B132_f_Intrasporangiaceae	BS.90	Class_2	BS	Bulk soil	90		F83_Schizothecium	B552_Thiobacillus	Directed	200314	1	-0.5105	0.0297	FALSE	Class_2	Class_4	Class_2/Class_4	BS.48	BS	48
B1329_uncultured	B1329_uncultured	BS.90	Class_4	BS	Bulk soil	90		B241_uncultured	B38_uncultured.prokaryote	Directed	200315	1	0.4997	0.0495	TRUE	Class_4	Class_2	Class_4/Class_2	BS.48	BS	48
B133_uncultured.Desulfuromonadales.bacterium	B133_uncultured.Desulfuromonadales.bacterium	BS.90	Class_4	BS	Bulk soil	90		B283_uncultured.Thermaerobacter.sp.	B38_uncultured.prokaryote	Directed	200316	1	-0.505	0.0495	FALSE	Class_2	Class_2	Class_2/Class_2	BS.48	BS	48
B1341_uncultured.soil.bacterium	B1341_uncultured.soil.bacterium	BS.90	Class_4	BS	Bulk soil	90		F151_unidentified	B38_uncultured.prokaryote	Directed	200317	1	-0.5423	0.0396	FALSE	Class_2	Class_2	Class_2/Class_2	BS.48	BS	48
B1343_o_NA	B1343_o_NA	BS.90	Class_4	BS	Bulk soil	90		F52_Psilocybe	B38_uncultured.prokaryote	Directed	200318	1	0.6365	0.0297	TRUE	Class_2	Class_2	Class_2/Class_2	BS.48	BS	48
B136_Hydrogenispora	B136_Hydrogenispora	BS.90	Class_2	BS	Bulk soil	90		F14_o_Pleosporales	B38_uncultured.prokaryote	Directed	200319	1	0.5467	0.0297	TRUE	Class_2	Class_2	Class_2/Class_2	BS.48	BS	48
B1381_metagenome	B1381_metagenome	BS.90	Class_4	BS	Bulk soil	90		F67_unidentified	B38_uncultured.prokaryote	Directed	200320	1	0.6416	0.0099	TRUE	Class_1	Class_2	Class_1/Class_2	BS.48	BS	48
B1384_f_Pedosphaeraceae	B1384_f_Pedosphaeraceae	BS.90	Class_4	BS	Bulk soil	90		F519_f_Hyaloscyphaceae	B38_uncultured.prokaryote	Directed	200321	1	0.5134	0.0198	TRUE	Class_2	Class_2	Class_2/Class_2	BS.48	BS	48
B139_RBG.16.58.14	B139_RBG.16.58.14	BS.90	Class_2	BS	Bulk soil	90		F73_Tetracladium	B38_uncultured.prokaryote	Directed	200322	1	-0.5238	0.0396	FALSE	Class_1	Class_2	Class_1/Class_2	BS.48	BS	48
B142_Ellin6067	B142_Ellin6067	BS.90	Class_2	BS	Bulk soil	90		F90_Pseudogymnoascus	B38_uncultured.prokaryote	Directed	200323	1	-0.5732	0.0495	FALSE	Class_2	Class_2	Class_2/Class_2	BS.48	BS	48
B1458_uncultured.Thermaerobacter.sp.	B1458_uncultured.Thermaerobacter.sp.	BS.90	Class_4	BS	Bulk soil	90		F66_Trichoderma	B38_uncultured.prokaryote	Directed	200324	1	0.5636	0.0297	TRUE	Class_2	Class_2	Class_2/Class_2	BS.48	BS	48
B146_uncultured.prokaryote	B146_uncultured.prokaryote	BS.90	Class_2	BS	Bulk soil	90		F58_Schizothecium	B38_uncultured.prokaryote	Directed	200325	1	-0.6146	0.0297	FALSE	Class_2	Class_2	Class_2/Class_2	BS.48	BS	48
B1485_ADurb.Bin063.1	B1485_ADurb.Bin063.1	BS.90	Class_4	BS	Bulk soil	90		B185_ADurb.Bin063.1	B1469_f_Intrasporangiaceae	Directed	200326	1	0.592	0.0235	TRUE	Class_2	Class_4	Class_2/Class_4	BS.48	BS	48
B150_RBG.16.58.14	B150_RBG.16.58.14	BS.90	Class_4	BS	Bulk soil	90		B4622_uncultured	B1469_f_Intrasporangiaceae	Directed	200327	1	0.5036	0.005	TRUE	Class_4	Class_4	Class_4/Class_4	BS.48	BS	48
B1516_Haliangium	B1516_Haliangium	BS.90	Class_2	BS	Bulk soil	90		B443_RBG.16.58.14	B1469_f_Intrasporangiaceae	Directed	200328	1	0.4716	0.0137	TRUE	Class_4	Class_4	Class_4/Class_4	BS.48	BS	48
B1519_uncultured	B1519_uncultured	BS.90	Class_4	BS	Bulk soil	90		B555_uncultured.organism	B1469_f_Intrasporangiaceae	Directed	200329	1	0.5603	0.0137	TRUE	Class_4	Class_4	Class_4/Class_4	BS.48	BS	48
B152_Sideroxydans	B152_Sideroxydans	BS.90	Class_4	BS	Bulk soil	90		B899_f_Burkholderiaceae	B1469_f_Intrasporangiaceae	Directed	200330	1	0.5429	0.0433	TRUE	Class_4	Class_4	Class_4/Class_4	BS.48	BS	48
B1537_Anaerolinea	B1537_Anaerolinea	BS.90	Class_4	BS	Bulk soil	90		B2753_Aquisphaera	B1469_f_Intrasporangiaceae	Directed	200331	1	0.4047	0.0433	TRUE	Class_4	Class_4	Class_4/Class_4	BS.48	BS	48
B154_f_Micrococcaceae	B154_f_Micrococcaceae	BS.90	Class_2	BS	Bulk soil	90		B869_o_Subgroup.7	B1469_f_Intrasporangiaceae	Directed	200332	1	0.5715	0.005	TRUE	Class_4	Class_4	Class_4/Class_4	BS.48	BS	48
B1541_GOUTB8	B1541_GOUTB8	BS.90	Class_4	BS	Bulk soil	90		B571_uncultured.eubacterium.WCHB1.50	B1469_f_Intrasporangiaceae	Directed	200333	1	0.4485	0.0433	TRUE	Class_4	Class_4	Class_4/Class_4	BS.48	BS	48
B155_Flavisolibacter	B155_Flavisolibacter	BS.90	Class_2	BS	Bulk soil	90		B173_uncultured.planctomycete	B1469_f_Intrasporangiaceae	Directed	200334	1	-0.5926	0.0297	FALSE	Class_2	Class_4	Class_2/Class_4	BS.48	BS	48
B158_uncultured.bacterium	B158_uncultured.bacterium	BS.90	Class_2	BS	Bulk soil	90		B539_uncultured	B1469_f_Intrasporangiaceae	Directed	200335	1	0.5971	0.0137	TRUE	Class_3	Class_4	Class_3/Class_4	BS.48	BS	48
B1593_uncultured.prokaryote	B1593_uncultured.prokaryote	BS.90	Class_4	BS	Bulk soil	90		B1541_GOUTB8	B1469_f_Intrasporangiaceae	Directed	200336	1	0.5361	0.0334	TRUE	Class_4	Class_4	Class_4/Class_4	BS.48	BS	48
B1601_o_NA	B1601_o_NA	BS.90	Class_4	BS	Bulk soil	90		B1604_o_NA	B1469_f_Intrasporangiaceae	Directed	200337	1	0.5046	0.0433	TRUE	Class_4	Class_4	Class_4/Class_4	BS.48	BS	48
B1619_uncultured	B1619_uncultured	BS.90	Class_4	BS	Bulk soil	90		B966_f_Opitutaceae	B1469_f_Intrasporangiaceae	Directed	200338	1	0.4716	0.0137	TRUE	Class_4	Class_4	Class_4/Class_4	BS.48	BS	48
B163_uncultured	B163_uncultured	BS.90	Class_2	BS	Bulk soil	90		B2129_o_S085	B1469_f_Intrasporangiaceae	Directed	200339	1	0.4336	0.0334	TRUE	Class_4	Class_4	Class_4/Class_4	BS.48	BS	48
B1645_ADurb.Bin063.1	B1645_ADurb.Bin063.1	BS.90	Class_4	BS	Bulk soil	90		F342_unidentified	B1469_f_Intrasporangiaceae	Directed	200340	1	0.4915	0.0289	TRUE	Class_2	Class_4	Class_2/Class_4	BS.48	BS	48
B167_Gemmatimonas	B167_Gemmatimonas	BS.90	Class_2	BS	Bulk soil	90		F15_o_Helotiales	B1469_f_Intrasporangiaceae	Directed	200341	1	-0.5528	0.0297	FALSE	Class_2	Class_4	Class_2/Class_4	BS.48	BS	48
B168_uncultured.bacterium	B168_uncultured.bacterium	BS.90	Class_2	BS	Bulk soil	90		B839_f_uncultured	B185_ADurb.Bin063.1	Directed	200342	1	0.4028	0.0433	TRUE	Class_4	Class_2	Class_4/Class_2	BS.48	BS	48
B170_Bryobacter	B170_Bryobacter	BS.90	Class_2	BS	Bulk soil	90		B4622_uncultured	B185_ADurb.Bin063.1	Directed	200343	1	0.5213	0.0137	TRUE	Class_4	Class_2	Class_4/Class_2	BS.48	BS	48
B1707_Geobacter	B1707_Geobacter	BS.90	Class_4	BS	Bulk soil	90		B443_RBG.16.58.14	B185_ADurb.Bin063.1	Directed	200344	1	0.5424	0.005	TRUE	Class_4	Class_2	Class_4/Class_2	BS.48	BS	48
B171_uncultured.prokaryote	B171_uncultured.prokaryote	BS.90	Class_2	BS	Bulk soil	90		B555_uncultured.organism	B185_ADurb.Bin063.1	Directed	200345	1	0.4917	0.0137	TRUE	Class_4	Class_2	Class_4/Class_2	BS.48	BS	48
B1715_f_TRA3.20	B1715_f_TRA3.20	BS.90	Class_4	BS	Bulk soil	90		B899_f_Burkholderiaceae	B185_ADurb.Bin063.1	Directed	200346	1	0.5111	0.0334	TRUE	Class_4	Class_2	Class_4/Class_2	BS.48	BS	48
B173_uncultured.planctomycete	B173_uncultured.planctomycete	BS.90	Class_2	BS	Bulk soil	90		B869_o_Subgroup.7	B185_ADurb.Bin063.1	Directed	200347	1	0.5404	0.0235	TRUE	Class_4	Class_2	Class_4/Class_2	BS.48	BS	48
B174_f_Bacteroidetes.vadinHA17	B174_f_Bacteroidetes.vadinHA17	BS.90	Class_2	BS	Bulk soil	90		B1904_Blastococcus	B185_ADurb.Bin063.1	Directed	200348	1	0.5125	0.0433	TRUE	Class_4	Class_2	Class_4/Class_2	BS.48	BS	48
B175_Ellin6067	B175_Ellin6067	BS.90	Class_4	BS	Bulk soil	90		B173_uncultured.planctomycete	B185_ADurb.Bin063.1	Directed	200349	1	-0.5481	0.0297	FALSE	Class_2	Class_2	Class_2/Class_2	BS.48	BS	48
B180_o_NA	B180_o_NA	BS.90	Class_2	BS	Bulk soil	90		B4554_Gaiella	B185_ADurb.Bin063.1	Directed	200350	1	0.4638	0.0433	TRUE	Class_4	Class_2	Class_4/Class_2	BS.48	BS	48
B181_uncultured.Planctomycetales.bacterium	B181_uncultured.Planctomycetales.bacterium	BS.90	Class_2	BS	Bulk soil	90		B1541_GOUTB8	B185_ADurb.Bin063.1	Directed	200351	1	0.4696	0.0137	TRUE	Class_4	Class_2	Class_4/Class_2	BS.48	BS	48
B1817_o_NA	B1817_o_NA	BS.90	Class_4	BS	Bulk soil	90		B1604_o_NA	B185_ADurb.Bin063.1	Directed	200352	1	0.5064	0.0334	TRUE	Class_4	Class_2	Class_4/Class_2	BS.48	BS	48
B182_f_Micrococcaceae	B182_f_Micrococcaceae	BS.90	Class_2	BS	Bulk soil	90		F290_f_Coniochaetaceae	B185_ADurb.Bin063.1	Directed	200353	1	-0.4307	0.0495	FALSE	Class_2	Class_2	Class_2/Class_2	BS.48	BS	48
B1824_Leptolinea	B1824_Leptolinea	BS.90	Class_4	BS	Bulk soil	90		B341_uncultured	B241_uncultured	Directed	200354	1	0.6517	0.0198	TRUE	Class_2	Class_4	Class_2/Class_4	BS.48	BS	48
B184_f_Anaerolineaceae	B184_f_Anaerolineaceae	BS.90	Class_2	BS	Bulk soil	90		B59_Terrabacter	B241_uncultured	Directed	200355	1	-0.6311	0.0396	FALSE	Class_2	Class_4	Class_2/Class_4	BS.48	BS	48
B185_ADurb.Bin063.1	B185_ADurb.Bin063.1	BS.90	Class_2	BS	Bulk soil	90		B1039_uncultured.prokaryote	B241_uncultured	Directed	200356	1	0.578	0.0198	TRUE	Class_4	Class_4	Class_4/Class_4	BS.48	BS	48
B1856_Geobacter	B1856_Geobacter	BS.90	Class_4	BS	Bulk soil	90		B316_uncultured.Thermaerobacter.sp.	B241_uncultured	Directed	200357	1	0.758	0.0099	TRUE	Class_2	Class_4	Class_2/Class_4	BS.48	BS	48
B1879_o_NA	B1879_o_NA	BS.90	Class_4	BS	Bulk soil	90		F151_unidentified	B241_uncultured	Directed	200358	1	-0.5579	0.0198	FALSE	Class_2	Class_4	Class_2/Class_4	BS.48	BS	48
B1891_f_Anaerolineaceae	B1891_f_Anaerolineaceae	BS.90	Class_4	BS	Bulk soil	90		F587_unidentified	B241_uncultured	Directed	200359	1	-0.4896	0.0396	FALSE	Class_2	Class_4	Class_2/Class_4	BS.48	BS	48
B190_o_NA	B190_o_NA	BS.90	Class_2	BS	Bulk soil	90		F99_Cistella	B241_uncultured	Directed	200360	1	0.5621	0.0495	TRUE	Class_2	Class_4	Class_2/Class_4	BS.48	BS	48
B193_Sideroxydans	B193_Sideroxydans	BS.90	Class_4	BS	Bulk soil	90		F157_unidentified	B241_uncultured	Directed	200361	1	-0.5726	0.0495	FALSE	Class_2	Class_4	Class_2/Class_4	BS.48	BS	48
B194_o_OPB41	B194_o_OPB41	BS.90	Class_2	BS	Bulk soil	90		F52_Psilocybe	B241_uncultured	Directed	200362	1	0.8565	0.0099	TRUE	Class_2	Class_4	Class_2/Class_4	BS.48	BS	48
B1944_uncultured.bacterium	B1944_uncultured.bacterium	BS.90	Class_4	BS	Bulk soil	90		F14_o_Pleosporales	B241_uncultured	Directed	200363	1	0.6562	0.0396	TRUE	Class_2	Class_4	Class_2/Class_4	BS.48	BS	48
B195_uncultured.soil.bacterium	B195_uncultured.soil.bacterium	BS.90	Class_2	BS	Bulk soil	90		F184_unidentified	B241_uncultured	Directed	200364	1	-0.6824	0.0198	FALSE	Class_2	Class_4	Class_2/Class_4	BS.48	BS	48
B1977_Flavisolibacter	B1977_Flavisolibacter	BS.90	Class_4	BS	Bulk soil	90		F17_o_Pleosporales	B241_uncultured	Directed	200365	1	-0.588	0.0297	FALSE	Class_2	Class_4	Class_2/Class_4	BS.48	BS	48
B199_f_Nocardioidaceae	B199_f_Nocardioidaceae	BS.90	Class_2	BS	Bulk soil	90		F514_unidentified	B241_uncultured	Directed	200366	1	-0.4854	0.0396	FALSE	Class_2	Class_4	Class_2/Class_4	BS.48	BS	48
B2012_uncultured.Anaerolineaceae.bacterium	B2012_uncultured.Anaerolineaceae.bacterium	BS.90	Class_4	BS	Bulk soil	90		F94_Mortierella	B241_uncultured	Directed	200367	1	-0.7592	0.0099	FALSE	Class_2	Class_4	Class_2/Class_4	BS.48	BS	48
B2024_Syntrophobacter	B2024_Syntrophobacter	BS.90	Class_4	BS	Bulk soil	90		F242_unidentified	B241_uncultured	Directed	200368	1	-0.4958	0.0396	FALSE	Class_2	Class_4	Class_2/Class_4	BS.48	BS	48
B204_Syntrophobacter	B204_Syntrophobacter	BS.90	Class_2	BS	Bulk soil	90		F388_unidentified	B241_uncultured	Directed	200369	1	-0.4975	0.0396	FALSE	Class_2	Class_4	Class_2/Class_4	BS.48	BS	48
B205_uncultured.prokaryote	B205_uncultured.prokaryote	BS.90	Class_2	BS	Bulk soil	90		F67_unidentified	B241_uncultured	Directed	200370	1	0.8556	0.0099	TRUE	Class_1	Class_4	Class_1/Class_4	BS.48	BS	48
B206_uncultured.bacterium	B206_uncultured.bacterium	BS.90	Class_2	BS	Bulk soil	90		F192_Fusicolla	B241_uncultured	Directed	200371	1	-0.6837	0.0099	FALSE	Class_2	Class_4	Class_2/Class_4	BS.48	BS	48
B2074_uncultured.bacterium	B2074_uncultured.bacterium	BS.90	Class_4	BS	Bulk soil	90		F41_Arnium	B241_uncultured	Directed	200372	1	0.6681	0.0099	TRUE	Class_2	Class_4	Class_2/Class_4	BS.48	BS	48
B211_o_SBR1031	B211_o_SBR1031	BS.90	Class_2	BS	Bulk soil	90		F23_Solicoccozyma	B241_uncultured	Directed	200373	1	-0.7169	0.0099	FALSE	Class_2	Class_4	Class_2/Class_4	BS.48	BS	48
B2143_uncultured	B2143_uncultured	BS.90	Class_4	BS	Bulk soil	90		F83_Schizothecium	B241_uncultured	Directed	200374	1	-0.6262	0.0297	FALSE	Class_2	Class_4	Class_2/Class_4	BS.48	BS	48
B2146_uncultured.planctomycete	B2146_uncultured.planctomycete	BS.90	Class_4	BS	Bulk soil	90		F145_Mrakiella	B241_uncultured	Directed	200375	1	-0.5915	0.0099	FALSE	Class_2	Class_4	Class_2/Class_4	BS.48	BS	48
B2149_f_SB.5	B2149_f_SB.5	BS.90	Class_4	BS	Bulk soil	90		F519_f_Hyaloscyphaceae	B241_uncultured	Directed	200376	1	0.707	0.0099	TRUE	Class_2	Class_4	Class_2/Class_4	BS.48	BS	48
B215_Nakamurella	B215_Nakamurella	BS.90	Class_2	BS	Bulk soil	90		F73_Tetracladium	B241_uncultured	Directed	200377	1	-0.6509	0.0198	FALSE	Class_1	Class_4	Class_1/Class_4	BS.48	BS	48
B216_uncultured	B216_uncultured	BS.90	Class_2	BS	Bulk soil	90		F92_unidentified	B241_uncultured	Directed	200378	1	0.4618	0.0396	TRUE	Class_2	Class_4	Class_2/Class_4	BS.48	BS	48
B218_RBG.16.58.14	B218_RBG.16.58.14	BS.90	Class_2	BS	Bulk soil	90		F13_Zopfiella	B241_uncultured	Directed	200379	1	0.7134	0.0297	TRUE	Class_2	Class_4	Class_2/Class_4	BS.48	BS	48
B2207_Gemmatimonas	B2207_Gemmatimonas	BS.90	Class_4	BS	Bulk soil	90		F90_Pseudogymnoascus	B241_uncultured	Directed	200380	1	-0.6921	0.0099	FALSE	Class_2	Class_4	Class_2/Class_4	BS.48	BS	48
B221_f_Xanthobacteraceae	B221_f_Xanthobacteraceae	BS.90	Class_4	BS	Bulk soil	90		F185_f_Didymosphaeriaceae	B241_uncultured	Directed	200381	1	-0.701	0.0198	FALSE	Class_2	Class_4	Class_2/Class_4	BS.48	BS	48
B223_uncultured.Sphingobacteriales.bacterium	B223_uncultured.Sphingobacteriales.bacterium	BS.90	Class_2	BS	Bulk soil	90		F44_Zopfiella	B241_uncultured	Directed	200382	1	0.6253	0.0099	TRUE	Class_2	Class_4	Class_2/Class_4	BS.48	BS	48
B225_uncultured.bacterium	B225_uncultured.bacterium	BS.90	Class_2	BS	Bulk soil	90		F122_Apodus	B241_uncultured	Directed	200383	1	0.6149	0.0396	TRUE	Class_2	Class_4	Class_2/Class_4	BS.48	BS	48
B2336_uncultured.Caldilineaceae.bacterium	B2336_uncultured.Caldilineaceae.bacterium	BS.90	Class_4	BS	Bulk soil	90		F165_Cyberlindnera	B241_uncultured	Directed	200384	1	-0.6396	0.0198	FALSE	Class_1	Class_4	Class_1/Class_4	BS.48	BS	48
B236_o_SBR1031	B236_o_SBR1031	BS.90	Class_2	BS	Bulk soil	90		B132_f_Intrasporangiaceae	B943_f_Lentimicrobiaceae	Directed	200385	1	0.4551	0.0396	TRUE	Class_2	Class_4	Class_2/Class_4	BS.48	BS	48
B237_f_Micrococcaceae	B237_f_Micrococcaceae	BS.90	Class_4	BS	Bulk soil	90		B544_uncultured.Sorangiineae.bacterium	B943_f_Lentimicrobiaceae	Directed	200386	1	0.4521	0.0296	TRUE	Class_4	Class_4	Class_4/Class_4	BS.48	BS	48
B238_uncultured.Iamiaceae.bacterium	B238_uncultured.Iamiaceae.bacterium	BS.90	Class_2	BS	Bulk soil	90		F121_Schizothecium	B943_f_Lentimicrobiaceae	Directed	200387	1	0.531	0.0297	TRUE	Class_2	Class_4	Class_2/Class_4	BS.48	BS	48
B241_uncultured	B241_uncultured	BS.90	Class_4	BS	Bulk soil	90		B249_Thiobacillus	B687_uncultured.Alkaliflexus.sp.	Directed	200388	1	0.4722	0.0334	TRUE	Class_2	Class_4	Class_2/Class_4	BS.48	BS	48
B244_f_Xanthobacteraceae	B244_f_Xanthobacteraceae	BS.90	Class_4	BS	Bulk soil	90		B804_Anaerolinea	B687_uncultured.Alkaliflexus.sp.	Directed	200389	1	0.4766	0.0235	TRUE	Class_4	Class_4	Class_4/Class_4	BS.48	BS	48
B2442_uncultured.soil.bacterium	B2442_uncultured.soil.bacterium	BS.90	Class_4	BS	Bulk soil	90		B2947_o_NA	B687_uncultured.Alkaliflexus.sp.	Directed	200390	1	0.5001	0.005	TRUE	Class_4	Class_4	Class_4/Class_4	BS.48	BS	48
B245_f_Xanthobacteraceae	B245_f_Xanthobacteraceae	BS.90	Class_2	BS	Bulk soil	90		B740_f_Burkholderiaceae	B687_uncultured.Alkaliflexus.sp.	Directed	200391	1	0.4697	0.0433	TRUE	Class_4	Class_4	Class_4/Class_4	BS.48	BS	48
B247_uncultured	B247_uncultured	BS.90	Class_2	BS	Bulk soil	90		B2171_Ellin6067	B687_uncultured.Alkaliflexus.sp.	Directed	200392	1	0.4676	0.0334	TRUE	Class_4	Class_4	Class_4/Class_4	BS.48	BS	48
B248_o_Betaproteobacteriales	B248_o_Betaproteobacteriales	BS.90	Class_4	BS	Bulk soil	90		B4384_Luedemannella	B687_uncultured.Alkaliflexus.sp.	Directed	200393	1	0.3872	0.0433	TRUE	Class_4	Class_4	Class_4/Class_4	BS.48	BS	48
B249_Thiobacillus	B249_Thiobacillus	BS.90	Class_2	BS	Bulk soil	90		B1037_f_uncultured	B687_uncultured.Alkaliflexus.sp.	Directed	200394	1	0.4876	0.0235	TRUE	Class_4	Class_4	Class_4/Class_4	BS.48	BS	48
B25_uncultured.prokaryote	B25_uncultured.prokaryote	BS.90	Class_1	BS	Bulk soil	90		B207_Geobacter	B687_uncultured.Alkaliflexus.sp.	Directed	200395	1	0.5005	0.0433	TRUE	Class_4	Class_4	Class_4/Class_4	BS.48	BS	48
B250_o_RBG.13.54.9	B250_o_RBG.13.54.9	BS.90	Class_2	BS	Bulk soil	90		B1307_metagenome	B687_uncultured.Alkaliflexus.sp.	Directed	200396	1	0.4194	0.0334	TRUE	Class_4	Class_4	Class_4/Class_4	BS.48	BS	48
B251_uncultured.Bellilinea.sp.	B251_uncultured.Bellilinea.sp.	BS.90	Class_2	BS	Bulk soil	90		F409_unidentified	B687_uncultured.Alkaliflexus.sp.	Directed	200397	1	0.5746	0.0289	TRUE	Class_4	Class_4	Class_4/Class_4	BS.48	BS	48
B253_uncultured	B253_uncultured	BS.90	Class_2	BS	Bulk soil	90		B1033_ADurb.Bin063.1	B1452_o_NA	Directed	200398	1	0.5544	0.0334	TRUE	Class_4	Class_4	Class_4/Class_4	BS.48	BS	48
B255_Reyranella	B255_Reyranella	BS.90	Class_2	BS	Bulk soil	90		B1002_uncultured.bacterium	B1452_o_NA	Directed	200399	1	0.5267	0.0334	TRUE	Class_4	Class_4	Class_4/Class_4	BS.48	BS	48
B2561_Anaeromyxobacter	B2561_Anaeromyxobacter	BS.90	Class_4	BS	Bulk soil	90		B1819_uncultured	B1452_o_NA	Directed	200400	1	0.4863	0.0137	TRUE	Class_4	Class_4	Class_4/Class_4	BS.48	BS	48
B259_uncultured	B259_uncultured	BS.90	Class_2	BS	Bulk soil	90		B537_uncultured.prokaryote	B1452_o_NA	Directed	200401	1	0.4546	0.0487	TRUE	Class_4	Class_4	Class_4/Class_4	BS.48	BS	48
B2640_anaerobic.bacterium.MO.CFX2	B2640_anaerobic.bacterium.MO.CFX2	BS.90	Class_4	BS	Bulk soil	90		B117_o_NA	B1452_o_NA	Directed	200402	1	0.4673	0.0494	TRUE	Class_2	Class_4	Class_2/Class_4	BS.48	BS	48
B268_uncultured	B268_uncultured	BS.90	Class_2	BS	Bulk soil	90		B1895_Aquisphaera	B1452_o_NA	Directed	200403	1	0.4786	0.0334	TRUE	Class_4	Class_4	Class_4/Class_4	BS.48	BS	48
B2726_uncultured.Acidobacteriales.bacterium	B2726_uncultured.Acidobacteriales.bacterium	BS.90	Class_4	BS	Bulk soil	90		B1324_Gaiella	B1452_o_NA	Directed	200404	1	0.5491	0.0334	TRUE	Class_4	Class_4	Class_4/Class_4	BS.48	BS	48
B273_Syntrophobacter	B273_Syntrophobacter	BS.90	Class_2	BS	Bulk soil	90		B5725_AKIW659	B1452_o_NA	Directed	200405	1	0.5656	0.0235	TRUE	Class_4	Class_4	Class_4/Class_4	BS.48	BS	48
B274_Porphyrobacter	B274_Porphyrobacter	BS.90	Class_2	BS	Bulk soil	90		B572_uncultured.Cytophagales.bacterium	B1452_o_NA	Directed	200406	1	0.6031	0.0137	TRUE	Class_4	Class_4	Class_4/Class_4	BS.48	BS	48
B283_uncultured.Thermaerobacter.sp.	B283_uncultured.Thermaerobacter.sp.	BS.90	Class_2	BS	Bulk soil	90		B1198_f_Streptomycetaceae	B1452_o_NA	Directed	200407	1	0.5287	0.0334	TRUE	Class_4	Class_4	Class_4/Class_4	BS.48	BS	48
B2841_o_RBG.13.54.9	B2841_o_RBG.13.54.9	BS.90	Class_4	BS	Bulk soil	90		B1231_Fodinicola	B1452_o_NA	Directed	200408	1	0.523	0.0235	TRUE	Class_4	Class_4	Class_4/Class_4	BS.48	BS	48
B291_uncultured	B291_uncultured	BS.90	Class_2	BS	Bulk soil	90		B754_f_Xanthobacteraceae	B1452_o_NA	Directed	200409	1	0.6178	0.0235	TRUE	Class_4	Class_4	Class_4/Class_4	BS.48	BS	48
B2931_Reyranella	B2931_Reyranella	BS.90	Class_4	BS	Bulk soil	90		B1415_Variovorax	B1452_o_NA	Directed	200410	1	0.6091	0.0235	TRUE	Class_4	Class_4	Class_4/Class_4	BS.48	BS	48
B294_Geothrix	B294_Geothrix	BS.90	Class_4	BS	Bulk soil	90		F64_unidentified	B1452_o_NA	Directed	200411	1	0.4347	0.019	TRUE	Class_4	Class_4	Class_4/Class_4	BS.48	BS	48
B319_anaerobic.bacterium.MO.CFX2	B319_anaerobic.bacterium.MO.CFX2	BS.90	Class_2	BS	Bulk soil	90		F412_unidentified	B1452_o_NA	Directed	200412	1	-0.5601	0.0297	FALSE	Class_1	Class_4	Class_1/Class_4	BS.48	BS	48
B322_RB41	B322_RB41	BS.90	Class_2	BS	Bulk soil	90		F103_unidentified	B1452_o_NA	Directed	200413	1	0.6414	0.0297	TRUE	Class_2	Class_4	Class_2/Class_4	BS.48	BS	48
B324_Haliangium	B324_Haliangium	BS.90	Class_4	BS	Bulk soil	90		F19_unidentified	B454_uncultured	Directed	200414	1	-0.5459	0.0297	FALSE	Class_2	Class_2	Class_2/Class_2	BS.48	BS	48
B3264_uncultured	B3264_uncultured	BS.90	Class_4	BS	Bulk soil	90		F829_unidentified	B454_uncultured	Directed	200415	1	0.4315	0.0433	TRUE	Class_4	Class_2	Class_4/Class_2	BS.48	BS	48
B333_metagenome	B333_metagenome	BS.90	Class_4	BS	Bulk soil	90		B899_f_Burkholderiaceae	B839_f_uncultured	Directed	200416	1	0.3908	0.0334	TRUE	Class_4	Class_4	Class_4/Class_4	BS.48	BS	48
B340_Gemmatimonas	B340_Gemmatimonas	BS.90	Class_4	BS	Bulk soil	90		B869_o_Subgroup.7	B839_f_uncultured	Directed	200417	1	0.4449	0.0235	TRUE	Class_4	Class_4	Class_4/Class_4	BS.48	BS	48
B341_uncultured	B341_uncultured	BS.90	Class_2	BS	Bulk soil	90		B173_uncultured.planctomycete	B839_f_uncultured	Directed	200418	1	-0.4827	0.0198	FALSE	Class_2	Class_4	Class_2/Class_4	BS.48	BS	48
B3457_Kitasatospora	B3457_Kitasatospora	BS.90	Class_4	BS	Bulk soil	90		B196_Anaeromyxobacter	B201_Massilia	Directed	200419	1	0.4938	0.0334	TRUE	Class_4	Class_4	Class_4/Class_4	BS.48	BS	48
B346_uncultured	B346_uncultured	BS.90	Class_2	BS	Bulk soil	90		B361_uncultured.bacterium.126	B201_Massilia	Directed	200420	1	0.4975	0.0334	TRUE	Class_2	Class_4	Class_2/Class_4	BS.48	BS	48
B348_uncultured.soil.bacterium	B348_uncultured.soil.bacterium	BS.90	Class_2	BS	Bulk soil	90		B413_f_Micrococcaceae	B201_Massilia	Directed	200421	1	0.5453	0.0137	TRUE	Class_2	Class_4	Class_2/Class_4	BS.48	BS	48
B350_Candidatus.Solibacter	B350_Candidatus.Solibacter	BS.90	Class_2	BS	Bulk soil	90		F170_unidentified	B201_Massilia	Directed	200422	1	0.4948	0.0297	TRUE	Class_2	Class_4	Class_2/Class_4	BS.48	BS	48
B355_Desulfobacca	B355_Desulfobacca	BS.90	Class_2	BS	Bulk soil	90		B1097_Bryobacter	B766_uncultured	Directed	200423	1	0.3753	0.0388	TRUE	Class_4	Class_4	Class_4/Class_4	BS.48	BS	48
B360_o_SBR1031	B360_o_SBR1031	BS.90	Class_2	BS	Bulk soil	90		B3403_Rhodovastum	B766_uncultured	Directed	200424	1	0.4387	0.0395	TRUE	Class_4	Class_4	Class_4/Class_4	BS.48	BS	48
B361_uncultured.bacterium.126	B361_uncultured.bacterium.126	BS.90	Class_2	BS	Bulk soil	90		B469_uncultured.bacterium	B341_uncultured	Directed	200425	1	0.5959	0.0495	TRUE	Class_4	Class_2	Class_4/Class_2	BS.48	BS	48
B363_uncultured	B363_uncultured	BS.90	Class_2	BS	Bulk soil	90		B380_f_Micrococcaceae	B341_uncultured	Directed	200426	1	0.6984	0.0198	TRUE	Class_4	Class_2	Class_4/Class_2	BS.48	BS	48
B372_f_SC.I.84	B372_f_SC.I.84	BS.90	Class_3	BS	Bulk soil	90		B316_uncultured.Thermaerobacter.sp.	B341_uncultured	Directed	200427	1	0.625	0.0297	TRUE	Class_2	Class_2	Class_2/Class_2	BS.48	BS	48
B376_Anaerolinea	B376_Anaerolinea	BS.90	Class_4	BS	Bulk soil	90		F159_o_Helotiales	B341_uncultured	Directed	200428	1	-0.4995	0.0297	FALSE	Class_2	Class_2	Class_2/Class_2	BS.48	BS	48
B378_f_WD2101.soil.group	B378_f_WD2101.soil.group	BS.90	Class_2	BS	Bulk soil	90		F184_unidentified	B341_uncultured	Directed	200429	1	-0.5982	0.0198	FALSE	Class_2	Class_2	Class_2/Class_2	BS.48	BS	48
B38_uncultured.prokaryote	B38_uncultured.prokaryote	BS.90	Class_2	BS	Bulk soil	90		F17_o_Pleosporales	B341_uncultured	Directed	200430	1	-0.5834	0.0297	FALSE	Class_2	Class_2	Class_2/Class_2	BS.48	BS	48
B388_Mycobacterium	B388_Mycobacterium	BS.90	Class_2	BS	Bulk soil	90		F94_Mortierella	B341_uncultured	Directed	200431	1	-0.5387	0.0495	FALSE	Class_2	Class_2	Class_2/Class_2	BS.48	BS	48
B396_o_RCP2.54	B396_o_RCP2.54	BS.90	Class_2	BS	Bulk soil	90		F388_unidentified	B341_uncultured	Directed	200432	1	-0.4933	0.0396	FALSE	Class_2	Class_2	Class_2/Class_2	BS.48	BS	48
B402_uncultured.soil.bacterium	B402_uncultured.soil.bacterium	BS.90	Class_2	BS	Bulk soil	90		F67_unidentified	B341_uncultured	Directed	200433	1	0.632	0.0396	TRUE	Class_1	Class_2	Class_1/Class_2	BS.48	BS	48
B404_f_Lentimicrobiaceae	B404_f_Lentimicrobiaceae	BS.90	Class_2	BS	Bulk soil	90		F41_Arnium	B341_uncultured	Directed	200434	1	0.6238	0.0297	TRUE	Class_2	Class_2	Class_2/Class_2	BS.48	BS	48
B406_Syntrophobacter	B406_Syntrophobacter	BS.90	Class_4	BS	Bulk soil	90		F57_Trichoderma	B341_uncultured	Directed	200435	1	0.6514	0.0297	TRUE	Class_1	Class_2	Class_1/Class_2	BS.48	BS	48
B413_f_Micrococcaceae	B413_f_Micrococcaceae	BS.90	Class_2	BS	Bulk soil	90		F23_Solicoccozyma	B341_uncultured	Directed	200436	1	-0.7053	0.0198	FALSE	Class_2	Class_2	Class_2/Class_2	BS.48	BS	48
B414_uncultured.Desulfovirga.sp.	B414_uncultured.Desulfovirga.sp.	BS.90	Class_2	BS	Bulk soil	90		F154_Slooffia	B341_uncultured	Directed	200437	1	-0.592	0.0396	FALSE	Class_2	Class_2	Class_2/Class_2	BS.48	BS	48
B415_uncultured.prokaryote	B415_uncultured.prokaryote	BS.90	Class_2	BS	Bulk soil	90		F13_Zopfiella	B341_uncultured	Directed	200438	1	0.5948	0.0396	TRUE	Class_2	Class_2	Class_2/Class_2	BS.48	BS	48
B417_Desulfobacca	B417_Desulfobacca	BS.90	Class_4	BS	Bulk soil	90		F38_Pseudeurotium	B341_uncultured	Directed	200439	1	-0.5754	0.0495	FALSE	Class_2	Class_2	Class_2/Class_2	BS.48	BS	48
B422_uncultured	B422_uncultured	BS.90	Class_4	BS	Bulk soil	90		B311_Anaeromyxobacter	B3394_uncultured	Directed	200440	1	0.5119	0.0334	TRUE	Class_4	Class_4	Class_4/Class_4	BS.48	BS	48
B433_f_Gallionellaceae	B433_f_Gallionellaceae	BS.90	Class_4	BS	Bulk soil	90		B69_o_NA	B3394_uncultured	Directed	200441	1	0.4312	0.0433	TRUE	Class_2	Class_4	Class_2/Class_4	BS.48	BS	48
B44_f_Xanthobacteraceae	B44_f_Xanthobacteraceae	BS.90	Class_2	BS	Bulk soil	90		B380_f_Micrococcaceae	B876_uncultured	Directed	200442	1	0.5029	0.0396	TRUE	Class_4	Class_4	Class_4/Class_4	BS.48	BS	48
B440_Anaerolinea	B440_Anaerolinea	BS.90	Class_2	BS	Bulk soil	90		B1135_Massilia	B876_uncultured	Directed	200443	1	0.5637	0.0296	TRUE	Class_4	Class_4	Class_4/Class_4	BS.48	BS	48
B441_Actinobacteria.bacterium.RBG_19FT_COMBO_70_19	B441_Actinobacteria.bacterium.RBG_19FT_COMBO_70_19	BS.90	Class_2	BS	Bulk soil	90		B1604_o_NA	B876_uncultured	Directed	200444	1	0.3895	0.0487	TRUE	Class_4	Class_4	Class_4/Class_4	BS.48	BS	48
B442_uncultured	B442_uncultured	BS.90	Class_4	BS	Bulk soil	90		B537_uncultured.prokaryote	B378_f_WD2101.soil.group	Directed	200445	1	0.5459	0.0297	TRUE	Class_4	Class_2	Class_4/Class_2	BS.48	BS	48
B444_f_Fimbriimonadaceae	B444_f_Fimbriimonadaceae	BS.90	Class_2	BS	Bulk soil	90		F402_unidentified	B378_f_WD2101.soil.group	Directed	200446	1	-0.4971	0.0495	FALSE	Class_2	Class_2	Class_2/Class_2	BS.48	BS	48
B446_Pajaroellobacter	B446_Pajaroellobacter	BS.90	Class_4	BS	Bulk soil	90		F46_Microscypha	B378_f_WD2101.soil.group	Directed	200447	1	0.5744	0.0297	TRUE	Class_2	Class_2	Class_2/Class_2	BS.48	BS	48
B454_uncultured	B454_uncultured	BS.90	Class_2	BS	Bulk soil	90		F24_o_Helotiales	B378_f_WD2101.soil.group	Directed	200448	1	-0.5693	0.0297	FALSE	Class_2	Class_2	Class_2/Class_2	BS.48	BS	48
B4558_Chthonomonas	B4558_Chthonomonas	BS.90	Class_4	BS	Bulk soil	90		B196_Anaeromyxobacter	B1458_uncultured.Thermaerobacter.sp.	Directed	200449	1	0.514	0.0334	TRUE	Class_4	Class_4	Class_4/Class_4	BS.48	BS	48
B456_f_Bacteroidetes.vadinHA17	B456_f_Bacteroidetes.vadinHA17	BS.90	Class_2	BS	Bulk soil	90		B361_uncultured.bacterium.126	B1458_uncultured.Thermaerobacter.sp.	Directed	200450	1	0.5257	0.0235	TRUE	Class_2	Class_4	Class_2/Class_4	BS.48	BS	48
B458_uncultured.prokaryote	B458_uncultured.prokaryote	BS.90	Class_4	BS	Bulk soil	90		B612_uncultured	B1458_uncultured.Thermaerobacter.sp.	Directed	200451	1	0.4957	0.0433	TRUE	Class_4	Class_4	Class_4/Class_4	BS.48	BS	48
B459_uncultured	B459_uncultured	BS.90	Class_2	BS	Bulk soil	90		B1280_uncultured	B1458_uncultured.Thermaerobacter.sp.	Directed	200452	1	0.4484	0.0235	TRUE	Class_4	Class_4	Class_4/Class_4	BS.48	BS	48
B460_uncultured.prokaryote	B460_uncultured.prokaryote	BS.90	Class_4	BS	Bulk soil	90		B897_UTBCD1	B1458_uncultured.Thermaerobacter.sp.	Directed	200453	1	0.472	0.0334	TRUE	Class_4	Class_4	Class_4/Class_4	BS.48	BS	48
B4614_Geobacter	B4614_Geobacter	BS.90	Class_4	BS	Bulk soil	90		B413_f_Micrococcaceae	B1458_uncultured.Thermaerobacter.sp.	Directed	200454	1	0.4856	0.0433	TRUE	Class_2	Class_4	Class_2/Class_4	BS.48	BS	48
B468_Geobacter	B468_Geobacter	BS.90	Class_4	BS	Bulk soil	90		F170_unidentified	B1458_uncultured.Thermaerobacter.sp.	Directed	200455	1	0.5369	0.0198	TRUE	Class_2	Class_4	Class_2/Class_4	BS.48	BS	48
B47_metagenome	B47_metagenome	BS.90	Class_2	BS	Bulk soil	90		B196_Anaeromyxobacter	B604_Bryobacter	Directed	200456	1	0.4316	0.0433	TRUE	Class_4	Class_2	Class_4/Class_2	BS.48	BS	48
B470_o_Chthonomonadales	B470_o_Chthonomonadales	BS.90	Class_2	BS	Bulk soil	90		B361_uncultured.bacterium.126	B604_Bryobacter	Directed	200457	1	0.5142	0.0137	TRUE	Class_2	Class_2	Class_2/Class_2	BS.48	BS	48
B471_uncultured.bacterium	B471_uncultured.bacterium	BS.90	Class_2	BS	Bulk soil	90		B897_UTBCD1	B604_Bryobacter	Directed	200458	1	0.4332	0.0433	TRUE	Class_4	Class_2	Class_4/Class_2	BS.48	BS	48
B4732_Candidatus.Solibacter	B4732_Candidatus.Solibacter	BS.90	Class_4	BS	Bulk soil	90		B413_f_Micrococcaceae	B604_Bryobacter	Directed	200459	1	0.4734	0.0433	TRUE	Class_2	Class_2	Class_2/Class_2	BS.48	BS	48
B483_Anaerolinea	B483_Anaerolinea	BS.90	Class_2	BS	Bulk soil	90		F106_unidentified	B604_Bryobacter	Directed	200460	1	0.4343	0.0334	TRUE	Class_2	Class_2	Class_2/Class_2	BS.48	BS	48
B4873_o_NA	B4873_o_NA	BS.90	Class_4	BS	Bulk soil	90		B1343_o_NA	B514_Terrabacter	Directed	200461	1	0.5192	0.0433	TRUE	Class_4	Class_4	Class_4/Class_4	BS.48	BS	48
B49_Anaerolinea	B49_Anaerolinea	BS.90	Class_2	BS	Bulk soil	90		B2630_ADurb.Bin063.1	B514_Terrabacter	Directed	200462	1	0.5757	0.0137	TRUE	Class_4	Class_4	Class_4/Class_4	BS.48	BS	48
B4935_f_TRA3.20	B4935_f_TRA3.20	BS.90	Class_4	BS	Bulk soil	90		B522_uncultured.soil.bacterium	B514_Terrabacter	Directed	200463	1	0.4424	0.0334	TRUE	Class_4	Class_4	Class_4/Class_4	BS.48	BS	48
B50_Thiobacillus	B50_Thiobacillus	BS.90	Class_2	BS	Bulk soil	90		B411_uncultured.prokaryote	B514_Terrabacter	Directed	200464	1	0.4418	0.0487	TRUE	Class_4	Class_4	Class_4/Class_4	BS.48	BS	48
B505_Haliangium	B505_Haliangium	BS.90	Class_4	BS	Bulk soil	90		B417_Desulfobacca	B514_Terrabacter	Directed	200465	1	0.4952	0.0334	TRUE	Class_4	Class_4	Class_4/Class_4	BS.48	BS	48
B51_Anaerolinea	B51_Anaerolinea	BS.90	Class_2	BS	Bulk soil	90		B1340_uncultured.Prosthecobacter.sp.	B514_Terrabacter	Directed	200466	1	0.4801	0.0235	TRUE	Class_4	Class_4	Class_4/Class_4	BS.48	BS	48
B513_f_SC.I.84	B513_f_SC.I.84	BS.90	Class_4	BS	Bulk soil	90		B237_f_Micrococcaceae	B514_Terrabacter	Directed	200467	1	0.5912	0.0334	TRUE	Class_4	Class_4	Class_4/Class_4	BS.48	BS	48
B514_Terrabacter	B514_Terrabacter	BS.90	Class_4	BS	Bulk soil	90		B1746_Candidatus.Nitrotoga	B514_Terrabacter	Directed	200468	1	0.6289	0.0334	TRUE	Class_4	Class_4	Class_4/Class_4	BS.48	BS	48
B516_uncultured.bacterium.SJA.22	B516_uncultured.bacterium.SJA.22	BS.90	Class_2	BS	Bulk soil	90		F159_o_Helotiales	B514_Terrabacter	Directed	200469	1	-0.491	0.0495	FALSE	Class_2	Class_4	Class_2/Class_4	BS.48	BS	48
B517_uncultured.bacterium	B517_uncultured.bacterium	BS.90	Class_3	BS	Bulk soil	90		F19_unidentified	B514_Terrabacter	Directed	200470	1	-0.7223	0.0198	FALSE	Class_2	Class_4	Class_2/Class_4	BS.48	BS	48
B53_f_SC.I.84	B53_f_SC.I.84	BS.90	Class_2	BS	Bulk soil	90		F829_unidentified	B514_Terrabacter	Directed	200471	1	0.535	0.0235	TRUE	Class_4	Class_4	Class_4/Class_4	BS.48	BS	48
B530_o_RBG.13.54.9	B530_o_RBG.13.54.9	BS.90	Class_2	BS	Bulk soil	90		F794_o_NA	B514_Terrabacter	Directed	200472	1	0.4809	0.019	TRUE	Class_4	Class_4	Class_4/Class_4	BS.48	BS	48
B55_Sideroxydans	B55_Sideroxydans	BS.90	Class_2	BS	Bulk soil	90		F119_unidentified	B514_Terrabacter	Directed	200473	1	-0.4995	0.0495	FALSE	Class_2	Class_4	Class_2/Class_4	BS.48	BS	48
B551_o_NA	B551_o_NA	BS.90	Class_2	BS	Bulk soil	90		F17_o_Pleosporales	B514_Terrabacter	Directed	200474	1	-0.5146	0.0396	FALSE	Class_2	Class_4	Class_2/Class_4	BS.48	BS	48
B563_uncultured.eubacterium.WCHB1.50	B563_uncultured.eubacterium.WCHB1.50	BS.90	Class_2	BS	Bulk soil	90		F95_o_NA	B514_Terrabacter	Directed	200475	1	0.6867	0.005	TRUE	Class_2	Class_4	Class_2/Class_4	BS.48	BS	48
B571_uncultured.eubacterium.WCHB1.50	B571_uncultured.eubacterium.WCHB1.50	BS.90	Class_4	BS	Bulk soil	90		F42_unidentified	B514_Terrabacter	Directed	200476	1	0.7033	0.0091	TRUE	Class_2	Class_4	Class_2/Class_4	BS.48	BS	48
B572_uncultured.Cytophagales.bacterium	B572_uncultured.Cytophagales.bacterium	BS.90	Class_4	BS	Bulk soil	90		F83_Schizothecium	B514_Terrabacter	Directed	200477	1	-0.6104	0.0495	FALSE	Class_2	Class_4	Class_2/Class_4	BS.48	BS	48
B578_f_uncultured	B578_f_uncultured	BS.90	Class_4	BS	Bulk soil	90		F73_Tetracladium	B514_Terrabacter	Directed	200478	1	-0.5208	0.0297	FALSE	Class_1	Class_4	Class_1/Class_4	BS.48	BS	48
B59_Terrabacter	B59_Terrabacter	BS.90	Class_2	BS	Bulk soil	90		B361_uncultured.bacterium.126	B196_Anaeromyxobacter	Directed	200479	1	0.5838	0.0334	TRUE	Class_2	Class_4	Class_2/Class_4	BS.48	BS	48
B590_uncultured.Desulfuromonadales.bacterium	B590_uncultured.Desulfuromonadales.bacterium	BS.90	Class_4	BS	Bulk soil	90		B612_uncultured	B196_Anaeromyxobacter	Directed	200480	1	0.5202	0.0137	TRUE	Class_4	Class_4	Class_4/Class_4	BS.48	BS	48
B598_uncultured.soil.bacterium	B598_uncultured.soil.bacterium	BS.90	Class_2	BS	Bulk soil	90		B897_UTBCD1	B196_Anaeromyxobacter	Directed	200481	1	0.517	0.0235	TRUE	Class_4	Class_4	Class_4/Class_4	BS.48	BS	48
B604_Bryobacter	B604_Bryobacter	BS.90	Class_2	BS	Bulk soil	90		B480_Pseudomonas	B196_Anaeromyxobacter	Directed	200482	1	0.5275	0.0235	TRUE	Class_4	Class_4	Class_4/Class_4	BS.48	BS	48
B612_uncultured	B612_uncultured	BS.90	Class_4	BS	Bulk soil	90		B300_Gemmatimonas	B196_Anaeromyxobacter	Directed	200483	1	0.5529	0.005	TRUE	Class_2	Class_4	Class_2/Class_4	BS.48	BS	48
B6145_uncultured	B6145_uncultured	BS.90	Class_4	BS	Bulk soil	90		B413_f_Micrococcaceae	B196_Anaeromyxobacter	Directed	200484	1	0.6308	0.0137	TRUE	Class_2	Class_4	Class_2/Class_4	BS.48	BS	48
B616_Lacunisphaera	B616_Lacunisphaera	BS.90	Class_4	BS	Bulk soil	90		B1005_Candidatus.Udaeobacter	B196_Anaeromyxobacter	Directed	200485	1	0.3986	0.0334	TRUE	Class_4	Class_4	Class_4/Class_4	BS.48	BS	48
B618_Gemmatimonas	B618_Gemmatimonas	BS.90	Class_4	BS	Bulk soil	90		F471_Mortierella	B196_Anaeromyxobacter	Directed	200486	1	0.4593	0.0433	TRUE	Class_4	Class_4	Class_4/Class_4	BS.48	BS	48
B65_o_RBG.13.54.9	B65_o_RBG.13.54.9	BS.90	Class_2	BS	Bulk soil	90		F950_unidentified	B196_Anaeromyxobacter	Directed	200487	1	0.3397	0.0433	TRUE	Class_4	Class_4	Class_4/Class_4	BS.48	BS	48
B66_GOUTA6	B66_GOUTA6	BS.90	Class_2	BS	Bulk soil	90		F170_unidentified	B196_Anaeromyxobacter	Directed	200488	1	0.5576	0.0099	TRUE	Class_2	Class_4	Class_2/Class_4	BS.48	BS	48
B668_Chthonomonas	B668_Chthonomonas	BS.90	Class_2	BS	Bulk soil	90		F833_o_Mortierellales	B196_Anaeromyxobacter	Directed	200489	1	0.4182	0.0297	TRUE	Class_2	Class_4	Class_2/Class_4	BS.48	BS	48
B67_uncultured	B67_uncultured	BS.90	Class_1	BS	Bulk soil	90		B443_RBG.16.58.14	B4622_uncultured	Directed	200490	1	0.4607	0.0137	TRUE	Class_4	Class_4	Class_4/Class_4	BS.48	BS	48
B671_uncultured.Geobacter.sp.	B671_uncultured.Geobacter.sp.	BS.90	Class_4	BS	Bulk soil	90		B555_uncultured.organism	B4622_uncultured	Directed	200491	1	0.4661	0.0334	TRUE	Class_4	Class_4	Class_4/Class_4	BS.48	BS	48
B688_Rhizobacter	B688_Rhizobacter	BS.90	Class_2	BS	Bulk soil	90		B2630_ADurb.Bin063.1	B1343_o_NA	Directed	200492	1	0.5244	0.0334	TRUE	Class_4	Class_4	Class_4/Class_4	BS.48	BS	48
B69_o_NA	B69_o_NA	BS.90	Class_2	BS	Bulk soil	90		B59_Terrabacter	B1343_o_NA	Directed	200493	1	-0.4877	0.0495	FALSE	Class_2	Class_4	Class_2/Class_4	BS.48	BS	48
B691_uncultured.Caldilineaceae.bacterium	B691_uncultured.Caldilineaceae.bacterium	BS.90	Class_2	BS	Bulk soil	90		B820_Hyphomicrobium	B1343_o_NA	Directed	200494	1	0.434	0.0433	TRUE	Class_4	Class_4	Class_4/Class_4	BS.48	BS	48
B6984_Anaeromyxobacter	B6984_Anaeromyxobacter	BS.90	Class_4	BS	Bulk soil	90		B237_f_Micrococcaceae	B1343_o_NA	Directed	200495	1	0.4868	0.0235	TRUE	Class_4	Class_4	Class_4/Class_4	BS.48	BS	48
B701_uncultured.bacterium	B701_uncultured.bacterium	BS.90	Class_4	BS	Bulk soil	90		F19_unidentified	B1343_o_NA	Directed	200496	1	-0.6339	0.0099	FALSE	Class_2	Class_4	Class_2/Class_4	BS.48	BS	48
B707_uncultured.bacterium	B707_uncultured.bacterium	BS.90	Class_2	BS	Bulk soil	90		F829_unidentified	B1343_o_NA	Directed	200497	1	0.4748	0.0334	TRUE	Class_4	Class_4	Class_4/Class_4	BS.48	BS	48
B711_uncultured.proteobacterium	B711_uncultured.proteobacterium	BS.90	Class_2	BS	Bulk soil	90		F794_o_NA	B1343_o_NA	Directed	200498	1	0.5158	0.019	TRUE	Class_4	Class_4	Class_4/Class_4	BS.48	BS	48
B713_uncultured	B713_uncultured	BS.90	Class_2	BS	Bulk soil	90		F42_unidentified	B1343_o_NA	Directed	200499	1	0.6177	0.019	TRUE	Class_2	Class_4	Class_2/Class_4	BS.48	BS	48
B714_o_NA	B714_o_NA	BS.90	Class_4	BS	Bulk soil	90		F326_Mortierella	B1343_o_NA	Directed	200500	1	-0.5156	0.0297	FALSE	Class_2	Class_4	Class_2/Class_4	BS.48	BS	48
B723_Thiobacillus	B723_Thiobacillus	BS.90	Class_4	BS	Bulk soil	90		F83_Schizothecium	B1343_o_NA	Directed	200501	1	-0.483	0.0495	FALSE	Class_2	Class_4	Class_2/Class_4	BS.48	BS	48
B724_Ellin6067	B724_Ellin6067	BS.90	Class_4	BS	Bulk soil	90		F402_unidentified	B1129_uncultured.soil.bacterium	Directed	200502	1	-0.5334	0.0396	FALSE	Class_2	Class_4	Class_2/Class_4	BS.48	BS	48
B729_uncultured	B729_uncultured	BS.90	Class_4	BS	Bulk soil	90		B59_Terrabacter	B174_f_Bacteroidetes.vadinHA17	Directed	200503	1	-0.6209	0.0297	FALSE	Class_2	Class_2	Class_2/Class_2	BS.48	BS	48
B73_f_Blastocatellaceae	B73_f_Blastocatellaceae	BS.90	Class_2	BS	Bulk soil	90		B105_Anaeromyxobacter	B174_f_Bacteroidetes.vadinHA17	Directed	200504	1	0.6004	0.0396	TRUE	Class_3	Class_2	Class_3/Class_2	BS.48	BS	48
B762_Geobacter	B762_Geobacter	BS.90	Class_4	BS	Bulk soil	90		F17_o_Pleosporales	B174_f_Bacteroidetes.vadinHA17	Directed	200505	1	-0.6563	0.0297	FALSE	Class_2	Class_2	Class_2/Class_2	BS.48	BS	48
B766_uncultured	B766_uncultured	BS.90	Class_4	BS	Bulk soil	90		F237_unidentified	B174_f_Bacteroidetes.vadinHA17	Directed	200506	1	-0.7296	0.0099	FALSE	Class_2	Class_2	Class_2/Class_2	BS.48	BS	48
B783_Candidatus.Solibacter	B783_Candidatus.Solibacter	BS.90	Class_4	BS	Bulk soil	90		F387_unidentified	B174_f_Bacteroidetes.vadinHA17	Directed	200507	1	0.5712	0.0396	TRUE	Class_2	Class_2	Class_2/Class_2	BS.48	BS	48
B79_uncultured	B79_uncultured	BS.90	Class_2	BS	Bulk soil	90		F41_Arnium	B174_f_Bacteroidetes.vadinHA17	Directed	200508	1	0.5545	0.0495	TRUE	Class_2	Class_2	Class_2/Class_2	BS.48	BS	48
B793_Haliangium	B793_Haliangium	BS.90	Class_4	BS	Bulk soil	90		F34_Mortierella	B174_f_Bacteroidetes.vadinHA17	Directed	200509	1	-0.7059	0.0198	FALSE	Class_2	Class_2	Class_2/Class_2	BS.48	BS	48
B802_uncultured	B802_uncultured	BS.90	Class_4	BS	Bulk soil	90		F23_Solicoccozyma	B174_f_Bacteroidetes.vadinHA17	Directed	200510	1	-0.6701	0.0396	FALSE	Class_2	Class_2	Class_2/Class_2	BS.48	BS	48
B805_Alsobacter	B805_Alsobacter	BS.90	Class_4	BS	Bulk soil	90		F154_Slooffia	B174_f_Bacteroidetes.vadinHA17	Directed	200511	1	-0.5844	0.0396	FALSE	Class_2	Class_2	Class_2/Class_2	BS.48	BS	48
B820_Hyphomicrobium	B820_Hyphomicrobium	BS.90	Class_4	BS	Bulk soil	90		F25_Dimorphospora	B174_f_Bacteroidetes.vadinHA17	Directed	200512	1	0.5413	0.0495	TRUE	Class_2	Class_2	Class_2/Class_2	BS.48	BS	48
B825_Ellin6067	B825_Ellin6067	BS.90	Class_4	BS	Bulk soil	90		B555_uncultured.organism	B443_RBG.16.58.14	Directed	200513	1	0.5607	0.005	TRUE	Class_4	Class_4	Class_4/Class_4	BS.48	BS	48
B8279_uncultured	B8279_uncultured	BS.90	Class_4	BS	Bulk soil	90		B662_Bryobacter	B443_RBG.16.58.14	Directed	200514	1	0.4154	0.0433	TRUE	Class_4	Class_4	Class_4/Class_4	BS.48	BS	48
B831_uncultured.bacterium.mle1.16	B831_uncultured.bacterium.mle1.16	BS.90	Class_4	BS	Bulk soil	90		B869_o_Subgroup.7	B443_RBG.16.58.14	Directed	200515	1	0.509	0.0137	TRUE	Class_4	Class_4	Class_4/Class_4	BS.48	BS	48
B833_f_UA.50	B833_f_UA.50	BS.90	Class_4	BS	Bulk soil	90		B1904_Blastococcus	B443_RBG.16.58.14	Directed	200516	1	0.5038	0.0334	TRUE	Class_4	Class_4	Class_4/Class_4	BS.48	BS	48
B834_Anaerolinea	B834_Anaerolinea	BS.90	Class_4	BS	Bulk soil	90		B173_uncultured.planctomycete	B443_RBG.16.58.14	Directed	200517	1	-0.5167	0.0495	FALSE	Class_2	Class_4	Class_2/Class_4	BS.48	BS	48
B862_uncultured	B862_uncultured	BS.90	Class_4	BS	Bulk soil	90		B4554_Gaiella	B443_RBG.16.58.14	Directed	200518	1	0.4154	0.0433	TRUE	Class_4	Class_4	Class_4/Class_4	BS.48	BS	48
B866_uncultured.soil.bacterium	B866_uncultured.soil.bacterium	BS.90	Class_4	BS	Bulk soil	90		B1604_o_NA	B443_RBG.16.58.14	Directed	200519	1	0.5203	0.0334	TRUE	Class_4	Class_4	Class_4/Class_4	BS.48	BS	48
B869_o_Subgroup.7	B869_o_Subgroup.7	BS.90	Class_4	BS	Bulk soil	90		B966_f_Opitutaceae	B443_RBG.16.58.14	Directed	200520	1	0.4717	0.0235	TRUE	Class_4	Class_4	Class_4/Class_4	BS.48	BS	48
B872_uncultured.bacterium	B872_uncultured.bacterium	BS.90	Class_4	BS	Bulk soil	90		F56_Arnium	B443_RBG.16.58.14	Directed	200521	1	0.4008	0.0334	TRUE	Class_2	Class_4	Class_2/Class_4	BS.48	BS	48
B876_uncultured	B876_uncultured	BS.90	Class_4	BS	Bulk soil	90		F290_f_Coniochaetaceae	B443_RBG.16.58.14	Directed	200522	1	-0.4137	0.0495	FALSE	Class_2	Class_4	Class_2/Class_4	BS.48	BS	48
B88_uncultured.Alkaliflexus.sp.	B88_uncultured.Alkaliflexus.sp.	BS.90	Class_2	BS	Bulk soil	90		F15_o_Helotiales	B443_RBG.16.58.14	Directed	200523	1	-0.4962	0.0396	FALSE	Class_2	Class_4	Class_2/Class_4	BS.48	BS	48
B899_f_Burkholderiaceae	B899_f_Burkholderiaceae	BS.90	Class_4	BS	Bulk soil	90		B1039_uncultured.prokaryote	B1470_uncultured	Directed	200524	1	0.463	0.0487	TRUE	Class_4	Class_4	Class_4/Class_4	BS.48	BS	48
B91_o_NA	B91_o_NA	BS.90	Class_2	BS	Bulk soil	90		B108_Geobacter	B1470_uncultured	Directed	200525	1	0.4993	0.0235	TRUE	Class_4	Class_4	Class_4/Class_4	BS.48	BS	48
B9334_Streptomyces	B9334_Streptomyces	BS.90	Class_4	BS	Bulk soil	90		B1484_Marmoricola	B1470_uncultured	Directed	200526	1	0.5235	0.005	TRUE	Class_4	Class_4	Class_4/Class_4	BS.48	BS	48
B94_uncultured.Nitrospirae.bacterium	B94_uncultured.Nitrospirae.bacterium	BS.90	Class_2	BS	Bulk soil	90		B131_Rhodanobacter	B1470_uncultured	Directed	200527	1	0.5123	0.005	TRUE	Class_2	Class_4	Class_2/Class_4	BS.48	BS	48
B9426_uncultured.Acidobacteriaceae.bacterium	B9426_uncultured.Acidobacteriaceae.bacterium	BS.90	Class_4	BS	Bulk soil	90		B339_Noviherbaspirillum	B1470_uncultured	Directed	200528	1	0.4766	0.0334	TRUE	Class_4	Class_4	Class_4/Class_4	BS.48	BS	48
B944_uncultured.Conexibacteraceae.bacterium	B944_uncultured.Conexibacteraceae.bacterium	BS.90	Class_4	BS	Bulk soil	90		B1659_ADurb.Bin063.1	B1470_uncultured	Directed	200529	1	0.5127	0.0235	TRUE	Class_4	Class_4	Class_4/Class_4	BS.48	BS	48
B958_Acidibacter	B958_Acidibacter	BS.90	Class_4	BS	Bulk soil	90		B1510_Candidatus.Koribacter	B1470_uncultured	Directed	200530	1	0.4038	0.0235	TRUE	Class_4	Class_4	Class_4/Class_4	BS.48	BS	48
B96_uncultured	B96_uncultured	BS.90	Class_2	BS	Bulk soil	90		F242_unidentified	B1470_uncultured	Directed	200531	1	-0.5737	0.0099	FALSE	Class_2	Class_4	Class_2/Class_4	BS.48	BS	48
B97_uncultured	B97_uncultured	BS.90	Class_2	BS	Bulk soil	90		B804_Anaerolinea	B249_Thiobacillus	Directed	200532	1	0.5757	0.005	TRUE	Class_4	Class_2	Class_4/Class_2	BS.48	BS	48
F10_Guehomyces	F10_Guehomyces	BS.90	Class_2	BS	Bulk soil	90		B1171_Sh765B.TzT.35	B249_Thiobacillus	Directed	200533	1	0.4425	0.0433	TRUE	Class_4	Class_2	Class_4/Class_2	BS.48	BS	48
F103_unidentified	F103_unidentified	BS.90	Class_2	BS	Bulk soil	90		B2947_o_NA	B249_Thiobacillus	Directed	200534	1	0.5028	0.0235	TRUE	Class_4	Class_2	Class_4/Class_2	BS.48	BS	48
F106_unidentified	F106_unidentified	BS.90	Class_2	BS	Bulk soil	90		B2171_Ellin6067	B249_Thiobacillus	Directed	200535	1	0.5206	0.0334	TRUE	Class_4	Class_2	Class_4/Class_2	BS.48	BS	48
F107_o_Helotiales	F107_o_Helotiales	BS.90	Class_2	BS	Bulk soil	90		B4384_Luedemannella	B249_Thiobacillus	Directed	200536	1	0.4957	0.0235	TRUE	Class_4	Class_2	Class_4/Class_2	BS.48	BS	48
F1096_unidentified	F1096_unidentified	BS.90	Class_2	BS	Bulk soil	90		B207_Geobacter	B249_Thiobacillus	Directed	200537	1	0.5187	0.0433	TRUE	Class_4	Class_2	Class_4/Class_2	BS.48	BS	48
F111_Geomyces	F111_Geomyces	BS.90	Class_2	BS	Bulk soil	90		B870_Blastococcus	B249_Thiobacillus	Directed	200538	1	0.4736	0.0235	TRUE	Class_4	Class_2	Class_4/Class_2	BS.48	BS	48
F119_unidentified	F119_unidentified	BS.90	Class_2	BS	Bulk soil	90		F409_unidentified	B249_Thiobacillus	Directed	200539	1	0.6308	0.0091	TRUE	Class_4	Class_2	Class_4/Class_2	BS.48	BS	48
F120_Sporobolomyces	F120_Sporobolomyces	BS.90	Class_2	BS	Bulk soil	90		F327_unidentified	B249_Thiobacillus	Directed	200540	1	0.4019	0.0235	TRUE	Class_2	Class_2	Class_2/Class_2	BS.48	BS	48
F121_Schizothecium	F121_Schizothecium	BS.90	Class_2	BS	Bulk soil	90		F9_Chaetomium	B249_Thiobacillus	Directed	200541	1	-0.5033	0.0198	FALSE	Class_2	Class_2	Class_2/Class_2	BS.48	BS	48
F13_Zopfiella	F13_Zopfiella	BS.90	Class_2	BS	Bulk soil	90		B244_f_Xanthobacteraceae	B1085_uncultured.prokaryote	Directed	200542	1	0.4007	0.0388	TRUE	Class_4	Class_4	Class_4/Class_4	BS.48	BS	48
F14_o_Pleosporales	F14_o_Pleosporales	BS.90	Class_2	BS	Bulk soil	90		B195_uncultured.soil.bacterium	B1085_uncultured.prokaryote	Directed	200543	1	-0.632	0.0198	FALSE	Class_2	Class_4	Class_2/Class_4	BS.48	BS	48
F141_f_Nectriaceae	F141_f_Nectriaceae	BS.90	Class_2	BS	Bulk soil	90		F517_unidentified	B1085_uncultured.prokaryote	Directed	200544	1	0.3773	0.0495	TRUE	Class_2	Class_4	Class_2/Class_4	BS.48	BS	48
F145_Mrakiella	F145_Mrakiella	BS.90	Class_2	BS	Bulk soil	90		B675_uncultured	B2630_ADurb.Bin063.1	Directed	200545	1	0.4814	0.0137	TRUE	Class_2	Class_4	Class_2/Class_4	BS.48	BS	48
F1476_unidentified	F1476_unidentified	BS.90	Class_4	BS	Bulk soil	90		B820_Hyphomicrobium	B2630_ADurb.Bin063.1	Directed	200546	1	0.414	0.0433	TRUE	Class_4	Class_4	Class_4/Class_4	BS.48	BS	48
F149_unidentified	F149_unidentified	BS.90	Class_2	BS	Bulk soil	90		B751_Arenimonas	B2630_ADurb.Bin063.1	Directed	200547	1	0.3936	0.0433	TRUE	Class_4	Class_4	Class_4/Class_4	BS.48	BS	48
F15_o_Helotiales	F15_o_Helotiales	BS.90	Class_2	BS	Bulk soil	90		B417_Desulfobacca	B2630_ADurb.Bin063.1	Directed	200548	1	0.5206	0.0433	TRUE	Class_4	Class_4	Class_4/Class_4	BS.48	BS	48
F151_unidentified	F151_unidentified	BS.90	Class_2	BS	Bulk soil	90		B1637_GOUTB8	B2630_ADurb.Bin063.1	Directed	200549	1	0.445	0.0235	TRUE	Class_4	Class_4	Class_4/Class_4	BS.48	BS	48
F154_Slooffia	F154_Slooffia	BS.90	Class_2	BS	Bulk soil	90		B237_f_Micrococcaceae	B2630_ADurb.Bin063.1	Directed	200550	1	0.5635	0.005	TRUE	Class_4	Class_4	Class_4/Class_4	BS.48	BS	48
F157_unidentified	F157_unidentified	BS.90	Class_2	BS	Bulk soil	90		B1746_Candidatus.Nitrotoga	B2630_ADurb.Bin063.1	Directed	200551	1	0.576	0.0334	TRUE	Class_4	Class_4	Class_4/Class_4	BS.48	BS	48
F159_o_Helotiales	F159_o_Helotiales	BS.90	Class_2	BS	Bulk soil	90		F99_Cistella	B2630_ADurb.Bin063.1	Directed	200552	1	0.5039	0.0495	TRUE	Class_2	Class_4	Class_2/Class_4	BS.48	BS	48
[truncated: 196,943 more rows]

## Sheet: Source data_5b
Compartment	Module_1	Percent (%)	Module_3	Percent (%)	Module_6	Percent (%)	Module_11	Percent (%)	Total
[truncated: 102 more rows]

[truncated: 3 more sheets: Source data_5c, Source data_5d, Source data_5e]
