# Supplementary material for: Longitudinal transmission of bacterial and fungal communities from seed to seed in rice
Source: Commun Biol. 2022 Aug 1;5:772. doi: 10.1038/s42003-022-03726-w (PMC9343636; doi:10.1038/s42003-022-03726-w)
Supplement: Supplementary file 10 — Supplementary Data 7 [file 42003_2022_3726_MOESM10_ESM.xlsx]

## Sheet: Distribution of edges in top 4 
Supplementary Data 7. Composition of edges consisting of top 4 modules in the meta-network
Compartment	Module_1	Percent (%)	Module_3	Percent (%)	Module_6	Percent (%)	Module_11	Percent (%)	Total
BS.48	2569	7.198	11	0.067	0	0	0	0	2580
BS.62	2466	6.91	5	0.03	4	0.006	0	0	2475
BS.76	1922	5.386	9	0.055	1	0.002	0	0	1932
BS.90	1612	4.517	5	0.03	0	0	1	0.005	1618
BS.106	2339	6.554	7	0.043	1	0.002	0	0	2347
BS.120	2843	7.966	7	0.043	23	0.036	1	0.005	2874
BS.141	2653	7.434	21	0.128	30	0.047	0	0	2704
RS.48	2728	7.644	31	0.189	0	0	2	0.01	2761
RS.62	2185	6.123	13	0.079	0	0	0	0	2198
RS.76	3216	9.011	15	0.091	63	0.099	2	0.01	3296
RS.90	2379	6.666	14	0.085	5	0.008	0	0	2398
RS.106	1769	4.957	18	0.11	55	0.086	0	0	1842
RS.120	1788	5.01	65	0.396	51	0.08	0	0	1904
RS.141	1650	4.623	16	0.097	52	0.081	0	0	1718
R.48	123	0.345	1188	7.231	9	0.014	74	0.367	1394
R.62	358	1.003	1444	8.789	6	0.009	1	0.005	1809
R.76	89	0.249	1546	9.41	150	0.235	51	0.253	1836
R.90	108	0.303	2593	15.782	21	0.033	8	0.04	2730
R.106	34	0.095	3253	19.799	436	0.682	11	0.055	3734
R.120	171	0.479	2473	15.052	22	0.034	19	0.094	2685
R.141	38	0.106	1945	11.838	135	0.211	1	0.005	2119
S1.48	1595	4.469	357	2.173	87	0.136	789	3.91	2828
S1.62	206	0.577	174	1.059	159	0.249	628	3.112	1167
S1.76	18	0.05	206	1.254	407	0.637	834	4.133	1465
S1.90	43	0.12	49	0.298	1401	2.193	147	0.729	1640
S1.106	15	0.042	64	0.39	3254	5.093	141	0.699	3474
S1.120	0	0	47	0.286	5342	8.36	5	0.025	5394
S1.141	0	0	28	0.17	2920	4.57	10	0.05	2958
S2.48	24	0.067	13	0.079	143	0.224	1226	6.076	1406
S2.62	1	0.003	1	0.006	57	0.089	652	3.231	711
S2.76	3	0.008	2	0.012	453	0.709	471	2.334	929
S2.90	21	0.059	9	0.055	492	0.77	167	0.828	689
S2.106	1	0.003	12	0.073	2018	3.158	134	0.664	2165
S2.120	0	0	5	0.03	2127	3.329	153	0.758	2285
S2.141	0	0	7	0.043	4749	7.432	1	0.005	4757
S3.48	18	0.05	3	0.018	19	0.03	701	3.474	741
S3.62	2	0.006	0	0	63	0.099	326	1.616	391
S3.76	0	0	2	0.012	38	0.059	261	1.294	301
S3.90	2	0.006	1	0.006	460	0.72	132	0.654	595
S3.106	1	0.003	1	0.006	821	1.285	385	1.908	1208
S3.120	0	0	1	0.006	2771	4.337	54	0.268	2826
S3.141	0	0	1	0.006	3281	5.135	1	0.005	3283
S4.62	1	0.003	19	0.116	31	0.049	638	3.162	689
S4.76	6	0.017	1	0.006	37	0.058	223	1.105	267
S4.90	2	0.006	1	0.006	504	0.789	428	2.121	935
S4.106	2	0.006	2	0.012	677	1.06	744	3.687	1425
S4.120	0	0	1	0.006	1968	3.08	24	0.119	1993
S4.141	0	0	1	0.006	1055	1.651	32	0.159	1088
S5.76	1	0.003	0	0	14	0.022	126	0.624	141
S5.90	0	0	4	0.024	144	0.225	109	0.54	257
S5.106	1	0.003	1	0.006	615	0.963	311	1.541	928
S5.120	0	0	2	0.012	1599	2.503	15	0.074	1616
S5.141	0	0	5	0.03	1798	2.814	8	0.04	1811
S6.76	20	0.056	1	0.006	16	0.025	309	1.531	346
S6.90	0	0	0	0	170	0.266	307	1.522	477
S6.106	0	0	0	0	1273	1.992	98	0.486	1371
S6.120	0	0	0	0	2064	3.23	180	0.892	2244
S6.141	0	0	0	0	1165	1.823	142	0.704	1307
S7.90	0	0	0	0	162	0.254	71	0.352	233
S7.106	0	0	0	0	872	1.365	142	0.704	1014
S7.120	0	0	0	0	2774	4.341	3	0.015	2777
S7.141	0	0	0	0	1217	1.905	23	0.114	1240
S8.90	0	0	3	0.018	82	0.128	177	0.877	262
S8.106	5	0.014	0	0	512	0.801	261	1.294	778
S8.120	0	0	0	0	3089	4.834	7	0.035	3096
S8.141	0	0	0	0	31	0.049	0	0	31
S9.90	156	0.437	5	0.03	70	0.11	246	1.219	477
S9.106	0	0	1	0.006	180	0.282	68	0.337	249
S9.120	0	0	0	0	67	0.105	8	0.04	75
S9.141	0	0	0	0	23	0.036	4	0.02	27
L1.48	84	0.235	0	0	28	0.044	661	3.276	773
L1.62	3	0.008	8	0.049	76	0.119	539	2.671	626
L1.76	5	0.014	1	0.006	45	0.07	266	1.318	317
L1.90	0	0	0	0	75	0.117	148	0.734	223
L1.106	0	0	2	0.012	363	0.568	170	0.843	535
L1.120	0	0	0	0	745	1.166	75	0.372	820
L1.141	0	0	1	0.006	2000	3.13	30	0.149	2031
L2.48	278	0.779	2	0.012	9	0.014	799	3.96	1088
L2.62	3	0.008	1	0.006	227	0.355	342	1.695	573
L2.76	11	0.031	0	0	23	0.036	255	1.264	289
L2.90	0	0	1	0.006	75	0.117	322	1.596	398
L2.106	0	0	14	0.085	191	0.299	61	0.302	266
L2.120	8	0.022	315	1.917	471	0.737	122	0.605	916
L2.141	1	0.003	4	0.024	965	1.51	177	0.877	1147
L3.62	24	0.067	1	0.006	24	0.038	423	2.096	472
L3.76	5	0.014	1	0.006	11	0.017	448	2.22	465
L3.90	35	0.098	23	0.14	91	0.142	350	1.735	499
L3.106	4	0.011	22	0.134	228	0.357	211	1.046	465
L3.120	30	0.084	319	1.942	1217	1.905	265	1.313	1831
L3.141	1	0.003	0	0	624	0.977	294	1.457	919
FL.76	3	0.008	1	0.006	7	0.011	382	1.893	393
FL.90	5	0.014	3	0.018	45	0.07	330	1.636	383
FL.106	0	0	1	0.006	127	0.199	83	0.411	211
FL.120	0	0	0	0	901	1.41	26	0.129	927
FL.141	0	0	0	0	413	0.646	4	0.02	417
G.0	0	0	0	0	110	0.172	5	0.025	115
G.76	0	0	0	0	137	0.214	1113	5.516	1250
G.90	0	0	1	0.006	91	0.142	119	0.59	211
G.106	4	0.011	0	0	56	0.088	50	0.248	110
G.120	0	0	0	0	97	0.152	12	0.059	109
G.141	0	0	0	0	89	0.139	2	0.01	91
	35688	100	16430	100	63896	100	20177	100	136191
