# Supplementary material for: Longitudinal transmission of bacterial and fungal communities from seed to seed in rice
Source: Commun Biol. 2022 Aug 1;5:772. doi: 10.1038/s42003-022-03726-w (PMC9343636; doi:10.1038/s42003-022-03726-w)
Supplement: Supplementary file 11 — Supplementary Data 8 [file 42003_2022_3726_MOESM11_ESM.xlsx]

## Sheet: Content
Supplementary Data 8. Profile of top 10 degree in 101 bacterial-fungal co-occurrence networks
Sheet	Content
Seed (G)	Profile of top 10 degree in bacterial-fungal co-occurrence networks of G
Flag leaf (FL)	Profile of top 10 degree in bacterial-fungal co-occurrence networks of FL
Leaf section 1 (L3)	Profile of top 10 degree in bacterial-fungal co-occurrence networks of L3
Leaf section 1 (L2)	Profile of top 10 degree in bacterial-fungal co-occurrence networks of L2
Leaf section 1 (L1)	Profile of top 10 degree in bacterial-fungal co-occurrence networks of L1
Stem section 9 (S9)	Profile of top 10 degree in bacterial-fungal co-occurrence networks of S9
Stem section 8 (S8)	Profile of top 10 degree in bacterial-fungal co-occurrence networks of S8
Stem section 7 (S7)	Profile of top 10 degree in bacterial-fungal co-occurrence networks of S7
Stem section 6 (S6)	Profile of top 10 degree in bacterial-fungal co-occurrence networks of S6
Stem section 5 (S5)	Profile of top 10 degree in bacterial-fungal co-occurrence networks of S5
Stem section 4 (S4)	Profile of top 10 degree in bacterial-fungal co-occurrence networks of S4
Stem section 3 (S3)	Profile of top 10 degree in bacterial-fungal co-occurrence networks of S3
Stem section 2 (S2)	Profile of top 10 degree in bacterial-fungal co-occurrence networks of S2
Stem section 1 (S1)	Profile of top 10 degree in bacterial-fungal co-occurrence networks of S1
Root (R)	Profile of top 10 degree in bacterial-fungal co-occurrence networks of R
Rhizosphere (RS)	Profile of top 10 degree in bacterial-fungal co-occurrence networks of RS
Bulk soil (BS)	Profile of top 10 degree in bacterial-fungal co-occurrence networks of BS

## Sheet: Seed (G)
Degree	Node	Network
11	B9_Methylobacterium	G.0
11	B37_Allorhizobium.Neorhizobium.Pararhizobium.Rhizobium	G.0
10	B10_Allorhizobium.Neorhizobium.Pararhizobium.Rhizobium	G.0
10	B13_Aureimonas	G.0
9	B35_Methylobacterium	G.0
8	B52_Allorhizobium.Neorhizobium.Pararhizobium.Rhizobium	G.0
8	F20_Edenia	G.0
8	B28_Burkholderia.Caballeronia.Paraburkholderia	G.0
8	B71_Methylobacterium	G.0
7	B1750_Stenotrophomonas	G.0
43	F680_Wallemia	G.76
42	F131_unidentified	G.76
40	F949_Malassezia	G.76
39	F565_Wallemia	G.76
37	B3279_Comamonas	G.76
37	F1308_Hyphodiscus	G.76
35	F1454_Wallemia	G.76
31	F1524_Russula	G.76
31	F590_o_Saccharomycetales	G.76
30	B328_Stenotrophomonas	G.76
13	F251_Alternaria	G.90
11	B556_Burkholderia.Caballeronia.Paraburkholderia	G.90
11	B1_Pantoea	G.90
10	B576_Burkholderia.Caballeronia.Paraburkholderia	G.90
9	B10_Allorhizobium.Neorhizobium.Pararhizobium.Rhizobium	G.90
9	B934_Burkholderia.Caballeronia.Paraburkholderia	G.90
9	B1138_Burkholderia.Caballeronia.Paraburkholderia	G.90
8	F45_f_Didymellaceae	G.90
8	B298_Burkholderia.Caballeronia.Paraburkholderia	G.90
8	B1202_Burkholderia.Caballeronia.Paraburkholderia	G.90
12	B1_Pantoea	G.106
10	B4_Pantoea	G.106
9	F421_Talaromyces	G.106
8	B14_Burkholderia.Caballeronia.Paraburkholderia	G.106
8	B840_Burkholderia.Caballeronia.Paraburkholderia	G.106
7	F215_Paraphoma	G.106
7	F10_Guehomyces	G.106
7	F169_Naganishia	G.106
7	F511_Malassezia	G.106
7	F61_o_Pleosporales	G.106
11	B28_Burkholderia.Caballeronia.Paraburkholderia	G.120
10	B1_Pantoea	G.120
10	B4_Pantoea	G.120
9	B14_Burkholderia.Caballeronia.Paraburkholderia	G.120
9	B2_Methylobacterium	G.120
9	B71_Methylobacterium	G.120
7	B343_Microbacterium	G.120
7	B103_Burkholderia.Caballeronia.Paraburkholderia	G.120
6	B271_Microbacterium	G.120
6	B420_Microbacterium	G.120
10	B4_Pantoea	G.141
7	B9_Methylobacterium	G.141
7	B103_Burkholderia.Caballeronia.Paraburkholderia	G.141
7	B89_Burkholderia.Caballeronia.Paraburkholderia	G.141
6	F112_Paraphaeosphaeria	G.141
6	B28_Burkholderia.Caballeronia.Paraburkholderia	G.141
6	B14_Burkholderia.Caballeronia.Paraburkholderia	G.141
6	B71_Methylobacterium	G.141
5	B11_Xanthomonas	G.141
5	B19_Xanthomonas	G.141

## Sheet: Flag leaf (FL)
Degree	Node	Network
22	F272_Penicillium	FL.76
21	F575_Trametes	FL.76
21	F199_Aureobasidium	FL.76
20	B8580_Aquabacterium	FL.76
19	B1542_uncultured	FL.76
19	F90_Pseudogymnoascus	FL.76
19	B743_Escherichia.Shigella	FL.76
18	F250_Pseudopithomyces	FL.76
18	B2228_Acinetobacter	FL.76
17	B269_Pseudomonas	FL.76
20	F137_Malassezia	FL.90
19	F1085_Lenzites	FL.90
19	B32_Bradyrhizobium	FL.90
18	B712_f_Intrasporangiaceae	FL.90
18	B5768_Pseudomonas	FL.90
17	B503_Escherichia.Shigella	FL.90
17	B2787_f_Burkholderiaceae	FL.90
17	F54_Pyrenochaetopsis	FL.90
17	F778_Phlebiopsis	FL.90
17	F51_Papiliotrema	FL.90
20	F5_Alternaria	FL.106
18	F1153_Naganishia	FL.106
16	F45_f_Didymellaceae	FL.106
15	B1224_Blastococcus	FL.106
15	F358_unidentified	FL.106
14	F55_f_Nectriaceae	FL.106
14	F89_Aureobasidium	FL.106
14	F22_Setophoma	FL.106
13	F183_Curvularia	FL.106
13	F48_unidentified	FL.106
41	B4_Pantoea	FL.120
39	B1_Pantoea	FL.120
38	B28_Burkholderia.Caballeronia.Paraburkholderia	FL.120
37	F124_Stachybotrys	FL.120
36	F32_Tilletia	FL.120
36	B39_Paenibacillus	FL.120
35	F4_o_Pleosporales	FL.120
35	F36_Moesziomyces	FL.120
35	B5_Pseudomonas	FL.120
35	B2172_Pantoea	FL.120
25	F12_o_Pleosporales	FL.141
24	F5_Alternaria	FL.141
23	F120_Sporobolomyces	FL.141
22	F36_Moesziomyces	FL.141
21	F219_unidentified	FL.141
20	B1_Pantoea	FL.141
19	B4_Pantoea	FL.141
19	F112_Paraphaeosphaeria	FL.141
18	B5_Pseudomonas	FL.141
18	F152_unidentified	FL.141

## Sheet: Leaf section 3 (L3)
Degree	Node	Network
22	F136_f_Didymosphaeriaceae	L3.62
20	B260_Pseudomonas	L3.62
20	B12_Novosphingobium	L3.62
19	F578_Ophiostoma	L3.62
19	B5832_Acinetobacter	L3.62
18	B1077_Ralstonia	L3.62
18	F1106_Penicillium	L3.62
18	F693_Aspergillus	L3.62
17	B6_Sphingomonas	L3.62
17	F1032_unidentified	L3.62
26	F2306_Pseudodinemasporium	L3.76
25	B3000_Lactobacillus	L3.76
25	B3168_Pseudomonas	L3.76
24	B3041_Duganella	L3.76
24	B1670_1174.901.12	L3.76
24	B769_Pseudomonas	L3.76
24	F640_unidentified	L3.76
24	F775_Hyphoderma	L3.76
23	B6_Sphingomonas	L3.76
23	B5145_Leuconostoc	L3.76
28	B4976_Pseudomonas	L3.90
26	B902_Escherichia.Shigella	L3.90
26	F990_f_Pleosporaceae	L3.90
25	B4367_Acinetobacter	L3.90
22	F16_Pyricularia	L3.90
20	F238_Coniochaeta	L3.90
19	B13742_Erysipelatoclostridium	L3.90
18	B4165_f_Burkholderiaceae	L3.90
18	F1233_Coniochaeta	L3.90
18	B209_Escherichia.Shigella	L3.90
22	B1_Pantoea	L3.106
21	B6_Sphingomonas	L3.106
20	B1727_Actinoplanes	L3.106
20	F178_Schizopora	L3.106
18	B34_Bradyrhizobium	L3.106
18	F435_Cyberlindnera	L3.106
18	F1045_unidentified	L3.106
18	B1224_Blastococcus	L3.106
18	F5_Alternaria	L3.106
17	B3182_Massilia	L3.106
82	F11_Sarocladium	L3.120
81	F47_f_Phaeosphaeriaceae	L3.120
79	F5_Alternaria	L3.120
78	F36_Moesziomyces	L3.120
75	F3_Moesziomyces	L3.120
75	F72_unidentified	L3.120
75	B22_uncultured.Roseobacter.sp.	L3.120
74	B17_Methylobacterium	L3.120
74	F92_unidentified	L3.120
73	F7_unidentified	L3.120
47	F3_Moesziomyces	L3.141
44	B187_Clostridium.sensu.stricto.8	L3.141
44	F4_o_Pleosporales	L3.141
44	F18_f_Phaeosphaeriaceae	L3.141
43	F6_Cladosporium	L3.141
42	B1649_f_Enterobacteriaceae	L3.141
42	F5_Alternaria	L3.141
41	B269_Pseudomonas	L3.141
41	B3_Sphingomonas	L3.141
41	F27_Curvularia	L3.141

## Sheet: Leaf section 2 (L2)
Degree	Node	Network
36	F10_Guehomyces	L2.48
34	F38_Pseudeurotium	L2.48
34	F90_Pseudogymnoascus	L2.48
33	B19_Xanthomonas	L2.48
32	F73_Tetracladium	L2.48
31	F57_Trichoderma	L2.48
31	B583_Acinetobacter	L2.48
31	B2429_Allorhizobium.Neorhizobium.Pararhizobium.Rhizobium	L2.48
31	F17_o_Pleosporales	L2.48
30	F68_Pseudogymnoascus	L2.48
34	B93_Pedobacter	L2.62
34	B7_Curtobacterium	L2.62
33	B10_Allorhizobium.Neorhizobium.Pararhizobium.Rhizobium	L2.62
32	B3533_Pseudomonas	L2.62
32	B1108_Ochrobactrum	L2.62
31	B1647_Chryseobacterium	L2.62
30	B301_f_Microbacteriaceae	L2.62
28	B3989_Schumannella	L2.62
26	B902_Escherichia.Shigella	L2.62
26	B52_Allorhizobium.Neorhizobium.Pararhizobium.Rhizobium	L2.62
21	F513_Pleurotus	L2.76
19	B10509_Pirellula	L2.76
19	B140_f_Intrasporangiaceae	L2.76
19	F248_Bipolaris	L2.76
18	B1914_Massilia	L2.76
16	B7928_Leptolyngbya.BN43	L2.76
16	B1556_Pseudomonas	L2.76
15	F171_unidentified	L2.76
15	F29_f_Didymellaceae	L2.76
14	B2217_Streptococcus	L2.76
20	B1151_Pseudomonas	L2.90
19	B2201_Staphylococcus	L2.90
18	F1120_Trechispora	L2.90
18	F166_Aspergillus	L2.90
17	F133_Cyphellophora	L2.90
17	B32_Bradyrhizobium	L2.90
16	F37_unidentified	L2.90
16	F53_Pyrenochaetopsis	L2.90
16	F561_Vishniacozyma	L2.90
15	B10_Allorhizobium.Neorhizobium.Pararhizobium.Rhizobium	L2.90
19	F219_unidentified	L2.106
18	F3_Moesziomyces	L2.106
16	F105_Clonostachys	L2.106
15	B254_Pseudomonas	L2.106
15	F250_Pseudopithomyces	L2.106
14	B4652_uncultured	L2.106
14	B3_Sphingomonas	L2.106
13	B35_Methylobacterium	L2.106
13	B26_Bradyrhizobium	L2.106
13	F660_Simplicillium	L2.106
64	F152_unidentified	L2.120
63	F24_o_Helotiales	L2.120
62	F9_Chaetomium	L2.120
60	F17_o_Pleosporales	L2.120
60	F5_Alternaria	L2.120
60	F19_unidentified	L2.120
59	F39_unidentified	L2.120
59	F42_unidentified	L2.120
59	F46_Microscypha	L2.120
59	F26_unidentified	L2.120
49	F20_Edenia	L2.141
42	F2_Nigrospora	L2.141
41	F36_Moesziomyces	L2.141
40	F61_o_Pleosporales	L2.141
40	F115_unidentified	L2.141
39	F28_f_Hypocreales_fam_Incertae_sedis	L2.141
35	F105_Clonostachys	L2.141
35	F54_Pyrenochaetopsis	L2.141
35	F53_Pyrenochaetopsis	L2.141
34	F48_unidentified	L2.141

## Sheet: Leaf section 1 (L1)
Degree	Node	Network
33	F45_f_Didymellaceae	L1.48
31	B838_Pseudomonas	L1.48
31	B1597_Staphylococcus	L1.48
31	F361_Phaeosphaeria	L1.48
30	B6424_Lactobacillus	L1.48
30	B7810_Ezakiella	L1.48
29	B8335_Acinetobacter	L1.48
27	B5842_Sphingomonas	L1.48
27	F1352_Phaeosphaeria	L1.48
24	F213_Yarrowia	L1.48
25	B14_Burkholderia.Caballeronia.Paraburkholderia	L1.62
24	F258_Nigrospora	L1.62
24	B2217_Streptococcus	L1.62
22	B2173_Streptococcus	L1.62
22	B5765_Cellulomonas	L1.62
21	B260_Pseudomonas	L1.62
20	F1104_Periconia	L1.62
20	B6_Sphingomonas	L1.62
20	B2429_Allorhizobium.Neorhizobium.Pararhizobium.Rhizobium	L1.62
20	F689_Botryosphaeria	L1.62
19	B5607_Pantoea	L1.76
17	B464_Pseudomonas	L1.76
17	B1208_Anaerolinea	L1.76
17	F85_Fusarium	L1.76
16	B9908_Allorhizobium.Neorhizobium.Pararhizobium.Rhizobium	L1.76
16	F3275_o_NA	L1.76
16	F488_Penicillium	L1.76
15	B23_f_Burkholderiaceae	L1.76
15	F280_o_Polyporales	L1.76
15	B32_Bradyrhizobium	L1.76
16	B437_Escherichia.Shigella	L1.90
14	B1682_Escherichia.Shigella	L1.90
14	B5821_Pseudomonas	L1.90
14	B4215_Methylobacterium	L1.90
14	B209_Escherichia.Shigella	L1.90
13	B503_Escherichia.Shigella	L1.90
13	B1313_Escherichia.Shigella	L1.90
13	B3590_Escherichia.Shigella	L1.90
13	B1227_Escherichia.Shigella	L1.90
12	B2324_o_NA	L1.90
30	B7_Curtobacterium	L1.106
25	B11_Xanthomonas	L1.106
25	B33_Kineococcus	L1.106
25	F29_f_Didymellaceae	L1.106
24	B636_Curtobacterium	L1.106
24	F2_Nigrospora	L1.106
23	B19_Xanthomonas	L1.106
23	B3744_Corynebacterium	L1.106
23	B39_Paenibacillus	L1.106
23	F20_Edenia	L1.106
41	F78_unidentified	L1.120
39	F124_Stachybotrys	L1.120
36	F40_unidentified	L1.120
34	F60_Nakataea	L1.120
34	F187_o_Chaetothyriales	L1.120
34	F5_Alternaria	L1.120
33	B11_Xanthomonas	L1.120
33	F28_f_Hypocreales_fam_Incertae_sedis	L1.120
32	F88_unidentified	L1.120
31	B2091_f_Enterobacteriaceae	L1.120
63	B1_Pantoea	L1.141
63	B4_Pantoea	L1.141
58	B3_Sphingomonas	L1.141
55	F115_unidentified	L1.141
55	F27_Curvularia	L1.141
54	F106_unidentified	L1.141
53	F54_Pyrenochaetopsis	L1.141
52	B17_Methylobacterium	L1.141
52	B7_Curtobacterium	L1.141
51	F12_o_Pleosporales	L1.141

## Sheet: Stem section 9 (S9)
Degree	Node	Network
40	B587_Alicycliphilus	S9.90
37	F144_Typhula	S9.90
35	F17_o_Pleosporales	S9.90
35	F2_Nigrospora	S9.90
32	B54_uncultured	S9.90
31	F10_Guehomyces	S9.90
29	F13_Zopfiella	S9.90
28	F16_Pyricularia	S9.90
26	B1227_Escherichia.Shigella	S9.90
26	B7111_uncultured	S9.90
20	B282_Acinetobacter	S9.106
16	B22_uncultured.Roseobacter.sp.	S9.106
15	F44_Zopfiella	S9.106
15	B24_Bradyrhizobium	S9.106
14	B76_Methylobacterium	S9.106
14	B54_uncultured	S9.106
14	B29_Methylobacterium	S9.106
14	F2_Nigrospora	S9.106
13	B11_Xanthomonas	S9.106
13	B135_Sphingomonas	S9.106
10	F29_f_Didymellaceae	S9.120
5	B78_Sphingomonas	S9.120
5	F353_Diaporthe	S9.120
5	F116_Curvularia	S9.120
5	F16_Pyricularia	S9.120
5	B1288_Luteibacter	S9.120
5	B6_Sphingomonas	S9.120
5	B76_Methylobacterium	S9.120
4	F1480_unidentified	S9.120
4	F1018_unidentified	S9.120
4	B2348_Pseudonocardia	S9.141
4	B424_Williamsia	S9.141
4	B22_uncultured.Roseobacter.sp.	S9.141
4	B5_Pseudomonas	S9.141
3	B430_Pseudonocardia	S9.141
3	F1538_unidentified	S9.141
3	F178_Schizopora	S9.141
3	B19_Xanthomonas	S9.141
3	F190_Irpex	S9.141
3	B28_Burkholderia.Caballeronia.Paraburkholderia	S9.141

## Sheet: Stem section 8 (S8)
Degree	Node	Network
19	B209_Escherichia.Shigella	S8.90
18	B1385_Escherichia.Shigella	S8.90
18	F1164_Antrodiella	S8.90
17	B21_Methylobacterium	S8.90
17	B2627_Pseudomonas	S8.90
16	B12260_Kineococcus	S8.90
15	B276_Leifsonia	S8.90
15	F1664_Trechispora	S8.90
14	F61_o_Pleosporales	S8.90
14	F39_unidentified	S8.90
52	B15_Sphingomonas	S8.106
51	B2_Methylobacterium	S8.106
49	B354_Paraburkholderia.tropica	S8.106
46	B9_Methylobacterium	S8.106
46	B98_Sphingomonas	S8.106
44	B78_Sphingomonas	S8.106
42	B1475_uncultured.bacterium	S8.106
42	B624_Ornithinimicrobium	S8.106
41	B71_Methylobacterium	S8.106
41	B1224_Blastococcus	S8.106
74	B35_Methylobacterium	S8.120
74	F12_o_Pleosporales	S8.120
74	F32_Tilletia	S8.120
73	B68_Chryseobacterium	S8.120
72	F4_o_Pleosporales	S8.120
71	B17_Methylobacterium	S8.120
71	B835_Spirosoma	S8.120
71	F89_Aureobasidium	S8.120
70	F36_Moesziomyces	S8.120
70	F11_Sarocladium	S8.120
8	B267_f_Burkholderiaceae	S8.141
5	B31_Quadrisphaera	S8.141
5	F747_unidentified	S8.141
4	B19_Xanthomonas	S8.141
4	B89_Burkholderia.Caballeronia.Paraburkholderia	S8.141
4	B37_Allorhizobium.Neorhizobium.Pararhizobium.Rhizobium	S8.141
3	B2010_f_Microbacteriaceae	S8.141
3	F320_f_Coniochaetaceae	S8.141
2	B6_Sphingomonas	S8.141
2	F2427_unidentified	S8.141

## Sheet: Stem section 7 (S7)
Degree	Node	Network
25	B1_Pantoea	S7.90
20	B22_uncultured.Roseobacter.sp.	S7.90
17	B5_Pseudomonas	S7.90
17	F12_o_Pleosporales	S7.90
16	B13_Aureimonas	S7.90
16	F36_Moesziomyces	S7.90
15	F362_Porostereum	S7.90
14	B32_Bradyrhizobium	S7.90
13	B7_Curtobacterium	S7.90
13	F777_o_NA	S7.90
47	B23_f_Burkholderiaceae	S7.106
46	F5_Alternaria	S7.106
44	B15_Sphingomonas	S7.106
43	B87_Mucilaginibacter	S7.106
43	B21_Methylobacterium	S7.106
41	B9_Methylobacterium	S7.106
41	B187_Clostridium.sensu.stricto.8	S7.106
41	B35_Methylobacterium	S7.106
40	B266_Allorhizobium.Neorhizobium.Pararhizobium.Rhizobium	S7.106
40	B30_Sphingomonas	S7.106
68	B35_Methylobacterium	S7.120
66	F51_Papiliotrema	S7.120
65	B15_Sphingomonas	S7.120
65	F84_Tilletia	S7.120
63	B76_Methylobacterium	S7.120
61	F72_unidentified	S7.120
60	F74_f_Tilletiaceae	S7.120
60	F32_Tilletia	S7.120
60	B87_Mucilaginibacter	S7.120
60	B31_Quadrisphaera	S7.120
50	F36_Moesziomyces	S7.141
48	F3_Moesziomyces	S7.141
47	B6_Sphingomonas	S7.141
47	F54_Pyrenochaetopsis	S7.141
44	B29_Methylobacterium	S7.141
44	B13_Aureimonas	S7.141
44	F16_Pyricularia	S7.141
43	F4_o_Pleosporales	S7.141
43	F102_f_Didymellaceae	S7.141
43	F31_Fusarium	S7.141

## Sheet: Stem section 6 (S6)
Degree	Node	Network
18	F17_o_Pleosporales	S6.76
18	F1136_unidentified	S6.76
18	F10_Guehomyces	S6.76
18	F103_unidentified	S6.76
17	B3211_Pseudomonas	S6.76
17	B15876_Enhydrobacter	S6.76
17	B1738_uncultured.Termite.group.1.bacterium	S6.76
17	B1119_Dietzia	S6.76
17	F106_unidentified	S6.76
17	F57_Trichoderma	S6.76
34	B13_Aureimonas	S6.90
33	B354_Paraburkholderia.tropica	S6.90
33	B398_Rhodococcus	S6.90
32	F356_Paraconiothyrium	S6.90
31	F3_Moesziomyces	S6.90
31	F6_Cladosporium	S6.90
31	B1193_Blastocatella	S6.90
31	F818_Phaeosphaeria	S6.90
31	F712_Fusarium	S6.90
30	B2_Methylobacterium	S6.90
47	B9_Methylobacterium	S6.106
44	B11_Xanthomonas	S6.106
43	F4_o_Pleosporales	S6.106
43	F47_f_Phaeosphaeriaceae	S6.106
42	B41_uncultured	S6.106
42	B23_f_Burkholderiaceae	S6.106
41	F72_unidentified	S6.106
41	F8_unidentified	S6.106
40	B640_f_Intrasporangiaceae	S6.106
40	B31_Quadrisphaera	S6.106
67	B9_Methylobacterium	S6.120
67	B16_Sphingomonas	S6.120
65	B21_Methylobacterium	S6.120
65	B13_Aureimonas	S6.120
65	F6_Cladosporium	S6.120
64	F29_f_Didymellaceae	S6.120
62	F81_Cladosporium	S6.120
62	B8_f_Rhizobiaceae	S6.120
61	B23_f_Burkholderiaceae	S6.120
60	F32_Tilletia	S6.120
47	F74_f_Tilletiaceae	S6.141
44	F61_o_Pleosporales	S6.141
42	B61_Rhodanobacter	S6.141
42	B1_Pantoea	S6.141
42	F31_Fusarium	S6.141
41	B232_f_Sphingomonadaceae	S6.141
41	B14_Burkholderia.Caballeronia.Paraburkholderia	S6.141
40	B29_Methylobacterium	S6.141
40	F222_o_NA	S6.141
39	F11_Sarocladium	S6.141

[truncated: 8 more sheets: Stem section 5 (S5), Stem section 4 (S4), Stem section 3 (S3), Stem section 2 (S2), Stem section 1 (S1), Root (R), Rhizosphere (RS), Bulk soil (BS)]
