# Supplementary material for: Longitudinal transmission of bacterial and fungal communities from seed to seed in rice
Source: Commun Biol. 2022 Aug 1;5:772. doi: 10.1038/s42003-022-03726-w (PMC9343636; doi:10.1038/s42003-022-03726-w)
Supplement: Supplementary file 12 — Supplementary Data 9 [file 42003_2022_3726_MOESM12_ESM.xlsx]

## Sheet: Content
Supplementary Data 9. Co-occurrence relationships and non-random distribution of bacterial-fungal associations at the metacommunity network level
Sheet	Content
Class	Co-occurrence relationships of bacterial-fungal associations at the class level
Order	Co-occurrence relationships of bacterial-fungal associations at the order level
Family	Co-occurrence relationships of bacterial-fungal associations at the family level
Genus	Co-occurrence relationships of bacterial-fungal associations at the genus level
Non-random distribution	Non-random distribution of bacterial-fungal associations at the order level

## Sheet: Class
Source Taxa	Target Taxa	Edge	Frequency	Overexpression
Ascomycota_Dothideomycetes	Proteobacteria_Alphaproteobacteria	Ascomycota_Dothideomycetes -- Proteobacteria_Alphaproteobacteria	5695	0
Ascomycota_Sordariomycetes	Proteobacteria_Alphaproteobacteria	Ascomycota_Sordariomycetes -- Proteobacteria_Alphaproteobacteria	5434	0
Ascomycota_Dothideomycetes	Proteobacteria_Gammaproteobacteria	Ascomycota_Dothideomycetes -- Proteobacteria_Gammaproteobacteria	5001	0
Ascomycota_Sordariomycetes	Proteobacteria_Gammaproteobacteria	Ascomycota_Sordariomycetes -- Proteobacteria_Gammaproteobacteria	4898	0
Proteobacteria_Gammaproteobacteria	Proteobacteria_Alphaproteobacteria	Proteobacteria_Gammaproteobacteria -- Proteobacteria_Alphaproteobacteria	4727	0
Proteobacteria_Alphaproteobacteria	Proteobacteria_Gammaproteobacteria	Proteobacteria_Alphaproteobacteria -- Proteobacteria_Gammaproteobacteria	4407	0
Ascomycota_Sordariomycetes	Ascomycota_Dothideomycetes	Ascomycota_Sordariomycetes -- Ascomycota_Dothideomycetes	2694	0
Ascomycota_Sordariomycetes	unidentified_unidentified	Ascomycota_Sordariomycetes -- unidentified_unidentified	2682	6.83449e-287
Bacteroidetes_Bacteroidia	Proteobacteria_Alphaproteobacteria	Bacteroidetes_Bacteroidia -- Proteobacteria_Alphaproteobacteria	2647	0
unidentified_unidentified	Proteobacteria_Alphaproteobacteria	unidentified_unidentified -- Proteobacteria_Alphaproteobacteria	2552	1.51734e-117
Ascomycota_Dothideomycetes	Ascomycota_Sordariomycetes	Ascomycota_Dothideomycetes -- Ascomycota_Sordariomycetes	2375	1.38027e-237
Basidiomycota_Agaricomycetes	Proteobacteria_Gammaproteobacteria	Basidiomycota_Agaricomycetes -- Proteobacteria_Gammaproteobacteria	2366	1.42412e-33
unidentified_unidentified	Proteobacteria_Gammaproteobacteria	unidentified_unidentified -- Proteobacteria_Gammaproteobacteria	2312	8.10677e-138
Basidiomycota_Agaricomycetes	Proteobacteria_Alphaproteobacteria	Basidiomycota_Agaricomycetes -- Proteobacteria_Alphaproteobacteria	2236	0
Bacteroidetes_Bacteroidia	Proteobacteria_Gammaproteobacteria	Bacteroidetes_Bacteroidia -- Proteobacteria_Gammaproteobacteria	2181	0
Ascomycota_Sordariomycetes	Bacteroidetes_Bacteroidia	Ascomycota_Sordariomycetes -- Bacteroidetes_Bacteroidia	2096	0
Ascomycota_Dothideomycetes	unidentified_unidentified	Ascomycota_Dothideomycetes -- unidentified_unidentified	1945	1.48798e-90
Ascomycota_Dothideomycetes	Bacteroidetes_Bacteroidia	Ascomycota_Dothideomycetes -- Bacteroidetes_Bacteroidia	1865	6.30867e-289
Proteobacteria_Gammaproteobacteria	Bacteroidetes_Bacteroidia	Proteobacteria_Gammaproteobacteria -- Bacteroidetes_Bacteroidia	1633	0
Actinobacteria_Actinobacteria	Proteobacteria_Alphaproteobacteria	Actinobacteria_Actinobacteria -- Proteobacteria_Alphaproteobacteria	1552	1.8173e-44
Ascomycota_Sordariomycetes	Actinobacteria_Actinobacteria	Ascomycota_Sordariomycetes -- Actinobacteria_Actinobacteria	1496	7.80349e-110
Basidiomycota_Tremellomycetes	Proteobacteria_Alphaproteobacteria	Basidiomycota_Tremellomycetes -- Proteobacteria_Alphaproteobacteria	1415	0
Actinobacteria_Actinobacteria	Proteobacteria_Gammaproteobacteria	Actinobacteria_Actinobacteria -- Proteobacteria_Gammaproteobacteria	1275	4.37427e-15
Ascomycota_Leotiomycetes	unidentified_unidentified	Ascomycota_Leotiomycetes -- unidentified_unidentified	1212	4.93617e-95
Proteobacteria_Alphaproteobacteria	Proteobacteria_Deltaproteobacteria	Proteobacteria_Alphaproteobacteria -- Proteobacteria_Deltaproteobacteria	1190	2.66548e-10
Basidiomycota_Tremellomycetes	Proteobacteria_Gammaproteobacteria	Basidiomycota_Tremellomycetes -- Proteobacteria_Gammaproteobacteria	1153	2.02215e-32
Basidiomycota_Agaricomycetes	unidentified_unidentified	Basidiomycota_Agaricomycetes -- unidentified_unidentified	1139	2.00755e-71
Proteobacteria_Alphaproteobacteria	Actinobacteria_Actinobacteria	Proteobacteria_Alphaproteobacteria -- Actinobacteria_Actinobacteria	1135	1.14727e-188
Ascomycota_Dothideomycetes	Basidiomycota_Agaricomycetes	Ascomycota_Dothideomycetes -- Basidiomycota_Agaricomycetes	1056	2.20904e-100
Proteobacteria_Gammaproteobacteria	Chloroflexi_Anaerolineae	Proteobacteria_Gammaproteobacteria -- Chloroflexi_Anaerolineae	1055	5.40958e-35
Proteobacteria_Gammaproteobacteria	Proteobacteria_Deltaproteobacteria	Proteobacteria_Gammaproteobacteria -- Proteobacteria_Deltaproteobacteria	1004	0.0288673
Firmicutes_Bacilli	Proteobacteria_Gammaproteobacteria	Firmicutes_Bacilli -- Proteobacteria_Gammaproteobacteria	995	1.19414e-118
Basidiomycota_Agaricomycetes	Ascomycota_Dothideomycetes	Basidiomycota_Agaricomycetes -- Ascomycota_Dothideomycetes	976	0
unidentified_unidentified	Bacteroidetes_Bacteroidia	unidentified_unidentified -- Bacteroidetes_Bacteroidia	970	1.38467e-14
Ascomycota_Eurotiomycetes	Proteobacteria_Alphaproteobacteria	Ascomycota_Eurotiomycetes -- Proteobacteria_Alphaproteobacteria	948	1.16785e-287
Proteobacteria_Gammaproteobacteria	Actinobacteria_Actinobacteria	Proteobacteria_Gammaproteobacteria -- Actinobacteria_Actinobacteria	941	0
Ascomycota_Eurotiomycetes	Proteobacteria_Gammaproteobacteria	Ascomycota_Eurotiomycetes -- Proteobacteria_Gammaproteobacteria	935	1.30568e-29
Basidiomycota_Agaricomycetes	Ascomycota_Sordariomycetes	Basidiomycota_Agaricomycetes -- Ascomycota_Sordariomycetes	889	1.3102e-05
Basidiomycota_Agaricomycetes	Bacteroidetes_Bacteroidia	Basidiomycota_Agaricomycetes -- Bacteroidetes_Bacteroidia	866	5.67782e-39
Ascomycota_Sordariomycetes	Chloroflexi_Anaerolineae	Ascomycota_Sordariomycetes -- Chloroflexi_Anaerolineae	856	9.21955e-169
Basidiomycota_Ustilaginomycetes	Proteobacteria_Alphaproteobacteria	Basidiomycota_Ustilaginomycetes -- Proteobacteria_Alphaproteobacteria	831	1.86625e-130
Basidiomycota_Agaricomycetes	Actinobacteria_Actinobacteria	Basidiomycota_Agaricomycetes -- Actinobacteria_Actinobacteria	790	4.19336e-297
unidentified_unidentified	Actinobacteria_Actinobacteria	unidentified_unidentified -- Actinobacteria_Actinobacteria	783	0
unidentified_unidentified	Proteobacteria_Deltaproteobacteria	unidentified_unidentified -- Proteobacteria_Deltaproteobacteria	779	2.18045e-29
Ascomycota_Leotiomycetes	Proteobacteria_Alphaproteobacteria	Ascomycota_Leotiomycetes -- Proteobacteria_Alphaproteobacteria	775	4.58662877922846e-318
Basidiomycota_Tremellomycetes	Ascomycota_Dothideomycetes	Basidiomycota_Tremellomycetes -- Ascomycota_Dothideomycetes	759	7.13954e-249
Proteobacteria_Alphaproteobacteria	Chloroflexi_Anaerolineae	Proteobacteria_Alphaproteobacteria -- Chloroflexi_Anaerolineae	736	0
Ascomycota_Sordariomycetes	Proteobacteria_Deltaproteobacteria	Ascomycota_Sordariomycetes -- Proteobacteria_Deltaproteobacteria	727	4.45651e-21
Ascomycota_Leotiomycetes	Proteobacteria_Gammaproteobacteria	Ascomycota_Leotiomycetes -- Proteobacteria_Gammaproteobacteria	716	9.1975e-236
Ascomycota_Dothideomycetes	Firmicutes_Bacilli	Ascomycota_Dothideomycetes -- Firmicutes_Bacilli	711	7.52495e-44
Ascomycota_Dothideomycetes	Basidiomycota_Tremellomycetes	Ascomycota_Dothideomycetes -- Basidiomycota_Tremellomycetes	655	5.23292e-172
Basidiomycota_Ustilaginomycetes	Proteobacteria_Gammaproteobacteria	Basidiomycota_Ustilaginomycetes -- Proteobacteria_Gammaproteobacteria	651	2.8795e-106
Basidiomycota_Tremellomycetes	unidentified_unidentified	Basidiomycota_Tremellomycetes -- unidentified_unidentified	630	1.69745e-18
Basidiomycota_Tremellomycetes	Ascomycota_Sordariomycetes	Basidiomycota_Tremellomycetes -- Ascomycota_Sordariomycetes	621	4.72775e-90
Actinobacteria_Actinobacteria	Bacteroidetes_Bacteroidia	Actinobacteria_Actinobacteria -- Bacteroidetes_Bacteroidia	585	3.65985e-193
Ascomycota_Sordariomycetes	Ascomycota_Leotiomycetes	Ascomycota_Sordariomycetes -- Ascomycota_Leotiomycetes	529	0
Ascomycota_Sordariomycetes	Firmicutes_Bacilli	Ascomycota_Sordariomycetes -- Firmicutes_Bacilli	525	3.18972e-69
unidentified_unidentified	Firmicutes_Clostridia	unidentified_unidentified -- Firmicutes_Clostridia	481	2.26594e-07
Ascomycota_Leotiomycetes	Ascomycota_Dothideomycetes	Ascomycota_Leotiomycetes -- Ascomycota_Dothideomycetes	455	3.9487e-88
Proteobacteria_Alphaproteobacteria	Firmicutes_Clostridia	Proteobacteria_Alphaproteobacteria -- Firmicutes_Clostridia	452	0.00200092
Bacteroidetes_Bacteroidia	Actinobacteria_Actinobacteria	Bacteroidetes_Bacteroidia -- Actinobacteria_Actinobacteria	445	6.47445e-42
Proteobacteria_Deltaproteobacteria	Proteobacteria_Alphaproteobacteria	Proteobacteria_Deltaproteobacteria -- Proteobacteria_Alphaproteobacteria	417	0.000478279
Bacteroidetes_Bacteroidia	Chloroflexi_Anaerolineae	Bacteroidetes_Bacteroidia -- Chloroflexi_Anaerolineae	416	3.09688e-70
Ascomycota_Dothideomycetes	Chloroflexi_Anaerolineae	Ascomycota_Dothideomycetes -- Chloroflexi_Anaerolineae	414	2.4015e-11
Proteobacteria_Gammaproteobacteria	Firmicutes_Bacilli	Proteobacteria_Gammaproteobacteria -- Firmicutes_Bacilli	413	3.64769e-268
Actinobacteria_Actinobacteria	Proteobacteria_Deltaproteobacteria	Actinobacteria_Actinobacteria -- Proteobacteria_Deltaproteobacteria	389	1.4521e-29
Ascomycota_Sordariomycetes	Ascomycota_Eurotiomycetes	Ascomycota_Sordariomycetes -- Ascomycota_Eurotiomycetes	378	8.11761e-05
Basidiomycota_Agaricomycetes	Proteobacteria_Deltaproteobacteria	Basidiomycota_Agaricomycetes -- Proteobacteria_Deltaproteobacteria	378	4.26763e-208
Verrucomicrobia_Verrucomicrobiae	Proteobacteria_Alphaproteobacteria	Verrucomicrobia_Verrucomicrobiae -- Proteobacteria_Alphaproteobacteria	373	3.31241e-10
Ascomycota_Dothideomycetes	Firmicutes_Clostridia	Ascomycota_Dothideomycetes -- Firmicutes_Clostridia	363	5.0468e-87
unidentified_unidentified	Verrucomicrobia_Verrucomicrobiae	unidentified_unidentified -- Verrucomicrobia_Verrucomicrobiae	360	7.34123e-55
Ascomycota_Leotiomycetes	Bacteroidetes_Bacteroidia	Ascomycota_Leotiomycetes -- Bacteroidetes_Bacteroidia	354	1.47186e-65
Ascomycota_Eurotiomycetes	Bacteroidetes_Bacteroidia	Ascomycota_Eurotiomycetes -- Bacteroidetes_Bacteroidia	353	5.99369e-185
Basidiomycota_Ustilaginomycetes	Ascomycota_Dothideomycetes	Basidiomycota_Ustilaginomycetes -- Ascomycota_Dothideomycetes	353	1.46542e-12
Basidiomycota_Agaricomycetes	Chloroflexi_Anaerolineae	Basidiomycota_Agaricomycetes -- Chloroflexi_Anaerolineae	336	1.26937e-166
Basidiomycota_Exobasidiomycetes	Proteobacteria_Alphaproteobacteria	Basidiomycota_Exobasidiomycetes -- Proteobacteria_Alphaproteobacteria	310	2.47656e-68
Ascomycota_Eurotiomycetes	Basidiomycota_Agaricomycetes	Ascomycota_Eurotiomycetes -- Basidiomycota_Agaricomycetes	303	5.41822e-62
Ascomycota_Leotiomycetes	Proteobacteria_Deltaproteobacteria	Ascomycota_Leotiomycetes -- Proteobacteria_Deltaproteobacteria	302	3.2401e-22
Ascomycota_Leotiomycetes	Basidiomycota_Agaricomycetes	Ascomycota_Leotiomycetes -- Basidiomycota_Agaricomycetes	291	2.524e-121
Ascomycota_Sordariomycetes	Basidiomycota_Ustilaginomycetes	Ascomycota_Sordariomycetes -- Basidiomycota_Ustilaginomycetes	288	1.19201e-26
Ascomycota_Eurotiomycetes	unidentified_unidentified	Ascomycota_Eurotiomycetes -- unidentified_unidentified	278	0.0272205
Firmicutes_Clostridia	Proteobacteria_Alphaproteobacteria	Firmicutes_Clostridia -- Proteobacteria_Alphaproteobacteria	274	3.98091e-97
Proteobacteria_Alphaproteobacteria	Firmicutes_Bacilli	Proteobacteria_Alphaproteobacteria -- Firmicutes_Bacilli	269	5.32171e-11
Mortierellomycota_Mortierellomycetes	unidentified_unidentified	Mortierellomycota_Mortierellomycetes -- unidentified_unidentified	267	1.26761e-108
unidentified_unidentified	Ascomycota_Sordariomycetes	unidentified_unidentified -- Ascomycota_Sordariomycetes	261	5.72622e-28
Ascomycota_Saccharomycetes	Proteobacteria_Gammaproteobacteria	Ascomycota_Saccharomycetes -- Proteobacteria_Gammaproteobacteria	256	1.97511e-94
unidentified_unidentified	Acidobacteria_Acidobacteriia	unidentified_unidentified -- Acidobacteria_Acidobacteriia	249	5.66735e-16
unidentified_unidentified	Firmicutes_Bacilli	unidentified_unidentified -- Firmicutes_Bacilli	246	3.46127e-33
Ascomycota_Dothideomycetes	Planctomycetes_Planctomycetacia	Ascomycota_Dothideomycetes -- Planctomycetes_Planctomycetacia	244	6.28768e-24
Basidiomycota_Agaricomycetes	Firmicutes_Clostridia	Basidiomycota_Agaricomycetes -- Firmicutes_Clostridia	242	0.000292415
Firmicutes_Bacilli	Actinobacteria_Actinobacteria	Firmicutes_Bacilli -- Actinobacteria_Actinobacteria	232	2.79666e-63
Basidiomycota_Malasseziomycetes	Proteobacteria_Gammaproteobacteria	Basidiomycota_Malasseziomycetes -- Proteobacteria_Gammaproteobacteria	227	7.86717e-83
Chloroflexi_KD4-96	Chloroflexi_Anaerolineae	Chloroflexi_KD4-96 -- Chloroflexi_Anaerolineae	213	1.0594e-126
Ascomycota_Dothideomycetes	Verrucomicrobia_Verrucomicrobiae	Ascomycota_Dothideomycetes -- Verrucomicrobia_Verrucomicrobiae	210	3.55979e-10
Firmicutes_Bacilli	Bacteroidetes_Bacteroidia	Firmicutes_Bacilli -- Bacteroidetes_Bacteroidia	210	2.52636e-96
Ascomycota_Sordariomycetes	Acidobacteria_Acidobacteriia	Ascomycota_Sordariomycetes -- Acidobacteria_Acidobacteriia	209	8.91058e-10
Ascomycota_Sordariomycetes	Planctomycetes_Planctomycetacia	Ascomycota_Sordariomycetes -- Planctomycetes_Planctomycetacia	203	2.7065e-46
Planctomycetes_Planctomycetacia	Proteobacteria_Alphaproteobacteria	Planctomycetes_Planctomycetacia -- Proteobacteria_Alphaproteobacteria	203	4.85556e-19
Proteobacteria_Gammaproteobacteria	unidentified_unidentified	Proteobacteria_Gammaproteobacteria -- unidentified_unidentified	203	1.41702e-09
Basidiomycota_Ustilaginomycetes	Actinobacteria_Actinobacteria	Basidiomycota_Ustilaginomycetes -- Actinobacteria_Actinobacteria	196	2.78376e-10
Basidiomycota_Ustilaginomycetes	unidentified_unidentified	Basidiomycota_Ustilaginomycetes -- unidentified_unidentified	193	3.60362e-49
Basidiomycota_Agaricomycetes	Ascomycota_Leotiomycetes	Basidiomycota_Agaricomycetes -- Ascomycota_Leotiomycetes	191	4.3835e-23
Basidiomycota_unidentified	Proteobacteria_Alphaproteobacteria	Basidiomycota_unidentified -- Proteobacteria_Alphaproteobacteria	182	1.96711e-35
unidentified_unidentified	Planctomycetes_Planctomycetacia	unidentified_unidentified -- Planctomycetes_Planctomycetacia	180	3.41201e-25
Acidobacteria_Acidobacteriia	Proteobacteria_Gammaproteobacteria	Acidobacteria_Acidobacteriia -- Proteobacteria_Gammaproteobacteria	178	1.46415e-12
Verrucomicrobia_Verrucomicrobiae	Bacteroidetes_Bacteroidia	Verrucomicrobia_Verrucomicrobiae -- Bacteroidetes_Bacteroidia	178	2.46847e-86
Basidiomycota_Exobasidiomycetes	Ascomycota_Dothideomycetes	Basidiomycota_Exobasidiomycetes -- Ascomycota_Dothideomycetes	176	0.000138973
Basidiomycota_Agaricomycetes	Verrucomicrobia_Verrucomicrobiae	Basidiomycota_Agaricomycetes -- Verrucomicrobia_Verrucomicrobiae	170	3.89536e-34
Basidiomycota_Tremellomycetes	Proteobacteria_Deltaproteobacteria	Basidiomycota_Tremellomycetes -- Proteobacteria_Deltaproteobacteria	169	1.0358e-79
Proteobacteria_Gammaproteobacteria	Acidobacteria_Subgroup 6	Proteobacteria_Gammaproteobacteria -- Acidobacteria_Subgroup 6	168	4.35886e-30
Acidobacteria_Holophagae	Chloroflexi_Anaerolineae	Acidobacteria_Holophagae -- Chloroflexi_Anaerolineae	166	1.40989e-55
Ascomycota_Sordariomycetes	Ascomycota_unidentified	Ascomycota_Sordariomycetes -- Ascomycota_unidentified	166	3.26004e-14
Proteobacteria_Gammaproteobacteria	Chloroflexi_KD4-96	Proteobacteria_Gammaproteobacteria -- Chloroflexi_KD4-96	165	1.9285e-74
Basidiomycota_Microbotryomycetes	Proteobacteria_Gammaproteobacteria	Basidiomycota_Microbotryomycetes -- Proteobacteria_Gammaproteobacteria	163	4.59833e-34
Bacteroidetes_Bacteroidia	Firmicutes_Clostridia	Bacteroidetes_Bacteroidia -- Firmicutes_Clostridia	159	5.81511e-23
Acidobacteria_Subgroup 6	Proteobacteria_Alphaproteobacteria	Acidobacteria_Subgroup 6 -- Proteobacteria_Alphaproteobacteria	155	6.66854e-28
Firmicutes_Bacilli	Firmicutes_Clostridia	Firmicutes_Bacilli -- Firmicutes_Clostridia	148	5.09592e-07
Ascomycota_unidentified	Proteobacteria_Alphaproteobacteria	Ascomycota_unidentified -- Proteobacteria_Alphaproteobacteria	147	4.85556e-19
Gemmatimonadetes_Gemmatimonadetes	Chloroflexi_Anaerolineae	Gemmatimonadetes_Gemmatimonadetes -- Chloroflexi_Anaerolineae	147	3.7689e-23
Basidiomycota_unidentified	Proteobacteria_Gammaproteobacteria	Basidiomycota_unidentified -- Proteobacteria_Gammaproteobacteria	145	3.43437e-22
Proteobacteria_Alphaproteobacteria	Chloroflexi_KD4-96	Proteobacteria_Alphaproteobacteria -- Chloroflexi_KD4-96	139	1.54803e-09
Ascomycota_Sordariomycetes	Chloroflexi_KD4-96	Ascomycota_Sordariomycetes -- Chloroflexi_KD4-96	138	6.47731e-11
Basidiomycota_Microbotryomycetes	unidentified_unidentified	Basidiomycota_Microbotryomycetes -- unidentified_unidentified	137	1.98644e-17
Basidiomycota_Agaricomycetes	Acidobacteria_Subgroup 6	Basidiomycota_Agaricomycetes -- Acidobacteria_Subgroup 6	133	6.89209e-113
Chloroflexi_Anaerolineae	Bacteroidetes_Bacteroidia	Chloroflexi_Anaerolineae -- Bacteroidetes_Bacteroidia	130	4.91496e-20
Ascomycota_Sordariomycetes	Mortierellomycota_Mortierellomycetes	Ascomycota_Sordariomycetes -- Mortierellomycota_Mortierellomycetes	128	3.71619e-08
Ascomycota_Dothideomycetes	Basidiomycota_Exobasidiomycetes	Ascomycota_Dothideomycetes -- Basidiomycota_Exobasidiomycetes	126	1.47123e-39
Bacteroidetes_Bacteroidia	Firmicutes_Bacilli	Bacteroidetes_Bacteroidia -- Firmicutes_Bacilli	126	3.0337e-36
Basidiomycota_Agaricomycetes	Basidiomycota_Ustilaginomycetes	Basidiomycota_Agaricomycetes -- Basidiomycota_Ustilaginomycetes	124	8.06897e-48
unidentified_unidentified	Ascomycota_Leotiomycetes	unidentified_unidentified -- Ascomycota_Leotiomycetes	124	1.42834e-06
Basidiomycota_Agaricomycetes	Acidobacteria_Acidobacteriia	Basidiomycota_Agaricomycetes -- Acidobacteria_Acidobacteriia	120	2.64811e-19
unidentified_unidentified	Gemmatimonadetes_Gemmatimonadetes	unidentified_unidentified -- Gemmatimonadetes_Gemmatimonadetes	120	1.07203e-06
Basidiomycota_Cystobasidiomycetes	Proteobacteria_Alphaproteobacteria	Basidiomycota_Cystobasidiomycetes -- Proteobacteria_Alphaproteobacteria	119	1.83749e-15
Basidiomycota_Microbotryomycetes	Ascomycota_Dothideomycetes	Basidiomycota_Microbotryomycetes -- Ascomycota_Dothideomycetes	117	2.27022e-20
Ascomycota_Leotiomycetes	Verrucomicrobia_Verrucomicrobiae	Ascomycota_Leotiomycetes -- Verrucomicrobia_Verrucomicrobiae	114	1.52431e-10
Basidiomycota_Microbotryomycetes	Ascomycota_Sordariomycetes	Basidiomycota_Microbotryomycetes -- Ascomycota_Sordariomycetes	114	4.26681e-42
Proteobacteria_Alphaproteobacteria	Acidobacteria_Subgroup 6	Proteobacteria_Alphaproteobacteria -- Acidobacteria_Subgroup 6	110	3.17568e-09
Ascomycota_Leotiomycetes	Firmicutes_Clostridia	Ascomycota_Leotiomycetes -- Firmicutes_Clostridia	109	4.27967e-36
Proteobacteria_Alphaproteobacteria	Acidobacteria_Holophagae	Proteobacteria_Alphaproteobacteria -- Acidobacteria_Holophagae	109	6.88922e-10
Ascomycota_Dothideomycetes	Acidobacteria_Acidobacteriia	Ascomycota_Dothideomycetes -- Acidobacteria_Acidobacteriia	108	5.3369e-08
Mortierellomycota_Mortierellomycetes	Proteobacteria_Gammaproteobacteria	Mortierellomycota_Mortierellomycetes -- Proteobacteria_Gammaproteobacteria	108	2.58258e-72
Planctomycetes_Phycisphaerae	Chloroflexi_Anaerolineae	Planctomycetes_Phycisphaerae -- Chloroflexi_Anaerolineae	108	6.1189e-29
Proteobacteria_Deltaproteobacteria	Actinobacteria_Actinobacteria	Proteobacteria_Deltaproteobacteria -- Actinobacteria_Actinobacteria	108	3.93552e-12
Chloroflexi_KD4-96	Proteobacteria_Gammaproteobacteria	Chloroflexi_KD4-96 -- Proteobacteria_Gammaproteobacteria	106	5.56141e-70
Ascomycota_Dothideomycetes	Basidiomycota_unidentified	Ascomycota_Dothideomycetes -- Basidiomycota_unidentified	102	6.38473e-31
Mortierellomycota_Mortierellomycetes	Ascomycota_Sordariomycetes	Mortierellomycota_Mortierellomycetes -- Ascomycota_Sordariomycetes	102	4.11708e-30
Ascomycota_Sordariomycetes	Basidiomycota_Exobasidiomycetes	Ascomycota_Sordariomycetes -- Basidiomycota_Exobasidiomycetes	101	1.07542e-34
Ascomycota_Sordariomycetes	Gemmatimonadetes_Gemmatimonadetes	Ascomycota_Sordariomycetes -- Gemmatimonadetes_Gemmatimonadetes	101	2.50273e-17
Bacteroidetes_Bacteroidia	Planctomycetes_Planctomycetacia	Bacteroidetes_Bacteroidia -- Planctomycetes_Planctomycetacia	101	3.1179e-05
Ascomycota_Saccharomycetes	Basidiomycota_Agaricomycetes	Ascomycota_Saccharomycetes -- Basidiomycota_Agaricomycetes	100	0.00304343
Basidiomycota_Tremellomycetes	Ascomycota_Eurotiomycetes	Basidiomycota_Tremellomycetes -- Ascomycota_Eurotiomycetes	100	0.00357193
Ascomycota_unidentified	unidentified_unidentified	Ascomycota_unidentified -- unidentified_unidentified	99	9.66225e-11
Proteobacteria_Deltaproteobacteria	Firmicutes_Clostridia	Proteobacteria_Deltaproteobacteria -- Firmicutes_Clostridia	97	4.09069e-05
Bacteroidetes_Bacteroidia	Acidobacteria_Acidobacteriia	Bacteroidetes_Bacteroidia -- Acidobacteria_Acidobacteriia	96	4.25125e-32
unidentified_unidentified	Planctomycetes_Phycisphaerae	unidentified_unidentified -- Planctomycetes_Phycisphaerae	96	2.07777e-12
Proteobacteria_Gammaproteobacteria	Planctomycetes_Phycisphaerae	Proteobacteria_Gammaproteobacteria -- Planctomycetes_Phycisphaerae	95	1.24609e-40
Ascomycota_Dothideomycetes	Ascomycota_Saccharomycetes	Ascomycota_Dothideomycetes -- Ascomycota_Saccharomycetes	94	0.000241432
Proteobacteria_Deltaproteobacteria	Acidobacteria_Acidobacteriia	Proteobacteria_Deltaproteobacteria -- Acidobacteria_Acidobacteriia	94	0.0108018
Proteobacteria_Alphaproteobacteria	Firmicutes_Negativicutes	Proteobacteria_Alphaproteobacteria -- Firmicutes_Negativicutes	93	1.38012e-09
Ascomycota_Saccharomycetes	Ascomycota_Dothideomycetes	Ascomycota_Saccharomycetes -- Ascomycota_Dothideomycetes	92	1.00589e-22
unidentified_unidentified	Firmicutes_Negativicutes	unidentified_unidentified -- Firmicutes_Negativicutes	92	3.41924e-23
Ascomycota_Sordariomycetes	Basidiomycota_unidentified	Ascomycota_Sordariomycetes -- Basidiomycota_unidentified	91	1.4015e-27
Basidiomycota_Microbotryomycetes	Actinobacteria_Actinobacteria	Basidiomycota_Microbotryomycetes -- Actinobacteria_Actinobacteria	91	6.71976e-06
Firmicutes_Clostridia	Chloroflexi_Anaerolineae	Firmicutes_Clostridia -- Chloroflexi_Anaerolineae	91	0.000436136
Basidiomycota_Ustilaginomycetes	Basidiomycota_Tremellomycetes	Basidiomycota_Ustilaginomycetes -- Basidiomycota_Tremellomycetes	90	4.05439e-35
Actinobacteria_Actinobacteria	Acidobacteria_Subgroup 6	Actinobacteria_Actinobacteria -- Acidobacteria_Subgroup 6	89	0.0494151
Ascomycota_Eurotiomycetes	Proteobacteria_Deltaproteobacteria	Ascomycota_Eurotiomycetes -- Proteobacteria_Deltaproteobacteria	89	0.000267607
Actinobacteria_Actinobacteria	unidentified_unidentified	Actinobacteria_Actinobacteria -- unidentified_unidentified	88	4.9741e-16
Basidiomycota_Tremellomycetes	Ascomycota_Leotiomycetes	Basidiomycota_Tremellomycetes -- Ascomycota_Leotiomycetes	88	0.00198068
Chloroflexi_Chloroflexia	Proteobacteria_Alphaproteobacteria	Chloroflexi_Chloroflexia -- Proteobacteria_Alphaproteobacteria	84	0.000217251
Basidiomycota_Agaricomycetes	Ascomycota_Saccharomycetes	Basidiomycota_Agaricomycetes -- Ascomycota_Saccharomycetes	83	1.90134e-26
Chloroflexi_KD4-96	Proteobacteria_Alphaproteobacteria	Chloroflexi_KD4-96 -- Proteobacteria_Alphaproteobacteria	83	3.22457e-43
Ascomycota_Dothideomycetes	Chloroflexi_Chloroflexia	Ascomycota_Dothideomycetes -- Chloroflexi_Chloroflexia	82	0.0275978
Ascomycota_Saccharomycetes	Ascomycota_Sordariomycetes	Ascomycota_Saccharomycetes -- Ascomycota_Sordariomycetes	81	1.78384e-28
Basidiomycota_Ustilaginomycetes	Basidiomycota_Agaricomycetes	Basidiomycota_Ustilaginomycetes -- Basidiomycota_Agaricomycetes	81	5.51019e-15
Bacteroidetes_Ignavibacteria	Chloroflexi_Anaerolineae	Bacteroidetes_Ignavibacteria -- Chloroflexi_Anaerolineae	80	1.80444e-24
Cyanobacteria_Melainabacteria	Proteobacteria_Alphaproteobacteria	Cyanobacteria_Melainabacteria -- Proteobacteria_Alphaproteobacteria	79	5.9806e-17
unidentified_unidentified	Bacteroidetes_Ignavibacteria	unidentified_unidentified -- Bacteroidetes_Ignavibacteria	79	3.2989e-31
Chloroflexi_KD4-96	Proteobacteria_Deltaproteobacteria	Chloroflexi_KD4-96 -- Proteobacteria_Deltaproteobacteria	78	2.58722e-13
Proteobacteria_Alphaproteobacteria	Planctomycetes_Phycisphaerae	Proteobacteria_Alphaproteobacteria -- Planctomycetes_Phycisphaerae	77	0.0291746
Chloroflexi_Anaerolineae	Actinobacteria_Actinobacteria	Chloroflexi_Anaerolineae -- Actinobacteria_Actinobacteria	76	1.3502e-19
Basidiomycota_Ustilaginomycetes	Firmicutes_Bacilli	Basidiomycota_Ustilaginomycetes -- Firmicutes_Bacilli	75	0.00103297
Proteobacteria_Gammaproteobacteria	Chloroflexi_Chloroflexia	Proteobacteria_Gammaproteobacteria -- Chloroflexi_Chloroflexia	75	2.46346e-32
Ascomycota_Leotiomycetes	Firmicutes_Bacilli	Ascomycota_Leotiomycetes -- Firmicutes_Bacilli	74	6.17161e-37
Chloroflexi_Anaerolineae	Acidobacteria_Acidobacteriia	Chloroflexi_Anaerolineae -- Acidobacteria_Acidobacteriia	70	3.79066e-22
Firmicutes_Negativicutes	Proteobacteria_Alphaproteobacteria	Firmicutes_Negativicutes -- Proteobacteria_Alphaproteobacteria	70	3.15372e-09
unidentified_unidentified	Acidobacteria_Blastocatellia (Subgroup 4)	unidentified_unidentified -- Acidobacteria_Blastocatellia (Subgroup 4)	70	0.0127795
Proteobacteria_Alphaproteobacteria	Cyanobacteria_Melainabacteria	Proteobacteria_Alphaproteobacteria -- Cyanobacteria_Melainabacteria	69	2.18231e-25
Acidobacteria_Holophagae	Proteobacteria_Alphaproteobacteria	Acidobacteria_Holophagae -- Proteobacteria_Alphaproteobacteria	68	4.43848e-08
Actinobacteria_Actinobacteria	Acidobacteria_Holophagae	Actinobacteria_Actinobacteria -- Acidobacteria_Holophagae	68	4.89886e-10
Actinobacteria_Actinobacteria	Chloroflexi_Chloroflexia	Actinobacteria_Actinobacteria -- Chloroflexi_Chloroflexia	68	3.71996e-11
Ascomycota_Eurotiomycetes	Firmicutes_Clostridia	Ascomycota_Eurotiomycetes -- Firmicutes_Clostridia	68	2.83408e-42
Planctomycetes_Planctomycetacia	Bacteroidetes_Bacteroidia	Planctomycetes_Planctomycetacia -- Bacteroidetes_Bacteroidia	68	1.22855e-10
Proteobacteria_Gammaproteobacteria	Bacteroidetes_Ignavibacteria	Proteobacteria_Gammaproteobacteria -- Bacteroidetes_Ignavibacteria	68	2.06507e-12
Proteobacteria_Gammaproteobacteria	Firmicutes_Negativicutes	Proteobacteria_Gammaproteobacteria -- Firmicutes_Negativicutes	67	2.7353e-11
Bacteroidetes_Bacteroidia	unidentified_unidentified	Bacteroidetes_Bacteroidia -- unidentified_unidentified	65	1.60713e-15
Mortierellomycota_Mortierellomycetes	Actinobacteria_Actinobacteria	Mortierellomycota_Mortierellomycetes -- Actinobacteria_Actinobacteria	65	3.28288e-07
unidentified_unidentified	Spirochaetes_Spirochaetia	unidentified_unidentified -- Spirochaetes_Spirochaetia	65	1.63513e-11
Basidiomycota_Agaricomycetes	Chloroflexi_KD4-96	Basidiomycota_Agaricomycetes -- Chloroflexi_KD4-96	64	1.59366e-10
Chloroflexi_Anaerolineae	Bacteroidetes_Ignavibacteria	Chloroflexi_Anaerolineae -- Bacteroidetes_Ignavibacteria	64	5.61693e-06
Acidobacteria_Holophagae	Proteobacteria_Deltaproteobacteria	Acidobacteria_Holophagae -- Proteobacteria_Deltaproteobacteria	63	1.8528e-28
Actinobacteria_Actinobacteria	Gemmatimonadetes_Gemmatimonadetes	Actinobacteria_Actinobacteria -- Gemmatimonadetes_Gemmatimonadetes	63	1.68523e-45
Actinobacteria_Thermoleophilia	Proteobacteria_Gammaproteobacteria	Actinobacteria_Thermoleophilia -- Proteobacteria_Gammaproteobacteria	62	5.32353e-24
Bacteroidetes_Bacteroidia	Acidobacteria_Subgroup 6	Bacteroidetes_Bacteroidia -- Acidobacteria_Subgroup 6	62	0.0248604
Nitrospirae_4-29-1	Chloroflexi_Anaerolineae	Nitrospirae_4-29-1 -- Chloroflexi_Anaerolineae	62	6.378e-11
unidentified_unidentified	Acidobacteria_Subgroup 18	unidentified_unidentified -- Acidobacteria_Subgroup 18	62	7.79839e-14
Basidiomycota_Microbotryomycetes	Bacteroidetes_Bacteroidia	Basidiomycota_Microbotryomycetes -- Bacteroidetes_Bacteroidia	60	1.31765e-13
Chloroflexi_Anaerolineae	Firmicutes_Clostridia	Chloroflexi_Anaerolineae -- Firmicutes_Clostridia	60	0.0343411
Basidiomycota_Tremellomycetes	Mortierellomycota_Mortierellomycetes	Basidiomycota_Tremellomycetes -- Mortierellomycota_Mortierellomycetes	59	0.00547515
Ascomycota_Dothideomycetes	Actinobacteria_Thermoleophilia	Ascomycota_Dothideomycetes -- Actinobacteria_Thermoleophilia	58	1.53981e-09
Planctomycetes_Planctomycetacia	Actinobacteria_Actinobacteria	Planctomycetes_Planctomycetacia -- Actinobacteria_Actinobacteria	58	0.000231928
Chloroflexi_Anaerolineae	Acidobacteria_Blastocatellia (Subgroup 4)	Chloroflexi_Anaerolineae -- Acidobacteria_Blastocatellia (Subgroup 4)	57	3.51196e-36
Acidobacteria_Acidobacteriia	Verrucomicrobia_Verrucomicrobiae	Acidobacteria_Acidobacteriia -- Verrucomicrobia_Verrucomicrobiae	56	1.00077e-12
Ascomycota_Pezizomycetes	Proteobacteria_Gammaproteobacteria	Ascomycota_Pezizomycetes -- Proteobacteria_Gammaproteobacteria	56	1.56498e-06
Basidiomycota_Malasseziomycetes	Ascomycota_Sordariomycetes	Basidiomycota_Malasseziomycetes -- Ascomycota_Sordariomycetes	56	0.00681238
Mortierellomycota_Mortierellomycetes	Basidiomycota_Agaricomycetes	Mortierellomycota_Mortierellomycetes -- Basidiomycota_Agaricomycetes	56	4.56591e-35
Acidobacteria_Subgroup 18	Chloroflexi_Anaerolineae	Acidobacteria_Subgroup 18 -- Chloroflexi_Anaerolineae	55	5.74823e-07
Ascomycota_Saccharomycetes	Firmicutes_Bacilli	Ascomycota_Saccharomycetes -- Firmicutes_Bacilli	55	2.69947e-08
Patescibacteria_Saccharimonadia	Proteobacteria_Alphaproteobacteria	Patescibacteria_Saccharimonadia -- Proteobacteria_Alphaproteobacteria	55	3.6554e-05
Basidiomycota_Agaricomycetes	Planctomycetes_BD7-11	Basidiomycota_Agaricomycetes -- Planctomycetes_BD7-11	54	5.80105e-07
Cyanobacteria_Melainabacteria	Proteobacteria_Gammaproteobacteria	Cyanobacteria_Melainabacteria -- Proteobacteria_Gammaproteobacteria	54	8.63656e-27
Mortierellomycota_Mortierellomycetes	Proteobacteria_Alphaproteobacteria	Mortierellomycota_Mortierellomycetes -- Proteobacteria_Alphaproteobacteria	54	0.0235449
Ascomycota_unidentified	Bacteroidetes_Bacteroidia	Ascomycota_unidentified -- Bacteroidetes_Bacteroidia	53	1.45322e-10
Basidiomycota_Wallemiomycetes	Proteobacteria_Gammaproteobacteria	Basidiomycota_Wallemiomycetes -- Proteobacteria_Gammaproteobacteria	53	1.58621e-07
Chytridiomycota_unidentified	Chloroflexi_Anaerolineae	Chytridiomycota_unidentified -- Chloroflexi_Anaerolineae	53	7.17855e-05
Firmicutes_Clostridia	Actinobacteria_Actinobacteria	Firmicutes_Clostridia -- Actinobacteria_Actinobacteria	53	7.53969e-17
Proteobacteria_Alphaproteobacteria	Armatimonadetes_Fimbriimonadia	Proteobacteria_Alphaproteobacteria -- Armatimonadetes_Fimbriimonadia	53	0.0101748
Proteobacteria_Deltaproteobacteria	Acidobacteria_Holophagae	Proteobacteria_Deltaproteobacteria -- Acidobacteria_Holophagae	53	0.0337931
unidentified_unidentified	Acidobacteria_Subgroup 17	unidentified_unidentified -- Acidobacteria_Subgroup 17	53	1.06353e-14
Verrucomicrobia_Verrucomicrobiae	Firmicutes_Clostridia	Verrucomicrobia_Verrucomicrobiae -- Firmicutes_Clostridia	53	0.000126887
unidentified_unidentified	Chloroflexi_Chloroflexia	unidentified_unidentified -- Chloroflexi_Chloroflexia	52	3.92519e-11
Ascomycota_Sordariomycetes	Firmicutes_Negativicutes	Ascomycota_Sordariomycetes -- Firmicutes_Negativicutes	51	4.29733e-20
Chloroflexi_Anaerolineae	Acidobacteria_Holophagae	Chloroflexi_Anaerolineae -- Acidobacteria_Holophagae	51	8.75562e-14
Chloroflexi_Chloroflexia	Proteobacteria_Gammaproteobacteria	Chloroflexi_Chloroflexia -- Proteobacteria_Gammaproteobacteria	50	0.00363397
unidentified_unidentified	Cyanobacteria_Oxyphotobacteria	unidentified_unidentified -- Cyanobacteria_Oxyphotobacteria	50	1.59948e-10
Acidobacteria_Subgroup 17	Chloroflexi_Anaerolineae	Acidobacteria_Subgroup 17 -- Chloroflexi_Anaerolineae	49	1.25705e-25
Mortierellomycota_Mortierellomycetes	Ascomycota_Leotiomycetes	Mortierellomycota_Mortierellomycetes -- Ascomycota_Leotiomycetes	48	1.66241e-06
Proteobacteria_Alphaproteobacteria	Acidobacteria_Blastocatellia (Subgroup 4)	Proteobacteria_Alphaproteobacteria -- Acidobacteria_Blastocatellia (Subgroup 4)	48	9.0725e-14
Ascomycota_Leotiomycetes	Ascomycota_Eurotiomycetes	Ascomycota_Leotiomycetes -- Ascomycota_Eurotiomycetes	47	2.4041e-07
Basidiomycota_Agaricomycetes	Planctomycetes_Phycisphaerae	Basidiomycota_Agaricomycetes -- Planctomycetes_Phycisphaerae	45	3.41481e-22
Basidiomycota_Tremellomycetes	Basidiomycota_unidentified	Basidiomycota_Tremellomycetes -- Basidiomycota_unidentified	44	4.7203e-13
Mortierellomycota_Mortierellomycetes	Bacteroidetes_Bacteroidia	Mortierellomycota_Mortierellomycetes -- Bacteroidetes_Bacteroidia	44	0.00725057
Planctomycetes_BD7-11	Proteobacteria_Alphaproteobacteria	Planctomycetes_BD7-11 -- Proteobacteria_Alphaproteobacteria	44	3.15963e-26
Basidiomycota_unidentified	Bacteroidetes_Bacteroidia	Basidiomycota_unidentified -- Bacteroidetes_Bacteroidia	43	0.000193085
Basidiomycota_Ustilaginomycetes	Ascomycota_Eurotiomycetes	Basidiomycota_Ustilaginomycetes -- Ascomycota_Eurotiomycetes	43	0.00622926
Proteobacteria_Deltaproteobacteria	Gemmatimonadetes_Gemmatimonadetes	Proteobacteria_Deltaproteobacteria -- Gemmatimonadetes_Gemmatimonadetes	43	0.000418885
Proteobacteria_Deltaproteobacteria	Planctomycetes_Phycisphaerae	Proteobacteria_Deltaproteobacteria -- Planctomycetes_Phycisphaerae	43	3.82939e-24
Ascomycota_Dothideomycetes	Firmicutes_Negativicutes	Ascomycota_Dothideomycetes -- Firmicutes_Negativicutes	42	1.99583e-18
Ascomycota_Leotiomycetes	Bacteroidetes_Ignavibacteria	Ascomycota_Leotiomycetes -- Bacteroidetes_Ignavibacteria	42	2.7907e-11
Firmicutes_Negativicutes	Firmicutes_Clostridia	Firmicutes_Negativicutes -- Firmicutes_Clostridia	42	0.000896962
Ascomycota_Sordariomycetes	Acidobacteria_Subgroup 17	Ascomycota_Sordariomycetes -- Acidobacteria_Subgroup 17	41	8.48274e-19
Ascomycota_Sordariomycetes	Deinococcus-Thermus_Deinococci	Ascomycota_Sordariomycetes -- Deinococcus-Thermus_Deinococci	41	1.09961e-24
unidentified_unidentified	Ascomycota_unidentified	unidentified_unidentified -- Ascomycota_unidentified	41	0.0394961
Verrucomicrobia_Verrucomicrobiae	Acidobacteria_Acidobacteriia	Verrucomicrobia_Verrucomicrobiae -- Acidobacteria_Acidobacteriia	41	2.75722e-06
Ascomycota_Dothideomycetes	Cyanobacteria_Melainabacteria	Ascomycota_Dothideomycetes -- Cyanobacteria_Melainabacteria	40	0.00337442
Ascomycota_Sordariomycetes	Spirochaetes_Spirochaetia	Ascomycota_Sordariomycetes -- Spirochaetes_Spirochaetia	40	1.33269e-10
Mucoromycota_Mucoromycetes	unidentified_unidentified	Mucoromycota_Mucoromycetes -- unidentified_unidentified	40	2.02229e-15
Proteobacteria_Deltaproteobacteria	Planctomycetes_Planctomycetacia	Proteobacteria_Deltaproteobacteria -- Planctomycetes_Planctomycetacia	40	2.49656e-10
Proteobacteria_Gammaproteobacteria	Chloroflexi_OLB14	Proteobacteria_Gammaproteobacteria -- Chloroflexi_OLB14	40	0.0276292
Proteobacteria_Gammaproteobacteria	Acidobacteria_Subgroup 18	Proteobacteria_Gammaproteobacteria -- Acidobacteria_Subgroup 18	39	6.97281e-39
Ascomycota_Dothideomycetes	Planctomycetes_Phycisphaerae	Ascomycota_Dothideomycetes -- Planctomycetes_Phycisphaerae	38	3.84547e-09
Basidiomycota_Tremellomycetes	Basidiomycota_Malasseziomycetes	Basidiomycota_Tremellomycetes -- Basidiomycota_Malasseziomycetes	38	0.0395561
Proteobacteria_Deltaproteobacteria	Bacteroidetes_Ignavibacteria	Proteobacteria_Deltaproteobacteria -- Bacteroidetes_Ignavibacteria	38	2.35345e-05
Ascomycota_Saccharomycetes	Bacteroidetes_Bacteroidia	Ascomycota_Saccharomycetes -- Bacteroidetes_Bacteroidia	37	0.0285589
Basidiomycota_Tremellomycetes	Basidiomycota_Cystobasidiomycetes	Basidiomycota_Tremellomycetes -- Basidiomycota_Cystobasidiomycetes	36	6.7408e-18
Proteobacteria_Gammaproteobacteria	Actinobacteria_Acidimicrobiia	Proteobacteria_Gammaproteobacteria -- Actinobacteria_Acidimicrobiia	36	0.0487461
Gemmatimonadetes_Gemmatimonadetes	Proteobacteria_Deltaproteobacteria	Gemmatimonadetes_Gemmatimonadetes -- Proteobacteria_Deltaproteobacteria	35	0.00303244
Bacteroidetes_Bacteroidia	Planctomycetes_Phycisphaerae	Bacteroidetes_Bacteroidia -- Planctomycetes_Phycisphaerae	34	0.000537258
Basidiomycota_Cystobasidiomycetes	Ascomycota_Sordariomycetes	Basidiomycota_Cystobasidiomycetes -- Ascomycota_Sordariomycetes	34	0.000791307
Proteobacteria_Gammaproteobacteria	Spirochaetes_Spirochaetia	Proteobacteria_Gammaproteobacteria -- Spirochaetes_Spirochaetia	34	0.00011584
unidentified_unidentified	Ascomycota_Pezizomycetes	unidentified_unidentified -- Ascomycota_Pezizomycetes	34	1.15733e-15
Proteobacteria_Deltaproteobacteria	Spirochaetes_Spirochaetia	Proteobacteria_Deltaproteobacteria -- Spirochaetes_Spirochaetia	33	5.86466e-14
unidentified_unidentified	Chytridiomycota_unidentified	unidentified_unidentified -- Chytridiomycota_unidentified	33	1.76581e-11
Cyanobacteria_Melainabacteria	Bacteroidetes_Bacteroidia	Cyanobacteria_Melainabacteria -- Bacteroidetes_Bacteroidia	32	0.0146331
Ascomycota_Leotiomycetes	Cyanobacteria_Melainabacteria	Ascomycota_Leotiomycetes -- Cyanobacteria_Melainabacteria	31	2.66106e-06
Bacteroidetes_Ignavibacteria	Proteobacteria_Gammaproteobacteria	Bacteroidetes_Ignavibacteria -- Proteobacteria_Gammaproteobacteria	31	0.00509538
Basidiomycota_Agaricomycetes	Acidobacteria_Blastocatellia (Subgroup 4)	Basidiomycota_Agaricomycetes -- Acidobacteria_Blastocatellia (Subgroup 4)	31	8.45013e-17
Firmicutes_Negativicutes	Proteobacteria_Deltaproteobacteria	Firmicutes_Negativicutes -- Proteobacteria_Deltaproteobacteria	31	1.36182e-06
Acidobacteria_Subgroup 6	Planctomycetes_Phycisphaerae	Acidobacteria_Subgroup 6 -- Planctomycetes_Phycisphaerae	30	3.8493e-10
unidentified_unidentified	Chytridiomycota_Rhizophydiomycetes	unidentified_unidentified -- Chytridiomycota_Rhizophydiomycetes	30	0.000870283
Ascomycota_Pezizomycetes	Proteobacteria_Alphaproteobacteria	Ascomycota_Pezizomycetes -- Proteobacteria_Alphaproteobacteria	29	4.23978e-13
Bacteroidetes_Bacteroidia	Bacteroidetes_Ignavibacteria	Bacteroidetes_Bacteroidia -- Bacteroidetes_Ignavibacteria	29	0.000656189
Basidiomycota_Tremellomycetes	Acidobacteria_Acidobacteriia	Basidiomycota_Tremellomycetes -- Acidobacteria_Acidobacteriia	29	9.7278e-11
Planctomycetes_Planctomycetacia	Firmicutes_Clostridia	Planctomycetes_Planctomycetacia -- Firmicutes_Clostridia	29	2.09448e-11
Rozellomycota_unidentified	Proteobacteria_Gammaproteobacteria	Rozellomycota_unidentified -- Proteobacteria_Gammaproteobacteria	29	3.11854e-27
Acidobacteria_Subgroup 6	Acidobacteria_Holophagae	Acidobacteria_Subgroup 6 -- Acidobacteria_Holophagae	27	7.54397e-07
Actinobacteria_Actinobacteria	Deinococcus-Thermus_Deinococci	Actinobacteria_Actinobacteria -- Deinococcus-Thermus_Deinococci	27	8.34672e-09
Ascomycota_Eurotiomycetes	Ascomycota_unidentified	Ascomycota_Eurotiomycetes -- Ascomycota_unidentified	27	0.0055501
Basidiomycota_Agaricomycetes	Cyanobacteria_Melainabacteria	Basidiomycota_Agaricomycetes -- Cyanobacteria_Melainabacteria	27	0.0176554
Basidiomycota_Wallemiomycetes	Firmicutes_Bacilli	Basidiomycota_Wallemiomycetes -- Firmicutes_Bacilli	27	2.21499e-17
Proteobacteria_Gammaproteobacteria	Armatimonadetes_Fimbriimonadia	Proteobacteria_Gammaproteobacteria -- Armatimonadetes_Fimbriimonadia	27	0.00117851
unidentified_unidentified	Chloroflexi_OLB14	unidentified_unidentified -- Chloroflexi_OLB14	27	0.0102669
Acidobacteria_Holophagae	Firmicutes_Clostridia	Acidobacteria_Holophagae -- Firmicutes_Clostridia	26	2.82938e-19
Acidobacteria_Subgroup 17	Proteobacteria_Gammaproteobacteria	Acidobacteria_Subgroup 17 -- Proteobacteria_Gammaproteobacteria	26	4.8199e-08
Bacteroidetes_Bacteroidia	Spirochaetes_Spirochaetia	Bacteroidetes_Bacteroidia -- Spirochaetes_Spirochaetia	26	2.45182e-18
Basidiomycota_Agaricostilbomycetes	Proteobacteria_Alphaproteobacteria	Basidiomycota_Agaricostilbomycetes -- Proteobacteria_Alphaproteobacteria	26	4.45982e-08
Basidiomycota_Tremellomycetes	Deinococcus-Thermus_Deinococci	Basidiomycota_Tremellomycetes -- Deinococcus-Thermus_Deinococci	26	0.0160217
Firmicutes_Bacilli	Chloroflexi_Anaerolineae	Firmicutes_Bacilli -- Chloroflexi_Anaerolineae	26	0.00628287
Firmicutes_Bacilli	Planctomycetes_Planctomycetacia	Firmicutes_Bacilli -- Planctomycetes_Planctomycetacia	26	0.0487386
Actinobacteria_Actinobacteria	Firmicutes_Negativicutes	Actinobacteria_Actinobacteria -- Firmicutes_Negativicutes	25	2.43413e-08
Ascomycota_Arthoniomycetes	Proteobacteria_Gammaproteobacteria	Ascomycota_Arthoniomycetes -- Proteobacteria_Gammaproteobacteria	25	1.45527e-13
Ascomycota_Pezizomycetes	unidentified_unidentified	Ascomycota_Pezizomycetes -- unidentified_unidentified	25	0.000122539
Basidiomycota_Cystobasidiomycetes	Actinobacteria_Actinobacteria	Basidiomycota_Cystobasidiomycetes -- Actinobacteria_Actinobacteria	25	9.70782e-08
Chloroflexi_Anaerolineae	Chloroflexi_Chloroflexia	Chloroflexi_Anaerolineae -- Chloroflexi_Chloroflexia	25	3.6689e-23
Mucoromycota_Mucoromycetes	Proteobacteria_Gammaproteobacteria	Mucoromycota_Mucoromycetes -- Proteobacteria_Gammaproteobacteria	25	0.000116767
Planctomycetes_Phycisphaerae	Bacteroidetes_Bacteroidia	Planctomycetes_Phycisphaerae -- Bacteroidetes_Bacteroidia	25	0.000116767
Actinobacteria_Actinobacteria	Actinobacteria_Acidimicrobiia	Actinobacteria_Actinobacteria -- Actinobacteria_Acidimicrobiia	24	6.90872e-07
Ascomycota_Dothideomycetes	Elusimicrobia_Elusimicrobia	Ascomycota_Dothideomycetes -- Elusimicrobia_Elusimicrobia	24	0.000431386
Acidobacteria_Subgroup 6	Gemmatimonadetes_Gemmatimonadetes	Acidobacteria_Subgroup 6 -- Gemmatimonadetes_Gemmatimonadetes	23	2.85055e-06
Ascomycota_Leotiomycetes	Spirochaetes_Spirochaetia	Ascomycota_Leotiomycetes -- Spirochaetes_Spirochaetia	23	5.17349e-08
Acidobacteria_Acidobacteriia	Planctomycetes_Planctomycetacia	Acidobacteria_Acidobacteriia -- Planctomycetes_Planctomycetacia	22	0.00651059
Basidiomycota_Tremellomycetes	Gemmatimonadetes_Gemmatimonadetes	Basidiomycota_Tremellomycetes -- Gemmatimonadetes_Gemmatimonadetes	22	0.0151398
Fibrobacteres_Fibrobacteria	Proteobacteria_Alphaproteobacteria	Fibrobacteres_Fibrobacteria -- Proteobacteria_Alphaproteobacteria	22	2.99237e-05
Mortierellomycota_Mortierellomycetes	Gemmatimonadetes_Gemmatimonadetes	Mortierellomycota_Mortierellomycetes -- Gemmatimonadetes_Gemmatimonadetes	22	2.54687e-08
Proteobacteria_Alphaproteobacteria	WPS-2_metagenome	Proteobacteria_Alphaproteobacteria -- WPS-2_metagenome	22	0.0140991
Proteobacteria_Gammaproteobacteria	Chlamydiae_Chlamydiae	Proteobacteria_Gammaproteobacteria -- Chlamydiae_Chlamydiae	22	3.0739e-18
unidentified_unidentified	Gemmatimonadetes_S0134 terrestrial group	unidentified_unidentified -- Gemmatimonadetes_S0134 terrestrial group	22	7.44327e-06
Ascomycota_Arthoniomycetes	Ascomycota_Leotiomycetes	Ascomycota_Arthoniomycetes -- Ascomycota_Leotiomycetes	21	6.05384e-10
Ascomycota_Pezizomycetes	Ascomycota_Sordariomycetes	Ascomycota_Pezizomycetes -- Ascomycota_Sordariomycetes	21	0.000987009
Firmicutes_Clostridia	Chloroflexi_KD4-96	Firmicutes_Clostridia -- Chloroflexi_KD4-96	21	3.71018e-06
Mortierellomycota_Mortierellomycetes	Acidobacteria_Acidobacteriia	Mortierellomycota_Mortierellomycetes -- Acidobacteria_Acidobacteriia	21	0.0124624
Proteobacteria_Deltaproteobacteria	Firmicutes_Negativicutes	Proteobacteria_Deltaproteobacteria -- Firmicutes_Negativicutes	21	2.10136e-05
Rozellomycota_unidentified	unidentified_unidentified	Rozellomycota_unidentified -- unidentified_unidentified	21	7.39732e-08
Ascomycota_Saccharomycetes	Chloroflexi_Anaerolineae	Ascomycota_Saccharomycetes -- Chloroflexi_Anaerolineae	20	0.00339441
Ascomycota_unidentified	Basidiomycota_Agaricomycetes	Ascomycota_unidentified -- Basidiomycota_Agaricomycetes	20	8.35573e-06
Bacteroidetes_Bacteroidia	Nitrospirae_4-29-1	Bacteroidetes_Bacteroidia -- Nitrospirae_4-29-1	20	1.76014e-07
Firmicutes_Negativicutes	Actinobacteria_Actinobacteria	Firmicutes_Negativicutes -- Actinobacteria_Actinobacteria	20	0.00117575
Proteobacteria_Alphaproteobacteria	Acidobacteria_Subgroup 18	Proteobacteria_Alphaproteobacteria -- Acidobacteria_Subgroup 18	20	0.00780036
Proteobacteria_Gammaproteobacteria	Elusimicrobia_Elusimicrobia	Proteobacteria_Gammaproteobacteria -- Elusimicrobia_Elusimicrobia	20	0.000407064
Proteobacteria_Gammaproteobacteria	Gemmatimonadetes_S0134 terrestrial group	Proteobacteria_Gammaproteobacteria -- Gemmatimonadetes_S0134 terrestrial group	20	1.84014e-05
Actinobacteria_Actinobacteria	Spirochaetes_Spirochaetia	Actinobacteria_Actinobacteria -- Spirochaetes_Spirochaetia	19	0.00303244
Cyanobacteria_Melainabacteria	Proteobacteria_Deltaproteobacteria	Cyanobacteria_Melainabacteria -- Proteobacteria_Deltaproteobacteria	19	0.000106213
Nitrospirae_4-29-1	Proteobacteria_Gammaproteobacteria	Nitrospirae_4-29-1 -- Proteobacteria_Gammaproteobacteria	19	2.27752e-06
unidentified_unidentified	Armatimonadetes_Fimbriimonadia	unidentified_unidentified -- Armatimonadetes_Fimbriimonadia	19	0.0321603
Acidobacteria_Subgroup 6	Acidobacteria_Blastocatellia (Subgroup 4)	Acidobacteria_Subgroup 6 -- Acidobacteria_Blastocatellia (Subgroup 4)	18	1.90142e-08
Actinobacteria_Acidimicrobiia	Proteobacteria_Alphaproteobacteria	Actinobacteria_Acidimicrobiia -- Proteobacteria_Alphaproteobacteria	18	0.000270764
Ascomycota_Arthoniomycetes	Chloroflexi_Anaerolineae	Ascomycota_Arthoniomycetes -- Chloroflexi_Anaerolineae	18	0.025343
Ascomycota_Eurotiomycetes	Acidobacteria_Acidobacteriia	Ascomycota_Eurotiomycetes -- Acidobacteria_Acidobacteriia	18	7.24265e-05
Gemmatimonadetes_Gemmatimonadetes	Acidobacteria_Acidobacteriia	Gemmatimonadetes_Gemmatimonadetes -- Acidobacteria_Acidobacteriia	18	2.66524e-14
Mortierellomycota_Mortierellomycetes	Acidobacteria_Holophagae	Mortierellomycota_Mortierellomycetes -- Acidobacteria_Holophagae	18	9.28893e-16
Ascomycota_Arthoniomycetes	Ascomycota_Dothideomycetes	Ascomycota_Arthoniomycetes -- Ascomycota_Dothideomycetes	17	0.000436136
Ascomycota_Leotiomycetes	Nitrospirae_4-29-1	Ascomycota_Leotiomycetes -- Nitrospirae_4-29-1	17	3.3647e-07
Ascomycota_Sordariomycetes	Patescibacteria_Parcubacteria	Ascomycota_Sordariomycetes -- Patescibacteria_Parcubacteria	17	1.19178e-09
Bacteroidetes_Bacteroidia	Deinococcus-Thermus_Deinococci	Bacteroidetes_Bacteroidia -- Deinococcus-Thermus_Deinococci	17	0.00882015
Bacteroidetes_Bacteroidia	Planctomycetes_BD7-11	Bacteroidetes_Bacteroidia -- Planctomycetes_BD7-11	17	0.0105172
Firmicutes_Clostridia	Acidobacteria_Subgroup 6	Firmicutes_Clostridia -- Acidobacteria_Subgroup 6	17	0.0023382
Gemmatimonadetes_Gemmatimonadetes	Acidobacteria_Holophagae	Gemmatimonadetes_Gemmatimonadetes -- Acidobacteria_Holophagae	17	0.000331725
Mortierellomycota_Mortierellomycetes	Acidobacteria_Subgroup 6	Mortierellomycota_Mortierellomycetes -- Acidobacteria_Subgroup 6	17	5.01274e-11
Proteobacteria_Alphaproteobacteria	Chloroflexi_OLB14	Proteobacteria_Alphaproteobacteria -- Chloroflexi_OLB14	17	0.00110299
Proteobacteria_Alphaproteobacteria	Fibrobacteres_Fibrobacteria	Proteobacteria_Alphaproteobacteria -- Fibrobacteres_Fibrobacteria	17	0.000853398
Proteobacteria_Deltaproteobacteria	Acidobacteria_Subgroup 17	Proteobacteria_Deltaproteobacteria -- Acidobacteria_Subgroup 17	17	0.016906
Acidobacteria_Holophagae	Gemmatimonadetes_Gemmatimonadetes	Acidobacteria_Holophagae -- Gemmatimonadetes_Gemmatimonadetes	16	0.0471362
Bacteroidetes_Bacteroidia	Epsilonbacteraeota_Campylobacteria	Bacteroidetes_Bacteroidia -- Epsilonbacteraeota_Campylobacteria	16	8.81855e-07
Chloroflexi_Anaerolineae	Nitrospirae_4-29-1	Chloroflexi_Anaerolineae -- Nitrospirae_4-29-1	16	6.71976e-06
Elusimicrobia_Elusimicrobia	Proteobacteria_Alphaproteobacteria	Elusimicrobia_Elusimicrobia -- Proteobacteria_Alphaproteobacteria	16	6.491e-07
Actinobacteria_MB-A2-108	Chloroflexi_Anaerolineae	Actinobacteria_MB-A2-108 -- Chloroflexi_Anaerolineae	15	6.71976e-06
Ascomycota_Arthoniomycetes	Actinobacteria_Actinobacteria	Ascomycota_Arthoniomycetes -- Actinobacteria_Actinobacteria	15	0.00351378
Ascomycota_Eurotiomycetes	Basidiomycota_unidentified	Ascomycota_Eurotiomycetes -- Basidiomycota_unidentified	15	1.07608e-06
Ascomycota_Leotiomycetes	Acidobacteria_Subgroup 17	Ascomycota_Leotiomycetes -- Acidobacteria_Subgroup 17	15	0.0127132
Basidiomycota_Agaricomycetes	Acidobacteria_Subgroup 17	Basidiomycota_Agaricomycetes -- Acidobacteria_Subgroup 17	15	0.000322061
Basidiomycota_Ustilaginomycetes	Basidiomycota_Exobasidiomycetes	Basidiomycota_Ustilaginomycetes -- Basidiomycota_Exobasidiomycetes	15	4.96756e-05
Chloroflexi_Anaerolineae	Actinobacteria_Thermoleophilia	Chloroflexi_Anaerolineae -- Actinobacteria_Thermoleophilia	15	5.5294e-05
Chytridiomycota_unidentified	Actinobacteria_Actinobacteria	Chytridiomycota_unidentified -- Actinobacteria_Actinobacteria	15	0.00544182
Actinobacteria_Thermoleophilia	Bacteroidetes_Bacteroidia	Actinobacteria_Thermoleophilia -- Bacteroidetes_Bacteroidia	14	0.0283563
Ascomycota_Eurotiomycetes	Cyanobacteria_Oxyphotobacteria	Ascomycota_Eurotiomycetes -- Cyanobacteria_Oxyphotobacteria	14	0.00424255
Ascomycota_Leotiomycetes	Mucoromycota_Mucoromycetes	Ascomycota_Leotiomycetes -- Mucoromycota_Mucoromycetes	14	1.62129e-09
Ascomycota_Saccharomycetes	Basidiomycota_Malasseziomycetes	Ascomycota_Saccharomycetes -- Basidiomycota_Malasseziomycetes	14	2.83089e-08
Ascomycota_Sordariomycetes	Chloroflexi_OLB14	Ascomycota_Sordariomycetes -- Chloroflexi_OLB14	14	0.000171912
Chloroflexi_Anaerolineae	Firmicutes_Negativicutes	Chloroflexi_Anaerolineae -- Firmicutes_Negativicutes	14	0.00332786
Chloroflexi_KD4-96	Acidobacteria_Holophagae	Chloroflexi_KD4-96 -- Acidobacteria_Holophagae	14	0.000501099
unidentified_unidentified	Nitrospinae_P9X2b3D02	unidentified_unidentified -- Nitrospinae_P9X2b3D02	14	0.0103518
Acidobacteria_Aminicenantia	Chloroflexi_Anaerolineae	Acidobacteria_Aminicenantia -- Chloroflexi_Anaerolineae	13	0.000164848
Ascomycota_Arthoniomycetes	Proteobacteria_Alphaproteobacteria	Ascomycota_Arthoniomycetes -- Proteobacteria_Alphaproteobacteria	13	0.01246
Ascomycota_Dothideomycetes	Acidobacteria_Subgroup 18	Ascomycota_Dothideomycetes -- Acidobacteria_Subgroup 18	13	1.13115e-06
Ascomycota_Sordariomycetes	Actinobacteria_Coriobacteriia	Ascomycota_Sordariomycetes -- Actinobacteria_Coriobacteriia	13	0.00395677
Ascomycota_Sordariomycetes	Chlamydiae_Chlamydiae	Ascomycota_Sordariomycetes -- Chlamydiae_Chlamydiae	13	2.04137e-06
Bacteroidetes_Bacteroidia	Chloroflexi_OLB14	Bacteroidetes_Bacteroidia -- Chloroflexi_OLB14	13	1.79184e-10
Basidiomycota_Agaricomycetes	Armatimonadetes_Chthonomonadetes	Basidiomycota_Agaricomycetes -- Armatimonadetes_Chthonomonadetes	13	2.46166e-05
Basidiomycota_Tremellomycetes	Chytridiomycota_unidentified	Basidiomycota_Tremellomycetes -- Chytridiomycota_unidentified	13	2.0889e-05
Cyanobacteria_Oxyphotobacteria	Actinobacteria_Actinobacteria	Cyanobacteria_Oxyphotobacteria -- Actinobacteria_Actinobacteria	13	0.000154571
Nitrospirae_4-29-1	Proteobacteria_Deltaproteobacteria	Nitrospirae_4-29-1 -- Proteobacteria_Deltaproteobacteria	13	3.72146e-08
Proteobacteria_Alphaproteobacteria	Acidobacteria_Thermoanaerobaculia	Proteobacteria_Alphaproteobacteria -- Acidobacteria_Thermoanaerobaculia	13	0.000656189
Chloroflexi_Anaerolineae	Acidobacteria_Subgroup 17	Chloroflexi_Anaerolineae -- Acidobacteria_Subgroup 17	12	0.000923563
Chloroflexi_KD4-96	Bacteroidetes_Ignavibacteria	Chloroflexi_KD4-96 -- Bacteroidetes_Ignavibacteria	12	0.000695005
Chytridiomycota_unidentified	Acidobacteria_Subgroup 6	Chytridiomycota_unidentified -- Acidobacteria_Subgroup 6	12	1.48941e-06
Nitrospirae_Thermodesulfovibrionia	Actinobacteria_Actinobacteria	Nitrospirae_Thermodesulfovibrionia -- Actinobacteria_Actinobacteria	12	0.0112703
unidentified_unidentified	Chloroflexi_Ktedonobacteria	unidentified_unidentified -- Chloroflexi_Ktedonobacteria	12	0.0199629
Verrucomicrobia_Verrucomicrobiae	Acidobacteria_Subgroup 6	Verrucomicrobia_Verrucomicrobiae -- Acidobacteria_Subgroup 6	12	2.03535e-05
Armatimonadetes_Chthonomonadetes	Proteobacteria_Deltaproteobacteria	Armatimonadetes_Chthonomonadetes -- Proteobacteria_Deltaproteobacteria	11	0.0274134
Bacteroidetes_Bacteroidia	Cyanobacteria_Oxyphotobacteria	Bacteroidetes_Bacteroidia -- Cyanobacteria_Oxyphotobacteria	11	0.00948218
Basidiomycota_Malasseziomycetes	Proteobacteria_Deltaproteobacteria	Basidiomycota_Malasseziomycetes -- Proteobacteria_Deltaproteobacteria	11	0.0134696
Basidiomycota_Ustilaginomycetes	Basidiomycota_Microbotryomycetes	Basidiomycota_Ustilaginomycetes -- Basidiomycota_Microbotryomycetes	11	1.65562e-06
Chloroflexi_KD4-96	Planctomycetes_Planctomycetacia	Chloroflexi_KD4-96 -- Planctomycetes_Planctomycetacia	11	0.000345615
Epsilonbacteraeota_Campylobacteria	Proteobacteria_Gammaproteobacteria	Epsilonbacteraeota_Campylobacteria -- Proteobacteria_Gammaproteobacteria	11	0.00725057
unidentified_unidentified	Mucoromycota_Endogonomycetes	unidentified_unidentified -- Mucoromycota_Endogonomycetes	11	0.0169358
Acidobacteria_Holophagae	Planctomycetes_Phycisphaerae	Acidobacteria_Holophagae -- Planctomycetes_Phycisphaerae	10	0.000125212
Armatimonadetes_Fimbriimonadia	Bacteroidetes_Bacteroidia	Armatimonadetes_Fimbriimonadia -- Bacteroidetes_Bacteroidia	10	0.000841682
Ascomycota_Eurotiomycetes	Chloroflexi_KD4-96	Ascomycota_Eurotiomycetes -- Chloroflexi_KD4-96	10	1.18998e-05
Ascomycota_Leotiomycetes	Actinobacteria_Coriobacteriia	Ascomycota_Leotiomycetes -- Actinobacteria_Coriobacteriia	10	0.0163589
Basidiomycota_Tremellomycetes	Acidobacteria_Blastocatellia (Subgroup 4)	Basidiomycota_Tremellomycetes -- Acidobacteria_Blastocatellia (Subgroup 4)	10	0.00525168
Nitrospinae_P9X2b3D02	Chloroflexi_Anaerolineae	Nitrospinae_P9X2b3D02 -- Chloroflexi_Anaerolineae	10	0.00499984
Nitrospinae_P9X2b3D02	Proteobacteria_Gammaproteobacteria	Nitrospinae_P9X2b3D02 -- Proteobacteria_Gammaproteobacteria	10	0.0383435
Planctomycetes_Planctomycetacia	Acidobacteria_Subgroup 6	Planctomycetes_Planctomycetacia -- Acidobacteria_Subgroup 6	10	4.33649e-07
Proteobacteria_Deltaproteobacteria	Chloroflexi_OLB14	Proteobacteria_Deltaproteobacteria -- Chloroflexi_OLB14	10	4.15861e-05
unidentified_unidentified	Basidiomycota_unidentified	unidentified_unidentified -- Basidiomycota_unidentified	10	7.52505e-05
Verrucomicrobia_Verrucomicrobiae	Actinobacteria_Thermoleophilia	Verrucomicrobia_Verrucomicrobiae -- Actinobacteria_Thermoleophilia	10	0.000643157
Acidobacteria_Subgroup 17	Verrucomicrobia_Verrucomicrobiae	Acidobacteria_Subgroup 17 -- Verrucomicrobia_Verrucomicrobiae	9	0.0089285
Ascomycota_Sordariomycetes	Basidiomycota_Spiculogloeomycetes	Ascomycota_Sordariomycetes -- Basidiomycota_Spiculogloeomycetes	9	0.0272205
Bacteroidetes_Ignavibacteria	Gemmatimonadetes_Gemmatimonadetes	Bacteroidetes_Ignavibacteria -- Gemmatimonadetes_Gemmatimonadetes	9	0.0394698
Basidiomycota_Malasseziomycetes	Basidiomycota_Tremellomycetes	Basidiomycota_Malasseziomycetes -- Basidiomycota_Tremellomycetes	9	0.0351965
Basidiomycota_Tremellomycetes	Ascomycota_Pezizomycetes	Basidiomycota_Tremellomycetes -- Ascomycota_Pezizomycetes	9	0.000126108
Basidiomycota_Tremellomycetes	Bacteroidetes_Ignavibacteria	Basidiomycota_Tremellomycetes -- Bacteroidetes_Ignavibacteria	9	0.000537258
Basidiomycota_unidentified	Basidiomycota_Agaricomycetes	Basidiomycota_unidentified -- Basidiomycota_Agaricomycetes	9	0.0493692
Proteobacteria_Alphaproteobacteria	Armatimonadetes_Armatimonadia	Proteobacteria_Alphaproteobacteria -- Armatimonadetes_Armatimonadia	9	0.000478907
Proteobacteria_Deltaproteobacteria	Cyanobacteria_Melainabacteria	Proteobacteria_Deltaproteobacteria -- Cyanobacteria_Melainabacteria	9	0.00138525
Proteobacteria_Deltaproteobacteria	Patescibacteria_Saccharimonadia	Proteobacteria_Deltaproteobacteria -- Patescibacteria_Saccharimonadia	9	2.59568e-09
Rozellomycota_unidentified	Actinobacteria_Actinobacteria	Rozellomycota_unidentified -- Actinobacteria_Actinobacteria	9	0.00133176
Acidobacteria_Blastocatellia (Subgroup 4)	Acidobacteria_Acidobacteriia	Acidobacteria_Blastocatellia (Subgroup 4) -- Acidobacteria_Acidobacteriia	8	0.0343411
Ascomycota_Leotiomycetes	Gemmatimonadetes_S0134 terrestrial group	Ascomycota_Leotiomycetes -- Gemmatimonadetes_S0134 terrestrial group	8	1.06088e-05
Basidiomycota_Malasseziomycetes	Verrucomicrobia_Verrucomicrobiae	Basidiomycota_Malasseziomycetes -- Verrucomicrobia_Verrucomicrobiae	8	0.0184149
Proteobacteria_Alphaproteobacteria	Chloroflexi_Ktedonobacteria	Proteobacteria_Alphaproteobacteria -- Chloroflexi_Ktedonobacteria	8	0.0228928
Proteobacteria_Deltaproteobacteria	Nitrospirae_Thermodesulfovibrionia	Proteobacteria_Deltaproteobacteria -- Nitrospirae_Thermodesulfovibrionia	8	0.00515854
Acidobacteria_Subgroup 17	Acidobacteria_Acidobacteriia	Acidobacteria_Subgroup 17 -- Acidobacteria_Acidobacteriia	7	2.61854e-08
Actinobacteria_Thermoleophilia	Acidobacteria_Subgroup 6	Actinobacteria_Thermoleophilia -- Acidobacteria_Subgroup 6	7	0.00745504
Armatimonadetes_Chthonomonadetes	Bacteroidetes_Bacteroidia	Armatimonadetes_Chthonomonadetes -- Bacteroidetes_Bacteroidia	7	0.000163765
Ascomycota_Dothideomycetes	Mucoromycota_Endogonomycetes	Ascomycota_Dothideomycetes -- Mucoromycota_Endogonomycetes	7	0.000854833
Ascomycota_Eurotiomycetes	Mortierellomycota_Mortierellomycetes	Ascomycota_Eurotiomycetes -- Mortierellomycota_Mortierellomycetes	7	0.0289641
Ascomycota_Pezizomycetes	Gemmatimonadetes_Gemmatimonadetes	Ascomycota_Pezizomycetes -- Gemmatimonadetes_Gemmatimonadetes	7	0.000308894
Ascomycota_Sordariomycetes	Acidobacteria_Aminicenantia	Ascomycota_Sordariomycetes -- Acidobacteria_Aminicenantia	7	0.0149214
Bacteroidetes_Bacteroidia	Firmicutes_unidentified	Bacteroidetes_Bacteroidia -- Firmicutes_unidentified	7	0.0140991
Bacteroidetes_Bacteroidia	Gemmatimonadetes_S0134 terrestrial group	Bacteroidetes_Bacteroidia -- Gemmatimonadetes_S0134 terrestrial group	7	0.000656189
Bacteroidetes_Bacteroidia	Planctomycetes_vadinHA49	Bacteroidetes_Bacteroidia -- Planctomycetes_vadinHA49	7	7.31251e-06
Bacteroidetes_Ignavibacteria	Acidobacteria_Blastocatellia (Subgroup 4)	Bacteroidetes_Ignavibacteria -- Acidobacteria_Blastocatellia (Subgroup 4)	7	1.79184e-10
Basidiomycota_Agaricomycetes	Chlamydiae_Chlamydiae	Basidiomycota_Agaricomycetes -- Chlamydiae_Chlamydiae	7	0.000270764
Basidiomycota_Malasseziomycetes	Ascomycota_Saccharomycetes	Basidiomycota_Malasseziomycetes -- Ascomycota_Saccharomycetes	7	0.0284252
Basidiomycota_Pucciniomycetes	Ascomycota_Sordariomycetes	Basidiomycota_Pucciniomycetes -- Ascomycota_Sordariomycetes	7	0.01246
Basidiomycota_Tremellomycetes	Actinobacteria_Acidimicrobiia	Basidiomycota_Tremellomycetes -- Actinobacteria_Acidimicrobiia	7	0.00515854
Basidiomycota_Tremellomycetes	Nitrospirae_Thermodesulfovibrionia	Basidiomycota_Tremellomycetes -- Nitrospirae_Thermodesulfovibrionia	7	3.71785e-06
Chloroflexi_Anaerolineae	Patescibacteria_Microgenomatia	Chloroflexi_Anaerolineae -- Patescibacteria_Microgenomatia	7	0.0295099
Chytridiomycota_Rhizophydiomycetes	unidentified_unidentified	Chytridiomycota_Rhizophydiomycetes -- unidentified_unidentified	7	9.37668e-08
Cyanobacteria_Melainabacteria	Firmicutes_Negativicutes	Cyanobacteria_Melainabacteria -- Firmicutes_Negativicutes	7	1.48941e-06
Epsilonbacteraeota_Campylobacteria	Proteobacteria_Deltaproteobacteria	Epsilonbacteraeota_Campylobacteria -- Proteobacteria_Deltaproteobacteria	7	1.99153e-05
Firmicutes_Clostridia	Planctomycetes_BD7-11	Firmicutes_Clostridia -- Planctomycetes_BD7-11	7	0.00570401
Firmicutes_Negativicutes	Acidobacteria_Holophagae	Firmicutes_Negativicutes -- Acidobacteria_Holophagae	7	0.00364934
Mortierellomycota_Mortierellomycetes	Firmicutes_Clostridia	Mortierellomycota_Mortierellomycetes -- Firmicutes_Clostridia	7	0.000181284
Proteobacteria_Alphaproteobacteria	Actinobacteria_Coriobacteriia	Proteobacteria_Alphaproteobacteria -- Actinobacteria_Coriobacteriia	7	0.00184445
Proteobacteria_Alphaproteobacteria	Fusobacteria_Fusobacteriia	Proteobacteria_Alphaproteobacteria -- Fusobacteria_Fusobacteriia	7	0.000181284
Proteobacteria_Gammaproteobacteria	Chloroflexi_JG30-KF-CM66	Proteobacteria_Gammaproteobacteria -- Chloroflexi_JG30-KF-CM66	7	0.0474341
Proteobacteria_Gammaproteobacteria	Firmicutes_unidentified	Proteobacteria_Gammaproteobacteria -- Firmicutes_unidentified	7	0.0335227
Proteobacteria_Gammaproteobacteria	Planctomycetes_OM190	Proteobacteria_Gammaproteobacteria -- Planctomycetes_OM190	7	0.0261525
Actinobacteria_MB-A2-108	Proteobacteria_Gammaproteobacteria	Actinobacteria_MB-A2-108 -- Proteobacteria_Gammaproteobacteria	6	0.0113123
Ascomycota_Dothideomycetes	Armatimonadetes_Armatimonadia	Ascomycota_Dothideomycetes -- Armatimonadetes_Armatimonadia	6	2.22748e-05
Ascomycota_Leotiomycetes	Acidobacteria_Thermoanaerobaculia	Ascomycota_Leotiomycetes -- Acidobacteria_Thermoanaerobaculia	6	0.0403123
Ascomycota_Leotiomycetes	Chloroflexi_Gitt-GS-136	Ascomycota_Leotiomycetes -- Chloroflexi_Gitt-GS-136	6	0.000791307
Ascomycota_Leotiomycetes	Fibrobacteres_Fibrobacteria	Ascomycota_Leotiomycetes -- Fibrobacteres_Fibrobacteria	6	2.0889e-05
Ascomycota_Leotiomycetes	Nitrospinae_P9X2b3D02	Ascomycota_Leotiomycetes -- Nitrospinae_P9X2b3D02	6	2.55638e-05
Ascomycota_Leotiomycetes	Rozellomycota_unidentified	Ascomycota_Leotiomycetes -- Rozellomycota_unidentified	6	0.000225901
Basidiomycota_Agaricomycetes	Fibrobacteres_Fibrobacteria	Basidiomycota_Agaricomycetes -- Fibrobacteres_Fibrobacteria	6	0.0282988
Basidiomycota_Microbotryomycetes	Planctomycetes_Planctomycetacia	Basidiomycota_Microbotryomycetes -- Planctomycetes_Planctomycetacia	6	0.0089285
Basidiomycota_Ustilaginomycetes	Planctomycetes_BD7-11	Basidiomycota_Ustilaginomycetes -- Planctomycetes_BD7-11	6	0.000559465
Basidiomycota_Wallemiomycetes	Ascomycota_Sordariomycetes	Basidiomycota_Wallemiomycetes -- Ascomycota_Sordariomycetes	6	0.000791307
Chloroflexi_Chloroflexia	Acidobacteria_Blastocatellia (Subgroup 4)	Chloroflexi_Chloroflexia -- Acidobacteria_Blastocatellia (Subgroup 4)	6	0.000559465
Chloroflexi_Gitt-GS-136	Acidobacteria_Blastocatellia (Subgroup 4)	Chloroflexi_Gitt-GS-136 -- Acidobacteria_Blastocatellia (Subgroup 4)	6	0.0350701
Chloroflexi_Gitt-GS-136	Gemmatimonadetes_Gemmatimonadetes	Chloroflexi_Gitt-GS-136 -- Gemmatimonadetes_Gemmatimonadetes	6	3.71785e-06
Elusimicrobia_Elusimicrobia	Firmicutes_Bacilli	Elusimicrobia_Elusimicrobia -- Firmicutes_Bacilli	6	3.50918e-07
Elusimicrobia_Elusimicrobia	Proteobacteria_Deltaproteobacteria	Elusimicrobia_Elusimicrobia -- Proteobacteria_Deltaproteobacteria	6	6.37038e-07
Gemmatimonadetes_Gemmatimonadetes	Acidobacteria_Subgroup 17	Gemmatimonadetes_Gemmatimonadetes -- Acidobacteria_Subgroup 17	6	0.00312236
Mortierellomycota_Mortierellomycetes	Nitrospirae_4-29-1	Mortierellomycota_Mortierellomycetes -- Nitrospirae_4-29-1	6	0.000122539
Proteobacteria_Gammaproteobacteria	Armatimonadetes_uncultured	Proteobacteria_Gammaproteobacteria -- Armatimonadetes_uncultured	6	0.0350701
Rokubacteria_NC10	Proteobacteria_Gammaproteobacteria	Rokubacteria_NC10 -- Proteobacteria_Gammaproteobacteria	6	0.000329051
unidentified_unidentified	Fibrobacteres_Fibrobacteria	unidentified_unidentified -- Fibrobacteres_Fibrobacteria	6	0.00236052
Ascomycota_Eurotiomycetes	Acidobacteria_Holophagae	Ascomycota_Eurotiomycetes -- Acidobacteria_Holophagae	5	0.00020218
Ascomycota_Eurotiomycetes	Chytridiomycota_unidentified	Ascomycota_Eurotiomycetes -- Chytridiomycota_unidentified	5	0.00665759
Ascomycota_Pezizomycetes	Acidobacteria_Subgroup 6	Ascomycota_Pezizomycetes -- Acidobacteria_Subgroup 6	5	0.0291528
Ascomycota_Sordariomycetes	Patescibacteria_WWE3	Ascomycota_Sordariomycetes -- Patescibacteria_WWE3	5	0.00345761
Basidiomycota_Agaricomycetes	Basidiomycota_Spiculogloeomycetes	Basidiomycota_Agaricomycetes -- Basidiomycota_Spiculogloeomycetes	5	0.0023382
Basidiomycota_Tremellomycetes	Acidobacteria_Subgroup 18	Basidiomycota_Tremellomycetes -- Acidobacteria_Subgroup 18	5	0.0161635
Basidiomycota_Tremellomycetes	Armatimonadetes_Chthonomonadetes	Basidiomycota_Tremellomycetes -- Armatimonadetes_Chthonomonadetes	5	2.22748e-05
Chloroflexi_Anaerolineae	Patescibacteria_Parcubacteria	Chloroflexi_Anaerolineae -- Patescibacteria_Parcubacteria	5	0.00160971
Chloroflexi_Chloroflexia	Acidobacteria_Acidobacteriia	Chloroflexi_Chloroflexia -- Acidobacteria_Acidobacteriia	5	0.00820506
Chloroflexi_Chloroflexia	unidentified_unidentified	Chloroflexi_Chloroflexia -- unidentified_unidentified	5	0.00160971
Chytridiomycota_Rhizophydiomycetes	Actinobacteria_Actinobacteria	Chytridiomycota_Rhizophydiomycetes -- Actinobacteria_Actinobacteria	5	0.00725057
Planctomycetes_Phycisphaerae	Acidobacteria_Acidobacteriia	Planctomycetes_Phycisphaerae -- Acidobacteria_Acidobacteriia	5	0.0359067
Planctomycetes_Phycisphaerae	Planctomycetes_Planctomycetacia	Planctomycetes_Phycisphaerae -- Planctomycetes_Planctomycetacia	5	0.0407468
Planctomycetes_Planctomycetacia	Planctomycetes_Phycisphaerae	Planctomycetes_Planctomycetacia -- Planctomycetes_Phycisphaerae	5	0.0359067
Proteobacteria_Alphaproteobacteria	Elusimicrobia_Lineage IIc	Proteobacteria_Alphaproteobacteria -- Elusimicrobia_Lineage IIc	5	0.00278578
Proteobacteria_Gammaproteobacteria	Nitrospinae_P9X2b3D02	Proteobacteria_Gammaproteobacteria -- Nitrospinae_P9X2b3D02	5	0.0276292
Spirochaetes_Spirochaetia	Bacteroidetes_Ignavibacteria	Spirochaetes_Spirochaetia -- Bacteroidetes_Ignavibacteria	5	0.0370247
TA06_uncultured soil bacterium	Chloroflexi_Anaerolineae	TA06_uncultured soil bacterium -- Chloroflexi_Anaerolineae	5	0.0276292
unidentified_unidentified	Latescibacteria_uncultured Latescibacteria bacterium	unidentified_unidentified -- Latescibacteria_uncultured Latescibacteria bacterium	5	0.0018805
unidentified_unidentified	Planctomycetes_vadinHA49	unidentified_unidentified -- Planctomycetes_vadinHA49	5	0.0407468
Acidobacteria_Acidobacteriia	Acidobacteria_Blastocatellia (Subgroup 4)	Acidobacteria_Acidobacteriia -- Acidobacteria_Blastocatellia (Subgroup 4)	4	0.025343
Acidobacteria_Holophagae	Planctomycetes_Planctomycetacia	Acidobacteria_Holophagae -- Planctomycetes_Planctomycetacia	4	0.00665759
Acidobacteria_Subgroup 17	Planctomycetes_Planctomycetacia	Acidobacteria_Subgroup 17 -- Planctomycetes_Planctomycetacia	4	0.0276292
Acidobacteria_Subgroup 6	Acidobacteria_Aminicenantia	Acidobacteria_Subgroup 6 -- Acidobacteria_Aminicenantia	4	0.025343
Acidobacteria_Subgroup 6	Cyanobacteria_Oxyphotobacteria	Acidobacteria_Subgroup 6 -- Cyanobacteria_Oxyphotobacteria	4	0.0028807
Acidobacteria_Subgroup 6	Nitrospirae_4-29-1	Acidobacteria_Subgroup 6 -- Nitrospirae_4-29-1	4	0.000229117
Acidobacteria_Thermoanaerobaculia	Bacteroidetes_Bacteroidia	Acidobacteria_Thermoanaerobaculia -- Bacteroidetes_Bacteroidia	4	0.0152996
Actinobacteria_Acidimicrobiia	Gemmatimonadetes_Gemmatimonadetes	Actinobacteria_Acidimicrobiia -- Gemmatimonadetes_Gemmatimonadetes	4	0.00326776
Actinobacteria_Actinobacteria	Firmicutes_unidentified	Actinobacteria_Actinobacteria -- Firmicutes_unidentified	4	0.000229117
Actinobacteria_Actinobacteria	Patescibacteria_Gracilibacteria	Actinobacteria_Actinobacteria -- Patescibacteria_Gracilibacteria	4	0.0431845
Actinobacteria_Actinobacteria	Rokubacteria_NC10	Actinobacteria_Actinobacteria -- Rokubacteria_NC10	4	0.0180362
Actinobacteria_Coriobacteriia	Proteobacteria_Alphaproteobacteria	Actinobacteria_Coriobacteriia -- Proteobacteria_Alphaproteobacteria	4	1.07673e-06
Armatimonadetes_Chthonomonadetes	Acidobacteria_Acidobacteriia	Armatimonadetes_Chthonomonadetes -- Acidobacteria_Acidobacteriia	4	0.00131744
Ascomycota_Dothideomycetes	Chytridiomycota_Chytridiomycetes	Ascomycota_Dothideomycetes -- Chytridiomycota_Chytridiomycetes	4	0.00604423
Ascomycota_Saccharomycetes	Elusimicrobia_Elusimicrobia	Ascomycota_Saccharomycetes -- Elusimicrobia_Elusimicrobia	4	0.00116512
Basidiomycota_Agaricomycetes	Armatimonadetes_Armatimonadia	Basidiomycota_Agaricomycetes -- Armatimonadetes_Armatimonadia	4	0.0279284
Chloroflexi_Anaerolineae	Latescibacteria_uncultured soil bacterium PRR-12	Chloroflexi_Anaerolineae -- Latescibacteria_uncultured soil bacterium PRR-12	4	0.0248604
Chloroflexi_Anaerolineae	Nitrospinae_P9X2b3D02	Chloroflexi_Anaerolineae -- Nitrospinae_P9X2b3D02	4	0.000479353
Chloroflexi_Anaerolineae	Patescibacteria_Saccharimonadia	Chloroflexi_Anaerolineae -- Patescibacteria_Saccharimonadia	4	0.0248604
Chloroflexi_Anaerolineae	unidentified_unidentified	Chloroflexi_Anaerolineae -- unidentified_unidentified	4	0.00116512
Chloroflexi_Gitt-GS-136	Bacteroidetes_Bacteroidia	Chloroflexi_Gitt-GS-136 -- Bacteroidetes_Bacteroidia	4	0.0330013
Firmicutes_Bacilli	Actinobacteria_Thermoleophilia	Firmicutes_Bacilli -- Actinobacteria_Thermoleophilia	4	0.012521
Firmicutes_Bacilli	Patescibacteria_Gracilibacteria	Firmicutes_Bacilli -- Patescibacteria_Gracilibacteria	4	0.00123766
Firmicutes_Negativicutes	Firmicutes_Bacilli	Firmicutes_Negativicutes -- Firmicutes_Bacilli	4	0.0402365
Proteobacteria_Deltaproteobacteria	Gemmatimonadetes_S0134 terrestrial group	Proteobacteria_Deltaproteobacteria -- Gemmatimonadetes_S0134 terrestrial group	4	0.0161635
Proteobacteria_Deltaproteobacteria	Patescibacteria_Parcubacteria	Proteobacteria_Deltaproteobacteria -- Patescibacteria_Parcubacteria	4	0.00450705
Proteobacteria_Gammaproteobacteria	Cyanobacteria_Sericytochromatia	Proteobacteria_Gammaproteobacteria -- Cyanobacteria_Sericytochromatia	4	0.0312371
Proteobacteria_Gammaproteobacteria	Gemmatimonadetes_Longimicrobia	Proteobacteria_Gammaproteobacteria -- Gemmatimonadetes_Longimicrobia	4	0.0312371
Spirochaetes_Spirochaetia	Acidobacteria_Holophagae	Spirochaetes_Spirochaetia -- Acidobacteria_Holophagae	4	0.00168969
unidentified_unidentified	Omnitrophicaeota_Omnitrophia	unidentified_unidentified -- Omnitrophicaeota_Omnitrophia	4	0.00450705
unidentified_unidentified	Patescibacteria_WWE3	unidentified_unidentified -- Patescibacteria_WWE3	4	0.00450705
Acidobacteria_Acidobacteriia	Cyanobacteria_Melainabacteria	Acidobacteria_Acidobacteriia -- Cyanobacteria_Melainabacteria	3	0.0312371
Acidobacteria_Blastocatellia (Subgroup 4)	Patescibacteria_Saccharimonadia	Acidobacteria_Blastocatellia (Subgroup 4) -- Patescibacteria_Saccharimonadia	3	0.0183453
Acidobacteria_Subgroup 17	Acidobacteria_Subgroup 6	Acidobacteria_Subgroup 17 -- Acidobacteria_Subgroup 6	3	8.14238e-06
Acidobacteria_Subgroup 17	Gemmatimonadetes_S0134 terrestrial group	Acidobacteria_Subgroup 17 -- Gemmatimonadetes_S0134 terrestrial group	3	0.0033476
Actinobacteria_Actinobacteria	Chlamydiae_Chlamydiae	Actinobacteria_Actinobacteria -- Chlamydiae_Chlamydiae	3	0.0279284
Actinobacteria_Actinobacteria	Latescibacteria_unidentified	Actinobacteria_Actinobacteria -- Latescibacteria_unidentified	3	0.0383435
Actinobacteria_Coriobacteriia	Proteobacteria_Deltaproteobacteria	Actinobacteria_Coriobacteriia -- Proteobacteria_Deltaproteobacteria	3	0.0104399
Actinobacteria_Thermoleophilia	Acidobacteria_Blastocatellia (Subgroup 4)	Actinobacteria_Thermoleophilia -- Acidobacteria_Blastocatellia (Subgroup 4)	3	0.000563504
Armatimonadetes_Fimbriimonadia	Verrucomicrobia_Verrucomicrobiae	Armatimonadetes_Fimbriimonadia -- Verrucomicrobia_Verrucomicrobiae	3	0.0150094
Ascomycota_Arthoniomycetes	Armatimonadetes_Chthonomonadetes	Ascomycota_Arthoniomycetes -- Armatimonadetes_Chthonomonadetes	3	0.00101867
Ascomycota_Arthoniomycetes	Cyanobacteria_Oxyphotobacteria	Ascomycota_Arthoniomycetes -- Cyanobacteria_Oxyphotobacteria	3	0.0330013
Ascomycota_Dothideomycetes	Cyanobacteria_Sericytochromatia	Ascomycota_Dothideomycetes -- Cyanobacteria_Sericytochromatia	3	0.011841
Ascomycota_Sordariomycetes	Actinobacteria_Rubrobacteria	Ascomycota_Sordariomycetes -- Actinobacteria_Rubrobacteria	3	0.00450705
Ascomycota_Sordariomycetes	TA06_uncultured soil bacterium	Ascomycota_Sordariomycetes -- TA06_uncultured soil bacterium	3	0.0425058
Bacteroidetes_Bacteroidia	Chloroflexi_Ktedonobacteria	Bacteroidetes_Bacteroidia -- Chloroflexi_Ktedonobacteria	3	0.0487386
Basidiomycota_Ustilaginomycetes	Acidobacteria_Blastocatellia (Subgroup 4)	Basidiomycota_Ustilaginomycetes -- Acidobacteria_Blastocatellia (Subgroup 4)	3	0.00445917
Chloroflexi_KD4-96	Acidobacteria_Subgroup 17	Chloroflexi_KD4-96 -- Acidobacteria_Subgroup 17	3	0.00379737
Firmicutes_Bacilli	Planctomycetes_Phycisphaerae	Firmicutes_Bacilli -- Planctomycetes_Phycisphaerae	3	0.00445917
Firmicutes_Clostridia	Chloroflexi_OLB14	Firmicutes_Clostridia -- Chloroflexi_OLB14	3	0.0328854
Nitrospirae_Thermodesulfovibrionia	Acidobacteria_Subgroup 17	Nitrospirae_Thermodesulfovibrionia -- Acidobacteria_Subgroup 17	3	0.00412056
Proteobacteria_Gammaproteobacteria	FBP_uncultured bacterium	Proteobacteria_Gammaproteobacteria -- FBP_uncultured bacterium	3	0.0146136
Proteobacteria_Gammaproteobacteria	Omnitrophicaeota_Omnitrophia	Proteobacteria_Gammaproteobacteria -- Omnitrophicaeota_Omnitrophia	3	0.0383435
Actinobacteria_MB-A2-108	Bacteroidetes_Bacteroidia	Actinobacteria_MB-A2-108 -- Bacteroidetes_Bacteroidia	2	0.0301459
Actinobacteria_Thermoleophilia	Planctomycetes_Planctomycetacia	Actinobacteria_Thermoleophilia -- Planctomycetes_Planctomycetacia	2	0.00667041
Armatimonadetes_Armatimonadia	Proteobacteria_Deltaproteobacteria	Armatimonadetes_Armatimonadia -- Proteobacteria_Deltaproteobacteria	2	0.0345414
Armatimonadetes_Chthonomonadetes	Acidobacteria_Subgroup 6	Armatimonadetes_Chthonomonadetes -- Acidobacteria_Subgroup 6	2	0.0259587
Ascomycota_Dothideomycetes	Chloroflexi_Dehalococcoidia	Ascomycota_Dothideomycetes -- Chloroflexi_Dehalococcoidia	2	0.0283792
Ascomycota_Dothideomycetes	FBP_unidentified	Ascomycota_Dothideomycetes -- FBP_unidentified	2	0.0312065
Ascomycota_Eurotiomycetes	Latescibacteria_uncultured Latescibacteria bacterium	Ascomycota_Eurotiomycetes -- Latescibacteria_uncultured Latescibacteria bacterium	2	0.0445847
Ascomycota_Sordariomycetes	Chytridiomycota_Spizellomycetes	Ascomycota_Sordariomycetes -- Chytridiomycota_Spizellomycetes	2	0.0243523
Ascomycota_Sordariomycetes	Elusimicrobia_Lineage IIc	Ascomycota_Sordariomycetes -- Elusimicrobia_Lineage IIc	2	0.0151964
Ascomycota_unidentified	Ascomycota_Pezizomycetes	Ascomycota_unidentified -- Ascomycota_Pezizomycetes	2	0.0383435
Ascomycota_unidentified	Chloroflexi_Chloroflexia	Ascomycota_unidentified -- Chloroflexi_Chloroflexia	2	0.00512361
Basidiomycota_Tremellomycetes	Actinobacteria_Coriobacteriia	Basidiomycota_Tremellomycetes -- Actinobacteria_Coriobacteriia	2	0.00269576
Basidiomycota_Tremellomycetes	Actinobacteria_MB-A2-108	Basidiomycota_Tremellomycetes -- Actinobacteria_MB-A2-108	2	0.0383435
Basidiomycota_Tremellomycetes	Patescibacteria_Gracilibacteria	Basidiomycota_Tremellomycetes -- Patescibacteria_Gracilibacteria	2	0.00745392
Basidiomycota_Tremellomycetes	Rokubacteria_NC10	Basidiomycota_Tremellomycetes -- Rokubacteria_NC10	2	0.0259587
Basidiomycota_unidentified	Acidobacteria_Subgroup 6	Basidiomycota_unidentified -- Acidobacteria_Subgroup 6	2	0.000410282
Basidiomycota_unidentified	Cyanobacteria_Melainabacteria	Basidiomycota_unidentified -- Cyanobacteria_Melainabacteria	2	0.0394698
Basidiomycota_unidentified	Patescibacteria_Saccharimonadia	Basidiomycota_unidentified -- Patescibacteria_Saccharimonadia	2	0.0259587
Basidiomycota_Ustilaginomycetes	Acidobacteria_Thermoanaerobaculia	Basidiomycota_Ustilaginomycetes -- Acidobacteria_Thermoanaerobaculia	2	0.0146136
Basidiomycota_Wallemiomycetes	Acidobacteria_Subgroup 6	Basidiomycota_Wallemiomycetes -- Acidobacteria_Subgroup 6	2	0.00893834
Basidiomycota_Wallemiomycetes	unidentified_unidentified	Basidiomycota_Wallemiomycetes -- unidentified_unidentified	2	0.0243523
Chloroflexi_Chloroflexia	Cyanobacteria_Oxyphotobacteria	Chloroflexi_Chloroflexia -- Cyanobacteria_Oxyphotobacteria	2	0.00412056
Chloroflexi_OLB14	Acidobacteria_Acidobacteriia	Chloroflexi_OLB14 -- Acidobacteria_Acidobacteriia	2	0.00197856
Deinococcus-Thermus_Deinococci	Firmicutes_Bacilli	Deinococcus-Thermus_Deinococci -- Firmicutes_Bacilli	2	0.000584444
Firmicutes_Bacilli	Gemmatimonadetes_Gemmatimonadetes	Firmicutes_Bacilli -- Gemmatimonadetes_Gemmatimonadetes	2	0.0123003
Firmicutes_Bacilli	Gemmatimonadetes_Longimicrobia	Firmicutes_Bacilli -- Gemmatimonadetes_Longimicrobia	2	0.0227503
Gemmatimonadetes_S0134 terrestrial group	Bacteroidetes_Ignavibacteria	Gemmatimonadetes_S0134 terrestrial group -- Bacteroidetes_Ignavibacteria	2	0.00500362
Latescibacteria_uncultured soil bacterium PRR-12	Chloroflexi_Anaerolineae	Latescibacteria_uncultured soil bacterium PRR-12 -- Chloroflexi_Anaerolineae	2	0.0179842
Mortierellomycota_Mortierellomycetes	Latescibacteria_uncultured soil bacterium PRR-12	Mortierellomycota_Mortierellomycetes -- Latescibacteria_uncultured soil bacterium PRR-12	2	0.0487599
Mucoromycota_Mucoromycetes	Ascomycota_unidentified	Mucoromycota_Mucoromycetes -- Ascomycota_unidentified	2	0.0161635
Mucoromycota_Mucoromycetes	Chloroflexi_KD4-96	Mucoromycota_Mucoromycetes -- Chloroflexi_KD4-96	2	0.0161635
Patescibacteria_Gracilibacteria	Verrucomicrobia_Verrucomicrobiae	Patescibacteria_Gracilibacteria -- Verrucomicrobia_Verrucomicrobiae	2	0.0394698
Proteobacteria_Alphaproteobacteria	Gemmatimonadetes_Longimicrobia	Proteobacteria_Alphaproteobacteria -- Gemmatimonadetes_Longimicrobia	2	0.0312371
Proteobacteria_Deltaproteobacteria	Chloroflexi_Ktedonobacteria	Proteobacteria_Deltaproteobacteria -- Chloroflexi_Ktedonobacteria	2	0.0196177
unidentified_unidentified	Latescibacteria_uncultured bacterium	unidentified_unidentified -- Latescibacteria_uncultured bacterium	2	0.0394698
unidentified_unidentified	WS4_uncultured bacterium	unidentified_unidentified -- WS4_uncultured bacterium	2	0.00500362
Verrucomicrobia_Verrucomicrobiae	Armatimonadetes_Fimbriimonadia	Verrucomicrobia_Verrucomicrobiae -- Armatimonadetes_Fimbriimonadia	2	0.0312371
Verrucomicrobia_Verrucomicrobiae	Chloroflexi_Ktedonobacteria	Verrucomicrobia_Verrucomicrobiae -- Chloroflexi_Ktedonobacteria	2	0.0276292
Verrucomicrobia_Verrucomicrobiae	Fibrobacteres_Fibrobacteria	Verrucomicrobia_Verrucomicrobiae -- Fibrobacteres_Fibrobacteria	2	0.00725057
Acidobacteria_Blastocatellia (Subgroup 4)	Acidobacteria_Subgroup 6	Acidobacteria_Blastocatellia (Subgroup 4) -- Acidobacteria_Subgroup 6	1	0.012999
Acidobacteria_Blastocatellia (Subgroup 4)	Nitrospirae_4-29-1	Acidobacteria_Blastocatellia (Subgroup 4) -- Nitrospirae_4-29-1	1	0.0394698
Acidobacteria_Holophagae	Acidobacteria_Subgroup 25	Acidobacteria_Holophagae -- Acidobacteria_Subgroup 25	1	0.0439869
Acidobacteria_Holophagae	Chloroflexi_Dehalococcoidia	Acidobacteria_Holophagae -- Chloroflexi_Dehalococcoidia	1	0.0100512
Acidobacteria_Holophagae	Chloroflexi_Ktedonobacteria	Acidobacteria_Holophagae -- Chloroflexi_Ktedonobacteria	1	0.00612902
Acidobacteria_Holophagae	Firmicutes_unidentified	Acidobacteria_Holophagae -- Firmicutes_unidentified	1	0.0374665
Acidobacteria_Holophagae	Latescibacteria_uncultured bacterium mle1-16	Acidobacteria_Holophagae -- Latescibacteria_uncultured bacterium mle1-16	1	0.0100512
Acidobacteria_Holophagae	Latescibacteria_uncultured soil bacterium PRR-12	Acidobacteria_Holophagae -- Latescibacteria_uncultured soil bacterium PRR-12	1	0.0196177
Acidobacteria_Holophagae	Latescibacteria_unidentified	Acidobacteria_Holophagae -- Latescibacteria_unidentified	1	0.0146136
Acidobacteria_Holophagae	unidentified_unidentified	Acidobacteria_Holophagae -- unidentified_unidentified	1	0.0100512
Acidobacteria_Subgroup 17	Acidobacteria_Aminicenantia	Acidobacteria_Subgroup 17 -- Acidobacteria_Aminicenantia	1	0.00612902
Acidobacteria_Subgroup 17	Acidobacteria_Blastocatellia (Subgroup 4)	Acidobacteria_Subgroup 17 -- Acidobacteria_Blastocatellia (Subgroup 4)	1	0.0146136
Acidobacteria_Subgroup 17	Acidobacteria_Subgroup 18	Acidobacteria_Subgroup 17 -- Acidobacteria_Subgroup 18	1	0.0374665
Acidobacteria_Subgroup 17	Bacteroidetes_Ignavibacteria	Acidobacteria_Subgroup 17 -- Bacteroidetes_Ignavibacteria	1	0.0196177
Actinobacteria_Actinobacteria	WPS-2_metagenome	Actinobacteria_Actinobacteria -- WPS-2_metagenome	1	0.0487599
Armatimonadetes_Armatimonadia	Spirochaetes_Spirochaetia	Armatimonadetes_Armatimonadia -- Spirochaetes_Spirochaetia	1	0.0487599
Armatimonadetes_Chthonomonadetes	Actinobacteria_Acidimicrobiia	Armatimonadetes_Chthonomonadetes -- Actinobacteria_Acidimicrobiia	1	0.0487599
Armatimonadetes_Chthonomonadetes	Bacteroidetes_Ignavibacteria	Armatimonadetes_Chthonomonadetes -- Bacteroidetes_Ignavibacteria	1	0.0487599
Armatimonadetes_Chthonomonadetes	Chloroflexi_OLB14	Armatimonadetes_Chthonomonadetes -- Chloroflexi_OLB14	1	0.0487599
Ascomycota_Orbiliomycetes	Cyanobacteria_Melainabacteria	Ascomycota_Orbiliomycetes -- Cyanobacteria_Melainabacteria	1	0.0439869
Ascomycota_Orbiliomycetes	Firmicutes_Negativicutes	Ascomycota_Orbiliomycetes -- Firmicutes_Negativicutes	1	0.0146136
Ascomycota_Saccharomycetes	Acidobacteria_Aminicenantia	Ascomycota_Saccharomycetes -- Acidobacteria_Aminicenantia	1	0.0237196
Ascomycota_Saccharomycetes	Deinococcus-Thermus_Deinococci	Ascomycota_Saccharomycetes -- Deinococcus-Thermus_Deinococci	1	0.0332854
Ascomycota_Saccharomycetes	Rokubacteria_NC10	Ascomycota_Saccharomycetes -- Rokubacteria_NC10	1	0.0332854
Ascomycota_Sordariomycetes	Glomeromycota_Paraglomeromycetes	Ascomycota_Sordariomycetes -- Glomeromycota_Paraglomeromycetes	1	0.0161635
Ascomycota_Sordariomycetes	Spirochaetes_Leptospirae	Ascomycota_Sordariomycetes -- Spirochaetes_Leptospirae	1	0.0332854
Ascomycota_Sordariomycetes	WS2_uncultured Firmicutes bacterium	Ascomycota_Sordariomycetes -- WS2_uncultured Firmicutes bacterium	1	0.0196177
Ascomycota_Sordariomycetes	WS4_uncultured bacterium	Ascomycota_Sordariomycetes -- WS4_uncultured bacterium	1	0.0351901
Ascomycota_Sordariomycetes	Zixibacteria_uncultured prokaryote	Ascomycota_Sordariomycetes -- Zixibacteria_uncultured prokaryote	1	0.012999
Ascomycota_unidentified	Acidobacteria_Subgroup 18	Ascomycota_unidentified -- Acidobacteria_Subgroup 18	1	0.0100512
Ascomycota_unidentified	Actinobacteria_Rubrobacteria	Ascomycota_unidentified -- Actinobacteria_Rubrobacteria	1	0.0161635
Ascomycota_unidentified	Armatimonadetes_uncultured	Ascomycota_unidentified -- Armatimonadetes_uncultured	1	0.0439869
Ascomycota_unidentified	Rozellomycota_unidentified	Ascomycota_unidentified -- Rozellomycota_unidentified	1	0.012999
Bacteroidetes_Bacteroidia	BRC1_uncultured Acidobacteria bacterium	Bacteroidetes_Bacteroidia -- BRC1_uncultured Acidobacteria bacterium	1	0.012999
Bacteroidetes_Bacteroidia	Gemmatimonadetes_Longimicrobia	Bacteroidetes_Bacteroidia -- Gemmatimonadetes_Longimicrobia	1	0.0394698
Bacteroidetes_Bacteroidia	Planctomycetes_OM190	Bacteroidetes_Bacteroidia -- Planctomycetes_OM190	1	0.0196177
Bacteroidetes_Ignavibacteria	Patescibacteria_Microgenomatia	Bacteroidetes_Ignavibacteria -- Patescibacteria_Microgenomatia	1	0.0196177
Basidiomycota_Agaricomycetes	Chloroflexi_SHA-26	Basidiomycota_Agaricomycetes -- Chloroflexi_SHA-26	1	0.0237196
Basidiomycota_Agaricomycetes	FBP_uncultured soil bacterium	Basidiomycota_Agaricomycetes -- FBP_uncultured soil bacterium	1	0.0237196
Basidiomycota_Exobasidiomycetes	Bacteroidetes_Ignavibacteria	Basidiomycota_Exobasidiomycetes -- Bacteroidetes_Ignavibacteria	1	0.0100512
Basidiomycota_Exobasidiomycetes	Chloroflexi_Anaerolineae	Basidiomycota_Exobasidiomycetes -- Chloroflexi_Anaerolineae	1	0.0100512
Basidiomycota_Exobasidiomycetes	Cyanobacteria_Melainabacteria	Basidiomycota_Exobasidiomycetes -- Cyanobacteria_Melainabacteria	1	0.0196177
Basidiomycota_Exobasidiomycetes	Planctomycetes_BD7-11	Basidiomycota_Exobasidiomycetes -- Planctomycetes_BD7-11	1	0.0196177
Basidiomycota_Malasseziomycetes	Cyanobacteria_Oxyphotobacteria	Basidiomycota_Malasseziomycetes -- Cyanobacteria_Oxyphotobacteria	1	0.0351901
Basidiomycota_Malasseziomycetes	Elusimicrobia_Elusimicrobia	Basidiomycota_Malasseziomycetes -- Elusimicrobia_Elusimicrobia	1	0.0351901
Basidiomycota_Microbotryomycetes	FBP_uncultured bacterium	Basidiomycota_Microbotryomycetes -- FBP_uncultured bacterium	1	0.0237196
Basidiomycota_Moniliellomycetes	Verrucomicrobia_Verrucomicrobiae	Basidiomycota_Moniliellomycetes -- Verrucomicrobia_Verrucomicrobiae	1	0.0196177
Basidiomycota_Pucciniomycetes	Bacteroidetes_Ignavibacteria	Basidiomycota_Pucciniomycetes -- Bacteroidetes_Ignavibacteria	1	0.0312371
Basidiomycota_Pucciniomycetes	Chytridiomycota_unidentified	Basidiomycota_Pucciniomycetes -- Chytridiomycota_unidentified	1	0.0487599
Basidiomycota_Spiculogloeomycetes	Basidiomycota_Agaricostilbomycetes	Basidiomycota_Spiculogloeomycetes -- Basidiomycota_Agaricostilbomycetes	1	0.00500362
Basidiomycota_Spiculogloeomycetes	Basidiomycota_Microbotryomycetes	Basidiomycota_Spiculogloeomycetes -- Basidiomycota_Microbotryomycetes	1	0.00725057
Basidiomycota_Ustilaginomycetes	Firmicutes_Erysipelotrichia	Basidiomycota_Ustilaginomycetes -- Firmicutes_Erysipelotrichia	1	0.00725057
Basidiomycota_Ustilaginomycetes	Firmicutes_Negativicutes	Basidiomycota_Ustilaginomycetes -- Firmicutes_Negativicutes	1	0.00215722
Basidiomycota_Ustilaginomycetes	Nitrospirae_Thermodesulfovibrionia	Basidiomycota_Ustilaginomycetes -- Nitrospirae_Thermodesulfovibrionia	1	0.00725057
Basidiomycota_Ustilaginomycetes	Patescibacteria_ABY1	Basidiomycota_Ustilaginomycetes -- Patescibacteria_ABY1	1	0.00215722
Basidiomycota_Ustilaginomycetes	Spirochaetes_Spirochaetia	Basidiomycota_Ustilaginomycetes -- Spirochaetes_Spirochaetia	1	0.0332854
Chlamydiae_Chlamydiae	Proteobacteria_Deltaproteobacteria	Chlamydiae_Chlamydiae -- Proteobacteria_Deltaproteobacteria	1	0.00725057
Chloroflexi_Anaerolineae	Epsilonbacteraeota_Campylobacteria	Chloroflexi_Anaerolineae -- Epsilonbacteraeota_Campylobacteria	1	0.0351901
Chloroflexi_Chloroflexia	Armatimonadetes_Fimbriimonadia	Chloroflexi_Chloroflexia -- Armatimonadetes_Fimbriimonadia	1	0.0439869
Chloroflexi_Chloroflexia	Chloroflexi_OLB14	Chloroflexi_Chloroflexia -- Chloroflexi_OLB14	1	0.0439869
Chytridiomycota_Spizellomycetes	Fusobacteria_Fusobacteriia	Chytridiomycota_Spizellomycetes -- Fusobacteria_Fusobacteriia	1	0.00725057
Chytridiomycota_unidentified	Armatimonadetes_Fimbriimonadia	Chytridiomycota_unidentified -- Armatimonadetes_Fimbriimonadia	1	0.00500362
Chytridiomycota_unidentified	Chloroflexi_Dehalococcoidia	Chytridiomycota_unidentified -- Chloroflexi_Dehalococcoidia	1	0.0179842
Chytridiomycota_unidentified	Chytridiomycota_Rhizophydiomycetes	Chytridiomycota_unidentified -- Chytridiomycota_Rhizophydiomycetes	1	0.0351901
Chytridiomycota_unidentified	Rokubacteria_NC10	Chytridiomycota_unidentified -- Rokubacteria_NC10	1	0.00142081
Cyanobacteria_Oxyphotobacteria	Actinobacteria_Acidimicrobiia	Cyanobacteria_Oxyphotobacteria -- Actinobacteria_Acidimicrobiia	1	0.00303244
Cyanobacteria_Sericytochromatia	Actinobacteria_Actinobacteria	Cyanobacteria_Sericytochromatia -- Actinobacteria_Actinobacteria	1	0.012999
Deinococcus-Thermus_Deinococci	Planctomycetes_BD7-11	Deinococcus-Thermus_Deinococci -- Planctomycetes_BD7-11	1	0.00725057
Elusimicrobia_Elusimicrobia	Bacteroidetes_Ignavibacteria	Elusimicrobia_Elusimicrobia -- Bacteroidetes_Ignavibacteria	1	0.0439869
Elusimicrobia_Elusimicrobia	FBP_uncultured endolithic bacterium	Elusimicrobia_Elusimicrobia -- FBP_uncultured endolithic bacterium	1	0.0439869
Elusimicrobia_Elusimicrobia	Firmicutes_Clostridia	Elusimicrobia_Elusimicrobia -- Firmicutes_Clostridia	1	0.0332854
Elusimicrobia_Elusimicrobia	Patescibacteria_Gracilibacteria	Elusimicrobia_Elusimicrobia -- Patescibacteria_Gracilibacteria	1	0.00725057
Epsilonbacteraeota_Campylobacteria	Chloroflexi_KD4-96	Epsilonbacteraeota_Campylobacteria -- Chloroflexi_KD4-96	1	0.00612902
Fibrobacteres_Fibrobacteria	Firmicutes_Bacilli	Fibrobacteres_Fibrobacteria -- Firmicutes_Bacilli	1	0.0312371
Fibrobacteres_Fibrobacteria	Firmicutes_unidentified	Fibrobacteres_Fibrobacteria -- Firmicutes_unidentified	1	0.0312371
Firmicutes_Clostridia	Gemmatimonadetes_Gemmatimonadetes	Firmicutes_Clostridia -- Gemmatimonadetes_Gemmatimonadetes	1	0.012999
Firmicutes_Negativicutes	Deinococcus-Thermus_Deinococci	Firmicutes_Negativicutes -- Deinococcus-Thermus_Deinococci	1	0.0146136
Mucoromycota_Mucoromycetes	Planctomycetes_Planctomycetacia	Mucoromycota_Mucoromycetes -- Planctomycetes_Planctomycetacia	1	0.0312371
Nitrospirae_Thermodesulfovibrionia	Rokubacteria_NC10	Nitrospirae_Thermodesulfovibrionia -- Rokubacteria_NC10	1	0.0196177

## Sheet: Order
Source Taxa	Target Taxa	Edge	Frequency	Overexpression
Ascomycota_Dothideomycetes_Pleosporales	Proteobacteria_Alphaproteobacteria_Rhizobiales	Ascomycota_Dothideomycetes_Pleosporales -- Proteobacteria_Alphaproteobacteria_Rhizobiales	2706	0
Ascomycota_Dothideomycetes_Pleosporales	Proteobacteria_Gammaproteobacteria_Betaproteobacteriales	Ascomycota_Dothideomycetes_Pleosporales -- Proteobacteria_Gammaproteobacteria_Betaproteobacteriales	1768	0
Ascomycota_Sordariomycetes_Hypocreales	Proteobacteria_Alphaproteobacteria_Rhizobiales	Ascomycota_Sordariomycetes_Hypocreales -- Proteobacteria_Alphaproteobacteria_Rhizobiales	1592	0
Ascomycota_Dothideomycetes_Pleosporales	unidentified_unidentified_unidentified	Ascomycota_Dothideomycetes_Pleosporales -- unidentified_unidentified_unidentified	1558	0
Ascomycota_Sordariomycetes_Hypocreales	Ascomycota_Dothideomycetes_Pleosporales	Ascomycota_Sordariomycetes_Hypocreales -- Ascomycota_Dothideomycetes_Pleosporales	1410	0
Ascomycota_Dothideomycetes_Pleosporales	Proteobacteria_Alphaproteobacteria_Sphingomonadales	Ascomycota_Dothideomycetes_Pleosporales -- Proteobacteria_Alphaproteobacteria_Sphingomonadales	1373	9.78969e-249
unidentified_unidentified_unidentified	Proteobacteria_Alphaproteobacteria_Rhizobiales	unidentified_unidentified_unidentified -- Proteobacteria_Alphaproteobacteria_Rhizobiales	1366	0
unidentified_unidentified_unidentified	Proteobacteria_Gammaproteobacteria_Betaproteobacteriales	unidentified_unidentified_unidentified -- Proteobacteria_Gammaproteobacteria_Betaproteobacteriales	1362	0
Proteobacteria_Gammaproteobacteria_Betaproteobacteriales	Proteobacteria_Alphaproteobacteria_Rhizobiales	Proteobacteria_Gammaproteobacteria_Betaproteobacteriales -- Proteobacteria_Alphaproteobacteria_Rhizobiales	1336	1.25134e-119
Proteobacteria_Alphaproteobacteria_Sphingomonadales	Proteobacteria_Alphaproteobacteria_Rhizobiales	Proteobacteria_Alphaproteobacteria_Sphingomonadales -- Proteobacteria_Alphaproteobacteria_Rhizobiales	1170	0
Ascomycota_Sordariomycetes_Sordariales	unidentified_unidentified_unidentified	Ascomycota_Sordariomycetes_Sordariales -- unidentified_unidentified_unidentified	1099	0
Ascomycota_Sordariomycetes_Hypocreales	Proteobacteria_Gammaproteobacteria_Betaproteobacteriales	Ascomycota_Sordariomycetes_Hypocreales -- Proteobacteria_Gammaproteobacteria_Betaproteobacteriales	1092	0
Proteobacteria_Alphaproteobacteria_Rhizobiales	Proteobacteria_Gammaproteobacteria_Betaproteobacteriales	Proteobacteria_Alphaproteobacteria_Rhizobiales -- Proteobacteria_Gammaproteobacteria_Betaproteobacteriales	1029	0
Ascomycota_Sordariomycetes_Hypocreales	Proteobacteria_Alphaproteobacteria_Sphingomonadales	Ascomycota_Sordariomycetes_Hypocreales -- Proteobacteria_Alphaproteobacteria_Sphingomonadales	900	1.8494e-146
Ascomycota_Dothideomycetes_Pleosporales	Ascomycota_Sordariomycetes_Hypocreales	Ascomycota_Dothideomycetes_Pleosporales -- Ascomycota_Sordariomycetes_Hypocreales	894	8.85896e-249
Ascomycota_Sordariomycetes_Hypocreales	unidentified_unidentified_unidentified	Ascomycota_Sordariomycetes_Hypocreales -- unidentified_unidentified_unidentified	891	0
Ascomycota_Dothideomycetes_Pleosporales	Proteobacteria_Gammaproteobacteria_Pseudomonadales	Ascomycota_Dothideomycetes_Pleosporales -- Proteobacteria_Gammaproteobacteria_Pseudomonadales	885	0
Ascomycota_Leotiomycetes_Helotiales	unidentified_unidentified_unidentified	Ascomycota_Leotiomycetes_Helotiales -- unidentified_unidentified_unidentified	857	7.64294e-81
Ascomycota_Dothideomycetes_Pleosporales	Proteobacteria_Gammaproteobacteria_Xanthomonadales	Ascomycota_Dothideomycetes_Pleosporales -- Proteobacteria_Gammaproteobacteria_Xanthomonadales	724	1.2757e-218
Proteobacteria_Alphaproteobacteria_Sphingomonadales	Proteobacteria_Gammaproteobacteria_Betaproteobacteriales	Proteobacteria_Alphaproteobacteria_Sphingomonadales -- Proteobacteria_Gammaproteobacteria_Betaproteobacteriales	704	0
Proteobacteria_Alphaproteobacteria_Rhizobiales	Proteobacteria_Alphaproteobacteria_Sphingomonadales	Proteobacteria_Alphaproteobacteria_Rhizobiales -- Proteobacteria_Alphaproteobacteria_Sphingomonadales	680	0
Basidiomycota_Tremellomycetes_Tremellales	Proteobacteria_Alphaproteobacteria_Rhizobiales	Basidiomycota_Tremellomycetes_Tremellales -- Proteobacteria_Alphaproteobacteria_Rhizobiales	657	4.34438e-183
unidentified_unidentified_unidentified	Chloroflexi_Anaerolineae_Anaerolineales	unidentified_unidentified_unidentified -- Chloroflexi_Anaerolineae_Anaerolineales	640	0
Ascomycota_Dothideomycetes_Pleosporales	Proteobacteria_Gammaproteobacteria_Enterobacteriales	Ascomycota_Dothideomycetes_Pleosporales -- Proteobacteria_Gammaproteobacteria_Enterobacteriales	610	4.39843e-208
unidentified_unidentified_unidentified	Proteobacteria_Alphaproteobacteria_Sphingomonadales	unidentified_unidentified_unidentified -- Proteobacteria_Alphaproteobacteria_Sphingomonadales	562	5.14753e-256
Proteobacteria_Gammaproteobacteria_Betaproteobacteriales	Proteobacteria_Alphaproteobacteria_Sphingomonadales	Proteobacteria_Gammaproteobacteria_Betaproteobacteriales -- Proteobacteria_Alphaproteobacteria_Sphingomonadales	561	9.87112e-92
Proteobacteria_Gammaproteobacteria_Xanthomonadales	Proteobacteria_Alphaproteobacteria_Rhizobiales	Proteobacteria_Gammaproteobacteria_Xanthomonadales -- Proteobacteria_Alphaproteobacteria_Rhizobiales	536	0
Ascomycota_Sordariomycetes_Hypocreales	Proteobacteria_Gammaproteobacteria_Xanthomonadales	Ascomycota_Sordariomycetes_Hypocreales -- Proteobacteria_Gammaproteobacteria_Xanthomonadales	534	2.04511425634928e-312
Basidiomycota_Tremellomycetes_Tremellales	Ascomycota_Dothideomycetes_Pleosporales	Basidiomycota_Tremellomycetes_Tremellales -- Ascomycota_Dothideomycetes_Pleosporales	528	2.25985e-160
Ascomycota_Dothideomycetes_Pleosporales	Actinobacteria_Actinobacteria_Micrococcales	Ascomycota_Dothideomycetes_Pleosporales -- Actinobacteria_Actinobacteria_Micrococcales	520	1.44352e-51
Ascomycota_Dothideomycetes_Capnodiales	Ascomycota_Dothideomycetes_Pleosporales	Ascomycota_Dothideomycetes_Capnodiales -- Ascomycota_Dothideomycetes_Pleosporales	501	0
Ascomycota_Dothideomycetes_Pleosporales	Bacteroidetes_Bacteroidia_Sphingobacteriales	Ascomycota_Dothideomycetes_Pleosporales -- Bacteroidetes_Bacteroidia_Sphingobacteriales	497	2.58903e-221
Ascomycota_Sordariomycetes_Hypocreales	Proteobacteria_Gammaproteobacteria_Pseudomonadales	Ascomycota_Sordariomycetes_Hypocreales -- Proteobacteria_Gammaproteobacteria_Pseudomonadales	493	6.63022e-193
unidentified_unidentified_unidentified	Firmicutes_Clostridia_Clostridiales	unidentified_unidentified_unidentified -- Firmicutes_Clostridia_Clostridiales	480	2.72199e-142
Proteobacteria_Alphaproteobacteria_Rhizobiales	Proteobacteria_Gammaproteobacteria_Pseudomonadales	Proteobacteria_Alphaproteobacteria_Rhizobiales -- Proteobacteria_Gammaproteobacteria_Pseudomonadales	474	6.24247e-255
Ascomycota_Sordariomycetes_Sordariales	Ascomycota_Dothideomycetes_Pleosporales	Ascomycota_Sordariomycetes_Sordariales -- Ascomycota_Dothideomycetes_Pleosporales	471	1.11997e-163
Ascomycota_Sordariomycetes_Sordariales	Proteobacteria_Alphaproteobacteria_Rhizobiales	Ascomycota_Sordariomycetes_Sordariales -- Proteobacteria_Alphaproteobacteria_Rhizobiales	467	2.35003e-93
Bacteroidetes_Bacteroidia_Sphingobacteriales	Proteobacteria_Alphaproteobacteria_Rhizobiales	Bacteroidetes_Bacteroidia_Sphingobacteriales -- Proteobacteria_Alphaproteobacteria_Rhizobiales	462	1.99673e-79
Proteobacteria_Gammaproteobacteria_Betaproteobacteriales	Chloroflexi_Anaerolineae_Anaerolineales	Proteobacteria_Gammaproteobacteria_Betaproteobacteriales -- Chloroflexi_Anaerolineae_Anaerolineales	457	3.59648e-86
Basidiomycota_Ustilaginomycetes_Ustilaginales	Proteobacteria_Alphaproteobacteria_Rhizobiales	Basidiomycota_Ustilaginomycetes_Ustilaginales -- Proteobacteria_Alphaproteobacteria_Rhizobiales	455	1.60848011660076e-319
Proteobacteria_Gammaproteobacteria_Enterobacteriales	Proteobacteria_Alphaproteobacteria_Rhizobiales	Proteobacteria_Gammaproteobacteria_Enterobacteriales -- Proteobacteria_Alphaproteobacteria_Rhizobiales	447	8.15499e-131
Ascomycota_Sordariomycetes_Sordariales	Proteobacteria_Gammaproteobacteria_Betaproteobacteriales	Ascomycota_Sordariomycetes_Sordariales -- Proteobacteria_Gammaproteobacteria_Betaproteobacteriales	435	3.5184e-56
Proteobacteria_Alphaproteobacteria_Rhizobiales	Proteobacteria_Gammaproteobacteria_Xanthomonadales	Proteobacteria_Alphaproteobacteria_Rhizobiales -- Proteobacteria_Gammaproteobacteria_Xanthomonadales	430	2.71155e-13
Ascomycota_Dothideomycetes_Capnodiales	Proteobacteria_Alphaproteobacteria_Rhizobiales	Ascomycota_Dothideomycetes_Capnodiales -- Proteobacteria_Alphaproteobacteria_Rhizobiales	416	1.75472e-50
Bacteroidetes_Bacteroidia_Flavobacteriales	Proteobacteria_Alphaproteobacteria_Rhizobiales	Bacteroidetes_Bacteroidia_Flavobacteriales -- Proteobacteria_Alphaproteobacteria_Rhizobiales	415	1.84473e-146
Actinobacteria_Actinobacteria_Micrococcales	Proteobacteria_Alphaproteobacteria_Rhizobiales	Actinobacteria_Actinobacteria_Micrococcales -- Proteobacteria_Alphaproteobacteria_Rhizobiales	407	8.24677e-271
unidentified_unidentified_unidentified	Proteobacteria_Gammaproteobacteria_Pseudomonadales	unidentified_unidentified_unidentified -- Proteobacteria_Gammaproteobacteria_Pseudomonadales	405	1.15245e-203
Ascomycota_Dothideomycetes_Pleosporales	Firmicutes_Bacilli_Bacillales	Ascomycota_Dothideomycetes_Pleosporales -- Firmicutes_Bacilli_Bacillales	403	1.1667e-72
Bacteroidetes_Bacteroidia_Chitinophagales	Proteobacteria_Alphaproteobacteria_Rhizobiales	Bacteroidetes_Bacteroidia_Chitinophagales -- Proteobacteria_Alphaproteobacteria_Rhizobiales	402	2.63414e-19
Basidiomycota_Tremellomycetes_Tremellales	Proteobacteria_Alphaproteobacteria_Sphingomonadales	Basidiomycota_Tremellomycetes_Tremellales -- Proteobacteria_Alphaproteobacteria_Sphingomonadales	401	0
Basidiomycota_Tremellomycetes_Tremellales	Proteobacteria_Gammaproteobacteria_Betaproteobacteriales	Basidiomycota_Tremellomycetes_Tremellales -- Proteobacteria_Gammaproteobacteria_Betaproteobacteriales	400	1.61931e-164
Proteobacteria_Gammaproteobacteria_Pseudomonadales	Proteobacteria_Alphaproteobacteria_Rhizobiales	Proteobacteria_Gammaproteobacteria_Pseudomonadales -- Proteobacteria_Alphaproteobacteria_Rhizobiales	394	1.51518e-34
Proteobacteria_Gammaproteobacteria_Betaproteobacteriales	Proteobacteria_Gammaproteobacteria_Pseudomonadales	Proteobacteria_Gammaproteobacteria_Betaproteobacteriales -- Proteobacteria_Gammaproteobacteria_Pseudomonadales	393	3.39173e-52
unidentified_unidentified_unidentified	Actinobacteria_Actinobacteria_Micrococcales	unidentified_unidentified_unidentified -- Actinobacteria_Actinobacteria_Micrococcales	393	9.74102e-86
Proteobacteria_Gammaproteobacteria_Betaproteobacteriales	Proteobacteria_Gammaproteobacteria_Xanthomonadales	Proteobacteria_Gammaproteobacteria_Betaproteobacteriales -- Proteobacteria_Gammaproteobacteria_Xanthomonadales	377	2.12078e-112
Ascomycota_Dothideomycetes_Pleosporales	Bacteroidetes_Bacteroidia_Flavobacteriales	Ascomycota_Dothideomycetes_Pleosporales -- Bacteroidetes_Bacteroidia_Flavobacteriales	368	5.18794e-70
Ascomycota_Sordariomycetes_Hypocreales	Proteobacteria_Gammaproteobacteria_Enterobacteriales	Ascomycota_Sordariomycetes_Hypocreales -- Proteobacteria_Gammaproteobacteria_Enterobacteriales	355	2.72089e-25
Ascomycota_Sordariomycetes_Hypocreales	Bacteroidetes_Bacteroidia_Sphingobacteriales	Ascomycota_Sordariomycetes_Hypocreales -- Bacteroidetes_Bacteroidia_Sphingobacteriales	350	4.35768e-259
Ascomycota_Dothideomycetes_Pleosporales	Bacteroidetes_Bacteroidia_Chitinophagales	Ascomycota_Dothideomycetes_Pleosporales -- Bacteroidetes_Bacteroidia_Chitinophagales	347	1.17393e-27
Ascomycota_Leotiomycetes_Thelebolales	unidentified_unidentified_unidentified	Ascomycota_Leotiomycetes_Thelebolales -- unidentified_unidentified_unidentified	347	6.37286e-152
Actinobacteria_Actinobacteria_Micrococcales	Proteobacteria_Gammaproteobacteria_Betaproteobacteriales	Actinobacteria_Actinobacteria_Micrococcales -- Proteobacteria_Gammaproteobacteria_Betaproteobacteriales	343	1.1261e-08
Basidiomycota_Ustilaginomycetes_Ustilaginales	Ascomycota_Dothideomycetes_Pleosporales	Basidiomycota_Ustilaginomycetes_Ustilaginales -- Ascomycota_Dothideomycetes_Pleosporales	343	8.46587e-136
Ascomycota_Dothideomycetes_Pleosporales	Basidiomycota_Tremellomycetes_Tremellales	Ascomycota_Dothideomycetes_Pleosporales -- Basidiomycota_Tremellomycetes_Tremellales	333	1.82383e-06
Proteobacteria_Gammaproteobacteria_Xanthomonadales	Proteobacteria_Gammaproteobacteria_Betaproteobacteriales	Proteobacteria_Gammaproteobacteria_Xanthomonadales -- Proteobacteria_Gammaproteobacteria_Betaproteobacteriales	333	8.65292e-124
Proteobacteria_Alphaproteobacteria_Rhizobiales	Bacteroidetes_Bacteroidia_Chitinophagales	Proteobacteria_Alphaproteobacteria_Rhizobiales -- Bacteroidetes_Bacteroidia_Chitinophagales	330	7.32157e-77
Ascomycota_Eurotiomycetes_Eurotiales	Ascomycota_Dothideomycetes_Pleosporales	Ascomycota_Eurotiomycetes_Eurotiales -- Ascomycota_Dothideomycetes_Pleosporales	324	9.72559e-52
Ascomycota_Leotiomycetes_Helotiales	Proteobacteria_Gammaproteobacteria_Betaproteobacteriales	Ascomycota_Leotiomycetes_Helotiales -- Proteobacteria_Gammaproteobacteria_Betaproteobacteriales	323	1.16999e-166
Ascomycota_Eurotiomycetes_Eurotiales	Proteobacteria_Alphaproteobacteria_Rhizobiales	Ascomycota_Eurotiomycetes_Eurotiales -- Proteobacteria_Alphaproteobacteria_Rhizobiales	319	3.37673e-51
Bacteroidetes_Bacteroidia_Sphingobacteriales	Proteobacteria_Gammaproteobacteria_Betaproteobacteriales	Bacteroidetes_Bacteroidia_Sphingobacteriales -- Proteobacteria_Gammaproteobacteria_Betaproteobacteriales	309	4.66402e-205
Ascomycota_Dothideomycetes_Pleosporales	Basidiomycota_Ustilaginomycetes_Ustilaginales	Ascomycota_Dothideomycetes_Pleosporales -- Basidiomycota_Ustilaginomycetes_Ustilaginales	304	2.04478e-117
Firmicutes_Bacilli_Bacillales	Proteobacteria_Alphaproteobacteria_Rhizobiales	Firmicutes_Bacilli_Bacillales -- Proteobacteria_Alphaproteobacteria_Rhizobiales	304	1.96988e-169
Ascomycota_Leotiomycetes_Helotiales	Proteobacteria_Alphaproteobacteria_Rhizobiales	Ascomycota_Leotiomycetes_Helotiales -- Proteobacteria_Alphaproteobacteria_Rhizobiales	299	2.21221e-101
Bacteroidetes_Bacteroidia_Chitinophagales	Proteobacteria_Gammaproteobacteria_Betaproteobacteriales	Bacteroidetes_Bacteroidia_Chitinophagales -- Proteobacteria_Gammaproteobacteria_Betaproteobacteriales	299	2.34174e-232
Proteobacteria_Alphaproteobacteria_Sphingomonadales	Proteobacteria_Gammaproteobacteria_Xanthomonadales	Proteobacteria_Alphaproteobacteria_Sphingomonadales -- Proteobacteria_Gammaproteobacteria_Xanthomonadales	298	2.61365e-138
unidentified_unidentified_unidentified	Bacteroidetes_Bacteroidia_Chitinophagales	unidentified_unidentified_unidentified -- Bacteroidetes_Bacteroidia_Chitinophagales	296	2.17526e-49
Ascomycota_Dothideomycetes_Capnodiales	unidentified_unidentified_unidentified	Ascomycota_Dothideomycetes_Capnodiales -- unidentified_unidentified_unidentified	292	5.91582e-271
Ascomycota_Dothideomycetes_Pleosporales	Firmicutes_Clostridia_Clostridiales	Ascomycota_Dothideomycetes_Pleosporales -- Firmicutes_Clostridia_Clostridiales	291	5.41645e-195
Ascomycota_Sordariomycetes_Hypocreales	Actinobacteria_Actinobacteria_Micrococcales	Ascomycota_Sordariomycetes_Hypocreales -- Actinobacteria_Actinobacteria_Micrococcales	291	5.16444e-25
Proteobacteria_Alphaproteobacteria_Sphingomonadales	Proteobacteria_Gammaproteobacteria_Pseudomonadales	Proteobacteria_Alphaproteobacteria_Sphingomonadales -- Proteobacteria_Gammaproteobacteria_Pseudomonadales	291	2.36805e-65
Basidiomycota_Agaricomycetes_Polyporales	Proteobacteria_Alphaproteobacteria_Rhizobiales	Basidiomycota_Agaricomycetes_Polyporales -- Proteobacteria_Alphaproteobacteria_Rhizobiales	290	2.92199e-176
Proteobacteria_Gammaproteobacteria_Enterobacteriales	Proteobacteria_Gammaproteobacteria_Betaproteobacteriales	Proteobacteria_Gammaproteobacteria_Enterobacteriales -- Proteobacteria_Gammaproteobacteria_Betaproteobacteriales	290	0.00544441
Ascomycota_Sordariomycetes_Magnaporthales	Proteobacteria_Alphaproteobacteria_Rhizobiales	Ascomycota_Sordariomycetes_Magnaporthales -- Proteobacteria_Alphaproteobacteria_Rhizobiales	288	6.03479e-45
Ascomycota_Dothideomycetes_Pleosporales	Proteobacteria_Alphaproteobacteria_Caulobacterales	Ascomycota_Dothideomycetes_Pleosporales -- Proteobacteria_Alphaproteobacteria_Caulobacterales	287	6.41233e-89
Firmicutes_Bacilli_Lactobacillales	Proteobacteria_Gammaproteobacteria_Pseudomonadales	Firmicutes_Bacilli_Lactobacillales -- Proteobacteria_Gammaproteobacteria_Pseudomonadales	283	2.77707e-23
Proteobacteria_Alphaproteobacteria_Caulobacterales	Proteobacteria_Alphaproteobacteria_Rhizobiales	Proteobacteria_Alphaproteobacteria_Caulobacterales -- Proteobacteria_Alphaproteobacteria_Rhizobiales	283	9.80767e-48
Ascomycota_Dothideomycetes_Capnodiales	Ascomycota_Sordariomycetes_Hypocreales	Ascomycota_Dothideomycetes_Capnodiales -- Ascomycota_Sordariomycetes_Hypocreales	282	2.27172e-241
unidentified_unidentified_unidentified	Ascomycota_Dothideomycetes_Pleosporales	unidentified_unidentified_unidentified -- Ascomycota_Dothideomycetes_Pleosporales	270	1.56008e-37
Ascomycota_Leotiomycetes_Helotiales	Ascomycota_Dothideomycetes_Pleosporales	Ascomycota_Leotiomycetes_Helotiales -- Ascomycota_Dothideomycetes_Pleosporales	268	8.65127e-294
Mortierellomycota_Mortierellomycetes_Mortierellales	unidentified_unidentified_unidentified	Mortierellomycota_Mortierellomycetes_Mortierellales -- unidentified_unidentified_unidentified	267	3.09131e-165
Basidiomycota_Agaricomycetes_Polyporales	Ascomycota_Dothideomycetes_Pleosporales	Basidiomycota_Agaricomycetes_Polyporales -- Ascomycota_Dothideomycetes_Pleosporales	263	5.19859e-08
Ascomycota_Sordariomycetes_Sordariales	Chloroflexi_Anaerolineae_Anaerolineales	Ascomycota_Sordariomycetes_Sordariales -- Chloroflexi_Anaerolineae_Anaerolineales	259	2.27246e-59
Bacteroidetes_Bacteroidia_Flavobacteriales	Proteobacteria_Gammaproteobacteria_Betaproteobacteriales	Bacteroidetes_Bacteroidia_Flavobacteriales -- Proteobacteria_Gammaproteobacteria_Betaproteobacteriales	259	4.1994e-236
Ascomycota_Dothideomycetes_Capnodiales	Proteobacteria_Gammaproteobacteria_Betaproteobacteriales	Ascomycota_Dothideomycetes_Capnodiales -- Proteobacteria_Gammaproteobacteria_Betaproteobacteriales	257	7.9459e-178
Ascomycota_Sordariomycetes_Hypocreales	Basidiomycota_Tremellomycetes_Tremellales	Ascomycota_Sordariomycetes_Hypocreales -- Basidiomycota_Tremellomycetes_Tremellales	254	3.61144e-155
Proteobacteria_Alphaproteobacteria_Rhizobiales	Firmicutes_Clostridia_Clostridiales	Proteobacteria_Alphaproteobacteria_Rhizobiales -- Firmicutes_Clostridia_Clostridiales	253	9.50096e-05
Basidiomycota_Agaricomycetes_Polyporales	unidentified_unidentified_unidentified	Basidiomycota_Agaricomycetes_Polyporales -- unidentified_unidentified_unidentified	252	1.72912e-146
Proteobacteria_Gammaproteobacteria_Betaproteobacteriales	Bacteroidetes_Bacteroidia_Chitinophagales	Proteobacteria_Gammaproteobacteria_Betaproteobacteriales -- Bacteroidetes_Bacteroidia_Chitinophagales	252	1.7752e-112
Firmicutes_Bacilli_Bacillales	Proteobacteria_Gammaproteobacteria_Pseudomonadales	Firmicutes_Bacilli_Bacillales -- Proteobacteria_Gammaproteobacteria_Pseudomonadales	250	2.22456e-159
Ascomycota_Sordariomycetes_Hypocreales	Bacteroidetes_Bacteroidia_Chitinophagales	Ascomycota_Sordariomycetes_Hypocreales -- Bacteroidetes_Bacteroidia_Chitinophagales	249	7.50835e-63
Proteobacteria_Alphaproteobacteria_Rhizobiales	Chloroflexi_Anaerolineae_Anaerolineales	Proteobacteria_Alphaproteobacteria_Rhizobiales -- Chloroflexi_Anaerolineae_Anaerolineales	249	6.47121e-108
Ascomycota_Dothideomycetes_Pleosporales	Bacteroidetes_Bacteroidia_Cytophagales	Ascomycota_Dothideomycetes_Pleosporales -- Bacteroidetes_Bacteroidia_Cytophagales	247	2.21867e-71
Ascomycota_Sordariomycetes_Trichosphaeriales	Proteobacteria_Alphaproteobacteria_Rhizobiales	Ascomycota_Sordariomycetes_Trichosphaeriales -- Proteobacteria_Alphaproteobacteria_Rhizobiales	247	3.9551e-24
Proteobacteria_Alphaproteobacteria_Rhizobiales	Bacteroidetes_Bacteroidia_Sphingobacteriales	Proteobacteria_Alphaproteobacteria_Rhizobiales -- Bacteroidetes_Bacteroidia_Sphingobacteriales	246	4.09531e-163
Ascomycota_Sordariomycetes_Sordariales	Ascomycota_Leotiomycetes_Helotiales	Ascomycota_Sordariomycetes_Sordariales -- Ascomycota_Leotiomycetes_Helotiales	245	9.38635e-67
Ascomycota_Dothideomycetes_Capnodiales	Proteobacteria_Alphaproteobacteria_Sphingomonadales	Ascomycota_Dothideomycetes_Capnodiales -- Proteobacteria_Alphaproteobacteria_Sphingomonadales	242	5.68968e-131
Proteobacteria_Gammaproteobacteria_Pseudomonadales	Proteobacteria_Gammaproteobacteria_Betaproteobacteriales	Proteobacteria_Gammaproteobacteria_Pseudomonadales -- Proteobacteria_Gammaproteobacteria_Betaproteobacteriales	241	1.31182e-85
Ascomycota_Eurotiomycetes_Eurotiales	Proteobacteria_Gammaproteobacteria_Betaproteobacteriales	Ascomycota_Eurotiomycetes_Eurotiales -- Proteobacteria_Gammaproteobacteria_Betaproteobacteriales	240	6.06042e-80
Proteobacteria_Gammaproteobacteria_Betaproteobacteriales	Firmicutes_Clostridia_Clostridiales	Proteobacteria_Gammaproteobacteria_Betaproteobacteriales -- Firmicutes_Clostridia_Clostridiales	239	5.18593e-97
Ascomycota_Eurotiomycetes_Eurotiales	unidentified_unidentified_unidentified	Ascomycota_Eurotiomycetes_Eurotiales -- unidentified_unidentified_unidentified	238	2.18879e-205
Basidiomycota_Tremellomycetes_Tremellales	unidentified_unidentified_unidentified	Basidiomycota_Tremellomycetes_Tremellales -- unidentified_unidentified_unidentified	238	0.00165014
Ascomycota_Dothideomycetes_Pleosporales	Actinobacteria_Actinobacteria_Corynebacteriales	Ascomycota_Dothideomycetes_Pleosporales -- Actinobacteria_Actinobacteria_Corynebacteriales	237	6.7463e-24
Ascomycota_Dothideomycetes_Pleosporales	Ascomycota_Sordariomycetes_Trichosphaeriales	Ascomycota_Dothideomycetes_Pleosporales -- Ascomycota_Sordariomycetes_Trichosphaeriales	234	4.99606e-53
Ascomycota_Sordariomycetes_Sordariales	Ascomycota_Sordariomycetes_Hypocreales	Ascomycota_Sordariomycetes_Sordariales -- Ascomycota_Sordariomycetes_Hypocreales	234	1.61387e-77
Basidiomycota_Agaricomycetes_Cantharellales	Proteobacteria_Alphaproteobacteria_Rhizobiales	Basidiomycota_Agaricomycetes_Cantharellales -- Proteobacteria_Alphaproteobacteria_Rhizobiales	232	3.83918e-122
Basidiomycota_Agaricomycetes_Polyporales	Proteobacteria_Gammaproteobacteria_Betaproteobacteriales	Basidiomycota_Agaricomycetes_Polyporales -- Proteobacteria_Gammaproteobacteria_Betaproteobacteriales	227	1.26939e-145
Basidiomycota_Agaricomycetes_Cantharellales	unidentified_unidentified_unidentified	Basidiomycota_Agaricomycetes_Cantharellales -- unidentified_unidentified_unidentified	226	3.03206e-83
Basidiomycota_Tremellomycetes_Tremellales	Ascomycota_Sordariomycetes_Hypocreales	Basidiomycota_Tremellomycetes_Tremellales -- Ascomycota_Sordariomycetes_Hypocreales	226	1.13237e-11
Ascomycota_Eurotiomycetes_Chaetothyriales	Proteobacteria_Alphaproteobacteria_Rhizobiales	Ascomycota_Eurotiomycetes_Chaetothyriales -- Proteobacteria_Alphaproteobacteria_Rhizobiales	225	1.01818e-53
Ascomycota_Leotiomycetes_Helotiales	Chloroflexi_Anaerolineae_Anaerolineales	Ascomycota_Leotiomycetes_Helotiales -- Chloroflexi_Anaerolineae_Anaerolineales	225	1.55582e-08
Actinobacteria_Actinobacteria_Micrococcales	Chloroflexi_Anaerolineae_Anaerolineales	Actinobacteria_Actinobacteria_Micrococcales -- Chloroflexi_Anaerolineae_Anaerolineales	219	1.08816e-66
Basidiomycota_Tremellomycetes_Cystofilobasidiales	unidentified_unidentified_unidentified	Basidiomycota_Tremellomycetes_Cystofilobasidiales -- unidentified_unidentified_unidentified	219	6.99229e-35
Ascomycota_Sordariomycetes_Hypocreales	Bacteroidetes_Bacteroidia_Flavobacteriales	Ascomycota_Sordariomycetes_Hypocreales -- Bacteroidetes_Bacteroidia_Flavobacteriales	218	5.01191e-112
unidentified_unidentified_unidentified	Proteobacteria_Alphaproteobacteria_Caulobacterales	unidentified_unidentified_unidentified -- Proteobacteria_Alphaproteobacteria_Caulobacterales	217	4.55264e-104
Bacteroidetes_Bacteroidia_Sphingobacteriales	Proteobacteria_Alphaproteobacteria_Sphingomonadales	Bacteroidetes_Bacteroidia_Sphingobacteriales -- Proteobacteria_Alphaproteobacteria_Sphingomonadales	215	4.20185e-61
unidentified_unidentified_unidentified	Proteobacteria_Deltaproteobacteria_Myxococcales	unidentified_unidentified_unidentified -- Proteobacteria_Deltaproteobacteria_Myxococcales	210	9.51936e-90
Ascomycota_Dothideomycetes_Dothideales	Ascomycota_Dothideomycetes_Pleosporales	Ascomycota_Dothideomycetes_Dothideales -- Ascomycota_Dothideomycetes_Pleosporales	209	9.59414e-06
Proteobacteria_Alphaproteobacteria_Sphingomonadales	Bacteroidetes_Bacteroidia_Sphingobacteriales	Proteobacteria_Alphaproteobacteria_Sphingomonadales -- Bacteroidetes_Bacteroidia_Sphingobacteriales	208	1.44887e-31
Ascomycota_Sordariomycetes_Sordariales	Proteobacteria_Alphaproteobacteria_Sphingomonadales	Ascomycota_Sordariomycetes_Sordariales -- Proteobacteria_Alphaproteobacteria_Sphingomonadales	207	1.6916e-31
Proteobacteria_Gammaproteobacteria_Enterobacteriales	Proteobacteria_Gammaproteobacteria_Pseudomonadales	Proteobacteria_Gammaproteobacteria_Enterobacteriales -- Proteobacteria_Gammaproteobacteria_Pseudomonadales	207	1.03337e-21
Ascomycota_Sordariomycetes_Magnaporthales	Proteobacteria_Gammaproteobacteria_Betaproteobacteriales	Ascomycota_Sordariomycetes_Magnaporthales -- Proteobacteria_Gammaproteobacteria_Betaproteobacteriales	206	1.74033e-72
unidentified_unidentified_unidentified	Proteobacteria_Gammaproteobacteria_Xanthomonadales	unidentified_unidentified_unidentified -- Proteobacteria_Gammaproteobacteria_Xanthomonadales	206	5.17244e-40
Proteobacteria_Gammaproteobacteria_Enterobacteriales	Proteobacteria_Alphaproteobacteria_Sphingomonadales	Proteobacteria_Gammaproteobacteria_Enterobacteriales -- Proteobacteria_Alphaproteobacteria_Sphingomonadales	205	1.46656e-29
unidentified_unidentified_unidentified	Proteobacteria_Gammaproteobacteria_Enterobacteriales	unidentified_unidentified_unidentified -- Proteobacteria_Gammaproteobacteria_Enterobacteriales	205	3.19743e-194
Ascomycota_Sordariomycetes_Hypocreales	Basidiomycota_Ustilaginomycetes_Ustilaginales	Ascomycota_Sordariomycetes_Hypocreales -- Basidiomycota_Ustilaginomycetes_Ustilaginales	203	1.93978e-27
Proteobacteria_Gammaproteobacteria_Betaproteobacteriales	Bacteroidetes_Bacteroidia_Sphingobacteriales	Proteobacteria_Gammaproteobacteria_Betaproteobacteriales -- Bacteroidetes_Bacteroidia_Sphingobacteriales	203	8.80644e-82
Ascomycota_Dothideomycetes_Pleosporales	Basidiomycota_Agaricomycetes_Polyporales	Ascomycota_Dothideomycetes_Pleosporales -- Basidiomycota_Agaricomycetes_Polyporales	202	3.28686e-182
Basidiomycota_Agaricomycetes_Agaricales	unidentified_unidentified_unidentified	Basidiomycota_Agaricomycetes_Agaricales -- unidentified_unidentified_unidentified	202	1.75447e-121
Proteobacteria_Gammaproteobacteria_Xanthomonadales	Proteobacteria_Gammaproteobacteria_Pseudomonadales	Proteobacteria_Gammaproteobacteria_Xanthomonadales -- Proteobacteria_Gammaproteobacteria_Pseudomonadales	202	5.2586e-56
Ascomycota_Dothideomycetes_Pleosporales	Ascomycota_Sordariomycetes_Sordariales	Ascomycota_Dothideomycetes_Pleosporales -- Ascomycota_Sordariomycetes_Sordariales	197	2.17084e-87
unidentified_unidentified_unidentified	Firmicutes_Bacilli_Bacillales	unidentified_unidentified_unidentified -- Firmicutes_Bacilli_Bacillales	195	3.81739e-16
Ascomycota_Sordariomycetes_Trichosphaeriales	unidentified_unidentified_unidentified	Ascomycota_Sordariomycetes_Trichosphaeriales -- unidentified_unidentified_unidentified	193	3.23902e-59
Basidiomycota_Ustilaginomycetes_Ustilaginales	unidentified_unidentified_unidentified	Basidiomycota_Ustilaginomycetes_Ustilaginales -- unidentified_unidentified_unidentified	193	9.71291e-95
Basidiomycota_Tremellomycetes_Tremellales	Proteobacteria_Gammaproteobacteria_Xanthomonadales	Basidiomycota_Tremellomycetes_Tremellales -- Proteobacteria_Gammaproteobacteria_Xanthomonadales	190	1.08788e-23
unidentified_unidentified_unidentified	Chloroflexi_Anaerolineae_SBR1031	unidentified_unidentified_unidentified -- Chloroflexi_Anaerolineae_SBR1031	190	6.48154e-08
Ascomycota_Dothideomycetes_Pleosporales	Actinobacteria_Actinobacteria_Kineosporiales	Ascomycota_Dothideomycetes_Pleosporales -- Actinobacteria_Actinobacteria_Kineosporiales	189	4.36241e-141
unidentified_unidentified_unidentified	Acidobacteria_Subgroup 6_unidentified	unidentified_unidentified_unidentified -- Acidobacteria_Subgroup 6_unidentified	189	2.06877e-69
Ascomycota_Dothideomycetes_Pleosporales	Actinobacteria_Actinobacteria_Frankiales	Ascomycota_Dothideomycetes_Pleosporales -- Actinobacteria_Actinobacteria_Frankiales	188	1.805e-156
Ascomycota_Dothideomycetes_Pleosporales	Chloroflexi_Anaerolineae_Anaerolineales	Ascomycota_Dothideomycetes_Pleosporales -- Chloroflexi_Anaerolineae_Anaerolineales	187	3.49448e-15
Proteobacteria_Gammaproteobacteria_Betaproteobacteriales	Chloroflexi_Anaerolineae_SBR1031	Proteobacteria_Gammaproteobacteria_Betaproteobacteriales -- Chloroflexi_Anaerolineae_SBR1031	184	2.37812e-79
Firmicutes_Bacilli_Bacillales	Proteobacteria_Gammaproteobacteria_Betaproteobacteriales	Firmicutes_Bacilli_Bacillales -- Proteobacteria_Gammaproteobacteria_Betaproteobacteriales	180	0.0209627
Basidiomycota_Agaricomycetes_Polyporales	Proteobacteria_Gammaproteobacteria_Pseudomonadales	Basidiomycota_Agaricomycetes_Polyporales -- Proteobacteria_Gammaproteobacteria_Pseudomonadales	178	5.61667e-29
Ascomycota_Sordariomycetes_Trichosphaeriales	Proteobacteria_Gammaproteobacteria_Betaproteobacteriales	Ascomycota_Sordariomycetes_Trichosphaeriales -- Proteobacteria_Gammaproteobacteria_Betaproteobacteriales	177	4.31421e-10
Ascomycota_Dothideomycetes_Pleosporales	Proteobacteria_Deltaproteobacteria_Oligoflexales	Ascomycota_Dothideomycetes_Pleosporales -- Proteobacteria_Deltaproteobacteria_Oligoflexales	176	7.52448e-07
Bacteroidetes_Bacteroidia_Flavobacteriales	Proteobacteria_Alphaproteobacteria_Sphingomonadales	Bacteroidetes_Bacteroidia_Flavobacteriales -- Proteobacteria_Alphaproteobacteria_Sphingomonadales	176	1.09113e-44
Proteobacteria_Gammaproteobacteria_Betaproteobacteriales	Bacteroidetes_Bacteroidia_Bacteroidales	Proteobacteria_Gammaproteobacteria_Betaproteobacteriales -- Bacteroidetes_Bacteroidia_Bacteroidales	176	1.18395e-51
unidentified_unidentified_unidentified	Proteobacteria_Deltaproteobacteria_Syntrophobacterales	unidentified_unidentified_unidentified -- Proteobacteria_Deltaproteobacteria_Syntrophobacterales	175	8.96186e-12
Ascomycota_Sordariomycetes_Hypocreales	Proteobacteria_Alphaproteobacteria_Caulobacterales	Ascomycota_Sordariomycetes_Hypocreales -- Proteobacteria_Alphaproteobacteria_Caulobacterales	174	7.38741e-32
Proteobacteria_Alphaproteobacteria_Rhizobiales	Actinobacteria_Actinobacteria_Micrococcales	Proteobacteria_Alphaproteobacteria_Rhizobiales -- Actinobacteria_Actinobacteria_Micrococcales	174	2.4396e-72
Proteobacteria_Alphaproteobacteria_Sphingomonadales	Bacteroidetes_Bacteroidia_Chitinophagales	Proteobacteria_Alphaproteobacteria_Sphingomonadales -- Bacteroidetes_Bacteroidia_Chitinophagales	174	3.92097e-87
Ascomycota_Sordariomycetes_Hypocreales	Firmicutes_Bacilli_Bacillales	Ascomycota_Sordariomycetes_Hypocreales -- Firmicutes_Bacilli_Bacillales	173	5.64962e-72
Proteobacteria_Alphaproteobacteria_Rhizobiales	Bacteroidetes_Bacteroidia_Flavobacteriales	Proteobacteria_Alphaproteobacteria_Rhizobiales -- Bacteroidetes_Bacteroidia_Flavobacteriales	173	2.98055e-12
unidentified_unidentified_unidentified	Bacteroidetes_Bacteroidia_Sphingobacteriales	unidentified_unidentified_unidentified -- Bacteroidetes_Bacteroidia_Sphingobacteriales	171	0.0322234
Ascomycota_Dothideomycetes_Pleosporales	Ascomycota_Eurotiomycetes_Chaetothyriales	Ascomycota_Dothideomycetes_Pleosporales -- Ascomycota_Eurotiomycetes_Chaetothyriales	166	1.52794e-19
Ascomycota_Eurotiomycetes_Eurotiales	Proteobacteria_Alphaproteobacteria_Sphingomonadales	Ascomycota_Eurotiomycetes_Eurotiales -- Proteobacteria_Alphaproteobacteria_Sphingomonadales	166	4.60405e-146
Proteobacteria_Alphaproteobacteria_Rhizobiales	unidentified_unidentified_unidentified	Proteobacteria_Alphaproteobacteria_Rhizobiales -- unidentified_unidentified_unidentified	165	1.94369e-72
Ascomycota_Eurotiomycetes_Eurotiales	Proteobacteria_Gammaproteobacteria_Pseudomonadales	Ascomycota_Eurotiomycetes_Eurotiales -- Proteobacteria_Gammaproteobacteria_Pseudomonadales	162	1.41799e-115
Actinobacteria_Actinobacteria_Micrococcales	Proteobacteria_Alphaproteobacteria_Sphingomonadales	Actinobacteria_Actinobacteria_Micrococcales -- Proteobacteria_Alphaproteobacteria_Sphingomonadales	161	1.60603e-22
Proteobacteria_Alphaproteobacteria_Rhizobiales	Proteobacteria_Deltaproteobacteria_Oligoflexales	Proteobacteria_Alphaproteobacteria_Rhizobiales -- Proteobacteria_Deltaproteobacteria_Oligoflexales	161	5.59874e-35
unidentified_unidentified_unidentified	Acidobacteria_Acidobacteriia_Solibacterales	unidentified_unidentified_unidentified -- Acidobacteria_Acidobacteriia_Solibacterales	161	3.47315e-10
Basidiomycota_Exobasidiomycetes_Tilletiales	Proteobacteria_Alphaproteobacteria_Rhizobiales	Basidiomycota_Exobasidiomycetes_Tilletiales -- Proteobacteria_Alphaproteobacteria_Rhizobiales	160	4.14225e-52
Ascomycota_Sordariomycetes_Magnaporthales	Proteobacteria_Alphaproteobacteria_Sphingomonadales	Ascomycota_Sordariomycetes_Magnaporthales -- Proteobacteria_Alphaproteobacteria_Sphingomonadales	159	3.05684e-28
Ascomycota_Sordariomycetes_Sordariales	Bacteroidetes_Bacteroidia_Chitinophagales	Ascomycota_Sordariomycetes_Sordariales -- Bacteroidetes_Bacteroidia_Chitinophagales	158	1.10508e-63
Actinobacteria_Actinobacteria_Corynebacteriales	Proteobacteria_Alphaproteobacteria_Rhizobiales	Actinobacteria_Actinobacteria_Corynebacteriales -- Proteobacteria_Alphaproteobacteria_Rhizobiales	157	6.66342e-89
Ascomycota_Sordariomycetes_Hypocreales	Actinobacteria_Actinobacteria_Corynebacteriales	Ascomycota_Sordariomycetes_Hypocreales -- Actinobacteria_Actinobacteria_Corynebacteriales	157	9.85657e-119
Ascomycota_Sordariomycetes_Hypocreales	Ascomycota_Sordariomycetes_Sordariales	Ascomycota_Sordariomycetes_Hypocreales -- Ascomycota_Sordariomycetes_Sordariales	157	6.12154e-32
Bacteroidetes_Bacteroidia_Chitinophagales	Proteobacteria_Alphaproteobacteria_Sphingomonadales	Bacteroidetes_Bacteroidia_Chitinophagales -- Proteobacteria_Alphaproteobacteria_Sphingomonadales	156	8.16037e-37
Basidiomycota_Agaricomycetes_Agaricales	Proteobacteria_Alphaproteobacteria_Rhizobiales	Basidiomycota_Agaricomycetes_Agaricales -- Proteobacteria_Alphaproteobacteria_Rhizobiales	156	1.71071e-10
Basidiomycota_Ustilaginomycetes_Ustilaginales	Ascomycota_Sordariomycetes_Hypocreales	Basidiomycota_Ustilaginomycetes_Ustilaginales -- Ascomycota_Sordariomycetes_Hypocreales	156	1.09979e-32
Ascomycota_Dothideomycetes_Capnodiales	Proteobacteria_Gammaproteobacteria_Pseudomonadales	Ascomycota_Dothideomycetes_Capnodiales -- Proteobacteria_Gammaproteobacteria_Pseudomonadales	155	1.99367e-17
Ascomycota_Leotiomycetes_Helotiales	Ascomycota_Sordariomycetes_Sordariales	Ascomycota_Leotiomycetes_Helotiales -- Ascomycota_Sordariomycetes_Sordariales	155	9.27187e-118
unidentified_unidentified_unidentified	Bacteroidetes_Bacteroidia_Flavobacteriales	unidentified_unidentified_unidentified -- Bacteroidetes_Bacteroidia_Flavobacteriales	155	6.24569e-35
Ascomycota_Saccharomycetes_Saccharomycetales	unidentified_unidentified_unidentified	Ascomycota_Saccharomycetes_Saccharomycetales -- unidentified_unidentified_unidentified	154	1.17726e-113
Basidiomycota_Agaricomycetes_unidentified	Proteobacteria_Alphaproteobacteria_Rhizobiales	Basidiomycota_Agaricomycetes_unidentified -- Proteobacteria_Alphaproteobacteria_Rhizobiales	154	8.8655e-69
Proteobacteria_Gammaproteobacteria_Betaproteobacteriales	Proteobacteria_Deltaproteobacteria_Myxococcales	Proteobacteria_Gammaproteobacteria_Betaproteobacteriales -- Proteobacteria_Deltaproteobacteria_Myxococcales	154	1.27471e-62
Ascomycota_Dothideomycetes_Pleosporales	Ascomycota_Sordariomycetes_Magnaporthales	Ascomycota_Dothideomycetes_Pleosporales -- Ascomycota_Sordariomycetes_Magnaporthales	153	4.02465e-28
Basidiomycota_Agaricomycetes_unidentified	Proteobacteria_Gammaproteobacteria_Betaproteobacteriales	Basidiomycota_Agaricomycetes_unidentified -- Proteobacteria_Gammaproteobacteria_Betaproteobacteriales	153	5.04424e-138
Bacteroidetes_Bacteroidia_Bacteroidales	Chloroflexi_Anaerolineae_Anaerolineales	Bacteroidetes_Bacteroidia_Bacteroidales -- Chloroflexi_Anaerolineae_Anaerolineales	151	4.10583e-22
Basidiomycota_Agaricomycetes_Agaricales	Ascomycota_Dothideomycetes_Pleosporales	Basidiomycota_Agaricomycetes_Agaricales -- Ascomycota_Dothideomycetes_Pleosporales	150	3.56937e-67
Basidiomycota_Tremellomycetes_Filobasidiales	unidentified_unidentified_unidentified	Basidiomycota_Tremellomycetes_Filobasidiales -- unidentified_unidentified_unidentified	148	4.44119e-66
Proteobacteria_Alphaproteobacteria_Rhizobiales	Bacteroidetes_Bacteroidia_Cytophagales	Proteobacteria_Alphaproteobacteria_Rhizobiales -- Bacteroidetes_Bacteroidia_Cytophagales	148	0.0038399
Ascomycota_Dothideomycetes_Pleosporales	Ascomycota_Leotiomycetes_Helotiales	Ascomycota_Dothideomycetes_Pleosporales -- Ascomycota_Leotiomycetes_Helotiales	147	1.20017e-29
Basidiomycota_Tremellomycetes_Tremellales	Proteobacteria_Gammaproteobacteria_Pseudomonadales	Basidiomycota_Tremellomycetes_Tremellales -- Proteobacteria_Gammaproteobacteria_Pseudomonadales	147	4.28429e-68
Proteobacteria_Gammaproteobacteria_Pseudomonadales	Proteobacteria_Alphaproteobacteria_Sphingomonadales	Proteobacteria_Gammaproteobacteria_Pseudomonadales -- Proteobacteria_Alphaproteobacteria_Sphingomonadales	146	1.15029e-59
Ascomycota_Sordariomycetes_Magnaporthales	Ascomycota_Dothideomycetes_Pleosporales	Ascomycota_Sordariomycetes_Magnaporthales -- Ascomycota_Dothideomycetes_Pleosporales	145	2.20438e-16
Actinobacteria_Actinobacteria_Kineosporiales	Proteobacteria_Alphaproteobacteria_Rhizobiales	Actinobacteria_Actinobacteria_Kineosporiales -- Proteobacteria_Alphaproteobacteria_Rhizobiales	143	1.81367e-23
Ascomycota_Leotiomycetes_Helotiales	Proteobacteria_Alphaproteobacteria_Sphingomonadales	Ascomycota_Leotiomycetes_Helotiales -- Proteobacteria_Alphaproteobacteria_Sphingomonadales	143	2.08937e-21
Firmicutes_Bacilli_Bacillales	Proteobacteria_Alphaproteobacteria_Sphingomonadales	Firmicutes_Bacilli_Bacillales -- Proteobacteria_Alphaproteobacteria_Sphingomonadales	143	1.49454e-07
Ascomycota_Dothideomycetes_Pleosporales	Proteobacteria_Deltaproteobacteria_Myxococcales	Ascomycota_Dothideomycetes_Pleosporales -- Proteobacteria_Deltaproteobacteria_Myxococcales	142	3.84943e-44
Proteobacteria_Alphaproteobacteria_Sphingomonadales	Actinobacteria_Actinobacteria_Micrococcales	Proteobacteria_Alphaproteobacteria_Sphingomonadales -- Actinobacteria_Actinobacteria_Micrococcales	142	0.00124756
Ascomycota_Sordariomycetes_Trichosphaeriales	Proteobacteria_Alphaproteobacteria_Sphingomonadales	Ascomycota_Sordariomycetes_Trichosphaeriales -- Proteobacteria_Alphaproteobacteria_Sphingomonadales	140	1.3049e-16
Ascomycota_Dothideomycetes_Capnodiales	Basidiomycota_Tremellomycetes_Tremellales	Ascomycota_Dothideomycetes_Capnodiales -- Basidiomycota_Tremellomycetes_Tremellales	138	1.90175e-155
Firmicutes_Clostridia_Clostridiales	Proteobacteria_Alphaproteobacteria_Rhizobiales	Firmicutes_Clostridia_Clostridiales -- Proteobacteria_Alphaproteobacteria_Rhizobiales	138	7.98564e-32
Ascomycota_Eurotiomycetes_Chaetothyriales	Proteobacteria_Gammaproteobacteria_Betaproteobacteriales	Ascomycota_Eurotiomycetes_Chaetothyriales -- Proteobacteria_Gammaproteobacteria_Betaproteobacteriales	137	8.70915e-26
Ascomycota_Sordariomycetes_Hypocreales	Bacteroidetes_Bacteroidia_Cytophagales	Ascomycota_Sordariomycetes_Hypocreales -- Bacteroidetes_Bacteroidia_Cytophagales	137	1.20493e-14
Proteobacteria_Alphaproteobacteria_Rhizobiales	Actinobacteria_Actinobacteria_Corynebacteriales	Proteobacteria_Alphaproteobacteria_Rhizobiales -- Actinobacteria_Actinobacteria_Corynebacteriales	137	7.53812e-73
Bacteroidetes_Bacteroidia_Sphingobacteriales	Bacteroidetes_Bacteroidia_Chitinophagales	Bacteroidetes_Bacteroidia_Sphingobacteriales -- Bacteroidetes_Bacteroidia_Chitinophagales	136	7.84487e-40
Chloroflexi_Anaerolineae_Anaerolineales	Proteobacteria_Gammaproteobacteria_Betaproteobacteriales	Chloroflexi_Anaerolineae_Anaerolineales -- Proteobacteria_Gammaproteobacteria_Betaproteobacteriales	136	1.38167e-74
Acidobacteria_Subgroup 6_unidentified	Chloroflexi_Anaerolineae_Anaerolineales	Acidobacteria_Subgroup 6_unidentified -- Chloroflexi_Anaerolineae_Anaerolineales	135	2.57465e-35
Ascomycota_Sordariomycetes_Hypocreales	Ascomycota_Eurotiomycetes_Chaetothyriales	Ascomycota_Sordariomycetes_Hypocreales -- Ascomycota_Eurotiomycetes_Chaetothyriales	135	1.04434e-95
Ascomycota_Leotiomycetes_Thelebolales	Ascomycota_Dothideomycetes_Pleosporales	Ascomycota_Leotiomycetes_Thelebolales -- Ascomycota_Dothideomycetes_Pleosporales	134	1.02083e-22
unidentified_unidentified_unidentified	Proteobacteria_Deltaproteobacteria_Desulfuromonadales	unidentified_unidentified_unidentified -- Proteobacteria_Deltaproteobacteria_Desulfuromonadales	134	2.15391e-23
Basidiomycota_Agaricomycetes_Hymenochaetales	Proteobacteria_Alphaproteobacteria_Rhizobiales	Basidiomycota_Agaricomycetes_Hymenochaetales -- Proteobacteria_Alphaproteobacteria_Rhizobiales	133	5.86697e-78
Proteobacteria_Gammaproteobacteria_Betaproteobacteriales	Chloroflexi_Anaerolineae_RBG-13-54-9	Proteobacteria_Gammaproteobacteria_Betaproteobacteriales -- Chloroflexi_Anaerolineae_RBG-13-54-9	132	0.000225216
Ascomycota_Dothideomycetes_Pleosporales	Ascomycota_Dothideomycetes_Capnodiales	Ascomycota_Dothideomycetes_Pleosporales -- Ascomycota_Dothideomycetes_Capnodiales	131	1.92209e-47
Bacteroidetes_Bacteroidia_Sphingobacteriales	Proteobacteria_Gammaproteobacteria_Pseudomonadales	Bacteroidetes_Bacteroidia_Sphingobacteriales -- Proteobacteria_Gammaproteobacteria_Pseudomonadales	131	2.45555e-172
Basidiomycota_Ustilaginomycetes_Ustilaginales	Proteobacteria_Gammaproteobacteria_Xanthomonadales	Basidiomycota_Ustilaginomycetes_Ustilaginales -- Proteobacteria_Gammaproteobacteria_Xanthomonadales	131	8.09126e-73
Ascomycota_Sordariomycetes_Hypocreales	Ascomycota_Leotiomycetes_Helotiales	Ascomycota_Sordariomycetes_Hypocreales -- Ascomycota_Leotiomycetes_Helotiales	128	4.66981e-74
Ascomycota_Sordariomycetes_Sordariales	Actinobacteria_Actinobacteria_Micrococcales	Ascomycota_Sordariomycetes_Sordariales -- Actinobacteria_Actinobacteria_Micrococcales	128	5.47928e-32
Ascomycota_Eurotiomycetes_Eurotiales	Ascomycota_Sordariomycetes_Hypocreales	Ascomycota_Eurotiomycetes_Eurotiales -- Ascomycota_Sordariomycetes_Hypocreales	127	2.2316e-39
Ascomycota_Sordariomycetes_Hypocreales	Ascomycota_Sordariomycetes_Trichosphaeriales	Ascomycota_Sordariomycetes_Hypocreales -- Ascomycota_Sordariomycetes_Trichosphaeriales	127	8.08354e-23
Firmicutes_Clostridia_Clostridiales	Proteobacteria_Gammaproteobacteria_Betaproteobacteriales	Firmicutes_Clostridia_Clostridiales -- Proteobacteria_Gammaproteobacteria_Betaproteobacteriales	127	0.00014973
Proteobacteria_Alphaproteobacteria_Sphingomonadales	Bacteroidetes_Bacteroidia_Cytophagales	Proteobacteria_Alphaproteobacteria_Sphingomonadales -- Bacteroidetes_Bacteroidia_Cytophagales	127	7.17266e-31
Ascomycota_Dothideomycetes_Dothideales	Proteobacteria_Alphaproteobacteria_Rhizobiales	Ascomycota_Dothideomycetes_Dothideales -- Proteobacteria_Alphaproteobacteria_Rhizobiales	126	5.75969e-08
Ascomycota_Leotiomycetes_Helotiales	Ascomycota_Sordariomycetes_Hypocreales	Ascomycota_Leotiomycetes_Helotiales -- Ascomycota_Sordariomycetes_Hypocreales	125	3.36976e-41
Bacteroidetes_Bacteroidia_Cytophagales	Proteobacteria_Alphaproteobacteria_Rhizobiales	Bacteroidetes_Bacteroidia_Cytophagales -- Proteobacteria_Alphaproteobacteria_Rhizobiales	125	1.93471e-55
Proteobacteria_Alphaproteobacteria_Sphingomonadales	Bacteroidetes_Bacteroidia_Flavobacteriales	Proteobacteria_Alphaproteobacteria_Sphingomonadales -- Bacteroidetes_Bacteroidia_Flavobacteriales	125	2.43393e-47
Ascomycota_Eurotiomycetes_Chaetothyriales	Proteobacteria_Alphaproteobacteria_Sphingomonadales	Ascomycota_Eurotiomycetes_Chaetothyriales -- Proteobacteria_Alphaproteobacteria_Sphingomonadales	124	1.92451e-07
Basidiomycota_Agaricomycetes_Cantharellales	Ascomycota_Dothideomycetes_Pleosporales	Basidiomycota_Agaricomycetes_Cantharellales -- Ascomycota_Dothideomycetes_Pleosporales	124	2.63887e-74
Proteobacteria_Gammaproteobacteria_Betaproteobacteriales	Bacteroidetes_Bacteroidia_Flavobacteriales	Proteobacteria_Gammaproteobacteria_Betaproteobacteriales -- Bacteroidetes_Bacteroidia_Flavobacteriales	123	8.65081e-09
Ascomycota_Sordariomycetes_unidentified	unidentified_unidentified_unidentified	Ascomycota_Sordariomycetes_unidentified -- unidentified_unidentified_unidentified	122	1.28789e-05
unidentified_unidentified_unidentified	Acidobacteria_Holophagae_Subgroup 7	unidentified_unidentified_unidentified -- Acidobacteria_Holophagae_Subgroup 7	122	7.48032e-36
Ascomycota_Dothideomycetes_Pleosporales	Planctomycetes_Planctomycetacia_Isosphaerales	Ascomycota_Dothideomycetes_Pleosporales -- Planctomycetes_Planctomycetacia_Isosphaerales	121	7.40319e-61
Bacteroidetes_Bacteroidia_Flavobacteriales	Proteobacteria_Gammaproteobacteria_Pseudomonadales	Bacteroidetes_Bacteroidia_Flavobacteriales -- Proteobacteria_Gammaproteobacteria_Pseudomonadales	121	0.000140558
Ascomycota_Sordariomycetes_Sordariales	Proteobacteria_Gammaproteobacteria_Pseudomonadales	Ascomycota_Sordariomycetes_Sordariales -- Proteobacteria_Gammaproteobacteria_Pseudomonadales	120	2.06051e-24
unidentified_unidentified_unidentified	Gemmatimonadetes_Gemmatimonadetes_Gemmatimonadales	unidentified_unidentified_unidentified -- Gemmatimonadetes_Gemmatimonadetes_Gemmatimonadales	120	2.02853e-41
Ascomycota_Dothideomycetes_Pleosporales	Ascomycota_Eurotiomycetes_Eurotiales	Ascomycota_Dothideomycetes_Pleosporales -- Ascomycota_Eurotiomycetes_Eurotiales	119	2.41516e-60
Proteobacteria_Gammaproteobacteria_Betaproteobacteriales	Proteobacteria_Gammaproteobacteria_Enterobacteriales	Proteobacteria_Gammaproteobacteria_Betaproteobacteriales -- Proteobacteria_Gammaproteobacteria_Enterobacteriales	119	4.29886e-37
Bacteroidetes_Bacteroidia_Bacteroidales	Proteobacteria_Gammaproteobacteria_Betaproteobacteriales	Bacteroidetes_Bacteroidia_Bacteroidales -- Proteobacteria_Gammaproteobacteria_Betaproteobacteriales	118	2.03663e-29
Basidiomycota_Exobasidiomycetes_Tilletiales	Proteobacteria_Alphaproteobacteria_Sphingomonadales	Basidiomycota_Exobasidiomycetes_Tilletiales -- Proteobacteria_Alphaproteobacteria_Sphingomonadales	118	1.54713e-112
Chloroflexi_Anaerolineae_Anaerolineales	Chloroflexi_Anaerolineae_SBR1031	Chloroflexi_Anaerolineae_Anaerolineales -- Chloroflexi_Anaerolineae_SBR1031	118	2.55296e-68
Ascomycota_Saccharomycetes_Saccharomycetales	Proteobacteria_Alphaproteobacteria_Rhizobiales	Ascomycota_Saccharomycetes_Saccharomycetales -- Proteobacteria_Alphaproteobacteria_Rhizobiales	117	9.52747e-75
Basidiomycota_Agaricomycetes_Polyporales	Proteobacteria_Alphaproteobacteria_Sphingomonadales	Basidiomycota_Agaricomycetes_Polyporales -- Proteobacteria_Alphaproteobacteria_Sphingomonadales	115	7.46046e-114
Basidiomycota_Ustilaginomycetes_Ustilaginales	Proteobacteria_Gammaproteobacteria_Pseudomonadales	Basidiomycota_Ustilaginomycetes_Ustilaginales -- Proteobacteria_Gammaproteobacteria_Pseudomonadales	115	2.50921e-83
Proteobacteria_Gammaproteobacteria_Pseudomonadales	Firmicutes_Clostridia_Clostridiales	Proteobacteria_Gammaproteobacteria_Pseudomonadales -- Firmicutes_Clostridia_Clostridiales	115	6.78153e-06
unidentified_unidentified_unidentified	Actinobacteria_Actinobacteria_Corynebacteriales	unidentified_unidentified_unidentified -- Actinobacteria_Actinobacteria_Corynebacteriales	115	3.08682e-32
Proteobacteria_Alphaproteobacteria_Rhizobiales	Proteobacteria_Deltaproteobacteria_Bdellovibrionales	Proteobacteria_Alphaproteobacteria_Rhizobiales -- Proteobacteria_Deltaproteobacteria_Bdellovibrionales	114	3.26179e-07
Bacteroidetes_Bacteroidia_Flavobacteriales	Bacteroidetes_Bacteroidia_Sphingobacteriales	Bacteroidetes_Bacteroidia_Flavobacteriales -- Bacteroidetes_Bacteroidia_Sphingobacteriales	113	8.11411e-52
Ascomycota_Sordariomycetes_Sordariales	Chloroflexi_Anaerolineae_RBG-13-54-9	Ascomycota_Sordariomycetes_Sordariales -- Chloroflexi_Anaerolineae_RBG-13-54-9	112	2.34422e-27
Ascomycota_Sordariomycetes_Sordariales	Firmicutes_Clostridia_Clostridiales	Ascomycota_Sordariomycetes_Sordariales -- Firmicutes_Clostridia_Clostridiales	112	2.17902e-79
Proteobacteria_Gammaproteobacteria_Betaproteobacteriales	Proteobacteria_Deltaproteobacteria_Oligoflexales	Proteobacteria_Gammaproteobacteria_Betaproteobacteriales -- Proteobacteria_Deltaproteobacteria_Oligoflexales	112	9.50007e-42
Proteobacteria_Alphaproteobacteria_Rhizobiales	Proteobacteria_Deltaproteobacteria_Myxococcales	Proteobacteria_Alphaproteobacteria_Rhizobiales -- Proteobacteria_Deltaproteobacteria_Myxococcales	111	1.10201e-147
Acidobacteria_Subgroup 6_unidentified	Proteobacteria_Gammaproteobacteria_Betaproteobacteriales	Acidobacteria_Subgroup 6_unidentified -- Proteobacteria_Gammaproteobacteria_Betaproteobacteriales	110	0.000254464
Ascomycota_Leotiomycetes_Helotiales	Bacteroidetes_Bacteroidia_Chitinophagales	Ascomycota_Leotiomycetes_Helotiales -- Bacteroidetes_Bacteroidia_Chitinophagales	110	1.76157e-16
Proteobacteria_Gammaproteobacteria_Betaproteobacteriales	Verrucomicrobia_Verrucomicrobiae_Pedosphaerales	Proteobacteria_Gammaproteobacteria_Betaproteobacteriales -- Verrucomicrobia_Verrucomicrobiae_Pedosphaerales	110	1.12466e-59
Actinobacteria_Actinobacteria_Corynebacteriales	Proteobacteria_Gammaproteobacteria_Betaproteobacteriales	Actinobacteria_Actinobacteria_Corynebacteriales -- Proteobacteria_Gammaproteobacteria_Betaproteobacteriales	109	8.624e-30
Ascomycota_Dothideomycetes_Capnodiales	Proteobacteria_Gammaproteobacteria_Enterobacteriales	Ascomycota_Dothideomycetes_Capnodiales -- Proteobacteria_Gammaproteobacteria_Enterobacteriales	109	2.78832e-92
Ascomycota_Eurotiomycetes_Chaetothyriales	Ascomycota_Dothideomycetes_Pleosporales	Ascomycota_Eurotiomycetes_Chaetothyriales -- Ascomycota_Dothideomycetes_Pleosporales	109	6.0185e-48
Ascomycota_Eurotiomycetes_Eurotiales	Proteobacteria_Gammaproteobacteria_Enterobacteriales	Ascomycota_Eurotiomycetes_Eurotiales -- Proteobacteria_Gammaproteobacteria_Enterobacteriales	109	9.8453e-79
Ascomycota_Sordariomycetes_unidentified	Proteobacteria_Alphaproteobacteria_Rhizobiales	Ascomycota_Sordariomycetes_unidentified -- Proteobacteria_Alphaproteobacteria_Rhizobiales	109	8.97046e-12
Bacteroidetes_Bacteroidia_Chitinophagales	Proteobacteria_Gammaproteobacteria_Pseudomonadales	Bacteroidetes_Bacteroidia_Chitinophagales -- Proteobacteria_Gammaproteobacteria_Pseudomonadales	109	5.10279e-71
Proteobacteria_Alphaproteobacteria_Caulobacterales	Proteobacteria_Alphaproteobacteria_Sphingomonadales	Proteobacteria_Alphaproteobacteria_Caulobacterales -- Proteobacteria_Alphaproteobacteria_Sphingomonadales	109	1.67518e-43
Proteobacteria_Deltaproteobacteria_Myxococcales	Chloroflexi_Anaerolineae_Anaerolineales	Proteobacteria_Deltaproteobacteria_Myxococcales -- Chloroflexi_Anaerolineae_Anaerolineales	109	2.10001e-38
Proteobacteria_Gammaproteobacteria_Enterobacteriales	Proteobacteria_Gammaproteobacteria_Xanthomonadales	Proteobacteria_Gammaproteobacteria_Enterobacteriales -- Proteobacteria_Gammaproteobacteria_Xanthomonadales	109	6.52129e-53
Ascomycota_Dothideomycetes_Capnodiales	Proteobacteria_Gammaproteobacteria_Xanthomonadales	Ascomycota_Dothideomycetes_Capnodiales -- Proteobacteria_Gammaproteobacteria_Xanthomonadales	108	3.74622e-77
Ascomycota_Leotiomycetes_Helotiales	Actinobacteria_Actinobacteria_Micrococcales	Ascomycota_Leotiomycetes_Helotiales -- Actinobacteria_Actinobacteria_Micrococcales	108	1.92291e-05
Proteobacteria_Alphaproteobacteria_Rhizobiales	Proteobacteria_Gammaproteobacteria_Enterobacteriales	Proteobacteria_Alphaproteobacteria_Rhizobiales -- Proteobacteria_Gammaproteobacteria_Enterobacteriales	108	3.05237e-46
Basidiomycota_Agaricomycetes_Polyporales	Firmicutes_Bacilli_Bacillales	Basidiomycota_Agaricomycetes_Polyporales -- Firmicutes_Bacilli_Bacillales	107	7.51985e-38
Ascomycota_Dothideomycetes_Pleosporales	Basidiomycota_Agaricomycetes_unidentified	Ascomycota_Dothideomycetes_Pleosporales -- Basidiomycota_Agaricomycetes_unidentified	106	1.20488e-19
Ascomycota_Sordariomycetes_Glomerellales	Ascomycota_Dothideomycetes_Pleosporales	Ascomycota_Sordariomycetes_Glomerellales -- Ascomycota_Dothideomycetes_Pleosporales	106	0.000159106
Proteobacteria_Gammaproteobacteria_Betaproteobacteriales	Actinobacteria_Actinobacteria_Corynebacteriales	Proteobacteria_Gammaproteobacteria_Betaproteobacteriales -- Actinobacteria_Actinobacteria_Corynebacteriales	106	2.88329e-32
Basidiomycota_Tremellomycetes_Tremellales	Proteobacteria_Gammaproteobacteria_Enterobacteriales	Basidiomycota_Tremellomycetes_Tremellales -- Proteobacteria_Gammaproteobacteria_Enterobacteriales	105	4.73647e-07
Proteobacteria_Alphaproteobacteria_Rhizobiales	Bacteroidetes_Bacteroidia_Bacteroidales	Proteobacteria_Alphaproteobacteria_Rhizobiales -- Bacteroidetes_Bacteroidia_Bacteroidales	105	8.92136e-29
Proteobacteria_Alphaproteobacteria_Rhizobiales	Chloroflexi_Anaerolineae_SBR1031	Proteobacteria_Alphaproteobacteria_Rhizobiales -- Chloroflexi_Anaerolineae_SBR1031	105	5.29151e-42
Proteobacteria_Alphaproteobacteria_Rhizobiales	Firmicutes_Bacilli_Bacillales	Proteobacteria_Alphaproteobacteria_Rhizobiales -- Firmicutes_Bacilli_Bacillales	105	1.076e-06
Ascomycota_Dothideomycetes_Pleosporales	Ascomycota_Sordariomycetes_unidentified	Ascomycota_Dothideomycetes_Pleosporales -- Ascomycota_Sordariomycetes_unidentified	104	3.8708e-35
Chloroflexi_Anaerolineae_RBG-13-54-9	Chloroflexi_Anaerolineae_Anaerolineales	Chloroflexi_Anaerolineae_RBG-13-54-9 -- Chloroflexi_Anaerolineae_Anaerolineales	104	2.97207e-40
Proteobacteria_Alphaproteobacteria_Sphingomonadales	Proteobacteria_Deltaproteobacteria_Bdellovibrionales	Proteobacteria_Alphaproteobacteria_Sphingomonadales -- Proteobacteria_Deltaproteobacteria_Bdellovibrionales	104	1.27454e-19
Proteobacteria_Gammaproteobacteria_Betaproteobacteriales	Bacteroidetes_Bacteroidia_Cytophagales	Proteobacteria_Gammaproteobacteria_Betaproteobacteriales -- Bacteroidetes_Bacteroidia_Cytophagales	104	1.01347e-09
Ascomycota_Dothideomycetes_Pleosporales	Basidiomycota_Agaricomycetes_Agaricales	Ascomycota_Dothideomycetes_Pleosporales -- Basidiomycota_Agaricomycetes_Agaricales	103	2.87878e-13
Ascomycota_Dothideomycetes_Pleosporales	Proteobacteria_Deltaproteobacteria_Bdellovibrionales	Ascomycota_Dothideomycetes_Pleosporales -- Proteobacteria_Deltaproteobacteria_Bdellovibrionales	103	2.62964e-36
Proteobacteria_Alphaproteobacteria_Rhizobiales	Proteobacteria_Alphaproteobacteria_Azospirillales	Proteobacteria_Alphaproteobacteria_Rhizobiales -- Proteobacteria_Alphaproteobacteria_Azospirillales	103	4.02115e-06
Ascomycota_Leotiomycetes_Thelebolales	Ascomycota_Sordariomycetes_Hypocreales	Ascomycota_Leotiomycetes_Thelebolales -- Ascomycota_Sordariomycetes_Hypocreales	102	3.35642e-19
Ascomycota_Sordariomycetes_Hypocreales	Ascomycota_Sordariomycetes_Magnaporthales	Ascomycota_Sordariomycetes_Hypocreales -- Ascomycota_Sordariomycetes_Magnaporthales	102	9.09191e-56
Ascomycota_Sordariomycetes_Magnaporthales	Proteobacteria_Gammaproteobacteria_Xanthomonadales	Ascomycota_Sordariomycetes_Magnaporthales -- Proteobacteria_Gammaproteobacteria_Xanthomonadales	102	0.000283782
Ascomycota_Sordariomycetes_Magnaporthales	unidentified_unidentified_unidentified	Ascomycota_Sordariomycetes_Magnaporthales -- unidentified_unidentified_unidentified	102	2.02497e-45
Ascomycota_Dothideomycetes_Capnodiales	Basidiomycota_Ustilaginomycetes_Ustilaginales	Ascomycota_Dothideomycetes_Capnodiales -- Basidiomycota_Ustilaginomycetes_Ustilaginales	101	2.9431e-63
Ascomycota_Leotiomycetes_Helotiales	Chloroflexi_Anaerolineae_RBG-13-54-9	Ascomycota_Leotiomycetes_Helotiales -- Chloroflexi_Anaerolineae_RBG-13-54-9	101	0.000721426
Ascomycota_Saccharomycetes_Saccharomycetales	Proteobacteria_Gammaproteobacteria_Betaproteobacteriales	Ascomycota_Saccharomycetes_Saccharomycetales -- Proteobacteria_Gammaproteobacteria_Betaproteobacteriales	101	1.99431e-14
Basidiomycota_Tremellomycetes_Tremellales	Actinobacteria_Actinobacteria_Micrococcales	Basidiomycota_Tremellomycetes_Tremellales -- Actinobacteria_Actinobacteria_Micrococcales	101	1.01977e-18
Proteobacteria_Alphaproteobacteria_Rhizobiales	Proteobacteria_Alphaproteobacteria_Caulobacterales	Proteobacteria_Alphaproteobacteria_Rhizobiales -- Proteobacteria_Alphaproteobacteria_Caulobacterales	101	2.50648e-08
Ascomycota_Sordariomycetes_Magnaporthales	Proteobacteria_Gammaproteobacteria_Pseudomonadales	Ascomycota_Sordariomycetes_Magnaporthales -- Proteobacteria_Gammaproteobacteria_Pseudomonadales	100	1.99558e-83
Ascomycota_Dothideomycetes_Dothideales	Ascomycota_Sordariomycetes_Hypocreales	Ascomycota_Dothideomycetes_Dothideales -- Ascomycota_Sordariomycetes_Hypocreales	99	7.91116e-09
Ascomycota_unidentified_unidentified	unidentified_unidentified_unidentified	Ascomycota_unidentified_unidentified -- unidentified_unidentified_unidentified	99	9.08896e-19
Basidiomycota_Microbotryomycetes_Sporidiobolales	Ascomycota_Dothideomycetes_Pleosporales	Basidiomycota_Microbotryomycetes_Sporidiobolales -- Ascomycota_Dothideomycetes_Pleosporales	99	4.09987e-11
Proteobacteria_Gammaproteobacteria_Betaproteobacteriales	Acidobacteria_Acidobacteriia_Solibacterales	Proteobacteria_Gammaproteobacteria_Betaproteobacteriales -- Acidobacteria_Acidobacteriia_Solibacterales	99	1.29868e-46
Basidiomycota_Agaricomycetes_Hymenochaetales	Proteobacteria_Gammaproteobacteria_Betaproteobacteriales	Basidiomycota_Agaricomycetes_Hymenochaetales -- Proteobacteria_Gammaproteobacteria_Betaproteobacteriales	98	1.04567e-27
Proteobacteria_Alphaproteobacteria_Sphingomonadales	Actinobacteria_Actinobacteria_Corynebacteriales	Proteobacteria_Alphaproteobacteria_Sphingomonadales -- Actinobacteria_Actinobacteria_Corynebacteriales	98	0.000391208
Proteobacteria_Gammaproteobacteria_Betaproteobacteriales	Firmicutes_Bacilli_Bacillales	Proteobacteria_Gammaproteobacteria_Betaproteobacteriales -- Firmicutes_Bacilli_Bacillales	98	6.24597e-14
Proteobacteria_Gammaproteobacteria_Betaproteobacteriales	Proteobacteria_Deltaproteobacteria_Syntrophobacterales	Proteobacteria_Gammaproteobacteria_Betaproteobacteriales -- Proteobacteria_Deltaproteobacteria_Syntrophobacterales	98	1.09902e-45
Ascomycota_Dothideomycetes_Pleosporales	Basidiomycota_Malasseziomycetes_Malasseziales	Ascomycota_Dothideomycetes_Pleosporales -- Basidiomycota_Malasseziomycetes_Malasseziales	97	1.39417e-06
Basidiomycota_Agaricomycetes_Polyporales	Proteobacteria_Gammaproteobacteria_Enterobacteriales	Basidiomycota_Agaricomycetes_Polyporales -- Proteobacteria_Gammaproteobacteria_Enterobacteriales	97	1.11174e-15
Basidiomycota_Ustilaginomycetes_Ustilaginales	Proteobacteria_Gammaproteobacteria_Enterobacteriales	Basidiomycota_Ustilaginomycetes_Ustilaginales -- Proteobacteria_Gammaproteobacteria_Enterobacteriales	97	2.72089e-25
Ascomycota_Sordariomycetes_Hypocreales	Actinobacteria_Actinobacteria_Kineosporiales	Ascomycota_Sordariomycetes_Hypocreales -- Actinobacteria_Actinobacteria_Kineosporiales	96	1.02293e-10
Bacteroidetes_Bacteroidia_Chitinophagales	Proteobacteria_Gammaproteobacteria_Xanthomonadales	Bacteroidetes_Bacteroidia_Chitinophagales -- Proteobacteria_Gammaproteobacteria_Xanthomonadales	96	1.44554e-35
Proteobacteria_Alphaproteobacteria_Sphingomonadales	Actinobacteria_Actinobacteria_Kineosporiales	Proteobacteria_Alphaproteobacteria_Sphingomonadales -- Actinobacteria_Actinobacteria_Kineosporiales	96	7.38389e-09
Ascomycota_Dothideomycetes_Capnodiales	Bacteroidetes_Bacteroidia_Sphingobacteriales	Ascomycota_Dothideomycetes_Capnodiales -- Bacteroidetes_Bacteroidia_Sphingobacteriales	95	4.40451e-09
Ascomycota_Sordariomycetes_Sordariales	Bacteroidetes_Bacteroidia_Bacteroidales	Ascomycota_Sordariomycetes_Sordariales -- Bacteroidetes_Bacteroidia_Bacteroidales	95	2.00637e-52
Basidiomycota_Malasseziomycetes_Malasseziales	Proteobacteria_Alphaproteobacteria_Rhizobiales	Basidiomycota_Malasseziomycetes_Malasseziales -- Proteobacteria_Alphaproteobacteria_Rhizobiales	95	4.06594e-34
Basidiomycota_Tremellomycetes_Cystofilobasidiales	Ascomycota_Dothideomycetes_Pleosporales	Basidiomycota_Tremellomycetes_Cystofilobasidiales -- Ascomycota_Dothideomycetes_Pleosporales	95	1.93673e-24
Proteobacteria_Alphaproteobacteria_Rhizobiales	Planctomycetes_Planctomycetacia_Isosphaerales	Proteobacteria_Alphaproteobacteria_Rhizobiales -- Planctomycetes_Planctomycetacia_Isosphaerales	95	3.56518e-50
unidentified_unidentified_unidentified	Verrucomicrobia_Verrucomicrobiae_Opitutales	unidentified_unidentified_unidentified -- Verrucomicrobia_Verrucomicrobiae_Opitutales	95	7.57413e-19
Ascomycota_Leotiomycetes_Thelebolales	Proteobacteria_Gammaproteobacteria_Betaproteobacteriales	Ascomycota_Leotiomycetes_Thelebolales -- Proteobacteria_Gammaproteobacteria_Betaproteobacteriales	94	8.93877e-16
Ascomycota_Leotiomycetes_Helotiales	Bacteroidetes_Bacteroidia_Bacteroidales	Ascomycota_Leotiomycetes_Helotiales -- Bacteroidetes_Bacteroidia_Bacteroidales	93	9.82544e-11
Proteobacteria_Alphaproteobacteria_Sphingomonadales	Proteobacteria_Gammaproteobacteria_Enterobacteriales	Proteobacteria_Alphaproteobacteria_Sphingomonadales -- Proteobacteria_Gammaproteobacteria_Enterobacteriales	93	0.000821829
Ascomycota_Sordariomycetes_unidentified	Proteobacteria_Gammaproteobacteria_Betaproteobacteriales	Ascomycota_Sordariomycetes_unidentified -- Proteobacteria_Gammaproteobacteria_Betaproteobacteriales	92	3.46652e-40
Basidiomycota_Microbotryomycetes_Sporidiobolales	Proteobacteria_Alphaproteobacteria_Rhizobiales	Basidiomycota_Microbotryomycetes_Sporidiobolales -- Proteobacteria_Alphaproteobacteria_Rhizobiales	92	2.83201e-17
unidentified_unidentified_unidentified	Firmicutes_Negativicutes_Selenomonadales	unidentified_unidentified_unidentified -- Firmicutes_Negativicutes_Selenomonadales	92	1.42331e-32
Ascomycota_Saccharomycetes_Saccharomycetales	Proteobacteria_Gammaproteobacteria_Pseudomonadales	Ascomycota_Saccharomycetes_Saccharomycetales -- Proteobacteria_Gammaproteobacteria_Pseudomonadales	91	0.00548987
Ascomycota_Sordariomycetes_Sordariales	Proteobacteria_Gammaproteobacteria_Xanthomonadales	Ascomycota_Sordariomycetes_Sordariales -- Proteobacteria_Gammaproteobacteria_Xanthomonadales	91	2.62436e-75
Proteobacteria_Gammaproteobacteria_Betaproteobacteriales	Gemmatimonadetes_Gemmatimonadetes_Gemmatimonadales	Proteobacteria_Gammaproteobacteria_Betaproteobacteriales -- Gemmatimonadetes_Gemmatimonadetes_Gemmatimonadales	91	0.000593892
Ascomycota_Sordariomycetes_Hypocreales	Ascomycota_Dothideomycetes_Capnodiales	Ascomycota_Sordariomycetes_Hypocreales -- Ascomycota_Dothideomycetes_Capnodiales	90	1.08852e-25
Basidiomycota_Tremellomycetes_Tremellales	Bacteroidetes_Bacteroidia_Flavobacteriales	Basidiomycota_Tremellomycetes_Tremellales -- Bacteroidetes_Bacteroidia_Flavobacteriales	90	1.17184e-32
Firmicutes_Bacilli_Lactobacillales	Firmicutes_Bacilli_Bacillales	Firmicutes_Bacilli_Lactobacillales -- Firmicutes_Bacilli_Bacillales	90	4.66995e-19
Proteobacteria_Gammaproteobacteria_Xanthomonadales	Bacteroidetes_Bacteroidia_Chitinophagales	Proteobacteria_Gammaproteobacteria_Xanthomonadales -- Bacteroidetes_Bacteroidia_Chitinophagales	90	9.74084e-07
Ascomycota_Leotiomycetes_Helotiales	Firmicutes_Clostridia_Clostridiales	Ascomycota_Leotiomycetes_Helotiales -- Firmicutes_Clostridia_Clostridiales	89	7.77776e-07
Firmicutes_Bacilli_Lactobacillales	Proteobacteria_Alphaproteobacteria_Rhizobiales	Firmicutes_Bacilli_Lactobacillales -- Proteobacteria_Alphaproteobacteria_Rhizobiales	89	1.929e-06
Proteobacteria_Alphaproteobacteria_Sphingomonadales	Planctomycetes_Planctomycetacia_Isosphaerales	Proteobacteria_Alphaproteobacteria_Sphingomonadales -- Planctomycetes_Planctomycetacia_Isosphaerales	89	7.57721e-12
unidentified_unidentified_unidentified	Ascomycota_Sordariomycetes_Hypocreales	unidentified_unidentified_unidentified -- Ascomycota_Sordariomycetes_Hypocreales	89	3.09455e-56
Ascomycota_Sordariomycetes_Hypocreales	Proteobacteria_Deltaproteobacteria_Oligoflexales	Ascomycota_Sordariomycetes_Hypocreales -- Proteobacteria_Deltaproteobacteria_Oligoflexales	88	2.57211e-18
Ascomycota_Sordariomycetes_Xylariales	unidentified_unidentified_unidentified	Ascomycota_Sordariomycetes_Xylariales -- unidentified_unidentified_unidentified	88	4.58708e-61
Basidiomycota_Exobasidiomycetes_Tilletiales	unidentified_unidentified_unidentified	Basidiomycota_Exobasidiomycetes_Tilletiales -- unidentified_unidentified_unidentified	88	2.46809e-45
unidentified_unidentified_unidentified	Planctomycetes_Planctomycetacia_Gemmatales	unidentified_unidentified_unidentified -- Planctomycetes_Planctomycetacia_Gemmatales	88	1.72136e-07
Basidiomycota_Agaricomycetes_Agaricales	Proteobacteria_Gammaproteobacteria_Pseudomonadales	Basidiomycota_Agaricomycetes_Agaricales -- Proteobacteria_Gammaproteobacteria_Pseudomonadales	87	5.65826e-23
Basidiomycota_Ustilaginomycetes_Ustilaginales	Bacteroidetes_Bacteroidia_Sphingobacteriales	Basidiomycota_Ustilaginomycetes_Ustilaginales -- Bacteroidetes_Bacteroidia_Sphingobacteriales	87	0.0387563
Planctomycetes_Planctomycetacia_Isosphaerales	Proteobacteria_Alphaproteobacteria_Rhizobiales	Planctomycetes_Planctomycetacia_Isosphaerales -- Proteobacteria_Alphaproteobacteria_Rhizobiales	87	1.21821e-09
Proteobacteria_Alphaproteobacteria_Caulobacterales	Proteobacteria_Gammaproteobacteria_Pseudomonadales	Proteobacteria_Alphaproteobacteria_Caulobacterales -- Proteobacteria_Gammaproteobacteria_Pseudomonadales	87	7.00078e-07
Proteobacteria_Alphaproteobacteria_Sphingomonadales	Proteobacteria_Alphaproteobacteria_Caulobacterales	Proteobacteria_Alphaproteobacteria_Sphingomonadales -- Proteobacteria_Alphaproteobacteria_Caulobacterales	87	3.57561e-47
Proteobacteria_Gammaproteobacteria_Pseudomonadales	Firmicutes_Bacilli_Bacillales	Proteobacteria_Gammaproteobacteria_Pseudomonadales -- Firmicutes_Bacilli_Bacillales	87	1.64311e-23
Basidiomycota_Ustilaginomycetes_Ustilaginales	Basidiomycota_Tremellomycetes_Tremellales	Basidiomycota_Ustilaginomycetes_Ustilaginales -- Basidiomycota_Tremellomycetes_Tremellales	86	4.17072e-09
Firmicutes_Bacilli_Bacillales	Firmicutes_Clostridia_Clostridiales	Firmicutes_Bacilli_Bacillales -- Firmicutes_Clostridia_Clostridiales	86	2.07265e-09
Ascomycota_Dothideomycetes_Dothideales	Proteobacteria_Gammaproteobacteria_Betaproteobacteriales	Ascomycota_Dothideomycetes_Dothideales -- Proteobacteria_Gammaproteobacteria_Betaproteobacteriales	85	1.11339e-21
Ascomycota_Dothideomycetes_Pleosporales	Chloroflexi_Anaerolineae_RBG-13-54-9	Ascomycota_Dothideomycetes_Pleosporales -- Chloroflexi_Anaerolineae_RBG-13-54-9	85	9.39814e-13
Ascomycota_Sordariomycetes_Sordariales	Chloroflexi_Anaerolineae_SBR1031	Ascomycota_Sordariomycetes_Sordariales -- Chloroflexi_Anaerolineae_SBR1031	85	7.67287e-10
Bacteroidetes_Bacteroidia_Cytophagales	Proteobacteria_Gammaproteobacteria_Betaproteobacteriales	Bacteroidetes_Bacteroidia_Cytophagales -- Proteobacteria_Gammaproteobacteria_Betaproteobacteriales	85	1.28023e-36
Ascomycota_Eurotiomycetes_Eurotiales	Basidiomycota_Tremellomycetes_Tremellales	Ascomycota_Eurotiomycetes_Eurotiales -- Basidiomycota_Tremellomycetes_Tremellales	84	5.32915e-05
Ascomycota_Eurotiomycetes_Eurotiales	Firmicutes_Bacilli_Bacillales	Ascomycota_Eurotiomycetes_Eurotiales -- Firmicutes_Bacilli_Bacillales	84	1.18416e-43
Ascomycota_Saccharomycetes_Saccharomycetales	Ascomycota_Dothideomycetes_Pleosporales	Ascomycota_Saccharomycetes_Saccharomycetales -- Ascomycota_Dothideomycetes_Pleosporales	84	0.0295349
Ascomycota_Sordariomycetes_Glomerellales	unidentified_unidentified_unidentified	Ascomycota_Sordariomycetes_Glomerellales -- unidentified_unidentified_unidentified	83	1.74212e-13
Basidiomycota_Agaricomycetes_Hymenochaetales	unidentified_unidentified_unidentified	Basidiomycota_Agaricomycetes_Hymenochaetales -- unidentified_unidentified_unidentified	83	3.80859e-07
Basidiomycota_Agaricomycetes_Polyporales	Actinobacteria_Actinobacteria_Micrococcales	Basidiomycota_Agaricomycetes_Polyporales -- Actinobacteria_Actinobacteria_Micrococcales	83	5.59551e-88
Basidiomycota_Tremellomycetes_Tremellales	Firmicutes_Bacilli_Bacillales	Basidiomycota_Tremellomycetes_Tremellales -- Firmicutes_Bacilli_Bacillales	83	6.14452e-36
Gemmatimonadetes_Gemmatimonadetes_Gemmatimonadales	Chloroflexi_Anaerolineae_Anaerolineales	Gemmatimonadetes_Gemmatimonadetes_Gemmatimonadales -- Chloroflexi_Anaerolineae_Anaerolineales	83	7.53439e-68
unidentified_unidentified_unidentified	Bacteroidetes_Bacteroidia_Cytophagales	unidentified_unidentified_unidentified -- Bacteroidetes_Bacteroidia_Cytophagales	83	0.000134947
Verrucomicrobia_Verrucomicrobiae_Opitutales	Proteobacteria_Alphaproteobacteria_Rhizobiales	Verrucomicrobia_Verrucomicrobiae_Opitutales -- Proteobacteria_Alphaproteobacteria_Rhizobiales	83	1.03674e-16
Ascomycota_Sordariomycetes_Hypocreales	Actinobacteria_Actinobacteria_Frankiales	Ascomycota_Sordariomycetes_Hypocreales -- Actinobacteria_Actinobacteria_Frankiales	82	0.00300651
Ascomycota_Sordariomycetes_Hypocreales	Basidiomycota_Agaricomycetes_Agaricales	Ascomycota_Sordariomycetes_Hypocreales -- Basidiomycota_Agaricomycetes_Agaricales	82	0.000280727
Ascomycota_Sordariomycetes_Magnaporthales	Bacteroidetes_Bacteroidia_Sphingobacteriales	Ascomycota_Sordariomycetes_Magnaporthales -- Bacteroidetes_Bacteroidia_Sphingobacteriales	82	2.47487e-15
Ascomycota_Sordariomycetes_Sordariales	Bacteroidetes_Bacteroidia_Sphingobacteriales	Ascomycota_Sordariomycetes_Sordariales -- Bacteroidetes_Bacteroidia_Sphingobacteriales	82	2.19336e-41
Ascomycota_Sordariomycetes_Sordariales	Proteobacteria_Deltaproteobacteria_Myxococcales	Ascomycota_Sordariomycetes_Sordariales -- Proteobacteria_Deltaproteobacteria_Myxococcales	82	3.20111e-19
Basidiomycota_Ustilaginomycetes_Ustilaginales	Actinobacteria_Actinobacteria_Micrococcales	Basidiomycota_Ustilaginomycetes_Ustilaginales -- Actinobacteria_Actinobacteria_Micrococcales	82	6.06786e-51
Firmicutes_Bacilli_Lactobacillales	Proteobacteria_Alphaproteobacteria_Sphingomonadales	Firmicutes_Bacilli_Lactobacillales -- Proteobacteria_Alphaproteobacteria_Sphingomonadales	82	4.37647e-08
Proteobacteria_Alphaproteobacteria_Rhizobiales	Proteobacteria_Alphaproteobacteria_Rhodospirillales	Proteobacteria_Alphaproteobacteria_Rhizobiales -- Proteobacteria_Alphaproteobacteria_Rhodospirillales	82	1.49454e-07
Proteobacteria_Gammaproteobacteria_Betaproteobacteriales	Proteobacteria_Alphaproteobacteria_Caulobacterales	Proteobacteria_Gammaproteobacteria_Betaproteobacteriales -- Proteobacteria_Alphaproteobacteria_Caulobacterales	82	7.43698e-43
Proteobacteria_Gammaproteobacteria_Pseudomonadales	Proteobacteria_Gammaproteobacteria_Enterobacteriales	Proteobacteria_Gammaproteobacteria_Pseudomonadales -- Proteobacteria_Gammaproteobacteria_Enterobacteriales	82	7.39426e-47
Basidiomycota_Agaricomycetes_Sebacinales	Proteobacteria_Gammaproteobacteria_Betaproteobacteriales	Basidiomycota_Agaricomycetes_Sebacinales -- Proteobacteria_Gammaproteobacteria_Betaproteobacteriales	81	1.2947e-40
Proteobacteria_Alphaproteobacteria_Azospirillales	Proteobacteria_Alphaproteobacteria_Rhizobiales	Proteobacteria_Alphaproteobacteria_Azospirillales -- Proteobacteria_Alphaproteobacteria_Rhizobiales	81	6.2798e-19
Proteobacteria_Alphaproteobacteria_Rhizobiales	Actinobacteria_Actinobacteria_Kineosporiales	Proteobacteria_Alphaproteobacteria_Rhizobiales -- Actinobacteria_Actinobacteria_Kineosporiales	81	8.85016e-14
Basidiomycota_Tremellomycetes_Tremellales	Basidiomycota_Ustilaginomycetes_Ustilaginales	Basidiomycota_Tremellomycetes_Tremellales -- Basidiomycota_Ustilaginomycetes_Ustilaginales	80	4.69891e-16
Firmicutes_Bacilli_Bacillales	Actinobacteria_Actinobacteria_Micrococcales	Firmicutes_Bacilli_Bacillales -- Actinobacteria_Actinobacteria_Micrococcales	80	0.0164231
Acidobacteria_Acidobacteriia_Acidobacteriales	Proteobacteria_Alphaproteobacteria_Rhizobiales	Acidobacteria_Acidobacteriia_Acidobacteriales -- Proteobacteria_Alphaproteobacteria_Rhizobiales	79	1.56307e-66
Ascomycota_Dothideomycetes_Pleosporales	Basidiomycota_Agaricomycetes_Cantharellales	Ascomycota_Dothideomycetes_Pleosporales -- Basidiomycota_Agaricomycetes_Cantharellales	79	3.74511e-08
Ascomycota_Dothideomycetes_Pleosporales	Basidiomycota_unidentified_unidentified	Ascomycota_Dothideomycetes_Pleosporales -- Basidiomycota_unidentified_unidentified	79	3.27151e-46
Ascomycota_Sordariomycetes_Hypocreales	Planctomycetes_Planctomycetacia_Isosphaerales	Ascomycota_Sordariomycetes_Hypocreales -- Planctomycetes_Planctomycetacia_Isosphaerales	79	2.21001e-24
Actinobacteria_Actinobacteria_Micrococcales	Proteobacteria_Gammaproteobacteria_Xanthomonadales	Actinobacteria_Actinobacteria_Micrococcales -- Proteobacteria_Gammaproteobacteria_Xanthomonadales	78	1.58315e-44
Basidiomycota_Agaricomycetes_Polyporales	Ascomycota_Sordariomycetes_Hypocreales	Basidiomycota_Agaricomycetes_Polyporales -- Ascomycota_Sordariomycetes_Hypocreales	78	1.48759e-07
Firmicutes_Clostridia_Clostridiales	Proteobacteria_Gammaproteobacteria_Pseudomonadales	Firmicutes_Clostridia_Clostridiales -- Proteobacteria_Gammaproteobacteria_Pseudomonadales	78	1.11247e-06
Proteobacteria_Gammaproteobacteria_Xanthomonadales	Chloroflexi_Anaerolineae_Anaerolineales	Proteobacteria_Gammaproteobacteria_Xanthomonadales -- Chloroflexi_Anaerolineae_Anaerolineales	78	3.84375e-10
Actinobacteria_Actinobacteria_Micrococcales	Chloroflexi_Anaerolineae_SBR1031	Actinobacteria_Actinobacteria_Micrococcales -- Chloroflexi_Anaerolineae_SBR1031	77	1.64704e-42
Ascomycota_Dothideomycetes_Pleosporales	Basidiomycota_Agaricomycetes_Sebacinales	Ascomycota_Dothideomycetes_Pleosporales -- Basidiomycota_Agaricomycetes_Sebacinales	77	1.31683e-49
Ascomycota_Sordariomycetes_Magnaporthales	Proteobacteria_Gammaproteobacteria_Enterobacteriales	Ascomycota_Sordariomycetes_Magnaporthales -- Proteobacteria_Gammaproteobacteria_Enterobacteriales	77	0.000101001
Basidiomycota_Agaricomycetes_Agaricales	Ascomycota_Sordariomycetes_Hypocreales	Basidiomycota_Agaricomycetes_Agaricales -- Ascomycota_Sordariomycetes_Hypocreales	77	1.61444e-15
Basidiomycota_Agaricomycetes_Auriculariales	unidentified_unidentified_unidentified	Basidiomycota_Agaricomycetes_Auriculariales -- unidentified_unidentified_unidentified	77	3.90099e-33
Chloroflexi_Anaerolineae_Anaerolineales	Chloroflexi_Anaerolineae_RBG-13-54-9	Chloroflexi_Anaerolineae_Anaerolineales -- Chloroflexi_Anaerolineae_RBG-13-54-9	77	2.71747e-14
Chloroflexi_Anaerolineae_Anaerolineales	Proteobacteria_Alphaproteobacteria_Rhizobiales	Chloroflexi_Anaerolineae_Anaerolineales -- Proteobacteria_Alphaproteobacteria_Rhizobiales	77	1.68355e-09
Proteobacteria_Alphaproteobacteria_Sphingomonadales	Chloroflexi_Anaerolineae_Anaerolineales	Proteobacteria_Alphaproteobacteria_Sphingomonadales -- Chloroflexi_Anaerolineae_Anaerolineales	77	6.22502e-20
Verrucomicrobia_Verrucomicrobiae_Pedosphaerales	Chloroflexi_Anaerolineae_Anaerolineales	Verrucomicrobia_Verrucomicrobiae_Pedosphaerales -- Chloroflexi_Anaerolineae_Anaerolineales	77	3.23996e-05
Acidobacteria_Acidobacteriia_Solibacterales	Chloroflexi_Anaerolineae_Anaerolineales	Acidobacteria_Acidobacteriia_Solibacterales -- Chloroflexi_Anaerolineae_Anaerolineales	76	6.73756e-18
Ascomycota_Dothideomycetes_Dothideales	Proteobacteria_Alphaproteobacteria_Sphingomonadales	Ascomycota_Dothideomycetes_Dothideales -- Proteobacteria_Alphaproteobacteria_Sphingomonadales	76	1.87412e-10
Ascomycota_Sordariomycetes_Hypocreales	Firmicutes_Clostridia_Clostridiales	Ascomycota_Sordariomycetes_Hypocreales -- Firmicutes_Clostridia_Clostridiales	76	5.42205e-23
Basidiomycota_Tremellomycetes_Tremellales	Bacteroidetes_Bacteroidia_Cytophagales	Basidiomycota_Tremellomycetes_Tremellales -- Bacteroidetes_Bacteroidia_Cytophagales	76	0.00843362
Proteobacteria_Gammaproteobacteria_Betaproteobacteriales	Acidobacteria_Subgroup 6_unidentified	Proteobacteria_Gammaproteobacteria_Betaproteobacteriales -- Acidobacteria_Subgroup 6_unidentified	76	4.26567e-60
Actinobacteria_Actinobacteria_Frankiales	Proteobacteria_Alphaproteobacteria_Rhizobiales	Actinobacteria_Actinobacteria_Frankiales -- Proteobacteria_Alphaproteobacteria_Rhizobiales	75	0.00266823
Ascomycota_Eurotiomycetes_Eurotiales	Proteobacteria_Gammaproteobacteria_Xanthomonadales	Ascomycota_Eurotiomycetes_Eurotiales -- Proteobacteria_Gammaproteobacteria_Xanthomonadales	75	3.41429e-06
Ascomycota_unidentified_unidentified	Proteobacteria_Gammaproteobacteria_Betaproteobacteriales	Ascomycota_unidentified_unidentified -- Proteobacteria_Gammaproteobacteria_Betaproteobacteriales	75	1.91489e-10
Basidiomycota_Agaricomycetes_Polyporales	Firmicutes_Clostridia_Clostridiales	Basidiomycota_Agaricomycetes_Polyporales -- Firmicutes_Clostridia_Clostridiales	75	1.32626e-33
Basidiomycota_Malasseziomycetes_Malasseziales	Proteobacteria_Gammaproteobacteria_Betaproteobacteriales	Basidiomycota_Malasseziomycetes_Malasseziales -- Proteobacteria_Gammaproteobacteria_Betaproteobacteriales	75	4.35797e-15
Proteobacteria_Gammaproteobacteria_Enterobacteriales	Bacteroidetes_Bacteroidia_Chitinophagales	Proteobacteria_Gammaproteobacteria_Enterobacteriales -- Bacteroidetes_Bacteroidia_Chitinophagales	75	2.58757e-25
Proteobacteria_Gammaproteobacteria_Xanthomonadales	Bacteroidetes_Bacteroidia_Sphingobacteriales	Proteobacteria_Gammaproteobacteria_Xanthomonadales -- Bacteroidetes_Bacteroidia_Sphingobacteriales	75	7.46874e-20
unidentified_unidentified_unidentified	Ascomycota_Sordariomycetes_Sordariales	unidentified_unidentified_unidentified -- Ascomycota_Sordariomycetes_Sordariales	75	7.75571e-68
Ascomycota_Eurotiomycetes_Chaetothyriales	Proteobacteria_Gammaproteobacteria_Xanthomonadales	Ascomycota_Eurotiomycetes_Chaetothyriales -- Proteobacteria_Gammaproteobacteria_Xanthomonadales	74	1.10378e-09
Bacteroidetes_Bacteroidia_Chitinophagales	Chloroflexi_Anaerolineae_Anaerolineales	Bacteroidetes_Bacteroidia_Chitinophagales -- Chloroflexi_Anaerolineae_Anaerolineales	74	4.99611e-25
Firmicutes_Bacilli_Lactobacillales	Proteobacteria_Gammaproteobacteria_Betaproteobacteriales	Firmicutes_Bacilli_Lactobacillales -- Proteobacteria_Gammaproteobacteria_Betaproteobacteriales	74	0.00636544
Mortierellomycota_Mortierellomycetes_Mortierellales	Proteobacteria_Gammaproteobacteria_Betaproteobacteriales	Mortierellomycota_Mortierellomycetes_Mortierellales -- Proteobacteria_Gammaproteobacteria_Betaproteobacteriales	74	5.30916e-15
Ascomycota_Eurotiomycetes_Eurotiales	Basidiomycota_Agaricomycetes_Polyporales	Ascomycota_Eurotiomycetes_Eurotiales -- Basidiomycota_Agaricomycetes_Polyporales	73	1.64318e-13
Ascomycota_Sordariomycetes_Hypocreales	Basidiomycota_Exobasidiomycetes_Tilletiales	Ascomycota_Sordariomycetes_Hypocreales -- Basidiomycota_Exobasidiomycetes_Tilletiales	73	0.00188533
Ascomycota_Sordariomycetes_Magnaporthales	Bacteroidetes_Bacteroidia_Chitinophagales	Ascomycota_Sordariomycetes_Magnaporthales -- Bacteroidetes_Bacteroidia_Chitinophagales	73	2.00144e-05
Ascomycota_Sordariomycetes_Trichosphaeriales	Proteobacteria_Gammaproteobacteria_Xanthomonadales	Ascomycota_Sordariomycetes_Trichosphaeriales -- Proteobacteria_Gammaproteobacteria_Xanthomonadales	73	1.47596e-11
Ascomycota_Sordariomycetes_Xylariales	Proteobacteria_Alphaproteobacteria_Rhizobiales	Ascomycota_Sordariomycetes_Xylariales -- Proteobacteria_Alphaproteobacteria_Rhizobiales	73	6.98057e-17
Basidiomycota_Agaricomycetes_Hymenochaetales	Proteobacteria_Gammaproteobacteria_Pseudomonadales	Basidiomycota_Agaricomycetes_Hymenochaetales -- Proteobacteria_Gammaproteobacteria_Pseudomonadales	73	0.0332688
Proteobacteria_Gammaproteobacteria_Betaproteobacteriales	Acidobacteria_Holophagae_Subgroup 7	Proteobacteria_Gammaproteobacteria_Betaproteobacteriales -- Acidobacteria_Holophagae_Subgroup 7	73	9.7625e-06
Proteobacteria_Gammaproteobacteria_Betaproteobacteriales	Proteobacteria_Deltaproteobacteria_Desulfuromonadales	Proteobacteria_Gammaproteobacteria_Betaproteobacteriales -- Proteobacteria_Deltaproteobacteria_Desulfuromonadales	73	8.31425e-25
Acidobacteria_Subgroup 6_unidentified	Proteobacteria_Alphaproteobacteria_Rhizobiales	Acidobacteria_Subgroup 6_unidentified -- Proteobacteria_Alphaproteobacteria_Rhizobiales	72	3.26925e-70
Ascomycota_Dothideomycetes_Capnodiales	Firmicutes_Bacilli_Bacillales	Ascomycota_Dothideomycetes_Capnodiales -- Firmicutes_Bacilli_Bacillales	72	1.6811e-06
Ascomycota_Dothideomycetes_Dothideales	unidentified_unidentified_unidentified	Ascomycota_Dothideomycetes_Dothideales -- unidentified_unidentified_unidentified	72	0.0381443
Ascomycota_Leotiomycetes_Helotiales	Proteobacteria_Deltaproteobacteria_Myxococcales	Ascomycota_Leotiomycetes_Helotiales -- Proteobacteria_Deltaproteobacteria_Myxococcales	72	1.00954e-09
Ascomycota_Sordariomycetes_Trichosphaeriales	Proteobacteria_Gammaproteobacteria_Pseudomonadales	Ascomycota_Sordariomycetes_Trichosphaeriales -- Proteobacteria_Gammaproteobacteria_Pseudomonadales	72	6.24294e-06
Proteobacteria_Alphaproteobacteria_Rhizobiales	Actinobacteria_Actinobacteria_Frankiales	Proteobacteria_Alphaproteobacteria_Rhizobiales -- Actinobacteria_Actinobacteria_Frankiales	72	2.31681e-08
Bacteroidetes_Bacteroidia_Chitinophagales	Bacteroidetes_Bacteroidia_Flavobacteriales	Bacteroidetes_Bacteroidia_Chitinophagales -- Bacteroidetes_Bacteroidia_Flavobacteriales	71	3.25097e-38
Basidiomycota_Exobasidiomycetes_Tilletiales	Proteobacteria_Gammaproteobacteria_Betaproteobacteriales	Basidiomycota_Exobasidiomycetes_Tilletiales -- Proteobacteria_Gammaproteobacteria_Betaproteobacteriales	71	1.68973e-64
Basidiomycota_Malasseziomycetes_Malasseziales	Proteobacteria_Gammaproteobacteria_Pseudomonadales	Basidiomycota_Malasseziomycetes_Malasseziales -- Proteobacteria_Gammaproteobacteria_Pseudomonadales	71	6.37837e-09
Actinobacteria_Actinobacteria_Micrococcales	Bacteroidetes_Bacteroidia_Chitinophagales	Actinobacteria_Actinobacteria_Micrococcales -- Bacteroidetes_Bacteroidia_Chitinophagales	70	2.24133e-29
Ascomycota_Dothideomycetes_Pleosporales	Deinococcus-Thermus_Deinococci_Deinococcales	Ascomycota_Dothideomycetes_Pleosporales -- Deinococcus-Thermus_Deinococci_Deinococcales	70	5.05204e-28
Basidiomycota_Agaricomycetes_Hymenochaetales	Proteobacteria_Alphaproteobacteria_Sphingomonadales	Basidiomycota_Agaricomycetes_Hymenochaetales -- Proteobacteria_Alphaproteobacteria_Sphingomonadales	70	6.26838e-20
Basidiomycota_Tremellomycetes_Tremellales	Bacteroidetes_Bacteroidia_Chitinophagales	Basidiomycota_Tremellomycetes_Tremellales -- Bacteroidetes_Bacteroidia_Chitinophagales	70	8.04007e-34
Proteobacteria_Alphaproteobacteria_Rhizobiales	Acidobacteria_Acidobacteriia_Solibacterales	Proteobacteria_Alphaproteobacteria_Rhizobiales -- Acidobacteria_Acidobacteriia_Solibacterales	70	1.33167e-20
Proteobacteria_Alphaproteobacteria_Sphingomonadales	Firmicutes_Bacilli_Bacillales	Proteobacteria_Alphaproteobacteria_Sphingomonadales -- Firmicutes_Bacilli_Bacillales	70	0.0487648
Proteobacteria_Deltaproteobacteria_Syntrophobacterales	Chloroflexi_Anaerolineae_Anaerolineales	Proteobacteria_Deltaproteobacteria_Syntrophobacterales -- Chloroflexi_Anaerolineae_Anaerolineales	70	4.1657e-12
Actinobacteria_Actinobacteria_Micrococcales	Bacteroidetes_Bacteroidia_Bacteroidales	Actinobacteria_Actinobacteria_Micrococcales -- Bacteroidetes_Bacteroidia_Bacteroidales	69	4.07918e-09
Ascomycota_Dothideomycetes_Dothideales	Basidiomycota_Tremellomycetes_Tremellales	Ascomycota_Dothideomycetes_Dothideales -- Basidiomycota_Tremellomycetes_Tremellales	69	7.83165e-18
Ascomycota_Dothideomycetes_Pleosporales	Ascomycota_Saccharomycetes_Saccharomycetales	Ascomycota_Dothideomycetes_Pleosporales -- Ascomycota_Saccharomycetes_Saccharomycetales	69	9.6981e-58
Ascomycota_Sordariomycetes_Magnaporthales	Bacteroidetes_Bacteroidia_Flavobacteriales	Ascomycota_Sordariomycetes_Magnaporthales -- Bacteroidetes_Bacteroidia_Flavobacteriales	69	0.04088
Basidiomycota_Agaricomycetes_Polyporales	Proteobacteria_Gammaproteobacteria_Xanthomonadales	Basidiomycota_Agaricomycetes_Polyporales -- Proteobacteria_Gammaproteobacteria_Xanthomonadales	69	9.9218e-34
Firmicutes_Bacilli_Bacillales	Firmicutes_Bacilli_Lactobacillales	Firmicutes_Bacilli_Bacillales -- Firmicutes_Bacilli_Lactobacillales	69	0.0138942
Mortierellomycota_Mortierellomycetes_Mortierellales	Chloroflexi_Anaerolineae_Anaerolineales	Mortierellomycota_Mortierellomycetes_Mortierellales -- Chloroflexi_Anaerolineae_Anaerolineales	69	4.98263e-10
Proteobacteria_Deltaproteobacteria_Myxococcales	Proteobacteria_Alphaproteobacteria_Rhizobiales	Proteobacteria_Deltaproteobacteria_Myxococcales -- Proteobacteria_Alphaproteobacteria_Rhizobiales	68	0.00495981
Proteobacteria_Gammaproteobacteria_Betaproteobacteriales	unidentified_unidentified_unidentified	Proteobacteria_Gammaproteobacteria_Betaproteobacteriales -- unidentified_unidentified_unidentified	68	3.01268e-13
unidentified_unidentified_unidentified	Proteobacteria_Alphaproteobacteria_Rhodospirillales	unidentified_unidentified_unidentified -- Proteobacteria_Alphaproteobacteria_Rhodospirillales	68	3.60297e-07
Ascomycota_Dothideomycetes_Pleosporales	Acidobacteria_Subgroup 6_unidentified	Ascomycota_Dothideomycetes_Pleosporales -- Acidobacteria_Subgroup 6_unidentified	67	3.01268e-13
Ascomycota_Dothideomycetes_Pleosporales	Chloroflexi_Anaerolineae_SBR1031	Ascomycota_Dothideomycetes_Pleosporales -- Chloroflexi_Anaerolineae_SBR1031	67	7.50218e-20
Ascomycota_Sordariomycetes_Hypocreales	Firmicutes_Bacilli_Lactobacillales	Ascomycota_Sordariomycetes_Hypocreales -- Firmicutes_Bacilli_Lactobacillales	67	1.22328e-34
Ascomycota_Sordariomycetes_Hypocreales	Proteobacteria_Deltaproteobacteria_Bdellovibrionales	Ascomycota_Sordariomycetes_Hypocreales -- Proteobacteria_Deltaproteobacteria_Bdellovibrionales	67	5.44895e-40
Basidiomycota_Agaricomycetes_Agaricales	Proteobacteria_Gammaproteobacteria_Enterobacteriales	Basidiomycota_Agaricomycetes_Agaricales -- Proteobacteria_Gammaproteobacteria_Enterobacteriales	67	2.48028e-27
Basidiomycota_Agaricomycetes_Polyporales	Actinobacteria_Actinobacteria_Corynebacteriales	Basidiomycota_Agaricomycetes_Polyporales -- Actinobacteria_Actinobacteria_Corynebacteriales	67	1.70955e-33
Proteobacteria_Alphaproteobacteria_Sphingomonadales	Actinobacteria_Actinobacteria_Frankiales	Proteobacteria_Alphaproteobacteria_Sphingomonadales -- Actinobacteria_Actinobacteria_Frankiales	67	2.82796e-22
unidentified_unidentified_unidentified	Chloroflexi_KD4-96_metagenome	unidentified_unidentified_unidentified -- Chloroflexi_KD4-96_metagenome	67	0.004066
unidentified_unidentified_unidentified	Planctomycetes_Phycisphaerae_Tepidisphaerales	unidentified_unidentified_unidentified -- Planctomycetes_Phycisphaerae_Tepidisphaerales	67	0.000363595
Actinobacteria_Actinobacteria_Corynebacteriales	Proteobacteria_Alphaproteobacteria_Sphingomonadales	Actinobacteria_Actinobacteria_Corynebacteriales -- Proteobacteria_Alphaproteobacteria_Sphingomonadales	66	1.34433e-45
Ascomycota_Eurotiomycetes_Chaetothyriales	Proteobacteria_Gammaproteobacteria_Pseudomonadales	Ascomycota_Eurotiomycetes_Chaetothyriales -- Proteobacteria_Gammaproteobacteria_Pseudomonadales	66	2.92429e-23
Ascomycota_Sordariomycetes_Glomerellales	Proteobacteria_Alphaproteobacteria_Rhizobiales	Ascomycota_Sordariomycetes_Glomerellales -- Proteobacteria_Alphaproteobacteria_Rhizobiales	66	1.3086e-58
Ascomycota_Sordariomycetes_Hypocreales	Ascomycota_Sordariomycetes_unidentified	Ascomycota_Sordariomycetes_Hypocreales -- Ascomycota_Sordariomycetes_unidentified	66	1.60816e-05
Bacteroidetes_Bacteroidia_Cytophagales	Proteobacteria_Alphaproteobacteria_Sphingomonadales	Bacteroidetes_Bacteroidia_Cytophagales -- Proteobacteria_Alphaproteobacteria_Sphingomonadales	66	1.12455e-34
Basidiomycota_Agaricomycetes_Sebacinales	Proteobacteria_Alphaproteobacteria_Sphingomonadales	Basidiomycota_Agaricomycetes_Sebacinales -- Proteobacteria_Alphaproteobacteria_Sphingomonadales	66	5.38504e-22
Basidiomycota_Agaricomycetes_unidentified	Proteobacteria_Gammaproteobacteria_Pseudomonadales	Basidiomycota_Agaricomycetes_unidentified -- Proteobacteria_Gammaproteobacteria_Pseudomonadales	66	6.16761e-45
Proteobacteria_Alphaproteobacteria_Caulobacterales	Bacteroidetes_Bacteroidia_Chitinophagales	Proteobacteria_Alphaproteobacteria_Caulobacterales -- Bacteroidetes_Bacteroidia_Chitinophagales	66	1.75338e-52
Proteobacteria_Alphaproteobacteria_Rhizobiales	Proteobacteria_Alphaproteobacteria_Micropepsales	Proteobacteria_Alphaproteobacteria_Rhizobiales -- Proteobacteria_Alphaproteobacteria_Micropepsales	66	4.4784e-29
Proteobacteria_Alphaproteobacteria_Rhizobiales	Proteobacteria_Deltaproteobacteria_Desulfovibrionales	Proteobacteria_Alphaproteobacteria_Rhizobiales -- Proteobacteria_Deltaproteobacteria_Desulfovibrionales	66	5.02741e-26
Ascomycota_Dothideomycetes_Capnodiales	Basidiomycota_Agaricomycetes_Polyporales	Ascomycota_Dothideomycetes_Capnodiales -- Basidiomycota_Agaricomycetes_Polyporales	65	1.45935e-66
Basidiomycota_unidentified_unidentified	Proteobacteria_Gammaproteobacteria_Betaproteobacteriales	Basidiomycota_unidentified_unidentified -- Proteobacteria_Gammaproteobacteria_Betaproteobacteriales	65	4.2186e-19
Chloroflexi_Anaerolineae_RBG-13-54-9	Proteobacteria_Gammaproteobacteria_Betaproteobacteriales	Chloroflexi_Anaerolineae_RBG-13-54-9 -- Proteobacteria_Gammaproteobacteria_Betaproteobacteriales	65	2.53097e-53
Proteobacteria_Gammaproteobacteria_Betaproteobacteriales	Planctomycetes_Phycisphaerae_Tepidisphaerales	Proteobacteria_Gammaproteobacteria_Betaproteobacteriales -- Planctomycetes_Phycisphaerae_Tepidisphaerales	65	3.65602e-44
Proteobacteria_Alphaproteobacteria_Azospirillales	Proteobacteria_Gammaproteobacteria_Betaproteobacteriales	Proteobacteria_Alphaproteobacteria_Azospirillales -- Proteobacteria_Gammaproteobacteria_Betaproteobacteriales	64	1.67037e-06
Proteobacteria_Alphaproteobacteria_Caulobacterales	Proteobacteria_Gammaproteobacteria_Xanthomonadales	Proteobacteria_Alphaproteobacteria_Caulobacterales -- Proteobacteria_Gammaproteobacteria_Xanthomonadales	64	0.000699309
Proteobacteria_Gammaproteobacteria_Xanthomonadales	Actinobacteria_Actinobacteria_Micrococcales	Proteobacteria_Gammaproteobacteria_Xanthomonadales -- Actinobacteria_Actinobacteria_Micrococcales	64	0.00127402
Ascomycota_Dothideomycetes_Pleosporales	Basidiomycota_Agaricomycetes_Hymenochaetales	Ascomycota_Dothideomycetes_Pleosporales -- Basidiomycota_Agaricomycetes_Hymenochaetales	63	2.91031e-17
Ascomycota_Sordariomycetes_unidentified	Proteobacteria_Alphaproteobacteria_Sphingomonadales	Ascomycota_Sordariomycetes_unidentified -- Proteobacteria_Alphaproteobacteria_Sphingomonadales	63	0.000855049
Ascomycota_Sordariomycetes_Xylariales	Proteobacteria_Gammaproteobacteria_Betaproteobacteriales	Ascomycota_Sordariomycetes_Xylariales -- Proteobacteria_Gammaproteobacteria_Betaproteobacteriales	63	7.7534e-49
Basidiomycota_Agaricomycetes_Agaricales	Proteobacteria_Alphaproteobacteria_Sphingomonadales	Basidiomycota_Agaricomycetes_Agaricales -- Proteobacteria_Alphaproteobacteria_Sphingomonadales	63	3.44078e-32
Basidiomycota_Tremellomycetes_Tremellales	Ascomycota_Sordariomycetes_Trichosphaeriales	Basidiomycota_Tremellomycetes_Tremellales -- Ascomycota_Sordariomycetes_Trichosphaeriales	63	1.00332e-20
Chloroflexi_Anaerolineae_SBR1031	Chloroflexi_Anaerolineae_Anaerolineales	Chloroflexi_Anaerolineae_SBR1031 -- Chloroflexi_Anaerolineae_Anaerolineales	63	1.67118e-44
Proteobacteria_Alphaproteobacteria_Rhizobiales	Verrucomicrobia_Verrucomicrobiae_Chthoniobacterales	Proteobacteria_Alphaproteobacteria_Rhizobiales -- Verrucomicrobia_Verrucomicrobiae_Chthoniobacterales	63	3.50067e-20
unidentified_unidentified_unidentified	Nitrospirae_Thermodesulfovibrionia_uncultured	unidentified_unidentified_unidentified -- Nitrospirae_Thermodesulfovibrionia_uncultured	63	0.00707377
unidentified_unidentified_unidentified	Proteobacteria_Deltaproteobacteria_Oligoflexales	unidentified_unidentified_unidentified -- Proteobacteria_Deltaproteobacteria_Oligoflexales	63	0.000604241
Acidobacteria_Acidobacteriia_Acidobacteriales	Proteobacteria_Gammaproteobacteria_Betaproteobacteriales	Acidobacteria_Acidobacteriia_Acidobacteriales -- Proteobacteria_Gammaproteobacteria_Betaproteobacteriales	62	8.25748e-21
Ascomycota_Dothideomycetes_Pleosporales	Verrucomicrobia_Verrucomicrobiae_Opitutales	Ascomycota_Dothideomycetes_Pleosporales -- Verrucomicrobia_Verrucomicrobiae_Opitutales	62	4.00021e-29
Ascomycota_Eurotiomycetes_Eurotiales	Actinobacteria_Actinobacteria_Corynebacteriales	Ascomycota_Eurotiomycetes_Eurotiales -- Actinobacteria_Actinobacteria_Corynebacteriales	62	2.41141e-68
Ascomycota_Leotiomycetes_Helotiales	Acidobacteria_Subgroup 6_unidentified	Ascomycota_Leotiomycetes_Helotiales -- Acidobacteria_Subgroup 6_unidentified	62	6.4373e-15
Ascomycota_Sordariomycetes_Trichosphaeriales	Proteobacteria_Gammaproteobacteria_Enterobacteriales	Ascomycota_Sordariomycetes_Trichosphaeriales -- Proteobacteria_Gammaproteobacteria_Enterobacteriales	62	7.44414e-51
Bacteroidetes_Bacteroidia_Flavobacteriales	Bacteroidetes_Bacteroidia_Cytophagales	Bacteroidetes_Bacteroidia_Flavobacteriales -- Bacteroidetes_Bacteroidia_Cytophagales	62	1.17438e-75
Basidiomycota_Malasseziomycetes_Malasseziales	Ascomycota_Dothideomycetes_Pleosporales	Basidiomycota_Malasseziomycetes_Malasseziales -- Ascomycota_Dothideomycetes_Pleosporales	62	1.27348e-17
Basidiomycota_Tremellomycetes_Tremellales	Actinobacteria_Actinobacteria_Corynebacteriales	Basidiomycota_Tremellomycetes_Tremellales -- Actinobacteria_Actinobacteria_Corynebacteriales	62	2.50244e-12
Mortierellomycota_Mortierellomycetes_Mortierellales	Ascomycota_Dothideomycetes_Pleosporales	Mortierellomycota_Mortierellomycetes_Mortierellales -- Ascomycota_Dothideomycetes_Pleosporales	62	1.11248e-13
Proteobacteria_Gammaproteobacteria_Betaproteobacteriales	Proteobacteria_Alphaproteobacteria_Rhodospirillales	Proteobacteria_Gammaproteobacteria_Betaproteobacteriales -- Proteobacteria_Alphaproteobacteria_Rhodospirillales	62	0.0129229
Proteobacteria_Gammaproteobacteria_Enterobacteriales	Bacteroidetes_Bacteroidia_Sphingobacteriales	Proteobacteria_Gammaproteobacteria_Enterobacteriales -- Bacteroidetes_Bacteroidia_Sphingobacteriales	62	5.79467e-08
Proteobacteria_Gammaproteobacteria_Xanthomonadales	Bacteroidetes_Bacteroidia_Flavobacteriales	Proteobacteria_Gammaproteobacteria_Xanthomonadales -- Bacteroidetes_Bacteroidia_Flavobacteriales	62	0.00268067
Basidiomycota_Agaricomycetes_Hymenochaetales	Ascomycota_Sordariomycetes_Hypocreales	Basidiomycota_Agaricomycetes_Hymenochaetales -- Ascomycota_Sordariomycetes_Hypocreales	61	1.70291e-45
Basidiomycota_Tremellomycetes_Tremellales	Actinobacteria_Actinobacteria_Kineosporiales	Basidiomycota_Tremellomycetes_Tremellales -- Actinobacteria_Actinobacteria_Kineosporiales	61	4.49702e-13
Firmicutes_Bacilli_Lactobacillales	Firmicutes_Clostridia_Clostridiales	Firmicutes_Bacilli_Lactobacillales -- Firmicutes_Clostridia_Clostridiales	61	8.33375e-10
Proteobacteria_Gammaproteobacteria_Betaproteobacteriales	Planctomycetes_Planctomycetacia_Isosphaerales	Proteobacteria_Gammaproteobacteria_Betaproteobacteriales -- Planctomycetes_Planctomycetacia_Isosphaerales	61	7.5e-06
Acidobacteria_Acidobacteriia_Solibacterales	Proteobacteria_Gammaproteobacteria_Betaproteobacteriales	Acidobacteria_Acidobacteriia_Solibacterales -- Proteobacteria_Gammaproteobacteria_Betaproteobacteriales	60	4.58681e-24
Actinobacteria_Actinobacteria_Kineosporiales	Proteobacteria_Alphaproteobacteria_Sphingomonadales	Actinobacteria_Actinobacteria_Kineosporiales -- Proteobacteria_Alphaproteobacteria_Sphingomonadales	60	6.89223e-09
Ascomycota_Leotiomycetes_Helotiales	Proteobacteria_Gammaproteobacteria_Pseudomonadales	Ascomycota_Leotiomycetes_Helotiales -- Proteobacteria_Gammaproteobacteria_Pseudomonadales	60	9.93187e-28
Basidiomycota_Microbotryomycetes_Sporidiobolales	unidentified_unidentified_unidentified	Basidiomycota_Microbotryomycetes_Sporidiobolales -- unidentified_unidentified_unidentified	60	2.19914e-20
Proteobacteria_Alphaproteobacteria_Rhizobiales	Firmicutes_Negativicutes_Selenomonadales	Proteobacteria_Alphaproteobacteria_Rhizobiales -- Firmicutes_Negativicutes_Selenomonadales	60	2.38295e-16
Proteobacteria_Gammaproteobacteria_Betaproteobacteriales	Proteobacteria_Deltaproteobacteria_Bdellovibrionales	Proteobacteria_Gammaproteobacteria_Betaproteobacteriales -- Proteobacteria_Deltaproteobacteria_Bdellovibrionales	60	0.00159608
Actinobacteria_Actinobacteria_Micrococcales	Chloroflexi_Anaerolineae_RBG-13-54-9	Actinobacteria_Actinobacteria_Micrococcales -- Chloroflexi_Anaerolineae_RBG-13-54-9	59	3.32812e-08
Ascomycota_Dothideomycetes_Capnodiales	Actinobacteria_Actinobacteria_Micrococcales	Ascomycota_Dothideomycetes_Capnodiales -- Actinobacteria_Actinobacteria_Micrococcales	59	1.25329e-05
Ascomycota_Sordariomycetes_Sordariales	Acidobacteria_Acidobacteriia_Solibacterales	Ascomycota_Sordariomycetes_Sordariales -- Acidobacteria_Acidobacteriia_Solibacterales	59	8.60511e-22
Ascomycota_Sordariomycetes_Sordariales	Acidobacteria_Subgroup 6_unidentified	Ascomycota_Sordariomycetes_Sordariales -- Acidobacteria_Subgroup 6_unidentified	59	2.38459e-18
Ascomycota_Sordariomycetes_Sordariales	Ascomycota_Sordariomycetes_unidentified	Ascomycota_Sordariomycetes_Sordariales -- Ascomycota_Sordariomycetes_unidentified	59	2.03406e-06
Ascomycota_Sordariomycetes_Sordariales	Proteobacteria_Gammaproteobacteria_Enterobacteriales	Ascomycota_Sordariomycetes_Sordariales -- Proteobacteria_Gammaproteobacteria_Enterobacteriales	59	8.34978e-34
Basidiomycota_Agaricomycetes_Cantharellales	Proteobacteria_Gammaproteobacteria_Xanthomonadales	Basidiomycota_Agaricomycetes_Cantharellales -- Proteobacteria_Gammaproteobacteria_Xanthomonadales	59	2.07863e-10
Acidobacteria_Subgroup 6_unidentified	Chloroflexi_Anaerolineae_SBR1031	Acidobacteria_Subgroup 6_unidentified -- Chloroflexi_Anaerolineae_SBR1031	58	0.0084726
Ascomycota_Dothideomycetes_Pleosporales	Basidiomycota_Exobasidiomycetes_Tilletiales	Ascomycota_Dothideomycetes_Pleosporales -- Basidiomycota_Exobasidiomycetes_Tilletiales	58	1.02134e-15
Ascomycota_Eurotiomycetes_Chaetothyriales	Bacteroidetes_Bacteroidia_Sphingobacteriales	Ascomycota_Eurotiomycetes_Chaetothyriales -- Bacteroidetes_Bacteroidia_Sphingobacteriales	58	5.25911e-27
Ascomycota_Leotiomycetes_Helotiales	Mortierellomycota_Mortierellomycetes_Mortierellales	Ascomycota_Leotiomycetes_Helotiales -- Mortierellomycota_Mortierellomycetes_Mortierellales	58	1.8e-26
Ascomycota_Sordariomycetes_Hypocreales	Basidiomycota_Agaricomycetes_unidentified	Ascomycota_Sordariomycetes_Hypocreales -- Basidiomycota_Agaricomycetes_unidentified	58	0.000123991
Ascomycota_Sordariomycetes_Hypocreales	Basidiomycota_unidentified_unidentified	Ascomycota_Sordariomycetes_Hypocreales -- Basidiomycota_unidentified_unidentified	58	2.53204e-14
Ascomycota_Sordariomycetes_Sordariales	Verrucomicrobia_Verrucomicrobiae_Pedosphaerales	Ascomycota_Sordariomycetes_Sordariales -- Verrucomicrobia_Verrucomicrobiae_Pedosphaerales	58	1.36361e-40
Ascomycota_Sordariomycetes_Trichosphaeriales	Ascomycota_Sordariomycetes_Hypocreales	Ascomycota_Sordariomycetes_Trichosphaeriales -- Ascomycota_Sordariomycetes_Hypocreales	58	1.73191e-37
Basidiomycota_Agaricomycetes_Cantharellales	Ascomycota_Sordariomycetes_Hypocreales	Basidiomycota_Agaricomycetes_Cantharellales -- Ascomycota_Sordariomycetes_Hypocreales	58	8.61124e-07
Basidiomycota_Malasseziomycetes_Malasseziales	unidentified_unidentified_unidentified	Basidiomycota_Malasseziomycetes_Malasseziales -- unidentified_unidentified_unidentified	58	2.12502e-63
Basidiomycota_Microbotryomycetes_Sporidiobolales	Proteobacteria_Alphaproteobacteria_Sphingomonadales	Basidiomycota_Microbotryomycetes_Sporidiobolales -- Proteobacteria_Alphaproteobacteria_Sphingomonadales	58	4.52951e-16
Proteobacteria_Gammaproteobacteria_Pseudomonadales	Bacteroidetes_Bacteroidia_Chitinophagales	Proteobacteria_Gammaproteobacteria_Pseudomonadales -- Bacteroidetes_Bacteroidia_Chitinophagales	58	1.076e-06
unidentified_unidentified_unidentified	Actinobacteria_Thermoleophilia_Gaiellales	unidentified_unidentified_unidentified -- Actinobacteria_Thermoleophilia_Gaiellales	58	0.020176
unidentified_unidentified_unidentified	Basidiomycota_Agaricomycetes_Agaricales	unidentified_unidentified_unidentified -- Basidiomycota_Agaricomycetes_Agaricales	58	3.45323e-12
Ascomycota_Eurotiomycetes_Eurotiales	Firmicutes_Clostridia_Clostridiales	Ascomycota_Eurotiomycetes_Eurotiales -- Firmicutes_Clostridia_Clostridiales	57	2.29512e-20
Ascomycota_Leotiomycetes_Helotiales	Acidobacteria_Acidobacteriia_Solibacterales	Ascomycota_Leotiomycetes_Helotiales -- Acidobacteria_Acidobacteriia_Solibacterales	57	3.65198e-78
Proteobacteria_Gammaproteobacteria_Enterobacteriales	Firmicutes_Bacilli_Bacillales	Proteobacteria_Gammaproteobacteria_Enterobacteriales -- Firmicutes_Bacilli_Bacillales	57	4.49229e-07
Actinobacteria_Actinobacteria_Micrococcales	Firmicutes_Clostridia_Clostridiales	Actinobacteria_Actinobacteria_Micrococcales -- Firmicutes_Clostridia_Clostridiales	56	0.00268067
Ascomycota_Leotiomycetes_Helotiales	Proteobacteria_Gammaproteobacteria_Xanthomonadales	Ascomycota_Leotiomycetes_Helotiales -- Proteobacteria_Gammaproteobacteria_Xanthomonadales	56	1.5363e-13
Ascomycota_Sordariomycetes_Hypocreales	Proteobacteria_Deltaproteobacteria_Myxococcales	Ascomycota_Sordariomycetes_Hypocreales -- Proteobacteria_Deltaproteobacteria_Myxococcales	56	9.90596e-12
Ascomycota_Sordariomycetes_Xylariales	Proteobacteria_Gammaproteobacteria_Pseudomonadales	Ascomycota_Sordariomycetes_Xylariales -- Proteobacteria_Gammaproteobacteria_Pseudomonadales	56	1.36993e-93
Basidiomycota_Agaricomycetes_Sebacinales	Bacteroidetes_Bacteroidia_Chitinophagales	Basidiomycota_Agaricomycetes_Sebacinales -- Bacteroidetes_Bacteroidia_Chitinophagales	56	1.57339e-24
Basidiomycota_Tremellomycetes_Tremellales	Actinobacteria_Actinobacteria_Frankiales	Basidiomycota_Tremellomycetes_Tremellales -- Actinobacteria_Actinobacteria_Frankiales	56	3.49849e-31
unidentified_unidentified_unidentified	Basidiomycota_Agaricomycetes_unidentified	unidentified_unidentified_unidentified -- Basidiomycota_Agaricomycetes_unidentified	56	1.90925e-22
Actinobacteria_Actinobacteria_Frankiales	Proteobacteria_Gammaproteobacteria_Betaproteobacteriales	Actinobacteria_Actinobacteria_Frankiales -- Proteobacteria_Gammaproteobacteria_Betaproteobacteriales	55	0.0021714
Actinobacteria_Actinobacteria_Micrococcales	Proteobacteria_Deltaproteobacteria_Myxococcales	Actinobacteria_Actinobacteria_Micrococcales -- Proteobacteria_Deltaproteobacteria_Myxococcales	55	4.43662e-11
Ascomycota_Dothideomycetes_Pleosporales	Chloroflexi_Chloroflexia_Thermomicrobiales	Ascomycota_Dothideomycetes_Pleosporales -- Chloroflexi_Chloroflexia_Thermomicrobiales	55	1.52607e-14
Ascomycota_Leotiomycetes_Thelebolales	Chloroflexi_Anaerolineae_Anaerolineales	Ascomycota_Leotiomycetes_Thelebolales -- Chloroflexi_Anaerolineae_Anaerolineales	55	1.57339e-24
Basidiomycota_Agaricomycetes_unidentified	Proteobacteria_Alphaproteobacteria_Sphingomonadales	Basidiomycota_Agaricomycetes_unidentified -- Proteobacteria_Alphaproteobacteria_Sphingomonadales	55	2.88856e-06
Basidiomycota_Microbotryomycetes_Sporidiobolales	Proteobacteria_Gammaproteobacteria_Betaproteobacteriales	Basidiomycota_Microbotryomycetes_Sporidiobolales -- Proteobacteria_Gammaproteobacteria_Betaproteobacteriales	55	0.0397671
Basidiomycota_Tremellomycetes_Tremellales	Proteobacteria_Alphaproteobacteria_Caulobacterales	Basidiomycota_Tremellomycetes_Tremellales -- Proteobacteria_Alphaproteobacteria_Caulobacterales	55	1.94288e-08
Proteobacteria_Alphaproteobacteria_Rhizobiales	Verrucomicrobia_Verrucomicrobiae_Pedosphaerales	Proteobacteria_Alphaproteobacteria_Rhizobiales -- Verrucomicrobia_Verrucomicrobiae_Pedosphaerales	55	7.12332e-07
Ascomycota_Eurotiomycetes_Eurotiales	Basidiomycota_Ustilaginomycetes_Ustilaginales	Ascomycota_Eurotiomycetes_Eurotiales -- Basidiomycota_Ustilaginomycetes_Ustilaginales	54	4.65677e-28
Basidiomycota_Agaricomycetes_Hymenochaetales	Basidiomycota_Agaricomycetes_Polyporales	Basidiomycota_Agaricomycetes_Hymenochaetales -- Basidiomycota_Agaricomycetes_Polyporales	54	4.05775e-11
Basidiomycota_Malasseziomycetes_Malasseziales	Proteobacteria_Gammaproteobacteria_Enterobacteriales	Basidiomycota_Malasseziomycetes_Malasseziales -- Proteobacteria_Gammaproteobacteria_Enterobacteriales	54	1.56592e-37
Basidiomycota_Tremellomycetes_Tremellales	Basidiomycota_Exobasidiomycetes_Tilletiales	Basidiomycota_Tremellomycetes_Tremellales -- Basidiomycota_Exobasidiomycetes_Tilletiales	54	1.78096e-14
Firmicutes_Clostridia_Clostridiales	Chloroflexi_Anaerolineae_Anaerolineales	Firmicutes_Clostridia_Clostridiales -- Chloroflexi_Anaerolineae_Anaerolineales	54	8.46135e-30
Proteobacteria_Alphaproteobacteria_Dongiales	Proteobacteria_Alphaproteobacteria_Rhizobiales	Proteobacteria_Alphaproteobacteria_Dongiales -- Proteobacteria_Alphaproteobacteria_Rhizobiales	54	2.91277e-42
Proteobacteria_Gammaproteobacteria_Enterobacteriales	Bacteroidetes_Bacteroidia_Flavobacteriales	Proteobacteria_Gammaproteobacteria_Enterobacteriales -- Bacteroidetes_Bacteroidia_Flavobacteriales	54	4.13774e-26
Proteobacteria_Gammaproteobacteria_Pseudomonadales	Bacteroidetes_Bacteroidia_Sphingobacteriales	Proteobacteria_Gammaproteobacteria_Pseudomonadales -- Bacteroidetes_Bacteroidia_Sphingobacteriales	54	1.81327e-30
unidentified_unidentified_unidentified	Actinobacteria_Actinobacteria_Kineosporiales	unidentified_unidentified_unidentified -- Actinobacteria_Actinobacteria_Kineosporiales	54	0.00804243
Ascomycota_Dothideomycetes_Capnodiales	Ascomycota_Eurotiomycetes_Eurotiales	Ascomycota_Dothideomycetes_Capnodiales -- Ascomycota_Eurotiomycetes_Eurotiales	53	1.54528e-09
Basidiomycota_Agaricomycetes_Agaricales	Basidiomycota_Agaricomycetes_Polyporales	Basidiomycota_Agaricomycetes_Agaricales -- Basidiomycota_Agaricomycetes_Polyporales	53	1.54474e-22
Basidiomycota_Agaricomycetes_Russulales	Ascomycota_Dothideomycetes_Pleosporales	Basidiomycota_Agaricomycetes_Russulales -- Ascomycota_Dothideomycetes_Pleosporales	53	2.15686e-15
Basidiomycota_Agaricomycetes_Russulales	unidentified_unidentified_unidentified	Basidiomycota_Agaricomycetes_Russulales -- unidentified_unidentified_unidentified	53	5.90928e-28
Basidiomycota_Agaricomycetes_unidentified	Actinobacteria_Actinobacteria_Micrococcales	Basidiomycota_Agaricomycetes_unidentified -- Actinobacteria_Actinobacteria_Micrococcales	53	8.83873e-05
Basidiomycota_Tremellomycetes_Cystofilobasidiales	Chloroflexi_Anaerolineae_Anaerolineales	Basidiomycota_Tremellomycetes_Cystofilobasidiales -- Chloroflexi_Anaerolineae_Anaerolineales	53	2.7049e-18
Proteobacteria_Gammaproteobacteria_Pseudomonadales	unidentified_unidentified_unidentified	Proteobacteria_Gammaproteobacteria_Pseudomonadales -- unidentified_unidentified_unidentified	53	8.05505e-36
unidentified_unidentified_unidentified	Proteobacteria_Deltaproteobacteria_MBNT15	unidentified_unidentified_unidentified -- Proteobacteria_Deltaproteobacteria_MBNT15	53	1.19686e-17
Actinobacteria_Actinobacteria_Micrococcales	Proteobacteria_Alphaproteobacteria_Caulobacterales	Actinobacteria_Actinobacteria_Micrococcales -- Proteobacteria_Alphaproteobacteria_Caulobacterales	52	2.88123e-57
Ascomycota_Eurotiomycetes_Eurotiales	Bacteroidetes_Bacteroidia_Chitinophagales	Ascomycota_Eurotiomycetes_Eurotiales -- Bacteroidetes_Bacteroidia_Chitinophagales	52	5.24809e-38
Ascomycota_Saccharomycetes_Saccharomycetales	Proteobacteria_Gammaproteobacteria_Enterobacteriales	Ascomycota_Saccharomycetes_Saccharomycetales -- Proteobacteria_Gammaproteobacteria_Enterobacteriales	52	1.43192e-28
Basidiomycota_Agaricomycetes_Agaricales	Actinobacteria_Actinobacteria_Micrococcales	Basidiomycota_Agaricomycetes_Agaricales -- Actinobacteria_Actinobacteria_Micrococcales	52	2.38114e-34
Basidiomycota_Agaricomycetes_Sebacinales	unidentified_unidentified_unidentified	Basidiomycota_Agaricomycetes_Sebacinales -- unidentified_unidentified_unidentified	52	8.6302e-12
Basidiomycota_Tremellomycetes_Cystofilobasidiales	Proteobacteria_Alphaproteobacteria_Rhizobiales	Basidiomycota_Tremellomycetes_Cystofilobasidiales -- Proteobacteria_Alphaproteobacteria_Rhizobiales	52	4.88181e-16
Basidiomycota_Tremellomycetes_Filobasidiales	Ascomycota_Dothideomycetes_Pleosporales	Basidiomycota_Tremellomycetes_Filobasidiales -- Ascomycota_Dothideomycetes_Pleosporales	52	6.96451e-15
Chloroflexi_Chloroflexia_Thermomicrobiales	Proteobacteria_Alphaproteobacteria_Rhizobiales	Chloroflexi_Chloroflexia_Thermomicrobiales -- Proteobacteria_Alphaproteobacteria_Rhizobiales	52	5.33149e-09
Firmicutes_Bacilli_Bacillales	Proteobacteria_Alphaproteobacteria_Caulobacterales	Firmicutes_Bacilli_Bacillales -- Proteobacteria_Alphaproteobacteria_Caulobacterales	52	2.81083e-30
Proteobacteria_Alphaproteobacteria_Dongiales	Proteobacteria_Gammaproteobacteria_Betaproteobacteriales	Proteobacteria_Alphaproteobacteria_Dongiales -- Proteobacteria_Gammaproteobacteria_Betaproteobacteriales	52	2.45332e-16
Proteobacteria_Gammaproteobacteria_Pseudomonadales	Actinobacteria_Actinobacteria_Micrococcales	Proteobacteria_Gammaproteobacteria_Pseudomonadales -- Actinobacteria_Actinobacteria_Micrococcales	52	4.89129e-05
unidentified_unidentified_unidentified	Acidobacteria_Blastocatellia (Subgroup 4)_Blastocatellales	unidentified_unidentified_unidentified -- Acidobacteria_Blastocatellia (Subgroup 4)_Blastocatellales	52	1.09008e-43
Basidiomycota_Agaricomycetes_Russulales	Proteobacteria_Alphaproteobacteria_Rhizobiales	Basidiomycota_Agaricomycetes_Russulales -- Proteobacteria_Alphaproteobacteria_Rhizobiales	51	7.94297e-07
Basidiomycota_Ustilaginomycetes_Ustilaginales	Bacteroidetes_Bacteroidia_Chitinophagales	Basidiomycota_Ustilaginomycetes_Ustilaginales -- Bacteroidetes_Bacteroidia_Chitinophagales	51	9.41404e-40
unidentified_unidentified_unidentified	Actinobacteria_Actinobacteria_Streptomycetales	unidentified_unidentified_unidentified -- Actinobacteria_Actinobacteria_Streptomycetales	51	7.22876e-28
Ascomycota_Sordariomycetes_Diaporthales	Proteobacteria_Alphaproteobacteria_Rhizobiales	Ascomycota_Sordariomycetes_Diaporthales -- Proteobacteria_Alphaproteobacteria_Rhizobiales	50	1.54163e-19
Ascomycota_Sordariomycetes_Hypocreales	Chloroflexi_Anaerolineae_RBG-13-54-9	Ascomycota_Sordariomycetes_Hypocreales -- Chloroflexi_Anaerolineae_RBG-13-54-9	50	4.09752e-16
Chloroflexi_Anaerolineae_RBG-13-54-9	Proteobacteria_Alphaproteobacteria_Rhizobiales	Chloroflexi_Anaerolineae_RBG-13-54-9 -- Proteobacteria_Alphaproteobacteria_Rhizobiales	50	1.92402e-09
Firmicutes_Bacilli_Bacillales	Bacteroidetes_Bacteroidia_Chitinophagales	Firmicutes_Bacilli_Bacillales -- Bacteroidetes_Bacteroidia_Chitinophagales	50	1.11696e-19
Proteobacteria_Alphaproteobacteria_Rhizobiales	Planctomycetes_Planctomycetacia_Gemmatales	Proteobacteria_Alphaproteobacteria_Rhizobiales -- Planctomycetes_Planctomycetacia_Gemmatales	50	1.86571e-12
Proteobacteria_Gammaproteobacteria_Pseudomonadales	Proteobacteria_Alphaproteobacteria_Caulobacterales	Proteobacteria_Gammaproteobacteria_Pseudomonadales -- Proteobacteria_Alphaproteobacteria_Caulobacterales	50	2.24678e-15
Verrucomicrobia_Verrucomicrobiae_Opitutales	Proteobacteria_Gammaproteobacteria_Betaproteobacteriales	Verrucomicrobia_Verrucomicrobiae_Opitutales -- Proteobacteria_Gammaproteobacteria_Betaproteobacteriales	50	2.01204e-05
Ascomycota_Dothideomycetes_Capnodiales	Ascomycota_Leotiomycetes_Helotiales	Ascomycota_Dothideomycetes_Capnodiales -- Ascomycota_Leotiomycetes_Helotiales	49	1.02019e-29
Ascomycota_Dothideomycetes_Capnodiales	Ascomycota_Sordariomycetes_Sordariales	Ascomycota_Dothideomycetes_Capnodiales -- Ascomycota_Sordariomycetes_Sordariales	49	4.22095e-09
Ascomycota_Dothideomycetes_Pleosporales	Acidobacteria_Holophagae_Subgroup 7	Ascomycota_Dothideomycetes_Pleosporales -- Acidobacteria_Holophagae_Subgroup 7	49	5.1288e-19
Ascomycota_Sordariomycetes_Magnaporthales	Firmicutes_Bacilli_Bacillales	Ascomycota_Sordariomycetes_Magnaporthales -- Firmicutes_Bacilli_Bacillales	49	0.0101468
Ascomycota_Sordariomycetes_Sordariales	Basidiomycota_Agaricomycetes_Cantharellales	Ascomycota_Sordariomycetes_Sordariales -- Basidiomycota_Agaricomycetes_Cantharellales	49	6.53177e-17
Ascomycota_Sordariomycetes_Trichosphaeriales	Bacteroidetes_Bacteroidia_Sphingobacteriales	Ascomycota_Sordariomycetes_Trichosphaeriales -- Bacteroidetes_Bacteroidia_Sphingobacteriales	49	2.75203e-17
Bacteroidetes_Bacteroidia_Chitinophagales	Firmicutes_Clostridia_Clostridiales	Bacteroidetes_Bacteroidia_Chitinophagales -- Firmicutes_Clostridia_Clostridiales	49	0.0158983
Bacteroidetes_Bacteroidia_Sphingobacteriales	Actinobacteria_Actinobacteria_Micrococcales	Bacteroidetes_Bacteroidia_Sphingobacteriales -- Actinobacteria_Actinobacteria_Micrococcales	49	7.91075e-16
Basidiomycota_Agaricomycetes_Polyporales	Proteobacteria_Alphaproteobacteria_Caulobacterales	Basidiomycota_Agaricomycetes_Polyporales -- Proteobacteria_Alphaproteobacteria_Caulobacterales	49	4.03002e-22
Basidiomycota_Tremellomycetes_Cystofilobasidiales	Ascomycota_Sordariomycetes_Sordariales	Basidiomycota_Tremellomycetes_Cystofilobasidiales -- Ascomycota_Sordariomycetes_Sordariales	49	4.99824e-11
Chloroflexi_Anaerolineae_Anaerolineales	Proteobacteria_Deltaproteobacteria_Syntrophobacterales	Chloroflexi_Anaerolineae_Anaerolineales -- Proteobacteria_Deltaproteobacteria_Syntrophobacterales	49	7.6847e-10
Ascomycota_Eurotiomycetes_Chaetothyriales	Bacteroidetes_Bacteroidia_Flavobacteriales	Ascomycota_Eurotiomycetes_Chaetothyriales -- Bacteroidetes_Bacteroidia_Flavobacteriales	48	1.58694e-19
Firmicutes_Bacilli_Bacillales	Bacteroidetes_Bacteroidia_Sphingobacteriales	Firmicutes_Bacilli_Bacillales -- Bacteroidetes_Bacteroidia_Sphingobacteriales	48	3.05035e-22
Proteobacteria_Gammaproteobacteria_Enterobacteriales	Firmicutes_Clostridia_Clostridiales	Proteobacteria_Gammaproteobacteria_Enterobacteriales -- Firmicutes_Clostridia_Clostridiales	48	0.00141687
Actinobacteria_Actinobacteria_Micrococcales	Firmicutes_Bacilli_Bacillales	Actinobacteria_Actinobacteria_Micrococcales -- Firmicutes_Bacilli_Bacillales	47	0.00269921
Actinobacteria_Actinobacteria_Streptomycetales	Proteobacteria_Gammaproteobacteria_Betaproteobacteriales	Actinobacteria_Actinobacteria_Streptomycetales -- Proteobacteria_Gammaproteobacteria_Betaproteobacteriales	47	6.02086e-05
Actinobacteria_Thermoleophilia_Gaiellales	Proteobacteria_Gammaproteobacteria_Betaproteobacteriales	Actinobacteria_Thermoleophilia_Gaiellales -- Proteobacteria_Gammaproteobacteria_Betaproteobacteriales	47	7.13277e-08
Ascomycota_Leotiomycetes_Thelebolales	Basidiomycota_Tremellomycetes_Cystofilobasidiales	Ascomycota_Leotiomycetes_Thelebolales -- Basidiomycota_Tremellomycetes_Cystofilobasidiales	47	1.5352e-15
Ascomycota_Sordariomycetes_Hypocreales	Mortierellomycota_Mortierellomycetes_Mortierellales	Ascomycota_Sordariomycetes_Hypocreales -- Mortierellomycota_Mortierellomycetes_Mortierellales	47	6.39569e-06
Ascomycota_Sordariomycetes_Sordariales	Proteobacteria_Deltaproteobacteria_Syntrophobacterales	Ascomycota_Sordariomycetes_Sordariales -- Proteobacteria_Deltaproteobacteria_Syntrophobacterales	47	2.44854e-16
Basidiomycota_Agaricomycetes_Polyporales	Basidiomycota_Agaricomycetes_unidentified	Basidiomycota_Agaricomycetes_Polyporales -- Basidiomycota_Agaricomycetes_unidentified	47	0.0298791
Firmicutes_Bacilli_Lactobacillales	Proteobacteria_Gammaproteobacteria_Enterobacteriales	Firmicutes_Bacilli_Lactobacillales -- Proteobacteria_Gammaproteobacteria_Enterobacteriales	47	5.3444e-19
Proteobacteria_Gammaproteobacteria_Betaproteobacteriales	Acidobacteria_Acidobacteriia_Acidobacteriales	Proteobacteria_Gammaproteobacteria_Betaproteobacteriales -- Acidobacteria_Acidobacteriia_Acidobacteriales	47	3.90099e-33
unidentified_unidentified_unidentified	Actinobacteria_Actinobacteria_Frankiales	unidentified_unidentified_unidentified -- Actinobacteria_Actinobacteria_Frankiales	47	1.85594e-35
unidentified_unidentified_unidentified	Proteobacteria_Alphaproteobacteria_Dongiales	unidentified_unidentified_unidentified -- Proteobacteria_Alphaproteobacteria_Dongiales	47	2.61262e-56
Actinobacteria_Actinobacteria_Streptomycetales	Proteobacteria_Alphaproteobacteria_Rhizobiales	Actinobacteria_Actinobacteria_Streptomycetales -- Proteobacteria_Alphaproteobacteria_Rhizobiales	46	5.35985e-10
Ascomycota_Dothideomycetes_Pleosporales	Acidobacteria_Acidobacteriia_Acidobacteriales	Ascomycota_Dothideomycetes_Pleosporales -- Acidobacteria_Acidobacteriia_Acidobacteriales	46	1.11808e-08
Ascomycota_Leotiomycetes_Helotiales	Verrucomicrobia_Verrucomicrobiae_Pedosphaerales	Ascomycota_Leotiomycetes_Helotiales -- Verrucomicrobia_Verrucomicrobiae_Pedosphaerales	46	1.2659e-24
Ascomycota_Sordariomycetes_Trichosphaeriales	Actinobacteria_Actinobacteria_Micrococcales	Ascomycota_Sordariomycetes_Trichosphaeriales -- Actinobacteria_Actinobacteria_Micrococcales	46	6.16634e-16
Basidiomycota_Agaricomycetes_Sebacinales	Proteobacteria_Gammaproteobacteria_Xanthomonadales	Basidiomycota_Agaricomycetes_Sebacinales -- Proteobacteria_Gammaproteobacteria_Xanthomonadales	46	1.1285e-05
Basidiomycota_Tremellomycetes_Tremellales	Ascomycota_Sordariomycetes_Magnaporthales	Basidiomycota_Tremellomycetes_Tremellales -- Ascomycota_Sordariomycetes_Magnaporthales	46	1.09298e-19
Proteobacteria_Gammaproteobacteria_Pseudomonadales	Firmicutes_Bacilli_Lactobacillales	Proteobacteria_Gammaproteobacteria_Pseudomonadales -- Firmicutes_Bacilli_Lactobacillales	46	3.80646e-16
Ascomycota_Eurotiomycetes_Eurotiales	Ascomycota_Dothideomycetes_Capnodiales	Ascomycota_Eurotiomycetes_Eurotiales -- Ascomycota_Dothideomycetes_Capnodiales	45	8.93491e-39
Ascomycota_Leotiomycetes_Helotiales	Gemmatimonadetes_Gemmatimonadetes_Gemmatimonadales	Ascomycota_Leotiomycetes_Helotiales -- Gemmatimonadetes_Gemmatimonadetes_Gemmatimonadales	45	6.59494e-05
Ascomycota_Sordariomycetes_Magnaporthales	Actinobacteria_Actinobacteria_Micrococcales	Ascomycota_Sordariomycetes_Magnaporthales -- Actinobacteria_Actinobacteria_Micrococcales	45	2.15029e-11
Ascomycota_Sordariomycetes_Magnaporthales	Proteobacteria_Alphaproteobacteria_Caulobacterales	Ascomycota_Sordariomycetes_Magnaporthales -- Proteobacteria_Alphaproteobacteria_Caulobacterales	45	0.00803143
Ascomycota_Sordariomycetes_Sordariales	Firmicutes_Bacilli_Bacillales	Ascomycota_Sordariomycetes_Sordariales -- Firmicutes_Bacilli_Bacillales	45	0.004066
Bacteroidetes_Bacteroidia_Sphingobacteriales	Proteobacteria_Deltaproteobacteria_Bdellovibrionales	Bacteroidetes_Bacteroidia_Sphingobacteriales -- Proteobacteria_Deltaproteobacteria_Bdellovibrionales	45	7.77824e-17
Basidiomycota_Agaricomycetes_Agaricales	Chloroflexi_Anaerolineae_Anaerolineales	Basidiomycota_Agaricomycetes_Agaricales -- Chloroflexi_Anaerolineae_Anaerolineales	45	0.000974105
Basidiomycota_Agaricomycetes_Cantharellales	Ascomycota_Sordariomycetes_Sordariales	Basidiomycota_Agaricomycetes_Cantharellales -- Ascomycota_Sordariomycetes_Sordariales	45	1.22859e-22
Basidiomycota_Agaricomycetes_Hymenochaetales	Proteobacteria_Gammaproteobacteria_Enterobacteriales	Basidiomycota_Agaricomycetes_Hymenochaetales -- Proteobacteria_Gammaproteobacteria_Enterobacteriales	45	2.24484e-22
Basidiomycota_Agaricomycetes_unidentified	Chloroflexi_Anaerolineae_Anaerolineales	Basidiomycota_Agaricomycetes_unidentified -- Chloroflexi_Anaerolineae_Anaerolineales	45	3.55027e-16
Basidiomycota_Tremellomycetes_Cystofilobasidiales	Ascomycota_Leotiomycetes_Helotiales	Basidiomycota_Tremellomycetes_Cystofilobasidiales -- Ascomycota_Leotiomycetes_Helotiales	45	1.18749e-22
Basidiomycota_Tremellomycetes_Cystofilobasidiales	Ascomycota_Sordariomycetes_Hypocreales	Basidiomycota_Tremellomycetes_Cystofilobasidiales -- Ascomycota_Sordariomycetes_Hypocreales	45	1.04278e-15
Basidiomycota_Tremellomycetes_Tremellales	Proteobacteria_Deltaproteobacteria_Bdellovibrionales	Basidiomycota_Tremellomycetes_Tremellales -- Proteobacteria_Deltaproteobacteria_Bdellovibrionales	45	5.14545e-16
Proteobacteria_Gammaproteobacteria_Betaproteobacteriales	Actinobacteria_Actinobacteria_Frankiales	Proteobacteria_Gammaproteobacteria_Betaproteobacteriales -- Actinobacteria_Actinobacteria_Frankiales	45	1.70562e-20
Proteobacteria_Gammaproteobacteria_Enterobacteriales	Actinobacteria_Actinobacteria_Kineosporiales	Proteobacteria_Gammaproteobacteria_Enterobacteriales -- Actinobacteria_Actinobacteria_Kineosporiales	45	1.94568e-16
Proteobacteria_Gammaproteobacteria_Enterobacteriales	Proteobacteria_Alphaproteobacteria_Caulobacterales	Proteobacteria_Gammaproteobacteria_Enterobacteriales -- Proteobacteria_Alphaproteobacteria_Caulobacterales	45	0.000337306
Ascomycota_Dothideomycetes_Dothideales	Proteobacteria_Gammaproteobacteria_Pseudomonadales	Ascomycota_Dothideomycetes_Dothideales -- Proteobacteria_Gammaproteobacteria_Pseudomonadales	44	6.38377e-17
Ascomycota_Sordariomycetes_Glomerellales	Proteobacteria_Gammaproteobacteria_Pseudomonadales	Ascomycota_Sordariomycetes_Glomerellales -- Proteobacteria_Gammaproteobacteria_Pseudomonadales	44	0.00478068
Basidiomycota_Agaricomycetes_Hymenochaetales	Firmicutes_Bacilli_Bacillales	Basidiomycota_Agaricomycetes_Hymenochaetales -- Firmicutes_Bacilli_Bacillales	44	7.71912e-22
Basidiomycota_Agaricomycetes_Trechisporales	Proteobacteria_Alphaproteobacteria_Rhizobiales	Basidiomycota_Agaricomycetes_Trechisporales -- Proteobacteria_Alphaproteobacteria_Rhizobiales	44	2.26195e-20
Proteobacteria_Alphaproteobacteria_Caulobacterales	Proteobacteria_Deltaproteobacteria_Oligoflexales	Proteobacteria_Alphaproteobacteria_Caulobacterales -- Proteobacteria_Deltaproteobacteria_Oligoflexales	44	1.24016e-51
Proteobacteria_Alphaproteobacteria_Rhizobiales	Acidobacteria_Acidobacteriia_Acidobacteriales	Proteobacteria_Alphaproteobacteria_Rhizobiales -- Acidobacteria_Acidobacteriia_Acidobacteriales	44	2.65753e-05
Proteobacteria_Alphaproteobacteria_Sphingomonadales	Bacteroidetes_Bacteroidia_Bacteroidales	Proteobacteria_Alphaproteobacteria_Sphingomonadales -- Bacteroidetes_Bacteroidia_Bacteroidales	44	0.000973746
Proteobacteria_Gammaproteobacteria_Xanthomonadales	Proteobacteria_Deltaproteobacteria_Oligoflexales	Proteobacteria_Gammaproteobacteria_Xanthomonadales -- Proteobacteria_Deltaproteobacteria_Oligoflexales	44	4.09427e-20
unidentified_unidentified_unidentified	Planctomycetes_Planctomycetacia_Isosphaerales	unidentified_unidentified_unidentified -- Planctomycetes_Planctomycetacia_Isosphaerales	44	7.12582e-46
Actinobacteria_Actinobacteria_Micrococcales	Acidobacteria_Acidobacteriia_Solibacterales	Actinobacteria_Actinobacteria_Micrococcales -- Acidobacteria_Acidobacteriia_Solibacterales	43	2.03107e-45
Ascomycota_Leotiomycetes_Helotiales	Basidiomycota_Agaricomycetes_Agaricales	Ascomycota_Leotiomycetes_Helotiales -- Basidiomycota_Agaricomycetes_Agaricales	43	6.49871e-06
Basidiomycota_Agaricomycetes_Cantharellales	Chloroflexi_Anaerolineae_Anaerolineales	Basidiomycota_Agaricomycetes_Cantharellales -- Chloroflexi_Anaerolineae_Anaerolineales	43	0.00121769
Basidiomycota_Agaricomycetes_Polyporales	Bacteroidetes_Bacteroidia_Sphingobacteriales	Basidiomycota_Agaricomycetes_Polyporales -- Bacteroidetes_Bacteroidia_Sphingobacteriales	43	0.0276199
Chloroflexi_Anaerolineae_Anaerolineales	Gemmatimonadetes_Gemmatimonadetes_Gemmatimonadales	Chloroflexi_Anaerolineae_Anaerolineales -- Gemmatimonadetes_Gemmatimonadetes_Gemmatimonadales	43	2.52358e-12
Firmicutes_Clostridia_Clostridiales	Bacteroidetes_Bacteroidia_Chitinophagales	Firmicutes_Clostridia_Clostridiales -- Bacteroidetes_Bacteroidia_Chitinophagales	43	0.0270237
Proteobacteria_Alphaproteobacteria_Rhizobiales	Actinobacteria_Actinobacteria_Micromonosporales	Proteobacteria_Alphaproteobacteria_Rhizobiales -- Actinobacteria_Actinobacteria_Micromonosporales	43	0.000110716
Ascomycota_Dothideomycetes_Dothideales	Proteobacteria_Gammaproteobacteria_Enterobacteriales	Ascomycota_Dothideomycetes_Dothideales -- Proteobacteria_Gammaproteobacteria_Enterobacteriales	42	1.68761e-09
Ascomycota_Eurotiomycetes_Eurotiales	Basidiomycota_Agaricomycetes_unidentified	Ascomycota_Eurotiomycetes_Eurotiales -- Basidiomycota_Agaricomycetes_unidentified	42	0.00192135
Ascomycota_Leotiomycetes_Thelebolales	Proteobacteria_Alphaproteobacteria_Rhizobiales	Ascomycota_Leotiomycetes_Thelebolales -- Proteobacteria_Alphaproteobacteria_Rhizobiales	42	0.0276199
Ascomycota_Sordariomycetes_Hypocreales	Basidiomycota_Microbotryomycetes_Sporidiobolales	Ascomycota_Sordariomycetes_Hypocreales -- Basidiomycota_Microbotryomycetes_Sporidiobolales	42	5.54018e-18
Ascomycota_Sordariomycetes_Hypocreales	Chloroflexi_Anaerolineae_SBR1031	Ascomycota_Sordariomycetes_Hypocreales -- Chloroflexi_Anaerolineae_SBR1031	42	2.67201e-31
Ascomycota_Sordariomycetes_Sordariales	Ascomycota_unidentified_unidentified	Ascomycota_Sordariomycetes_Sordariales -- Ascomycota_unidentified_unidentified	42	2.28523e-06
Ascomycota_Sordariomycetes_Trichosphaeriales	Firmicutes_Bacilli_Bacillales	Ascomycota_Sordariomycetes_Trichosphaeriales -- Firmicutes_Bacilli_Bacillales	42	5.74608e-15
Bacteroidetes_Bacteroidia_Cytophagales	Proteobacteria_Gammaproteobacteria_Xanthomonadales	Bacteroidetes_Bacteroidia_Cytophagales -- Proteobacteria_Gammaproteobacteria_Xanthomonadales	42	0.00516721
Bacteroidetes_Bacteroidia_Flavobacteriales	Verrucomicrobia_Verrucomicrobiae_Chthoniobacterales	Bacteroidetes_Bacteroidia_Flavobacteriales -- Verrucomicrobia_Verrucomicrobiae_Chthoniobacterales	42	0.0283117
Basidiomycota_Agaricomycetes_Polyporales	Bacteroidetes_Bacteroidia_Chitinophagales	Basidiomycota_Agaricomycetes_Polyporales -- Bacteroidetes_Bacteroidia_Chitinophagales	42	2.06088e-15
Basidiomycota_Agaricomycetes_Russulales	Proteobacteria_Gammaproteobacteria_Betaproteobacteriales	Basidiomycota_Agaricomycetes_Russulales -- Proteobacteria_Gammaproteobacteria_Betaproteobacteriales	42	1.32461e-25
Basidiomycota_Agaricomycetes_unidentified	Bacteroidetes_Bacteroidia_Chitinophagales	Basidiomycota_Agaricomycetes_unidentified -- Bacteroidetes_Bacteroidia_Chitinophagales	42	8.96911e-06
Basidiomycota_Ustilaginomycetes_Ustilaginales	Bacteroidetes_Bacteroidia_Cytophagales	Basidiomycota_Ustilaginomycetes_Ustilaginales -- Bacteroidetes_Bacteroidia_Cytophagales	42	1.9726e-37
Firmicutes_Negativicutes_Selenomonadales	Firmicutes_Clostridia_Clostridiales	Firmicutes_Negativicutes_Selenomonadales -- Firmicutes_Clostridia_Clostridiales	42	0.0453673
Nitrospirae_Thermodesulfovibrionia_uncultured	Chloroflexi_Anaerolineae_Anaerolineales	Nitrospirae_Thermodesulfovibrionia_uncultured -- Chloroflexi_Anaerolineae_Anaerolineales	42	0.00119809
Proteobacteria_Alphaproteobacteria_Rhizobiales	Spirochaetes_Spirochaetia_Spirochaetales	Proteobacteria_Alphaproteobacteria_Rhizobiales -- Spirochaetes_Spirochaetia_Spirochaetales	42	7.1543e-05
Proteobacteria_Alphaproteobacteria_Sphingomonadales	Proteobacteria_Deltaproteobacteria_Myxococcales	Proteobacteria_Alphaproteobacteria_Sphingomonadales -- Proteobacteria_Deltaproteobacteria_Myxococcales	42	5.09464e-07
Proteobacteria_Deltaproteobacteria_Syntrophobacterales	Proteobacteria_Gammaproteobacteria_Betaproteobacteriales	Proteobacteria_Deltaproteobacteria_Syntrophobacterales -- Proteobacteria_Gammaproteobacteria_Betaproteobacteriales	42	1.90065e-23
Proteobacteria_Gammaproteobacteria_Betaproteobacteriales	Actinobacteria_Actinobacteria_Kineosporiales	Proteobacteria_Gammaproteobacteria_Betaproteobacteriales -- Actinobacteria_Actinobacteria_Kineosporiales	42	3.06336e-37
Proteobacteria_Gammaproteobacteria_Betaproteobacteriales	Firmicutes_Bacilli_Lactobacillales	Proteobacteria_Gammaproteobacteria_Betaproteobacteriales -- Firmicutes_Bacilli_Lactobacillales	42	1.02918e-13
Proteobacteria_Gammaproteobacteria_Xanthomonadales	unidentified_unidentified_unidentified	Proteobacteria_Gammaproteobacteria_Xanthomonadales -- unidentified_unidentified_unidentified	42	0.000936515
Actinobacteria_Actinobacteria_Micrococcales	Acidobacteria_Subgroup 6_unidentified	Actinobacteria_Actinobacteria_Micrococcales -- Acidobacteria_Subgroup 6_unidentified	41	0.0259807
Actinobacteria_Thermoleophilia_Gaiellales	Chloroflexi_Anaerolineae_Anaerolineales	Actinobacteria_Thermoleophilia_Gaiellales -- Chloroflexi_Anaerolineae_Anaerolineales	41	5.73797e-05
Ascomycota_Dothideomycetes_Pleosporales	Ascomycota_Sordariomycetes_Xylariales	Ascomycota_Dothideomycetes_Pleosporales -- Ascomycota_Sordariomycetes_Xylariales	41	1.82134e-05
Ascomycota_Leotiomycetes_Helotiales	Ascomycota_unidentified_unidentified	Ascomycota_Leotiomycetes_Helotiales -- Ascomycota_unidentified_unidentified	41	1.58368e-19
Ascomycota_Saccharomycetes_Saccharomycetales	Proteobacteria_Alphaproteobacteria_Sphingomonadales	Ascomycota_Saccharomycetes_Saccharomycetales -- Proteobacteria_Alphaproteobacteria_Sphingomonadales	41	9.43816e-24
Ascomycota_Sordariomycetes_Glomerellales	Proteobacteria_Gammaproteobacteria_Betaproteobacteriales	Ascomycota_Sordariomycetes_Glomerellales -- Proteobacteria_Gammaproteobacteria_Betaproteobacteriales	41	5.5545e-29
Ascomycota_Sordariomycetes_Sordariales	Basidiomycota_Tremellomycetes_Tremellales	Ascomycota_Sordariomycetes_Sordariales -- Basidiomycota_Tremellomycetes_Tremellales	41	2.25659e-16
Ascomycota_Sordariomycetes_Xylariales	Proteobacteria_Alphaproteobacteria_Sphingomonadales	Ascomycota_Sordariomycetes_Xylariales -- Proteobacteria_Alphaproteobacteria_Sphingomonadales	41	2.75517e-06
Bacteroidetes_Bacteroidia_Chitinophagales	Actinobacteria_Actinobacteria_Micrococcales	Bacteroidetes_Bacteroidia_Chitinophagales -- Actinobacteria_Actinobacteria_Micrococcales	41	5.8426e-06
Bacteroidetes_Bacteroidia_Flavobacteriales	Proteobacteria_Deltaproteobacteria_Bdellovibrionales	Bacteroidetes_Bacteroidia_Flavobacteriales -- Proteobacteria_Deltaproteobacteria_Bdellovibrionales	41	5.86478e-27
Bacteroidetes_Bacteroidia_Sphingobacteriales	Firmicutes_Clostridia_Clostridiales	Bacteroidetes_Bacteroidia_Sphingobacteriales -- Firmicutes_Clostridia_Clostridiales	41	6.8216e-11
Basidiomycota_Agaricomycetes_Hymenochaetales	Basidiomycota_Ustilaginomycetes_Ustilaginales	Basidiomycota_Agaricomycetes_Hymenochaetales -- Basidiomycota_Ustilaginomycetes_Ustilaginales	41	0.00654954
Basidiomycota_Agaricomycetes_Polyporales	Ascomycota_Eurotiomycetes_Eurotiales	Basidiomycota_Agaricomycetes_Polyporales -- Ascomycota_Eurotiomycetes_Eurotiales	41	0.000601756
Basidiomycota_Agaricomycetes_Sebacinales	Bacteroidetes_Bacteroidia_Sphingobacteriales	Basidiomycota_Agaricomycetes_Sebacinales -- Bacteroidetes_Bacteroidia_Sphingobacteriales	41	1.71713e-35
Basidiomycota_Ustilaginomycetes_Ustilaginales	Ascomycota_Sordariomycetes_Trichosphaeriales	Basidiomycota_Ustilaginomycetes_Ustilaginales -- Ascomycota_Sordariomycetes_Trichosphaeriales	41	1.66743e-12
Chloroflexi_Anaerolineae_Anaerolineales	Bacteroidetes_Bacteroidia_Bacteroidales	Chloroflexi_Anaerolineae_Anaerolineales -- Bacteroidetes_Bacteroidia_Bacteroidales	41	9.81199e-09
Proteobacteria_Alphaproteobacteria_Rhizobiales	Proteobacteria_Alphaproteobacteria_Dongiales	Proteobacteria_Alphaproteobacteria_Rhizobiales -- Proteobacteria_Alphaproteobacteria_Dongiales	41	1.39481e-08
Proteobacteria_Alphaproteobacteria_Sphingomonadales	Chloroflexi_Anaerolineae_SBR1031	Proteobacteria_Alphaproteobacteria_Sphingomonadales -- Chloroflexi_Anaerolineae_SBR1031	41	1.25605e-06
Proteobacteria_Alphaproteobacteria_Sphingomonadales	Proteobacteria_Alphaproteobacteria_Rhodospirillales	Proteobacteria_Alphaproteobacteria_Sphingomonadales -- Proteobacteria_Alphaproteobacteria_Rhodospirillales	41	0.00438937
Proteobacteria_Gammaproteobacteria_Xanthomonadales	Firmicutes_Clostridia_Clostridiales	Proteobacteria_Gammaproteobacteria_Xanthomonadales -- Firmicutes_Clostridia_Clostridiales	41	3.52097e-16
unidentified_unidentified_unidentified	Ascomycota_unidentified_unidentified	unidentified_unidentified_unidentified -- Ascomycota_unidentified_unidentified	41	8.6633e-05
unidentified_unidentified_unidentified	Proteobacteria_Alphaproteobacteria_Reyranellales	unidentified_unidentified_unidentified -- Proteobacteria_Alphaproteobacteria_Reyranellales	41	1.33586e-06
unidentified_unidentified_unidentified	Verrucomicrobia_Verrucomicrobiae_Verrucomicrobiales	unidentified_unidentified_unidentified -- Verrucomicrobia_Verrucomicrobiae_Verrucomicrobiales	41	1.28882e-30
Ascomycota_Eurotiomycetes_Chaetothyriales	unidentified_unidentified_unidentified	Ascomycota_Eurotiomycetes_Chaetothyriales -- unidentified_unidentified_unidentified	40	0.000609855
Ascomycota_Eurotiomycetes_Eurotiales	Basidiomycota_Agaricomycetes_Agaricales	Ascomycota_Eurotiomycetes_Eurotiales -- Basidiomycota_Agaricomycetes_Agaricales	40	9.77372e-41
Ascomycota_Leotiomycetes_Helotiales	Acidobacteria_Holophagae_Subgroup 7	Ascomycota_Leotiomycetes_Helotiales -- Acidobacteria_Holophagae_Subgroup 7	40	9.39619e-17
Ascomycota_Sordariomycetes_Sordariales	Acidobacteria_Acidobacteriia_Acidobacteriales	Ascomycota_Sordariomycetes_Sordariales -- Acidobacteria_Acidobacteriia_Acidobacteriales	40	0.00529882
Bacteroidetes_Bacteroidia_Bacteroidales	Chloroflexi_Anaerolineae_RBG-13-54-9	Bacteroidetes_Bacteroidia_Bacteroidales -- Chloroflexi_Anaerolineae_RBG-13-54-9	40	2.18251e-07
Basidiomycota_Agaricomycetes_unidentified	Ascomycota_Dothideomycetes_Pleosporales	Basidiomycota_Agaricomycetes_unidentified -- Ascomycota_Dothideomycetes_Pleosporales	40	1.32016e-05
Basidiomycota_Exobasidiomycetes_Tilletiales	Ascomycota_Sordariomycetes_Hypocreales	Basidiomycota_Exobasidiomycetes_Tilletiales -- Ascomycota_Sordariomycetes_Hypocreales	40	3.65991e-43
Basidiomycota_Tremellomycetes_Filobasidiales	Proteobacteria_Gammaproteobacteria_Betaproteobacteriales	Basidiomycota_Tremellomycetes_Filobasidiales -- Proteobacteria_Gammaproteobacteria_Betaproteobacteriales	40	1.08587e-24
Proteobacteria_Alphaproteobacteria_Rhizobiales	Verrucomicrobia_Verrucomicrobiae_Verrucomicrobiales	Proteobacteria_Alphaproteobacteria_Rhizobiales -- Verrucomicrobia_Verrucomicrobiae_Verrucomicrobiales	40	0.0072854
Acidobacteria_Subgroup 6_unidentified	Chloroflexi_Anaerolineae_RBG-13-54-9	Acidobacteria_Subgroup 6_unidentified -- Chloroflexi_Anaerolineae_RBG-13-54-9	39	1.71151e-10
Ascomycota_Leotiomycetes_Thelebolales	Proteobacteria_Gammaproteobacteria_Pseudomonadales	Ascomycota_Leotiomycetes_Thelebolales -- Proteobacteria_Gammaproteobacteria_Pseudomonadales	39	0.00251268
Basidiomycota_Agaricomycetes_Cantharellales	Bacteroidetes_Bacteroidia_Sphingobacteriales	Basidiomycota_Agaricomycetes_Cantharellales -- Bacteroidetes_Bacteroidia_Sphingobacteriales	39	2.55932e-07
Basidiomycota_Agaricomycetes_Polyporales	Basidiomycota_Ustilaginomycetes_Ustilaginales	Basidiomycota_Agaricomycetes_Polyporales -- Basidiomycota_Ustilaginomycetes_Ustilaginales	39	3.84229e-21
Basidiomycota_Ustilaginomycetes_Ustilaginales	Actinobacteria_Actinobacteria_Corynebacteriales	Basidiomycota_Ustilaginomycetes_Ustilaginales -- Actinobacteria_Actinobacteria_Corynebacteriales	39	1.96968e-05
Mortierellomycota_Mortierellomycetes_Mortierellales	Actinobacteria_Actinobacteria_Micrococcales	Mortierellomycota_Mortierellomycetes_Mortierellales -- Actinobacteria_Actinobacteria_Micrococcales	39	0.000241547
Proteobacteria_Alphaproteobacteria_Caulobacterales	Bacteroidetes_Bacteroidia_Sphingobacteriales	Proteobacteria_Alphaproteobacteria_Caulobacterales -- Bacteroidetes_Bacteroidia_Sphingobacteriales	39	0.0401474
Proteobacteria_Alphaproteobacteria_Rhizobiales	Chloroflexi_KD4-96_metagenome	Proteobacteria_Alphaproteobacteria_Rhizobiales -- Chloroflexi_KD4-96_metagenome	39	0.000435378
Proteobacteria_Alphaproteobacteria_Rhizobiales	Gemmatimonadetes_Gemmatimonadetes_Gemmatimonadales	Proteobacteria_Alphaproteobacteria_Rhizobiales -- Gemmatimonadetes_Gemmatimonadetes_Gemmatimonadales	39	0.033406
Proteobacteria_Gammaproteobacteria_Betaproteobacteriales	Actinobacteria_Thermoleophilia_Gaiellales	Proteobacteria_Gammaproteobacteria_Betaproteobacteriales -- Actinobacteria_Thermoleophilia_Gaiellales	39	0.00509494
Proteobacteria_Gammaproteobacteria_Betaproteobacteriales	Proteobacteria_Deltaproteobacteria_Desulfovibrionales	Proteobacteria_Gammaproteobacteria_Betaproteobacteriales -- Proteobacteria_Deltaproteobacteria_Desulfovibrionales	39	5.212e-15
Proteobacteria_Gammaproteobacteria_Enterobacteriales	Proteobacteria_Deltaproteobacteria_Oligoflexales	Proteobacteria_Gammaproteobacteria_Enterobacteriales -- Proteobacteria_Deltaproteobacteria_Oligoflexales	39	1.45261e-15
unidentified_unidentified_unidentified	Chloroflexi_Anaerolineae_SJA-15	unidentified_unidentified_unidentified -- Chloroflexi_Anaerolineae_SJA-15	39	2.20617e-06
Actinobacteria_Actinobacteria_Kineosporiales	Proteobacteria_Gammaproteobacteria_Xanthomonadales	Actinobacteria_Actinobacteria_Kineosporiales -- Proteobacteria_Gammaproteobacteria_Xanthomonadales	38	4.25989e-05
Ascomycota_Dothideomycetes_Capnodiales	Basidiomycota_Exobasidiomycetes_Tilletiales	Ascomycota_Dothideomycetes_Capnodiales -- Basidiomycota_Exobasidiomycetes_Tilletiales	38	0.011856
Ascomycota_Dothideomycetes_Pleosporales	Gemmatimonadetes_Gemmatimonadetes_Gemmatimonadales	Ascomycota_Dothideomycetes_Pleosporales -- Gemmatimonadetes_Gemmatimonadetes_Gemmatimonadales	38	0.00444459
Ascomycota_Sordariomycetes_unidentified	Ascomycota_Dothideomycetes_Pleosporales	Ascomycota_Sordariomycetes_unidentified -- Ascomycota_Dothideomycetes_Pleosporales	38	6.20515e-10
Ascomycota_Sordariomycetes_unidentified	Chloroflexi_Anaerolineae_Anaerolineales	Ascomycota_Sordariomycetes_unidentified -- Chloroflexi_Anaerolineae_Anaerolineales	38	0.0156634
Bacteroidetes_Bacteroidia_Bacteroidales	Chloroflexi_Anaerolineae_SBR1031	Bacteroidetes_Bacteroidia_Bacteroidales -- Chloroflexi_Anaerolineae_SBR1031	38	7.1014e-23
Bacteroidetes_Bacteroidia_Cytophagales	Bacteroidetes_Bacteroidia_Sphingobacteriales	Bacteroidetes_Bacteroidia_Cytophagales -- Bacteroidetes_Bacteroidia_Sphingobacteriales	38	0.0102095
Basidiomycota_Agaricomycetes_unidentified	Bacteroidetes_Bacteroidia_Flavobacteriales	Basidiomycota_Agaricomycetes_unidentified -- Bacteroidetes_Bacteroidia_Flavobacteriales	38	0.0317468
Deinococcus-Thermus_Deinococci_Deinococcales	Proteobacteria_Alphaproteobacteria_Rhizobiales	Deinococcus-Thermus_Deinococci_Deinococcales -- Proteobacteria_Alphaproteobacteria_Rhizobiales	38	1.23015e-23
Proteobacteria_Alphaproteobacteria_Caulobacterales	Chloroflexi_Anaerolineae_Anaerolineales	Proteobacteria_Alphaproteobacteria_Caulobacterales -- Chloroflexi_Anaerolineae_Anaerolineales	38	0.000452181
Proteobacteria_Alphaproteobacteria_Rhizobiales	Proteobacteria_Gammaproteobacteria_Gammaproteobacteria Incertae Sedis	Proteobacteria_Alphaproteobacteria_Rhizobiales -- Proteobacteria_Gammaproteobacteria_Gammaproteobacteria Incertae Sedis	38	3.58566e-21
Proteobacteria_Gammaproteobacteria_Betaproteobacteriales	Planctomycetes_Planctomycetacia_Gemmatales	Proteobacteria_Gammaproteobacteria_Betaproteobacteriales -- Planctomycetes_Planctomycetacia_Gemmatales	38	4.07976e-07
Proteobacteria_Gammaproteobacteria_Betaproteobacteriales	Verrucomicrobia_Verrucomicrobiae_Opitutales	Proteobacteria_Gammaproteobacteria_Betaproteobacteriales -- Verrucomicrobia_Verrucomicrobiae_Opitutales	38	0.0295349
Acidobacteria_Blastocatellia (Subgroup 4)_Blastocatellales	Chloroflexi_Anaerolineae_Anaerolineales	Acidobacteria_Blastocatellia (Subgroup 4)_Blastocatellales -- Chloroflexi_Anaerolineae_Anaerolineales	37	0.0317468
Ascomycota_Dothideomycetes_Dothideales	Actinobacteria_Actinobacteria_Micrococcales	Ascomycota_Dothideomycetes_Dothideales -- Actinobacteria_Actinobacteria_Micrococcales	37	3.08599e-18
Ascomycota_Dothideomycetes_Pleosporales	Acidobacteria_Acidobacteriia_Solibacterales	Ascomycota_Dothideomycetes_Pleosporales -- Acidobacteria_Acidobacteriia_Solibacterales	37	3.08117e-51
Ascomycota_Dothideomycetes_Pleosporales	Basidiomycota_Agaricomycetes_Russulales	Ascomycota_Dothideomycetes_Pleosporales -- Basidiomycota_Agaricomycetes_Russulales	37	4.90617e-20
Ascomycota_Dothideomycetes_Pleosporales	Proteobacteria_Alphaproteobacteria_Rhodospirillales	Ascomycota_Dothideomycetes_Pleosporales -- Proteobacteria_Alphaproteobacteria_Rhodospirillales	37	2.36433e-37
Ascomycota_Leotiomycetes_Helotiales	Proteobacteria_Deltaproteobacteria_Desulfuromonadales	Ascomycota_Leotiomycetes_Helotiales -- Proteobacteria_Deltaproteobacteria_Desulfuromonadales	37	1.67103e-22
Bacteroidetes_Bacteroidia_Chitinophagales	Bacteroidetes_Bacteroidia_Cytophagales	Bacteroidetes_Bacteroidia_Chitinophagales -- Bacteroidetes_Bacteroidia_Cytophagales	37	5.64573e-32
Bacteroidetes_Bacteroidia_Sphingobacteriales	Proteobacteria_Alphaproteobacteria_Caulobacterales	Bacteroidetes_Bacteroidia_Sphingobacteriales -- Proteobacteria_Alphaproteobacteria_Caulobacterales	37	9.77193e-11
Basidiomycota_Agaricomycetes_Hymenochaetales	Actinobacteria_Actinobacteria_Micrococcales	Basidiomycota_Agaricomycetes_Hymenochaetales -- Actinobacteria_Actinobacteria_Micrococcales	37	0.0444676
Basidiomycota_Agaricomycetes_Polyporales	Ascomycota_Sordariomycetes_Trichosphaeriales	Basidiomycota_Agaricomycetes_Polyporales -- Ascomycota_Sordariomycetes_Trichosphaeriales	37	2.39863e-05
Basidiomycota_Microbotryomycetes_Sporidiobolales	Ascomycota_Sordariomycetes_Hypocreales	Basidiomycota_Microbotryomycetes_Sporidiobolales -- Ascomycota_Sordariomycetes_Hypocreales	37	1.44288e-11
Basidiomycota_Tremellomycetes_Tremellales	Basidiomycota_Agaricomycetes_Polyporales	Basidiomycota_Tremellomycetes_Tremellales -- Basidiomycota_Agaricomycetes_Polyporales	37	7.95508e-08
Proteobacteria_Gammaproteobacteria_Enterobacteriales	Actinobacteria_Actinobacteria_Corynebacteriales	Proteobacteria_Gammaproteobacteria_Enterobacteriales -- Actinobacteria_Actinobacteria_Corynebacteriales	37	6.61486e-18
Proteobacteria_Gammaproteobacteria_Pseudomonadales	Bacteroidetes_Bacteroidia_Cytophagales	Proteobacteria_Gammaproteobacteria_Pseudomonadales -- Bacteroidetes_Bacteroidia_Cytophagales	37	9.92733e-19
unidentified_unidentified_unidentified	Armatimonadetes_Chthonomonadetes_Chthonomonadales	unidentified_unidentified_unidentified -- Armatimonadetes_Chthonomonadetes_Chthonomonadales	37	1.11534e-33
unidentified_unidentified_unidentified	Chloroflexi_KD4-96_uncultured Chloroflexi bacterium	unidentified_unidentified_unidentified -- Chloroflexi_KD4-96_uncultured Chloroflexi bacterium	37	0.000175728
Actinobacteria_Actinobacteria_Frankiales	Chloroflexi_Anaerolineae_Anaerolineales	Actinobacteria_Actinobacteria_Frankiales -- Chloroflexi_Anaerolineae_Anaerolineales	36	0.0192656
Ascomycota_Dothideomycetes_Capnodiales	Ascomycota_Eurotiomycetes_Chaetothyriales	Ascomycota_Dothideomycetes_Capnodiales -- Ascomycota_Eurotiomycetes_Chaetothyriales	36	2.46823e-07
Ascomycota_Eurotiomycetes_Chaetothyriales	Bacteroidetes_Bacteroidia_Chitinophagales	Ascomycota_Eurotiomycetes_Chaetothyriales -- Bacteroidetes_Bacteroidia_Chitinophagales	36	0.00678691
Ascomycota_Sordariomycetes_Hypocreales	Ascomycota_Saccharomycetes_Saccharomycetales	Ascomycota_Sordariomycetes_Hypocreales -- Ascomycota_Saccharomycetes_Saccharomycetales	36	0.0189344
Ascomycota_Sordariomycetes_Trichosphaeriales	Bacteroidetes_Bacteroidia_Flavobacteriales	Ascomycota_Sordariomycetes_Trichosphaeriales -- Bacteroidetes_Bacteroidia_Flavobacteriales	36	4.03933e-06
Ascomycota_Sordariomycetes_Trichosphaeriales	Firmicutes_Clostridia_Clostridiales	Ascomycota_Sordariomycetes_Trichosphaeriales -- Firmicutes_Clostridia_Clostridiales	36	2.98545e-05
Basidiomycota_Agaricomycetes_Cantharellales	Firmicutes_Clostridia_Clostridiales	Basidiomycota_Agaricomycetes_Cantharellales -- Firmicutes_Clostridia_Clostridiales	36	2.80235e-52
Basidiomycota_Exobasidiomycetes_Tilletiales	Bacteroidetes_Bacteroidia_Sphingobacteriales	Basidiomycota_Exobasidiomycetes_Tilletiales -- Bacteroidetes_Bacteroidia_Sphingobacteriales	36	1.0652e-12
Basidiomycota_Tremellomycetes_Tremellales	Ascomycota_Dothideomycetes_Capnodiales	Basidiomycota_Tremellomycetes_Tremellales -- Ascomycota_Dothideomycetes_Capnodiales	36	1.04928e-17
Basidiomycota_Tremellomycetes_Tremellales	Planctomycetes_Planctomycetacia_Isosphaerales	Basidiomycota_Tremellomycetes_Tremellales -- Planctomycetes_Planctomycetacia_Isosphaerales	36	1.39268e-08
Gemmatimonadetes_Gemmatimonadetes_Gemmatimonadales	Chloroflexi_Anaerolineae_SBR1031	Gemmatimonadetes_Gemmatimonadetes_Gemmatimonadales -- Chloroflexi_Anaerolineae_SBR1031	36	3.8504e-15
Proteobacteria_Alphaproteobacteria_Rhizobiales	Proteobacteria_Alphaproteobacteria_unidentified	Proteobacteria_Alphaproteobacteria_Rhizobiales -- Proteobacteria_Alphaproteobacteria_unidentified	36	2.95993e-11
unidentified_unidentified_unidentified	Chloroflexi_KD4-96_unidentified	unidentified_unidentified_unidentified -- Chloroflexi_KD4-96_unidentified	36	0.028828
Ascomycota_Dothideomycetes_Dothideales	Ascomycota_Eurotiomycetes_Eurotiales	Ascomycota_Dothideomycetes_Dothideales -- Ascomycota_Eurotiomycetes_Eurotiales	35	7.49652e-10
Ascomycota_Dothideomycetes_Pleosporales	Basidiomycota_Agaricomycetes_Trechisporales	Ascomycota_Dothideomycetes_Pleosporales -- Basidiomycota_Agaricomycetes_Trechisporales	35	3.27556e-14
Ascomycota_Eurotiomycetes_Eurotiales	Ascomycota_Saccharomycetes_Saccharomycetales	Ascomycota_Eurotiomycetes_Eurotiales -- Ascomycota_Saccharomycetes_Saccharomycetales	35	0.000548902
Ascomycota_Leotiomycetes_Thelebolales	Chloroflexi_Anaerolineae_SBR1031	Ascomycota_Leotiomycetes_Thelebolales -- Chloroflexi_Anaerolineae_SBR1031	35	1.33229e-09
Ascomycota_Pezizomycetes_Pezizales	Proteobacteria_Gammaproteobacteria_Betaproteobacteriales	Ascomycota_Pezizomycetes_Pezizales -- Proteobacteria_Gammaproteobacteria_Betaproteobacteriales	35	2.20923e-33
Ascomycota_Sordariomycetes_Hypocreales	Acidobacteria_Subgroup 6_unidentified	Ascomycota_Sordariomycetes_Hypocreales -- Acidobacteria_Subgroup 6_unidentified	35	1.79533e-08
Ascomycota_Sordariomycetes_Sordariales	Verrucomicrobia_Verrucomicrobiae_Opitutales	Ascomycota_Sordariomycetes_Sordariales -- Verrucomicrobia_Verrucomicrobiae_Opitutales	35	0.016289
Ascomycota_Sordariomycetes_unidentified	Proteobacteria_Gammaproteobacteria_Pseudomonadales	Ascomycota_Sordariomycetes_unidentified -- Proteobacteria_Gammaproteobacteria_Pseudomonadales	35	0.000378246
Ascomycota_Sordariomycetes_unidentified	Proteobacteria_Gammaproteobacteria_Xanthomonadales	Ascomycota_Sordariomycetes_unidentified -- Proteobacteria_Gammaproteobacteria_Xanthomonadales	35	9.92182e-23
Bacteroidetes_Bacteroidia_Chitinophagales	Proteobacteria_Deltaproteobacteria_Myxococcales	Bacteroidetes_Bacteroidia_Chitinophagales -- Proteobacteria_Deltaproteobacteria_Myxococcales	35	6.08885e-28
Bacteroidetes_Bacteroidia_Sphingobacteriales	Actinobacteria_Actinobacteria_Corynebacteriales	Bacteroidetes_Bacteroidia_Sphingobacteriales -- Actinobacteria_Actinobacteria_Corynebacteriales	35	5.81487e-14
Bacteroidetes_Bacteroidia_Sphingobacteriales	Firmicutes_Bacilli_Bacillales	Bacteroidetes_Bacteroidia_Sphingobacteriales -- Firmicutes_Bacilli_Bacillales	35	3.99213e-05
Basidiomycota_Exobasidiomycetes_Tilletiales	Basidiomycota_Tremellomycetes_Tremellales	Basidiomycota_Exobasidiomycetes_Tilletiales -- Basidiomycota_Tremellomycetes_Tremellales	35	1.04929e-06
Chloroflexi_Anaerolineae_Anaerolineales	Acidobacteria_Acidobacteriia_Solibacterales	Chloroflexi_Anaerolineae_Anaerolineales -- Acidobacteria_Acidobacteriia_Solibacterales	35	7.08925e-08
Firmicutes_Negativicutes_Selenomonadales	Proteobacteria_Alphaproteobacteria_Rhizobiales	Firmicutes_Negativicutes_Selenomonadales -- Proteobacteria_Alphaproteobacteria_Rhizobiales	35	8.55326e-25
Proteobacteria_Alphaproteobacteria_Reyranellales	Proteobacteria_Gammaproteobacteria_Betaproteobacteriales	Proteobacteria_Alphaproteobacteria_Reyranellales -- Proteobacteria_Gammaproteobacteria_Betaproteobacteriales	35	2.29616e-22
Proteobacteria_Alphaproteobacteria_Rhizobiales	Deinococcus-Thermus_Deinococci_Deinococcales	Proteobacteria_Alphaproteobacteria_Rhizobiales -- Deinococcus-Thermus_Deinococci_Deinococcales	35	0.00141742
Proteobacteria_Gammaproteobacteria_Pseudomonadales	Bacteroidetes_Bacteroidia_Flavobacteriales	Proteobacteria_Gammaproteobacteria_Pseudomonadales -- Bacteroidetes_Bacteroidia_Flavobacteriales	35	2.56941e-29
unidentified_unidentified_unidentified	Acidobacteria_Subgroup 18_unidentified	unidentified_unidentified_unidentified -- Acidobacteria_Subgroup 18_unidentified	35	4.48226e-17
unidentified_unidentified_unidentified	Bacteroidetes_Ignavibacteria_Ignavibacteriales	unidentified_unidentified_unidentified -- Bacteroidetes_Ignavibacteria_Ignavibacteriales	35	1.32836e-23
Verrucomicrobia_Verrucomicrobiae_Pedosphaerales	Chloroflexi_Anaerolineae_SBR1031	Verrucomicrobia_Verrucomicrobiae_Pedosphaerales -- Chloroflexi_Anaerolineae_SBR1031	35	0.00140499
Ascomycota_Dothideomycetes_Capnodiales	Bacteroidetes_Bacteroidia_Flavobacteriales	Ascomycota_Dothideomycetes_Capnodiales -- Bacteroidetes_Bacteroidia_Flavobacteriales	34	0.00855039
Ascomycota_Dothideomycetes_Pleosporales	Firmicutes_Negativicutes_Selenomonadales	Ascomycota_Dothideomycetes_Pleosporales -- Firmicutes_Negativicutes_Selenomonadales	34	0.000755405
Ascomycota_Eurotiomycetes_Eurotiales	Bacteroidetes_Bacteroidia_Flavobacteriales	Ascomycota_Eurotiomycetes_Eurotiales -- Bacteroidetes_Bacteroidia_Flavobacteriales	34	0.00656698
Ascomycota_Sordariomycetes_unidentified	Bacteroidetes_Bacteroidia_Chitinophagales	Ascomycota_Sordariomycetes_unidentified -- Bacteroidetes_Bacteroidia_Chitinophagales	34	0.000775566
Ascomycota_Sordariomycetes_Xylariales	Ascomycota_Sordariomycetes_Hypocreales	Ascomycota_Sordariomycetes_Xylariales -- Ascomycota_Sordariomycetes_Hypocreales	34	7.20581e-12
Bacteroidetes_Bacteroidia_Sphingobacteriales	Verrucomicrobia_Verrucomicrobiae_Chthoniobacterales	Bacteroidetes_Bacteroidia_Sphingobacteriales -- Verrucomicrobia_Verrucomicrobiae_Chthoniobacterales	34	0.000280084
Basidiomycota_Agaricomycetes_Auriculariales	Proteobacteria_Gammaproteobacteria_Betaproteobacteriales	Basidiomycota_Agaricomycetes_Auriculariales -- Proteobacteria_Gammaproteobacteria_Betaproteobacteriales	34	1.67421e-29
Basidiomycota_Agaricomycetes_Polyporales	Basidiomycota_Tremellomycetes_Tremellales	Basidiomycota_Agaricomycetes_Polyporales -- Basidiomycota_Tremellomycetes_Tremellales	34	1.40336e-07
Basidiomycota_Tremellomycetes_Tremellales	Ascomycota_Eurotiomycetes_Chaetothyriales	Basidiomycota_Tremellomycetes_Tremellales -- Ascomycota_Eurotiomycetes_Chaetothyriales	34	7.20581e-12
Chloroflexi_Anaerolineae_Anaerolineales	Acidobacteria_Blastocatellia (Subgroup 4)_Blastocatellales	Chloroflexi_Anaerolineae_Anaerolineales -- Acidobacteria_Blastocatellia (Subgroup 4)_Blastocatellales	34	6.34731e-15
Firmicutes_Bacilli_Bacillales	Actinobacteria_Actinobacteria_Corynebacteriales	Firmicutes_Bacilli_Bacillales -- Actinobacteria_Actinobacteria_Corynebacteriales	34	7.78501e-33
Proteobacteria_Alphaproteobacteria_Azospirillales	Proteobacteria_Alphaproteobacteria_Sphingomonadales	Proteobacteria_Alphaproteobacteria_Azospirillales -- Proteobacteria_Alphaproteobacteria_Sphingomonadales	34	3.18716e-06
Proteobacteria_Alphaproteobacteria_Rhizobiales	Acidobacteria_Holophagae_Subgroup 7	Proteobacteria_Alphaproteobacteria_Rhizobiales -- Acidobacteria_Holophagae_Subgroup 7	34	0.0345883
Proteobacteria_Gammaproteobacteria_Betaproteobacteriales	Proteobacteria_Alphaproteobacteria_Acetobacterales	Proteobacteria_Gammaproteobacteria_Betaproteobacteriales -- Proteobacteria_Alphaproteobacteria_Acetobacterales	34	0.0142778
unidentified_unidentified_unidentified	Ascomycota_Pezizomycetes_Pezizales	unidentified_unidentified_unidentified -- Ascomycota_Pezizomycetes_Pezizales	34	5.72928e-12
Verrucomicrobia_Verrucomicrobiae_Verrucomicrobiales	Proteobacteria_Alphaproteobacteria_Rhizobiales	Verrucomicrobia_Verrucomicrobiae_Verrucomicrobiales -- Proteobacteria_Alphaproteobacteria_Rhizobiales	34	3.79587e-18
Acidobacteria_Acidobacteriia_Acidobacteriales	Bacteroidetes_Bacteroidia_Chitinophagales	Acidobacteria_Acidobacteriia_Acidobacteriales -- Bacteroidetes_Bacteroidia_Chitinophagales	33	3.93106e-12
Actinobacteria_Actinobacteria_Corynebacteriales	Firmicutes_Clostridia_Clostridiales	Actinobacteria_Actinobacteria_Corynebacteriales -- Firmicutes_Clostridia_Clostridiales	33	6.56519e-17
Actinobacteria_Actinobacteria_Kineosporiales	Proteobacteria_Gammaproteobacteria_Pseudomonadales	Actinobacteria_Actinobacteria_Kineosporiales -- Proteobacteria_Gammaproteobacteria_Pseudomonadales	33	1.31999e-10
Actinobacteria_Actinobacteria_Micrococcales	Proteobacteria_Deltaproteobacteria_Desulfuromonadales	Actinobacteria_Actinobacteria_Micrococcales -- Proteobacteria_Deltaproteobacteria_Desulfuromonadales	33	0.00316585
Ascomycota_Dothideomycetes_Pleosporales	Ascomycota_Sordariomycetes_Boliniales	Ascomycota_Dothideomycetes_Pleosporales -- Ascomycota_Sordariomycetes_Boliniales	33	1.38932e-09
Ascomycota_Dothideomycetes_Pleosporales	Ascomycota_Sordariomycetes_Diaporthales	Ascomycota_Dothideomycetes_Pleosporales -- Ascomycota_Sordariomycetes_Diaporthales	33	1.99522e-39
Ascomycota_Dothideomycetes_Pleosporales	Verrucomicrobia_Verrucomicrobiae_Verrucomicrobiales	Ascomycota_Dothideomycetes_Pleosporales -- Verrucomicrobia_Verrucomicrobiae_Verrucomicrobiales	33	1.44137e-06
Ascomycota_Leotiomycetes_Thelebolales	Basidiomycota_Agaricomycetes_Agaricales	Ascomycota_Leotiomycetes_Thelebolales -- Basidiomycota_Agaricomycetes_Agaricales	33	2.59243e-09
Ascomycota_Saccharomycetes_Saccharomycetales	Actinobacteria_Actinobacteria_Micrococcales	Ascomycota_Saccharomycetes_Saccharomycetales -- Actinobacteria_Actinobacteria_Micrococcales	33	0.000562486
Ascomycota_Sordariomycetes_Boliniales	Proteobacteria_Alphaproteobacteria_Rhizobiales	Ascomycota_Sordariomycetes_Boliniales -- Proteobacteria_Alphaproteobacteria_Rhizobiales	33	8.94421e-12
Ascomycota_Sordariomycetes_Coniochaetales	unidentified_unidentified_unidentified	Ascomycota_Sordariomycetes_Coniochaetales -- unidentified_unidentified_unidentified	33	3.50234e-11
Ascomycota_Sordariomycetes_Hypocreales	Acidobacteria_Acidobacteriia_Solibacterales	Ascomycota_Sordariomycetes_Hypocreales -- Acidobacteria_Acidobacteriia_Solibacterales	33	7.99078e-20
Ascomycota_Sordariomycetes_Sordariales	Actinobacteria_Actinobacteria_Corynebacteriales	Ascomycota_Sordariomycetes_Sordariales -- Actinobacteria_Actinobacteria_Corynebacteriales	33	0.0102918
Ascomycota_Sordariomycetes_Xylariales	Basidiomycota_Agaricomycetes_Polyporales	Ascomycota_Sordariomycetes_Xylariales -- Basidiomycota_Agaricomycetes_Polyporales	33	1.53454e-14
Bacteroidetes_Bacteroidia_Chitinophagales	Bacteroidetes_Bacteroidia_Bacteroidales	Bacteroidetes_Bacteroidia_Chitinophagales -- Bacteroidetes_Bacteroidia_Bacteroidales	33	4.52536e-21
Bacteroidetes_Bacteroidia_Chitinophagales	Verrucomicrobia_Verrucomicrobiae_Chthoniobacterales	Bacteroidetes_Bacteroidia_Chitinophagales -- Verrucomicrobia_Verrucomicrobiae_Chthoniobacterales	33	2.53466e-06
Bacteroidetes_Bacteroidia_Flavobacteriales	Actinobacteria_Actinobacteria_Micrococcales	Bacteroidetes_Bacteroidia_Flavobacteriales -- Actinobacteria_Actinobacteria_Micrococcales	33	0.0429169
Basidiomycota_Tremellomycetes_Cystofilobasidiales	Mortierellomycota_Mortierellomycetes_Mortierellales	Basidiomycota_Tremellomycetes_Cystofilobasidiales -- Mortierellomycota_Mortierellomycetes_Mortierellales	33	4.96907e-12
Basidiomycota_Tremellomycetes_Tremellales	Basidiomycota_Microbotryomycetes_Sporidiobolales	Basidiomycota_Tremellomycetes_Tremellales -- Basidiomycota_Microbotryomycetes_Sporidiobolales	33	3.01676e-11
Basidiomycota_Ustilaginomycetes_Ustilaginales	Actinobacteria_Actinobacteria_Kineosporiales	Basidiomycota_Ustilaginomycetes_Ustilaginales -- Actinobacteria_Actinobacteria_Kineosporiales	33	0.00449524
Firmicutes_Bacilli_Bacillales	Bacteroidetes_Bacteroidia_Flavobacteriales	Firmicutes_Bacilli_Bacillales -- Bacteroidetes_Bacteroidia_Flavobacteriales	33	0.00113097
Firmicutes_Clostridia_Clostridiales	Firmicutes_Negativicutes_Selenomonadales	Firmicutes_Clostridia_Clostridiales -- Firmicutes_Negativicutes_Selenomonadales	33	2.32422e-08
Gemmatimonadetes_Gemmatimonadetes_Gemmatimonadales	Proteobacteria_Gammaproteobacteria_Betaproteobacteriales	Gemmatimonadetes_Gemmatimonadetes_Gemmatimonadales -- Proteobacteria_Gammaproteobacteria_Betaproteobacteriales	33	7.64672e-20
Proteobacteria_Deltaproteobacteria_MBNT15	Chloroflexi_Anaerolineae_Anaerolineales	Proteobacteria_Deltaproteobacteria_MBNT15 -- Chloroflexi_Anaerolineae_Anaerolineales	33	8.48218e-18
unidentified_unidentified_unidentified	Chytridiomycota_unidentified_unidentified	unidentified_unidentified_unidentified -- Chytridiomycota_unidentified_unidentified	33	7.73109e-06
unidentified_unidentified_unidentified	Planctomycetes_Planctomycetacia_Pirellulales	unidentified_unidentified_unidentified -- Planctomycetes_Planctomycetacia_Pirellulales	33	0.00324334
Acidobacteria_Acidobacteriia_Solibacterales	Chloroflexi_Anaerolineae_SBR1031	Acidobacteria_Acidobacteriia_Solibacterales -- Chloroflexi_Anaerolineae_SBR1031	32	1.74901e-17
Acidobacteria_Subgroup 6_unidentified	Proteobacteria_Deltaproteobacteria_Myxococcales	Acidobacteria_Subgroup 6_unidentified -- Proteobacteria_Deltaproteobacteria_Myxococcales	32	6.10865e-08
Actinobacteria_Actinobacteria_Micrococcales	Acidobacteria_Holophagae_Subgroup 7	Actinobacteria_Actinobacteria_Micrococcales -- Acidobacteria_Holophagae_Subgroup 7	32	1.18213e-06
Actinobacteria_Actinobacteria_Micrococcales	unidentified_unidentified_unidentified	Actinobacteria_Actinobacteria_Micrococcales -- unidentified_unidentified_unidentified	32	7.40102e-25
Ascomycota_Dothideomycetes_Pleosporales	Ascomycota_Leotiomycetes_Thelebolales	Ascomycota_Dothideomycetes_Pleosporales -- Ascomycota_Leotiomycetes_Thelebolales	32	0.000171671
Ascomycota_Dothideomycetes_Pleosporales	Basidiomycota_Tremellomycetes_Filobasidiales	Ascomycota_Dothideomycetes_Pleosporales -- Basidiomycota_Tremellomycetes_Filobasidiales	32	0.00840008
Ascomycota_Eurotiomycetes_Eurotiales	Bacteroidetes_Bacteroidia_Cytophagales	Ascomycota_Eurotiomycetes_Eurotiales -- Bacteroidetes_Bacteroidia_Cytophagales	32	5.30137e-11
Ascomycota_Leotiomycetes_Thelebolales	Chloroflexi_Anaerolineae_RBG-13-54-9	Ascomycota_Leotiomycetes_Thelebolales -- Chloroflexi_Anaerolineae_RBG-13-54-9	32	2.91422e-06
Ascomycota_Saccharomycetes_Saccharomycetales	Firmicutes_Bacilli_Bacillales	Ascomycota_Saccharomycetes_Saccharomycetales -- Firmicutes_Bacilli_Bacillales	32	4.16947e-08
Bacteroidetes_Bacteroidia_Chitinophagales	Chloroflexi_Anaerolineae_SBR1031	Bacteroidetes_Bacteroidia_Chitinophagales -- Chloroflexi_Anaerolineae_SBR1031	32	1.72868e-18
Bacteroidetes_Bacteroidia_Chitinophagales	Proteobacteria_Gammaproteobacteria_Enterobacteriales	Bacteroidetes_Bacteroidia_Chitinophagales -- Proteobacteria_Gammaproteobacteria_Enterobacteriales	32	7.74306e-17
Basidiomycota_Agaricomycetes_Agaricales	Bacteroidetes_Bacteroidia_Chitinophagales	Basidiomycota_Agaricomycetes_Agaricales -- Bacteroidetes_Bacteroidia_Chitinophagales	32	1.81827e-10
Basidiomycota_Agaricomycetes_Agaricales	Basidiomycota_Tremellomycetes_Tremellales	Basidiomycota_Agaricomycetes_Agaricales -- Basidiomycota_Tremellomycetes_Tremellales	32	2.15345e-08
Basidiomycota_Agaricomycetes_Agaricales	Proteobacteria_Alphaproteobacteria_Caulobacterales	Basidiomycota_Agaricomycetes_Agaricales -- Proteobacteria_Alphaproteobacteria_Caulobacterales	32	0.000376109
Basidiomycota_Agaricomycetes_Auriculariales	Ascomycota_Dothideomycetes_Pleosporales	Basidiomycota_Agaricomycetes_Auriculariales -- Ascomycota_Dothideomycetes_Pleosporales	32	0.0480355
Basidiomycota_Agaricomycetes_Hymenochaetales	Proteobacteria_Gammaproteobacteria_Xanthomonadales	Basidiomycota_Agaricomycetes_Hymenochaetales -- Proteobacteria_Gammaproteobacteria_Xanthomonadales	32	0.000105609
Basidiomycota_Exobasidiomycetes_Tilletiales	Basidiomycota_Ustilaginomycetes_Ustilaginales	Basidiomycota_Exobasidiomycetes_Tilletiales -- Basidiomycota_Ustilaginomycetes_Ustilaginales	32	3.08868e-11
Basidiomycota_Malasseziomycetes_Malasseziales	Firmicutes_Bacilli_Bacillales	Basidiomycota_Malasseziomycetes_Malasseziales -- Firmicutes_Bacilli_Bacillales	32	4.57621e-05
Basidiomycota_unidentified_unidentified	Proteobacteria_Gammaproteobacteria_Pseudomonadales	Basidiomycota_unidentified_unidentified -- Proteobacteria_Gammaproteobacteria_Pseudomonadales	32	2.97671e-22
Chloroflexi_KD4-96_unidentified	Chloroflexi_Anaerolineae_Anaerolineales	Chloroflexi_KD4-96_unidentified -- Chloroflexi_Anaerolineae_Anaerolineales	32	2.49768e-07
Chytridiomycota_unidentified_unidentified	Chloroflexi_Anaerolineae_Anaerolineales	Chytridiomycota_unidentified_unidentified -- Chloroflexi_Anaerolineae_Anaerolineales	32	3.06782e-19
Proteobacteria_Gammaproteobacteria_Betaproteobacteriales	Actinobacteria_Actinobacteria_Micromonosporales	Proteobacteria_Gammaproteobacteria_Betaproteobacteriales -- Actinobacteria_Actinobacteria_Micromonosporales	32	1.74907e-20
Proteobacteria_Gammaproteobacteria_Betaproteobacteriales	Armatimonadetes_Chthonomonadetes_Chthonomonadales	Proteobacteria_Gammaproteobacteria_Betaproteobacteriales -- Armatimonadetes_Chthonomonadetes_Chthonomonadales	32	0.0116784
Proteobacteria_Gammaproteobacteria_Betaproteobacteriales	Firmicutes_Negativicutes_Selenomonadales	Proteobacteria_Gammaproteobacteria_Betaproteobacteriales -- Firmicutes_Negativicutes_Selenomonadales	32	1.79367e-05
Proteobacteria_Gammaproteobacteria_Betaproteobacteriales	Proteobacteria_Alphaproteobacteria_Reyranellales	Proteobacteria_Gammaproteobacteria_Betaproteobacteriales -- Proteobacteria_Alphaproteobacteria_Reyranellales	32	4.22435e-13
Proteobacteria_Gammaproteobacteria_Xanthomonadales	Proteobacteria_Deltaproteobacteria_Bdellovibrionales	Proteobacteria_Gammaproteobacteria_Xanthomonadales -- Proteobacteria_Deltaproteobacteria_Bdellovibrionales	32	2.36852e-05
unidentified_unidentified_unidentified	Acidobacteria_Subgroup 17_uncultured prokaryote	unidentified_unidentified_unidentified -- Acidobacteria_Subgroup 17_uncultured prokaryote	32	0.00101815
unidentified_unidentified_unidentified	Patescibacteria_Saccharimonadia_Saccharimonadales	unidentified_unidentified_unidentified -- Patescibacteria_Saccharimonadia_Saccharimonadales	32	0.000139354
Actinobacteria_Actinobacteria_Kineosporiales	Bacteroidetes_Bacteroidia_Sphingobacteriales	Actinobacteria_Actinobacteria_Kineosporiales -- Bacteroidetes_Bacteroidia_Sphingobacteriales	31	3.05824e-20
Ascomycota_Dothideomycetes_Capnodiales	Basidiomycota_Agaricomycetes_Agaricales	Ascomycota_Dothideomycetes_Capnodiales -- Basidiomycota_Agaricomycetes_Agaricales	31	3.94304e-17
Ascomycota_Dothideomycetes_Capnodiales	Firmicutes_Bacilli_Lactobacillales	Ascomycota_Dothideomycetes_Capnodiales -- Firmicutes_Bacilli_Lactobacillales	31	1.75226e-13
Ascomycota_Sordariomycetes_Diaporthales	Proteobacteria_Gammaproteobacteria_Betaproteobacteriales	Ascomycota_Sordariomycetes_Diaporthales -- Proteobacteria_Gammaproteobacteria_Betaproteobacteriales	31	2.93976e-05
Ascomycota_Sordariomycetes_Hypocreales	Verrucomicrobia_Verrucomicrobiae_Opitutales	Ascomycota_Sordariomycetes_Hypocreales -- Verrucomicrobia_Verrucomicrobiae_Opitutales	31	2.91127e-07
Ascomycota_Sordariomycetes_Sordariales	Planctomycetes_Phycisphaerae_Tepidisphaerales	Ascomycota_Sordariomycetes_Sordariales -- Planctomycetes_Phycisphaerae_Tepidisphaerales	31	9.02499e-22
Bacteroidetes_Bacteroidia_Chitinophagales	Firmicutes_Bacilli_Bacillales	Bacteroidetes_Bacteroidia_Chitinophagales -- Firmicutes_Bacilli_Bacillales	31	0.00021499
Basidiomycota_Ustilaginomycetes_Ustilaginales	Ascomycota_Eurotiomycetes_Chaetothyriales	Basidiomycota_Ustilaginomycetes_Ustilaginales -- Ascomycota_Eurotiomycetes_Chaetothyriales	31	1.74164e-21
Basidiomycota_Wallemiomycetes_Wallemiales	Proteobacteria_Gammaproteobacteria_Pseudomonadales	Basidiomycota_Wallemiomycetes_Wallemiales -- Proteobacteria_Gammaproteobacteria_Pseudomonadales	31	0.0125651
Chloroflexi_Anaerolineae_Anaerolineales	Planctomycetes_Phycisphaerae_Tepidisphaerales	Chloroflexi_Anaerolineae_Anaerolineales -- Planctomycetes_Phycisphaerae_Tepidisphaerales	31	0.00113239
Chloroflexi_Anaerolineae_Anaerolineales	Proteobacteria_Deltaproteobacteria_Myxococcales	Chloroflexi_Anaerolineae_Anaerolineales -- Proteobacteria_Deltaproteobacteria_Myxococcales	31	1.14466e-09
Chloroflexi_KD4-96_uncultured bacterium	Chloroflexi_Anaerolineae_Anaerolineales	Chloroflexi_KD4-96_uncultured bacterium -- Chloroflexi_Anaerolineae_Anaerolineales	31	0.000231368
Firmicutes_Bacilli_Lactobacillales	Proteobacteria_Deltaproteobacteria_Oligoflexales	Firmicutes_Bacilli_Lactobacillales -- Proteobacteria_Deltaproteobacteria_Oligoflexales	31	1.54923e-35
Mortierellomycota_Mortierellomycetes_Mortierellales	Ascomycota_Sordariomycetes_Sordariales	Mortierellomycota_Mortierellomycetes_Mortierellales -- Ascomycota_Sordariomycetes_Sordariales	31	4.37657e-22
Proteobacteria_Alphaproteobacteria_Rhizobiales	Proteobacteria_Gammaproteobacteria_Legionellales	Proteobacteria_Alphaproteobacteria_Rhizobiales -- Proteobacteria_Gammaproteobacteria_Legionellales	31	5.10934e-14
Actinobacteria_Actinobacteria_Corynebacteriales	Proteobacteria_Gammaproteobacteria_Xanthomonadales	Actinobacteria_Actinobacteria_Corynebacteriales -- Proteobacteria_Gammaproteobacteria_Xanthomonadales	30	0.0204819
Actinobacteria_Actinobacteria_Micrococcales	Actinobacteria_Thermoleophilia_Gaiellales	Actinobacteria_Actinobacteria_Micrococcales -- Actinobacteria_Thermoleophilia_Gaiellales	30	1.34054e-43
Ascomycota_Dothideomycetes_Dothideales	Basidiomycota_Agaricomycetes_Polyporales	Ascomycota_Dothideomycetes_Dothideales -- Basidiomycota_Agaricomycetes_Polyporales	30	3.7835e-06
Ascomycota_Saccharomycetes_Saccharomycetales	Basidiomycota_Agaricomycetes_Polyporales	Ascomycota_Saccharomycetes_Saccharomycetales -- Basidiomycota_Agaricomycetes_Polyporales	30	2.29585e-16
Ascomycota_Sordariomycetes_Diaporthales	unidentified_unidentified_unidentified	Ascomycota_Sordariomycetes_Diaporthales -- unidentified_unidentified_unidentified	30	4.81915e-13
Ascomycota_Sordariomycetes_Sordariales	Proteobacteria_Alphaproteobacteria_Micropepsales	Ascomycota_Sordariomycetes_Sordariales -- Proteobacteria_Alphaproteobacteria_Micropepsales	30	1.5218e-21
Ascomycota_unidentified_unidentified	Proteobacteria_Alphaproteobacteria_Sphingomonadales	Ascomycota_unidentified_unidentified -- Proteobacteria_Alphaproteobacteria_Sphingomonadales	30	5.35729e-10
Basidiomycota_Agaricomycetes_Sebacinales	Ascomycota_Dothideomycetes_Pleosporales	Basidiomycota_Agaricomycetes_Sebacinales -- Ascomycota_Dothideomycetes_Pleosporales	30	3.17453e-08
Basidiomycota_Cystobasidiomycetes_Erythrobasidiales	Proteobacteria_Alphaproteobacteria_Rhizobiales	Basidiomycota_Cystobasidiomycetes_Erythrobasidiales -- Proteobacteria_Alphaproteobacteria_Rhizobiales	30	6.4936e-12
Proteobacteria_Alphaproteobacteria_Caulobacterales	Bacteroidetes_Bacteroidia_Cytophagales	Proteobacteria_Alphaproteobacteria_Caulobacterales -- Bacteroidetes_Bacteroidia_Cytophagales	30	0.0383833
Proteobacteria_Deltaproteobacteria_Myxococcales	Chloroflexi_Anaerolineae_SBR1031	Proteobacteria_Deltaproteobacteria_Myxococcales -- Chloroflexi_Anaerolineae_SBR1031	30	9.13952e-20
Proteobacteria_Gammaproteobacteria_Pseudomonadales	Proteobacteria_Deltaproteobacteria_Myxococcales	Proteobacteria_Gammaproteobacteria_Pseudomonadales -- Proteobacteria_Deltaproteobacteria_Myxococcales	30	0.0373561
unidentified_unidentified_unidentified	Chytridiomycota_Rhizophydiomycetes_Rhizophydiales	unidentified_unidentified_unidentified -- Chytridiomycota_Rhizophydiomycetes_Rhizophydiales	30	1.30385e-09
Actinobacteria_Actinobacteria_Micrococcales	Verrucomicrobia_Verrucomicrobiae_Pedosphaerales	Actinobacteria_Actinobacteria_Micrococcales -- Verrucomicrobia_Verrucomicrobiae_Pedosphaerales	29	0.0386253
Ascomycota_Dothideomycetes_Capnodiales	Basidiomycota_Agaricomycetes_Cantharellales	Ascomycota_Dothideomycetes_Capnodiales -- Basidiomycota_Agaricomycetes_Cantharellales	29	1.50316e-09
Ascomycota_Dothideomycetes_Dothideales	Proteobacteria_Gammaproteobacteria_Xanthomonadales	Ascomycota_Dothideomycetes_Dothideales -- Proteobacteria_Gammaproteobacteria_Xanthomonadales	29	0.0133193
Ascomycota_Dothideomycetes_Pleosporales	Proteobacteria_Deltaproteobacteria_Syntrophobacterales	Ascomycota_Dothideomycetes_Pleosporales -- Proteobacteria_Deltaproteobacteria_Syntrophobacterales	29	2.52858e-05
Ascomycota_Leotiomycetes_Thelebolales	Actinobacteria_Actinobacteria_Micrococcales	Ascomycota_Leotiomycetes_Thelebolales -- Actinobacteria_Actinobacteria_Micrococcales	29	0.000107964
Ascomycota_Sordariomycetes_Sordariales	Ascomycota_Dothideomycetes_Capnodiales	Ascomycota_Sordariomycetes_Sordariales -- Ascomycota_Dothideomycetes_Capnodiales	29	0.00149289
Ascomycota_Sordariomycetes_Sordariales	Basidiomycota_Agaricomycetes_Polyporales	Ascomycota_Sordariomycetes_Sordariales -- Basidiomycota_Agaricomycetes_Polyporales	29	0.0222332
Ascomycota_Sordariomycetes_Sordariales	Proteobacteria_Deltaproteobacteria_Desulfuromonadales	Ascomycota_Sordariomycetes_Sordariales -- Proteobacteria_Deltaproteobacteria_Desulfuromonadales	29	1.88849e-16
Ascomycota_Sordariomycetes_Trichosphaeriales	Actinobacteria_Actinobacteria_Kineosporiales	Ascomycota_Sordariomycetes_Trichosphaeriales -- Actinobacteria_Actinobacteria_Kineosporiales	29	3.7707e-12
Ascomycota_Sordariomycetes_unidentified	Bacteroidetes_Bacteroidia_Flavobacteriales	Ascomycota_Sordariomycetes_unidentified -- Bacteroidetes_Bacteroidia_Flavobacteriales	29	5.9716e-11
Bacteroidetes_Bacteroidia_Bacteroidales	Bacteroidetes_Bacteroidia_Chitinophagales	Bacteroidetes_Bacteroidia_Bacteroidales -- Bacteroidetes_Bacteroidia_Chitinophagales	29	3.88662e-06
Basidiomycota_Agaricomycetes_Auriculariales	Proteobacteria_Alphaproteobacteria_Rhizobiales	Basidiomycota_Agaricomycetes_Auriculariales -- Proteobacteria_Alphaproteobacteria_Rhizobiales	29	0.00494947
Basidiomycota_Agaricomycetes_Cantharellales	Bacteroidetes_Bacteroidia_Flavobacteriales	Basidiomycota_Agaricomycetes_Cantharellales -- Bacteroidetes_Bacteroidia_Flavobacteriales	29	0.000533973
Basidiomycota_Agaricomycetes_Sebacinales	Ascomycota_Sordariomycetes_Hypocreales	Basidiomycota_Agaricomycetes_Sebacinales -- Ascomycota_Sordariomycetes_Hypocreales	29	0.0210031
Basidiomycota_Microbotryomycetes_Sporidiobolales	Proteobacteria_Gammaproteobacteria_Enterobacteriales	Basidiomycota_Microbotryomycetes_Sporidiobolales -- Proteobacteria_Gammaproteobacteria_Enterobacteriales	29	3.23438e-12
Nitrospirae_Thermodesulfovibrionia_uncultured	Proteobacteria_Gammaproteobacteria_Betaproteobacteriales	Nitrospirae_Thermodesulfovibrionia_uncultured -- Proteobacteria_Gammaproteobacteria_Betaproteobacteriales	29	6.49298e-11
Proteobacteria_Alphaproteobacteria_Sphingomonadales	Proteobacteria_Deltaproteobacteria_Desulfovibrionales	Proteobacteria_Alphaproteobacteria_Sphingomonadales -- Proteobacteria_Deltaproteobacteria_Desulfovibrionales	29	7.47182e-10
Proteobacteria_Gammaproteobacteria_Xanthomonadales	Planctomycetes_Planctomycetacia_Isosphaerales	Proteobacteria_Gammaproteobacteria_Xanthomonadales -- Planctomycetes_Planctomycetacia_Isosphaerales	29	5.0342e-17
Acidobacteria_Subgroup 6_unidentified	Bacteroidetes_Bacteroidia_Bacteroidales	Acidobacteria_Subgroup 6_unidentified -- Bacteroidetes_Bacteroidia_Bacteroidales	28	2.21499e-07
Actinobacteria_Actinobacteria_Kineosporiales	Bacteroidetes_Bacteroidia_Cytophagales	Actinobacteria_Actinobacteria_Kineosporiales -- Bacteroidetes_Bacteroidia_Cytophagales	28	5.40189e-12
Actinobacteria_Actinobacteria_Micrococcales	Acidobacteria_Blastocatellia (Subgroup 4)_Blastocatellales	Actinobacteria_Actinobacteria_Micrococcales -- Acidobacteria_Blastocatellia (Subgroup 4)_Blastocatellales	28	4.88252e-27
Actinobacteria_Actinobacteria_Micrococcales	Actinobacteria_Actinobacteria_Frankiales	Actinobacteria_Actinobacteria_Micrococcales -- Actinobacteria_Actinobacteria_Frankiales	28	5.72957e-09
Actinobacteria_Actinobacteria_Micromonosporales	Proteobacteria_Alphaproteobacteria_Rhizobiales	Actinobacteria_Actinobacteria_Micromonosporales -- Proteobacteria_Alphaproteobacteria_Rhizobiales	28	0.00179164
Ascomycota_Eurotiomycetes_Chaetothyriales	Actinobacteria_Actinobacteria_Micrococcales	Ascomycota_Eurotiomycetes_Chaetothyriales -- Actinobacteria_Actinobacteria_Micrococcales	28	2.48988e-08
Ascomycota_Leotiomycetes_Helotiales	Acidobacteria_Acidobacteriia_Acidobacteriales	Ascomycota_Leotiomycetes_Helotiales -- Acidobacteria_Acidobacteriia_Acidobacteriales	28	0.00286279
Ascomycota_Sordariomycetes_Hypocreales	Basidiomycota_Agaricomycetes_Russulales	Ascomycota_Sordariomycetes_Hypocreales -- Basidiomycota_Agaricomycetes_Russulales	28	0.000191392
Basidiomycota_Agaricomycetes_Polyporales	Bacteroidetes_Bacteroidia_Flavobacteriales	Basidiomycota_Agaricomycetes_Polyporales -- Bacteroidetes_Bacteroidia_Flavobacteriales	28	0.00612304
Basidiomycota_Cystobasidiomycetes_Cystobasidiales	Proteobacteria_Alphaproteobacteria_Rhizobiales	Basidiomycota_Cystobasidiomycetes_Cystobasidiales -- Proteobacteria_Alphaproteobacteria_Rhizobiales	28	0.0432926
Firmicutes_Bacilli_Bacillales	Proteobacteria_Deltaproteobacteria_Oligoflexales	Firmicutes_Bacilli_Bacillales -- Proteobacteria_Deltaproteobacteria_Oligoflexales	28	0.049063
Planctomycetes_Phycisphaerae_Tepidisphaerales	Chloroflexi_Anaerolineae_Anaerolineales	Planctomycetes_Phycisphaerae_Tepidisphaerales -- Chloroflexi_Anaerolineae_Anaerolineales	28	6.80258e-05
Proteobacteria_Alphaproteobacteria_Rhizobiales	Planctomycetes_BD7-11_uncultured bacterium	Proteobacteria_Alphaproteobacteria_Rhizobiales -- Planctomycetes_BD7-11_uncultured bacterium	28	2.37917e-11
Proteobacteria_Alphaproteobacteria_Sphingomonadales	Chloroflexi_Anaerolineae_RBG-13-54-9	Proteobacteria_Alphaproteobacteria_Sphingomonadales -- Chloroflexi_Anaerolineae_RBG-13-54-9	28	0.0011803
Proteobacteria_Gammaproteobacteria_Betaproteobacteriales	Planctomycetes_BD7-11_uncultured bacterium	Proteobacteria_Gammaproteobacteria_Betaproteobacteriales -- Planctomycetes_BD7-11_uncultured bacterium	28	7.07887e-05
Proteobacteria_Gammaproteobacteria_Betaproteobacteriales	Proteobacteria_Gammaproteobacteria_Methylococcales	Proteobacteria_Gammaproteobacteria_Betaproteobacteriales -- Proteobacteria_Gammaproteobacteria_Methylococcales	28	5.29441e-06
Proteobacteria_Gammaproteobacteria_Enterobacteriales	Actinobacteria_Actinobacteria_Frankiales	Proteobacteria_Gammaproteobacteria_Enterobacteriales -- Actinobacteria_Actinobacteria_Frankiales	28	9.15303e-19
Verrucomicrobia_Verrucomicrobiae_Pedosphaerales	Proteobacteria_Alphaproteobacteria_Rhizobiales	Verrucomicrobia_Verrucomicrobiae_Pedosphaerales -- Proteobacteria_Alphaproteobacteria_Rhizobiales	28	7.64778e-33
Ascomycota_Dothideomycetes_Capnodiales	Basidiomycota_Microbotryomycetes_Sporidiobolales	Ascomycota_Dothideomycetes_Capnodiales -- Basidiomycota_Microbotryomycetes_Sporidiobolales	27	1.93884e-06
Ascomycota_Dothideomycetes_Dothideales	Bacteroidetes_Bacteroidia_Sphingobacteriales	Ascomycota_Dothideomycetes_Dothideales -- Bacteroidetes_Bacteroidia_Sphingobacteriales	27	3.54358e-10
Ascomycota_Dothideomycetes_Pleosporales	Proteobacteria_Alphaproteobacteria_Micavibrionales	Ascomycota_Dothideomycetes_Pleosporales -- Proteobacteria_Alphaproteobacteria_Micavibrionales	27	7.46761e-15
Ascomycota_Dothideomycetes_Pleosporales	Proteobacteria_Alphaproteobacteria_unidentified	Ascomycota_Dothideomycetes_Pleosporales -- Proteobacteria_Alphaproteobacteria_unidentified	27	3.69027e-12
Ascomycota_Dothideomycetes_Pleosporales	Proteobacteria_Deltaproteobacteria_Desulfovibrionales	Ascomycota_Dothideomycetes_Pleosporales -- Proteobacteria_Deltaproteobacteria_Desulfovibrionales	27	0.00188507
Ascomycota_Eurotiomycetes_Eurotiales	Ascomycota_Eurotiomycetes_Chaetothyriales	Ascomycota_Eurotiomycetes_Eurotiales -- Ascomycota_Eurotiomycetes_Chaetothyriales	27	1.62658e-07
Ascomycota_Leotiomycetes_Helotiales	Firmicutes_Bacilli_Bacillales	Ascomycota_Leotiomycetes_Helotiales -- Firmicutes_Bacilli_Bacillales	27	4.97394e-06
Ascomycota_Leotiomycetes_Helotiales	Planctomycetes_Phycisphaerae_Tepidisphaerales	Ascomycota_Leotiomycetes_Helotiales -- Planctomycetes_Phycisphaerae_Tepidisphaerales	27	1.73251e-18
Ascomycota_Sordariomycetes_Glomerellales	Ascomycota_Sordariomycetes_Hypocreales	Ascomycota_Sordariomycetes_Glomerellales -- Ascomycota_Sordariomycetes_Hypocreales	27	1.73251e-18
Ascomycota_Sordariomycetes_Hypocreales	Acidobacteria_Acidobacteriia_Acidobacteriales	Ascomycota_Sordariomycetes_Hypocreales -- Acidobacteria_Acidobacteriia_Acidobacteriales	27	9.68915e-11
Ascomycota_Sordariomycetes_Hypocreales	Basidiomycota_Cystobasidiomycetes_Erythrobasidiales	Ascomycota_Sordariomycetes_Hypocreales -- Basidiomycota_Cystobasidiomycetes_Erythrobasidiales	27	2.05507e-12
Bacteroidetes_Bacteroidia_Chitinophagales	Proteobacteria_Deltaproteobacteria_Oligoflexales	Bacteroidetes_Bacteroidia_Chitinophagales -- Proteobacteria_Deltaproteobacteria_Oligoflexales	27	3.68207e-11
Basidiomycota_Agaricomycetes_Cantharellales	Proteobacteria_Deltaproteobacteria_Myxococcales	Basidiomycota_Agaricomycetes_Cantharellales -- Proteobacteria_Deltaproteobacteria_Myxococcales	27	3.25119e-05
Basidiomycota_Agaricomycetes_Polyporales	Actinobacteria_Actinobacteria_Frankiales	Basidiomycota_Agaricomycetes_Polyporales -- Actinobacteria_Actinobacteria_Frankiales	27	0.0435454
Basidiomycota_Tremellomycetes_Tremellales	Basidiomycota_Malasseziomycetes_Malasseziales	Basidiomycota_Tremellomycetes_Tremellales -- Basidiomycota_Malasseziomycetes_Malasseziales	27	1.07519e-05
Basidiomycota_Ustilaginomycetes_Ustilaginales	Ascomycota_Sordariomycetes_Sordariales	Basidiomycota_Ustilaginomycetes_Ustilaginales -- Ascomycota_Sordariomycetes_Sordariales	27	1.44516e-11
Basidiomycota_Ustilaginomycetes_Ustilaginales	Planctomycetes_Planctomycetacia_Isosphaerales	Basidiomycota_Ustilaginomycetes_Ustilaginales -- Planctomycetes_Planctomycetacia_Isosphaerales	27	1.22918e-21
Chloroflexi_Anaerolineae_Anaerolineales	Proteobacteria_Alphaproteobacteria_Sphingomonadales	Chloroflexi_Anaerolineae_Anaerolineales -- Proteobacteria_Alphaproteobacteria_Sphingomonadales	27	4.20615e-29
Chytridiomycota_unidentified_unidentified	Proteobacteria_Gammaproteobacteria_Betaproteobacteriales	Chytridiomycota_unidentified_unidentified -- Proteobacteria_Gammaproteobacteria_Betaproteobacteriales	27	4.11786e-07
Cyanobacteria_Melainabacteria_Obscuribacterales	Proteobacteria_Alphaproteobacteria_Rhizobiales	Cyanobacteria_Melainabacteria_Obscuribacterales -- Proteobacteria_Alphaproteobacteria_Rhizobiales	27	8.48453e-06
Firmicutes_Clostridia_Clostridiales	Bacteroidetes_Bacteroidia_Bacteroidales	Firmicutes_Clostridia_Clostridiales -- Bacteroidetes_Bacteroidia_Bacteroidales	27	2.22404e-06
Proteobacteria_Alphaproteobacteria_Rhizobiales	Proteobacteria_Alphaproteobacteria_Micavibrionales	Proteobacteria_Alphaproteobacteria_Rhizobiales -- Proteobacteria_Alphaproteobacteria_Micavibrionales	27	3.40183e-12
Proteobacteria_Gammaproteobacteria_Betaproteobacteriales	Proteobacteria_Gammaproteobacteria_Diplorickettsiales	Proteobacteria_Gammaproteobacteria_Betaproteobacteriales -- Proteobacteria_Gammaproteobacteria_Diplorickettsiales	27	1.23108e-08
Proteobacteria_Gammaproteobacteria_Xanthomonadales	Chloroflexi_Anaerolineae_SBR1031	Proteobacteria_Gammaproteobacteria_Xanthomonadales -- Chloroflexi_Anaerolineae_SBR1031	27	2.1195e-10
unidentified_unidentified_unidentified	Nitrospirae_4-29-1_uncultured Nitrospirae bacterium	unidentified_unidentified_unidentified -- Nitrospirae_4-29-1_uncultured Nitrospirae bacterium	27	0.004066
Ascomycota_Dothideomycetes_Pleosporales	Ascomycota_Sordariomycetes_Glomerellales	Ascomycota_Dothideomycetes_Pleosporales -- Ascomycota_Sordariomycetes_Glomerellales	26	0.0358764
Ascomycota_Eurotiomycetes_Eurotiales	Actinobacteria_Actinobacteria_Frankiales	Ascomycota_Eurotiomycetes_Eurotiales -- Actinobacteria_Actinobacteria_Frankiales	26	2.16859e-05
Ascomycota_Leotiomycetes_Helotiales	Proteobacteria_Deltaproteobacteria_MBNT15	Ascomycota_Leotiomycetes_Helotiales -- Proteobacteria_Deltaproteobacteria_MBNT15	26	2.79144e-07
Ascomycota_Sordariomycetes_Glomerellales	Firmicutes_Clostridia_Clostridiales	Ascomycota_Sordariomycetes_Glomerellales -- Firmicutes_Clostridia_Clostridiales	26	1.47344e-19
Ascomycota_Sordariomycetes_Hypocreales	Ascomycota_Sordariomycetes_Xylariales	Ascomycota_Sordariomycetes_Hypocreales -- Ascomycota_Sordariomycetes_Xylariales	26	1.49929e-18
Ascomycota_Sordariomycetes_Sordariales	Spirochaetes_Spirochaetia_Spirochaetales	Ascomycota_Sordariomycetes_Sordariales -- Spirochaetes_Spirochaetia_Spirochaetales	26	2.17581e-15
Ascomycota_Sordariomycetes_Xylariales	Firmicutes_Bacilli_Bacillales	Ascomycota_Sordariomycetes_Xylariales -- Firmicutes_Bacilli_Bacillales	26	1.21143e-17
Bacteroidetes_Bacteroidia_Bacteroidales	Acidobacteria_Acidobacteriia_Solibacterales	Bacteroidetes_Bacteroidia_Bacteroidales -- Acidobacteria_Acidobacteriia_Solibacterales	26	2.70261e-06
Bacteroidetes_Bacteroidia_Bacteroidales	Firmicutes_Clostridia_Clostridiales	Bacteroidetes_Bacteroidia_Bacteroidales -- Firmicutes_Clostridia_Clostridiales	26	0.00447068
Bacteroidetes_Bacteroidia_Flavobacteriales	Firmicutes_Clostridia_Clostridiales	Bacteroidetes_Bacteroidia_Flavobacteriales -- Firmicutes_Clostridia_Clostridiales	26	1.87055e-09
Bacteroidetes_Bacteroidia_Flavobacteriales	unidentified_unidentified_unidentified	Bacteroidetes_Bacteroidia_Flavobacteriales -- unidentified_unidentified_unidentified	26	8.48698e-07
Basidiomycota_Agaricomycetes_Agaricales	Firmicutes_Clostridia_Clostridiales	Basidiomycota_Agaricomycetes_Agaricales -- Firmicutes_Clostridia_Clostridiales	26	8.16116e-16
Basidiomycota_Agaricomycetes_unidentified	Bacteroidetes_Bacteroidia_Sphingobacteriales	Basidiomycota_Agaricomycetes_unidentified -- Bacteroidetes_Bacteroidia_Sphingobacteriales	26	3.55457e-05
Basidiomycota_Agaricomycetes_unidentified	Proteobacteria_Alphaproteobacteria_Caulobacterales	Basidiomycota_Agaricomycetes_unidentified -- Proteobacteria_Alphaproteobacteria_Caulobacterales	26	3.78715e-30
Basidiomycota_Exobasidiomycetes_Tilletiales	Actinobacteria_Actinobacteria_Kineosporiales	Basidiomycota_Exobasidiomycetes_Tilletiales -- Actinobacteria_Actinobacteria_Kineosporiales	26	1.27252e-13
Basidiomycota_Tremellomycetes_Cystofilobasidiales	Proteobacteria_Gammaproteobacteria_Pseudomonadales	Basidiomycota_Tremellomycetes_Cystofilobasidiales -- Proteobacteria_Gammaproteobacteria_Pseudomonadales	26	2.11952e-08
Firmicutes_Clostridia_Clostridiales	Proteobacteria_Deltaproteobacteria_Myxococcales	Firmicutes_Clostridia_Clostridiales -- Proteobacteria_Deltaproteobacteria_Myxococcales	26	3.56126e-16
Mortierellomycota_Mortierellomycetes_Mortierellales	Bacteroidetes_Bacteroidia_Bacteroidales	Mortierellomycota_Mortierellomycetes_Mortierellales -- Bacteroidetes_Bacteroidia_Bacteroidales	26	0.00802878
Proteobacteria_Alphaproteobacteria_Sphingomonadales	Deinococcus-Thermus_Deinococci_Deinococcales	Proteobacteria_Alphaproteobacteria_Sphingomonadales -- Deinococcus-Thermus_Deinococci_Deinococcales	26	9.76184e-08
Proteobacteria_Deltaproteobacteria_Myxococcales	Acidobacteria_Acidobacteriia_Solibacterales	Proteobacteria_Deltaproteobacteria_Myxococcales -- Acidobacteria_Acidobacteriia_Solibacterales	26	1.22053e-08
Proteobacteria_Gammaproteobacteria_Betaproteobacteriales	Verrucomicrobia_Verrucomicrobiae_Verrucomicrobiales	Proteobacteria_Gammaproteobacteria_Betaproteobacteriales -- Verrucomicrobia_Verrucomicrobiae_Verrucomicrobiales	26	8.31425e-25
unidentified_unidentified_unidentified	Actinobacteria_Coriobacteriia_OPB41	unidentified_unidentified_unidentified -- Actinobacteria_Coriobacteriia_OPB41	26	0.000630331
unidentified_unidentified_unidentified	Planctomycetes_BD7-11_uncultured bacterium	unidentified_unidentified_unidentified -- Planctomycetes_BD7-11_uncultured bacterium	26	1.00422e-07
unidentified_unidentified_unidentified	Proteobacteria_Gammaproteobacteria_Gammaproteobacteria Incertae Sedis	unidentified_unidentified_unidentified -- Proteobacteria_Gammaproteobacteria_Gammaproteobacteria Incertae Sedis	26	1.35918e-07
unidentified_unidentified_unidentified	Proteobacteria_Gammaproteobacteria_Methylococcales	unidentified_unidentified_unidentified -- Proteobacteria_Gammaproteobacteria_Methylococcales	26	0.0101022
Verrucomicrobia_Verrucomicrobiae_Opitutales	Bacteroidetes_Bacteroidia_Chitinophagales	Verrucomicrobia_Verrucomicrobiae_Opitutales -- Bacteroidetes_Bacteroidia_Chitinophagales	26	4.02047e-07
Acidobacteria_Subgroup 6_unidentified	Actinobacteria_Actinobacteria_Micrococcales	Acidobacteria_Subgroup 6_unidentified -- Actinobacteria_Actinobacteria_Micrococcales	25	5.78272e-11
Actinobacteria_Thermoleophilia_Gaiellales	Proteobacteria_Alphaproteobacteria_Rhizobiales	Actinobacteria_Thermoleophilia_Gaiellales -- Proteobacteria_Alphaproteobacteria_Rhizobiales	25	0.0280348
Armatimonadetes_Fimbriimonadia_Fimbriimonadales	Proteobacteria_Alphaproteobacteria_Rhizobiales	Armatimonadetes_Fimbriimonadia_Fimbriimonadales -- Proteobacteria_Alphaproteobacteria_Rhizobiales	25	0.0389907
Ascomycota_Eurotiomycetes_Eurotiales	Ascomycota_Leotiomycetes_Helotiales	Ascomycota_Eurotiomycetes_Eurotiales -- Ascomycota_Leotiomycetes_Helotiales	25	5.32429e-07
Ascomycota_Sordariomycetes_Glomerellales	Basidiomycota_Agaricomycetes_Polyporales	Ascomycota_Sordariomycetes_Glomerellales -- Basidiomycota_Agaricomycetes_Polyporales	25	0.00101555
Ascomycota_Sordariomycetes_Hypocreales	Proteobacteria_Alphaproteobacteria_Acetobacterales	Ascomycota_Sordariomycetes_Hypocreales -- Proteobacteria_Alphaproteobacteria_Acetobacterales	25	2.86316e-11
Ascomycota_Sordariomycetes_Myrmecridiales	Ascomycota_Dothideomycetes_Pleosporales	Ascomycota_Sordariomycetes_Myrmecridiales -- Ascomycota_Dothideomycetes_Pleosporales	25	3.2515e-06
Ascomycota_Sordariomycetes_Myrmecridiales	Proteobacteria_Alphaproteobacteria_Rhizobiales	Ascomycota_Sordariomycetes_Myrmecridiales -- Proteobacteria_Alphaproteobacteria_Rhizobiales	25	0.000126571
Bacteroidetes_Bacteroidia_Chitinophagales	Proteobacteria_Deltaproteobacteria_Bdellovibrionales	Bacteroidetes_Bacteroidia_Chitinophagales -- Proteobacteria_Deltaproteobacteria_Bdellovibrionales	25	0.00487131
Bacteroidetes_Bacteroidia_Flavobacteriales	Firmicutes_Bacilli_Bacillales	Bacteroidetes_Bacteroidia_Flavobacteriales -- Firmicutes_Bacilli_Bacillales	25	2.18076e-14
Basidiomycota_Agaricomycetes_Polyporales	Ascomycota_Leotiomycetes_Helotiales	Basidiomycota_Agaricomycetes_Polyporales -- Ascomycota_Leotiomycetes_Helotiales	25	6.68146e-11
Basidiomycota_Agaricomycetes_Polyporales	Firmicutes_Bacilli_Lactobacillales	Basidiomycota_Agaricomycetes_Polyporales -- Firmicutes_Bacilli_Lactobacillales	25	1.0702e-32
Basidiomycota_Agaricomycetes_Sebacinales	Proteobacteria_Gammaproteobacteria_Pseudomonadales	Basidiomycota_Agaricomycetes_Sebacinales -- Proteobacteria_Gammaproteobacteria_Pseudomonadales	25	5.46788e-09
Basidiomycota_Agaricomycetes_unidentified	Firmicutes_Clostridia_Clostridiales	Basidiomycota_Agaricomycetes_unidentified -- Firmicutes_Clostridia_Clostridiales	25	0.00178914
Basidiomycota_Malasseziomycetes_Malasseziales	Ascomycota_Sordariomycetes_Hypocreales	Basidiomycota_Malasseziomycetes_Malasseziales -- Ascomycota_Sordariomycetes_Hypocreales	25	0.0221793
Basidiomycota_Ustilaginomycetes_Ustilaginales	Actinobacteria_Actinobacteria_Frankiales	Basidiomycota_Ustilaginomycetes_Ustilaginales -- Actinobacteria_Actinobacteria_Frankiales	25	2.75536e-16
Firmicutes_Bacilli_Bacillales	Actinobacteria_Actinobacteria_Frankiales	Firmicutes_Bacilli_Bacillales -- Actinobacteria_Actinobacteria_Frankiales	25	1.90549e-12
Gemmatimonadetes_Gemmatimonadetes_Gemmatimonadales	Chloroflexi_Anaerolineae_RBG-13-54-9	Gemmatimonadetes_Gemmatimonadetes_Gemmatimonadales -- Chloroflexi_Anaerolineae_RBG-13-54-9	25	1.68107e-11
Gemmatimonadetes_Gemmatimonadetes_Gemmatimonadales	Proteobacteria_Alphaproteobacteria_Rhizobiales	Gemmatimonadetes_Gemmatimonadetes_Gemmatimonadales -- Proteobacteria_Alphaproteobacteria_Rhizobiales	25	4.08775e-18
Mortierellomycota_Mortierellomycetes_Mortierellales	Chloroflexi_Anaerolineae_SBR1031	Mortierellomycota_Mortierellomycetes_Mortierellales -- Chloroflexi_Anaerolineae_SBR1031	25	4.43441e-24
Proteobacteria_Alphaproteobacteria_Dongiales	Proteobacteria_Alphaproteobacteria_Sphingomonadales	Proteobacteria_Alphaproteobacteria_Dongiales -- Proteobacteria_Alphaproteobacteria_Sphingomonadales	25	2.85364e-26
Proteobacteria_Alphaproteobacteria_Rhizobiales	Proteobacteria_Alphaproteobacteria_Reyranellales	Proteobacteria_Alphaproteobacteria_Rhizobiales -- Proteobacteria_Alphaproteobacteria_Reyranellales	25	9.1446e-05
Proteobacteria_Alphaproteobacteria_Sphingomonadales	Planctomycetes_Planctomycetacia_Gemmatales	Proteobacteria_Alphaproteobacteria_Sphingomonadales -- Planctomycetes_Planctomycetacia_Gemmatales	25	7.06584e-22
Proteobacteria_Alphaproteobacteria_Sphingomonadales	Verrucomicrobia_Verrucomicrobiae_Pedosphaerales	Proteobacteria_Alphaproteobacteria_Sphingomonadales -- Verrucomicrobia_Verrucomicrobiae_Pedosphaerales	25	2.80821e-13
Proteobacteria_Deltaproteobacteria_Desulfobacterales	Proteobacteria_Alphaproteobacteria_Rhizobiales	Proteobacteria_Deltaproteobacteria_Desulfobacterales -- Proteobacteria_Alphaproteobacteria_Rhizobiales	25	4.92974e-14
Proteobacteria_Deltaproteobacteria_Desulfuromonadales	Proteobacteria_Alphaproteobacteria_Rhizobiales	Proteobacteria_Deltaproteobacteria_Desulfuromonadales -- Proteobacteria_Alphaproteobacteria_Rhizobiales	25	2.7873e-11
Proteobacteria_Deltaproteobacteria_Myxococcales	Bacteroidetes_Bacteroidia_Bacteroidales	Proteobacteria_Deltaproteobacteria_Myxococcales -- Bacteroidetes_Bacteroidia_Bacteroidales	25	3.83214e-18
Proteobacteria_Gammaproteobacteria_Betaproteobacteriales	Bacteroidetes_Ignavibacteria_Ignavibacteriales	Proteobacteria_Gammaproteobacteria_Betaproteobacteriales -- Bacteroidetes_Ignavibacteria_Ignavibacteriales	25	5.86178e-12
Proteobacteria_Gammaproteobacteria_Betaproteobacteriales	Proteobacteria_Alphaproteobacteria_Micavibrionales	Proteobacteria_Gammaproteobacteria_Betaproteobacteriales -- Proteobacteria_Alphaproteobacteria_Micavibrionales	25	0.00743737
unidentified_unidentified_unidentified	Cyanobacteria_Melainabacteria_Gastranaerophilales	unidentified_unidentified_unidentified -- Cyanobacteria_Melainabacteria_Gastranaerophilales	25	1.94684e-13
Verrucomicrobia_Verrucomicrobiae_Verrucomicrobiales	Proteobacteria_Gammaproteobacteria_Betaproteobacteriales	Verrucomicrobia_Verrucomicrobiae_Verrucomicrobiales -- Proteobacteria_Gammaproteobacteria_Betaproteobacteriales	25	0.0228977
Actinobacteria_Actinobacteria_Corynebacteriales	Bacteroidetes_Bacteroidia_Sphingobacteriales	Actinobacteria_Actinobacteria_Corynebacteriales -- Bacteroidetes_Bacteroidia_Sphingobacteriales	24	6.32182e-05
Ascomycota_Dothideomycetes_Pleosporales	Basidiomycota_Cystobasidiomycetes_Erythrobasidiales	Ascomycota_Dothideomycetes_Pleosporales -- Basidiomycota_Cystobasidiomycetes_Erythrobasidiales	24	5.1454e-10
Ascomycota_Dothideomycetes_Pleosporales	Proteobacteria_Alphaproteobacteria_Dongiales	Ascomycota_Dothideomycetes_Pleosporales -- Proteobacteria_Alphaproteobacteria_Dongiales	24	4.89562e-07
Ascomycota_Eurotiomycetes_Eurotiales	Basidiomycota_Agaricomycetes_Russulales	Ascomycota_Eurotiomycetes_Eurotiales -- Basidiomycota_Agaricomycetes_Russulales	24	8.39851e-07
Ascomycota_Leotiomycetes_Helotiales	Basidiomycota_Tremellomycetes_Tremellales	Ascomycota_Leotiomycetes_Helotiales -- Basidiomycota_Tremellomycetes_Tremellales	24	4.79345e-08
Ascomycota_Leotiomycetes_Thelebolales	Chytridiomycota_unidentified_unidentified	Ascomycota_Leotiomycetes_Thelebolales -- Chytridiomycota_unidentified_unidentified	24	0.000426936
Ascomycota_Sordariomycetes_Hypocreales	Actinobacteria_Actinobacteria_Pseudonocardiales	Ascomycota_Sordariomycetes_Hypocreales -- Actinobacteria_Actinobacteria_Pseudonocardiales	24	0.00349501
Ascomycota_Sordariomycetes_Hypocreales	Deinococcus-Thermus_Deinococci_Deinococcales	Ascomycota_Sordariomycetes_Hypocreales -- Deinococcus-Thermus_Deinococci_Deinococcales	24	0.00928778
Ascomycota_Sordariomycetes_Hypocreales	Proteobacteria_Alphaproteobacteria_Rhodospirillales	Ascomycota_Sordariomycetes_Hypocreales -- Proteobacteria_Alphaproteobacteria_Rhodospirillales	24	1.83457e-15
Ascomycota_Sordariomycetes_Magnaporthales	Actinobacteria_Actinobacteria_Corynebacteriales	Ascomycota_Sordariomycetes_Magnaporthales -- Actinobacteria_Actinobacteria_Corynebacteriales	24	0.000184965
Ascomycota_Sordariomycetes_Myrmecridiales	Proteobacteria_Gammaproteobacteria_Betaproteobacteriales	Ascomycota_Sordariomycetes_Myrmecridiales -- Proteobacteria_Gammaproteobacteria_Betaproteobacteriales	24	3.07508e-18
Ascomycota_Sordariomycetes_Sordariales	Nitrospirae_Thermodesulfovibrionia_uncultured	Ascomycota_Sordariomycetes_Sordariales -- Nitrospirae_Thermodesulfovibrionia_uncultured	24	6.78144e-11
Ascomycota_Sordariomycetes_Sordariales	Proteobacteria_Alphaproteobacteria_Dongiales	Ascomycota_Sordariomycetes_Sordariales -- Proteobacteria_Alphaproteobacteria_Dongiales	24	1.69113e-20
Bacteroidetes_Bacteroidia_Bacteroidales	Proteobacteria_Alphaproteobacteria_Sphingomonadales	Bacteroidetes_Bacteroidia_Bacteroidales -- Proteobacteria_Alphaproteobacteria_Sphingomonadales	24	8.58412e-14
Bacteroidetes_Bacteroidia_Chitinophagales	Acidobacteria_Acidobacteriia_Solibacterales	Bacteroidetes_Bacteroidia_Chitinophagales -- Acidobacteria_Acidobacteriia_Solibacterales	24	9.1106e-06
Bacteroidetes_Bacteroidia_Chitinophagales	Proteobacteria_Deltaproteobacteria_Syntrophobacterales	Bacteroidetes_Bacteroidia_Chitinophagales -- Proteobacteria_Deltaproteobacteria_Syntrophobacterales	24	1.60944e-09
Bacteroidetes_Bacteroidia_Flavobacteriales	Actinobacteria_Actinobacteria_Kineosporiales	Bacteroidetes_Bacteroidia_Flavobacteriales -- Actinobacteria_Actinobacteria_Kineosporiales	24	3.46773e-22
Basidiomycota_Agaricomycetes_Agaricales	Bacteroidetes_Bacteroidia_Sphingobacteriales	Basidiomycota_Agaricomycetes_Agaricales -- Bacteroidetes_Bacteroidia_Sphingobacteriales	24	0.0283677
Basidiomycota_Agaricomycetes_Polyporales	Ascomycota_Sordariomycetes_Magnaporthales	Basidiomycota_Agaricomycetes_Polyporales -- Ascomycota_Sordariomycetes_Magnaporthales	24	8.26779e-05
Basidiomycota_Tremellomycetes_Filobasidiales	Proteobacteria_Gammaproteobacteria_Pseudomonadales	Basidiomycota_Tremellomycetes_Filobasidiales -- Proteobacteria_Gammaproteobacteria_Pseudomonadales	24	3.25119e-05
Basidiomycota_Ustilaginomycetes_Ustilaginales	Basidiomycota_Agaricomycetes_Polyporales	Basidiomycota_Ustilaginomycetes_Ustilaginales -- Basidiomycota_Agaricomycetes_Polyporales	24	0.000590407
Chloroflexi_Anaerolineae_Anaerolineales	Acidobacteria_Subgroup 6_unidentified	Chloroflexi_Anaerolineae_Anaerolineales -- Acidobacteria_Subgroup 6_unidentified	24	0.00373393
Proteobacteria_Alphaproteobacteria_Acetobacterales	Proteobacteria_Alphaproteobacteria_Rhizobiales	Proteobacteria_Alphaproteobacteria_Acetobacterales -- Proteobacteria_Alphaproteobacteria_Rhizobiales	24	1.28972e-09
Proteobacteria_Alphaproteobacteria_Caulobacterales	Proteobacteria_Alphaproteobacteria_Azospirillales	Proteobacteria_Alphaproteobacteria_Caulobacterales -- Proteobacteria_Alphaproteobacteria_Azospirillales	24	2.60907e-32
Proteobacteria_Alphaproteobacteria_Sphingomonadales	Acidobacteria_Acidobacteriia_Solibacterales	Proteobacteria_Alphaproteobacteria_Sphingomonadales -- Acidobacteria_Acidobacteriia_Solibacterales	24	6.71454e-16
Proteobacteria_Alphaproteobacteria_Sphingomonadales	Proteobacteria_Alphaproteobacteria_Micropepsales	Proteobacteria_Alphaproteobacteria_Sphingomonadales -- Proteobacteria_Alphaproteobacteria_Micropepsales	24	2.47094e-07
Proteobacteria_Deltaproteobacteria_Myxococcales	Firmicutes_Clostridia_Clostridiales	Proteobacteria_Deltaproteobacteria_Myxococcales -- Firmicutes_Clostridia_Clostridiales	24	4.63478e-08
Proteobacteria_Gammaproteobacteria_Enterobacteriales	Proteobacteria_Deltaproteobacteria_Myxococcales	Proteobacteria_Gammaproteobacteria_Enterobacteriales -- Proteobacteria_Deltaproteobacteria_Myxococcales	24	4.11715e-16
Acidobacteria_Acidobacteriia_Acidobacteriales	Firmicutes_Clostridia_Clostridiales	Acidobacteria_Acidobacteriia_Acidobacteriales -- Firmicutes_Clostridia_Clostridiales	23	0.000357087
Ascomycota_Dothideomycetes_Pleosporales	Spirochaetes_Spirochaetia_Spirochaetales	Ascomycota_Dothideomycetes_Pleosporales -- Spirochaetes_Spirochaetia_Spirochaetales	23	0.0196543
Ascomycota_Leotiomycetes_Helotiales	Ascomycota_Sordariomycetes_Trichosphaeriales	Ascomycota_Leotiomycetes_Helotiales -- Ascomycota_Sordariomycetes_Trichosphaeriales	23	0.00211005
Ascomycota_Leotiomycetes_Helotiales	Proteobacteria_Alphaproteobacteria_Dongiales	Ascomycota_Leotiomycetes_Helotiales -- Proteobacteria_Alphaproteobacteria_Dongiales	23	1.47211e-18
Ascomycota_Sordariomycetes_Sordariales	Actinobacteria_Actinobacteria_Kineosporiales	Ascomycota_Sordariomycetes_Sordariales -- Actinobacteria_Actinobacteria_Kineosporiales	23	0.0473818
Ascomycota_Sordariomycetes_Sordariales	Proteobacteria_Deltaproteobacteria_MBNT15	Ascomycota_Sordariomycetes_Sordariales -- Proteobacteria_Deltaproteobacteria_MBNT15	23	4.80605e-05
Ascomycota_Sordariomycetes_Trichosphaeriales	Actinobacteria_Actinobacteria_Corynebacteriales	Ascomycota_Sordariomycetes_Trichosphaeriales -- Actinobacteria_Actinobacteria_Corynebacteriales	23	0.000394229
Bacteroidetes_Bacteroidia_Bacteroidales	Acidobacteria_Subgroup 6_unidentified	Bacteroidetes_Bacteroidia_Bacteroidales -- Acidobacteria_Subgroup 6_unidentified	23	0.000166435
Bacteroidetes_Bacteroidia_Flavobacteriales	Bacteroidetes_Bacteroidia_Bacteroidales	Bacteroidetes_Bacteroidia_Flavobacteriales -- Bacteroidetes_Bacteroidia_Bacteroidales	23	5.46648e-06
Bacteroidetes_Bacteroidia_Sphingobacteriales	Actinobacteria_Actinobacteria_Kineosporiales	Bacteroidetes_Bacteroidia_Sphingobacteriales -- Actinobacteria_Actinobacteria_Kineosporiales	23	6.98138e-24
Basidiomycota_Agaricomycetes_Agaricales	Actinobacteria_Actinobacteria_Corynebacteriales	Basidiomycota_Agaricomycetes_Agaricales -- Actinobacteria_Actinobacteria_Corynebacteriales	23	4.67865e-31
Basidiomycota_Agaricomycetes_Agaricales	Ascomycota_Eurotiomycetes_Eurotiales	Basidiomycota_Agaricomycetes_Agaricales -- Ascomycota_Eurotiomycetes_Eurotiales	23	0.0171821
Basidiomycota_Agaricomycetes_Polyporales	Planctomycetes_BD7-11_uncultured bacterium	Basidiomycota_Agaricomycetes_Polyporales -- Planctomycetes_BD7-11_uncultured bacterium	23	1.09571e-13
Basidiomycota_Malasseziomycetes_Malasseziales	Actinobacteria_Actinobacteria_Micrococcales	Basidiomycota_Malasseziomycetes_Malasseziales -- Actinobacteria_Actinobacteria_Micrococcales	23	3.58121e-08
Basidiomycota_Tremellomycetes_Tremellales	Ascomycota_Eurotiomycetes_Eurotiales	Basidiomycota_Tremellomycetes_Tremellales -- Ascomycota_Eurotiomycetes_Eurotiales	23	4.8377e-13
Basidiomycota_Tremellomycetes_Tremellales	Basidiomycota_Cystobasidiomycetes_Erythrobasidiales	Basidiomycota_Tremellomycetes_Tremellales -- Basidiomycota_Cystobasidiomycetes_Erythrobasidiales	23	7.8601e-11
Basidiomycota_Tremellomycetes_Tremellales	Firmicutes_Bacilli_Lactobacillales	Basidiomycota_Tremellomycetes_Tremellales -- Firmicutes_Bacilli_Lactobacillales	23	6.43148e-13
Mortierellomycota_Mortierellomycetes_Mortierellales	Basidiomycota_Agaricomycetes_Agaricales	Mortierellomycota_Mortierellomycetes_Mortierellales -- Basidiomycota_Agaricomycetes_Agaricales	23	1.04648e-21
Patescibacteria_Saccharimonadia_Saccharimonadales	Proteobacteria_Alphaproteobacteria_Rhizobiales	Patescibacteria_Saccharimonadia_Saccharimonadales -- Proteobacteria_Alphaproteobacteria_Rhizobiales	23	9.58388e-14
Proteobacteria_Alphaproteobacteria_Rhizobiales	Proteobacteria_Gammaproteobacteria_Diplorickettsiales	Proteobacteria_Alphaproteobacteria_Rhizobiales -- Proteobacteria_Gammaproteobacteria_Diplorickettsiales	23	0.00234013
Proteobacteria_Gammaproteobacteria_Betaproteobacteriales	Proteobacteria_Gammaproteobacteria_Legionellales	Proteobacteria_Gammaproteobacteria_Betaproteobacteriales -- Proteobacteria_Gammaproteobacteria_Legionellales	23	5.40251e-10
Proteobacteria_Gammaproteobacteria_Pseudomonadales	Proteobacteria_Deltaproteobacteria_Bdellovibrionales	Proteobacteria_Gammaproteobacteria_Pseudomonadales -- Proteobacteria_Deltaproteobacteria_Bdellovibrionales	23	9.66276e-07
Proteobacteria_Gammaproteobacteria_Xanthomonadales	Chloroflexi_Anaerolineae_RBG-13-54-9	Proteobacteria_Gammaproteobacteria_Xanthomonadales -- Chloroflexi_Anaerolineae_RBG-13-54-9	23	1.66878e-14
Proteobacteria_Gammaproteobacteria_Xanthomonadales	Verrucomicrobia_Verrucomicrobiae_Chthoniobacterales	Proteobacteria_Gammaproteobacteria_Xanthomonadales -- Verrucomicrobia_Verrucomicrobiae_Chthoniobacterales	23	8.94182e-06
unidentified_unidentified_unidentified	Chloroflexi_Chloroflexia_Thermomicrobiales	unidentified_unidentified_unidentified -- Chloroflexi_Chloroflexia_Thermomicrobiales	23	8.07578e-07
unidentified_unidentified_unidentified	Planctomycetes_Phycisphaerae_MSBL9	unidentified_unidentified_unidentified -- Planctomycetes_Phycisphaerae_MSBL9	23	3.22606e-12
Verrucomicrobia_Verrucomicrobiae_Chthoniobacterales	Proteobacteria_Gammaproteobacteria_Betaproteobacteriales	Verrucomicrobia_Verrucomicrobiae_Chthoniobacterales -- Proteobacteria_Gammaproteobacteria_Betaproteobacteriales	23	1.04401e-10
Acidobacteria_Acidobacteriia_Solibacterales	Proteobacteria_Deltaproteobacteria_Myxococcales	Acidobacteria_Acidobacteriia_Solibacterales -- Proteobacteria_Deltaproteobacteria_Myxococcales	22	3.10531e-19
Acidobacteria_Acidobacteriia_Solibacterales	Verrucomicrobia_Verrucomicrobiae_Pedosphaerales	Acidobacteria_Acidobacteriia_Solibacterales -- Verrucomicrobia_Verrucomicrobiae_Pedosphaerales	22	3.10531e-19
Actinobacteria_Actinobacteria_Propionibacteriales	Chloroflexi_Anaerolineae_Anaerolineales	Actinobacteria_Actinobacteria_Propionibacteriales -- Chloroflexi_Anaerolineae_Anaerolineales	22	0.00388856
Ascomycota_Eurotiomycetes_Chaetothyriales	Proteobacteria_Alphaproteobacteria_Caulobacterales	Ascomycota_Eurotiomycetes_Chaetothyriales -- Proteobacteria_Alphaproteobacteria_Caulobacterales	22	1.33025e-08
Ascomycota_Eurotiomycetes_Eurotiales	Ascomycota_Sordariomycetes_Magnaporthales	Ascomycota_Eurotiomycetes_Eurotiales -- Ascomycota_Sordariomycetes_Magnaporthales	22	5.684e-20
Ascomycota_Eurotiomycetes_Eurotiales	Ascomycota_unidentified_unidentified	Ascomycota_Eurotiomycetes_Eurotiales -- Ascomycota_unidentified_unidentified	22	0.0121161
Ascomycota_Eurotiomycetes_Eurotiales	Firmicutes_Bacilli_Lactobacillales	Ascomycota_Eurotiomycetes_Eurotiales -- Firmicutes_Bacilli_Lactobacillales	22	8.18545e-13
Ascomycota_Leotiomycetes_Helotiales	Actinobacteria_Actinobacteria_Corynebacteriales	Ascomycota_Leotiomycetes_Helotiales -- Actinobacteria_Actinobacteria_Corynebacteriales	22	1.87571e-16
Ascomycota_Leotiomycetes_Helotiales	Basidiomycota_unidentified_unidentified	Ascomycota_Leotiomycetes_Helotiales -- Basidiomycota_unidentified_unidentified	22	1.03373e-08
Ascomycota_Leotiomycetes_Helotiales	Spirochaetes_Spirochaetia_Spirochaetales	Ascomycota_Leotiomycetes_Helotiales -- Spirochaetes_Spirochaetia_Spirochaetales	22	4.57997e-06
Ascomycota_Leotiomycetes_Thelebolales	Basidiomycota_Tremellomycetes_Filobasidiales	Ascomycota_Leotiomycetes_Thelebolales -- Basidiomycota_Tremellomycetes_Filobasidiales	22	0.000371274
Ascomycota_Leotiomycetes_Thelebolales	Firmicutes_Bacilli_Bacillales	Ascomycota_Leotiomycetes_Thelebolales -- Firmicutes_Bacilli_Bacillales	22	6.39524e-11
Ascomycota_Saccharomycetes_Saccharomycetales	Actinobacteria_Actinobacteria_Corynebacteriales	Ascomycota_Saccharomycetes_Saccharomycetales -- Actinobacteria_Actinobacteria_Corynebacteriales	22	2.63614e-07
Ascomycota_Sordariomycetes_Glomerellales	Proteobacteria_Alphaproteobacteria_Sphingomonadales	Ascomycota_Sordariomycetes_Glomerellales -- Proteobacteria_Alphaproteobacteria_Sphingomonadales	22	0.000394229
Ascomycota_Sordariomycetes_Sordariales	Acidobacteria_Blastocatellia (Subgroup 4)_Blastocatellales	Ascomycota_Sordariomycetes_Sordariales -- Acidobacteria_Blastocatellia (Subgroup 4)_Blastocatellales	22	8.03613e-16
Ascomycota_Sordariomycetes_Sordariales	Basidiomycota_Ustilaginomycetes_Ustilaginales	Ascomycota_Sordariomycetes_Sordariales -- Basidiomycota_Ustilaginomycetes_Ustilaginales	22	0.00241895
Bacteroidetes_Bacteroidia_Flavobacteriales	Proteobacteria_Gammaproteobacteria_Enterobacteriales	Bacteroidetes_Bacteroidia_Flavobacteriales -- Proteobacteria_Gammaproteobacteria_Enterobacteriales	22	0.000173953
Basidiomycota_Tremellomycetes_Cystofilobasidiales	Basidiomycota_Agaricomycetes_Agaricales	Basidiomycota_Tremellomycetes_Cystofilobasidiales -- Basidiomycota_Agaricomycetes_Agaricales	22	0.000478826
Basidiomycota_Ustilaginomycetes_Ustilaginales	Proteobacteria_Deltaproteobacteria_Oligoflexales	Basidiomycota_Ustilaginomycetes_Ustilaginales -- Proteobacteria_Deltaproteobacteria_Oligoflexales	22	0.0221449
Chloroflexi_Anaerolineae_Anaerolineales	Chloroflexi_KD4-96_metagenome	Chloroflexi_Anaerolineae_Anaerolineales -- Chloroflexi_KD4-96_metagenome	22	0.00254894
Firmicutes_Clostridia_Clostridiales	Bacteroidetes_Bacteroidia_Sphingobacteriales	Firmicutes_Clostridia_Clostridiales -- Bacteroidetes_Bacteroidia_Sphingobacteriales	22	0.00110337
Mortierellomycota_Mortierellomycetes_Mortierellales	Gemmatimonadetes_Gemmatimonadetes_Gemmatimonadales	Mortierellomycota_Mortierellomycetes_Mortierellales -- Gemmatimonadetes_Gemmatimonadetes_Gemmatimonadales	22	3.56312e-28
Mucoromycota_Endogonomycetes_Endogonales	unidentified_unidentified_unidentified	Mucoromycota_Endogonomycetes_Endogonales -- unidentified_unidentified_unidentified	22	0.000447341
Planctomycetes_Planctomycetacia_Gemmatales	Proteobacteria_Alphaproteobacteria_Rhizobiales	Planctomycetes_Planctomycetacia_Gemmatales -- Proteobacteria_Alphaproteobacteria_Rhizobiales	22	2.45009e-10
Proteobacteria_Alphaproteobacteria_Caulobacterales	Proteobacteria_Gammaproteobacteria_Enterobacteriales	Proteobacteria_Alphaproteobacteria_Caulobacterales -- Proteobacteria_Gammaproteobacteria_Enterobacteriales	22	1.05697e-08
Proteobacteria_Alphaproteobacteria_Rhizobiales	Firmicutes_Bacilli_Lactobacillales	Proteobacteria_Alphaproteobacteria_Rhizobiales -- Firmicutes_Bacilli_Lactobacillales	22	2.53204e-14
Proteobacteria_Alphaproteobacteria_Sphingomonadales	Armatimonadetes_Fimbriimonadia_Fimbriimonadales	Proteobacteria_Alphaproteobacteria_Sphingomonadales -- Armatimonadetes_Fimbriimonadia_Fimbriimonadales	22	1.23718e-05
Proteobacteria_Alphaproteobacteria_Sphingomonadales	Planctomycetes_Phycisphaerae_Tepidisphaerales	Proteobacteria_Alphaproteobacteria_Sphingomonadales -- Planctomycetes_Phycisphaerae_Tepidisphaerales	22	0.00141776
unidentified_unidentified_unidentified	Basidiomycota_Tremellomycetes_Tremellales	unidentified_unidentified_unidentified -- Basidiomycota_Tremellomycetes_Tremellales	22	0.000447341
Actinobacteria_Actinobacteria_Kineosporiales	unidentified_unidentified_unidentified	Actinobacteria_Actinobacteria_Kineosporiales -- unidentified_unidentified_unidentified	21	8.61524e-13
Actinobacteria_Actinobacteria_Micromonosporales	Proteobacteria_Gammaproteobacteria_Betaproteobacteriales	Actinobacteria_Actinobacteria_Micromonosporales -- Proteobacteria_Gammaproteobacteria_Betaproteobacteriales	21	2.48002e-05
Ascomycota_Dothideomycetes_Pleosporales	Chytridiomycota_unidentified_unidentified	Ascomycota_Dothideomycetes_Pleosporales -- Chytridiomycota_unidentified_unidentified	21	1.37453e-09
Ascomycota_Dothideomycetes_Pleosporales	Proteobacteria_Alphaproteobacteria_Reyranellales	Ascomycota_Dothideomycetes_Pleosporales -- Proteobacteria_Alphaproteobacteria_Reyranellales	21	2.57524e-15
Ascomycota_Leotiomycetes_Helotiales	Firmicutes_Negativicutes_Selenomonadales	Ascomycota_Leotiomycetes_Helotiales -- Firmicutes_Negativicutes_Selenomonadales	21	1.2268e-07
Ascomycota_Leotiomycetes_Helotiales	Proteobacteria_Alphaproteobacteria_Micropepsales	Ascomycota_Leotiomycetes_Helotiales -- Proteobacteria_Alphaproteobacteria_Micropepsales	21	2.51698e-16
Ascomycota_Leotiomycetes_Helotiales	Proteobacteria_Deltaproteobacteria_Oligoflexales	Ascomycota_Leotiomycetes_Helotiales -- Proteobacteria_Deltaproteobacteria_Oligoflexales	21	2.52077e-09
Ascomycota_Leotiomycetes_Thelebolales	Ascomycota_Sordariomycetes_unidentified	Ascomycota_Leotiomycetes_Thelebolales -- Ascomycota_Sordariomycetes_unidentified	21	2.36176e-11
Ascomycota_Sordariomycetes_Hypocreales	Planctomycetes_Phycisphaerae_Tepidisphaerales	Ascomycota_Sordariomycetes_Hypocreales -- Planctomycetes_Phycisphaerae_Tepidisphaerales	21	1.37453e-09
Ascomycota_Sordariomycetes_Hypocreales	Proteobacteria_Deltaproteobacteria_Syntrophobacterales	Ascomycota_Sordariomycetes_Hypocreales -- Proteobacteria_Deltaproteobacteria_Syntrophobacterales	21	1.22534e-23
Ascomycota_Sordariomycetes_unidentified	Bacteroidetes_Bacteroidia_Sphingobacteriales	Ascomycota_Sordariomycetes_unidentified -- Bacteroidetes_Bacteroidia_Sphingobacteriales	21	1.05291e-14
Bacteroidetes_Bacteroidia_Bacteroidales	Gemmatimonadetes_Gemmatimonadetes_Gemmatimonadales	Bacteroidetes_Bacteroidia_Bacteroidales -- Gemmatimonadetes_Gemmatimonadetes_Gemmatimonadales	21	2.01615e-05
Bacteroidetes_Bacteroidia_Chitinophagales	Actinobacteria_Actinobacteria_Corynebacteriales	Bacteroidetes_Bacteroidia_Chitinophagales -- Actinobacteria_Actinobacteria_Corynebacteriales	21	5.95515e-05
Bacteroidetes_Bacteroidia_Flavobacteriales	Actinobacteria_Actinobacteria_Corynebacteriales	Bacteroidetes_Bacteroidia_Flavobacteriales -- Actinobacteria_Actinobacteria_Corynebacteriales	21	0.000181741
Basidiomycota_Agaricomycetes_Russulales	Ascomycota_Sordariomycetes_Hypocreales	Basidiomycota_Agaricomycetes_Russulales -- Ascomycota_Sordariomycetes_Hypocreales	21	0.0488188
Basidiomycota_Tremellomycetes_Cystofilobasidiales	Basidiomycota_Tremellomycetes_Filobasidiales	Basidiomycota_Tremellomycetes_Cystofilobasidiales -- Basidiomycota_Tremellomycetes_Filobasidiales	21	1.14441e-16
Basidiomycota_Ustilaginomycetes_Ustilaginales	Firmicutes_Clostridia_Clostridiales	Basidiomycota_Ustilaginomycetes_Ustilaginales -- Firmicutes_Clostridia_Clostridiales	21	8.31902e-06
Cyanobacteria_Melainabacteria_Gastranaerophilales	Proteobacteria_Gammaproteobacteria_Betaproteobacteriales	Cyanobacteria_Melainabacteria_Gastranaerophilales -- Proteobacteria_Gammaproteobacteria_Betaproteobacteriales	21	2.28428e-06
Firmicutes_Bacilli_Bacillales	Actinobacteria_Actinobacteria_Kineosporiales	Firmicutes_Bacilli_Bacillales -- Actinobacteria_Actinobacteria_Kineosporiales	21	0.005821
Firmicutes_Bacilli_Bacillales	Proteobacteria_Deltaproteobacteria_Myxococcales	Firmicutes_Bacilli_Bacillales -- Proteobacteria_Deltaproteobacteria_Myxococcales	21	1.3486e-10
Firmicutes_Bacilli_Bacillales	unidentified_unidentified_unidentified	Firmicutes_Bacilli_Bacillales -- unidentified_unidentified_unidentified	21	3.04202e-09
Firmicutes_Clostridia_Clostridiales	Proteobacteria_Alphaproteobacteria_Azospirillales	Firmicutes_Clostridia_Clostridiales -- Proteobacteria_Alphaproteobacteria_Azospirillales	21	1.05433e-06
Firmicutes_Clostridia_Clostridiales	Verrucomicrobia_Verrucomicrobiae_Pedosphaerales	Firmicutes_Clostridia_Clostridiales -- Verrucomicrobia_Verrucomicrobiae_Pedosphaerales	21	3.13759e-05
Planctomycetes_Planctomycetacia_Isosphaerales	Proteobacteria_Gammaproteobacteria_Xanthomonadales	Planctomycetes_Planctomycetacia_Isosphaerales -- Proteobacteria_Gammaproteobacteria_Xanthomonadales	21	1.62455e-07
Proteobacteria_Alphaproteobacteria_Caulobacterales	Actinobacteria_Actinobacteria_Micrococcales	Proteobacteria_Alphaproteobacteria_Caulobacterales -- Actinobacteria_Actinobacteria_Micrococcales	21	2.6999e-15
Proteobacteria_Deltaproteobacteria_Desulfobacterales	Proteobacteria_Gammaproteobacteria_Betaproteobacteriales	Proteobacteria_Deltaproteobacteria_Desulfobacterales -- Proteobacteria_Gammaproteobacteria_Betaproteobacteriales	21	0.0100823
Proteobacteria_Deltaproteobacteria_Desulfuromonadales	Chloroflexi_Anaerolineae_SBR1031	Proteobacteria_Deltaproteobacteria_Desulfuromonadales -- Chloroflexi_Anaerolineae_SBR1031	21	0.000116746
Proteobacteria_Gammaproteobacteria_Betaproteobacteriales	Acidobacteria_Subgroup 17_uncultured prokaryote	Proteobacteria_Gammaproteobacteria_Betaproteobacteriales -- Acidobacteria_Subgroup 17_uncultured prokaryote	21	1.81622e-09
Proteobacteria_Gammaproteobacteria_Betaproteobacteriales	Patescibacteria_Saccharimonadia_Saccharimonadales	Proteobacteria_Gammaproteobacteria_Betaproteobacteriales -- Patescibacteria_Saccharimonadia_Saccharimonadales	21	9.68915e-11
Proteobacteria_Gammaproteobacteria_Enterobacteriales	Planctomycetes_BD7-11_uncultured bacterium	Proteobacteria_Gammaproteobacteria_Enterobacteriales -- Planctomycetes_BD7-11_uncultured bacterium	21	8.222e-20
Proteobacteria_Gammaproteobacteria_Gammaproteobacteria Incertae Sedis	Proteobacteria_Gammaproteobacteria_Betaproteobacteriales	Proteobacteria_Gammaproteobacteria_Gammaproteobacteria Incertae Sedis -- Proteobacteria_Gammaproteobacteria_Betaproteobacteriales	21	1.81622e-09
Verrucomicrobia_Verrucomicrobiae_Pedosphaerales	Proteobacteria_Deltaproteobacteria_Myxococcales	Verrucomicrobia_Verrucomicrobiae_Pedosphaerales -- Proteobacteria_Deltaproteobacteria_Myxococcales	21	0.00520447
Actinobacteria_Actinobacteria_Kineosporiales	Actinobacteria_Actinobacteria_Micrococcales	Actinobacteria_Actinobacteria_Kineosporiales -- Actinobacteria_Actinobacteria_Micrococcales	20	0.00475816
Actinobacteria_Actinobacteria_Streptomycetales	Chloroflexi_Anaerolineae_Anaerolineales	Actinobacteria_Actinobacteria_Streptomycetales -- Chloroflexi_Anaerolineae_Anaerolineales	20	0.0151343
Armatimonadetes_Chthonomonadetes_Chthonomonadales	Chloroflexi_Anaerolineae_Anaerolineales	Armatimonadetes_Chthonomonadetes_Chthonomonadales -- Chloroflexi_Anaerolineae_Anaerolineales	20	0.0258376
Ascomycota_Dothideomycetes_Dothideales	Ascomycota_Sordariomycetes_Trichosphaeriales	Ascomycota_Dothideomycetes_Dothideales -- Ascomycota_Sordariomycetes_Trichosphaeriales	20	6.85483e-05
Ascomycota_Dothideomycetes_Pleosporales	Planctomycetes_Phycisphaerae_Tepidisphaerales	Ascomycota_Dothideomycetes_Pleosporales -- Planctomycetes_Phycisphaerae_Tepidisphaerales	20	1.74966e-10
Ascomycota_Leotiomycetes_Thelebolales	Ascomycota_Eurotiomycetes_Eurotiales	Ascomycota_Leotiomycetes_Thelebolales -- Ascomycota_Eurotiomycetes_Eurotiales	20	3.04031e-21
Ascomycota_Leotiomycetes_Thelebolales	Basidiomycota_Agaricomycetes_unidentified	Ascomycota_Leotiomycetes_Thelebolales -- Basidiomycota_Agaricomycetes_unidentified	20	2.00332e-13
Ascomycota_Pezizomycetes_Pezizales	Proteobacteria_Alphaproteobacteria_Rhizobiales	Ascomycota_Pezizomycetes_Pezizales -- Proteobacteria_Alphaproteobacteria_Rhizobiales	20	2.43943e-19
Ascomycota_Sordariomycetes_Boliniales	Proteobacteria_Gammaproteobacteria_Enterobacteriales	Ascomycota_Sordariomycetes_Boliniales -- Proteobacteria_Gammaproteobacteria_Enterobacteriales	20	0.000607408
Ascomycota_Sordariomycetes_Boliniales	Proteobacteria_Gammaproteobacteria_Pseudomonadales	Ascomycota_Sordariomycetes_Boliniales -- Proteobacteria_Gammaproteobacteria_Pseudomonadales	20	0.00127488
Ascomycota_Sordariomycetes_Diaporthales	Proteobacteria_Gammaproteobacteria_Pseudomonadales	Ascomycota_Sordariomycetes_Diaporthales -- Proteobacteria_Gammaproteobacteria_Pseudomonadales	20	0.000459548
Ascomycota_Sordariomycetes_Glomerellales	Firmicutes_Bacilli_Bacillales	Ascomycota_Sordariomycetes_Glomerellales -- Firmicutes_Bacilli_Bacillales	20	0.000597609
Ascomycota_Sordariomycetes_Glomerellales	Proteobacteria_Gammaproteobacteria_Xanthomonadales	Ascomycota_Sordariomycetes_Glomerellales -- Proteobacteria_Gammaproteobacteria_Xanthomonadales	20	4.71852e-07
Ascomycota_Sordariomycetes_Hypocreales	Actinobacteria_Actinobacteria_Micromonosporales	Ascomycota_Sordariomycetes_Hypocreales -- Actinobacteria_Actinobacteria_Micromonosporales	20	4.41058e-05
Ascomycota_Sordariomycetes_Hypocreales	Actinobacteria_Actinobacteria_Propionibacteriales	Ascomycota_Sordariomycetes_Hypocreales -- Actinobacteria_Actinobacteria_Propionibacteriales	20	0.0122206
Ascomycota_Sordariomycetes_Hypocreales	Ascomycota_Leotiomycetes_Thelebolales	Ascomycota_Sordariomycetes_Hypocreales -- Ascomycota_Leotiomycetes_Thelebolales	20	1.23202e-07
Ascomycota_Sordariomycetes_Hypocreales	Chloroflexi_Chloroflexia_Thermomicrobiales	Ascomycota_Sordariomycetes_Hypocreales -- Chloroflexi_Chloroflexia_Thermomicrobiales	20	1.60433e-18
Ascomycota_Sordariomycetes_Magnaporthales	Proteobacteria_Deltaproteobacteria_Oligoflexales	Ascomycota_Sordariomycetes_Magnaporthales -- Proteobacteria_Deltaproteobacteria_Oligoflexales	20	0.0203496
Ascomycota_Sordariomycetes_Sordariales	Chloroflexi_KD4-96_metagenome	Ascomycota_Sordariomycetes_Sordariales -- Chloroflexi_KD4-96_metagenome	20	1.71787e-11
Bacteroidetes_Bacteroidia_Bacteroidales	Proteobacteria_Deltaproteobacteria_Syntrophobacterales	Bacteroidetes_Bacteroidia_Bacteroidales -- Proteobacteria_Deltaproteobacteria_Syntrophobacterales	20	0.00281029
Bacteroidetes_Bacteroidia_Chitinophagales	Chloroflexi_Anaerolineae_RBG-13-54-9	Bacteroidetes_Bacteroidia_Chitinophagales -- Chloroflexi_Anaerolineae_RBG-13-54-9	20	2.80811e-06
Bacteroidetes_Bacteroidia_Chitinophagales	Proteobacteria_Alphaproteobacteria_Rhodospirillales	Bacteroidetes_Bacteroidia_Chitinophagales -- Proteobacteria_Alphaproteobacteria_Rhodospirillales	20	3.42795e-08
Bacteroidetes_Bacteroidia_Chitinophagales	Verrucomicrobia_Verrucomicrobiae_Opitutales	Bacteroidetes_Bacteroidia_Chitinophagales -- Verrucomicrobia_Verrucomicrobiae_Opitutales	20	0.0122206
Basidiomycota_Agaricomycetes_Russulales	Firmicutes_Bacilli_Bacillales	Basidiomycota_Agaricomycetes_Russulales -- Firmicutes_Bacilli_Bacillales	20	6.67819e-16
Basidiomycota_Agaricomycetes_Trechisporales	Proteobacteria_Gammaproteobacteria_Pseudomonadales	Basidiomycota_Agaricomycetes_Trechisporales -- Proteobacteria_Gammaproteobacteria_Pseudomonadales	20	0.0156566
Basidiomycota_Tremellomycetes_Cystofilobasidiales	Firmicutes_Bacilli_Bacillales	Basidiomycota_Tremellomycetes_Cystofilobasidiales -- Firmicutes_Bacilli_Bacillales	20	0.00210932
Chloroflexi_Chloroflexia_Chloroflexales	Chloroflexi_Anaerolineae_Anaerolineales	Chloroflexi_Chloroflexia_Chloroflexales -- Chloroflexi_Anaerolineae_Anaerolineales	20	0.000208013
Planctomycetes_Phycisphaerae_MSBL9	Chloroflexi_Anaerolineae_Anaerolineales	Planctomycetes_Phycisphaerae_MSBL9 -- Chloroflexi_Anaerolineae_Anaerolineales	20	3.52463e-07
Planctomycetes_Phycisphaerae_Tepidisphaerales	Chloroflexi_Anaerolineae_SBR1031	Planctomycetes_Phycisphaerae_Tepidisphaerales -- Chloroflexi_Anaerolineae_SBR1031	20	0.00226488
Proteobacteria_Alphaproteobacteria_Rhizobiales	Armatimonadetes_Fimbriimonadia_Fimbriimonadales	Proteobacteria_Alphaproteobacteria_Rhizobiales -- Armatimonadetes_Fimbriimonadia_Fimbriimonadales	20	9.68915e-11
Proteobacteria_Alphaproteobacteria_Sphingomonadales	Acidobacteria_Acidobacteriia_Acidobacteriales	Proteobacteria_Alphaproteobacteria_Sphingomonadales -- Acidobacteria_Acidobacteriia_Acidobacteriales	20	9.68915e-11
Proteobacteria_Alphaproteobacteria_Sphingomonadales	Acidobacteria_Subgroup 6_unidentified	Proteobacteria_Alphaproteobacteria_Sphingomonadales -- Acidobacteria_Subgroup 6_unidentified	20	9.3199e-06
Proteobacteria_Alphaproteobacteria_Sphingomonadales	Gemmatimonadetes_Gemmatimonadetes_Gemmatimonadales	Proteobacteria_Alphaproteobacteria_Sphingomonadales -- Gemmatimonadetes_Gemmatimonadetes_Gemmatimonadales	20	0.000212348
Proteobacteria_Deltaproteobacteria_Myxococcales	Actinobacteria_Actinobacteria_Micrococcales	Proteobacteria_Deltaproteobacteria_Myxococcales -- Actinobacteria_Actinobacteria_Micrococcales	20	2.61688e-06
Spirochaetes_Spirochaetia_Spirochaetales	Proteobacteria_Gammaproteobacteria_Betaproteobacteriales	Spirochaetes_Spirochaetia_Spirochaetales -- Proteobacteria_Gammaproteobacteria_Betaproteobacteriales	20	1.23952e-15
unidentified_unidentified_unidentified	Mortierellomycota_Mortierellomycetes_Mortierellales	unidentified_unidentified_unidentified -- Mortierellomycota_Mortierellomycetes_Mortierellales	20	0.00158292
Acidobacteria_Subgroup 6_unidentified	Gemmatimonadetes_Gemmatimonadetes_Gemmatimonadales	Acidobacteria_Subgroup 6_unidentified -- Gemmatimonadetes_Gemmatimonadetes_Gemmatimonadales	19	0.000104969
Actinobacteria_Actinobacteria_Corynebacteriales	Chloroflexi_Anaerolineae_Anaerolineales	Actinobacteria_Actinobacteria_Corynebacteriales -- Chloroflexi_Anaerolineae_Anaerolineales	19	0.00454685
Actinobacteria_Actinobacteria_Micrococcales	Proteobacteria_Deltaproteobacteria_Bdellovibrionales	Actinobacteria_Actinobacteria_Micrococcales -- Proteobacteria_Deltaproteobacteria_Bdellovibrionales	19	0.0218278
Actinobacteria_Actinobacteria_Micrococcales	Verrucomicrobia_Verrucomicrobiae_Chthoniobacterales	Actinobacteria_Actinobacteria_Micrococcales -- Verrucomicrobia_Verrucomicrobiae_Chthoniobacterales	19	2.1556e-06
Actinobacteria_Thermoleophilia_Gaiellales	Chloroflexi_Anaerolineae_SBR1031	Actinobacteria_Thermoleophilia_Gaiellales -- Chloroflexi_Anaerolineae_SBR1031	19	0.00276753
Ascomycota_Eurotiomycetes_Eurotiales	Proteobacteria_Deltaproteobacteria_Oligoflexales	Ascomycota_Eurotiomycetes_Eurotiales -- Proteobacteria_Deltaproteobacteria_Oligoflexales	19	0.00312598
Ascomycota_Leotiomycetes_Thelebolales	Ascomycota_Sordariomycetes_Trichosphaeriales	Ascomycota_Leotiomycetes_Thelebolales -- Ascomycota_Sordariomycetes_Trichosphaeriales	19	7.70444e-07
Ascomycota_Leotiomycetes_Thelebolales	Firmicutes_Clostridia_Clostridiales	Ascomycota_Leotiomycetes_Thelebolales -- Firmicutes_Clostridia_Clostridiales	19	4.31621e-14
Ascomycota_Leotiomycetes_Thelebolales	Proteobacteria_Gammaproteobacteria_Xanthomonadales	Ascomycota_Leotiomycetes_Thelebolales -- Proteobacteria_Gammaproteobacteria_Xanthomonadales	19	0.000677199
Ascomycota_Sordariomycetes_Magnaporthales	Ascomycota_Sordariomycetes_Sordariales	Ascomycota_Sordariomycetes_Magnaporthales -- Ascomycota_Sordariomycetes_Sordariales	19	1.80016e-05
Ascomycota_Sordariomycetes_Magnaporthales	Basidiomycota_Ustilaginomycetes_Ustilaginales	Ascomycota_Sordariomycetes_Magnaporthales -- Basidiomycota_Ustilaginomycetes_Ustilaginales	19	3.14174e-07
Ascomycota_Sordariomycetes_unidentified	Chloroflexi_Anaerolineae_RBG-13-54-9	Ascomycota_Sordariomycetes_unidentified -- Chloroflexi_Anaerolineae_RBG-13-54-9	19	4.58371e-09
Ascomycota_Sordariomycetes_unidentified	Proteobacteria_Gammaproteobacteria_Enterobacteriales	Ascomycota_Sordariomycetes_unidentified -- Proteobacteria_Gammaproteobacteria_Enterobacteriales	19	0.0162356
Bacteroidetes_Bacteroidia_Sphingobacteriales	Bacteroidetes_Bacteroidia_Bacteroidales	Bacteroidetes_Bacteroidia_Sphingobacteriales -- Bacteroidetes_Bacteroidia_Bacteroidales	19	0.0363149
Bacteroidetes_Bacteroidia_Sphingobacteriales	unidentified_unidentified_unidentified	Bacteroidetes_Bacteroidia_Sphingobacteriales -- unidentified_unidentified_unidentified	19	0.00783007
Basidiomycota_Agaricomycetes_Cantharellales	Verrucomicrobia_Verrucomicrobiae_Pedosphaerales	Basidiomycota_Agaricomycetes_Cantharellales -- Verrucomicrobia_Verrucomicrobiae_Pedosphaerales	19	0.000449006
Basidiomycota_Agaricomycetes_Hymenochaetales	Ascomycota_Eurotiomycetes_Eurotiales	Basidiomycota_Agaricomycetes_Hymenochaetales -- Ascomycota_Eurotiomycetes_Eurotiales	19	9.68915e-11
Basidiomycota_Agaricomycetes_Hymenochaetales	Bacteroidetes_Bacteroidia_Sphingobacteriales	Basidiomycota_Agaricomycetes_Hymenochaetales -- Bacteroidetes_Bacteroidia_Sphingobacteriales	19	1.4954e-10
Basidiomycota_Agaricomycetes_Polyporales	Ascomycota_unidentified_unidentified	Basidiomycota_Agaricomycetes_Polyporales -- Ascomycota_unidentified_unidentified	19	1.59918e-17
Basidiomycota_Agaricomycetes_Polyporales	Chloroflexi_Anaerolineae_Anaerolineales	Basidiomycota_Agaricomycetes_Polyporales -- Chloroflexi_Anaerolineae_Anaerolineales	19	7.55125e-09
Basidiomycota_Agaricomycetes_Sebacinales	Actinobacteria_Actinobacteria_Micrococcales	Basidiomycota_Agaricomycetes_Sebacinales -- Actinobacteria_Actinobacteria_Micrococcales	19	0.000208013
Basidiomycota_Agaricomycetes_Trechisporales	Ascomycota_Dothideomycetes_Pleosporales	Basidiomycota_Agaricomycetes_Trechisporales -- Ascomycota_Dothideomycetes_Pleosporales	19	0.000174589
Basidiomycota_Exobasidiomycetes_Tilletiales	Actinobacteria_Actinobacteria_Corynebacteriales	Basidiomycota_Exobasidiomycetes_Tilletiales -- Actinobacteria_Actinobacteria_Corynebacteriales	19	1.11994e-10
Basidiomycota_Malasseziomycetes_Malasseziales	Proteobacteria_Alphaproteobacteria_Caulobacterales	Basidiomycota_Malasseziomycetes_Malasseziales -- Proteobacteria_Alphaproteobacteria_Caulobacterales	19	4.58371e-09
Basidiomycota_Tremellomycetes_Cystofilobasidiales	Actinobacteria_Actinobacteria_Micrococcales	Basidiomycota_Tremellomycetes_Cystofilobasidiales -- Actinobacteria_Actinobacteria_Micrococcales	19	3.96649e-10
Chloroflexi_Anaerolineae_Anaerolineales	Chloroflexi_OLB14_uncultured bacterium	Chloroflexi_Anaerolineae_Anaerolineales -- Chloroflexi_OLB14_uncultured bacterium	19	0.00509868
Chloroflexi_Anaerolineae_SBR1031	Proteobacteria_Alphaproteobacteria_Rhizobiales	Chloroflexi_Anaerolineae_SBR1031 -- Proteobacteria_Alphaproteobacteria_Rhizobiales	19	0.000167574
Firmicutes_Bacilli_Bacillales	Bacteroidetes_Bacteroidia_Bacteroidales	Firmicutes_Bacilli_Bacillales -- Bacteroidetes_Bacteroidia_Bacteroidales	19	0.000553087
Firmicutes_Bacilli_Bacillales	Bacteroidetes_Bacteroidia_Cytophagales	Firmicutes_Bacilli_Bacillales -- Bacteroidetes_Bacteroidia_Cytophagales	19	1.00037e-07
Planctomycetes_Planctomycetacia_Isosphaerales	Proteobacteria_Alphaproteobacteria_Sphingomonadales	Planctomycetes_Planctomycetacia_Isosphaerales -- Proteobacteria_Alphaproteobacteria_Sphingomonadales	19	2.09757e-07
Proteobacteria_Alphaproteobacteria_Caulobacterales	Bacteroidetes_Bacteroidia_Bacteroidales	Proteobacteria_Alphaproteobacteria_Caulobacterales -- Bacteroidetes_Bacteroidia_Bacteroidales	19	0.00276753
Proteobacteria_Alphaproteobacteria_Rhodospirillales	Proteobacteria_Alphaproteobacteria_Rhizobiales	Proteobacteria_Alphaproteobacteria_Rhodospirillales -- Proteobacteria_Alphaproteobacteria_Rhizobiales	19	4.75291e-05
Proteobacteria_Gammaproteobacteria_Betaproteobacteriales	Planctomycetes_Planctomycetacia_Pirellulales	Proteobacteria_Gammaproteobacteria_Betaproteobacteriales -- Planctomycetes_Planctomycetacia_Pirellulales	19	0.00882909
Proteobacteria_Gammaproteobacteria_Xanthomonadales	Actinobacteria_Actinobacteria_Frankiales	Proteobacteria_Gammaproteobacteria_Xanthomonadales -- Actinobacteria_Actinobacteria_Frankiales	19	1.25926e-16
Verrucomicrobia_Verrucomicrobiae_Opitutales	Proteobacteria_Gammaproteobacteria_Pseudomonadales	Verrucomicrobia_Verrucomicrobiae_Opitutales -- Proteobacteria_Gammaproteobacteria_Pseudomonadales	19	0.000240538
Acidobacteria_Holophagae_Holophagales	Firmicutes_Clostridia_Clostridiales	Acidobacteria_Holophagae_Holophagales -- Firmicutes_Clostridia_Clostridiales	18	1.88845e-07
Actinobacteria_Actinobacteria_Streptomycetales	Firmicutes_Clostridia_Clostridiales	Actinobacteria_Actinobacteria_Streptomycetales -- Firmicutes_Clostridia_Clostridiales	18	1.27923e-12
Ascomycota_Dothideomycetes_Dothideales	Actinobacteria_Actinobacteria_Corynebacteriales	Ascomycota_Dothideomycetes_Dothideales -- Actinobacteria_Actinobacteria_Corynebacteriales	18	0.00258805
Ascomycota_Leotiomycetes_Helotiales	Armatimonadetes_Chthonomonadetes_Chthonomonadales	Ascomycota_Leotiomycetes_Helotiales -- Armatimonadetes_Chthonomonadetes_Chthonomonadales	18	0.00020161
Ascomycota_Leotiomycetes_Helotiales	Basidiomycota_Ustilaginomycetes_Ustilaginales	Ascomycota_Leotiomycetes_Helotiales -- Basidiomycota_Ustilaginomycetes_Ustilaginales	18	7.09796e-22
Ascomycota_Leotiomycetes_Helotiales	Proteobacteria_Alphaproteobacteria_Rhodospirillales	Ascomycota_Leotiomycetes_Helotiales -- Proteobacteria_Alphaproteobacteria_Rhodospirillales	18	0.0300615
Ascomycota_Leotiomycetes_Helotiales	Verrucomicrobia_Verrucomicrobiae_Opitutales	Ascomycota_Leotiomycetes_Helotiales -- Verrucomicrobia_Verrucomicrobiae_Opitutales	18	0.00108885
Ascomycota_Leotiomycetes_Thelebolales	Ascomycota_Dothideomycetes_Capnodiales	Ascomycota_Leotiomycetes_Thelebolales -- Ascomycota_Dothideomycetes_Capnodiales	18	0.0145355
Ascomycota_Sordariomycetes_Glomerellales	Proteobacteria_Gammaproteobacteria_Enterobacteriales	Ascomycota_Sordariomycetes_Glomerellales -- Proteobacteria_Gammaproteobacteria_Enterobacteriales	18	0.0072854
Ascomycota_Sordariomycetes_Hypocreales	Chytridiomycota_Rhizophydiomycetes_Rhizophydiales	Ascomycota_Sordariomycetes_Hypocreales -- Chytridiomycota_Rhizophydiomycetes_Rhizophydiales	18	4.33466e-11
Ascomycota_Sordariomycetes_Hypocreales	Planctomycetes_BD7-11_uncultured bacterium	Ascomycota_Sordariomycetes_Hypocreales -- Planctomycetes_BD7-11_uncultured bacterium	18	0.0044292
Ascomycota_Sordariomycetes_Hypocreales	Proteobacteria_Deltaproteobacteria_Desulfuromonadales	Ascomycota_Sordariomycetes_Hypocreales -- Proteobacteria_Deltaproteobacteria_Desulfuromonadales	18	0.00142678
Ascomycota_Sordariomycetes_Sordariales	Proteobacteria_Gammaproteobacteria_Gammaproteobacteria Incertae Sedis	Ascomycota_Sordariomycetes_Sordariales -- Proteobacteria_Gammaproteobacteria_Gammaproteobacteria Incertae Sedis	18	2.39166e-13
Ascomycota_Sordariomycetes_Xylariales	Actinobacteria_Actinobacteria_Corynebacteriales	Ascomycota_Sordariomycetes_Xylariales -- Actinobacteria_Actinobacteria_Corynebacteriales	18	0.0122134
Bacteroidetes_Bacteroidia_Bacteroidales	Actinobacteria_Actinobacteria_Micrococcales	Bacteroidetes_Bacteroidia_Bacteroidales -- Actinobacteria_Actinobacteria_Micrococcales	18	1.27923e-12
Bacteroidetes_Bacteroidia_Bacteroidales	Proteobacteria_Deltaproteobacteria_Myxococcales	Bacteroidetes_Bacteroidia_Bacteroidales -- Proteobacteria_Deltaproteobacteria_Myxococcales	18	2.61479e-07
Bacteroidetes_Bacteroidia_Chitinophagales	Proteobacteria_Gammaproteobacteria_Legionellales	Bacteroidetes_Bacteroidia_Chitinophagales -- Proteobacteria_Gammaproteobacteria_Legionellales	18	9.01959e-06
Bacteroidetes_Bacteroidia_Chitinophagales	Verrucomicrobia_Verrucomicrobiae_Pedosphaerales	Bacteroidetes_Bacteroidia_Chitinophagales -- Verrucomicrobia_Verrucomicrobiae_Pedosphaerales	18	6.11703e-11
Bacteroidetes_Bacteroidia_Flavobacteriales	Actinobacteria_Actinobacteria_Frankiales	Bacteroidetes_Bacteroidia_Flavobacteriales -- Actinobacteria_Actinobacteria_Frankiales	18	0.00206195
Basidiomycota_Agaricomycetes_Boletales	unidentified_unidentified_unidentified	Basidiomycota_Agaricomycetes_Boletales -- unidentified_unidentified_unidentified	18	3.3686e-05
Basidiomycota_Agaricomycetes_Cantharellales	Firmicutes_Bacilli_Bacillales	Basidiomycota_Agaricomycetes_Cantharellales -- Firmicutes_Bacilli_Bacillales	18	3.10156e-09
Basidiomycota_Agaricomycetes_Hymenochaetales	Ascomycota_Leotiomycetes_Helotiales	Basidiomycota_Agaricomycetes_Hymenochaetales -- Ascomycota_Leotiomycetes_Helotiales	18	7.55821e-08
Basidiomycota_Agaricomycetes_Polyporales	Acidobacteria_Subgroup 6_unidentified	Basidiomycota_Agaricomycetes_Polyporales -- Acidobacteria_Subgroup 6_unidentified	18	8.52273e-11
Basidiomycota_Agaricomycetes_Polyporales	Firmicutes_Negativicutes_Selenomonadales	Basidiomycota_Agaricomycetes_Polyporales -- Firmicutes_Negativicutes_Selenomonadales	18	0.00591809
Basidiomycota_Agaricomycetes_Russulales	Firmicutes_Clostridia_Clostridiales	Basidiomycota_Agaricomycetes_Russulales -- Firmicutes_Clostridia_Clostridiales	18	2.59687e-05
Basidiomycota_Agaricomycetes_Sebacinales	Bacteroidetes_Bacteroidia_Cytophagales	Basidiomycota_Agaricomycetes_Sebacinales -- Bacteroidetes_Bacteroidia_Cytophagales	18	6.51178e-05
Basidiomycota_Agaricomycetes_unidentified	Bacteroidetes_Bacteroidia_Bacteroidales	Basidiomycota_Agaricomycetes_unidentified -- Bacteroidetes_Bacteroidia_Bacteroidales	18	0.000214334
Basidiomycota_Microbotryomycetes_Sporidiobolales	Ascomycota_Sordariomycetes_Trichosphaeriales	Basidiomycota_Microbotryomycetes_Sporidiobolales -- Ascomycota_Sordariomycetes_Trichosphaeriales	18	0.00206195
Basidiomycota_Microbotryomycetes_Sporidiobolales	Basidiomycota_Agaricomycetes_Polyporales	Basidiomycota_Microbotryomycetes_Sporidiobolales -- Basidiomycota_Agaricomycetes_Polyporales	18	0.0040446
Basidiomycota_Tremellomycetes_Tremellales	Ascomycota_Sordariomycetes_unidentified	Basidiomycota_Tremellomycetes_Tremellales -- Ascomycota_Sordariomycetes_unidentified	18	1.07758e-12
Basidiomycota_unidentified_unidentified	Proteobacteria_Gammaproteobacteria_Enterobacteriales	Basidiomycota_unidentified_unidentified -- Proteobacteria_Gammaproteobacteria_Enterobacteriales	18	5.22435e-19
Basidiomycota_Ustilaginomycetes_Ustilaginales	Basidiomycota_Malasseziomycetes_Malasseziales	Basidiomycota_Ustilaginomycetes_Ustilaginales -- Basidiomycota_Malasseziomycetes_Malasseziales	18	2.50186e-08
Chloroflexi_Anaerolineae_Anaerolineales	Bacteroidetes_Ignavibacteria_Ignavibacteriales	Chloroflexi_Anaerolineae_Anaerolineales -- Bacteroidetes_Ignavibacteria_Ignavibacteriales	18	0.000263439
Chloroflexi_Anaerolineae_RBG-13-54-9	Acidobacteria_Acidobacteriia_Solibacterales	Chloroflexi_Anaerolineae_RBG-13-54-9 -- Acidobacteria_Acidobacteriia_Solibacterales	18	1.11263e-05
Chloroflexi_Anaerolineae_RBG-13-54-9	Actinobacteria_Actinobacteria_Micrococcales	Chloroflexi_Anaerolineae_RBG-13-54-9 -- Actinobacteria_Actinobacteria_Micrococcales	18	0.000329299
Chloroflexi_Anaerolineae_RBG-13-54-9	Bacteroidetes_Bacteroidia_Chitinophagales	Chloroflexi_Anaerolineae_RBG-13-54-9 -- Bacteroidetes_Bacteroidia_Chitinophagales	18	1.6224e-08
Chloroflexi_Anaerolineae_SJA-15	Proteobacteria_Gammaproteobacteria_Betaproteobacteriales	Chloroflexi_Anaerolineae_SJA-15 -- Proteobacteria_Gammaproteobacteria_Betaproteobacteriales	18	3.12957e-15
Chloroflexi_KD4-96_uncultured Chloroflexi bacterium	Chloroflexi_Anaerolineae_Anaerolineales	Chloroflexi_KD4-96_uncultured Chloroflexi bacterium -- Chloroflexi_Anaerolineae_Anaerolineales	18	4.8498e-07
Firmicutes_Clostridia_Clostridiales	Chloroflexi_Anaerolineae_SBR1031	Firmicutes_Clostridia_Clostridiales -- Chloroflexi_Anaerolineae_SBR1031	18	0.00143826
Firmicutes_Clostridia_Clostridiales	Proteobacteria_Gammaproteobacteria_Xanthomonadales	Firmicutes_Clostridia_Clostridiales -- Proteobacteria_Gammaproteobacteria_Xanthomonadales	18	7.37787e-12
Mortierellomycota_Mortierellomycetes_Mortierellales	Verrucomicrobia_Verrucomicrobiae_Pedosphaerales	Mortierellomycota_Mortierellomycetes_Mortierellales -- Verrucomicrobia_Verrucomicrobiae_Pedosphaerales	18	0.00376407
Proteobacteria_Alphaproteobacteria_Rhizobiales	Actinobacteria_Actinobacteria_Propionibacteriales	Proteobacteria_Alphaproteobacteria_Rhizobiales -- Actinobacteria_Actinobacteria_Propionibacteriales	18	0.000107188
Proteobacteria_Alphaproteobacteria_Rhizobiales	Proteobacteria_Alphaproteobacteria_Parvibaculales	Proteobacteria_Alphaproteobacteria_Rhizobiales -- Proteobacteria_Alphaproteobacteria_Parvibaculales	18	9.98151e-11
Proteobacteria_Deltaproteobacteria_Desulfuromonadales	Firmicutes_Clostridia_Clostridiales	Proteobacteria_Deltaproteobacteria_Desulfuromonadales -- Firmicutes_Clostridia_Clostridiales	18	2.42236e-15
Proteobacteria_Deltaproteobacteria_Myxococcales	Planctomycetes_Phycisphaerae_Tepidisphaerales	Proteobacteria_Deltaproteobacteria_Myxococcales -- Planctomycetes_Phycisphaerae_Tepidisphaerales	18	0.000690999
Proteobacteria_Gammaproteobacteria_Betaproteobacteriales	Actinobacteria_Actinobacteria_Propionibacteriales	Proteobacteria_Gammaproteobacteria_Betaproteobacteriales -- Actinobacteria_Actinobacteria_Propionibacteriales	18	0.034609
Proteobacteria_Gammaproteobacteria_Betaproteobacteriales	Chloroflexi_KD4-96_uncultured Chloroflexi bacterium	Proteobacteria_Gammaproteobacteria_Betaproteobacteriales -- Chloroflexi_KD4-96_uncultured Chloroflexi bacterium	18	1.62945e-13
Verrucomicrobia_Verrucomicrobiae_Pedosphaerales	Actinobacteria_Actinobacteria_Micrococcales	Verrucomicrobia_Verrucomicrobiae_Pedosphaerales -- Actinobacteria_Actinobacteria_Micrococcales	18	5.37508e-05
Acidobacteria_Acidobacteriia_Acidobacteriales	Acidobacteria_Acidobacteriia_Solibacterales	Acidobacteria_Acidobacteriia_Acidobacteriales -- Acidobacteria_Acidobacteriia_Solibacterales	17	5.4127e-09
Acidobacteria_Subgroup 18_unidentified	Chloroflexi_Anaerolineae_Anaerolineales	Acidobacteria_Subgroup 18_unidentified -- Chloroflexi_Anaerolineae_Anaerolineales	17	0.00134274
Ascomycota_Saccharomycetes_Saccharomycetales	Ascomycota_Leotiomycetes_Helotiales	Ascomycota_Saccharomycetes_Saccharomycetales -- Ascomycota_Leotiomycetes_Helotiales	17	0.000342913
Ascomycota_Sordariomycetes_Diaporthales	Ascomycota_Sordariomycetes_Hypocreales	Ascomycota_Sordariomycetes_Diaporthales -- Ascomycota_Sordariomycetes_Hypocreales	17	8.99349e-09
Ascomycota_Sordariomycetes_Hypocreales	Ascomycota_Sordariomycetes_Glomerellales	Ascomycota_Sordariomycetes_Hypocreales -- Ascomycota_Sordariomycetes_Glomerellales	17	1.56536e-06
Ascomycota_Sordariomycetes_Hypocreales	Basidiomycota_Cystobasidiomycetes_Cystobasidiales	Ascomycota_Sordariomycetes_Hypocreales -- Basidiomycota_Cystobasidiomycetes_Cystobasidiales	17	0.0244413
Ascomycota_Sordariomycetes_Magnaporthales	Basidiomycota_Agaricomycetes_unidentified	Ascomycota_Sordariomycetes_Magnaporthales -- Basidiomycota_Agaricomycetes_unidentified	17	2.18549e-20
Ascomycota_Sordariomycetes_Sordariales	Ascomycota_Eurotiomycetes_Chaetothyriales	Ascomycota_Sordariomycetes_Sordariales -- Ascomycota_Eurotiomycetes_Chaetothyriales	17	9.29688e-14
Ascomycota_Sordariomycetes_Sordariales	Ascomycota_Sordariomycetes_Magnaporthales	Ascomycota_Sordariomycetes_Sordariales -- Ascomycota_Sordariomycetes_Magnaporthales	17	1.17208e-09
Ascomycota_Sordariomycetes_Sordariales	Chloroflexi_Chloroflexia_Chloroflexales	Ascomycota_Sordariomycetes_Sordariales -- Chloroflexi_Chloroflexia_Chloroflexales	17	1.12139e-07
Ascomycota_Sordariomycetes_unidentified	Firmicutes_Clostridia_Clostridiales	Ascomycota_Sordariomycetes_unidentified -- Firmicutes_Clostridia_Clostridiales	17	3.63532e-08
Ascomycota_unidentified_unidentified	Chloroflexi_Anaerolineae_RBG-13-54-9	Ascomycota_unidentified_unidentified -- Chloroflexi_Anaerolineae_RBG-13-54-9	17	0.00273838
Bacteroidetes_Ignavibacteria_Ignavibacteriales	Chloroflexi_Anaerolineae_Anaerolineales	Bacteroidetes_Ignavibacteria_Ignavibacteriales -- Chloroflexi_Anaerolineae_Anaerolineales	17	0.00351855
Basidiomycota_Agaricomycetes_Agaricales	Acidobacteria_Acidobacteriia_Solibacterales	Basidiomycota_Agaricomycetes_Agaricales -- Acidobacteria_Acidobacteriia_Solibacterales	17	2.70611e-06
Basidiomycota_Agaricomycetes_Agaricales	Ascomycota_Sordariomycetes_Sordariales	Basidiomycota_Agaricomycetes_Agaricales -- Ascomycota_Sordariomycetes_Sordariales	17	1.415e-26
Basidiomycota_Agaricomycetes_Agaricales	Bacteroidetes_Bacteroidia_Bacteroidales	Basidiomycota_Agaricomycetes_Agaricales -- Bacteroidetes_Bacteroidia_Bacteroidales	17	0.0336883
Basidiomycota_Agaricomycetes_Agaricales	Chloroflexi_Anaerolineae_RBG-13-54-9	Basidiomycota_Agaricomycetes_Agaricales -- Chloroflexi_Anaerolineae_RBG-13-54-9	17	6.05678e-05
Basidiomycota_Agaricomycetes_Auriculariales	Ascomycota_Leotiomycetes_Helotiales	Basidiomycota_Agaricomycetes_Auriculariales -- Ascomycota_Leotiomycetes_Helotiales	17	2.68992e-05
Basidiomycota_Agaricomycetes_Auriculariales	Ascomycota_Sordariomycetes_Sordariales	Basidiomycota_Agaricomycetes_Auriculariales -- Ascomycota_Sordariomycetes_Sordariales	17	0.000651751
Basidiomycota_Agaricomycetes_Cantharellales	Ascomycota_Sordariomycetes_Trichosphaeriales	Basidiomycota_Agaricomycetes_Cantharellales -- Ascomycota_Sordariomycetes_Trichosphaeriales	17	1.21834e-10
Basidiomycota_Agaricomycetes_Cantharellales	Ascomycota_Sordariomycetes_unidentified	Basidiomycota_Agaricomycetes_Cantharellales -- Ascomycota_Sordariomycetes_unidentified	17	4.07147e-09
Basidiomycota_Agaricomycetes_unidentified	Proteobacteria_Deltaproteobacteria_Myxococcales	Basidiomycota_Agaricomycetes_unidentified -- Proteobacteria_Deltaproteobacteria_Myxococcales	17	0.00191243
Basidiomycota_Tremellomycetes_Filobasidiales	Proteobacteria_Gammaproteobacteria_Enterobacteriales	Basidiomycota_Tremellomycetes_Filobasidiales -- Proteobacteria_Gammaproteobacteria_Enterobacteriales	17	1.48596e-05
Chloroflexi_KD4-96_metagenome	Firmicutes_Clostridia_Clostridiales	Chloroflexi_KD4-96_metagenome -- Firmicutes_Clostridia_Clostridiales	17	1.80902e-10
Firmicutes_Bacilli_Bacillales	Planctomycetes_BD7-11_uncultured bacterium	Firmicutes_Bacilli_Bacillales -- Planctomycetes_BD7-11_uncultured bacterium	17	1.34784e-08
Firmicutes_Clostridia_Clostridiales	Actinobacteria_Actinobacteria_Micromonosporales	Firmicutes_Clostridia_Clostridiales -- Actinobacteria_Actinobacteria_Micromonosporales	17	8.14534e-11
Mortierellomycota_Mortierellomycetes_Mortierellales	Ascomycota_unidentified_unidentified	Mortierellomycota_Mortierellomycetes_Mortierellales -- Ascomycota_unidentified_unidentified	17	1.13573e-05
Proteobacteria_Alphaproteobacteria_Azospirillales	Proteobacteria_Gammaproteobacteria_Pseudomonadales	Proteobacteria_Alphaproteobacteria_Azospirillales -- Proteobacteria_Gammaproteobacteria_Pseudomonadales	17	0.00852827
Proteobacteria_Alphaproteobacteria_Sphingomonadales	Firmicutes_Negativicutes_Selenomonadales	Proteobacteria_Alphaproteobacteria_Sphingomonadales -- Firmicutes_Negativicutes_Selenomonadales	17	0.0197998
Proteobacteria_Alphaproteobacteria_Sphingomonadales	Proteobacteria_Deltaproteobacteria_Syntrophobacterales	Proteobacteria_Alphaproteobacteria_Sphingomonadales -- Proteobacteria_Deltaproteobacteria_Syntrophobacterales	17	7.98938e-10
Proteobacteria_Deltaproteobacteria_Bdellovibrionales	Proteobacteria_Alphaproteobacteria_Rhizobiales	Proteobacteria_Deltaproteobacteria_Bdellovibrionales -- Proteobacteria_Alphaproteobacteria_Rhizobiales	17	9.8886e-09
Proteobacteria_Deltaproteobacteria_Desulfuromonadales	Acidobacteria_Acidobacteriia_Solibacterales	Proteobacteria_Deltaproteobacteria_Desulfuromonadales -- Acidobacteria_Acidobacteriia_Solibacterales	17	0.0197998
Proteobacteria_Deltaproteobacteria_Desulfuromonadales	Bacteroidetes_Bacteroidia_Bacteroidales	Proteobacteria_Deltaproteobacteria_Desulfuromonadales -- Bacteroidetes_Bacteroidia_Bacteroidales	17	7.38231e-13
Proteobacteria_Deltaproteobacteria_Desulfuromonadales	Proteobacteria_Deltaproteobacteria_Syntrophobacterales	Proteobacteria_Deltaproteobacteria_Desulfuromonadales -- Proteobacteria_Deltaproteobacteria_Syntrophobacterales	17	5.8517e-06
Proteobacteria_Deltaproteobacteria_MBNT15	Chloroflexi_Anaerolineae_SBR1031	Proteobacteria_Deltaproteobacteria_MBNT15 -- Chloroflexi_Anaerolineae_SBR1031	17	7.98938e-10
Proteobacteria_Gammaproteobacteria_Betaproteobacteriales	Nitrospirae_4-29-1_uncultured Nitrospirae bacterium	Proteobacteria_Gammaproteobacteria_Betaproteobacteriales -- Nitrospirae_4-29-1_uncultured Nitrospirae bacterium	17	1.39957e-20
Proteobacteria_Gammaproteobacteria_Enterobacteriales	Chloroflexi_Anaerolineae_Anaerolineales	Proteobacteria_Gammaproteobacteria_Enterobacteriales -- Chloroflexi_Anaerolineae_Anaerolineales	17	5.33771e-16
unidentified_unidentified_unidentified	Acidobacteria_Subgroup 6_Unknown Order	unidentified_unidentified_unidentified -- Acidobacteria_Subgroup 6_Unknown Order	17	0.00332899
Actinobacteria_Actinobacteria_Corynebacteriales	unidentified_unidentified_unidentified	Actinobacteria_Actinobacteria_Corynebacteriales -- unidentified_unidentified_unidentified	16	0.00063889
Actinobacteria_Actinobacteria_Kineosporiales	Proteobacteria_Deltaproteobacteria_Bdellovibrionales	Actinobacteria_Actinobacteria_Kineosporiales -- Proteobacteria_Deltaproteobacteria_Bdellovibrionales	16	4.56155e-14
Actinobacteria_Actinobacteria_Micrococcales	Actinobacteria_Actinobacteria_Kineosporiales	Actinobacteria_Actinobacteria_Micrococcales -- Actinobacteria_Actinobacteria_Kineosporiales	16	0.00255877
Actinobacteria_Actinobacteria_Micrococcales	Planctomycetes_Planctomycetacia_Isosphaerales	Actinobacteria_Actinobacteria_Micrococcales -- Planctomycetes_Planctomycetacia_Isosphaerales	16	9.58159e-05
Ascomycota_Arthoniomycetes_unidentified	Ascomycota_Sordariomycetes_Sordariales	Ascomycota_Arthoniomycetes_unidentified -- Ascomycota_Sordariomycetes_Sordariales	16	0.0194419
Ascomycota_Dothideomycetes_Capnodiales	Basidiomycota_Agaricomycetes_Hymenochaetales	Ascomycota_Dothideomycetes_Capnodiales -- Basidiomycota_Agaricomycetes_Hymenochaetales	16	0.00821745
Ascomycota_Dothideomycetes_Pleosporales	Cyanobacteria_Oxyphotobacteria_Nostocales	Ascomycota_Dothideomycetes_Pleosporales -- Cyanobacteria_Oxyphotobacteria_Nostocales	16	6.80103e-06
Ascomycota_Dothideomycetes_Pleosporales	Proteobacteria_Alphaproteobacteria_Micropepsales	Ascomycota_Dothideomycetes_Pleosporales -- Proteobacteria_Alphaproteobacteria_Micropepsales	16	5.39602e-07
Ascomycota_Eurotiomycetes_Eurotiales	Basidiomycota_Agaricomycetes_Cantharellales	Ascomycota_Eurotiomycetes_Eurotiales -- Basidiomycota_Agaricomycetes_Cantharellales	16	0.0440581
Ascomycota_Eurotiomycetes_Eurotiales	Basidiomycota_Microbotryomycetes_Sporidiobolales	Ascomycota_Eurotiomycetes_Eurotiales -- Basidiomycota_Microbotryomycetes_Sporidiobolales	16	2.57891e-05
Ascomycota_Leotiomycetes_Helotiales	Actinobacteria_Actinobacteria_Propionibacteriales	Ascomycota_Leotiomycetes_Helotiales -- Actinobacteria_Actinobacteria_Propionibacteriales	16	0.00182624
Ascomycota_Leotiomycetes_Helotiales	Ascomycota_Leotiomycetes_Thelebolales	Ascomycota_Leotiomycetes_Helotiales -- Ascomycota_Leotiomycetes_Thelebolales	16	6.60473e-07
Ascomycota_Leotiomycetes_Helotiales	Planctomycetes_Planctomycetacia_Gemmatales	Ascomycota_Leotiomycetes_Helotiales -- Planctomycetes_Planctomycetacia_Gemmatales	16	0.0384232
Ascomycota_Sordariomycetes_Hypocreales	Verrucomicrobia_Verrucomicrobiae_Pedosphaerales	Ascomycota_Sordariomycetes_Hypocreales -- Verrucomicrobia_Verrucomicrobiae_Pedosphaerales	16	1.41822e-05
Ascomycota_Sordariomycetes_Magnaporthales	Basidiomycota_Tremellomycetes_Tremellales	Ascomycota_Sordariomycetes_Magnaporthales -- Basidiomycota_Tremellomycetes_Tremellales	16	0.000200528
Ascomycota_Sordariomycetes_Sordariales	Ascomycota_Pezizomycetes_Pezizales	Ascomycota_Sordariomycetes_Sordariales -- Ascomycota_Pezizomycetes_Pezizales	16	4.86232e-11
Ascomycota_Sordariomycetes_Sordariales	Chloroflexi_KD4-96_unidentified	Ascomycota_Sordariomycetes_Sordariales -- Chloroflexi_KD4-96_unidentified	16	0.0221391
Ascomycota_Sordariomycetes_Trichosphaeriales	Bacteroidetes_Bacteroidia_Bacteroidales	Ascomycota_Sordariomycetes_Trichosphaeriales -- Bacteroidetes_Bacteroidia_Bacteroidales	16	0.00335432
Ascomycota_Sordariomycetes_Trichosphaeriales	Chloroflexi_Anaerolineae_Anaerolineales	Ascomycota_Sordariomycetes_Trichosphaeriales -- Chloroflexi_Anaerolineae_Anaerolineales	16	1.88768e-14
Ascomycota_unidentified_unidentified	Firmicutes_Bacilli_Bacillales	Ascomycota_unidentified_unidentified -- Firmicutes_Bacilli_Bacillales	16	2.28794e-05
Bacteroidetes_Bacteroidia_Sphingobacteriales	Proteobacteria_Gammaproteobacteria_Legionellales	Bacteroidetes_Bacteroidia_Sphingobacteriales -- Proteobacteria_Gammaproteobacteria_Legionellales	16	0.0207382
Bacteroidetes_Ignavibacteria_Kryptoniales	Proteobacteria_Gammaproteobacteria_Betaproteobacteriales	Bacteroidetes_Ignavibacteria_Kryptoniales -- Proteobacteria_Gammaproteobacteria_Betaproteobacteriales	16	6.46271e-05
Basidiomycota_Agaricomycetes_Agaricales	Basidiomycota_Ustilaginomycetes_Ustilaginales	Basidiomycota_Agaricomycetes_Agaricales -- Basidiomycota_Ustilaginomycetes_Ustilaginales	16	4.24051e-15
Basidiomycota_Agaricomycetes_Hymenochaetales	Bacteroidetes_Bacteroidia_Chitinophagales	Basidiomycota_Agaricomycetes_Hymenochaetales -- Bacteroidetes_Bacteroidia_Chitinophagales	16	1.8321e-10
Basidiomycota_Agaricomycetes_Polyporales	Ascomycota_Sordariomycetes_Boliniales	Basidiomycota_Agaricomycetes_Polyporales -- Ascomycota_Sordariomycetes_Boliniales	16	0.000123804
Basidiomycota_Agaricomycetes_unidentified	Acidobacteria_Acidobacteriia_Acidobacteriales	Basidiomycota_Agaricomycetes_unidentified -- Acidobacteria_Acidobacteriia_Acidobacteriales	16	0.00312153
Basidiomycota_Exobasidiomycetes_Tilletiales	Ascomycota_Eurotiomycetes_Chaetothyriales	Basidiomycota_Exobasidiomycetes_Tilletiales -- Ascomycota_Eurotiomycetes_Chaetothyriales	16	1.51494e-09
Basidiomycota_Malasseziomycetes_Malasseziales	Bacteroidetes_Bacteroidia_Chitinophagales	Basidiomycota_Malasseziomycetes_Malasseziales -- Bacteroidetes_Bacteroidia_Chitinophagales	16	0.00444287
Basidiomycota_Microbotryomycetes_Microbotryomycetes_ord_Incertae_sedis	Ascomycota_Dothideomycetes_Pleosporales	Basidiomycota_Microbotryomycetes_Microbotryomycetes_ord_Incertae_sedis -- Ascomycota_Dothideomycetes_Pleosporales	16	0.00312153
Basidiomycota_Microbotryomycetes_Sporidiobolales	Actinobacteria_Actinobacteria_Corynebacteriales	Basidiomycota_Microbotryomycetes_Sporidiobolales -- Actinobacteria_Actinobacteria_Corynebacteriales	16	0.0421325
Basidiomycota_Tremellomycetes_Cystofilobasidiales	Ascomycota_Eurotiomycetes_Eurotiales	Basidiomycota_Tremellomycetes_Cystofilobasidiales -- Ascomycota_Eurotiomycetes_Eurotiales	16	0.00312153
Basidiomycota_Tremellomycetes_Cystofilobasidiales	Ascomycota_Sordariomycetes_unidentified	Basidiomycota_Tremellomycetes_Cystofilobasidiales -- Ascomycota_Sordariomycetes_unidentified	16	3.90674e-06
Basidiomycota_Tremellomycetes_Cystofilobasidiales	Bacteroidetes_Bacteroidia_Chitinophagales	Basidiomycota_Tremellomycetes_Cystofilobasidiales -- Bacteroidetes_Bacteroidia_Chitinophagales	16	1.62515e-08
Basidiomycota_Ustilaginomycetes_Ustilaginales	Basidiomycota_Agaricomycetes_Cantharellales	Basidiomycota_Ustilaginomycetes_Ustilaginales -- Basidiomycota_Agaricomycetes_Cantharellales	16	7.22314e-08
Chloroflexi_Anaerolineae_RBG-13-54-9	Proteobacteria_Alphaproteobacteria_Sphingomonadales	Chloroflexi_Anaerolineae_RBG-13-54-9 -- Proteobacteria_Alphaproteobacteria_Sphingomonadales	16	4.81306e-16
Chloroflexi_KD4-96_metagenome	Proteobacteria_Alphaproteobacteria_Rhizobiales	Chloroflexi_KD4-96_metagenome -- Proteobacteria_Alphaproteobacteria_Rhizobiales	16	4.81306e-16
Firmicutes_Clostridia_Clostridiales	Acidobacteria_Acidobacteriia_Solibacterales	Firmicutes_Clostridia_Clostridiales -- Acidobacteria_Acidobacteriia_Solibacterales	16	0.000221926
Planctomycetes_Phycisphaerae_MSBL9	Proteobacteria_Gammaproteobacteria_Betaproteobacteriales	Planctomycetes_Phycisphaerae_MSBL9 -- Proteobacteria_Gammaproteobacteria_Betaproteobacteriales	16	0.000173597
Proteobacteria_Alphaproteobacteria_Azospirillales	Proteobacteria_Gammaproteobacteria_Xanthomonadales	Proteobacteria_Alphaproteobacteria_Azospirillales -- Proteobacteria_Gammaproteobacteria_Xanthomonadales	16	5.32309e-05
Proteobacteria_Alphaproteobacteria_Parvibaculales	Proteobacteria_Alphaproteobacteria_Rhizobiales	Proteobacteria_Alphaproteobacteria_Parvibaculales -- Proteobacteria_Alphaproteobacteria_Rhizobiales	16	1.33084e-08
Proteobacteria_Alphaproteobacteria_Rhizobiales	Acidobacteria_Blastocatellia (Subgroup 4)_Blastocatellales	Proteobacteria_Alphaproteobacteria_Rhizobiales -- Acidobacteria_Blastocatellia (Subgroup 4)_Blastocatellales	16	2.41929e-06
Proteobacteria_Alphaproteobacteria_Rhizobiales	Actinobacteria_Thermoleophilia_Gaiellales	Proteobacteria_Alphaproteobacteria_Rhizobiales -- Actinobacteria_Thermoleophilia_Gaiellales	16	1.64997e-05
Proteobacteria_Alphaproteobacteria_Rhizobiales	Bacteroidetes_Ignavibacteria_Kryptoniales	Proteobacteria_Alphaproteobacteria_Rhizobiales -- Bacteroidetes_Ignavibacteria_Kryptoniales	16	3.33971e-09
Proteobacteria_Alphaproteobacteria_Rhizobiales	Chloroflexi_Chloroflexia_Chloroflexales	Proteobacteria_Alphaproteobacteria_Rhizobiales -- Chloroflexi_Chloroflexia_Chloroflexales	16	0.0400227
Proteobacteria_Alphaproteobacteria_Rhizobiales	Cyanobacteria_Melainabacteria_Vampirovibrionales	Proteobacteria_Alphaproteobacteria_Rhizobiales -- Cyanobacteria_Melainabacteria_Vampirovibrionales	16	0.0275248
Proteobacteria_Alphaproteobacteria_Sphingomonadales	Acidobacteria_Blastocatellia (Subgroup 4)_Blastocatellales	Proteobacteria_Alphaproteobacteria_Sphingomonadales -- Acidobacteria_Blastocatellia (Subgroup 4)_Blastocatellales	16	0.000804451
Proteobacteria_Deltaproteobacteria_Desulfuromonadales	Verrucomicrobia_Verrucomicrobiae_Pedosphaerales	Proteobacteria_Deltaproteobacteria_Desulfuromonadales -- Verrucomicrobia_Verrucomicrobiae_Pedosphaerales	16	1.77829e-09
unidentified_unidentified_unidentified	Actinobacteria_Thermoleophilia_Solirubrobacterales	unidentified_unidentified_unidentified -- Actinobacteria_Thermoleophilia_Solirubrobacterales	16	2.08534e-09
unidentified_unidentified_unidentified	Rozellomycota_unidentified_unidentified	unidentified_unidentified_unidentified -- Rozellomycota_unidentified_unidentified	16	6.42973e-23
Verrucomicrobia_Verrucomicrobiae_Opitutales	Bacteroidetes_Bacteroidia_Flavobacteriales	Verrucomicrobia_Verrucomicrobiae_Opitutales -- Bacteroidetes_Bacteroidia_Flavobacteriales	16	2.34635e-11
Verrucomicrobia_Verrucomicrobiae_Pedosphaerales	Bacteroidetes_Bacteroidia_Bacteroidales	Verrucomicrobia_Verrucomicrobiae_Pedosphaerales -- Bacteroidetes_Bacteroidia_Bacteroidales	16	6.36313e-11
Verrucomicrobia_Verrucomicrobiae_Pedosphaerales	Firmicutes_Clostridia_Clostridiales	Verrucomicrobia_Verrucomicrobiae_Pedosphaerales -- Firmicutes_Clostridia_Clostridiales	16	1.77829e-09
Verrucomicrobia_Verrucomicrobiae_Pedosphaerales	Proteobacteria_Deltaproteobacteria_Syntrophobacterales	Verrucomicrobia_Verrucomicrobiae_Pedosphaerales -- Proteobacteria_Deltaproteobacteria_Syntrophobacterales	16	0.00995865
Acidobacteria_Holophagae_Holophagales	Proteobacteria_Alphaproteobacteria_Rhizobiales	Acidobacteria_Holophagae_Holophagales -- Proteobacteria_Alphaproteobacteria_Rhizobiales	15	0.0261659
Acidobacteria_Holophagae_Subgroup 7	Gemmatimonadetes_Gemmatimonadetes_Gemmatimonadales	Acidobacteria_Holophagae_Subgroup 7 -- Gemmatimonadetes_Gemmatimonadetes_Gemmatimonadales	15	0.00147873
Acidobacteria_Subgroup 18_unidentified	Proteobacteria_Gammaproteobacteria_Betaproteobacteriales	Acidobacteria_Subgroup 18_unidentified -- Proteobacteria_Gammaproteobacteria_Betaproteobacteriales	15	2.28794e-05
Acidobacteria_Subgroup 6_unidentified	Acidobacteria_Blastocatellia (Subgroup 4)_Blastocatellales	Acidobacteria_Subgroup 6_unidentified -- Acidobacteria_Blastocatellia (Subgroup 4)_Blastocatellales	15	0.000181741
Actinobacteria_Actinobacteria_Frankiales	Proteobacteria_Gammaproteobacteria_Pseudomonadales	Actinobacteria_Actinobacteria_Frankiales -- Proteobacteria_Gammaproteobacteria_Pseudomonadales	15	2.95194e-11
Actinobacteria_Actinobacteria_Frankiales	Proteobacteria_Gammaproteobacteria_Xanthomonadales	Actinobacteria_Actinobacteria_Frankiales -- Proteobacteria_Gammaproteobacteria_Xanthomonadales	15	6.33293e-13
Actinobacteria_Actinobacteria_Micrococcales	Chloroflexi_KD4-96_metagenome	Actinobacteria_Actinobacteria_Micrococcales -- Chloroflexi_KD4-96_metagenome	15	0.0254106
Actinobacteria_Actinobacteria_Micrococcales	Proteobacteria_Alphaproteobacteria_Azospirillales	Actinobacteria_Actinobacteria_Micrococcales -- Proteobacteria_Alphaproteobacteria_Azospirillales	15	0.0180663
Actinobacteria_Actinobacteria_Streptomycetales	Bacteroidetes_Bacteroidia_Chitinophagales	Actinobacteria_Actinobacteria_Streptomycetales -- Bacteroidetes_Bacteroidia_Chitinophagales	15	0.0303709
Ascomycota_Arthoniomycetes_unidentified	Ascomycota_Leotiomycetes_Helotiales	Ascomycota_Arthoniomycetes_unidentified -- Ascomycota_Leotiomycetes_Helotiales	15	4.74429e-06
Ascomycota_Dothideomycetes_Capnodiales	Basidiomycota_unidentified_unidentified	Ascomycota_Dothideomycetes_Capnodiales -- Basidiomycota_unidentified_unidentified	15	0.0200346
Ascomycota_Eurotiomycetes_Chaetothyriales	Bacteroidetes_Bacteroidia_Cytophagales	Ascomycota_Eurotiomycetes_Chaetothyriales -- Bacteroidetes_Bacteroidia_Cytophagales	15	0.00803143
Ascomycota_Leotiomycetes_Helotiales	Ascomycota_Dothideomycetes_Capnodiales	Ascomycota_Leotiomycetes_Helotiales -- Ascomycota_Dothideomycetes_Capnodiales	15	2.32252e-06
Ascomycota_Leotiomycetes_Helotiales	Bacteroidetes_Ignavibacteria_Ignavibacteriales	Ascomycota_Leotiomycetes_Helotiales -- Bacteroidetes_Ignavibacteria_Ignavibacteriales	15	3.07686e-06
Ascomycota_Leotiomycetes_Thelebolales	Basidiomycota_Microbotryomycetes_Microbotryomycetes_ord_Incertae_sedis	Ascomycota_Leotiomycetes_Thelebolales -- Basidiomycota_Microbotryomycetes_Microbotryomycetes_ord_Incertae_sedis	15	0.00444287
Ascomycota_Sordariomycetes_Coniochaetales	Ascomycota_Sordariomycetes_Hypocreales	Ascomycota_Sordariomycetes_Coniochaetales -- Ascomycota_Sordariomycetes_Hypocreales	15	1.40334e-06
Ascomycota_Sordariomycetes_Glomerellales	Ascomycota_Eurotiomycetes_Eurotiales	Ascomycota_Sordariomycetes_Glomerellales -- Ascomycota_Eurotiomycetes_Eurotiales	15	0.0041902
Basidiomycota_Agaricomycetes_Agaricales	Ascomycota_unidentified_unidentified	Basidiomycota_Agaricomycetes_Agaricales -- Ascomycota_unidentified_unidentified	15	0.001581
Basidiomycota_Cystobasidiomycetes_Erythrobasidiales	Proteobacteria_Gammaproteobacteria_Betaproteobacteriales	Basidiomycota_Cystobasidiomycetes_Erythrobasidiales -- Proteobacteria_Gammaproteobacteria_Betaproteobacteriales	15	0.00408321
Basidiomycota_Exobasidiomycetes_Tilletiales	Basidiomycota_Agaricomycetes_Polyporales	Basidiomycota_Exobasidiomycetes_Tilletiales -- Basidiomycota_Agaricomycetes_Polyporales	15	0.00647445
Basidiomycota_Tremellomycetes_Cystofilobasidiales	Proteobacteria_Deltaproteobacteria_Myxococcales	Basidiomycota_Tremellomycetes_Cystofilobasidiales -- Proteobacteria_Deltaproteobacteria_Myxococcales	15	5.44003e-05
Basidiomycota_Tremellomycetes_Trichosporonales	Proteobacteria_Alphaproteobacteria_Rhizobiales	Basidiomycota_Tremellomycetes_Trichosporonales -- Proteobacteria_Alphaproteobacteria_Rhizobiales	15	0.0072119
Basidiomycota_unidentified_unidentified	Firmicutes_Clostridia_Clostridiales	Basidiomycota_unidentified_unidentified -- Firmicutes_Clostridia_Clostridiales	15	0.000401079
Basidiomycota_Ustilaginomycetes_Ustilaginales	Basidiomycota_Exobasidiomycetes_Tilletiales	Basidiomycota_Ustilaginomycetes_Ustilaginales -- Basidiomycota_Exobasidiomycetes_Tilletiales	15	0.000611749
Basidiomycota_Ustilaginomycetes_Ustilaginales	Deinococcus-Thermus_Deinococci_Deinococcales	Basidiomycota_Ustilaginomycetes_Ustilaginales -- Deinococcus-Thermus_Deinococci_Deinococcales	15	0.000260502
Basidiomycota_Ustilaginomycetes_Ustilaginales	Proteobacteria_Deltaproteobacteria_Myxococcales	Basidiomycota_Ustilaginomycetes_Ustilaginales -- Proteobacteria_Deltaproteobacteria_Myxococcales	15	2.72702e-09
Chloroflexi_Anaerolineae_RBG-13-54-9	Bacteroidetes_Bacteroidia_Bacteroidales	Chloroflexi_Anaerolineae_RBG-13-54-9 -- Bacteroidetes_Bacteroidia_Bacteroidales	15	3.62068e-10
Chloroflexi_KD4-96_unidentified	Proteobacteria_Alphaproteobacteria_Rhizobiales	Chloroflexi_KD4-96_unidentified -- Proteobacteria_Alphaproteobacteria_Rhizobiales	15	0.000541641
Firmicutes_Bacilli_Bacillales	Chloroflexi_Anaerolineae_Anaerolineales	Firmicutes_Bacilli_Bacillales -- Chloroflexi_Anaerolineae_Anaerolineales	15	1.04286e-05
Firmicutes_Bacilli_Lactobacillales	Bacteroidetes_Bacteroidia_Sphingobacteriales	Firmicutes_Bacilli_Lactobacillales -- Bacteroidetes_Bacteroidia_Sphingobacteriales	15	0.0264319
Firmicutes_Negativicutes_Selenomonadales	Proteobacteria_Gammaproteobacteria_Pseudomonadales	Firmicutes_Negativicutes_Selenomonadales -- Proteobacteria_Gammaproteobacteria_Pseudomonadales	15	9.00592e-07
Gemmatimonadetes_Gemmatimonadetes_Gemmatimonadales	Acidobacteria_Acidobacteriia_Solibacterales	Gemmatimonadetes_Gemmatimonadetes_Gemmatimonadales -- Acidobacteria_Acidobacteriia_Solibacterales	15	0.00275764
Mortierellomycota_Mortierellomycetes_Mortierellales	Acidobacteria_Acidobacteriia_Solibacterales	Mortierellomycota_Mortierellomycetes_Mortierellales -- Acidobacteria_Acidobacteriia_Solibacterales	15	2.07643e-06
Nitrospirae_4-29-1_uncultured Nitrospirae bacterium	Chloroflexi_Anaerolineae_SBR1031	Nitrospirae_4-29-1_uncultured Nitrospirae bacterium -- Chloroflexi_Anaerolineae_SBR1031	15	7.53931e-11
Proteobacteria_Alphaproteobacteria_Caulobacterales	Proteobacteria_Alphaproteobacteria_Rhodospirillales	Proteobacteria_Alphaproteobacteria_Caulobacterales -- Proteobacteria_Alphaproteobacteria_Rhodospirillales	15	4.14687e-08
Proteobacteria_Alphaproteobacteria_Caulobacterales	Proteobacteria_Deltaproteobacteria_Desulfovibrionales	Proteobacteria_Alphaproteobacteria_Caulobacterales -- Proteobacteria_Deltaproteobacteria_Desulfovibrionales	15	1.69276e-10
Proteobacteria_Alphaproteobacteria_Dongiales	Firmicutes_Clostridia_Clostridiales	Proteobacteria_Alphaproteobacteria_Dongiales -- Firmicutes_Clostridia_Clostridiales	15	0.00483028
Proteobacteria_Alphaproteobacteria_Rhizobiales	Patescibacteria_Parcubacteria_unidentified	Proteobacteria_Alphaproteobacteria_Rhizobiales -- Patescibacteria_Parcubacteria_unidentified	15	7.55031e-07
Proteobacteria_Deltaproteobacteria_Syntrophobacterales	Verrucomicrobia_Verrucomicrobiae_Pedosphaerales	Proteobacteria_Deltaproteobacteria_Syntrophobacterales -- Verrucomicrobia_Verrucomicrobiae_Pedosphaerales	15	3.88395e-09
Proteobacteria_Gammaproteobacteria_Betaproteobacteriales	Chloroflexi_KD4-96_uncultured bacterium	Proteobacteria_Gammaproteobacteria_Betaproteobacteriales -- Chloroflexi_KD4-96_uncultured bacterium	15	5.3422e-14
Proteobacteria_Gammaproteobacteria_Betaproteobacteriales	Nitrospirae_Thermodesulfovibrionia_uncultured	Proteobacteria_Gammaproteobacteria_Betaproteobacteriales -- Nitrospirae_Thermodesulfovibrionia_uncultured	15	0.00101198
Proteobacteria_Gammaproteobacteria_Enterobacteriales	Chloroflexi_Chloroflexia_Thermomicrobiales	Proteobacteria_Gammaproteobacteria_Enterobacteriales -- Chloroflexi_Chloroflexia_Thermomicrobiales	15	1.24037e-06
Proteobacteria_Gammaproteobacteria_Gammaproteobacteria Incertae Sedis	Bacteroidetes_Bacteroidia_Chitinophagales	Proteobacteria_Gammaproteobacteria_Gammaproteobacteria Incertae Sedis -- Bacteroidetes_Bacteroidia_Chitinophagales	15	7.45912e-05
Proteobacteria_Gammaproteobacteria_Pseudomonadales	Actinobacteria_Actinobacteria_Frankiales	Proteobacteria_Gammaproteobacteria_Pseudomonadales -- Actinobacteria_Actinobacteria_Frankiales	15	0.0116657
Rozellomycota_unidentified_unidentified	Proteobacteria_Gammaproteobacteria_Betaproteobacteriales	Rozellomycota_unidentified_unidentified -- Proteobacteria_Gammaproteobacteria_Betaproteobacteriales	15	2.35765e-05
Spirochaetes_Spirochaetia_Spirochaetales	Firmicutes_Clostridia_Clostridiales	Spirochaetes_Spirochaetia_Spirochaetales -- Firmicutes_Clostridia_Clostridiales	15	0.000201011
unidentified_unidentified_unidentified	Cyanobacteria_Oxyphotobacteria_Synechococcales	unidentified_unidentified_unidentified -- Cyanobacteria_Oxyphotobacteria_Synechococcales	15	5.82852e-13
unidentified_unidentified_unidentified	Planctomycetes_Planctomycetacia_Planctomycetales	unidentified_unidentified_unidentified -- Planctomycetes_Planctomycetacia_Planctomycetales	15	7.94297e-07
unidentified_unidentified_unidentified	Rokubacteria_NC10_Methylomirabilales	unidentified_unidentified_unidentified -- Rokubacteria_NC10_Methylomirabilales	15	1.71989e-05
Verrucomicrobia_Verrucomicrobiae_Pedosphaerales	Acidobacteria_Acidobacteriia_Solibacterales	Verrucomicrobia_Verrucomicrobiae_Pedosphaerales -- Acidobacteria_Acidobacteriia_Solibacterales	15	1.98256e-11
Acidobacteria_Blastocatellia (Subgroup 4)_Blastocatellales	Chloroflexi_Anaerolineae_SBR1031	Acidobacteria_Blastocatellia (Subgroup 4)_Blastocatellales -- Chloroflexi_Anaerolineae_SBR1031	14	0.00523956
Actinobacteria_Actinobacteria_Corynebacteriales	Actinobacteria_Actinobacteria_Kineosporiales	Actinobacteria_Actinobacteria_Corynebacteriales -- Actinobacteria_Actinobacteria_Kineosporiales	14	0.00523956
Actinobacteria_Actinobacteria_Frankiales	Bacteroidetes_Bacteroidia_Cytophagales	Actinobacteria_Actinobacteria_Frankiales -- Bacteroidetes_Bacteroidia_Cytophagales	14	0.0198104
Ascomycota_Dothideomycetes_Capnodiales	Basidiomycota_Agaricomycetes_unidentified	Ascomycota_Dothideomycetes_Capnodiales -- Basidiomycota_Agaricomycetes_unidentified	14	0.000313496
Ascomycota_Dothideomycetes_Dothideales	Basidiomycota_Malasseziomycetes_Malasseziales	Ascomycota_Dothideomycetes_Dothideales -- Basidiomycota_Malasseziomycetes_Malasseziales	14	0.00384587
Ascomycota_Dothideomycetes_Pleosporales	Armatimonadetes_Chthonomonadetes_Chthonomonadales	Ascomycota_Dothideomycetes_Pleosporales -- Armatimonadetes_Chthonomonadetes_Chthonomonadales	14	0.0299967
Ascomycota_Eurotiomycetes_Eurotiales	Ascomycota_Sordariomycetes_unidentified	Ascomycota_Eurotiomycetes_Eurotiales -- Ascomycota_Sordariomycetes_unidentified	14	0.00939381
Ascomycota_Eurotiomycetes_Eurotiales	Proteobacteria_Deltaproteobacteria_Bdellovibrionales	Ascomycota_Eurotiomycetes_Eurotiales -- Proteobacteria_Deltaproteobacteria_Bdellovibrionales	14	1.89383e-06
Ascomycota_Leotiomycetes_Helotiales	Verrucomicrobia_Verrucomicrobiae_Chthoniobacterales	Ascomycota_Leotiomycetes_Helotiales -- Verrucomicrobia_Verrucomicrobiae_Chthoniobacterales	14	0.00101198
Ascomycota_Leotiomycetes_Thelebolales	Bacteroidetes_Bacteroidia_Chitinophagales	Ascomycota_Leotiomycetes_Thelebolales -- Bacteroidetes_Bacteroidia_Chitinophagales	14	5.70417e-05
Ascomycota_Leotiomycetes_Thelebolales	Basidiomycota_Agaricomycetes_Cantharellales	Ascomycota_Leotiomycetes_Thelebolales -- Basidiomycota_Agaricomycetes_Cantharellales	14	0.000159106
Ascomycota_Leotiomycetes_Thelebolales	Gemmatimonadetes_Gemmatimonadetes_Gemmatimonadales	Ascomycota_Leotiomycetes_Thelebolales -- Gemmatimonadetes_Gemmatimonadetes_Gemmatimonadales	14	3.16816e-08
Ascomycota_Pezizomycetes_Pezizales	Ascomycota_Dothideomycetes_Pleosporales	Ascomycota_Pezizomycetes_Pezizales -- Ascomycota_Dothideomycetes_Pleosporales	14	0.000705347
Ascomycota_Saccharomycetes_Saccharomycetales	Ascomycota_Sordariomycetes_Sordariales	Ascomycota_Saccharomycetes_Saccharomycetales -- Ascomycota_Sordariomycetes_Sordariales	14	0.00140512
Ascomycota_Saccharomycetes_Saccharomycetales	Basidiomycota_Agaricomycetes_unidentified	Ascomycota_Saccharomycetes_Saccharomycetales -- Basidiomycota_Agaricomycetes_unidentified	14	2.91729e-10
Ascomycota_Saccharomycetes_Saccharomycetales	Basidiomycota_Malasseziomycetes_Malasseziales	Ascomycota_Saccharomycetes_Saccharomycetales -- Basidiomycota_Malasseziomycetes_Malasseziales	14	2.09919e-23
Ascomycota_Saccharomycetes_Saccharomycetales	Chloroflexi_Anaerolineae_Anaerolineales	Ascomycota_Saccharomycetes_Saccharomycetales -- Chloroflexi_Anaerolineae_Anaerolineales	14	0.00067533
Ascomycota_Sordariomycetes_Boliniales	Proteobacteria_Gammaproteobacteria_Betaproteobacteriales	Ascomycota_Sordariomycetes_Boliniales -- Proteobacteria_Gammaproteobacteria_Betaproteobacteriales	14	8.04138e-08
Ascomycota_Sordariomycetes_Hypocreales	Proteobacteria_Alphaproteobacteria_unidentified	Ascomycota_Sordariomycetes_Hypocreales -- Proteobacteria_Alphaproteobacteria_unidentified	14	0.0423336
Ascomycota_Sordariomycetes_Myrmecridiales	Ascomycota_Sordariomycetes_Hypocreales	Ascomycota_Sordariomycetes_Myrmecridiales -- Ascomycota_Sordariomycetes_Hypocreales	14	0.00868436
Ascomycota_Sordariomycetes_Sordariales	Ascomycota_Sordariomycetes_Xylariales	Ascomycota_Sordariomycetes_Sordariales -- Ascomycota_Sordariomycetes_Xylariales	14	4.09785e-07
Ascomycota_Sordariomycetes_Sordariales	Basidiomycota_Agaricomycetes_Auriculariales	Ascomycota_Sordariomycetes_Sordariales -- Basidiomycota_Agaricomycetes_Auriculariales	14	5.18716e-06
Ascomycota_Sordariomycetes_Xylariales	Basidiomycota_Ustilaginomycetes_Ustilaginales	Ascomycota_Sordariomycetes_Xylariales -- Basidiomycota_Ustilaginomycetes_Ustilaginales	14	0.00375228
Ascomycota_Sordariomycetes_Xylariales	Proteobacteria_Gammaproteobacteria_Xanthomonadales	Ascomycota_Sordariomycetes_Xylariales -- Proteobacteria_Gammaproteobacteria_Xanthomonadales	14	2.50017e-09
Basidiomycota_Agaricomycetes_Cantharellales	Proteobacteria_Deltaproteobacteria_Syntrophobacterales	Basidiomycota_Agaricomycetes_Cantharellales -- Proteobacteria_Deltaproteobacteria_Syntrophobacterales	14	0.00367104
Basidiomycota_Agaricomycetes_Cantharellales	Verrucomicrobia_Verrucomicrobiae_Opitutales	Basidiomycota_Agaricomycetes_Cantharellales -- Verrucomicrobia_Verrucomicrobiae_Opitutales	14	0.00168752
Basidiomycota_Agaricomycetes_Russulales	Basidiomycota_Agaricomycetes_Polyporales	Basidiomycota_Agaricomycetes_Russulales -- Basidiomycota_Agaricomycetes_Polyporales	14	0.00661987
Basidiomycota_Tremellomycetes_Filobasidiales	Firmicutes_Bacilli_Bacillales	Basidiomycota_Tremellomycetes_Filobasidiales -- Firmicutes_Bacilli_Bacillales	14	2.89065e-06
Basidiomycota_Tremellomycetes_Tremellales	Ascomycota_unidentified_unidentified	Basidiomycota_Tremellomycetes_Tremellales -- Ascomycota_unidentified_unidentified	14	3.39456e-05
Basidiomycota_unidentified_unidentified	Proteobacteria_Alphaproteobacteria_Caulobacterales	Basidiomycota_unidentified_unidentified -- Proteobacteria_Alphaproteobacteria_Caulobacterales	14	0.00953498
Basidiomycota_Ustilaginomycetes_Ustilaginales	Basidiomycota_unidentified_unidentified	Basidiomycota_Ustilaginomycetes_Ustilaginales -- Basidiomycota_unidentified_unidentified	14	2.56302e-06
Chloroflexi_Anaerolineae_Anaerolineales	Bacteroidetes_Ignavibacteria_Kryptoniales	Chloroflexi_Anaerolineae_Anaerolineales -- Bacteroidetes_Ignavibacteria_Kryptoniales	14	0.0298791
Chloroflexi_Anaerolineae_RBG-13-54-9	Gemmatimonadetes_Gemmatimonadetes_Gemmatimonadales	Chloroflexi_Anaerolineae_RBG-13-54-9 -- Gemmatimonadetes_Gemmatimonadetes_Gemmatimonadales	14	0.00114655
Chloroflexi_Anaerolineae_RBG-13-54-9	Proteobacteria_Deltaproteobacteria_Syntrophobacterales	Chloroflexi_Anaerolineae_RBG-13-54-9 -- Proteobacteria_Deltaproteobacteria_Syntrophobacterales	14	1.67037e-06
Chloroflexi_Chloroflexia_Thermomicrobiales	Proteobacteria_Gammaproteobacteria_Betaproteobacteriales	Chloroflexi_Chloroflexia_Thermomicrobiales -- Proteobacteria_Gammaproteobacteria_Betaproteobacteriales	14	0.00890195
Chloroflexi_KD4-96_unidentified	Chloroflexi_Anaerolineae_SBR1031	Chloroflexi_KD4-96_unidentified -- Chloroflexi_Anaerolineae_SBR1031	14	0.000135719
Chytridiomycota_Rhizophydiomycetes_Rhizophydiales	Proteobacteria_Gammaproteobacteria_Betaproteobacteriales	Chytridiomycota_Rhizophydiomycetes_Rhizophydiales -- Proteobacteria_Gammaproteobacteria_Betaproteobacteriales	14	0.00124949
Chytridiomycota_unidentified_unidentified	Ascomycota_Dothideomycetes_Pleosporales	Chytridiomycota_unidentified_unidentified -- Ascomycota_Dothideomycetes_Pleosporales	14	0.0237443
Firmicutes_Bacilli_Lactobacillales	unidentified_unidentified_unidentified	Firmicutes_Bacilli_Lactobacillales -- unidentified_unidentified_unidentified	14	7.90078e-05
Firmicutes_Clostridia_Clostridiales	Acidobacteria_Subgroup 6_unidentified	Firmicutes_Clostridia_Clostridiales -- Acidobacteria_Subgroup 6_unidentified	14	9.21218e-07
Firmicutes_Clostridia_Clostridiales	Actinobacteria_Actinobacteria_Micrococcales	Firmicutes_Clostridia_Clostridiales -- Actinobacteria_Actinobacteria_Micrococcales	14	1.01946e-07
Firmicutes_Clostridia_Clostridiales	Chloroflexi_Anaerolineae_RBG-13-54-9	Firmicutes_Clostridia_Clostridiales -- Chloroflexi_Anaerolineae_RBG-13-54-9	14	3.2995e-07
Firmicutes_Clostridia_Clostridiales	Chloroflexi_KD4-96_metagenome	Firmicutes_Clostridia_Clostridiales -- Chloroflexi_KD4-96_metagenome	14	4.69531e-08
Firmicutes_Clostridia_Clostridiales	Proteobacteria_Gammaproteobacteria_Enterobacteriales	Firmicutes_Clostridia_Clostridiales -- Proteobacteria_Gammaproteobacteria_Enterobacteriales	14	1.80297e-05
Mortierellomycota_Mortierellomycetes_Mortierellales	Proteobacteria_Deltaproteobacteria_Desulfuromonadales	Mortierellomycota_Mortierellomycetes_Mortierellales -- Proteobacteria_Deltaproteobacteria_Desulfuromonadales	14	3.28378e-05
Mortierellomycota_Mortierellomycetes_Mortierellales	Proteobacteria_Deltaproteobacteria_Syntrophobacterales	Mortierellomycota_Mortierellomycetes_Mortierellales -- Proteobacteria_Deltaproteobacteria_Syntrophobacterales	14	3.4026e-07
Mortierellomycota_Mortierellomycetes_Mortierellales	Proteobacteria_Gammaproteobacteria_Pseudomonadales	Mortierellomycota_Mortierellomycetes_Mortierellales -- Proteobacteria_Gammaproteobacteria_Pseudomonadales	14	0.000927543
Nitrospirae_4-29-1_uncultured Nitrospirae bacterium	Proteobacteria_Gammaproteobacteria_Betaproteobacteriales	Nitrospirae_4-29-1_uncultured Nitrospirae bacterium -- Proteobacteria_Gammaproteobacteria_Betaproteobacteriales	14	0.0092505
Planctomycetes_Planctomycetacia_Isosphaerales	Bacteroidetes_Bacteroidia_Sphingobacteriales	Planctomycetes_Planctomycetacia_Isosphaerales -- Bacteroidetes_Bacteroidia_Sphingobacteriales	14	0.0092505
Proteobacteria_Alphaproteobacteria_Caulobacterales	Proteobacteria_Alphaproteobacteria_Dongiales	Proteobacteria_Alphaproteobacteria_Caulobacterales -- Proteobacteria_Alphaproteobacteria_Dongiales	14	1.24037e-06
Proteobacteria_Alphaproteobacteria_Rhizobiales	Patescibacteria_Gracilibacteria_Absconditabacteriales (SR1)	Proteobacteria_Alphaproteobacteria_Rhizobiales -- Patescibacteria_Gracilibacteria_Absconditabacteriales (SR1)	14	1.53986e-05
Proteobacteria_Alphaproteobacteria_Rhizobiales	Planctomycetes_Planctomycetacia_Planctomycetales	Proteobacteria_Alphaproteobacteria_Rhizobiales -- Planctomycetes_Planctomycetacia_Planctomycetales	14	1.53986e-05
Proteobacteria_Alphaproteobacteria_Rhizobiales	Proteobacteria_Gammaproteobacteria_unidentified	Proteobacteria_Alphaproteobacteria_Rhizobiales -- Proteobacteria_Gammaproteobacteria_unidentified	14	2.28346e-15
Proteobacteria_Alphaproteobacteria_Sneathiellales	Proteobacteria_Gammaproteobacteria_Betaproteobacteriales	Proteobacteria_Alphaproteobacteria_Sneathiellales -- Proteobacteria_Gammaproteobacteria_Betaproteobacteriales	14	1.13069e-11
Proteobacteria_Alphaproteobacteria_Sphingomonadales	Proteobacteria_Gammaproteobacteria_Gammaproteobacteria Incertae Sedis	Proteobacteria_Alphaproteobacteria_Sphingomonadales -- Proteobacteria_Gammaproteobacteria_Gammaproteobacteria Incertae Sedis	14	1.24037e-06
Proteobacteria_Deltaproteobacteria_Desulfovibrionales	Firmicutes_Clostridia_Clostridiales	Proteobacteria_Deltaproteobacteria_Desulfovibrionales -- Firmicutes_Clostridia_Clostridiales	14	0.00146904
Proteobacteria_Deltaproteobacteria_Myxococcales	Gemmatimonadetes_Gemmatimonadetes_Gemmatimonadales	Proteobacteria_Deltaproteobacteria_Myxococcales -- Gemmatimonadetes_Gemmatimonadetes_Gemmatimonadales	14	3.71375e-08
Proteobacteria_Deltaproteobacteria_Syntrophobacterales	Acidobacteria_Acidobacteriia_Solibacterales	Proteobacteria_Deltaproteobacteria_Syntrophobacterales -- Acidobacteria_Acidobacteriia_Solibacterales	14	5.3527e-09
Proteobacteria_Gammaproteobacteria_Betaproteobacteriales	Actinobacteria_Acidimicrobiia_Microtrichales	Proteobacteria_Gammaproteobacteria_Betaproteobacteriales -- Actinobacteria_Acidimicrobiia_Microtrichales	14	2.61242e-08
Proteobacteria_Gammaproteobacteria_Betaproteobacteriales	Chlamydiae_Chlamydiae_Chlamydiales	Proteobacteria_Gammaproteobacteria_Betaproteobacteriales -- Chlamydiae_Chlamydiae_Chlamydiales	14	3.64163e-14
Proteobacteria_Gammaproteobacteria_Betaproteobacteriales	Chloroflexi_KD4-96_unidentified	Proteobacteria_Gammaproteobacteria_Betaproteobacteriales -- Chloroflexi_KD4-96_unidentified	14	8.32984e-10
Proteobacteria_Gammaproteobacteria_Pseudomonadales	Planctomycetes_Planctomycetacia_Isosphaerales	Proteobacteria_Gammaproteobacteria_Pseudomonadales -- Planctomycetes_Planctomycetacia_Isosphaerales	14	0.00967363
Proteobacteria_Gammaproteobacteria_Xanthomonadales	Acidobacteria_Subgroup 6_unidentified	Proteobacteria_Gammaproteobacteria_Xanthomonadales -- Acidobacteria_Subgroup 6_unidentified	14	0.0229887
unidentified_unidentified_unidentified	Proteobacteria_Gammaproteobacteria_unidentified	unidentified_unidentified_unidentified -- Proteobacteria_Gammaproteobacteria_unidentified	14	8.59231e-05
Verrucomicrobia_Verrucomicrobiae_Pedosphaerales	Proteobacteria_Deltaproteobacteria_Desulfuromonadales	Verrucomicrobia_Verrucomicrobiae_Pedosphaerales -- Proteobacteria_Deltaproteobacteria_Desulfuromonadales	14	6.30709e-06
Acidobacteria_Acidobacteriia_Acidobacteriales	Bacteroidetes_Bacteroidia_Sphingobacteriales	Acidobacteria_Acidobacteriia_Acidobacteriales -- Bacteroidetes_Bacteroidia_Sphingobacteriales	13	0.00664228
Acidobacteria_Holophagae_Subgroup 7	Proteobacteria_Deltaproteobacteria_Desulfuromonadales	Acidobacteria_Holophagae_Subgroup 7 -- Proteobacteria_Deltaproteobacteria_Desulfuromonadales	13	4.43313e-07
Acidobacteria_Subgroup 6_unidentified	Actinobacteria_Thermoleophilia_Gaiellales	Acidobacteria_Subgroup 6_unidentified -- Actinobacteria_Thermoleophilia_Gaiellales	13	3.41454e-13
Acidobacteria_Subgroup 6_unidentified	Firmicutes_Clostridia_Clostridiales	Acidobacteria_Subgroup 6_unidentified -- Firmicutes_Clostridia_Clostridiales	13	1.24037e-06
Actinobacteria_Actinobacteria_Corynebacteriales	Bacteroidetes_Bacteroidia_Cytophagales	Actinobacteria_Actinobacteria_Corynebacteriales -- Bacteroidetes_Bacteroidia_Cytophagales	13	0.00722737
Actinobacteria_Actinobacteria_Frankiales	Bacteroidetes_Bacteroidia_Sphingobacteriales	Actinobacteria_Actinobacteria_Frankiales -- Bacteroidetes_Bacteroidia_Sphingobacteriales	13	0.005821
Actinobacteria_Actinobacteria_Micrococcales	Actinobacteria_Acidimicrobiia_Microtrichales	Actinobacteria_Actinobacteria_Micrococcales -- Actinobacteria_Acidimicrobiia_Microtrichales	13	3.0618e-05
Ascomycota_Dothideomycetes_Dothideales	Ascomycota_Sordariomycetes_Magnaporthales	Ascomycota_Dothideomycetes_Dothideales -- Ascomycota_Sordariomycetes_Magnaporthales	13	0.000135719
Ascomycota_Dothideomycetes_Dothideales	Basidiomycota_Microbotryomycetes_Sporidiobolales	Ascomycota_Dothideomycetes_Dothideales -- Basidiomycota_Microbotryomycetes_Sporidiobolales	13	7.04227e-10
Ascomycota_Dothideomycetes_Pleosporales	Basidiomycota_Agaricomycetes_Auriculariales	Ascomycota_Dothideomycetes_Pleosporales -- Basidiomycota_Agaricomycetes_Auriculariales	13	0.0141309
Ascomycota_Dothideomycetes_Pleosporales	Cyanobacteria_Melainabacteria_Vampirovibrionales	Ascomycota_Dothideomycetes_Pleosporales -- Cyanobacteria_Melainabacteria_Vampirovibrionales	13	6.52408e-17
Ascomycota_Eurotiomycetes_Chaetothyriales	Proteobacteria_Deltaproteobacteria_Bdellovibrionales	Ascomycota_Eurotiomycetes_Chaetothyriales -- Proteobacteria_Deltaproteobacteria_Bdellovibrionales	13	1.19859e-05
Ascomycota_Leotiomycetes_Helotiales	Actinobacteria_Thermoleophilia_Gaiellales	Ascomycota_Leotiomycetes_Helotiales -- Actinobacteria_Thermoleophilia_Gaiellales	13	2.31503e-08
Ascomycota_Leotiomycetes_Helotiales	Bacteroidetes_Bacteroidia_Flavobacteriales	Ascomycota_Leotiomycetes_Helotiales -- Bacteroidetes_Bacteroidia_Flavobacteriales	13	9.88869e-10
Ascomycota_Leotiomycetes_Helotiales	Chloroflexi_KD4-96_unidentified	Ascomycota_Leotiomycetes_Helotiales -- Chloroflexi_KD4-96_unidentified	13	1.6994e-13
Ascomycota_Saccharomycetes_Saccharomycetales	Ascomycota_Leotiomycetes_Thelebolales	Ascomycota_Saccharomycetes_Saccharomycetales -- Ascomycota_Leotiomycetes_Thelebolales	13	2.50326e-10
Ascomycota_Sordariomycetes_Coniochaetales	Proteobacteria_Alphaproteobacteria_Rhizobiales	Ascomycota_Sordariomycetes_Coniochaetales -- Proteobacteria_Alphaproteobacteria_Rhizobiales	13	0.000364718
Ascomycota_Sordariomycetes_Sordariales	Proteobacteria_Deltaproteobacteria_Bdellovibrionales	Ascomycota_Sordariomycetes_Sordariales -- Proteobacteria_Deltaproteobacteria_Bdellovibrionales	13	3.39456e-05
Ascomycota_Sordariomycetes_Sordariales	Rokubacteria_NC10_Methylomirabilales	Ascomycota_Sordariomycetes_Sordariales -- Rokubacteria_NC10_Methylomirabilales	13	3.0618e-05
Ascomycota_Sordariomycetes_Trichosphaeriales	Proteobacteria_Deltaproteobacteria_Bdellovibrionales	Ascomycota_Sordariomycetes_Trichosphaeriales -- Proteobacteria_Deltaproteobacteria_Bdellovibrionales	13	0.000241594
Ascomycota_Sordariomycetes_Xylariales	Firmicutes_Clostridia_Clostridiales	Ascomycota_Sordariomycetes_Xylariales -- Firmicutes_Clostridia_Clostridiales	13	0.0163439
Bacteroidetes_Bacteroidia_Cytophagales	Proteobacteria_Deltaproteobacteria_Oligoflexales	Bacteroidetes_Bacteroidia_Cytophagales -- Proteobacteria_Deltaproteobacteria_Oligoflexales	13	2.75199e-14
Bacteroidetes_Bacteroidia_Flavobacteriales	Chloroflexi_Anaerolineae_Anaerolineales	Bacteroidetes_Bacteroidia_Flavobacteriales -- Chloroflexi_Anaerolineae_Anaerolineales	13	4.94699e-10
Bacteroidetes_Bacteroidia_Flavobacteriales	Proteobacteria_Alphaproteobacteria_unidentified	Bacteroidetes_Bacteroidia_Flavobacteriales -- Proteobacteria_Alphaproteobacteria_unidentified	13	0.0212333
Bacteroidetes_Bacteroidia_Sphingobacteriales	Verrucomicrobia_Verrucomicrobiae_Opitutales	Bacteroidetes_Bacteroidia_Sphingobacteriales -- Verrucomicrobia_Verrucomicrobiae_Opitutales	13	0.0337146
Basidiomycota_Agaricomycetes_Cantharellales	Proteobacteria_Deltaproteobacteria_Oligoflexales	Basidiomycota_Agaricomycetes_Cantharellales -- Proteobacteria_Deltaproteobacteria_Oligoflexales	13	0.00114655
Basidiomycota_Tremellomycetes_Cystofilobasidiales	Acidobacteria_Subgroup 6_unidentified	Basidiomycota_Tremellomycetes_Cystofilobasidiales -- Acidobacteria_Subgroup 6_unidentified	13	0.00289935
Basidiomycota_Ustilaginomycetes_Ustilaginales	Proteobacteria_Alphaproteobacteria_Rhodospirillales	Basidiomycota_Ustilaginomycetes_Ustilaginales -- Proteobacteria_Alphaproteobacteria_Rhodospirillales	13	1.02933e-05
Basidiomycota_Wallemiomycetes_Wallemiales	Firmicutes_Bacilli_Bacillales	Basidiomycota_Wallemiomycetes_Wallemiales -- Firmicutes_Bacilli_Bacillales	13	0.0258807
Proteobacteria_Alphaproteobacteria_Azospirillales	Bacteroidetes_Bacteroidia_Cytophagales	Proteobacteria_Alphaproteobacteria_Azospirillales -- Bacteroidetes_Bacteroidia_Cytophagales	13	2.17223e-08
Proteobacteria_Alphaproteobacteria_Rhizobiales	Chloroflexi_KD4-96_uncultured Chloroflexi bacterium	Proteobacteria_Alphaproteobacteria_Rhizobiales -- Chloroflexi_KD4-96_uncultured Chloroflexi bacterium	13	0.00461838
Proteobacteria_Alphaproteobacteria_Rhizobiales	Cyanobacteria_Melainabacteria_Gastranaerophilales	Proteobacteria_Alphaproteobacteria_Rhizobiales -- Cyanobacteria_Melainabacteria_Gastranaerophilales	13	3.19685e-05
Proteobacteria_Deltaproteobacteria_Myxococcales	Actinobacteria_Actinobacteria_Micromonosporales	Proteobacteria_Deltaproteobacteria_Myxococcales -- Actinobacteria_Actinobacteria_Micromonosporales	13	0.00256336
Proteobacteria_Gammaproteobacteria_Betaproteobacteriales	Proteobacteria_Gammaproteobacteria_Steroidobacterales	Proteobacteria_Gammaproteobacteria_Betaproteobacteriales -- Proteobacteria_Gammaproteobacteria_Steroidobacterales	13	0.0103842
Proteobacteria_Gammaproteobacteria_Enterobacteriales	Verrucomicrobia_Verrucomicrobiae_Chthoniobacterales	Proteobacteria_Gammaproteobacteria_Enterobacteriales -- Verrucomicrobia_Verrucomicrobiae_Chthoniobacterales	13	1.67189e-09
Proteobacteria_Gammaproteobacteria_Xanthomonadales	Planctomycetes_Planctomycetacia_Gemmatales	Proteobacteria_Gammaproteobacteria_Xanthomonadales -- Planctomycetes_Planctomycetacia_Gemmatales	13	0.000191969
Proteobacteria_Gammaproteobacteria_Xanthomonadales	Proteobacteria_Alphaproteobacteria_Azospirillales	Proteobacteria_Gammaproteobacteria_Xanthomonadales -- Proteobacteria_Alphaproteobacteria_Azospirillales	13	1.44792e-10
Proteobacteria_Gammaproteobacteria_Xanthomonadales	Proteobacteria_Deltaproteobacteria_Desulfuromonadales	Proteobacteria_Gammaproteobacteria_Xanthomonadales -- Proteobacteria_Deltaproteobacteria_Desulfuromonadales	13	0.000322575
Spirochaetes_Spirochaetia_Spirochaetales	Bacteroidetes_Bacteroidia_Bacteroidales	Spirochaetes_Spirochaetia_Spirochaetales -- Bacteroidetes_Bacteroidia_Bacteroidales	13	1.02738e-06
Spirochaetes_Spirochaetia_Spirochaetales	Proteobacteria_Alphaproteobacteria_Rhizobiales	Spirochaetes_Spirochaetia_Spirochaetales -- Proteobacteria_Alphaproteobacteria_Rhizobiales	13	5.01641e-06
unidentified_unidentified_unidentified	Acidobacteria_Blastocatellia (Subgroup 4)_Pyrinomonadales	unidentified_unidentified_unidentified -- Acidobacteria_Blastocatellia (Subgroup 4)_Pyrinomonadales	13	0.00124756
unidentified_unidentified_unidentified	Chloroflexi_Gitt-GS-136_unidentified	unidentified_unidentified_unidentified -- Chloroflexi_Gitt-GS-136_unidentified	13	0.000656409
Verrucomicrobia_Verrucomicrobiae_Opitutales	Proteobacteria_Gammaproteobacteria_Xanthomonadales	Verrucomicrobia_Verrucomicrobiae_Opitutales -- Proteobacteria_Gammaproteobacteria_Xanthomonadales	13	0.000347364
Acidobacteria_Acidobacteriia_Acidobacteriales	Bacteroidetes_Bacteroidia_Bacteroidales	Acidobacteria_Acidobacteriia_Acidobacteriales -- Bacteroidetes_Bacteroidia_Bacteroidales	12	0.00177589
Acidobacteria_Acidobacteriia_Solibacterales	Actinobacteria_Thermoleophilia_Gaiellales	Acidobacteria_Acidobacteriia_Solibacterales -- Actinobacteria_Thermoleophilia_Gaiellales	12	1.0309e-08
Actinobacteria_Acidimicrobiia_Microtrichales	Chloroflexi_Anaerolineae_Anaerolineales	Actinobacteria_Acidimicrobiia_Microtrichales -- Chloroflexi_Anaerolineae_Anaerolineales	12	0.0209162
Actinobacteria_Actinobacteria_Corynebacteriales	Bacteroidetes_Bacteroidia_Flavobacteriales	Actinobacteria_Actinobacteria_Corynebacteriales -- Bacteroidetes_Bacteroidia_Flavobacteriales	12	0.0209162
Actinobacteria_Actinobacteria_Micrococcales	Actinobacteria_Actinobacteria_Pseudonocardiales	Actinobacteria_Actinobacteria_Micrococcales -- Actinobacteria_Actinobacteria_Pseudonocardiales	12	0.00185484
Actinobacteria_Actinobacteria_Micrococcales	Chloroflexi_KD4-96_uncultured Chloroflexi bacterium	Actinobacteria_Actinobacteria_Micrococcales -- Chloroflexi_KD4-96_uncultured Chloroflexi bacterium	12	0.00059148
Actinobacteria_Actinobacteria_Propionibacteriales	Bacteroidetes_Bacteroidia_Cytophagales	Actinobacteria_Actinobacteria_Propionibacteriales -- Bacteroidetes_Bacteroidia_Cytophagales	12	0.0150745
Actinobacteria_Actinobacteria_Streptomycetales	Bacteroidetes_Bacteroidia_Sphingobacteriales	Actinobacteria_Actinobacteria_Streptomycetales -- Bacteroidetes_Bacteroidia_Sphingobacteriales	12	3.08815e-06
Ascomycota_Arthoniomycetes_unidentified	Proteobacteria_Gammaproteobacteria_Betaproteobacteriales	Ascomycota_Arthoniomycetes_unidentified -- Proteobacteria_Gammaproteobacteria_Betaproteobacteriales	12	0.0169849
Ascomycota_Dothideomycetes_Capnodiales	Chloroflexi_Chloroflexia_Thermomicrobiales	Ascomycota_Dothideomycetes_Capnodiales -- Chloroflexi_Chloroflexia_Thermomicrobiales	12	7.03566e-05
Ascomycota_Dothideomycetes_Pleosporales	Acidobacteria_Subgroup 17_uncultured prokaryote	Ascomycota_Dothideomycetes_Pleosporales -- Acidobacteria_Subgroup 17_uncultured prokaryote	12	0.0350595
Ascomycota_Dothideomycetes_Pleosporales	Proteobacteria_Deltaproteobacteria_MBNT15	Ascomycota_Dothideomycetes_Pleosporales -- Proteobacteria_Deltaproteobacteria_MBNT15	12	0.00415006
Ascomycota_Eurotiomycetes_Chaetothyriales	Actinobacteria_Actinobacteria_Frankiales	Ascomycota_Eurotiomycetes_Chaetothyriales -- Actinobacteria_Actinobacteria_Frankiales	12	8.23766e-14
Ascomycota_Eurotiomycetes_Chaetothyriales	Firmicutes_Bacilli_Lactobacillales	Ascomycota_Eurotiomycetes_Chaetothyriales -- Firmicutes_Bacilli_Lactobacillales	12	1.69502e-07
Ascomycota_Saccharomycetes_Saccharomycetales	Basidiomycota_Ustilaginomycetes_Ustilaginales	Ascomycota_Saccharomycetes_Saccharomycetales -- Basidiomycota_Ustilaginomycetes_Ustilaginales	12	0.0458894
Ascomycota_Sordariomycetes_Glomerellales	Basidiomycota_Agaricomycetes_Hymenochaetales	Ascomycota_Sordariomycetes_Glomerellales -- Basidiomycota_Agaricomycetes_Hymenochaetales	12	0.0458894
Ascomycota_Sordariomycetes_Hypocreales	Proteobacteria_Alphaproteobacteria_Dongiales	Ascomycota_Sordariomycetes_Hypocreales -- Proteobacteria_Alphaproteobacteria_Dongiales	12	0.0015846
Ascomycota_Sordariomycetes_Sordariales	Acidobacteria_Subgroup 18_unidentified	Ascomycota_Sordariomycetes_Sordariales -- Acidobacteria_Subgroup 18_unidentified	12	0.00501897
Ascomycota_Sordariomycetes_Sordariales	Basidiomycota_unidentified_unidentified	Ascomycota_Sordariomycetes_Sordariales -- Basidiomycota_unidentified_unidentified	12	0.00124756
Ascomycota_Sordariomycetes_Sordariales	Chloroflexi_KD4-96_uncultured Anaerolineaceae bacterium	Ascomycota_Sordariomycetes_Sordariales -- Chloroflexi_KD4-96_uncultured Anaerolineaceae bacterium	12	0.0267953
Ascomycota_Sordariomycetes_Sordariales	Chloroflexi_KD4-96_uncultured Chloroflexi bacterium	Ascomycota_Sordariomycetes_Sordariales -- Chloroflexi_KD4-96_uncultured Chloroflexi bacterium	12	0.0252951
Ascomycota_Sordariomycetes_Sordariales	Proteobacteria_Gammaproteobacteria_Diplorickettsiales	Ascomycota_Sordariomycetes_Sordariales -- Proteobacteria_Gammaproteobacteria_Diplorickettsiales	12	0.000251326
Ascomycota_Sordariomycetes_Trichosphaeriales	Ascomycota_Eurotiomycetes_Chaetothyriales	Ascomycota_Sordariomycetes_Trichosphaeriales -- Ascomycota_Eurotiomycetes_Chaetothyriales	12	0.00744449
Ascomycota_Sordariomycetes_Trichosphaeriales	Proteobacteria_Alphaproteobacteria_Azospirillales	Ascomycota_Sordariomycetes_Trichosphaeriales -- Proteobacteria_Alphaproteobacteria_Azospirillales	12	0.0161195
Ascomycota_Sordariomycetes_Trichosphaeriales	Proteobacteria_Deltaproteobacteria_Myxococcales	Ascomycota_Sordariomycetes_Trichosphaeriales -- Proteobacteria_Deltaproteobacteria_Myxococcales	12	0.0140551
Ascomycota_Sordariomycetes_unidentified	Acidobacteria_Subgroup 6_unidentified	Ascomycota_Sordariomycetes_unidentified -- Acidobacteria_Subgroup 6_unidentified	12	0.0270344
Ascomycota_Sordariomycetes_Xylariales	Ascomycota_Eurotiomycetes_Eurotiales	Ascomycota_Sordariomycetes_Xylariales -- Ascomycota_Eurotiomycetes_Eurotiales	12	4.56895e-11
Ascomycota_unidentified_unidentified	Proteobacteria_Alphaproteobacteria_Caulobacterales	Ascomycota_unidentified_unidentified -- Proteobacteria_Alphaproteobacteria_Caulobacterales	12	0.000727683
Bacteroidetes_Bacteroidia_Bacteroidales	Chloroflexi_KD4-96_metagenome	Bacteroidetes_Bacteroidia_Bacteroidales -- Chloroflexi_KD4-96_metagenome	12	1.44792e-10
Bacteroidetes_Bacteroidia_Chitinophagales	Proteobacteria_Gammaproteobacteria_Gammaproteobacteria Incertae Sedis	Bacteroidetes_Bacteroidia_Chitinophagales -- Proteobacteria_Gammaproteobacteria_Gammaproteobacteria Incertae Sedis	12	4.75287e-13
Bacteroidetes_Bacteroidia_Cytophagales	Proteobacteria_Alphaproteobacteria_Azospirillales	Bacteroidetes_Bacteroidia_Cytophagales -- Proteobacteria_Alphaproteobacteria_Azospirillales	12	2.66012e-05
Bacteroidetes_Bacteroidia_Flavobacteriales	Proteobacteria_Alphaproteobacteria_Micavibrionales	Bacteroidetes_Bacteroidia_Flavobacteriales -- Proteobacteria_Alphaproteobacteria_Micavibrionales	12	9.1106e-06
Basidiomycota_Agaricomycetes_Agaricales	Acidobacteria_Subgroup 6_unidentified	Basidiomycota_Agaricomycetes_Agaricales -- Acidobacteria_Subgroup 6_unidentified	12	0.000112315
Basidiomycota_Agaricomycetes_Agaricales	Ascomycota_Saccharomycetes_Saccharomycetales	Basidiomycota_Agaricomycetes_Agaricales -- Ascomycota_Saccharomycetes_Saccharomycetales	12	0.0300884
Basidiomycota_Agaricomycetes_Agaricales	Gemmatimonadetes_Gemmatimonadetes_Gemmatimonadales	Basidiomycota_Agaricomycetes_Agaricales -- Gemmatimonadetes_Gemmatimonadetes_Gemmatimonadales	12	0.00139635
Basidiomycota_Agaricomycetes_Boletales	Proteobacteria_Gammaproteobacteria_Betaproteobacteriales	Basidiomycota_Agaricomycetes_Boletales -- Proteobacteria_Gammaproteobacteria_Betaproteobacteriales	12	0.000140263
Basidiomycota_Agaricomycetes_Cantharellales	Acidobacteria_Acidobacteriia_Solibacterales	Basidiomycota_Agaricomycetes_Cantharellales -- Acidobacteria_Acidobacteriia_Solibacterales	12	0.0419522
Basidiomycota_Agaricomycetes_Cantharellales	Ascomycota_Sordariomycetes_Magnaporthales	Basidiomycota_Agaricomycetes_Cantharellales -- Ascomycota_Sordariomycetes_Magnaporthales	12	1.6224e-08
Basidiomycota_Agaricomycetes_Cantharellales	Basidiomycota_Agaricomycetes_Sebacinales	Basidiomycota_Agaricomycetes_Cantharellales -- Basidiomycota_Agaricomycetes_Sebacinales	12	2.17223e-08
Basidiomycota_Agaricomycetes_Cantharellales	Verrucomicrobia_Verrucomicrobiae_Verrucomicrobiales	Basidiomycota_Agaricomycetes_Cantharellales -- Verrucomicrobia_Verrucomicrobiae_Verrucomicrobiales	12	3.64472e-06
Basidiomycota_Agaricomycetes_Hymenochaetales	Actinobacteria_Actinobacteria_Frankiales	Basidiomycota_Agaricomycetes_Hymenochaetales -- Actinobacteria_Actinobacteria_Frankiales	12	0.0444678
Basidiomycota_Agaricomycetes_Polyporales	Acidobacteria_Blastocatellia (Subgroup 4)_Blastocatellales	Basidiomycota_Agaricomycetes_Polyporales -- Acidobacteria_Blastocatellia (Subgroup 4)_Blastocatellales	12	4.0539e-06
Basidiomycota_Agaricomycetes_Polyporales	Basidiomycota_Tremellomycetes_Cystofilobasidiales	Basidiomycota_Agaricomycetes_Polyporales -- Basidiomycota_Tremellomycetes_Cystofilobasidiales	12	0.000154183
Basidiomycota_Agaricomycetes_Polyporales	Planctomycetes_Planctomycetacia_Isosphaerales	Basidiomycota_Agaricomycetes_Polyporales -- Planctomycetes_Planctomycetacia_Isosphaerales	12	0.0287203
Basidiomycota_Exobasidiomycetes_Tilletiales	Planctomycetes_Planctomycetacia_Isosphaerales	Basidiomycota_Exobasidiomycetes_Tilletiales -- Planctomycetes_Planctomycetacia_Isosphaerales	12	0.0344038
Basidiomycota_Microbotryomycetes_Sporidiobolales	Bacteroidetes_Bacteroidia_Flavobacteriales	Basidiomycota_Microbotryomycetes_Sporidiobolales -- Bacteroidetes_Bacteroidia_Flavobacteriales	12	4.96965e-07
Basidiomycota_Tremellomycetes_Cystofilobasidiales	Ascomycota_Sordariomycetes_Trichosphaeriales	Basidiomycota_Tremellomycetes_Cystofilobasidiales -- Ascomycota_Sordariomycetes_Trichosphaeriales	12	0.0456654
Basidiomycota_Ustilaginomycetes_Ustilaginales	Ascomycota_Eurotiomycetes_Eurotiales	Basidiomycota_Ustilaginomycetes_Ustilaginales -- Ascomycota_Eurotiomycetes_Eurotiales	12	8.56683e-08
Basidiomycota_Ustilaginomycetes_Ustilaginales	Basidiomycota_Agaricomycetes_Sebacinales	Basidiomycota_Ustilaginomycetes_Ustilaginales -- Basidiomycota_Agaricomycetes_Sebacinales	12	0.000240917
Basidiomycota_Ustilaginomycetes_Ustilaginales	Chloroflexi_Chloroflexia_Thermomicrobiales	Basidiomycota_Ustilaginomycetes_Ustilaginales -- Chloroflexi_Chloroflexia_Thermomicrobiales	12	1.20516e-05
Chloroflexi_Anaerolineae_Anaerolineales	Actinobacteria_Thermoleophilia_Gaiellales	Chloroflexi_Anaerolineae_Anaerolineales -- Actinobacteria_Thermoleophilia_Gaiellales	12	0.000673914
Chloroflexi_Anaerolineae_Anaerolineales	Bacteroidetes_Bacteroidia_Chitinophagales	Chloroflexi_Anaerolineae_Anaerolineales -- Bacteroidetes_Bacteroidia_Chitinophagales	12	2.34165e-06
Chloroflexi_Anaerolineae_SBR1031	Proteobacteria_Deltaproteobacteria_Syntrophobacterales	Chloroflexi_Anaerolineae_SBR1031 -- Proteobacteria_Deltaproteobacteria_Syntrophobacterales	12	0.0270344
Cyanobacteria_Melainabacteria_Gastranaerophilales	Proteobacteria_Alphaproteobacteria_Rhizobiales	Cyanobacteria_Melainabacteria_Gastranaerophilales -- Proteobacteria_Alphaproteobacteria_Rhizobiales	12	4.66375e-05
Firmicutes_Bacilli_Bacillales	Verrucomicrobia_Verrucomicrobiae_Chthoniobacterales	Firmicutes_Bacilli_Bacillales -- Verrucomicrobia_Verrucomicrobiae_Chthoniobacterales	12	0.00143883
Firmicutes_Clostridia_Clostridiales	Proteobacteria_Deltaproteobacteria_Syntrophobacterales	Firmicutes_Clostridia_Clostridiales -- Proteobacteria_Deltaproteobacteria_Syntrophobacterales	12	0.00124756
Firmicutes_Negativicutes_Selenomonadales	Proteobacteria_Alphaproteobacteria_Sphingomonadales	Firmicutes_Negativicutes_Selenomonadales -- Proteobacteria_Alphaproteobacteria_Sphingomonadales	12	0.00143883
Planctomycetes_Phycisphaerae_Tepidisphaerales	Chloroflexi_Anaerolineae_RBG-13-54-9	Planctomycetes_Phycisphaerae_Tepidisphaerales -- Chloroflexi_Anaerolineae_RBG-13-54-9	12	0.000140263
Proteobacteria_Alphaproteobacteria_Caulobacterales	Planctomycetes_Planctomycetacia_Isosphaerales	Proteobacteria_Alphaproteobacteria_Caulobacterales -- Planctomycetes_Planctomycetacia_Isosphaerales	12	0.0056481
Proteobacteria_Alphaproteobacteria_Dongiales	Proteobacteria_Alphaproteobacteria_Micropepsales	Proteobacteria_Alphaproteobacteria_Dongiales -- Proteobacteria_Alphaproteobacteria_Micropepsales	12	6.07544e-05
Proteobacteria_Deltaproteobacteria_Bdellovibrionales	Bacteroidetes_Bacteroidia_Cytophagales	Proteobacteria_Deltaproteobacteria_Bdellovibrionales -- Bacteroidetes_Bacteroidia_Cytophagales	12	0.00954553
Proteobacteria_Deltaproteobacteria_Myxococcales	Actinobacteria_Thermoleophilia_Gaiellales	Proteobacteria_Deltaproteobacteria_Myxococcales -- Actinobacteria_Thermoleophilia_Gaiellales	12	0.0489192
Proteobacteria_Deltaproteobacteria_Myxococcales	Proteobacteria_Deltaproteobacteria_Syntrophobacterales	Proteobacteria_Deltaproteobacteria_Myxococcales -- Proteobacteria_Deltaproteobacteria_Syntrophobacterales	12	9.56606e-05
Proteobacteria_Gammaproteobacteria_Enterobacteriales	Planctomycetes_Planctomycetacia_Isosphaerales	Proteobacteria_Gammaproteobacteria_Enterobacteriales -- Planctomycetes_Planctomycetacia_Isosphaerales	12	3.99207e-05
Proteobacteria_Gammaproteobacteria_Pseudomonadales	Proteobacteria_Gammaproteobacteria_Gammaproteobacteria Incertae Sedis	Proteobacteria_Gammaproteobacteria_Pseudomonadales -- Proteobacteria_Gammaproteobacteria_Gammaproteobacteria Incertae Sedis	12	1.18984e-10
Proteobacteria_Gammaproteobacteria_Xanthomonadales	Acidobacteria_Blastocatellia (Subgroup 4)_Blastocatellales	Proteobacteria_Gammaproteobacteria_Xanthomonadales -- Acidobacteria_Blastocatellia (Subgroup 4)_Blastocatellales	12	0.000492581
Proteobacteria_Gammaproteobacteria_Xanthomonadales	Acidobacteria_Holophagae_Subgroup 7	Proteobacteria_Gammaproteobacteria_Xanthomonadales -- Acidobacteria_Holophagae_Subgroup 7	12	6.50868e-06
Proteobacteria_Gammaproteobacteria_Xanthomonadales	Firmicutes_Bacilli_Lactobacillales	Proteobacteria_Gammaproteobacteria_Xanthomonadales -- Firmicutes_Bacilli_Lactobacillales	12	6.50868e-06
Proteobacteria_Gammaproteobacteria_Xanthomonadales	Verrucomicrobia_Verrucomicrobiae_Opitutales	Proteobacteria_Gammaproteobacteria_Xanthomonadales -- Verrucomicrobia_Verrucomicrobiae_Opitutales	12	0.0126555
unidentified_unidentified_unidentified	Proteobacteria_Alphaproteobacteria_Micavibrionales	unidentified_unidentified_unidentified -- Proteobacteria_Alphaproteobacteria_Micavibrionales	12	1.74914e-07
Verrucomicrobia_Verrucomicrobiae_Pedosphaerales	Gemmatimonadetes_Gemmatimonadetes_Gemmatimonadales	Verrucomicrobia_Verrucomicrobiae_Pedosphaerales -- Gemmatimonadetes_Gemmatimonadetes_Gemmatimonadales	12	0.000119544
Verrucomicrobia_Verrucomicrobiae_Verrucomicrobiales	Bacteroidetes_Bacteroidia_Chitinophagales	Verrucomicrobia_Verrucomicrobiae_Verrucomicrobiales -- Bacteroidetes_Bacteroidia_Chitinophagales	12	0.0210031
Actinobacteria_Actinobacteria_Corynebacteriales	Bacteroidetes_Bacteroidia_Bacteroidales	Actinobacteria_Actinobacteria_Corynebacteriales -- Bacteroidetes_Bacteroidia_Bacteroidales	11	7.50685e-05
Actinobacteria_Actinobacteria_Micrococcales	Verrucomicrobia_Verrucomicrobiae_Verrucomicrobiales	Actinobacteria_Actinobacteria_Micrococcales -- Verrucomicrobia_Verrucomicrobiae_Verrucomicrobiales	11	0.00178914
Actinobacteria_Actinobacteria_Propionibacteriales	Proteobacteria_Alphaproteobacteria_Sphingomonadales	Actinobacteria_Actinobacteria_Propionibacteriales -- Proteobacteria_Alphaproteobacteria_Sphingomonadales	11	7.50685e-05
Actinobacteria_Actinobacteria_Pseudonocardiales	Proteobacteria_Alphaproteobacteria_Rhizobiales	Actinobacteria_Actinobacteria_Pseudonocardiales -- Proteobacteria_Alphaproteobacteria_Rhizobiales	11	2.41401e-09
Actinobacteria_Actinobacteria_Pseudonocardiales	Proteobacteria_Gammaproteobacteria_Betaproteobacteriales	Actinobacteria_Actinobacteria_Pseudonocardiales -- Proteobacteria_Gammaproteobacteria_Betaproteobacteriales	11	0.00259252
Actinobacteria_Actinobacteria_Streptomycetales	Proteobacteria_Deltaproteobacteria_Myxococcales	Actinobacteria_Actinobacteria_Streptomycetales -- Proteobacteria_Deltaproteobacteria_Myxococcales	11	5.45147e-12
Ascomycota_Dothideomycetes_Dothideales	Bacteroidetes_Bacteroidia_Chitinophagales	Ascomycota_Dothideomycetes_Dothideales -- Bacteroidetes_Bacteroidia_Chitinophagales	11	0.00158091
Ascomycota_Dothideomycetes_Pleosporales	Ascomycota_Dothideomycetes_Venturiales	Ascomycota_Dothideomycetes_Pleosporales -- Ascomycota_Dothideomycetes_Venturiales	11	0.0206464
Ascomycota_Dothideomycetes_Pleosporales	Basidiomycota_Microbotryomycetes_Microbotryomycetes_ord_Incertae_sedis	Ascomycota_Dothideomycetes_Pleosporales -- Basidiomycota_Microbotryomycetes_Microbotryomycetes_ord_Incertae_sedis	11	0.049063
Ascomycota_Dothideomycetes_Pleosporales	Cyanobacteria_Melainabacteria_Gastranaerophilales	Ascomycota_Dothideomycetes_Pleosporales -- Cyanobacteria_Melainabacteria_Gastranaerophilales	11	0.0142656
Ascomycota_Eurotiomycetes_Chaetothyriales	Basidiomycota_Ustilaginomycetes_Ustilaginales	Ascomycota_Eurotiomycetes_Chaetothyriales -- Basidiomycota_Ustilaginomycetes_Ustilaginales	11	3.46304e-05
Ascomycota_Eurotiomycetes_Chaetothyriales	Planctomycetes_Planctomycetacia_Isosphaerales	Ascomycota_Eurotiomycetes_Chaetothyriales -- Planctomycetes_Planctomycetacia_Isosphaerales	11	2.62916e-06
Ascomycota_Eurotiomycetes_Eurotiales	Acidobacteria_Subgroup 6_unidentified	Ascomycota_Eurotiomycetes_Eurotiales -- Acidobacteria_Subgroup 6_unidentified	11	0.00277822
Ascomycota_Eurotiomycetes_Eurotiales	Firmicutes_Negativicutes_Selenomonadales	Ascomycota_Eurotiomycetes_Eurotiales -- Firmicutes_Negativicutes_Selenomonadales	11	0.00371403
Ascomycota_Leotiomycetes_Erysiphales	Proteobacteria_Alphaproteobacteria_Rhizobiales	Ascomycota_Leotiomycetes_Erysiphales -- Proteobacteria_Alphaproteobacteria_Rhizobiales	11	0.00199915
Ascomycota_Leotiomycetes_Helotiales	Acidobacteria_Subgroup 17_uncultured prokaryote	Ascomycota_Leotiomycetes_Helotiales -- Acidobacteria_Subgroup 17_uncultured prokaryote	11	2.97083e-08
Ascomycota_Leotiomycetes_Helotiales	Ascomycota_Pezizomycetes_Pezizales	Ascomycota_Leotiomycetes_Helotiales -- Ascomycota_Pezizomycetes_Pezizales	11	1.8118e-15
Ascomycota_Leotiomycetes_Helotiales	Bacteroidetes_Bacteroidia_Cytophagales	Ascomycota_Leotiomycetes_Helotiales -- Bacteroidetes_Bacteroidia_Cytophagales	11	7.73109e-06
Ascomycota_Leotiomycetes_Helotiales	Chloroflexi_KD4-96_uncultured Chloroflexi bacterium	Ascomycota_Leotiomycetes_Helotiales -- Chloroflexi_KD4-96_uncultured Chloroflexi bacterium	11	2.97083e-08
Ascomycota_Leotiomycetes_Helotiales	Patescibacteria_Saccharimonadia_Saccharimonadales	Ascomycota_Leotiomycetes_Helotiales -- Patescibacteria_Saccharimonadia_Saccharimonadales	11	0.00661911
Ascomycota_Leotiomycetes_Thelebolales	Basidiomycota_Tremellomycetes_Tremellales	Ascomycota_Leotiomycetes_Thelebolales -- Basidiomycota_Tremellomycetes_Tremellales	11	9.89888e-06
Ascomycota_Leotiomycetes_Thelebolales	Proteobacteria_Gammaproteobacteria_Enterobacteriales	Ascomycota_Leotiomycetes_Thelebolales -- Proteobacteria_Gammaproteobacteria_Enterobacteriales	11	0.000157496
Ascomycota_Sordariomycetes_Boliniales	Firmicutes_Clostridia_Clostridiales	Ascomycota_Sordariomycetes_Boliniales -- Firmicutes_Clostridia_Clostridiales	11	0.0367346
Ascomycota_Sordariomycetes_Hypocreales	Proteobacteria_Alphaproteobacteria_Reyranellales	Ascomycota_Sordariomycetes_Hypocreales -- Proteobacteria_Alphaproteobacteria_Reyranellales	11	0.00688278
Ascomycota_Sordariomycetes_Magnaporthales	Ascomycota_Saccharomycetes_Saccharomycetales	Ascomycota_Sordariomycetes_Magnaporthales -- Ascomycota_Saccharomycetes_Saccharomycetales	11	0.0210031
Ascomycota_Sordariomycetes_Magnaporthales	Basidiomycota_Agaricomycetes_Cantharellales	Ascomycota_Sordariomycetes_Magnaporthales -- Basidiomycota_Agaricomycetes_Cantharellales	11	3.79057e-07
Ascomycota_Sordariomycetes_Magnaporthales	Planctomycetes_Planctomycetacia_Isosphaerales	Ascomycota_Sordariomycetes_Magnaporthales -- Planctomycetes_Planctomycetacia_Isosphaerales	11	0.00143826
Ascomycota_Sordariomycetes_Sordariales	Ascomycota_Saccharomycetes_Saccharomycetales	Ascomycota_Sordariomycetes_Sordariales -- Ascomycota_Saccharomycetes_Saccharomycetales	11	4.60186e-06
Ascomycota_Sordariomycetes_Sordariales	Ascomycota_Sordariomycetes_Glomerellales	Ascomycota_Sordariomycetes_Sordariales -- Ascomycota_Sordariomycetes_Glomerellales	11	0.0125651
Ascomycota_Sordariomycetes_Sordariales	Gemmatimonadetes_S0134 terrestrial group_uncultured Gemmatimonadetes bacterium	Ascomycota_Sordariomycetes_Sordariales -- Gemmatimonadetes_S0134 terrestrial group_uncultured Gemmatimonadetes bacterium	11	0.0203482
Ascomycota_Sordariomycetes_unidentified	Bacteroidetes_Bacteroidia_Cytophagales	Ascomycota_Sordariomycetes_unidentified -- Bacteroidetes_Bacteroidia_Cytophagales	11	0.000571259
Ascomycota_unidentified_unidentified	Actinobacteria_Actinobacteria_Corynebacteriales	Ascomycota_unidentified_unidentified -- Actinobacteria_Actinobacteria_Corynebacteriales	11	0.049063
Bacteroidetes_Bacteroidia_Chitinophagales	Acidobacteria_Acidobacteriia_Acidobacteriales	Bacteroidetes_Bacteroidia_Chitinophagales -- Acidobacteria_Acidobacteriia_Acidobacteriales	11	2.08589e-09
Bacteroidetes_Bacteroidia_Chitinophagales	Acidobacteria_Blastocatellia (Subgroup 4)_Blastocatellales	Bacteroidetes_Bacteroidia_Chitinophagales -- Acidobacteria_Blastocatellia (Subgroup 4)_Blastocatellales	11	0.004021
Bacteroidetes_Bacteroidia_Cytophagales	Firmicutes_Bacilli_Bacillales	Bacteroidetes_Bacteroidia_Cytophagales -- Firmicutes_Bacilli_Bacillales	11	0.00430439
Bacteroidetes_Bacteroidia_Cytophagales	Planctomycetes_Planctomycetacia_Isosphaerales	Bacteroidetes_Bacteroidia_Cytophagales -- Planctomycetes_Planctomycetacia_Isosphaerales	11	1.17652e-06
Bacteroidetes_Bacteroidia_Flavobacteriales	Proteobacteria_Alphaproteobacteria_Reyranellales	Bacteroidetes_Bacteroidia_Flavobacteriales -- Proteobacteria_Alphaproteobacteria_Reyranellales	11	4.76299e-12
Basidiomycota_Agaricomycetes_Agaricales	Acidobacteria_Holophagae_Subgroup 7	Basidiomycota_Agaricomycetes_Agaricales -- Acidobacteria_Holophagae_Subgroup 7	11	0.00251912
Basidiomycota_Agaricomycetes_Agaricales	Actinobacteria_Actinobacteria_Frankiales	Basidiomycota_Agaricomycetes_Agaricales -- Actinobacteria_Actinobacteria_Frankiales	11	0.0119515
Basidiomycota_Agaricomycetes_Agaricales	Basidiomycota_Malasseziomycetes_Malasseziales	Basidiomycota_Agaricomycetes_Agaricales -- Basidiomycota_Malasseziomycetes_Malasseziales	11	0.0179834
Basidiomycota_Agaricomycetes_Agaricales	Planctomycetes_Phycisphaerae_Tepidisphaerales	Basidiomycota_Agaricomycetes_Agaricales -- Planctomycetes_Phycisphaerae_Tepidisphaerales	11	0.000368045
Basidiomycota_Agaricomycetes_Cantharellales	Acidobacteria_Subgroup 6_unidentified	Basidiomycota_Agaricomycetes_Cantharellales -- Acidobacteria_Subgroup 6_unidentified	11	1.83806e-05
Basidiomycota_Agaricomycetes_Cantharellales	Chloroflexi_Anaerolineae_SBR1031	Basidiomycota_Agaricomycetes_Cantharellales -- Chloroflexi_Anaerolineae_SBR1031	11	0.000218688
Basidiomycota_Agaricomycetes_Hymenochaetales	Ascomycota_Saccharomycetes_Saccharomycetales	Basidiomycota_Agaricomycetes_Hymenochaetales -- Ascomycota_Saccharomycetes_Saccharomycetales	11	1.54705e-05
Basidiomycota_Agaricomycetes_Hymenochaetales	Ascomycota_Sordariomycetes_Xylariales	Basidiomycota_Agaricomycetes_Hymenochaetales -- Ascomycota_Sordariomycetes_Xylariales	11	0.0102415
Basidiomycota_Agaricomycetes_Hymenochaetales	Basidiomycota_Microbotryomycetes_Sporidiobolales	Basidiomycota_Agaricomycetes_Hymenochaetales -- Basidiomycota_Microbotryomycetes_Sporidiobolales	11	0.044038
Basidiomycota_Agaricomycetes_Polyporales	Basidiomycota_Tremellomycetes_Filobasidiales	Basidiomycota_Agaricomycetes_Polyporales -- Basidiomycota_Tremellomycetes_Filobasidiales	11	3.43145e-11
Basidiomycota_Agaricomycetes_Russulales	Proteobacteria_Alphaproteobacteria_Caulobacterales	Basidiomycota_Agaricomycetes_Russulales -- Proteobacteria_Alphaproteobacteria_Caulobacterales	11	0.0210031
Basidiomycota_Agaricomycetes_Russulales	Proteobacteria_Gammaproteobacteria_Xanthomonadales	Basidiomycota_Agaricomycetes_Russulales -- Proteobacteria_Gammaproteobacteria_Xanthomonadales	11	3.2933e-08
Basidiomycota_Agaricomycetes_unidentified	Ascomycota_Leotiomycetes_Helotiales	Basidiomycota_Agaricomycetes_unidentified -- Ascomycota_Leotiomycetes_Helotiales	11	2.71014e-06
[truncated: 2,981 more rows]

## Sheet: Family
Source Taxa	Target Taxa	Edge	Frequency	Overexpression
[truncated: 18,723 more rows]

## Sheet: Genus
Source Taxa	Target Taxa	Edge	Frequency	Overexpression
[truncated: 53,278 more rows]

[truncated: 1 more sheets: Non-random distribution]
