# Supplementary material for: Longitudinal transmission of bacterial and fungal communities from seed to seed in rice
Source: Commun Biol. 2022 Aug 1;5:772. doi: 10.1038/s42003-022-03726-w (PMC9343636; doi:10.1038/s42003-022-03726-w)
Supplement: Supplementary file 13 — Supplementary Data 10 [file 42003_2022_3726_MOESM13_ESM.xlsx]

## Sheet: Content
Supplementary Data 10. Co-occurrence relationships and non-random distribution of bacterial and fungal associations in each rice compartment
Sheet	Content
BS	Co-occurence relationships and non-random distribution of bacterial and fungal associations in bulk soils
RS	Co-occurence relationships and non-random distribution of bacterial and fungal associations in rhizosphere
R	Co-occurence relationships and non-random distribution of bacterial and fungal associations in root endosphere
S1	Co-occurence relationships and non-random distribution of bacterial and fungal associations in S1 (stem collected at 0-10 cm height)
S2	Co-occurence relationships and non-random distribution of bacterial and fungal associations in S2 (stem collected at 10-20 cm height)
S3	Co-occurence relationships and non-random distribution of bacterial and fungal associations in S3 (stem collected at 20-30 cm height)
S4	Co-occurence relationships and non-random distribution of bacterial and fungal associations in S4 (stem collected at 30-40 cm height)
S5	Co-occurence relationships and non-random distribution of bacterial and fungal associations in S5 (stem collected at 40-50 cm height)
S6	Co-occurence relationships and non-random distribution of bacterial and fungal associations in S6 (stem collected at 50-60 cm height)
S7	Co-occurence relationships and non-random distribution of bacterial and fungal associations in S7 (stem collected at 60-70 cm height)
S8	Co-occurence relationships and non-random distribution of bacterial and fungal associations in S8 (stem collected at 70-80 cm height)
S9	Co-occurence relationships and non-random distribution of bacterial and fungal associations in S9 (stem collected at 80-90 cm height)
L1	Co-occurence relationships and non-random distribution of bacterial and fungal associations in L1 (the leaves located 10 cm below L2)
L2	Co-occurence relationships and non-random distribution of bacterial and fungal associations in L2 (the leaves located 10 cm below L3)
L3	Co-occurence relationships and non-random distribution of bacterial and fungal associations in L3 (the leaves located 10 cm below the flag leaves)
FL	Co-occurence relationships and non-random distribution of bacterial and fungal associations in flag leaves
Se	Co-occurence relationships and non-random distribution of bacterial and fungal associations in seeds

## Sheet: BS
Class						Order						Non-random distribution of association at the order level
Source Taxa	Target Taxa	Edge	Frequency	Overexpression		Source Taxa	Target Taxa	Edge	Frequency	Overexpression			unidentified_unidentified_unidentified	Proteobacteria_Gammaproteobacteria_Betaproteobacteriales	Chloroflexi_Anaerolineae_Anaerolineales	Proteobacteria_Deltaproteobacteria_Myxococcales	Proteobacteria_Alphaproteobacteria_Rhizobiales	Acidobacteria_Acidobacteriia_Solibacterales	Chloroflexi_Anaerolineae_SBR1031	Verrucomicrobia_Verrucomicrobiae_Pedosphaerales	Ascomycota_Dothideomycetes_Pleosporales	Chloroflexi_Anaerolineae_RBG-13-54-9	Proteobacteria_Deltaproteobacteria_Syntrophobacterales	Ascomycota_Sordariomycetes_Hypocreales	Bacteroidetes_Bacteroidia_Bacteroidales	Ascomycota_Sordariomycetes_Sordariales	Gemmatimonadetes_Gemmatimonadetes_Gemmatimonadales	Actinobacteria_Actinobacteria_Micrococcales	Acidobacteria_Holophagae_Subgroup 7	Planctomycetes_Phycisphaerae_Tepidisphaerales	Acidobacteria_Subgroup 6_unidentified	Ascomycota_Leotiomycetes_Helotiales	Actinobacteria_Thermoleophilia_Gaiellales	Proteobacteria_Deltaproteobacteria_Desulfuromonadales	Acidobacteria_Acidobacteriia_Acidobacteriales	Bacteroidetes_Bacteroidia_Chitinophagales	Mortierellomycota_Mortierellomycetes_Mortierellales	Proteobacteria_Gammaproteobacteria_Xanthomonadales	Bacteroidetes_Ignavibacteria_Kryptoniales	Basidiomycota_Agaricomycetes_unidentified	Chytridiomycota_unidentified_unidentified	Armatimonadetes_Chthonomonadetes_Chthonomonadales	Nitrospirae_Thermodesulfovibrionia_uncultured	Actinobacteria_Actinobacteria_Propionibacteriales	Ascomycota_Pezizomycetes_Pezizales	Bacteroidetes_Bacteroidia_Sphingobacteriales	Proteobacteria_Alphaproteobacteria_Sphingomonadales	Acidobacteria_Subgroup 18_unidentified	Actinobacteria_Actinobacteria_Frankiales
unidentified_unidentified	Chloroflexi_Anaerolineae	unidentified_unidentified -- Chloroflexi_Anaerolineae	459	1.79044e-65		unidentified_unidentified_unidentified	Chloroflexi_Anaerolineae_Anaerolineales	unidentified_unidentified_unidentified -- Chloroflexi_Anaerolineae_Anaerolineales	263	1.23653e-39		unidentified_unidentified_unidentified	4.57863e-10	1	1	0.0128941	1	1	1	1	0.00122775	1	1	2.73298e-13	1	0.000683877	1	1	1	1	1	1	0.649744	1	0.00136578	1	0.819527	1	0.0326795	1	0.440715	1	1	1	1	0.167653	1	1	1
Ascomycota_Sordariomycetes	unidentified_unidentified	Ascomycota_Sordariomycetes -- unidentified_unidentified	457	5.01747e-90		Ascomycota_Sordariomycetes_Sordariales	unidentified_unidentified_unidentified	Ascomycota_Sordariomycetes_Sordariales -- unidentified_unidentified_unidentified	248	4.69292e-50		Proteobacteria_Gammaproteobacteria_Betaproteobacteriales	1.68722e-64	1	1	1	1	1	1	1	1.27869e-08	1	1	1.08343e-06	1	2.41736e-06	1	1	1	1	1	0.000188349	1	1	1	1	0.0235591	1	1	0.100948	0.100948	1	1	1	0.397078	1	1	1	1
Proteobacteria_Gammaproteobacteria	Chloroflexi_Anaerolineae	Proteobacteria_Gammaproteobacteria -- Chloroflexi_Anaerolineae	438	1.68115e-162		unidentified_unidentified_unidentified	Proteobacteria_Gammaproteobacteria_Betaproteobacteriales	unidentified_unidentified_unidentified -- Proteobacteria_Gammaproteobacteria_Betaproteobacteriales	243	4.84007e-55		Chloroflexi_Anaerolineae_Anaerolineales	7.64248e-63	1	1	0.104111	1	0.154258	1	1	2.49403e-08	1	1	1.87022e-06	1	4.08478e-06	1	1	1	1	1	0.00028217	1	1	0.260803	0.397078	0.0307108	1	1	0.119653	0.119653	1	0.260372	1	0.462485	1	1	1	1
Ascomycota_Sordariomycetes	Chloroflexi_Anaerolineae	Ascomycota_Sordariomycetes -- Chloroflexi_Anaerolineae	395	2.58491e-42		Proteobacteria_Gammaproteobacteria_Betaproteobacteriales	Chloroflexi_Anaerolineae_Anaerolineales	Proteobacteria_Gammaproteobacteria_Betaproteobacteriales -- Chloroflexi_Anaerolineae_Anaerolineales	199	2.63403e-36		Proteobacteria_Deltaproteobacteria_Myxococcales	9.65826e-37	0.596924	1	0.0589057	1	1	1	1	0.000456027	1	1	0.00489365	1	0.00791236	1	1	1	1	1	0.0589057	1	1	0.773935	1	0.714339	1	1	1	1	1	1	1	1	1	1	1	1
Ascomycota_Leotiomycetes	Chloroflexi_Anaerolineae	Ascomycota_Leotiomycetes -- Chloroflexi_Anaerolineae	303	0.000934586		Ascomycota_Leotiomycetes_Helotiales	unidentified_unidentified_unidentified	Ascomycota_Leotiomycetes_Helotiales -- unidentified_unidentified_unidentified	148	1.91955e-30		Proteobacteria_Alphaproteobacteria_Rhizobiales	3.02479e-27	1	1	1	1	1	1	1	0.00610375	1	1	0.0343256	1	0.0501015	1	1	1	1	1	0.259318	1	1	1	1	1	1	1	1	1	1	1	1	1	1	1	1	1
unidentified_unidentified	Proteobacteria_Gammaproteobacteria	unidentified_unidentified -- Proteobacteria_Gammaproteobacteria	284	7.73714e-26		Ascomycota_Dothideomycetes_Pleosporales	unidentified_unidentified_unidentified	Ascomycota_Dothideomycetes_Pleosporales -- unidentified_unidentified_unidentified	137	4.94678e-35		Acidobacteria_Acidobacteriia_Solibacterales	4.74781e-28	1	1	1	1	1	1	1	0.00805042	1	1	0.0447245	1	0.0551011	1	1	1	1	1	0.305362	1	1	1	1	1	1	1	1	1	1	1	1	1	1	1	1	1
Ascomycota_Leotiomycetes	unidentified_unidentified	Ascomycota_Leotiomycetes -- unidentified_unidentified	248	5.74184e-20		Ascomycota_Sordariomycetes_Hypocreales	unidentified_unidentified_unidentified	Ascomycota_Sordariomycetes_Hypocreales -- unidentified_unidentified_unidentified	122	2.02129e-15		Chloroflexi_Anaerolineae_SBR1031	3.02479e-27	0.000456027	1	0.00872905	0.819527	0.114976	1	0.270886	0.00967563	1	1	0.0529642	1	0.0682799	1	0.553204	0.962515	1	0.262549	0.314234	0.436764	1	0.616115	1	1	1	1	1	1	1	1	1	1	1	1	1	1
Actinobacteria_Actinobacteria	Chloroflexi_Anaerolineae	Actinobacteria_Actinobacteria -- Chloroflexi_Anaerolineae	231	1.90217e-30		Ascomycota_Sordariomycetes_Sordariales	Chloroflexi_Anaerolineae_Anaerolineales	Ascomycota_Sordariomycetes_Sordariales -- Chloroflexi_Anaerolineae_Anaerolineales	119	1.52586e-17		Verrucomicrobia_Verrucomicrobiae_Pedosphaerales	2.36594e-25	1	1	1	1	1	1	1	0.0185422	1	1	0.0809211	1	0.111261	1	1	1	1	1	0.447998	1	1	1	1	1	1	1	1	1	1	1	1	1	1	1	1	1
Proteobacteria_Deltaproteobacteria	Chloroflexi_Anaerolineae	Proteobacteria_Deltaproteobacteria -- Chloroflexi_Anaerolineae	210	9.48541e-12		Ascomycota_Leotiomycetes_Helotiales	Chloroflexi_Anaerolineae_Anaerolineales	Ascomycota_Leotiomycetes_Helotiales -- Chloroflexi_Anaerolineae_Anaerolineales	112	5.67273e-15		Ascomycota_Dothideomycetes_Pleosporales	1	1	1	1	1	1	1	1	1	1	1	1	1	1	1	1	1	1	1	1	1	1	1	1	1	1	1	1	1	1	1	1	1	1	1	1	1
Ascomycota_Sordariomycetes	Proteobacteria_Gammaproteobacteria	Ascomycota_Sordariomycetes -- Proteobacteria_Gammaproteobacteria	194	0.00020339		unidentified_unidentified_unidentified	Proteobacteria_Alphaproteobacteria_Rhizobiales	unidentified_unidentified_unidentified -- Proteobacteria_Alphaproteobacteria_Rhizobiales	104	9.27084e-40		Chloroflexi_Anaerolineae_RBG-13-54-9	1.88723e-23	1	1	1	1	1	1	1	0.0351648	1	1	0.131212	1	0.175036	1	1	1	1	1	0.652998	1	1	1	1	1	1	1	1	1	1	1	1	1	1	1	1	1
Bacteroidetes_Bacteroidia	Chloroflexi_Anaerolineae	Bacteroidetes_Bacteroidia -- Chloroflexi_Anaerolineae	179	1.88923e-60		Ascomycota_Leotiomycetes_Thelebolales	unidentified_unidentified_unidentified	Ascomycota_Leotiomycetes_Thelebolales -- unidentified_unidentified_unidentified	100	2.49732e-08		Proteobacteria_Deltaproteobacteria_Syntrophobacterales	1.43889e-20	1	1	0.393554	1	1	1	1	0.0767285	1	1	0.278635	1	0.312857	1	1	1	1	1	1	1	1	1	1	1	1	1	1	1	1	1	1	1	1	1	1	1
Ascomycota_Dothideomycetes	Chloroflexi_Anaerolineae	Ascomycota_Dothideomycetes -- Chloroflexi_Anaerolineae	177	1.91884e-24		Actinobacteria_Actinobacteria_Micrococcales	Chloroflexi_Anaerolineae_Anaerolineales	Actinobacteria_Actinobacteria_Micrococcales -- Chloroflexi_Anaerolineae_Anaerolineales	98	5.34259e-05		Ascomycota_Sordariomycetes_Hypocreales	1	1	1	1	1	1	1	1	1	1	1	1	1	1	1	1	1	1	1	1	1	1	1	1	1	1	1	1	1	1	1	1	1	1	1	1	1
Proteobacteria_Alphaproteobacteria	Chloroflexi_Anaerolineae	Proteobacteria_Alphaproteobacteria -- Chloroflexi_Anaerolineae	172	7.67162e-60		unidentified_unidentified_unidentified	Actinobacteria_Actinobacteria_Micrococcales	unidentified_unidentified_unidentified -- Actinobacteria_Actinobacteria_Micrococcales	97	3.21709e-09		Bacteroidetes_Bacteroidia_Bacteroidales	1.23504e-19	1	1	1	1	1	1	1	0.104111	1	1	0.31105	1	0.394751	1	1	1	1	1	1	1	1	1	1	1	1	1	1	1	1	1	1	1	1	1	1	1
unidentified_unidentified	Proteobacteria_Deltaproteobacteria	unidentified_unidentified -- Proteobacteria_Deltaproteobacteria	171	5.34897e-54		Ascomycota_Sordariomycetes_Sordariales	Proteobacteria_Gammaproteobacteria_Betaproteobacteriales	Ascomycota_Sordariomycetes_Sordariales -- Proteobacteria_Gammaproteobacteria_Betaproteobacteriales	93	5.43667e-11		Ascomycota_Sordariomycetes_Sordariales	1	1	1	1	1	1	1	1	1	1	1	1	1	1	1	1	1	1	1	1	1	1	1	1	1	1	1	1	1	1	1	1	1	1	1	1	1
unidentified_unidentified	Proteobacteria_Alphaproteobacteria	unidentified_unidentified -- Proteobacteria_Alphaproteobacteria	162	2.28928e-30		unidentified_unidentified_unidentified	Chloroflexi_Anaerolineae_RBG-13-54-9	unidentified_unidentified_unidentified -- Chloroflexi_Anaerolineae_RBG-13-54-9	91	1.36774e-06		Gemmatimonadetes_Gemmatimonadetes_Gemmatimonadales	1.0705e-18	1	1	1	1	1	1	1	0.138516	1	1	0.394751	1	0.496018	1	1	1	1	1	1	1	1	1	1	1	1	1	1	1	1	1	1	1	1	1	1	1
Proteobacteria_Gammaproteobacteria	Proteobacteria_Deltaproteobacteria	Proteobacteria_Gammaproteobacteria -- Proteobacteria_Deltaproteobacteria	157	8.45275e-20		Ascomycota_Leotiomycetes_Helotiales	Proteobacteria_Gammaproteobacteria_Betaproteobacteriales	Ascomycota_Leotiomycetes_Helotiales -- Proteobacteria_Gammaproteobacteria_Betaproteobacteriales	88	1.91683e-05		Actinobacteria_Actinobacteria_Micrococcales	4.54683e-16	1	1	1	1	1	1	1	0.185594	1	1	0.499243	1	0.636185	1	1	1	1	1	1	1	1	1	1	1	1	1	1	1	1	1	1	1	1	1	1	1
Ascomycota_Dothideomycetes	unidentified_unidentified	Ascomycota_Dothideomycetes -- unidentified_unidentified	150	0.0011194		Proteobacteria_Gammaproteobacteria_Betaproteobacteriales	Chloroflexi_Anaerolineae_SBR1031	Proteobacteria_Gammaproteobacteria_Betaproteobacteriales -- Chloroflexi_Anaerolineae_SBR1031	83	1.50581e-11		Acidobacteria_Holophagae_Subgroup 7	7.27924e-16	1	1	1	1	1	1	1	0.305362	1	1	0.819527	1	0.976794	1	1	1	1	1	1	1	1	1	1	1	1	1	1	1	1	1	1	1	1	1	1	1
Ascomycota_Leotiomycetes	Proteobacteria_Gammaproteobacteria	Ascomycota_Leotiomycetes -- Proteobacteria_Gammaproteobacteria	148	1.74352e-33		Ascomycota_Dothideomycetes_Pleosporales	Chloroflexi_Anaerolineae_Anaerolineales	Ascomycota_Dothideomycetes_Pleosporales -- Chloroflexi_Anaerolineae_Anaerolineales	81	1.05416e-09		Planctomycetes_Phycisphaerae_Tepidisphaerales	7.27924e-16	0.0169949	1	0.183214	1	0.151925	1	1	0.305362	1	0.674342	0.819527	1	0.976794	1	1	1	1	1	1	1	1	1	1	1	1	1	1	1	1	1	1	1	1	1	1	1
Basidiomycota_Agaricomycetes	Chloroflexi_Anaerolineae	Basidiomycota_Agaricomycetes -- Chloroflexi_Anaerolineae	145	2.17217e-13		Mortierellomycota_Mortierellomycetes_Mortierellales	unidentified_unidentified_unidentified	Mortierellomycota_Mortierellomycetes_Mortierellales -- unidentified_unidentified_unidentified	79	0.0132732		Acidobacteria_Subgroup 6_unidentified	2.70421e-13	1	1	1	1	1	1	1	0.397078	1	1	1	1	1	1	1	1	1	1	1	1	1	1	1	1	1	1	1	1	1	1	1	1	1	1	1	1
unidentified_unidentified	Actinobacteria_Actinobacteria	unidentified_unidentified -- Actinobacteria_Actinobacteria	133	2.05906e-18		Ascomycota_Dothideomycetes_Pleosporales	Proteobacteria_Gammaproteobacteria_Betaproteobacteriales	Ascomycota_Dothideomycetes_Pleosporales -- Proteobacteria_Gammaproteobacteria_Betaproteobacteriales	77	1.50581e-11		Ascomycota_Leotiomycetes_Helotiales	1	1	1	1	1	1	1	1	1	1	1	1	1	1	1	1	1	1	1	1	1	1	1	1	1	1	1	1	1	1	1	1	1	1	1	1	1
Basidiomycota_Agaricomycetes	unidentified_unidentified	Basidiomycota_Agaricomycetes -- unidentified_unidentified	130	5.78481e-08		unidentified_unidentified_unidentified	Chloroflexi_Anaerolineae_SBR1031	unidentified_unidentified_unidentified -- Chloroflexi_Anaerolineae_SBR1031	77	8.70988e-30		Actinobacteria_Thermoleophilia_Gaiellales	4.82675e-13	1	1	1	1	1	1	1	0.733426	1	1	1	1	1	1	1	1	1	1	1	1	1	1	1	1	1	1	1	1	1	1	1	1	1	1	1	1
Ascomycota_Sordariomycetes	Ascomycota_Leotiomycetes	Ascomycota_Sordariomycetes -- Ascomycota_Leotiomycetes	117	5.59222e-12		Ascomycota_Sordariomycetes_Sordariales	Ascomycota_Dothideomycetes_Pleosporales	Ascomycota_Sordariomycetes_Sordariales -- Ascomycota_Dothideomycetes_Pleosporales	70	7.88901e-10		Proteobacteria_Deltaproteobacteria_Desulfuromonadales	4.82675e-13	1	1	1	1	1	1	1	0.733426	1	1	1	1	1	1	1	1	1	1	1	1	1	1	1	1	1	1	1	1	1	1	1	1	1	1	1	1
Acidobacteria_Subgroup 6	Chloroflexi_Anaerolineae	Acidobacteria_Subgroup 6 -- Chloroflexi_Anaerolineae	110	1.00705e-32		Proteobacteria_Alphaproteobacteria_Rhizobiales	Chloroflexi_Anaerolineae_Anaerolineales	Proteobacteria_Alphaproteobacteria_Rhizobiales -- Chloroflexi_Anaerolineae_Anaerolineales	67	7.48378e-32		Acidobacteria_Acidobacteriia_Acidobacteriales	4.35212e-12	1	1	1	1	1	1	1	0.962515	1	1	1	1	1	1	1	1	1	1	1	1	1	1	1	1	1	1	1	1	1	1	1	1	1	1	1	1
Ascomycota_Sordariomycetes	Proteobacteria_Deltaproteobacteria	Ascomycota_Sordariomycetes -- Proteobacteria_Deltaproteobacteria	110	0.00184005		Proteobacteria_Deltaproteobacteria_Myxococcales	Chloroflexi_Anaerolineae_Anaerolineales	Proteobacteria_Deltaproteobacteria_Myxococcales -- Chloroflexi_Anaerolineae_Anaerolineales	66	2.99867e-22		Bacteroidetes_Bacteroidia_Chitinophagales	3.93407e-11	1	1	1	1	1	1	1	1	1	1	1	1	1	1	1	1	1	1	1	1	1	1	1	1	1	1	1	1	1	1	1	1	1	1	1	1
Ascomycota_Leotiomycetes	Proteobacteria_Deltaproteobacteria	Ascomycota_Leotiomycetes -- Proteobacteria_Deltaproteobacteria	107	2.1507e-13		Proteobacteria_Gammaproteobacteria_Betaproteobacteriales	Chloroflexi_Anaerolineae_RBG-13-54-9	Proteobacteria_Gammaproteobacteria_Betaproteobacteriales -- Chloroflexi_Anaerolineae_RBG-13-54-9	62	0.000330148		Mortierellomycota_Mortierellomycetes_Mortierellales	1	1	1	1	1	1	1	1	1	1	1	1	1	1	1	1	1	1	1	1	1	1	1	1	1	1	1	1	1	1	1	1	1	1	1	1	1
Ascomycota_Sordariomycetes	Proteobacteria_Alphaproteobacteria	Ascomycota_Sordariomycetes -- Proteobacteria_Alphaproteobacteria	105	1.05107e-45		Basidiomycota_Tremellomycetes_Cystofilobasidiales	unidentified_unidentified_unidentified	Basidiomycota_Tremellomycetes_Cystofilobasidiales -- unidentified_unidentified_unidentified	60	7.0646e-05		Proteobacteria_Gammaproteobacteria_Xanthomonadales	2.64669e-07	1	1	1	1	1	1	1	1	1	1	1	1	1	1	1	1	1	1	1	1	1	1	1	1	1	1	1	1	1	1	1	1	1	1	1	1
Basidiomycota_Agaricomycetes	Proteobacteria_Gammaproteobacteria	Basidiomycota_Agaricomycetes -- Proteobacteria_Gammaproteobacteria	103	5.16784e-11		Ascomycota_Sordariomycetes_Hypocreales	Chloroflexi_Anaerolineae_Anaerolineales	Ascomycota_Sordariomycetes_Hypocreales -- Chloroflexi_Anaerolineae_Anaerolineales	59	0.00492251		Bacteroidetes_Ignavibacteria_Kryptoniales	2.23572e-06	1	1	1	1	1	1	1	1	1	1	1	1	1	1	1	1	1	1	1	1	1	1	1	1	1	1	1	1	1	1	1	1	1	1	1	1
Chloroflexi_Anaerolineae	Proteobacteria_Gammaproteobacteria	Chloroflexi_Anaerolineae -- Proteobacteria_Gammaproteobacteria	100	1.75279e-09		Chloroflexi_Anaerolineae_Anaerolineales	Chloroflexi_Anaerolineae_SBR1031	Chloroflexi_Anaerolineae_Anaerolineales -- Chloroflexi_Anaerolineae_SBR1031	59	9.93084e-07		Basidiomycota_Agaricomycetes_unidentified	1	1	1	1	1	1	1	1	1	1	1	1	1	1	1	1	1	1	1	1	1	1	1	1	1	1	1	1	1	1	1	1	1	1	1	1	1
Ascomycota_Dothideomycetes	Proteobacteria_Gammaproteobacteria	Ascomycota_Dothideomycetes -- Proteobacteria_Gammaproteobacteria	99	0.000210157		Actinobacteria_Actinobacteria_Micrococcales	Proteobacteria_Gammaproteobacteria_Betaproteobacteriales	Actinobacteria_Actinobacteria_Micrococcales -- Proteobacteria_Gammaproteobacteria_Betaproteobacteriales	58	3.06535e-20		Chytridiomycota_unidentified_unidentified	1	1	1	1	1	1	1	1	1	1	1	1	1	1	1	1	1	1	1	1	1	1	1	1	1	1	1	1	1	1	1	1	1	1	1	1	1
Basidiomycota_Tremellomycetes	unidentified_unidentified	Basidiomycota_Tremellomycetes -- unidentified_unidentified	99	1.75279e-09		unidentified_unidentified_unidentified	Bacteroidetes_Bacteroidia_Bacteroidales	unidentified_unidentified_unidentified -- Bacteroidetes_Bacteroidia_Bacteroidales	58	2.64823e-15		Armatimonadetes_Chthonomonadetes_Chthonomonadales	1.85002e-05	1	1	1	1	1	1	1	1	1	1	1	1	1	1	1	1	1	1	1	1	1	1	1	1	1	1	1	1	1	1	1	1	1	1	1	1
Chloroflexi_KD4-96	Chloroflexi_Anaerolineae	Chloroflexi_KD4-96 -- Chloroflexi_Anaerolineae	98	1.78825e-24		Bacteroidetes_Bacteroidia_Bacteroidales	Chloroflexi_Anaerolineae_Anaerolineales	Bacteroidetes_Bacteroidia_Bacteroidales -- Chloroflexi_Anaerolineae_Anaerolineales	56	0.000113111		Nitrospirae_Thermodesulfovibrionia_uncultured	1.85002e-05	1	1	1	1	1	1	1	1	1	1	1	1	1	1	1	1	1	1	1	1	1	1	1	1	1	1	1	1	1	1	1	1	1	1	1	1
unidentified_unidentified	Bacteroidetes_Bacteroidia	unidentified_unidentified -- Bacteroidetes_Bacteroidia	98	1.21056e-36		unidentified_unidentified_unidentified	Gemmatimonadetes_Gemmatimonadetes_Gemmatimonadales	unidentified_unidentified_unidentified -- Gemmatimonadetes_Gemmatimonadetes_Gemmatimonadales	56	8.3887e-14		Actinobacteria_Actinobacteria_Propionibacteriales	0.000160216	1	1	1	1	1	1	1	1	1	1	1	1	1	1	1	1	1	1	1	1	1	1	1	1	1	1	1	1	1	1	1	1	1	1	1	1
Ascomycota_Sordariomycetes	Actinobacteria_Actinobacteria	Ascomycota_Sordariomycetes -- Actinobacteria_Actinobacteria	93	0.0104883		unidentified_unidentified_unidentified	Proteobacteria_Deltaproteobacteria_Myxococcales	unidentified_unidentified_unidentified -- Proteobacteria_Deltaproteobacteria_Myxococcales	55	0.0184405		Ascomycota_Pezizomycetes_Pezizales	0.167653	1	1	1	1	1	1	1	1	1	1	1	1	1	1	1	1	1	1	1	1	1	1	1	1	1	1	1	1	1	1	1	1	1	1	1	1
Basidiomycota_Tremellomycetes	Chloroflexi_Anaerolineae	Basidiomycota_Tremellomycetes -- Chloroflexi_Anaerolineae	91	6.62477e-15		unidentified_unidentified_unidentified	Verrucomicrobia_Verrucomicrobiae_Pedosphaerales	unidentified_unidentified_unidentified -- Verrucomicrobia_Verrucomicrobiae_Pedosphaerales	55	8.93846e-25		Bacteroidetes_Bacteroidia_Sphingobacteriales	0.000160216	1	1	1	1	1	1	1	1	1	1	1	1	1	1	1	1	1	1	1	1	1	1	1	1	1	1	1	1	1	1	1	1	1	1	1	1
Acidobacteria_Holophagae	Chloroflexi_Anaerolineae	Acidobacteria_Holophagae -- Chloroflexi_Anaerolineae	84	6.39556e-28		Proteobacteria_Gammaproteobacteria_Betaproteobacteriales	Proteobacteria_Deltaproteobacteria_Myxococcales	Proteobacteria_Gammaproteobacteria_Betaproteobacteriales -- Proteobacteria_Deltaproteobacteria_Myxococcales	54	0.00203605		Proteobacteria_Alphaproteobacteria_Sphingomonadales	0.000160216	1	1	1	1	1	1	1	1	1	1	1	1	1	1	1	1	1	1	1	1	1	1	1	1	1	1	1	1	1	1	1	1	1	1	1	1
Mortierellomycota_Mortierellomycetes	Chloroflexi_Anaerolineae	Mortierellomycota_Mortierellomycetes -- Chloroflexi_Anaerolineae	81	2.87517e-20		Acidobacteria_Subgroup 6_unidentified	Chloroflexi_Anaerolineae_Anaerolineales	Acidobacteria_Subgroup 6_unidentified -- Chloroflexi_Anaerolineae_Anaerolineales	52	8.90798e-28		Acidobacteria_Subgroup 18_unidentified	0.0011495	1	1	1	1	1	1	1	1	1	1	1	1	1	1	1	1	1	1	1	1	1	1	1	1	1	1	1	1	1	1	1	1	1	1	1	1
Ascomycota_Leotiomycetes	Bacteroidetes_Bacteroidia	Ascomycota_Leotiomycetes -- Bacteroidetes_Bacteroidia	80	0.000128194		Ascomycota_Leotiomycetes_Helotiales	Chloroflexi_Anaerolineae_RBG-13-54-9	Ascomycota_Leotiomycetes_Helotiales -- Chloroflexi_Anaerolineae_RBG-13-54-9	52	0.000737728		Actinobacteria_Actinobacteria_Frankiales	0.0011495	1	1	1	1	1	1	1	1	1	1	1	1	1	1	1	1	1	1	1	1	1	1	1	1	1	1	1	1	1	1	1	1	1	1	1	1
Verrucomicrobia_Verrucomicrobiae	Chloroflexi_Anaerolineae	Verrucomicrobia_Verrucomicrobiae -- Chloroflexi_Anaerolineae	80	3.10842e-06		unidentified_unidentified_unidentified	Acidobacteria_Acidobacteriia_Solibacterales	unidentified_unidentified_unidentified -- Acidobacteria_Acidobacteriia_Solibacterales	52	0.0112564		Ascomycota_Sordariomycetes_unidentified	1	1	1	1	1	1	1	1	1	1	1	1	1	1	1	1	1	1	1	1	1	1	1	1	1	1	1	1	1	1	1	1	1	1	1	1	1
Mortierellomycota_Mortierellomycetes	unidentified_unidentified	Mortierellomycota_Mortierellomycetes -- unidentified_unidentified	79	6.28354e-31		unidentified_unidentified_unidentified	Proteobacteria_Deltaproteobacteria_Syntrophobacterales	unidentified_unidentified_unidentified -- Proteobacteria_Deltaproteobacteria_Syntrophobacterales	51	0.048495		Basidiomycota_Agaricomycetes_Agaricales	1	1	1	1	1	1	1	1	1	1	1	1	1	1	1	1	1	1	1	1	1	1	1	1	1	1	1	1	1	1	1	1	1	1	1	1	1
Ascomycota_Sordariomycetes	Basidiomycota_Agaricomycetes	Ascomycota_Sordariomycetes -- Basidiomycota_Agaricomycetes	75	5.88549e-14		Acidobacteria_Holophagae_Subgroup 7	Chloroflexi_Anaerolineae_Anaerolineales	Acidobacteria_Holophagae_Subgroup 7 -- Chloroflexi_Anaerolineae_Anaerolineales	50	0.00112523		Basidiomycota_Agaricomycetes_Cantharellales	1	1	1	1	1	1	1	1	1	1	1	1	1	1	1	1	1	1	1	1	1	1	1	1	1	1	1	1	1	1	1	1	1	1	1	1	1
Proteobacteria_Deltaproteobacteria	Proteobacteria_Gammaproteobacteria	Proteobacteria_Deltaproteobacteria -- Proteobacteria_Gammaproteobacteria	72	2.62099e-07		Ascomycota_Sordariomycetes_Sordariales	Ascomycota_Leotiomycetes_Helotiales	Ascomycota_Sordariomycetes_Sordariales -- Ascomycota_Leotiomycetes_Helotiales	50	5.15967e-11		Planctomycetes_Planctomycetacia_Isosphaerales	0.0011495	1	1	1	1	1	1	1	1	1	1	1	1	1	1	1	1	1	1	1	1	1	1	1	1	1	1	1	1	1	1	1	1	1	1	1	1
Bacteroidetes_Bacteroidia	Proteobacteria_Deltaproteobacteria	Bacteroidetes_Bacteroidia -- Proteobacteria_Deltaproteobacteria	65	3.41747e-32		Ascomycota_Sordariomycetes_Sordariales	Chloroflexi_Anaerolineae_RBG-13-54-9	Ascomycota_Sordariomycetes_Sordariales -- Chloroflexi_Anaerolineae_RBG-13-54-9	49	3.52609e-16		Proteobacteria_Alphaproteobacteria_Caulobacterales	0.0011495	1	1	1	1	1	1	1	1	1	1	1	1	1	1	1	1	1	1	1	1	1	1	1	1	1	1	1	1	1	1	1	1	1	1	1	1
Chloroflexi_Anaerolineae	Proteobacteria_Alphaproteobacteria	Chloroflexi_Anaerolineae -- Proteobacteria_Alphaproteobacteria	64	2.85058e-10		Proteobacteria_Gammaproteobacteria_Betaproteobacteriales	Verrucomicrobia_Verrucomicrobiae_Pedosphaerales	Proteobacteria_Gammaproteobacteria_Betaproteobacteriales -- Verrucomicrobia_Verrucomicrobiae_Pedosphaerales	49	6.7739e-10		Verrucomicrobia_Verrucomicrobiae_Chthoniobacterales	0.0011495	1	1	1	1	1	1	1	1	1	1	1	1	1	1	1	1	1	1	1	1	1	1	1	1	1	1	1	1	1	1	1	1	1	1	1	1
Proteobacteria_Gammaproteobacteria	Acidobacteria_Acidobacteriia	Proteobacteria_Gammaproteobacteria -- Acidobacteria_Acidobacteriia	64	9.41419e-21		unidentified_unidentified_unidentified	Acidobacteria_Holophagae_Subgroup 7	unidentified_unidentified_unidentified -- Acidobacteria_Holophagae_Subgroup 7	49	4.79633e-18		Verrucomicrobia_Verrucomicrobiae_Opitutales	0.0011495	1	1	1	1	1	1	1	1	1	1	1	1	1	1	1	1	1	1	1	1	1	1	1	1	1	1	1	1	1	1	1	1	1	1	1	1
Basidiomycota_Agaricomycetes	Proteobacteria_Deltaproteobacteria	Basidiomycota_Agaricomycetes -- Proteobacteria_Deltaproteobacteria	62	0.000197161		unidentified_unidentified_unidentified	Acidobacteria_Subgroup 6_unidentified	unidentified_unidentified_unidentified -- Acidobacteria_Subgroup 6_unidentified	49	8.12826e-11		Acidobacteria_Subgroup 17_uncultured prokaryote	0.00805042	1	1	1	1	1	1	1	1	1	1	1	1	1	1	1	1	1	1	1	1	1	1	1	1	1	1	1	1	1	1	1	1	1	1	1	1
unidentified_unidentified	Acidobacteria_Subgroup 6	unidentified_unidentified -- Acidobacteria_Subgroup 6	62	9.16894e-09		Chloroflexi_Anaerolineae_RBG-13-54-9	Chloroflexi_Anaerolineae_Anaerolineales	Chloroflexi_Anaerolineae_RBG-13-54-9 -- Chloroflexi_Anaerolineae_Anaerolineales	48	1.49926e-43		Actinobacteria_Acidimicrobiia_IMCC26256	0.00805042	1	1	1	1	1	1	1	1	1	1	1	1	1	1	1	1	1	1	1	1	1	1	1	1	1	1	1	1	1	1	1	1	1	1	1	1
Ascomycota_Dothideomycetes	Ascomycota_Sordariomycetes	Ascomycota_Dothideomycetes -- Ascomycota_Sordariomycetes	61	0.0391029		Proteobacteria_Alphaproteobacteria_Rhizobiales	Proteobacteria_Gammaproteobacteria_Betaproteobacteriales	Proteobacteria_Alphaproteobacteria_Rhizobiales -- Proteobacteria_Gammaproteobacteria_Betaproteobacteriales	48	4.73924e-11		Actinobacteria_Acidimicrobiia_Microtrichales	0.00805042	1	1	1	1	1	1	1	1	1	1	1	1	1	1	1	1	1	1	1	1	1	1	1	1	1	1	1	1	1	1	1	1	1	1	1	1
Ascomycota_Leotiomycetes	Basidiomycota_Agaricomycetes	Ascomycota_Leotiomycetes -- Basidiomycota_Agaricomycetes	60	1.02066e-25		Gemmatimonadetes_Gemmatimonadetes_Gemmatimonadales	Chloroflexi_Anaerolineae_Anaerolineales	Gemmatimonadetes_Gemmatimonadetes_Gemmatimonadales -- Chloroflexi_Anaerolineae_Anaerolineales	47	3.65811e-07		Ascomycota_unidentified_unidentified	1	1	1	1	1	1	1	1	1	1	1	1	1	1	1	1	1	1	1	1	1	1	1	1	1	1	1	1	1	1	1	1	1	1	1	1	1
unidentified_unidentified	Chloroflexi_KD4-96	unidentified_unidentified -- Chloroflexi_KD4-96	60	1.06386e-07		Chloroflexi_Anaerolineae_Anaerolineales	Proteobacteria_Gammaproteobacteria_Betaproteobacteriales	Chloroflexi_Anaerolineae_Anaerolineales -- Proteobacteria_Gammaproteobacteria_Betaproteobacteriales	46	0.000261926		Chloroflexi_Anaerolineae_SJA-15	0.00805042	1	1	1	1	1	1	1	1	1	1	1	1	1	1	1	1	1	1	1	1	1	1	1	1	1	1	1	1	1	1	1	1	1	1	1	1
Basidiomycota_Agaricomycetes	Actinobacteria_Actinobacteria	Basidiomycota_Agaricomycetes -- Actinobacteria_Actinobacteria	58	2.21659e-06		Ascomycota_Leotiomycetes_Helotiales	Chloroflexi_Anaerolineae_SBR1031	Ascomycota_Leotiomycetes_Helotiales -- Chloroflexi_Anaerolineae_SBR1031	44	4.17304e-15		Chloroflexi_Chloroflexia_Chloroflexales	0.00805042	1	1	1	1	1	1	1	1	1	1	1	1	1	1	1	1	1	1	1	1	1	1	1	1	1	1	1	1	1	1	1	1	1	1	1	1
Ascomycota_Dothideomycetes	Proteobacteria_Alphaproteobacteria	Ascomycota_Dothideomycetes -- Proteobacteria_Alphaproteobacteria	56	0.00107023		Ascomycota_Sordariomycetes_Sordariales	Proteobacteria_Alphaproteobacteria_Rhizobiales	Ascomycota_Sordariomycetes_Sordariales -- Proteobacteria_Alphaproteobacteria_Rhizobiales	44	0.00061712		Chloroflexi_KD4-96_unidentified	0.00805042	1	1	1	1	1	1	1	1	1	1	1	1	1	1	1	1	1	1	1	1	1	1	1	1	1	1	1	1	1	1	1	1	1	1	1	1
Proteobacteria_Alphaproteobacteria	Proteobacteria_Deltaproteobacteria	Proteobacteria_Alphaproteobacteria -- Proteobacteria_Deltaproteobacteria	56	4.92874e-46		Ascomycota_Sordariomycetes_Hypocreales	Proteobacteria_Gammaproteobacteria_Betaproteobacteriales	Ascomycota_Sordariomycetes_Hypocreales -- Proteobacteria_Gammaproteobacteria_Betaproteobacteriales	43	7.61771e-10		Chytridiomycota_Rhizophydiomycetes_Rhizophydiales	0.0643176	1	1	1	1	1	1	1	1	1	1	1	1	1	1	1	1	1	1	1	1	1	1	1	1	1	1	1	1	1	1	1	1	1	1	1	1
Proteobacteria_Gammaproteobacteria	Actinobacteria_Actinobacteria	Proteobacteria_Gammaproteobacteria -- Actinobacteria_Actinobacteria	56	8.6354e-16		Mortierellomycota_Mortierellomycetes_Mortierellales	Chloroflexi_Anaerolineae_Anaerolineales	Mortierellomycota_Mortierellomycetes_Mortierellales -- Chloroflexi_Anaerolineae_Anaerolineales	43	0.0101904		Firmicutes_Clostridia_Clostridiales	0.00805042	1	1	1	1	1	1	1	1	1	1	1	1	1	1	1	1	1	1	1	1	1	1	1	1	1	1	1	1	1	1	1	1	1	1	1	1
unidentified_unidentified	Gemmatimonadetes_Gemmatimonadetes	unidentified_unidentified -- Gemmatimonadetes_Gemmatimonadetes	56	0.00211608		Proteobacteria_Gammaproteobacteria_Betaproteobacteriales	Acidobacteria_Acidobacteriia_Solibacterales	Proteobacteria_Gammaproteobacteria_Betaproteobacteriales -- Acidobacteria_Acidobacteriia_Solibacterales	43	4.62527e-09		Mucoromycota_Endogonomycetes_Endogonales	1	1	1	1	1	1	1	1	1	1	1	1	1	1	1	1	1	1	1	1	1	1	1	1	1	1	1	1	1	1	1	1	1	1	1	1	1
Basidiomycota_Tremellomycetes	Ascomycota_Sordariomycetes	Basidiomycota_Tremellomycetes -- Ascomycota_Sordariomycetes	54	1.84127e-16		Ascomycota_Leotiomycetes_Helotiales	Actinobacteria_Actinobacteria_Micrococcales	Ascomycota_Leotiomycetes_Helotiales -- Actinobacteria_Actinobacteria_Micrococcales	42	2.3127e-12		Planctomycetes_Planctomycetacia_Gemmatales	0.00805042	1	1	1	1	1	1	1	1	1	1	1	1	1	1	1	1	1	1	1	1	1	1	1	1	1	1	1	1	1	1	1	1	1	1	1	1
Ascomycota_Leotiomycetes	Ascomycota_Dothideomycetes	Ascomycota_Leotiomycetes -- Ascomycota_Dothideomycetes	52	0.00483113		Chloroflexi_Anaerolineae_Anaerolineales	Chloroflexi_Anaerolineae_RBG-13-54-9	Chloroflexi_Anaerolineae_Anaerolineales -- Chloroflexi_Anaerolineae_RBG-13-54-9	42	0.0249392		Planctomycetes_Planctomycetacia_Pirellulales	0.00805042	1	1	1	1	1	1	1	1	1	1	1	1	1	1	1	1	1	1	1	1	1	1	1	1	1	1	1	1	1	1	1	1	1	1	1	1
Planctomycetes_Phycisphaerae	Chloroflexi_Anaerolineae	Planctomycetes_Phycisphaerae -- Chloroflexi_Anaerolineae	52	2.66521e-09		Ascomycota_Leotiomycetes_Thelebolales	Chloroflexi_Anaerolineae_Anaerolineales	Ascomycota_Leotiomycetes_Thelebolales -- Chloroflexi_Anaerolineae_Anaerolineales	41	3.9296e-10		Acidobacteria_Blastocatellia (Subgroup 4)_Blastocatellales	0.0529642	1	1	1	1	1	1	1	1	1	1	1	1	1	1	1	1	1	1	1	1	1	1	1	1	1	1	1	1	1	1	1	1	1	1	1	1
unidentified_unidentified	Acidobacteria_Holophagae	unidentified_unidentified -- Acidobacteria_Holophagae	52	2.88107e-16		Proteobacteria_Gammaproteobacteria_Betaproteobacteriales	Proteobacteria_Deltaproteobacteria_Syntrophobacterales	Proteobacteria_Gammaproteobacteria_Betaproteobacteriales -- Proteobacteria_Deltaproteobacteria_Syntrophobacterales	41	1.5392e-17		Acidobacteria_Subgroup 18_uncultured bacterium	0.0529642	1	1	1	1	1	1	1	1	1	1	1	1	1	1	1	1	1	1	1	1	1	1	1	1	1	1	1	1	1	1	1	1	1	1	1	1
Ascomycota_Sordariomycetes	Acidobacteria_Acidobacteriia	Ascomycota_Sordariomycetes -- Acidobacteria_Acidobacteriia	48	8.8052e-06		Verrucomicrobia_Verrucomicrobiae_Pedosphaerales	Chloroflexi_Anaerolineae_Anaerolineales	Verrucomicrobia_Verrucomicrobiae_Pedosphaerales -- Chloroflexi_Anaerolineae_Anaerolineales	40	3.42485e-11		Actinobacteria_Actinobacteria_Corynebacteriales	0.0529642	1	1	1	1	1	1	1	1	1	1	1	1	1	1	1	1	1	1	1	1	1	1	1	1	1	1	1	1	1	1	1	1	1	1	1	1
Basidiomycota_Agaricomycetes	Bacteroidetes_Bacteroidia	Basidiomycota_Agaricomycetes -- Bacteroidetes_Bacteroidia	48	1.98547e-09		Acidobacteria_Acidobacteriia_Solibacterales	Chloroflexi_Anaerolineae_Anaerolineales	Acidobacteria_Acidobacteriia_Solibacterales -- Chloroflexi_Anaerolineae_Anaerolineales	39	1.4077e-19		Actinobacteria_Actinobacteria_Streptomycetales	0.0529642	1	1	1	1	1	1	1	1	1	1	1	1	1	1	1	1	1	1	1	1	1	1	1	1	1	1	1	1	1	1	1	1	1	1	1	1
Actinobacteria_Thermoleophilia	Chloroflexi_Anaerolineae	Actinobacteria_Thermoleophilia -- Chloroflexi_Anaerolineae	47	1.88698e-20		Bacteroidetes_Bacteroidia_Bacteroidales	Proteobacteria_Gammaproteobacteria_Betaproteobacteriales	Bacteroidetes_Bacteroidia_Bacteroidales -- Proteobacteria_Gammaproteobacteria_Betaproteobacteriales	39	0.00264834		Ascomycota_Eurotiomycetes_Chaetothyriales	0.314234	1	1	1	1	1	1	1	1	1	1	1	1	1	1	1	1	1	1	1	1	1	1	1	1	1	1	1	1	1	1	1	1	1	1	1	1
Ascomycota_Sordariomycetes	Verrucomicrobia_Verrucomicrobiae	Ascomycota_Sordariomycetes -- Verrucomicrobia_Verrucomicrobiae	47	0.000792238		Basidiomycota_Tremellomycetes_Filobasidiales	unidentified_unidentified_unidentified	Basidiomycota_Tremellomycetes_Filobasidiales -- unidentified_unidentified_unidentified	39	1.96993e-09		Ascomycota_Leotiomycetes_Thelebolales	1	1	1	1	1	1	1	1	1	1	1	1	1	1	1	1	1	1	1	1	1	1	1	1	1	1	1	1	1	1	1	1	1	1	1	1	1
Basidiomycota_Agaricomycetes	Proteobacteria_Alphaproteobacteria	Basidiomycota_Agaricomycetes -- Proteobacteria_Alphaproteobacteria	47	1.98485e-14		Ascomycota_Dothideomycetes_Pleosporales	Chloroflexi_Anaerolineae_RBG-13-54-9	Ascomycota_Dothideomycetes_Pleosporales -- Chloroflexi_Anaerolineae_RBG-13-54-9	38	1.28706e-07		Ascomycota_Sordariomycetes_Glomerellales	1	1	1	1	1	1	1	1	1	1	1	1	1	1	1	1	1	1	1	1	1	1	1	1	1	1	1	1	1	1	1	1	1	1	1	1	1
Proteobacteria_Gammaproteobacteria	Acidobacteria_Subgroup 6	Proteobacteria_Gammaproteobacteria -- Acidobacteria_Subgroup 6	47	0.0375192		Ascomycota_Sordariomycetes_Sordariales	Ascomycota_Sordariomycetes_Hypocreales	Ascomycota_Sordariomycetes_Sordariales -- Ascomycota_Sordariomycetes_Hypocreales	38	6.50206e-19		Bacteroidetes_Ignavibacteria_Ignavibacteriales	0.0529642	1	1	1	1	1	1	1	1	1	1	1	1	1	1	1	1	1	1	1	1	1	1	1	1	1	1	1	1	1	1	1	1	1	1	1	1
Ascomycota_Leotiomycetes	Basidiomycota_Tremellomycetes	Ascomycota_Leotiomycetes -- Basidiomycota_Tremellomycetes	46	3.01964e-28		Ascomycota_Leotiomycetes_Helotiales	Bacteroidetes_Bacteroidia_Bacteroidales	Ascomycota_Leotiomycetes_Helotiales -- Bacteroidetes_Bacteroidia_Bacteroidales	36	0.0325601		Basidiomycota_Agaricomycetes_Sebacinales	1	1	1	1	1	1	1	1	1	1	1	1	1	1	1	1	1	1	1	1	1	1	1	1	1	1	1	1	1	1	1	1	1	1	1	1	1
Actinobacteria_Actinobacteria	Bacteroidetes_Bacteroidia	Actinobacteria_Actinobacteria -- Bacteroidetes_Bacteroidia	45	0.00221683		Ascomycota_Leotiomycetes_Helotiales	Proteobacteria_Deltaproteobacteria_Myxococcales	Ascomycota_Leotiomycetes_Helotiales -- Proteobacteria_Deltaproteobacteria_Myxococcales	36	0.000203083		Chloroflexi_Ktedonobacteria_C0119	0.0529642	1	1	1	1	1	1	1	1	1	1	1	1	1	1	1	1	1	1	1	1	1	1	1	1	1	1	1	1	1	1	1	1	1	1	1	1
Ascomycota_Sordariomycetes	Mortierellomycota_Mortierellomycetes	Ascomycota_Sordariomycetes -- Mortierellomycota_Mortierellomycetes	45	0.000385962		Ascomycota_Leotiomycetes_Thelebolales	Ascomycota_Leotiomycetes_Helotiales	Ascomycota_Leotiomycetes_Thelebolales -- Ascomycota_Leotiomycetes_Helotiales	36	3.08865e-14		Proteobacteria_Alphaproteobacteria_Reyranellales	0.0529642	1	1	1	1	1	1	1	1	1	1	1	1	1	1	1	1	1	1	1	1	1	1	1	1	1	1	1	1	1	1	1	1	1	1	1	1
Chloroflexi_Anaerolineae	Bacteroidetes_Bacteroidia	Chloroflexi_Anaerolineae -- Bacteroidetes_Bacteroidia	45	0.0367155		Ascomycota_Sordariomycetes_Sordariales	Chloroflexi_Anaerolineae_SBR1031	Ascomycota_Sordariomycetes_Sordariales -- Chloroflexi_Anaerolineae_SBR1031	36	1.02375e-11		Proteobacteria_Deltaproteobacteria_Desulfobacterales	0.0529642	1	1	1	1	1	1	1	1	1	1	1	1	1	1	1	1	1	1	1	1	1	1	1	1	1	1	1	1	1	1	1	1	1	1	1	1
Proteobacteria_Deltaproteobacteria	Proteobacteria_Alphaproteobacteria	Proteobacteria_Deltaproteobacteria -- Proteobacteria_Alphaproteobacteria	45	1.58072e-05		Bacteroidetes_Bacteroidia_Chitinophagales	Chloroflexi_Anaerolineae_Anaerolineales	Bacteroidetes_Bacteroidia_Chitinophagales -- Chloroflexi_Anaerolineae_Anaerolineales	36	3.10346e-18		Proteobacteria_Gammaproteobacteria_Methylococcales	0.0529642	1	1	1	1	1	1	1	1	1	1	1	1	1	1	1	1	1	1	1	1	1	1	1	1	1	1	1	1	1	1	1	1	1	1	1	1
Proteobacteria_Gammaproteobacteria	Chloroflexi_KD4-96	Proteobacteria_Gammaproteobacteria -- Chloroflexi_KD4-96	44	9.47708e-06		Acidobacteria_Subgroup 6_unidentified	Proteobacteria_Gammaproteobacteria_Betaproteobacteriales	Acidobacteria_Subgroup 6_unidentified -- Proteobacteria_Gammaproteobacteria_Betaproteobacteriales	35	5.77837e-07		Proteobacteria_Gammaproteobacteria_Steroidobacterales	0.0529642	1	1	1	1	1	1	1	1	1	1	1	1	1	1	1	1	1	1	1	1	1	1	1	1	1	1	1	1	1	1	1	1	1	1	1	1
Basidiomycota_Tremellomycetes	Proteobacteria_Gammaproteobacteria	Basidiomycota_Tremellomycetes -- Proteobacteria_Gammaproteobacteria	43	1.16434e-09		Ascomycota_Sordariomycetes_Sordariales	Actinobacteria_Actinobacteria_Micrococcales	Ascomycota_Sordariomycetes_Sordariales -- Actinobacteria_Actinobacteria_Micrococcales	35	0.0012189		Acidobacteria_Holophagae_Holophagales	0.305362	1	1	1	1	1	1	1	1	1	1	1	1	1	1	1	1	1	1	1	1	1	1	1	1	1	1	1	1	1	1	1	1	1	1	1	1
Actinobacteria_Actinobacteria	Proteobacteria_Alphaproteobacteria	Actinobacteria_Actinobacteria -- Proteobacteria_Alphaproteobacteria	42	1.3379e-15		Proteobacteria_Gammaproteobacteria_Betaproteobacteriales	Acidobacteria_Holophagae_Subgroup 7	Proteobacteria_Gammaproteobacteria_Betaproteobacteriales -- Acidobacteria_Holophagae_Subgroup 7	35	0.0281886		Acidobacteria_Subgroup 17_unidentified	0.305362	1	1	1	1	1	1	1	1	1	1	1	1	1	1	1	1	1	1	1	1	1	1	1	1	1	1	1	1	1	1	1	1	1	1	1	1
unidentified_unidentified	Planctomycetes_Phycisphaerae	unidentified_unidentified -- Planctomycetes_Phycisphaerae	42	2.28698e-05		unidentified_unidentified_unidentified	Bacteroidetes_Bacteroidia_Chitinophagales	unidentified_unidentified_unidentified -- Bacteroidetes_Bacteroidia_Chitinophagales	34	1.33933e-08		Actinobacteria_Thermoleophilia_Solirubrobacterales	0.305362	1	1	1	1	1	1	1	1	1	1	1	1	1	1	1	1	1	1	1	1	1	1	1	1	1	1	1	1	1	1	1	1	1	1	1	1
Acidobacteria_Acidobacteriia	Proteobacteria_Deltaproteobacteria	Acidobacteria_Acidobacteriia -- Proteobacteria_Deltaproteobacteria	40	4.39292e-14		Basidiomycota_Agaricomycetes_unidentified	Proteobacteria_Gammaproteobacteria_Betaproteobacteriales	Basidiomycota_Agaricomycetes_unidentified -- Proteobacteria_Gammaproteobacteria_Betaproteobacteriales	33	0.000374059		Armatimonadetes_Fimbriimonadia_Fimbriimonadales	0.305362	1	1	1	1	1	1	1	1	1	1	1	1	1	1	1	1	1	1	1	1	1	1	1	1	1	1	1	1	1	1	1	1	1	1	1	1
Chloroflexi_Anaerolineae	Gemmatimonadetes_Gemmatimonadetes	Chloroflexi_Anaerolineae -- Gemmatimonadetes_Gemmatimonadetes	40	1.31011e-07		Proteobacteria_Gammaproteobacteria_Betaproteobacteriales	Gemmatimonadetes_Gemmatimonadetes_Gemmatimonadales	Proteobacteria_Gammaproteobacteria_Betaproteobacteriales -- Gemmatimonadetes_Gemmatimonadetes_Gemmatimonadales	33	4.62515e-12		Ascomycota_Dothideomycetes_Venturiales	0.305362	1	1	1	1	1	1	1	1	1	1	1	1	1	1	1	1	1	1	1	1	1	1	1	1	1	1	1	1	1	1	1	1	1	1	1	1
unidentified_unidentified	Basidiomycota_Agaricomycetes	unidentified_unidentified -- Basidiomycota_Agaricomycetes	39	1.99922e-05		Proteobacteria_Gammaproteobacteria_Xanthomonadales	Chloroflexi_Anaerolineae_Anaerolineales	Proteobacteria_Gammaproteobacteria_Xanthomonadales -- Chloroflexi_Anaerolineae_Anaerolineales	33	3.0887e-06		Ascomycota_Sordariomycetes_Coniochaetales	1	1	1	1	1	1	1	1	1	1	1	1	1	1	1	1	1	1	1	1	1	1	1	1	1	1	1	1	1	1	1	1	1	1	1	1	1
Bacteroidetes_Bacteroidia	Proteobacteria_Alphaproteobacteria	Bacteroidetes_Bacteroidia -- Proteobacteria_Alphaproteobacteria	38	1.84638e-08		Ascomycota_Sordariomycetes_Sordariales	Gemmatimonadetes_Gemmatimonadetes_Gemmatimonadales	Ascomycota_Sordariomycetes_Sordariales -- Gemmatimonadetes_Gemmatimonadetes_Gemmatimonadales	32	5.35419e-10		Bacteroidetes_Ignavibacteria_OPB56	0.305362	1	1	1	1	1	1	1	1	1	1	1	1	1	1	1	1	1	1	1	1	1	1	1	1	1	1	1	1	1	1	1	1	1	1	1	1
Chloroflexi_Anaerolineae	Chloroflexi_KD4-96	Chloroflexi_Anaerolineae -- Chloroflexi_KD4-96	38	0.022738		Proteobacteria_Gammaproteobacteria_Betaproteobacteriales	Bacteroidetes_Bacteroidia_Bacteroidales	Proteobacteria_Gammaproteobacteria_Betaproteobacteriales -- Bacteroidetes_Bacteroidia_Bacteroidales	32	3.84902e-24		Bacteroidetes_Ignavibacteria_SJA-28	0.305362	1	1	1	1	1	1	1	1	1	1	1	1	1	1	1	1	1	1	1	1	1	1	1	1	1	1	1	1	1	1	1	1	1	1	1	1
Basidiomycota_Agaricomycetes	Ascomycota_Sordariomycetes	Basidiomycota_Agaricomycetes -- Ascomycota_Sordariomycetes	37	7.52697e-09		unidentified_unidentified_unidentified	Proteobacteria_Deltaproteobacteria_Desulfuromonadales	unidentified_unidentified_unidentified -- Proteobacteria_Deltaproteobacteria_Desulfuromonadales	32	1.10135e-05		Basidiomycota_Tremellomycetes_Cystofilobasidiales	1	1	1	1	1	1	1	1	1	1	1	1	1	1	1	1	1	1	1	1	1	1	1	1	1	1	1	1	1	1	1	1	1	1	1	1	1
Acidobacteria_Blastocatellia (Subgroup 4)	Chloroflexi_Anaerolineae	Acidobacteria_Blastocatellia (Subgroup 4) -- Chloroflexi_Anaerolineae	35	0.000374081		Ascomycota_Leotiomycetes_Helotiales	Proteobacteria_Alphaproteobacteria_Rhizobiales	Ascomycota_Leotiomycetes_Helotiales -- Proteobacteria_Alphaproteobacteria_Rhizobiales	31	0.00408542		Chloroflexi_KD4-96_metagenome	0.305362	1	1	1	1	1	1	1	1	1	1	1	1	1	1	1	1	1	1	1	1	1	1	1	1	1	1	1	1	1	1	1	1	1	1	1	1
Ascomycota_Dothideomycetes	Ascomycota_Leotiomycetes	Ascomycota_Dothideomycetes -- Ascomycota_Leotiomycetes	35	1.02875e-05		Ascomycota_Sordariomycetes_Sordariales	Mortierellomycota_Mortierellomycetes_Mortierellales	Ascomycota_Sordariomycetes_Sordariales -- Mortierellomycota_Mortierellomycetes_Mortierellales	31	3.1311e-06		Gemmatimonadetes_S0134 terrestrial group_unidentified	0.305362	1	1	1	1	1	1	1	1	1	1	1	1	1	1	1	1	1	1	1	1	1	1	1	1	1	1	1	1	1	1	1	1	1	1	1	1
Ascomycota_Leotiomycetes	Gemmatimonadetes_Gemmatimonadetes	Ascomycota_Leotiomycetes -- Gemmatimonadetes_Gemmatimonadetes	35	0.000374081		Proteobacteria_Gammaproteobacteria_Betaproteobacteriales	Acidobacteria_Subgroup 6_unidentified	Proteobacteria_Gammaproteobacteria_Betaproteobacteriales -- Acidobacteria_Subgroup 6_unidentified	31	2.0656e-06		Latescibacteria_unidentified_unidentified	0.305362	1	1	1	1	1	1	1	1	1	1	1	1	1	1	1	1	1	1	1	1	1	1	1	1	1	1	1	1	1	1	1	1	1	1	1	1
Proteobacteria_Gammaproteobacteria	Planctomycetes_Phycisphaerae	Proteobacteria_Gammaproteobacteria -- Planctomycetes_Phycisphaerae	35	0.000546723		Actinobacteria_Actinobacteria_Micrococcales	Chloroflexi_Anaerolineae_RBG-13-54-9	Actinobacteria_Actinobacteria_Micrococcales -- Chloroflexi_Anaerolineae_RBG-13-54-9	30	1.95475e-07		Mucoromycota_Mucoromycetes_Mucorales	0.305362	1	1	1	1	1	1	1	1	1	1	1	1	1	1	1	1	1	1	1	1	1	1	1	1	1	1	1	1	1	1	1	1	1	1	1	1
Acidobacteria_Acidobacteriia	Proteobacteria_Gammaproteobacteria	Acidobacteria_Acidobacteriia -- Proteobacteria_Gammaproteobacteria	34	0.00101918		Basidiomycota_Agaricomycetes_Agaricales	unidentified_unidentified_unidentified	Basidiomycota_Agaricomycetes_Agaricales -- unidentified_unidentified_unidentified	30	5.71044e-09		Nitrospinae_P9X2b3D02_uncultured prokaryote	0.305362	1	1	1	1	1	1	1	1	1	1	1	1	1	1	1	1	1	1	1	1	1	1	1	1	1	1	1	1	1	1	1	1	1	1	1	1
Proteobacteria_Deltaproteobacteria	Acidobacteria_Acidobacteriia	Proteobacteria_Deltaproteobacteria -- Acidobacteria_Acidobacteriia	34	2.68563e-07		Basidiomycota_Agaricomycetes_Cantharellales	unidentified_unidentified_unidentified	Basidiomycota_Agaricomycetes_Cantharellales -- unidentified_unidentified_unidentified	30	2.4401e-22		Nitrospirae_4-29-1_uncultured bacterium	0.305362	1	1	1	1	1	1	1	1	1	1	1	1	1	1	1	1	1	1	1	1	1	1	1	1	1	1	1	1	1	1	1	1	1	1	1	1
Verrucomicrobia_Verrucomicrobiae	Proteobacteria_Deltaproteobacteria	Verrucomicrobia_Verrucomicrobiae -- Proteobacteria_Deltaproteobacteria	33	3.78244e-11		Actinobacteria_Actinobacteria_Micrococcales	Chloroflexi_Anaerolineae_SBR1031	Actinobacteria_Actinobacteria_Micrococcales -- Chloroflexi_Anaerolineae_SBR1031	29	8.9674e-08		Proteobacteria_Gammaproteobacteria_Gammaproteobacteria Incertae Sedis	0.305362	1	1	1	1	1	1	1	1	1	1	1	1	1	1	1	1	1	1	1	1	1	1	1	1	1	1	1	1	1	1	1	1	1	1	1	1
Actinobacteria_Actinobacteria	Acidobacteria_Acidobacteriia	Actinobacteria_Actinobacteria -- Acidobacteria_Acidobacteriia	32	0.00229379		Ascomycota_Sordariomycetes_Trichosphaeriales	unidentified_unidentified_unidentified	Ascomycota_Sordariomycetes_Trichosphaeriales -- unidentified_unidentified_unidentified	29	2.20279e-05		Rokubacteria_NC10_Methylomirabilales	0.305362	1	1	1	1	1	1	1	1	1	1	1	1	1	1	1	1	1	1	1	1	1	1	1	1	1	1	1	1	1	1	1	1	1	1	1	1
Ascomycota_Leotiomycetes	Acidobacteria_Acidobacteriia	Ascomycota_Leotiomycetes -- Acidobacteria_Acidobacteriia	32	0.000978058		Basidiomycota_Microbotryomycetes_Microbotryomycetes_ord_Incertae_sedis	unidentified_unidentified_unidentified	Basidiomycota_Microbotryomycetes_Microbotryomycetes_ord_Incertae_sedis -- unidentified_unidentified_unidentified	29	1.72391e-14		Rozellomycota_unidentified_unidentified	1	1	1	1	1	1	1	1	1	1	1	1	1	1	1	1	1	1	1	1	1	1	1	1	1	1	1	1	1	1	1	1	1	1	1	1	1
Chloroflexi_Anaerolineae	Actinobacteria_Actinobacteria	Chloroflexi_Anaerolineae -- Actinobacteria_Actinobacteria	32	4.11793e-13		Basidiomycota_Tremellomycetes_Cystofilobasidiales	Proteobacteria_Gammaproteobacteria_Betaproteobacteriales	Basidiomycota_Tremellomycetes_Cystofilobasidiales -- Proteobacteria_Gammaproteobacteria_Betaproteobacteriales	29	0.000314613		Acidobacteria_Aminicenantia_Aminicenantales	1	1	1	1	1	1	1	1	1	1	1	1	1	1	1	1	1	1	1	1	1	1	1	1	1	1	1	1	1	1	1	1	1	1	1	1	1
Acidobacteria_Subgroup 18	Chloroflexi_Anaerolineae	Acidobacteria_Subgroup 18 -- Chloroflexi_Anaerolineae	31	7.42974e-16		Chloroflexi_Anaerolineae_SBR1031	Chloroflexi_Anaerolineae_Anaerolineales	Chloroflexi_Anaerolineae_SBR1031 -- Chloroflexi_Anaerolineae_Anaerolineales	29	8.33713e-08		Acidobacteria_Blastocatellia (Subgroup 4)_Pyrinomonadales	1	1	1	1	1	1	1	1	1	1	1	1	1	1	1	1	1	1	1	1	1	1	1	1	1	1	1	1	1	1	1	1	1	1	1	1	1
Acidobacteria_Subgroup 6	Proteobacteria_Deltaproteobacteria	Acidobacteria_Subgroup 6 -- Proteobacteria_Deltaproteobacteria	31	6.02627e-15		Proteobacteria_Gammaproteobacteria_Betaproteobacteriales	Actinobacteria_Actinobacteria_Micrococcales	Proteobacteria_Gammaproteobacteria_Betaproteobacteriales -- Actinobacteria_Actinobacteria_Micrococcales	29	8.9674e-08		Actinobacteria_Actinobacteria_Micromonosporales	1	1	1	1	1	1	1	1	1	1	1	1	1	1	1	1	1	1	1	1	1	1	1	1	1	1	1	1	1	1	1	1	1	1	1	1	1
Chloroflexi_Anaerolineae	Planctomycetes_Phycisphaerae	Chloroflexi_Anaerolineae -- Planctomycetes_Phycisphaerae	31	0.0277876		unidentified_unidentified_unidentified	Ascomycota_Dothideomycetes_Pleosporales	unidentified_unidentified_unidentified -- Ascomycota_Dothideomycetes_Pleosporales	29	1.40378e-07		Ascomycota_Dothideomycetes_Capnodiales	1	1	1	1	1	1	1	1	1	1	1	1	1	1	1	1	1	1	1	1	1	1	1	1	1	1	1	1	1	1	1	1	1	1	1	1	1
Proteobacteria_Alphaproteobacteria	Verrucomicrobia_Verrucomicrobiae	Proteobacteria_Alphaproteobacteria -- Verrucomicrobia_Verrucomicrobiae	31	1.44062e-08		Ascomycota_Sordariomycetes_Hypocreales	Ascomycota_Leotiomycetes_Helotiales	Ascomycota_Sordariomycetes_Hypocreales -- Ascomycota_Leotiomycetes_Helotiales	28	0.027521		Ascomycota_Dothideomycetes_unidentified	1	1	1	1	1	1	1	1	1	1	1	1	1	1	1	1	1	1	1	1	1	1	1	1	1	1	1	1	1	1	1	1	1	1	1	1	1
unidentified_unidentified	Ascomycota_Dothideomycetes	unidentified_unidentified -- Ascomycota_Dothideomycetes	31	0.00248069		Basidiomycota_Tremellomycetes_Cystofilobasidiales	Chloroflexi_Anaerolineae_Anaerolineales	Basidiomycota_Tremellomycetes_Cystofilobasidiales -- Chloroflexi_Anaerolineae_Anaerolineales	28	0.035165		Ascomycota_Saccharomycetes_Saccharomycetales	1	1	1	1	1	1	1	1	1	1	1	1	1	1	1	1	1	1	1	1	1	1	1	1	1	1	1	1	1	1	1	1	1	1	1	1	1
Ascomycota_Dothideomycetes	Basidiomycota_Agaricomycetes	Ascomycota_Dothideomycetes -- Basidiomycota_Agaricomycetes	30	1.01007e-10		unidentified_unidentified_unidentified	Nitrospirae_Thermodesulfovibrionia_uncultured	unidentified_unidentified_unidentified -- Nitrospirae_Thermodesulfovibrionia_uncultured	28	0.00497938		Ascomycota_Sordariomycetes_Microascales	1	1	1	1	1	1	1	1	1	1	1	1	1	1	1	1	1	1	1	1	1	1	1	1	1	1	1	1	1	1	1	1	1	1	1	1	1
Ascomycota_Leotiomycetes	Verrucomicrobia_Verrucomicrobiae	Ascomycota_Leotiomycetes -- Verrucomicrobia_Verrucomicrobiae	30	6.92169e-06		unidentified_unidentified_unidentified	Planctomycetes_Phycisphaerae_Tepidisphaerales	unidentified_unidentified_unidentified -- Planctomycetes_Phycisphaerae_Tepidisphaerales	28	0.0427301		Ascomycota_Sordariomycetes_Myrmecridiales	1	1	1	1	1	1	1	1	1	1	1	1	1	1	1	1	1	1	1	1	1	1	1	1	1	1	1	1	1	1	1	1	1	1	1	1	1
Chloroflexi_KD4-96	Proteobacteria_Gammaproteobacteria	Chloroflexi_KD4-96 -- Proteobacteria_Gammaproteobacteria	30	7.03772e-07		unidentified_unidentified_unidentified	Proteobacteria_Alphaproteobacteria_Sphingomonadales	unidentified_unidentified_unidentified -- Proteobacteria_Alphaproteobacteria_Sphingomonadales	28	0.000116501		Ascomycota_Sordariomycetes_Xylariales	1	1	1	1	1	1	1	1	1	1	1	1	1	1	1	1	1	1	1	1	1	1	1	1	1	1	1	1	1	1	1	1	1	1	1	1	1
Ascomycota_Dothideomycetes	Bacteroidetes_Bacteroidia	Ascomycota_Dothideomycetes -- Bacteroidetes_Bacteroidia	29	1.72854e-06		unidentified_unidentified_unidentified	Proteobacteria_Gammaproteobacteria_Xanthomonadales	unidentified_unidentified_unidentified -- Proteobacteria_Gammaproteobacteria_Xanthomonadales	28	5.07481e-08		Bacteroidetes_Bacteroidia_Cytophagales	1	1	1	1	1	1	1	1	1	1	1	1	1	1	1	1	1	1	1	1	1	1	1	1	1	1	1	1	1	1	1	1	1	1	1	1	1
Ascomycota_unidentified	Chloroflexi_Anaerolineae	Ascomycota_unidentified -- Chloroflexi_Anaerolineae	29	2.53607e-18		Ascomycota_Sordariomycetes_Hypocreales	Chloroflexi_Anaerolineae_RBG-13-54-9	Ascomycota_Sordariomycetes_Hypocreales -- Chloroflexi_Anaerolineae_RBG-13-54-9	27	2.56877e-18		Basidiomycota_Tremellomycetes_Filobasidiales	1	1	1	1	1	1	1	1	1	1	1	1	1	1	1	1	1	1	1	1	1	1	1	1	1	1	1	1	1	1	1	1	1	1	1	1	1
Bacteroidetes_Ignavibacteria	Chloroflexi_Anaerolineae	Bacteroidetes_Ignavibacteria -- Chloroflexi_Anaerolineae	29	1.45206e-09		Basidiomycota_Agaricomycetes_unidentified	unidentified_unidentified_unidentified	Basidiomycota_Agaricomycetes_unidentified -- unidentified_unidentified_unidentified	27	0.000158712		Basidiomycota_Tremellomycetes_Tremellales	1	1	1	1	1	1	1	1	1	1	1	1	1	1	1	1	1	1	1	1	1	1	1	1	1	1	1	1	1	1	1	1	1	1	1	1	1
Verrucomicrobia_Verrucomicrobiae	Proteobacteria_Gammaproteobacteria	Verrucomicrobia_Verrucomicrobiae -- Proteobacteria_Gammaproteobacteria	29	0.0127382		Proteobacteria_Gammaproteobacteria_Betaproteobacteriales	Bacteroidetes_Bacteroidia_Chitinophagales	Proteobacteria_Gammaproteobacteria_Betaproteobacteriales -- Bacteroidetes_Bacteroidia_Chitinophagales	27	0.0213856		Basidiomycota_unidentified_unidentified	1	1	1	1	1	1	1	1	1	1	1	1	1	1	1	1	1	1	1	1	1	1	1	1	1	1	1	1	1	1	1	1	1	1	1	1	1
Acidobacteria_Subgroup 17	Chloroflexi_Anaerolineae	Acidobacteria_Subgroup 17 -- Chloroflexi_Anaerolineae	28	0.0127382		Proteobacteria_Gammaproteobacteria_Betaproteobacteriales	Planctomycetes_Phycisphaerae_Tepidisphaerales	Proteobacteria_Gammaproteobacteria_Betaproteobacteriales -- Planctomycetes_Phycisphaerae_Tepidisphaerales	27	0.00103174		Chloroflexi_Anaerolineae_Caldilineales	1	1	1	1	1	1	1	1	1	1	1	1	1	1	1	1	1	1	1	1	1	1	1	1	1	1	1	1	1	1	1	1	1	1	1	1	1
Ascomycota_Dothideomycetes	Chloroflexi_KD4-96	Ascomycota_Dothideomycetes -- Chloroflexi_KD4-96	28	0.00104266		Ascomycota_Dothideomycetes_Pleosporales	Ascomycota_Leotiomycetes_Helotiales	Ascomycota_Dothideomycetes_Pleosporales -- Ascomycota_Leotiomycetes_Helotiales	26	0.000285303		Chloroflexi_Anaerolineae_uncultured Bellilinea sp.	1	1	1	1	1	1	1	1	1	1	1	1	1	1	1	1	1	1	1	1	1	1	1	1	1	1	1	1	1	1	1	1	1	1	1	1	1
Chloroflexi_Anaerolineae	Acidobacteria_Blastocatellia (Subgroup 4)	Chloroflexi_Anaerolineae -- Acidobacteria_Blastocatellia (Subgroup 4)	28	2.54303e-07		Ascomycota_Leotiomycetes_Helotiales	Acidobacteria_Holophagae_Subgroup 7	Ascomycota_Leotiomycetes_Helotiales -- Acidobacteria_Holophagae_Subgroup 7	26	1.52524e-05		Chloroflexi_Dehalococcoidia_S085	1	1	1	1	1	1	1	1	1	1	1	1	1	1	1	1	1	1	1	1	1	1	1	1	1	1	1	1	1	1	1	1	1	1	1	1	1
unidentified_unidentified	Nitrospirae_Thermodesulfovibrionia	unidentified_unidentified -- Nitrospirae_Thermodesulfovibrionia	28	1.22458e-06		Ascomycota_Sordariomycetes_Sordariales	Verrucomicrobia_Verrucomicrobiae_Pedosphaerales	Ascomycota_Sordariomycetes_Sordariales -- Verrucomicrobia_Verrucomicrobiae_Pedosphaerales	26	0.00123248		Chloroflexi_KD4-96_uncultured Chloroflexi bacterium	1	1	1	1	1	1	1	1	1	1	1	1	1	1	1	1	1	1	1	1	1	1	1	1	1	1	1	1	1	1	1	1	1	1	1	1	1
Chytridiomycota_unidentified	Chloroflexi_Anaerolineae	Chytridiomycota_unidentified -- Chloroflexi_Anaerolineae	26	0.00221683		Proteobacteria_Deltaproteobacteria_Syntrophobacterales	Chloroflexi_Anaerolineae_Anaerolineales	Proteobacteria_Deltaproteobacteria_Syntrophobacterales -- Chloroflexi_Anaerolineae_Anaerolineales	26	5.47643e-07		Chloroflexi_OLB14_unidentified	1	1	1	1	1	1	1	1	1	1	1	1	1	1	1	1	1	1	1	1	1	1	1	1	1	1	1	1	1	1	1	1	1	1	1	1	1
Mortierellomycota_Mortierellomycetes	Proteobacteria_Deltaproteobacteria	Mortierellomycota_Mortierellomycetes -- Proteobacteria_Deltaproteobacteria	26	4.69598e-22		Ascomycota_Leotiomycetes_Helotiales	Ascomycota_Sordariomycetes_Sordariales	Ascomycota_Leotiomycetes_Helotiales -- Ascomycota_Sordariomycetes_Sordariales	25	0.0107429		Cyanobacteria_Oxyphotobacteria_Nostocales	1	1	1	1	1	1	1	1	1	1	1	1	1	1	1	1	1	1	1	1	1	1	1	1	1	1	1	1	1	1	1	1	1	1	1	1	1
Basidiomycota_Agaricomycetes	Chloroflexi_KD4-96	Basidiomycota_Agaricomycetes -- Chloroflexi_KD4-96	25	0.00397571		Acidobacteria_Subgroup 6_unidentified	Chloroflexi_Anaerolineae_SBR1031	Acidobacteria_Subgroup 6_unidentified -- Chloroflexi_Anaerolineae_SBR1031	24	3.88491e-05		Gemmatimonadetes_S0134 terrestrial group_uncultured Gemmatimonadetes bacterium	1	1	1	1	1	1	1	1	1	1	1	1	1	1	1	1	1	1	1	1	1	1	1	1	1	1	1	1	1	1	1	1	1	1	1	1	1
Proteobacteria_Alphaproteobacteria	Bacteroidetes_Bacteroidia	Proteobacteria_Alphaproteobacteria -- Bacteroidetes_Bacteroidia	25	3.6928e-05		Ascomycota_Leotiomycetes_Helotiales	Acidobacteria_Acidobacteriia_Solibacterales	Ascomycota_Leotiomycetes_Helotiales -- Acidobacteria_Acidobacteriia_Solibacterales	24	0.00012523		Latescibacteria_uncultured bacterium_uncultured bacterium	1	1	1	1	1	1	1	1	1	1	1	1	1	1	1	1	1	1	1	1	1	1	1	1	1	1	1	1	1	1	1	1	1	1	1	1	1
Ascomycota_Sordariomycetes	Acidobacteria_Blastocatellia (Subgroup 4)	Ascomycota_Sordariomycetes -- Acidobacteria_Blastocatellia (Subgroup 4)	24	4.43588e-12		Ascomycota_Leotiomycetes_Helotiales	Ascomycota_Dothideomycetes_Pleosporales	Ascomycota_Leotiomycetes_Helotiales -- Ascomycota_Dothideomycetes_Pleosporales	24	7.05016e-10		Nitrospirae_4-29-1_uncultured Nitrospirae bacterium	1	1	1	1	1	1	1	1	1	1	1	1	1	1	1	1	1	1	1	1	1	1	1	1	1	1	1	1	1	1	1	1	1	1	1	1	1
Chloroflexi_Anaerolineae	Acidobacteria_Subgroup 6	Chloroflexi_Anaerolineae -- Acidobacteria_Subgroup 6	24	3.29291e-08		Ascomycota_Leotiomycetes_Thelebolales	Ascomycota_Sordariomycetes_Hypocreales	Ascomycota_Leotiomycetes_Thelebolales -- Ascomycota_Sordariomycetes_Hypocreales	24	2.58357e-08		Nitrospirae_Nitrospira_Nitrospirales	1	1	1	1	1	1	1	1	1	1	1	1	1	1	1	1	1	1	1	1	1	1	1	1	1	1	1	1	1	1	1	1	1	1	1	1	1
Actinobacteria_Actinobacteria	Gemmatimonadetes_Gemmatimonadetes	Actinobacteria_Actinobacteria -- Gemmatimonadetes_Gemmatimonadetes	23	0.0170297		Actinobacteria_Actinobacteria_Frankiales	Chloroflexi_Anaerolineae_Anaerolineales	Actinobacteria_Actinobacteria_Frankiales -- Chloroflexi_Anaerolineae_Anaerolineales	23	0.000240231		Omnitrophicaeota_Omnitrophia_Omnitrophales	1	1	1	1	1	1	1	1	1	1	1	1	1	1	1	1	1	1	1	1	1	1	1	1	1	1	1	1	1	1	1	1	1	1	1	1	1
Ascomycota_Leotiomycetes	Planctomycetes_Phycisphaerae	Ascomycota_Leotiomycetes -- Planctomycetes_Phycisphaerae	23	0.00509487		Ascomycota_Dothideomycetes_Pleosporales	Actinobacteria_Actinobacteria_Micrococcales	Ascomycota_Dothideomycetes_Pleosporales -- Actinobacteria_Actinobacteria_Micrococcales	23	0.000875855		Planctomycetes_Phycisphaerae_MSBL9	1	1	1	1	1	1	1	1	1	1	1	1	1	1	1	1	1	1	1	1	1	1	1	1	1	1	1	1	1	1	1	1	1	1	1	1	1
Mortierellomycota_Mortierellomycetes	Bacteroidetes_Bacteroidia	Mortierellomycota_Mortierellomycetes -- Bacteroidetes_Bacteroidia	23	0.00765512		Ascomycota_Leotiomycetes_Helotiales	Mortierellomycota_Mortierellomycetes_Mortierellales	Ascomycota_Leotiomycetes_Helotiales -- Mortierellomycota_Mortierellomycetes_Mortierellales	23	5.95513e-05		Proteobacteria_Alphaproteobacteria_Acetobacterales	1	1	1	1	1	1	1	1	1	1	1	1	1	1	1	1	1	1	1	1	1	1	1	1	1	1	1	1	1	1	1	1	1	1	1	1	1
Proteobacteria_Alphaproteobacteria	Acidobacteria_Acidobacteriia	Proteobacteria_Alphaproteobacteria -- Acidobacteria_Acidobacteriia	23	0.000241413		Ascomycota_Sordariomycetes_Hypocreales	Chloroflexi_Anaerolineae_SBR1031	Ascomycota_Sordariomycetes_Hypocreales -- Chloroflexi_Anaerolineae_SBR1031	23	0.000293044		Proteobacteria_Deltaproteobacteria_MBNT15	1	1	1	1	1	1	1	1	1	1	1	1	1	1	1	1	1	1	1	1	1	1	1	1	1	1	1	1	1	1	1	1	1	1	1	1	1
Proteobacteria_Deltaproteobacteria	Acidobacteria_Holophagae	Proteobacteria_Deltaproteobacteria -- Acidobacteria_Holophagae	23	0.00287995		Ascomycota_Sordariomycetes_Sordariales	Acidobacteria_Holophagae_Subgroup 7	Ascomycota_Sordariomycetes_Sordariales -- Acidobacteria_Holophagae_Subgroup 7	23	2.79637e-05		TA06_uncultured soil bacterium_uncultured soil bacterium	1	1	1	1	1	1	1	1	1	1	1	1	1	1	1	1	1	1	1	1	1	1	1	1	1	1	1	1	1	1	1	1	1	1	1	1	1
Proteobacteria_Gammaproteobacteria	Actinobacteria_Thermoleophilia	Proteobacteria_Gammaproteobacteria -- Actinobacteria_Thermoleophilia	23	0.00287995		Basidiomycota_Agaricomycetes_Cantharellales	Proteobacteria_Gammaproteobacteria_Betaproteobacteriales	Basidiomycota_Agaricomycetes_Cantharellales -- Proteobacteria_Gammaproteobacteria_Betaproteobacteriales	23	2.06122e-07		WS2_unidentified_unidentified	1	1	1	1	1	1	1	1	1	1	1	1	1	1	1	1	1	1	1	1	1	1	1	1	1	1	1	1	1	1	1	1	1	1	1	1	1
Acidobacteria_Holophagae	Proteobacteria_Deltaproteobacteria	Acidobacteria_Holophagae -- Proteobacteria_Deltaproteobacteria	22	5.05567e-06		Chloroflexi_Anaerolineae_Anaerolineales	Proteobacteria_Alphaproteobacteria_Rhizobiales	Chloroflexi_Anaerolineae_Anaerolineales -- Proteobacteria_Alphaproteobacteria_Rhizobiales	23	0.00174198		Acidobacteria_Acidobacteriia_Subgroup 13	1	1	1	1	1	1	1	1	1	1	1	1	1	1	1	1	1	1	1	1	1	1	1	1	1	1	1	1	1	1	1	1	1	1	1	1	1
Actinobacteria_Actinobacteria	Verrucomicrobia_Verrucomicrobiae	Actinobacteria_Actinobacteria -- Verrucomicrobia_Verrucomicrobiae	22	0.00241773		Proteobacteria_Gammaproteobacteria_Betaproteobacteriales	Proteobacteria_Deltaproteobacteria_Desulfuromonadales	Proteobacteria_Gammaproteobacteria_Betaproteobacteriales -- Proteobacteria_Deltaproteobacteria_Desulfuromonadales	23	0.00614656		Acidobacteria_Blastocatellia (Subgroup 4)_11월 24일	1	1	1	1	1	1	1	1	1	1	1	1	1	1	1	1	1	1	1	1	1	1	1	1	1	1	1	1	1	1	1	1	1	1	1	1	1
Chloroflexi_Anaerolineae	Bacteroidetes_Ignavibacteria	Chloroflexi_Anaerolineae -- Bacteroidetes_Ignavibacteria	22	4.80646e-11		unidentified_unidentified_unidentified	Proteobacteria_Deltaproteobacteria_MBNT15	unidentified_unidentified_unidentified -- Proteobacteria_Deltaproteobacteria_MBNT15	23	0.00444151		Acidobacteria_Blastocatellia (Subgroup 4)_DS-100	1	1	1	1	1	1	1	1	1	1	1	1	1	1	1	1	1	1	1	1	1	1	1	1	1	1	1	1	1	1	1	1	1	1	1	1	1
Chloroflexi_Chloroflexia	Chloroflexi_Anaerolineae	Chloroflexi_Chloroflexia -- Chloroflexi_Anaerolineae	22	2.00767e-05		Actinobacteria_Actinobacteria_Micrococcales	Proteobacteria_Deltaproteobacteria_Myxococcales	Actinobacteria_Actinobacteria_Micrococcales -- Proteobacteria_Deltaproteobacteria_Myxococcales	22	1.49004e-13		Acidobacteria_Subgroup 17_metagenome	1	1	1	1	1	1	1	1	1	1	1	1	1	1	1	1	1	1	1	1	1	1	1	1	1	1	1	1	1	1	1	1	1	1	1	1	1
unidentified_unidentified	Acidobacteria_Blastocatellia (Subgroup 4)	unidentified_unidentified -- Acidobacteria_Blastocatellia (Subgroup 4)	22	0.00106108		Actinobacteria_Thermoleophilia_Gaiellales	Chloroflexi_Anaerolineae_Anaerolineales	Actinobacteria_Thermoleophilia_Gaiellales -- Chloroflexi_Anaerolineae_Anaerolineales	22	0.00028333		Acidobacteria_Subgroup 17_uncultured Acidobacteriales bacterium	1	1	1	1	1	1	1	1	1	1	1	1	1	1	1	1	1	1	1	1	1	1	1	1	1	1	1	1	1	1	1	1	1	1	1	1	1
unidentified_unidentified	Actinobacteria_Thermoleophilia	unidentified_unidentified -- Actinobacteria_Thermoleophilia	22	0.00644445		Ascomycota_Arthoniomycetes_unidentified	unidentified_unidentified_unidentified	Ascomycota_Arthoniomycetes_unidentified -- unidentified_unidentified_unidentified	22	2.64823e-15		Acidobacteria_Subgroup 17_uncultured Geobacter sp.	1	1	1	1	1	1	1	1	1	1	1	1	1	1	1	1	1	1	1	1	1	1	1	1	1	1	1	1	1	1	1	1	1	1	1	1	1
unidentified_unidentified	Bacteroidetes_Ignavibacteria	unidentified_unidentified -- Bacteroidetes_Ignavibacteria	22	1.05899e-06		Ascomycota_Leotiomycetes_Helotiales	Gemmatimonadetes_Gemmatimonadetes_Gemmatimonadales	Ascomycota_Leotiomycetes_Helotiales -- Gemmatimonadetes_Gemmatimonadetes_Gemmatimonadales	22	3.99456e-17		Acidobacteria_Subgroup 18_uncultured prokaryote	1	1	1	1	1	1	1	1	1	1	1	1	1	1	1	1	1	1	1	1	1	1	1	1	1	1	1	1	1	1	1	1	1	1	1	1	1
Acidobacteria_Acidobacteriia	Verrucomicrobia_Verrucomicrobiae	Acidobacteria_Acidobacteriia -- Verrucomicrobia_Verrucomicrobiae	21	0.00537595		Ascomycota_Leotiomycetes_Thelebolales	Chloroflexi_Anaerolineae_RBG-13-54-9	Ascomycota_Leotiomycetes_Thelebolales -- Chloroflexi_Anaerolineae_RBG-13-54-9	22	6.55362e-16		Acidobacteria_Subgroup 21_uncultured soil bacterium	1	1	1	1	1	1	1	1	1	1	1	1	1	1	1	1	1	1	1	1	1	1	1	1	1	1	1	1	1	1	1	1	1	1	1	1	1
Actinobacteria_Actinobacteria	Chloroflexi_KD4-96	Actinobacteria_Actinobacteria -- Chloroflexi_KD4-96	21	7.52697e-09		Proteobacteria_Alphaproteobacteria_Rhizobiales	Chloroflexi_Anaerolineae_SBR1031	Proteobacteria_Alphaproteobacteria_Rhizobiales -- Chloroflexi_Anaerolineae_SBR1031	22	0.0317767		Acidobacteria_Subgroup 21_unidentified	1	1	1	1	1	1	1	1	1	1	1	1	1	1	1	1	1	1	1	1	1	1	1	1	1	1	1	1	1	1	1	1	1	1	1	1	1
Basidiomycota_Agaricomycetes	Verrucomicrobia_Verrucomicrobiae	Basidiomycota_Agaricomycetes -- Verrucomicrobia_Verrucomicrobiae	21	1.48312e-06		Actinobacteria_Actinobacteria_Micrococcales	Proteobacteria_Alphaproteobacteria_Rhizobiales	Actinobacteria_Actinobacteria_Micrococcales -- Proteobacteria_Alphaproteobacteria_Rhizobiales	21	0.00210985		Acidobacteria_Subgroup 6_metagenome	1	1	1	1	1	1	1	1	1	1	1	1	1	1	1	1	1	1	1	1	1	1	1	1	1	1	1	1	1	1	1	1	1	1	1	1	1
Basidiomycota_Tremellomycetes	Basidiomycota_Agaricomycetes	Basidiomycota_Tremellomycetes -- Basidiomycota_Agaricomycetes	21	0.00225957		Ascomycota_Dothideomycetes_Pleosporales	Gemmatimonadetes_Gemmatimonadetes_Gemmatimonadales	Ascomycota_Dothideomycetes_Pleosporales -- Gemmatimonadetes_Gemmatimonadetes_Gemmatimonadales	21	0.00710694		Acidobacteria_Subgroup 6_uncultured bacterium 126	1	1	1	1	1	1	1	1	1	1	1	1	1	1	1	1	1	1	1	1	1	1	1	1	1	1	1	1	1	1	1	1	1	1	1	1	1
Basidiomycota_Tremellomycetes	Actinobacteria_Actinobacteria	Basidiomycota_Tremellomycetes -- Actinobacteria_Actinobacteria	20	0.000686454		Ascomycota_Dothideomycetes_Pleosporales	Proteobacteria_Deltaproteobacteria_Myxococcales	Ascomycota_Dothideomycetes_Pleosporales -- Proteobacteria_Deltaproteobacteria_Myxococcales	21	1.53644e-08		Acidobacteria_Subgroup 6_uncultured Holophaga sp.	1	1	1	1	1	1	1	1	1	1	1	1	1	1	1	1	1	1	1	1	1	1	1	1	1	1	1	1	1	1	1	1	1	1	1	1	1
Proteobacteria_Deltaproteobacteria	Planctomycetes_Phycisphaerae	Proteobacteria_Deltaproteobacteria -- Planctomycetes_Phycisphaerae	20	1.51659e-07		Ascomycota_Sordariomycetes_Sordariales	Acidobacteria_Acidobacteriia_Solibacterales	Ascomycota_Sordariomycetes_Sordariales -- Acidobacteria_Acidobacteriia_Solibacterales	21	0.0101904		Acidobacteria_Subgroup 6_Unknown Order	1	1	1	1	1	1	1	1	1	1	1	1	1	1	1	1	1	1	1	1	1	1	1	1	1	1	1	1	1	1	1	1	1	1	1	1	1
Ascomycota_Eurotiomycetes	Chloroflexi_Anaerolineae	Ascomycota_Eurotiomycetes -- Chloroflexi_Anaerolineae	19	1.01007e-10		Ascomycota_Sordariomycetes_Sordariales	Acidobacteria_Subgroup 6_unidentified	Ascomycota_Sordariomycetes_Sordariales -- Acidobacteria_Subgroup 6_unidentified	21	0.00446487		Acidobacteria_Thermoanaerobaculia_Thermoanaerobaculales	1	1	1	1	1	1	1	1	1	1	1	1	1	1	1	1	1	1	1	1	1	1	1	1	1	1	1	1	1	1	1	1	1	1	1	1	1
Ascomycota_Sordariomycetes	Acidobacteria_Subgroup 18	Ascomycota_Sordariomycetes -- Acidobacteria_Subgroup 18	19	0.0414596		Proteobacteria_Alphaproteobacteria_Rhizobiales	Chloroflexi_Anaerolineae_RBG-13-54-9	Proteobacteria_Alphaproteobacteria_Rhizobiales -- Chloroflexi_Anaerolineae_RBG-13-54-9	21	0.000733019		Actinobacteria_Actinobacteria_Streptosporangiales	1	1	1	1	1	1	1	1	1	1	1	1	1	1	1	1	1	1	1	1	1	1	1	1	1	1	1	1	1	1	1	1	1	1	1	1	1
Proteobacteria_Alphaproteobacteria	Chloroflexi_KD4-96	Proteobacteria_Alphaproteobacteria -- Chloroflexi_KD4-96	19	0.000232485		Proteobacteria_Deltaproteobacteria_Desulfuromonadales	Proteobacteria_Gammaproteobacteria_Betaproteobacteriales	Proteobacteria_Deltaproteobacteria_Desulfuromonadales -- Proteobacteria_Gammaproteobacteria_Betaproteobacteriales	21	6.18139e-21		Actinobacteria_Coriobacteriia_OPB41	1	1	1	1	1	1	1	1	1	1	1	1	1	1	1	1	1	1	1	1	1	1	1	1	1	1	1	1	1	1	1	1	1	1	1	1	1
Verrucomicrobia_Verrucomicrobiae	Acidobacteria_Holophagae	Verrucomicrobia_Verrucomicrobiae -- Acidobacteria_Holophagae	19	1.5979e-08		Proteobacteria_Deltaproteobacteria_Myxococcales	Proteobacteria_Gammaproteobacteria_Betaproteobacteriales	Proteobacteria_Deltaproteobacteria_Myxococcales -- Proteobacteria_Gammaproteobacteria_Betaproteobacteriales	21	0.00105899		Actinobacteria_MB-A2-108_Actinobacteria bacterium RBG_19FT_COMBO_70_19	1	1	1	1	1	1	1	1	1	1	1	1	1	1	1	1	1	1	1	1	1	1	1	1	1	1	1	1	1	1	1	1	1	1	1	1	1
Verrucomicrobia_Verrucomicrobiae	Actinobacteria_Actinobacteria	Verrucomicrobia_Verrucomicrobiae -- Actinobacteria_Actinobacteria	19	0.0485946		Verrucomicrobia_Verrucomicrobiae_Pedosphaerales	Proteobacteria_Gammaproteobacteria_Betaproteobacteriales	Verrucomicrobia_Verrucomicrobiae_Pedosphaerales -- Proteobacteria_Gammaproteobacteria_Betaproteobacteriales	21	0.0270782		Actinobacteria_MB-A2-108_unidentified	1	1	1	1	1	1	1	1	1	1	1	1	1	1	1	1	1	1	1	1	1	1	1	1	1	1	1	1	1	1	1	1	1	1	1	1	1
Acidobacteria_Subgroup 6	Bacteroidetes_Bacteroidia	Acidobacteria_Subgroup 6 -- Bacteroidetes_Bacteroidia	18	0.0106178		Acidobacteria_Acidobacteriia_Solibacterales	Proteobacteria_Gammaproteobacteria_Betaproteobacteriales	Acidobacteria_Acidobacteriia_Solibacterales -- Proteobacteria_Gammaproteobacteria_Betaproteobacteriales	20	4.25336e-06		Ascomycota_Arthoniomycetes_unidentified	1	1	1	1	1	1	1	1	1	1	1	1	1	1	1	1	1	1	1	1	1	1	1	1	1	1	1	1	1	1	1	1	1	1	1	1	1
Ascomycota_Leotiomycetes	Acidobacteria_Blastocatellia (Subgroup 4)	Ascomycota_Leotiomycetes -- Acidobacteria_Blastocatellia (Subgroup 4)	18	2.90694e-06		Acidobacteria_Holophagae_Subgroup 7	Proteobacteria_Gammaproteobacteria_Betaproteobacteriales	Acidobacteria_Holophagae_Subgroup 7 -- Proteobacteria_Gammaproteobacteria_Betaproteobacteriales	20	0.00618852		Ascomycota_Dothideomycetes_Tubeufiales	1	1	1	1	1	1	1	1	1	1	1	1	1	1	1	1	1	1	1	1	1	1	1	1	1	1	1	1	1	1	1	1	1	1	1	1	1
Ascomycota_Leotiomycetes	Actinobacteria_Thermoleophilia	Ascomycota_Leotiomycetes -- Actinobacteria_Thermoleophilia	18	0.0356105		Acidobacteria_Subgroup 6_unidentified	Chloroflexi_Anaerolineae_RBG-13-54-9	Acidobacteria_Subgroup 6_unidentified -- Chloroflexi_Anaerolineae_RBG-13-54-9	20	5.16e-05		Ascomycota_Eurotiomycetes_Eurotiales	1	1	1	1	1	1	1	1	1	1	1	1	1	1	1	1	1	1	1	1	1	1	1	1	1	1	1	1	1	1	1	1	1	1	1	1	1
Basidiomycota_Tremellomycetes	Bacteroidetes_Bacteroidia	Basidiomycota_Tremellomycetes -- Bacteroidetes_Bacteroidia	18	0.000668096		Ascomycota_Dothideomycetes_Pleosporales	Acidobacteria_Holophagae_Subgroup 7	Ascomycota_Dothideomycetes_Pleosporales -- Acidobacteria_Holophagae_Subgroup 7	20	1.83962e-14		Ascomycota_Sordariomycetes_Magnaporthales	1	1	1	1	1	1	1	1	1	1	1	1	1	1	1	1	1	1	1	1	1	1	1	1	1	1	1	1	1	1	1	1	1	1	1	1	1
Chloroflexi_KD4-96	Proteobacteria_Alphaproteobacteria	Chloroflexi_KD4-96 -- Proteobacteria_Alphaproteobacteria	18	3.55781e-11		Ascomycota_Leotiomycetes_Helotiales	Bacteroidetes_Bacteroidia_Chitinophagales	Ascomycota_Leotiomycetes_Helotiales -- Bacteroidetes_Bacteroidia_Chitinophagales	20	5.28265e-18		Ascomycota_Sordariomycetes_Trichosphaeriales	1	1	1	1	1	1	1	1	1	1	1	1	1	1	1	1	1	1	1	1	1	1	1	1	1	1	1	1	1	1	1	1	1	1	1	1	1
Gemmatimonadetes_Gemmatimonadetes	Proteobacteria_Gammaproteobacteria	Gemmatimonadetes_Gemmatimonadetes -- Proteobacteria_Gammaproteobacteria	18	2.17049e-08		Ascomycota_unidentified_unidentified	unidentified_unidentified_unidentified	Ascomycota_unidentified_unidentified -- unidentified_unidentified_unidentified	20	2.28294e-08		Basidiomycota_Agaricomycetes_Auriculariales	1	1	1	1	1	1	1	1	1	1	1	1	1	1	1	1	1	1	1	1	1	1	1	1	1	1	1	1	1	1	1	1	1	1	1	1	1
Mortierellomycota_Mortierellomycetes	Ascomycota_Leotiomycetes	Mortierellomycota_Mortierellomycetes -- Ascomycota_Leotiomycetes	18	6.97831e-06		Chloroflexi_Anaerolineae_Anaerolineales	Bacteroidetes_Bacteroidia_Bacteroidales	Chloroflexi_Anaerolineae_Anaerolineales -- Bacteroidetes_Bacteroidia_Bacteroidales	20	2.97023e-05		Basidiomycota_Agaricomycetes_Boletales	1	1	1	1	1	1	1	1	1	1	1	1	1	1	1	1	1	1	1	1	1	1	1	1	1	1	1	1	1	1	1	1	1	1	1	1	1
Mortierellomycota_Mortierellomycetes	Basidiomycota_Agaricomycetes	Mortierellomycota_Mortierellomycetes -- Basidiomycota_Agaricomycetes	18	3.90985e-07		Mortierellomycota_Mortierellomycetes_Mortierellales	Chloroflexi_Anaerolineae_RBG-13-54-9	Mortierellomycota_Mortierellomycetes_Mortierellales -- Chloroflexi_Anaerolineae_RBG-13-54-9	20	7.01922e-05		Basidiomycota_Agaricomycetes_Corticiales	1	1	1	1	1	1	1	1	1	1	1	1	1	1	1	1	1	1	1	1	1	1	1	1	1	1	1	1	1	1	1	1	1	1	1	1	1
Mortierellomycota_Mortierellomycetes	Proteobacteria_Alphaproteobacteria	Mortierellomycota_Mortierellomycetes -- Proteobacteria_Alphaproteobacteria	18	6.97831e-06		Nitrospirae_Thermodesulfovibrionia_uncultured	Chloroflexi_Anaerolineae_Anaerolineales	Nitrospirae_Thermodesulfovibrionia_uncultured -- Chloroflexi_Anaerolineae_Anaerolineales	20	0.00028333		Basidiomycota_Agaricomycetes_Polyporales	1	1	1	1	1	1	1	1	1	1	1	1	1	1	1	1	1	1	1	1	1	1	1	1	1	1	1	1	1	1	1	1	1	1	1	1	1
Planctomycetes_Phycisphaerae	Bacteroidetes_Bacteroidia	Planctomycetes_Phycisphaerae -- Bacteroidetes_Bacteroidia	18	0.00106108		unidentified_unidentified_unidentified	Actinobacteria_Thermoleophilia_Gaiellales	unidentified_unidentified_unidentified -- Actinobacteria_Thermoleophilia_Gaiellales	20	0.000168431		Basidiomycota_Agaricomycetes_Thelephorales	1	1	1	1	1	1	1	1	1	1	1	1	1	1	1	1	1	1	1	1	1	1	1	1	1	1	1	1	1	1	1	1	1	1	1	1	1
Basidiomycota_Tremellomycetes	Gemmatimonadetes_Gemmatimonadetes	Basidiomycota_Tremellomycetes -- Gemmatimonadetes_Gemmatimonadetes	17	1.13287e-05		Actinobacteria_Actinobacteria_Micrococcales	Gemmatimonadetes_Gemmatimonadetes_Gemmatimonadales	Actinobacteria_Actinobacteria_Micrococcales -- Gemmatimonadetes_Gemmatimonadetes_Gemmatimonadales	19	5.07481e-08		Basidiomycota_Microbotryomycetes_Leucosporidiales	1	1	1	1	1	1	1	1	1	1	1	1	1	1	1	1	1	1	1	1	1	1	1	1	1	1	1	1	1	1	1	1	1	1	1	1	1
Proteobacteria_Deltaproteobacteria	Acidobacteria_Subgroup 6	Proteobacteria_Deltaproteobacteria -- Acidobacteria_Subgroup 6	17	7.97641e-05		Ascomycota_Sordariomycetes_Sordariales	Proteobacteria_Deltaproteobacteria_Syntrophobacterales	Ascomycota_Sordariomycetes_Sordariales -- Proteobacteria_Deltaproteobacteria_Syntrophobacterales	19	7.28893e-09		Basidiomycota_Microbotryomycetes_Microbotryomycetes_ord_Incertae_sedis	1	1	1	1	1	1	1	1	1	1	1	1	1	1	1	1	1	1	1	1	1	1	1	1	1	1	1	1	1	1	1	1	1	1	1	1	1
Actinobacteria_Actinobacteria	Actinobacteria_Thermoleophilia	Actinobacteria_Actinobacteria -- Actinobacteria_Thermoleophilia	16	0.0200051		Bacteroidetes_Bacteroidia_Chitinophagales	Chloroflexi_Anaerolineae_SBR1031	Bacteroidetes_Bacteroidia_Chitinophagales -- Chloroflexi_Anaerolineae_SBR1031	19	0.00361067		Basidiomycota_Microbotryomycetes_Sporidiobolales	1	1	1	1	1	1	1	1	1	1	1	1	1	1	1	1	1	1	1	1	1	1	1	1	1	1	1	1	1	1	1	1	1	1	1	1	1
Actinobacteria_Thermoleophilia	Proteobacteria_Gammaproteobacteria	Actinobacteria_Thermoleophilia -- Proteobacteria_Gammaproteobacteria	16	0.000125608		Chloroflexi_Anaerolineae_Anaerolineales	Verrucomicrobia_Verrucomicrobiae_Pedosphaerales	Chloroflexi_Anaerolineae_Anaerolineales -- Verrucomicrobia_Verrucomicrobiae_Pedosphaerales	19	0.000455587		Basidiomycota_Microbotryomycetes_unidentified	1	1	1	1	1	1	1	1	1	1	1	1	1	1	1	1	1	1	1	1	1	1	1	1	1	1	1	1	1	1	1	1	1	1	1	1	1
Ascomycota_Leotiomycetes	Bacteroidetes_Ignavibacteria	Ascomycota_Leotiomycetes -- Bacteroidetes_Ignavibacteria	16	0.00211608		Mortierellomycota_Mortierellomycetes_Mortierellales	Ascomycota_Dothideomycetes_Pleosporales	Mortierellomycota_Mortierellomycetes_Mortierellales -- Ascomycota_Dothideomycetes_Pleosporales	19	0.0292158		Basidiomycota_Pucciniomycetes_unidentified	1	1	1	1	1	1	1	1	1	1	1	1	1	1	1	1	1	1	1	1	1	1	1	1	1	1	1	1	1	1	1	1	1	1	1	1	1
Bacteroidetes_Bacteroidia	Verrucomicrobia_Verrucomicrobiae	Bacteroidetes_Bacteroidia -- Verrucomicrobia_Verrucomicrobiae	16	3.40232e-14		Actinobacteria_Actinobacteria_Micrococcales	Acidobacteria_Acidobacteriia_Solibacterales	Actinobacteria_Actinobacteria_Micrococcales -- Acidobacteria_Acidobacteriia_Solibacterales	18	2.16791e-05		Basidiomycota_Ustilaginomycetes_Urocystidales	1	1	1	1	1	1	1	1	1	1	1	1	1	1	1	1	1	1	1	1	1	1	1	1	1	1	1	1	1	1	1	1	1	1	1	1	1
Chloroflexi_Gitt-GS-136	Chloroflexi_Anaerolineae	Chloroflexi_Gitt-GS-136 -- Chloroflexi_Anaerolineae	16	0.00101918		Ascomycota_Eurotiomycetes_Eurotiales	unidentified_unidentified_unidentified	Ascomycota_Eurotiomycetes_Eurotiales -- unidentified_unidentified_unidentified	18	0.00517742		Basidiomycota_Ustilaginomycetes_Ustilaginales	1	1	1	1	1	1	1	1	1	1	1	1	1	1	1	1	1	1	1	1	1	1	1	1	1	1	1	1	1	1	1	1	1	1	1	1	1
Mucoromycota_Endogonomycetes	Chloroflexi_Anaerolineae	Mucoromycota_Endogonomycetes -- Chloroflexi_Anaerolineae	16	0.018768		Ascomycota_Leotiomycetes_Thelebolales	Ascomycota_Dothideomycetes_Pleosporales	Ascomycota_Leotiomycetes_Thelebolales -- Ascomycota_Dothideomycetes_Pleosporales	18	0.000857131		Chloroflexi_Anaerolineae_Ardenticatenales	1	1	1	1	1	1	1	1	1	1	1	1	1	1	1	1	1	1	1	1	1	1	1	1	1	1	1	1	1	1	1	1	1	1	1	1	1
unidentified_unidentified	Acidobacteria_Subgroup 17	unidentified_unidentified -- Acidobacteria_Subgroup 17	16	0.0263402		Ascomycota_Sordariomycetes_Hypocreales	Actinobacteria_Actinobacteria_Micrococcales	Ascomycota_Sordariomycetes_Hypocreales -- Actinobacteria_Actinobacteria_Micrococcales	18	1.01441e-24		Chloroflexi_Anaerolineae_unidentified	1	1	1	1	1	1	1	1	1	1	1	1	1	1	1	1	1	1	1	1	1	1	1	1	1	1	1	1	1	1	1	1	1	1	1	1	1
unidentified_unidentified	Actinobacteria_Acidimicrobiia	unidentified_unidentified -- Actinobacteria_Acidimicrobiia	16	5.78481e-08		Ascomycota_Sordariomycetes_Sordariales	Ascomycota_Leotiomycetes_Thelebolales	Ascomycota_Sordariomycetes_Sordariales -- Ascomycota_Leotiomycetes_Thelebolales	18	7.88901e-10		Chloroflexi_Chloroflexia_Thermomicrobiales	1	1	1	1	1	1	1	1	1	1	1	1	1	1	1	1	1	1	1	1	1	1	1	1	1	1	1	1	1	1	1	1	1	1	1	1	1
Ascomycota_Leotiomycetes	Nitrospirae_Thermodesulfovibrionia	Ascomycota_Leotiomycetes -- Nitrospirae_Thermodesulfovibrionia	15	0.00661523		Ascomycota_Sordariomycetes_Sordariales	Proteobacteria_Deltaproteobacteria_Myxococcales	Ascomycota_Sordariomycetes_Sordariales -- Proteobacteria_Deltaproteobacteria_Myxococcales	18	3.43958e-16		Chloroflexi_Dehalococcoidia_vadinBA26	1	1	1	1	1	1	1	1	1	1	1	1	1	1	1	1	1	1	1	1	1	1	1	1	1	1	1	1	1	1	1	1	1	1	1	1	1
Basidiomycota_Agaricomycetes	Basidiomycota_Tremellomycetes	Basidiomycota_Agaricomycetes -- Basidiomycota_Tremellomycetes	15	0.0055712		Basidiomycota_Tremellomycetes_Cystofilobasidiales	Chloroflexi_Anaerolineae_RBG-13-54-9	Basidiomycota_Tremellomycetes_Cystofilobasidiales -- Chloroflexi_Anaerolineae_RBG-13-54-9	18	0.00114399		Chloroflexi_Gitt-GS-136_uncultured Caldilinea sp.	1	1	1	1	1	1	1	1	1	1	1	1	1	1	1	1	1	1	1	1	1	1	1	1	1	1	1	1	1	1	1	1	1	1	1	1	1
Chloroflexi_Anaerolineae	Chloroflexi_OLB14	Chloroflexi_Anaerolineae -- Chloroflexi_OLB14	15	0.0305248		Chloroflexi_Anaerolineae_Anaerolineales	Planctomycetes_Phycisphaerae_Tepidisphaerales	Chloroflexi_Anaerolineae_Anaerolineales -- Planctomycetes_Phycisphaerae_Tepidisphaerales	18	1.1889e-13		Chloroflexi_Gitt-GS-136_unidentified	1	1	1	1	1	1	1	1	1	1	1	1	1	1	1	1	1	1	1	1	1	1	1	1	1	1	1	1	1	1	1	1	1	1	1	1	1
Planctomycetes_Phycisphaerae	Proteobacteria_Deltaproteobacteria	Planctomycetes_Phycisphaerae -- Proteobacteria_Deltaproteobacteria	15	0.0108628		Chloroflexi_Anaerolineae_RBG-13-54-9	Chloroflexi_Anaerolineae_SBR1031	Chloroflexi_Anaerolineae_RBG-13-54-9 -- Chloroflexi_Anaerolineae_SBR1031	18	3.97057e-09		Chloroflexi_JG30-KF-CM66_unidentified	1	1	1	1	1	1	1	1	1	1	1	1	1	1	1	1	1	1	1	1	1	1	1	1	1	1	1	1	1	1	1	1	1	1	1	1	1
Planctomycetes_Phycisphaerae	Proteobacteria_Gammaproteobacteria	Planctomycetes_Phycisphaerae -- Proteobacteria_Gammaproteobacteria	15	0.00279518		Gemmatimonadetes_Gemmatimonadetes_Gemmatimonadales	Chloroflexi_Anaerolineae_RBG-13-54-9	Gemmatimonadetes_Gemmatimonadetes_Gemmatimonadales -- Chloroflexi_Anaerolineae_RBG-13-54-9	18	2.16791e-05		Chloroflexi_KD4-96_uncultured Anaerolineaceae bacterium	1	1	1	1	1	1	1	1	1	1	1	1	1	1	1	1	1	1	1	1	1	1	1	1	1	1	1	1	1	1	1	1	1	1	1	1	1
Planctomycetes_Planctomycetacia	Chloroflexi_Anaerolineae	Planctomycetes_Planctomycetacia -- Chloroflexi_Anaerolineae	15	0.0108628		Gemmatimonadetes_Gemmatimonadetes_Gemmatimonadales	Chloroflexi_Anaerolineae_SBR1031	Gemmatimonadetes_Gemmatimonadetes_Gemmatimonadales -- Chloroflexi_Anaerolineae_SBR1031	18	0.0227335		Chloroflexi_KD4-96_uncultured bacterium	1	1	1	1	1	1	1	1	1	1	1	1	1	1	1	1	1	1	1	1	1	1	1	1	1	1	1	1	1	1	1	1	1	1	1	1	1
Proteobacteria_Alphaproteobacteria	Planctomycetes_Phycisphaerae	Proteobacteria_Alphaproteobacteria -- Planctomycetes_Phycisphaerae	15	0.000197161		Mortierellomycota_Mortierellomycetes_Mortierellales	Actinobacteria_Actinobacteria_Micrococcales	Mortierellomycota_Mortierellomycetes_Mortierellales -- Actinobacteria_Actinobacteria_Micrococcales	18	1.5988e-07		Chloroflexi_OLB14_uncultured bacterium	1	1	1	1	1	1	1	1	1	1	1	1	1	1	1	1	1	1	1	1	1	1	1	1	1	1	1	1	1	1	1	1	1	1	1	1	1
Proteobacteria_Deltaproteobacteria	Actinobacteria_Thermoleophilia	Proteobacteria_Deltaproteobacteria -- Actinobacteria_Thermoleophilia	15	0.00901869		Proteobacteria_Gammaproteobacteria_Xanthomonadales	Proteobacteria_Gammaproteobacteria_Betaproteobacteriales	Proteobacteria_Gammaproteobacteria_Xanthomonadales -- Proteobacteria_Gammaproteobacteria_Betaproteobacteriales	18	0.00344403		Chloroflexi_SHA-26_unidentified	1	1	1	1	1	1	1	1	1	1	1	1	1	1	1	1	1	1	1	1	1	1	1	1	1	1	1	1	1	1	1	1	1	1	1	1	1
Acidobacteria_Holophagae	Proteobacteria_Alphaproteobacteria	Acidobacteria_Holophagae -- Proteobacteria_Alphaproteobacteria	13	3.06447e-08		unidentified_unidentified_unidentified	Chloroflexi_KD4-96_metagenome	unidentified_unidentified_unidentified -- Chloroflexi_KD4-96_metagenome	18	0.0449841		Chloroflexi_TK10_uncultured Chloroflexus sp.	1	1	1	1	1	1	1	1	1	1	1	1	1	1	1	1	1	1	1	1	1	1	1	1	1	1	1	1	1	1	1	1	1	1	1	1	1
Acidobacteria_Subgroup 6	Acidobacteria_Holophagae	Acidobacteria_Subgroup 6 -- Acidobacteria_Holophagae	13	0.0246036		unidentified_unidentified_unidentified	Proteobacteria_Alphaproteobacteria_Reyranellales	unidentified_unidentified_unidentified -- Proteobacteria_Alphaproteobacteria_Reyranellales	18	0.00161302		Chytridiomycota_Spizellomycetes_Spizellomycetales	1	1	1	1	1	1	1	1	1	1	1	1	1	1	1	1	1	1	1	1	1	1	1	1	1	1	1	1	1	1	1	1	1	1	1	1	1
Actinobacteria_Actinobacteria	Armatimonadetes_Chthonomonadetes	Actinobacteria_Actinobacteria -- Armatimonadetes_Chthonomonadetes	13	3.06447e-08		Acidobacteria_Subgroup 6_unidentified	Proteobacteria_Alphaproteobacteria_Rhizobiales	Acidobacteria_Subgroup 6_unidentified -- Proteobacteria_Alphaproteobacteria_Rhizobiales	17	0.000213739		Elusimicrobia_Lineage IIa_uncultured soil bacterium	1	1	1	1	1	1	1	1	1	1	1	1	1	1	1	1	1	1	1	1	1	1	1	1	1	1	1	1	1	1	1	1	1	1	1	1	1
Ascomycota_Dothideomycetes	Actinobacteria_Thermoleophilia	Ascomycota_Dothideomycetes -- Actinobacteria_Thermoleophilia	13	0.00148573		Actinobacteria_Actinobacteria_Micrococcales	Bacteroidetes_Bacteroidia_Bacteroidales	Actinobacteria_Actinobacteria_Micrococcales -- Bacteroidetes_Bacteroidia_Bacteroidales	17	6.01275e-14		Epsilonbacteraeota_Campylobacteria_Campylobacterales	1	1	1	1	1	1	1	1	1	1	1	1	1	1	1	1	1	1	1	1	1	1	1	1	1	1	1	1	1	1	1	1	1	1	1	1	1
Ascomycota_Sordariomycetes	Ascomycota_Eurotiomycetes	Ascomycota_Sordariomycetes -- Ascomycota_Eurotiomycetes	13	0.00148573		Ascomycota_Leotiomycetes_Helotiales	Proteobacteria_Deltaproteobacteria_MBNT15	Ascomycota_Leotiomycetes_Helotiales -- Proteobacteria_Deltaproteobacteria_MBNT15	17	1.57513e-10		Firmicutes_Negativicutes_Selenomonadales	1	1	1	1	1	1	1	1	1	1	1	1	1	1	1	1	1	1	1	1	1	1	1	1	1	1	1	1	1	1	1	1	1	1	1	1	1
Ascomycota_Sordariomycetes	Ascomycota_Pezizomycetes	Ascomycota_Sordariomycetes -- Ascomycota_Pezizomycetes	12	3.08769e-05		Ascomycota_Sordariomycetes_Glomerellales	unidentified_unidentified_unidentified	Ascomycota_Sordariomycetes_Glomerellales -- unidentified_unidentified_unidentified	17	0.000670474		Gemmatimonadetes_S0134 terrestrial group_uncultured soil bacterium	1	1	1	1	1	1	1	1	1	1	1	1	1	1	1	1	1	1	1	1	1	1	1	1	1	1	1	1	1	1	1	1	1	1	1	1	1
Ascomycota_Sordariomycetes	Chloroflexi_Chloroflexia	Ascomycota_Sordariomycetes -- Chloroflexi_Chloroflexia	12	0.00803062		Ascomycota_Sordariomycetes_Hypocreales	Ascomycota_Sordariomycetes_Sordariales	Ascomycota_Sordariomycetes_Hypocreales -- Ascomycota_Sordariomycetes_Sordariales	17	0.00271045		Glomeromycota_Glomeromycetes_Glomerales	1	1	1	1	1	1	1	1	1	1	1	1	1	1	1	1	1	1	1	1	1	1	1	1	1	1	1	1	1	1	1	1	1	1	1	1	1
Ascomycota_Sordariomycetes	Mucoromycota_Endogonomycetes	Ascomycota_Sordariomycetes -- Mucoromycota_Endogonomycetes	12	0.000160636		Ascomycota_Sordariomycetes_Sordariales	Bacteroidetes_Bacteroidia_Chitinophagales	Ascomycota_Sordariomycetes_Sordariales -- Bacteroidetes_Bacteroidia_Chitinophagales	17	0.000670474		Latescibacteria_uncultured bacterium mle1-16_uncultured bacterium mle1-16	1	1	1	1	1	1	1	1	1	1	1	1	1	1	1	1	1	1	1	1	1	1	1	1	1	1	1	1	1	1	1	1	1	1	1	1	1
Ascomycota_Sordariomycetes	Nitrospirae_4-29-1	Ascomycota_Sordariomycetes -- Nitrospirae_4-29-1	12	1.98573e-05		Bacteroidetes_Bacteroidia_Bacteroidales	Chloroflexi_Anaerolineae_RBG-13-54-9	Bacteroidetes_Bacteroidia_Bacteroidales -- Chloroflexi_Anaerolineae_RBG-13-54-9	17	2.88333e-05		Latescibacteria_uncultured soil bacterium PRR-12_uncultured soil bacterium PRR-12	1	1	1	1	1	1	1	1	1	1	1	1	1	1	1	1	1	1	1	1	1	1	1	1	1	1	1	1	1	1	1	1	1	1	1	1	1
Basidiomycota_Agaricomycetes	Nitrospirae_Thermodesulfovibrionia	Basidiomycota_Agaricomycetes -- Nitrospirae_Thermodesulfovibrionia	12	0.018351		Bacteroidetes_Bacteroidia_Chitinophagales	Chloroflexi_Anaerolineae_RBG-13-54-9	Bacteroidetes_Bacteroidia_Chitinophagales -- Chloroflexi_Anaerolineae_RBG-13-54-9	17	2.88333e-05		Nitrospirae_4-29-1_uncultured proteobacterium	1	1	1	1	1	1	1	1	1	1	1	1	1	1	1	1	1	1	1	1	1	1	1	1	1	1	1	1	1	1	1	1	1	1	1	1	1
Chloroflexi_Anaerolineae	Chloroflexi_Chloroflexia	Chloroflexi_Anaerolineae -- Chloroflexi_Chloroflexia	12	0.034546		Basidiomycota_Tremellomycetes_Cystofilobasidiales	Ascomycota_Dothideomycetes_Pleosporales	Basidiomycota_Tremellomycetes_Cystofilobasidiales -- Ascomycota_Dothideomycetes_Pleosporales	17	1.7779e-05		Patescibacteria_CPR2_uncultured bacterium	1	1	1	1	1	1	1	1	1	1	1	1	1	1	1	1	1	1	1	1	1	1	1	1	1	1	1	1	1	1	1	1	1	1	1	1	1
Proteobacteria_Gammaproteobacteria	Acidobacteria_Subgroup 17	Proteobacteria_Gammaproteobacteria -- Acidobacteria_Subgroup 17	12	0.018351		Chloroflexi_KD4-96_unidentified	Proteobacteria_Gammaproteobacteria_Betaproteobacteriales	Chloroflexi_KD4-96_unidentified -- Proteobacteria_Gammaproteobacteria_Betaproteobacteriales	17	0.000227679		Planctomycetes_Phycisphaerae_Pla1 lineage	1	1	1	1	1	1	1	1	1	1	1	1	1	1	1	1	1	1	1	1	1	1	1	1	1	1	1	1	1	1	1	1	1	1	1	1	1
unidentified_unidentified	Chloroflexi_OLB14	unidentified_unidentified -- Chloroflexi_OLB14	12	0.018351		Actinobacteria_Actinobacteria_Micrococcales	Acidobacteria_Holophagae_Subgroup 7	Actinobacteria_Actinobacteria_Micrococcales -- Acidobacteria_Holophagae_Subgroup 7	16	1.64583e-06		Planctomycetes_Pla3 lineage_uncultured soil bacterium PBS-II-37	1	1	1	1	1	1	1	1	1	1	1	1	1	1	1	1	1	1	1	1	1	1	1	1	1	1	1	1	1	1	1	1	1	1	1	1	1
unidentified_unidentified	Mortierellomycota_Mortierellomycetes	unidentified_unidentified -- Mortierellomycota_Mortierellomycetes	12	0.000274364		Actinobacteria_Actinobacteria_Micrococcales	Acidobacteria_Subgroup 6_unidentified	Actinobacteria_Actinobacteria_Micrococcales -- Acidobacteria_Subgroup 6_unidentified	16	0.0184405		Planctomycetes_Pla3 lineage_unidentified	1	1	1	1	1	1	1	1	1	1	1	1	1	1	1	1	1	1	1	1	1	1	1	1	1	1	1	1	1	1	1	1	1	1	1	1	1
Actinobacteria_Actinobacteria	Bacteroidetes_Ignavibacteria	Actinobacteria_Actinobacteria -- Bacteroidetes_Ignavibacteria	11	0.0123437		Ascomycota_Dothideomycetes_Pleosporales	Proteobacteria_Alphaproteobacteria_Sphingomonadales	Ascomycota_Dothideomycetes_Pleosporales -- Proteobacteria_Alphaproteobacteria_Sphingomonadales	16	9.68921e-10		Planctomycetes_Planctomycetacia_Planctomycetales	1	1	1	1	1	1	1	1	1	1	1	1	1	1	1	1	1	1	1	1	1	1	1	1	1	1	1	1	1	1	1	1	1	1	1	1	1
Ascomycota_Sordariomycetes	Gemmatimonadetes_S0134 terrestrial group	Ascomycota_Sordariomycetes -- Gemmatimonadetes_S0134 terrestrial group	11	3.48492e-07		Ascomycota_Leotiomycetes_Helotiales	Proteobacteria_Gammaproteobacteria_Xanthomonadales	Ascomycota_Leotiomycetes_Helotiales -- Proteobacteria_Gammaproteobacteria_Xanthomonadales	16	0.0321685		Proteobacteria_Alphaproteobacteria_Elsterales	1	1	1	1	1	1	1	1	1	1	1	1	1	1	1	1	1	1	1	1	1	1	1	1	1	1	1	1	1	1	1	1	1	1	1	1	1
Basidiomycota_Tremellomycetes	Chloroflexi_KD4-96	Basidiomycota_Tremellomycetes -- Chloroflexi_KD4-96	11	0.0011113		Ascomycota_Sordariomycetes_Hypocreales	Bacteroidetes_Bacteroidia_Bacteroidales	Ascomycota_Sordariomycetes_Hypocreales -- Bacteroidetes_Bacteroidia_Bacteroidales	16	2.76498e-06		Proteobacteria_Alphaproteobacteria_Micropepsales	1	1	1	1	1	1	1	1	1	1	1	1	1	1	1	1	1	1	1	1	1	1	1	1	1	1	1	1	1	1	1	1	1	1	1	1	1
Chloroflexi_Anaerolineae	Acidobacteria_Subgroup 18	Chloroflexi_Anaerolineae -- Acidobacteria_Subgroup 18	11	0.0201823		Ascomycota_Sordariomycetes_Sordariales	Planctomycetes_Phycisphaerae_Tepidisphaerales	Ascomycota_Sordariomycetes_Sordariales -- Planctomycetes_Phycisphaerae_Tepidisphaerales	16	1.08852e-07		Proteobacteria_Deltaproteobacteria_Deltaproteobacteria Incertae Sedis	1	1	1	1	1	1	1	1	1	1	1	1	1	1	1	1	1	1	1	1	1	1	1	1	1	1	1	1	1	1	1	1	1	1	1	1	1
Chloroflexi_KD4-96	Acidobacteria_Subgroup 6	Chloroflexi_KD4-96 -- Acidobacteria_Subgroup 6	11	0.00561531		Bacteroidetes_Bacteroidia_Bacteroidales	Chloroflexi_Anaerolineae_SBR1031	Bacteroidetes_Bacteroidia_Bacteroidales -- Chloroflexi_Anaerolineae_SBR1031	16	1.08852e-07		Proteobacteria_Deltaproteobacteria_Desulfarculales	1	1	1	1	1	1	1	1	1	1	1	1	1	1	1	1	1	1	1	1	1	1	1	1	1	1	1	1	1	1	1	1	1	1	1	1	1
Chytridiomycota_Rhizophydiomycetes	Chloroflexi_Anaerolineae	Chytridiomycota_Rhizophydiomycetes -- Chloroflexi_Anaerolineae	11	0.00561531		Chloroflexi_Anaerolineae_Anaerolineales	Acidobacteria_Holophagae_Subgroup 7	Chloroflexi_Anaerolineae_Anaerolineales -- Acidobacteria_Holophagae_Subgroup 7	16	9.81067e-06		Proteobacteria_Deltaproteobacteria_Oligoflexales	1	1	1	1	1	1	1	1	1	1	1	1	1	1	1	1	1	1	1	1	1	1	1	1	1	1	1	1	1	1	1	1	1	1	1	1	1
Gemmatimonadetes_Gemmatimonadetes	Acidobacteria_Acidobacteriia	Gemmatimonadetes_Gemmatimonadetes -- Acidobacteria_Acidobacteriia	11	8.01315e-05		Gemmatimonadetes_Gemmatimonadetes_Gemmatimonadales	Proteobacteria_Gammaproteobacteria_Betaproteobacteriales	Gemmatimonadetes_Gemmatimonadetes_Gemmatimonadales -- Proteobacteria_Gammaproteobacteria_Betaproteobacteriales	16	3.08778e-11		Proteobacteria_Deltaproteobacteria_PB19	1	1	1	1	1	1	1	1	1	1	1	1	1	1	1	1	1	1	1	1	1	1	1	1	1	1	1	1	1	1	1	1	1	1	1	1	1
Planctomycetes_Phycisphaerae	Proteobacteria_Alphaproteobacteria	Planctomycetes_Phycisphaerae -- Proteobacteria_Alphaproteobacteria	11	0.000226972		Proteobacteria_Alphaproteobacteria_Rhizobiales	Verrucomicrobia_Verrucomicrobiae_Pedosphaerales	Proteobacteria_Alphaproteobacteria_Rhizobiales -- Verrucomicrobia_Verrucomicrobiae_Pedosphaerales	16	2.88094e-05		Proteobacteria_Deltaproteobacteria_RCP2-54	1	1	1	1	1	1	1	1	1	1	1	1	1	1	1	1	1	1	1	1	1	1	1	1	1	1	1	1	1	1	1	1	1	1	1	1	1
Proteobacteria_Deltaproteobacteria	Acidobacteria_Blastocatellia (Subgroup 4)	Proteobacteria_Deltaproteobacteria -- Acidobacteria_Blastocatellia (Subgroup 4)	11	0.000374081		Proteobacteria_Deltaproteobacteria_Myxococcales	Proteobacteria_Alphaproteobacteria_Rhizobiales	Proteobacteria_Deltaproteobacteria_Myxococcales -- Proteobacteria_Alphaproteobacteria_Rhizobiales	16	0.00117503		Proteobacteria_Gammaproteobacteria_CCD24	1	1	1	1	1	1	1	1	1	1	1	1	1	1	1	1	1	1	1	1	1	1	1	1	1	1	1	1	1	1	1	1	1	1	1	1	1
Proteobacteria_Deltaproteobacteria	Acidobacteria_Subgroup 17	Proteobacteria_Deltaproteobacteria -- Acidobacteria_Subgroup 17	11	1.25622e-09		unidentified_unidentified_unidentified	Actinobacteria_Acidimicrobiia_Microtrichales	unidentified_unidentified_unidentified -- Actinobacteria_Acidimicrobiia_Microtrichales	16	0.00737993		Proteobacteria_Gammaproteobacteria_Ectothiorhodospirales	1	1	1	1	1	1	1	1	1	1	1	1	1	1	1	1	1	1	1	1	1	1	1	1	1	1	1	1	1	1	1	1	1	1	1	1	1
Acidobacteria_Subgroup 6	Actinobacteria_Thermoleophilia	Acidobacteria_Subgroup 6 -- Actinobacteria_Thermoleophilia	10	0.0395897		unidentified_unidentified_unidentified	Chloroflexi_KD4-96_unidentified	unidentified_unidentified_unidentified -- Chloroflexi_KD4-96_unidentified	16	0.000455587		Proteobacteria_Gammaproteobacteria_Pseudomonadales	1	1	1	1	1	1	1	1	1	1	1	1	1	1	1	1	1	1	1	1	1	1	1	1	1	1	1	1	1	1	1	1	1	1	1	1	1
Ascomycota_Arthoniomycetes	Chloroflexi_Anaerolineae	Ascomycota_Arthoniomycetes -- Chloroflexi_Anaerolineae	10	0.0347162		Verrucomicrobia_Verrucomicrobiae_Pedosphaerales	Chloroflexi_Anaerolineae_SBR1031	Verrucomicrobia_Verrucomicrobiae_Pedosphaerales -- Chloroflexi_Anaerolineae_SBR1031	16	6.05415e-11		Rokubacteria_NC10_Rokubacteriales	1	1	1	1	1	1	1	1	1	1	1	1	1	1	1	1	1	1	1	1	1	1	1	1	1	1	1	1	1	1	1	1	1	1	1	1	1
Ascomycota_Dothideomycetes	Armatimonadetes_Chthonomonadetes	Ascomycota_Dothideomycetes -- Armatimonadetes_Chthonomonadetes	10	6.36461e-05		Acidobacteria_Blastocatellia (Subgroup 4)_Blastocatellales	Chloroflexi_Anaerolineae_Anaerolineales	Acidobacteria_Blastocatellia (Subgroup 4)_Blastocatellales -- Chloroflexi_Anaerolineae_Anaerolineales	15	3.96139e-09		Verrucomicrobia_Verrucomicrobiae_Verrucomicrobiales	1	1	1	1	1	1	1	1	1	1	1	1	1	1	1	1	1	1	1	1	1	1	1	1	1	1	1	1	1	1	1	1	1	1	1	1	1
Ascomycota_Saccharomycetes	Ascomycota_Sordariomycetes	Ascomycota_Saccharomycetes -- Ascomycota_Sordariomycetes	10	0.00115443		Ascomycota_Dothideomycetes_Pleosporales	Acidobacteria_Acidobacteriia_Solibacterales	Ascomycota_Dothideomycetes_Pleosporales -- Acidobacteria_Acidobacteriia_Solibacterales	15	0.00165968		WS2_uncultured bacterium_uncultured bacterium	1	1	1	1	1	1	1	1	1	1	1	1	1	1	1	1	1	1	1	1	1	1	1	1	1	1	1	1	1	1	1	1	1	1	1	1	1
Ascomycota_Sordariomycetes	Chytridiomycota_Rhizophydiomycetes	Ascomycota_Sordariomycetes -- Chytridiomycota_Rhizophydiomycetes	10	0.000123421		Ascomycota_Dothideomycetes_Pleosporales	Acidobacteria_Subgroup 6_unidentified	Ascomycota_Dothideomycetes_Pleosporales -- Acidobacteria_Subgroup 6_unidentified	15	0.00210985		WS2_uncultured Firmicutes bacterium_uncultured Firmicutes bacterium	1	1	1	1	1	1	1	1	1	1	1	1	1	1	1	1	1	1	1	1	1	1	1	1	1	1	1	1	1	1	1	1	1	1	1	1	1
Ascomycota_Sordariomycetes	Nitrospirae_Thermodesulfovibrionia	Ascomycota_Sordariomycetes -- Nitrospirae_Thermodesulfovibrionia	10	0.0395897		Ascomycota_Leotiomycetes_Thelebolales	Basidiomycota_Tremellomycetes_Cystofilobasidiales	Ascomycota_Leotiomycetes_Thelebolales -- Basidiomycota_Tremellomycetes_Cystofilobasidiales	15	0.0184405		Zixibacteria_uncultured prokaryote_uncultured prokaryote	1	1	1	1	1	1	1	1	1	1	1	1	1	1	1	1	1	1	1	1	1	1	1	1	1	1	1	1	1	1	1	1	1	1	1	1	1
Bacteroidetes_Bacteroidia	Acidobacteria_Blastocatellia (Subgroup 4)	Bacteroidetes_Bacteroidia -- Acidobacteria_Blastocatellia (Subgroup 4)	10	0.0309315		Ascomycota_Leotiomycetes_Thelebolales	Chloroflexi_Anaerolineae_SBR1031	Ascomycota_Leotiomycetes_Thelebolales -- Chloroflexi_Anaerolineae_SBR1031	15	0.0382342
Bacteroidetes_Bacteroidia	Bacteroidetes_Ignavibacteria	Bacteroidetes_Bacteroidia -- Bacteroidetes_Ignavibacteria	10	0.00080225		Ascomycota_Leotiomycetes_Thelebolales	Mortierellomycota_Mortierellomycetes_Mortierellales	Ascomycota_Leotiomycetes_Thelebolales -- Mortierellomycota_Mortierellomycetes_Mortierellales	15	0.0107616
Basidiomycota_Agaricomycetes	Acidobacteria_Subgroup 18	Basidiomycota_Agaricomycetes -- Acidobacteria_Subgroup 18	10	0.0191859		Ascomycota_Sordariomycetes_Hypocreales	Acidobacteria_Acidobacteriia_Solibacterales	Ascomycota_Sordariomycetes_Hypocreales -- Acidobacteria_Acidobacteriia_Solibacterales	15	0.00346618
Basidiomycota_Agaricomycetes	Mortierellomycota_Mortierellomycetes	Basidiomycota_Agaricomycetes -- Mortierellomycota_Mortierellomycetes	10	0.0347162		Ascomycota_Sordariomycetes_unidentified	Chloroflexi_Anaerolineae_Anaerolineales	Ascomycota_Sordariomycetes_unidentified -- Chloroflexi_Anaerolineae_Anaerolineales	15	0.00114873
Gemmatimonadetes_S0134 terrestrial group	Chloroflexi_Anaerolineae	Gemmatimonadetes_S0134 terrestrial group -- Chloroflexi_Anaerolineae	10	3.26872e-05		Basidiomycota_Tremellomycetes_Cystofilobasidiales	Ascomycota_Sordariomycetes_Sordariales	Basidiomycota_Tremellomycetes_Cystofilobasidiales -- Ascomycota_Sordariomycetes_Sordariales	15	0.0091796
Mortierellomycota_Mortierellomycetes	Verrucomicrobia_Verrucomicrobiae	Mortierellomycota_Mortierellomycetes -- Verrucomicrobia_Verrucomicrobiae	10	0.0200861		Basidiomycota_Tremellomycetes_Filobasidiales	Chloroflexi_Anaerolineae_Anaerolineales	Basidiomycota_Tremellomycetes_Filobasidiales -- Chloroflexi_Anaerolineae_Anaerolineales	15	0.00305014
Proteobacteria_Alphaproteobacteria	Acidobacteria_Subgroup 18	Proteobacteria_Alphaproteobacteria -- Acidobacteria_Subgroup 18	10	0.00951759		Chytridiomycota_unidentified_unidentified	Chloroflexi_Anaerolineae_Anaerolineales	Chytridiomycota_unidentified_unidentified -- Chloroflexi_Anaerolineae_Anaerolineales	15	0.017992
Proteobacteria_Gammaproteobacteria	Gemmatimonadetes_S0134 terrestrial group	Proteobacteria_Gammaproteobacteria -- Gemmatimonadetes_S0134 terrestrial group	10	7.97641e-05		Mortierellomycota_Mortierellomycetes_Mortierellales	Ascomycota_Leotiomycetes_Helotiales	Mortierellomycota_Mortierellomycetes_Mortierellales -- Ascomycota_Leotiomycetes_Helotiales	15	0.000692047
unidentified_unidentified	Acidobacteria_Aminicenantia	unidentified_unidentified -- Acidobacteria_Aminicenantia	10	6.36461e-05		unidentified_unidentified_unidentified	Ascomycota_Pezizomycetes_Pezizales	unidentified_unidentified_unidentified -- Ascomycota_Pezizomycetes_Pezizales	15	1.74036e-07
unidentified_unidentified	Mucoromycota_Endogonomycetes	unidentified_unidentified -- Mucoromycota_Endogonomycetes	10	0.00342842		unidentified_unidentified_unidentified	Basidiomycota_Agaricomycetes_unidentified	unidentified_unidentified_unidentified -- Basidiomycota_Agaricomycetes_unidentified	15	0.000374059
Bacteroidetes_Ignavibacteria	Proteobacteria_Deltaproteobacteria	Bacteroidetes_Ignavibacteria -- Proteobacteria_Deltaproteobacteria	9	0.00537878		Acidobacteria_Acidobacteriia_Solibacterales	Proteobacteria_Deltaproteobacteria_Myxococcales	Acidobacteria_Acidobacteriia_Solibacterales -- Proteobacteria_Deltaproteobacteria_Myxococcales	14	0.00409656
Basidiomycota_Agaricomycetes	Actinobacteria_Thermoleophilia	Basidiomycota_Agaricomycetes -- Actinobacteria_Thermoleophilia	9	0.0112309		Actinobacteria_Actinobacteria_Frankiales	Proteobacteria_Gammaproteobacteria_Betaproteobacteriales	Actinobacteria_Actinobacteria_Frankiales -- Proteobacteria_Gammaproteobacteria_Betaproteobacteriales	14	1.10456e-07
Chloroflexi_Anaerolineae	Actinobacteria_Thermoleophilia	Chloroflexi_Anaerolineae -- Actinobacteria_Thermoleophilia	9	0.0112309		Ascomycota_Dothideomycetes_Pleosporales	Bacteroidetes_Bacteroidia_Bacteroidales	Ascomycota_Dothideomycetes_Pleosporales -- Bacteroidetes_Bacteroidia_Bacteroidales	14	3.91113e-06
Chloroflexi_OLB14	Chloroflexi_Anaerolineae	Chloroflexi_OLB14 -- Chloroflexi_Anaerolineae	9	0.00243882		Ascomycota_Dothideomycetes_Pleosporales	Bacteroidetes_Bacteroidia_Chitinophagales	Ascomycota_Dothideomycetes_Pleosporales -- Bacteroidetes_Bacteroidia_Chitinophagales	14	0.00492251
Gemmatimonadetes_Gemmatimonadetes	Acidobacteria_Holophagae	Gemmatimonadetes_Gemmatimonadetes -- Acidobacteria_Holophagae	9	0.0302434		Ascomycota_Dothideomycetes_Pleosporales	Mortierellomycota_Mortierellomycetes_Mortierellales	Ascomycota_Dothideomycetes_Pleosporales -- Mortierellomycota_Mortierellomycetes_Mortierellales	14	0.0213856
Nitrospirae_Thermodesulfovibrionia	Proteobacteria_Deltaproteobacteria	Nitrospirae_Thermodesulfovibrionia -- Proteobacteria_Deltaproteobacteria	9	0.000702958		Ascomycota_Leotiomycetes_Helotiales	Basidiomycota_Tremellomycetes_Cystofilobasidiales	Ascomycota_Leotiomycetes_Helotiales -- Basidiomycota_Tremellomycetes_Cystofilobasidiales	14	1.22502e-13
Proteobacteria_Alphaproteobacteria	Bacteroidetes_Ignavibacteria	Proteobacteria_Alphaproteobacteria -- Bacteroidetes_Ignavibacteria	9	5.0221e-10		Basidiomycota_Agaricomycetes_Agaricales	Chloroflexi_Anaerolineae_Anaerolineales	Basidiomycota_Agaricomycetes_Agaricales -- Chloroflexi_Anaerolineae_Anaerolineales	14	7.88901e-10
unidentified_unidentified	Chloroflexi_Chloroflexia	unidentified_unidentified -- Chloroflexi_Chloroflexia	9	0.00243882		Chloroflexi_Anaerolineae_RBG-13-54-9	Proteobacteria_Alphaproteobacteria_Rhizobiales	Chloroflexi_Anaerolineae_RBG-13-54-9 -- Proteobacteria_Alphaproteobacteria_Rhizobiales	14	0.000270644
Acidobacteria_Aminicenantia	Chloroflexi_Anaerolineae	Acidobacteria_Aminicenantia -- Chloroflexi_Anaerolineae	8	0.0356105		Chloroflexi_Chloroflexia_Chloroflexales	Chloroflexi_Anaerolineae_Anaerolineales	Chloroflexi_Chloroflexia_Chloroflexales -- Chloroflexi_Anaerolineae_Anaerolineales	14	0.00339035
Acidobacteria_Blastocatellia (Subgroup 4)	Proteobacteria_Gammaproteobacteria	Acidobacteria_Blastocatellia (Subgroup 4) -- Proteobacteria_Gammaproteobacteria	8	1.82667e-05		unidentified_unidentified_unidentified	Chloroflexi_Anaerolineae_SJA-15	unidentified_unidentified_unidentified -- Chloroflexi_Anaerolineae_SJA-15	14	0.0242745
Ascomycota_Dothideomycetes	Chytridiomycota_unidentified	Ascomycota_Dothideomycetes -- Chytridiomycota_unidentified	8	0.000174372		unidentified_unidentified_unidentified	Planctomycetes_Phycisphaerae_MSBL9	unidentified_unidentified_unidentified -- Planctomycetes_Phycisphaerae_MSBL9	14	0.027521
Ascomycota_Leotiomycetes	Ascomycota_Pezizomycetes	Ascomycota_Leotiomycetes -- Ascomycota_Pezizomycetes	8	8.06147e-08		Acidobacteria_Acidobacteriia_Solibacterales	Chloroflexi_Anaerolineae_SBR1031	Acidobacteria_Acidobacteriia_Solibacterales -- Chloroflexi_Anaerolineae_SBR1031	13	4.65684e-05
Ascomycota_Leotiomycetes	Chytridiomycota_Rhizophydiomycetes	Ascomycota_Leotiomycetes -- Chytridiomycota_Rhizophydiomycetes	8	0.00573575		Acidobacteria_Acidobacteriia_Solibacterales	Verrucomicrobia_Verrucomicrobiae_Pedosphaerales	Acidobacteria_Acidobacteriia_Solibacterales -- Verrucomicrobia_Verrucomicrobiae_Pedosphaerales	13	6.90657e-09
Basidiomycota_Agaricomycetes	Acidobacteria_Blastocatellia (Subgroup 4)	Basidiomycota_Agaricomycetes -- Acidobacteria_Blastocatellia (Subgroup 4)	8	0.0377347		Acidobacteria_Subgroup 6_unidentified	Proteobacteria_Deltaproteobacteria_Myxococcales	Acidobacteria_Subgroup 6_unidentified -- Proteobacteria_Deltaproteobacteria_Myxococcales	13	4.04507e-07
Mortierellomycota_Mortierellomycetes	Acidobacteria_Blastocatellia (Subgroup 4)	Mortierellomycota_Mortierellomycetes -- Acidobacteria_Blastocatellia (Subgroup 4)	8	0.0488734		Actinobacteria_Actinobacteria_Micrococcales	Armatimonadetes_Chthonomonadetes_Chthonomonadales	Actinobacteria_Actinobacteria_Micrococcales -- Armatimonadetes_Chthonomonadetes_Chthonomonadales	13	0.00587391
Acidobacteria_Acidobacteriia	Gemmatimonadetes_Gemmatimonadetes	Acidobacteria_Acidobacteriia -- Gemmatimonadetes_Gemmatimonadetes	7	0.00309671		Actinobacteria_Actinobacteria_Micrococcales	Proteobacteria_Deltaproteobacteria_Syntrophobacterales	Actinobacteria_Actinobacteria_Micrococcales -- Proteobacteria_Deltaproteobacteria_Syntrophobacterales	13	0.00188346
Acidobacteria_Blastocatellia (Subgroup 4)	Gemmatimonadetes_Gemmatimonadetes	Acidobacteria_Blastocatellia (Subgroup 4) -- Gemmatimonadetes_Gemmatimonadetes	7	0.00960057		Ascomycota_Leotiomycetes_Thelebolales	Gemmatimonadetes_Gemmatimonadetes_Gemmatimonadales	Ascomycota_Leotiomycetes_Thelebolales -- Gemmatimonadetes_Gemmatimonadetes_Gemmatimonadales	13	7.21383e-11
Acidobacteria_Subgroup 6	Gemmatimonadetes_Gemmatimonadetes	Acidobacteria_Subgroup 6 -- Gemmatimonadetes_Gemmatimonadetes	7	0.0356105		Ascomycota_Sordariomycetes_Hypocreales	Proteobacteria_Deltaproteobacteria_Syntrophobacterales	Ascomycota_Sordariomycetes_Hypocreales -- Proteobacteria_Deltaproteobacteria_Syntrophobacterales	13	0.027521
Ascomycota_Dothideomycetes	Chloroflexi_Chloroflexia	Ascomycota_Dothideomycetes -- Chloroflexi_Chloroflexia	7	0.018594		Ascomycota_Sordariomycetes_Sordariales	Ascomycota_Sordariomycetes_unidentified	Ascomycota_Sordariomycetes_Sordariales -- Ascomycota_Sordariomycetes_unidentified	13	0.0344222
Ascomycota_Sordariomycetes	Acidobacteria_Aminicenantia	Ascomycota_Sordariomycetes -- Acidobacteria_Aminicenantia	7	0.00207169		Ascomycota_Sordariomycetes_Sordariales	Basidiomycota_Agaricomycetes_Agaricales	Ascomycota_Sordariomycetes_Sordariales -- Basidiomycota_Agaricomycetes_Agaricales	13	5.1087e-09
Ascomycota_Sordariomycetes	Actinobacteria_Acidimicrobiia	Ascomycota_Sordariomycetes -- Actinobacteria_Acidimicrobiia	7	0.00207169		Ascomycota_Sordariomycetes_Sordariales	Basidiomycota_Agaricomycetes_unidentified	Ascomycota_Sordariomycetes_Sordariales -- Basidiomycota_Agaricomycetes_unidentified	13	2.2518e-05
Basidiomycota_Tremellomycetes	Basidiomycota_Microbotryomycetes	Basidiomycota_Tremellomycetes -- Basidiomycota_Microbotryomycetes	7	0.00960057		Ascomycota_Sordariomycetes_Sordariales	Proteobacteria_Gammaproteobacteria_Xanthomonadales	Ascomycota_Sordariomycetes_Sordariales -- Proteobacteria_Gammaproteobacteria_Xanthomonadales	13	0.0021193
Chloroflexi_KD4-96	Acidobacteria_Holophagae	Chloroflexi_KD4-96 -- Acidobacteria_Holophagae	7	0.0232013		Bacteroidetes_Bacteroidia_Chitinophagales	Proteobacteria_Deltaproteobacteria_Syntrophobacterales	Bacteroidetes_Bacteroidia_Chitinophagales -- Proteobacteria_Deltaproteobacteria_Syntrophobacterales	13	0.00265322
Chloroflexi_KD4-96	Gemmatimonadetes_Gemmatimonadetes	Chloroflexi_KD4-96 -- Gemmatimonadetes_Gemmatimonadetes	7	0.0460542		Basidiomycota_Agaricomycetes_Polyporales	unidentified_unidentified_unidentified	Basidiomycota_Agaricomycetes_Polyporales -- unidentified_unidentified_unidentified	13	0.000373762
Planctomycetes_Phycisphaerae	Acidobacteria_Subgroup 6	Planctomycetes_Phycisphaerae -- Acidobacteria_Subgroup 6	7	0.0309315		Basidiomycota_Agaricomycetes_unidentified	Proteobacteria_Alphaproteobacteria_Rhizobiales	Basidiomycota_Agaricomycetes_unidentified -- Proteobacteria_Alphaproteobacteria_Rhizobiales	13	9.0581e-06
Actinobacteria_Actinobacteria	Actinobacteria_Acidimicrobiia	Actinobacteria_Actinobacteria -- Actinobacteria_Acidimicrobiia	6	0.00256579		Actinobacteria_Actinobacteria_Micrococcales	Bacteroidetes_Bacteroidia_Chitinophagales	Actinobacteria_Actinobacteria_Micrococcales -- Bacteroidetes_Bacteroidia_Chitinophagales	12	3.82838e-05
Ascomycota_Dothideomycetes	Acidobacteria_Subgroup 17	Ascomycota_Dothideomycetes -- Acidobacteria_Subgroup 17	6	0.0416076		Actinobacteria_Actinobacteria_Micrococcales	Planctomycetes_Phycisphaerae_Tepidisphaerales	Actinobacteria_Actinobacteria_Micrococcales -- Planctomycetes_Phycisphaerae_Tepidisphaerales	12	1.23459e-05
Ascomycota_Dothideomycetes	Planctomycetes_Planctomycetacia	Ascomycota_Dothideomycetes -- Planctomycetes_Planctomycetacia	6	0.0262051		Actinobacteria_Actinobacteria_Micrococcales	Proteobacteria_Deltaproteobacteria_Desulfuromonadales	Actinobacteria_Actinobacteria_Micrococcales -- Proteobacteria_Deltaproteobacteria_Desulfuromonadales	12	0.0116348
Ascomycota_Eurotiomycetes	Proteobacteria_Deltaproteobacteria	Ascomycota_Eurotiomycetes -- Proteobacteria_Deltaproteobacteria	6	0.00143874		Actinobacteria_Actinobacteria_Micrococcales	Verrucomicrobia_Verrucomicrobiae_Pedosphaerales	Actinobacteria_Actinobacteria_Micrococcales -- Verrucomicrobia_Verrucomicrobiae_Pedosphaerales	12	1.35675e-12
Ascomycota_Leotiomycetes	Actinobacteria_Acidimicrobiia	Ascomycota_Leotiomycetes -- Actinobacteria_Acidimicrobiia	6	0.00520605		Ascomycota_Dothideomycetes_Pleosporales	Proteobacteria_Deltaproteobacteria_Desulfuromonadales	Ascomycota_Dothideomycetes_Pleosporales -- Proteobacteria_Deltaproteobacteria_Desulfuromonadales	12	0.000680429
Ascomycota_Pezizomycetes	Bacteroidetes_Bacteroidia	Ascomycota_Pezizomycetes -- Bacteroidetes_Bacteroidia	6	7.09389e-06		Ascomycota_Leotiomycetes_Helotiales	Actinobacteria_Thermoleophilia_Gaiellales	Ascomycota_Leotiomycetes_Helotiales -- Actinobacteria_Thermoleophilia_Gaiellales	12	3.65192e-05
Ascomycota_Sordariomycetes	Firmicutes_Clostridia	Ascomycota_Sordariomycetes -- Firmicutes_Clostridia	6	0.01532		Ascomycota_Sordariomycetes_Coniochaetales	unidentified_unidentified_unidentified	Ascomycota_Sordariomycetes_Coniochaetales -- unidentified_unidentified_unidentified	12	0.00964736
Chloroflexi_Chloroflexia	Proteobacteria_Gammaproteobacteria	Chloroflexi_Chloroflexia -- Proteobacteria_Gammaproteobacteria	6	0.0485946		Ascomycota_Sordariomycetes_Hypocreales	Ascomycota_unidentified_unidentified	Ascomycota_Sordariomycetes_Hypocreales -- Ascomycota_unidentified_unidentified	12	0.0041736
Chloroflexi_KD4-96	Acidobacteria_Blastocatellia (Subgroup 4)	Chloroflexi_KD4-96 -- Acidobacteria_Blastocatellia (Subgroup 4)	6	0.0485946		Ascomycota_Sordariomycetes_Sordariales	Actinobacteria_Thermoleophilia_Gaiellales	Ascomycota_Sordariomycetes_Sordariales -- Actinobacteria_Thermoleophilia_Gaiellales	12	0.000156551
Chloroflexi_KD4-96	Armatimonadetes_Chthonomonadetes	Chloroflexi_KD4-96 -- Armatimonadetes_Chthonomonadetes	6	2.53871e-05		Ascomycota_Sordariomycetes_Sordariales	Ascomycota_unidentified_unidentified	Ascomycota_Sordariomycetes_Sordariales -- Ascomycota_unidentified_unidentified	12	0.000680429
Chloroflexi_KD4-96	Planctomycetes_Phycisphaerae	Chloroflexi_KD4-96 -- Planctomycetes_Phycisphaerae	6	0.000265448		Ascomycota_Sordariomycetes_Sordariales	Proteobacteria_Alphaproteobacteria_Sphingomonadales	Ascomycota_Sordariomycetes_Sordariales -- Proteobacteria_Alphaproteobacteria_Sphingomonadales	12	0.000468027
Firmicutes_Clostridia	Chloroflexi_Anaerolineae	Firmicutes_Clostridia -- Chloroflexi_Anaerolineae	6	0.000878376		Ascomycota_unidentified_unidentified	Proteobacteria_Gammaproteobacteria_Betaproteobacteriales	Ascomycota_unidentified_unidentified -- Proteobacteria_Gammaproteobacteria_Betaproteobacteriales	12	3.77716e-08
Mucoromycota_Endogonomycetes	Proteobacteria_Gammaproteobacteria	Mucoromycota_Endogonomycetes -- Proteobacteria_Gammaproteobacteria	6	1.24851e-06		Bacteroidetes_Bacteroidia_Chitinophagales	Proteobacteria_Alphaproteobacteria_Rhizobiales	Bacteroidetes_Bacteroidia_Chitinophagales -- Proteobacteria_Alphaproteobacteria_Rhizobiales	12	1.28938e-08
Nitrospirae_4-29-1	Acidobacteria_Subgroup 6	Nitrospirae_4-29-1 -- Acidobacteria_Subgroup 6	6	0.000265448		Basidiomycota_Tremellomycetes_Cystofilobasidiales	Mortierellomycota_Mortierellomycetes_Mortierellales	Basidiomycota_Tremellomycetes_Cystofilobasidiales -- Mortierellomycota_Mortierellomycetes_Mortierellales	12	1.35675e-12
Proteobacteria_Alphaproteobacteria	Chloroflexi_OLB14	Proteobacteria_Alphaproteobacteria -- Chloroflexi_OLB14	6	0.0222381		Proteobacteria_Alphaproteobacteria_Rhizobiales	Acidobacteria_Acidobacteriia_Solibacterales	Proteobacteria_Alphaproteobacteria_Rhizobiales -- Acidobacteria_Acidobacteriia_Solibacterales	12	0.00402752
Proteobacteria_Deltaproteobacteria	Chloroflexi_OLB14	Proteobacteria_Deltaproteobacteria -- Chloroflexi_OLB14	6	0.0222381		Proteobacteria_Deltaproteobacteria_Myxococcales	Acidobacteria_Holophagae_Subgroup 7	Proteobacteria_Deltaproteobacteria_Myxococcales -- Acidobacteria_Holophagae_Subgroup 7	12	0.0109314
Proteobacteria_Gammaproteobacteria	Acidobacteria_Aminicenantia	Proteobacteria_Gammaproteobacteria -- Acidobacteria_Aminicenantia	6	0.00080225		Proteobacteria_Gammaproteobacteria_Betaproteobacteriales	Armatimonadetes_Chthonomonadetes_Chthonomonadales	Proteobacteria_Gammaproteobacteria_Betaproteobacteriales -- Armatimonadetes_Chthonomonadetes_Chthonomonadales	12	5.95513e-05
unidentified_unidentified	Actinobacteria_Coriobacteriia	unidentified_unidentified -- Actinobacteria_Coriobacteriia	6	0.0127382		unidentified_unidentified_unidentified	Actinobacteria_Actinobacteria_Frankiales	unidentified_unidentified_unidentified -- Actinobacteria_Actinobacteria_Frankiales	12	4.76704e-05
Ascomycota_Dothideomycetes	Actinobacteria_Acidimicrobiia	Ascomycota_Dothideomycetes -- Actinobacteria_Acidimicrobiia	5	0.00960057		unidentified_unidentified_unidentified	Actinobacteria_Actinobacteria_Propionibacteriales	unidentified_unidentified_unidentified -- Actinobacteria_Actinobacteria_Propionibacteriales	12	5.95513e-05
Ascomycota_Pezizomycetes	Proteobacteria_Alphaproteobacteria	Ascomycota_Pezizomycetes -- Proteobacteria_Alphaproteobacteria	5	0.0272261		Acidobacteria_Holophagae_Subgroup 7	Proteobacteria_Alphaproteobacteria_Rhizobiales	Acidobacteria_Holophagae_Subgroup 7 -- Proteobacteria_Alphaproteobacteria_Rhizobiales	11	1.28706e-07
Basidiomycota_Agaricomycetes	Ascomycota_unidentified	Basidiomycota_Agaricomycetes -- Ascomycota_unidentified	5	0.000985429		Acidobacteria_Subgroup 18_unidentified	Chloroflexi_Anaerolineae_Anaerolineales	Acidobacteria_Subgroup 18_unidentified -- Chloroflexi_Anaerolineae_Anaerolineales	11	5.95513e-05
Basidiomycota_Microbotryomycetes	Basidiomycota_Tremellomycetes	Basidiomycota_Microbotryomycetes -- Basidiomycota_Tremellomycetes	5	0.0483527		Ascomycota_Leotiomycetes_Helotiales	Basidiomycota_Agaricomycetes_Agaricales	Ascomycota_Leotiomycetes_Helotiales -- Basidiomycota_Agaricomycetes_Agaricales	11	0.0340608
Basidiomycota_Microbotryomycetes	Mortierellomycota_Mortierellomycetes	Basidiomycota_Microbotryomycetes -- Mortierellomycota_Mortierellomycetes	5	0.000985429		Ascomycota_Leotiomycetes_Helotiales	Proteobacteria_Deltaproteobacteria_Desulfuromonadales	Ascomycota_Leotiomycetes_Helotiales -- Proteobacteria_Deltaproteobacteria_Desulfuromonadales	11	0.0309002
Basidiomycota_Microbotryomycetes	Proteobacteria_Deltaproteobacteria	Basidiomycota_Microbotryomycetes -- Proteobacteria_Deltaproteobacteria	5	0.00682494		Ascomycota_Sordariomycetes_Sordariales	Basidiomycota_Tremellomycetes_Filobasidiales	Ascomycota_Sordariomycetes_Sordariales -- Basidiomycota_Tremellomycetes_Filobasidiales	11	0.00408374
Chloroflexi_Anaerolineae	Actinobacteria_Acidimicrobiia	Chloroflexi_Anaerolineae -- Actinobacteria_Acidimicrobiia	5	0.00178138		Ascomycota_Sordariomycetes_unidentified	Proteobacteria_Gammaproteobacteria_Betaproteobacteriales	Ascomycota_Sordariomycetes_unidentified -- Proteobacteria_Gammaproteobacteria_Betaproteobacteriales	11	0.000240224
Chloroflexi_Anaerolineae	Planctomycetes_Planctomycetacia	Chloroflexi_Anaerolineae -- Planctomycetes_Planctomycetacia	5	0.00010244		Bacteroidetes_Bacteroidia_Bacteroidales	Proteobacteria_Alphaproteobacteria_Rhizobiales	Bacteroidetes_Bacteroidia_Bacteroidales -- Proteobacteria_Alphaproteobacteria_Rhizobiales	11	5.40416e-06
Chloroflexi_Gitt-GS-136	Gemmatimonadetes_Gemmatimonadetes	Chloroflexi_Gitt-GS-136 -- Gemmatimonadetes_Gemmatimonadetes	5	0.0436575		Bacteroidetes_Bacteroidia_Chitinophagales	Acidobacteria_Acidobacteriia_Solibacterales	Bacteroidetes_Bacteroidia_Chitinophagales -- Acidobacteria_Acidobacteriia_Solibacterales	11	3.38439e-09
Chloroflexi_KD4-96	Actinobacteria_Actinobacteria	Chloroflexi_KD4-96 -- Actinobacteria_Actinobacteria	5	0.0218315		Basidiomycota_Agaricomycetes_Auriculariales	unidentified_unidentified_unidentified	Basidiomycota_Agaricomycetes_Auriculariales -- unidentified_unidentified_unidentified	11	3.38439e-09
Chytridiomycota_unidentified	Bacteroidetes_Bacteroidia	Chytridiomycota_unidentified -- Bacteroidetes_Bacteroidia	5	0.00682494		Chloroflexi_KD4-96_unidentified	Chloroflexi_Anaerolineae_SBR1031	Chloroflexi_KD4-96_unidentified -- Chloroflexi_Anaerolineae_SBR1031	11	0.000217331
Mucoromycota_Endogonomycetes	Actinobacteria_Actinobacteria	Mucoromycota_Endogonomycetes -- Actinobacteria_Actinobacteria	5	0.000631612		Gemmatimonadetes_Gemmatimonadetes_Gemmatimonadales	Proteobacteria_Deltaproteobacteria_Myxococcales	Gemmatimonadetes_Gemmatimonadetes_Gemmatimonadales -- Proteobacteria_Deltaproteobacteria_Myxococcales	11	4.25254e-11
Nitrospirae_Thermodesulfovibrionia	Acidobacteria_Subgroup 6	Nitrospirae_Thermodesulfovibrionia -- Acidobacteria_Subgroup 6	5	0.000893935		Proteobacteria_Alphaproteobacteria_Reyranellales	Chloroflexi_Anaerolineae_Anaerolineales	Proteobacteria_Alphaproteobacteria_Reyranellales -- Chloroflexi_Anaerolineae_Anaerolineales	11	0.0382342
Nitrospirae_Thermodesulfovibrionia	Actinobacteria_Actinobacteria	Nitrospirae_Thermodesulfovibrionia -- Actinobacteria_Actinobacteria	5	0.00527405		Proteobacteria_Alphaproteobacteria_Reyranellales	Proteobacteria_Gammaproteobacteria_Betaproteobacteriales	Proteobacteria_Alphaproteobacteria_Reyranellales -- Proteobacteria_Gammaproteobacteria_Betaproteobacteriales	11	2.0104e-08
Proteobacteria_Alphaproteobacteria	Acidobacteria_Subgroup 17	Proteobacteria_Alphaproteobacteria -- Acidobacteria_Subgroup 17	5	0.00211608		Proteobacteria_Alphaproteobacteria_Rhizobiales	Gemmatimonadetes_Gemmatimonadetes_Gemmatimonadales	Proteobacteria_Alphaproteobacteria_Rhizobiales -- Gemmatimonadetes_Gemmatimonadetes_Gemmatimonadales	11	1.03473e-06
Acidobacteria_Subgroup 17	Bacteroidetes_Bacteroidia	Acidobacteria_Subgroup 17 -- Bacteroidetes_Bacteroidia	4	0.0161154		Proteobacteria_Deltaproteobacteria_Myxococcales	Acidobacteria_Acidobacteriia_Solibacterales	Proteobacteria_Deltaproteobacteria_Myxococcales -- Acidobacteria_Acidobacteriia_Solibacterales	11	0.000109164
Acidobacteria_Subgroup 17	Chloroflexi_KD4-96	Acidobacteria_Subgroup 17 -- Chloroflexi_KD4-96	4	0.00960057		Proteobacteria_Deltaproteobacteria_Myxococcales	Planctomycetes_Phycisphaerae_Tepidisphaerales	Proteobacteria_Deltaproteobacteria_Myxococcales -- Planctomycetes_Phycisphaerae_Tepidisphaerales	11	3.76685e-10
Actinobacteria_Thermoleophilia	Bacteroidetes_Bacteroidia	Actinobacteria_Thermoleophilia -- Bacteroidetes_Bacteroidia	4	0.0483527		Proteobacteria_Gammaproteobacteria_Betaproteobacteriales	Acidobacteria_Acidobacteriia_Acidobacteriales	Proteobacteria_Gammaproteobacteria_Betaproteobacteriales -- Acidobacteria_Acidobacteriia_Acidobacteriales	11	1.10135e-05
Ascomycota_Arthoniomycetes	Ascomycota_Dothideomycetes	Ascomycota_Arthoniomycetes -- Ascomycota_Dothideomycetes	4	0.0295852		unidentified_unidentified_unidentified	Acidobacteria_Subgroup 17_uncultured prokaryote	unidentified_unidentified_unidentified -- Acidobacteria_Subgroup 17_uncultured prokaryote	11	1.32217e-06
Ascomycota_Dothideomycetes	Epsilonbacteraeota_Campylobacteria	Ascomycota_Dothideomycetes -- Epsilonbacteraeota_Campylobacteria	4	0.0337418		unidentified_unidentified_unidentified	Ascomycota_unidentified_unidentified	unidentified_unidentified_unidentified -- Ascomycota_unidentified_unidentified	11	0.000240224
Ascomycota_unidentified	Ascomycota_Sordariomycetes	Ascomycota_unidentified -- Ascomycota_Sordariomycetes	4	0.040144		unidentified_unidentified_unidentified	Bacteroidetes_Ignavibacteria_SJA-28	unidentified_unidentified_unidentified -- Bacteroidetes_Ignavibacteria_SJA-28	11	2.82912e-08
Chloroflexi_Anaerolineae	Latescibacteria_uncultured soil bacterium PRR-12	Chloroflexi_Anaerolineae -- Latescibacteria_uncultured soil bacterium PRR-12	4	0.0140277		unidentified_unidentified_unidentified	Chloroflexi_Anaerolineae_uncultured Bellilinea sp.	unidentified_unidentified_unidentified -- Chloroflexi_Anaerolineae_uncultured Bellilinea sp.	11	3.64648e-07
Chloroflexi_Chloroflexia	Bacteroidetes_Bacteroidia	Chloroflexi_Chloroflexia -- Bacteroidetes_Bacteroidia	4	0.00134972		Actinobacteria_Actinobacteria_Propionibacteriales	Proteobacteria_Gammaproteobacteria_Betaproteobacteriales	Actinobacteria_Actinobacteria_Propionibacteriales -- Proteobacteria_Gammaproteobacteria_Betaproteobacteriales	10	0.0147817
Chloroflexi_Gitt-GS-136	Planctomycetes_Phycisphaerae	Chloroflexi_Gitt-GS-136 -- Planctomycetes_Phycisphaerae	4	0.0149446		Armatimonadetes_Chthonomonadetes_Chthonomonadales	Chloroflexi_Anaerolineae_Anaerolineales	Armatimonadetes_Chthonomonadetes_Chthonomonadales -- Chloroflexi_Anaerolineae_Anaerolineales	10	1.32217e-06
Gemmatimonadetes_Gemmatimonadetes	Acidobacteria_Blastocatellia (Subgroup 4)	Gemmatimonadetes_Gemmatimonadetes -- Acidobacteria_Blastocatellia (Subgroup 4)	4	0.00234145		Ascomycota_Dothideomycetes_Pleosporales	Actinobacteria_Thermoleophilia_Gaiellales	Ascomycota_Dothideomycetes_Pleosporales -- Actinobacteria_Thermoleophilia_Gaiellales	10	0.000275521
Gemmatimonadetes_Gemmatimonadetes	Armatimonadetes_Chthonomonadetes	Gemmatimonadetes_Gemmatimonadetes -- Armatimonadetes_Chthonomonadetes	4	0.0114315		Ascomycota_Sordariomycetes_Sordariales	Chytridiomycota_unidentified_unidentified	Ascomycota_Sordariomycetes_Sordariales -- Chytridiomycota_unidentified_unidentified	10	6.47485e-05
Gemmatimonadetes_Gemmatimonadetes	Bacteroidetes_Ignavibacteria	Gemmatimonadetes_Gemmatimonadetes -- Bacteroidetes_Ignavibacteria	4	0.00134972		Bacteroidetes_Bacteroidia_Chitinophagales	Planctomycetes_Phycisphaerae_Tepidisphaerales	Bacteroidetes_Bacteroidia_Chitinophagales -- Planctomycetes_Phycisphaerae_Tepidisphaerales	10	3.5532e-05
Mortierellomycota_Mortierellomycetes	Bacteroidetes_Ignavibacteria	Mortierellomycota_Mortierellomycetes -- Bacteroidetes_Ignavibacteria	4	0.035732		Basidiomycota_Agaricomycetes_Agaricales	Chloroflexi_Anaerolineae_RBG-13-54-9	Basidiomycota_Agaricomycetes_Agaricales -- Chloroflexi_Anaerolineae_RBG-13-54-9	10	1.14597e-05
Nitrospirae_Thermodesulfovibrionia	Gemmatimonadetes_Gemmatimonadetes	Nitrospirae_Thermodesulfovibrionia -- Gemmatimonadetes_Gemmatimonadetes	4	0.040144		Basidiomycota_Agaricomycetes_Cantharellales	Proteobacteria_Alphaproteobacteria_Rhizobiales	Basidiomycota_Agaricomycetes_Cantharellales -- Proteobacteria_Alphaproteobacteria_Rhizobiales	10	0.000852699
Proteobacteria_Alphaproteobacteria	Chloroflexi_Chloroflexia	Proteobacteria_Alphaproteobacteria -- Chloroflexi_Chloroflexia	4	0.0316688		Basidiomycota_Agaricomycetes_unidentified	Actinobacteria_Actinobacteria_Micrococcales	Basidiomycota_Agaricomycetes_unidentified -- Actinobacteria_Actinobacteria_Micrococcales	10	0.0178241
Proteobacteria_Gammaproteobacteria	Chloroflexi_JG30-KF-CM66	Proteobacteria_Gammaproteobacteria -- Chloroflexi_JG30-KF-CM66	4	0.00115579		Basidiomycota_Tremellomycetes_Cystofilobasidiales	Actinobacteria_Actinobacteria_Micrococcales	Basidiomycota_Tremellomycetes_Cystofilobasidiales -- Actinobacteria_Actinobacteria_Micrococcales	10	3.5532e-05
Acidobacteria_Acidobacteriia	Gemmatimonadetes_S0134 terrestrial group	Acidobacteria_Acidobacteriia -- Gemmatimonadetes_S0134 terrestrial group	3	0.018085		Basidiomycota_Tremellomycetes_Filobasidiales	Ascomycota_Dothideomycetes_Pleosporales	Basidiomycota_Tremellomycetes_Filobasidiales -- Ascomycota_Dothideomycetes_Pleosporales	10	0.000852699
Acidobacteria_Blastocatellia (Subgroup 4)	Acidobacteria_Acidobacteriia	Acidobacteria_Blastocatellia (Subgroup 4) -- Acidobacteria_Acidobacteriia	3	0.000363403		Basidiomycota_Tremellomycetes_Filobasidiales	Mortierellomycota_Mortierellomycetes_Mortierellales	Basidiomycota_Tremellomycetes_Filobasidiales -- Mortierellomycota_Mortierellomycetes_Mortierellales	10	0.0178241
Acidobacteria_Blastocatellia (Subgroup 4)	Actinobacteria_Thermoleophilia	Acidobacteria_Blastocatellia (Subgroup 4) -- Actinobacteria_Thermoleophilia	3	0.00134972		Chloroflexi_Anaerolineae_Anaerolineales	Acidobacteria_Subgroup 6_unidentified	Chloroflexi_Anaerolineae_Anaerolineales -- Acidobacteria_Subgroup 6_unidentified	10	0.0101904
Acidobacteria_Blastocatellia (Subgroup 4)	Proteobacteria_Deltaproteobacteria	Acidobacteria_Blastocatellia (Subgroup 4) -- Proteobacteria_Deltaproteobacteria	3	0.00683309		Chloroflexi_Anaerolineae_Anaerolineales	Proteobacteria_Deltaproteobacteria_Desulfuromonadales	Chloroflexi_Anaerolineae_Anaerolineales -- Proteobacteria_Deltaproteobacteria_Desulfuromonadales	10	7.88353e-06
Acidobacteria_Holophagae	Actinobacteria_Thermoleophilia	Acidobacteria_Holophagae -- Actinobacteria_Thermoleophilia	3	0.0114315		Chloroflexi_Anaerolineae_RBG-13-54-9	Actinobacteria_Actinobacteria_Micrococcales	Chloroflexi_Anaerolineae_RBG-13-54-9 -- Actinobacteria_Actinobacteria_Micrococcales	10	0.00149595
Acidobacteria_Holophagae	Verrucomicrobia_Verrucomicrobiae	Acidobacteria_Holophagae -- Verrucomicrobia_Verrucomicrobiae	3	0.0114315		Chloroflexi_Anaerolineae_RBG-13-54-9	Proteobacteria_Deltaproteobacteria_Myxococcales	Chloroflexi_Anaerolineae_RBG-13-54-9 -- Proteobacteria_Deltaproteobacteria_Myxococcales	10	2.31142e-09
Acidobacteria_Subgroup 6	Acidobacteria_Blastocatellia (Subgroup 4)	Acidobacteria_Subgroup 6 -- Acidobacteria_Blastocatellia (Subgroup 4)	3	0.0130948		Gemmatimonadetes_Gemmatimonadetes_Gemmatimonadales	Acidobacteria_Acidobacteriia_Solibacterales	Gemmatimonadetes_Gemmatimonadetes_Gemmatimonadales -- Acidobacteria_Acidobacteriia_Solibacterales	10	0.000680429
Actinobacteria_Acidimicrobiia	Bacteroidetes_Ignavibacteria	Actinobacteria_Acidimicrobiia -- Bacteroidetes_Ignavibacteria	3	0.00211608		Mortierellomycota_Mortierellomycetes_Mortierellales	Verrucomicrobia_Verrucomicrobiae_Pedosphaerales	Mortierellomycota_Mortierellomycetes_Mortierellales -- Verrucomicrobia_Verrucomicrobiae_Pedosphaerales	10	3.65948e-08
Actinobacteria_Thermoleophilia	Chloroflexi_KD4-96	Actinobacteria_Thermoleophilia -- Chloroflexi_KD4-96	3	0.00731134		Nitrospirae_Thermodesulfovibrionia_uncultured	Proteobacteria_Gammaproteobacteria_Betaproteobacteriales	Nitrospirae_Thermodesulfovibrionia_uncultured -- Proteobacteria_Gammaproteobacteria_Betaproteobacteriales	10	0.000787063
Armatimonadetes_Chthonomonadetes	Planctomycetes_Phycisphaerae	Armatimonadetes_Chthonomonadetes -- Planctomycetes_Phycisphaerae	3	0.0170598		Planctomycetes_Phycisphaerae_MSBL9	Chloroflexi_Anaerolineae_Anaerolineales	Planctomycetes_Phycisphaerae_MSBL9 -- Chloroflexi_Anaerolineae_Anaerolineales	10	8.6854e-06
Ascomycota_Arthoniomycetes	Bacteroidetes_Bacteroidia	Ascomycota_Arthoniomycetes -- Bacteroidetes_Bacteroidia	3	0.0237936		Planctomycetes_Phycisphaerae_MSBL9	Proteobacteria_Gammaproteobacteria_Betaproteobacteriales	Planctomycetes_Phycisphaerae_MSBL9 -- Proteobacteria_Gammaproteobacteria_Betaproteobacteriales	10	3.77455e-07
Ascomycota_Dothideomycetes	Nitrospinae_P9X2b3D02	Ascomycota_Dothideomycetes -- Nitrospinae_P9X2b3D02	3	0.0251051		Proteobacteria_Alphaproteobacteria_Rhizobiales	Acidobacteria_Subgroup 6_unidentified	Proteobacteria_Alphaproteobacteria_Rhizobiales -- Acidobacteria_Subgroup 6_unidentified	10	4.76704e-05
Ascomycota_Dothideomycetes	Nitrospirae_4-29-1	Ascomycota_Dothideomycetes -- Nitrospirae_4-29-1	3	0.040144		Proteobacteria_Alphaproteobacteria_Sphingomonadales	Chloroflexi_Anaerolineae_Anaerolineales	Proteobacteria_Alphaproteobacteria_Sphingomonadales -- Chloroflexi_Anaerolineae_Anaerolineales	10	0.00156566
Ascomycota_Eurotiomycetes	Acidobacteria_Holophagae	Ascomycota_Eurotiomycetes -- Acidobacteria_Holophagae	3	0.0251051		Proteobacteria_Deltaproteobacteria_Myxococcales	Chloroflexi_Anaerolineae_RBG-13-54-9	Proteobacteria_Deltaproteobacteria_Myxococcales -- Chloroflexi_Anaerolineae_RBG-13-54-9	10	2.68735e-07
Ascomycota_Eurotiomycetes	Bacteroidetes_Bacteroidia	Ascomycota_Eurotiomycetes -- Bacteroidetes_Bacteroidia	3	0.0170598		unidentified_unidentified_unidentified	Acidobacteria_Subgroup 6_uncultured bacterium 126	unidentified_unidentified_unidentified -- Acidobacteria_Subgroup 6_uncultured bacterium 126	10	0.0276699
Chloroflexi_Gitt-GS-136	Proteobacteria_Alphaproteobacteria	Chloroflexi_Gitt-GS-136 -- Proteobacteria_Alphaproteobacteria	3	0.0295989		unidentified_unidentified_unidentified	Chloroflexi_Gitt-GS-136_unidentified	unidentified_unidentified_unidentified -- Chloroflexi_Gitt-GS-136_unidentified	10	0.000133171
Chytridiomycota_unidentified	Nitrospirae_4-29-1	Chytridiomycota_unidentified -- Nitrospirae_4-29-1	3	0.0104883		unidentified_unidentified_unidentified	Chloroflexi_KD4-96_uncultured Chloroflexi bacterium	unidentified_unidentified_unidentified -- Chloroflexi_KD4-96_uncultured Chloroflexi bacterium	10	1.14597e-05
Mortierellomycota_Mortierellomycetes	Planctomycetes_Planctomycetacia	Mortierellomycota_Mortierellomycetes -- Planctomycetes_Planctomycetacia	3	0.042468		unidentified_unidentified_unidentified	Mucoromycota_Endogonomycetes_Endogonales	unidentified_unidentified_unidentified -- Mucoromycota_Endogonomycetes_Endogonales	10	0.00210985
Nitrospirae_4-29-1	Acidobacteria_Blastocatellia (Subgroup 4)	Nitrospirae_4-29-1 -- Acidobacteria_Blastocatellia (Subgroup 4)	3	0.0145562		unidentified_unidentified_unidentified	Proteobacteria_Alphaproteobacteria_Caulobacterales	unidentified_unidentified_unidentified -- Proteobacteria_Alphaproteobacteria_Caulobacterales	10	1.14597e-05
Nitrospirae_4-29-1	Bacteroidetes_Bacteroidia	Nitrospirae_4-29-1 -- Bacteroidetes_Bacteroidia	3	0.0104883		Verrucomicrobia_Verrucomicrobiae_Pedosphaerales	Actinobacteria_Actinobacteria_Micrococcales	Verrucomicrobia_Verrucomicrobiae_Pedosphaerales -- Actinobacteria_Actinobacteria_Micrococcales	10	8.6854e-06
Planctomycetes_Phycisphaerae	Acidobacteria_Acidobacteriia	Planctomycetes_Phycisphaerae -- Acidobacteria_Acidobacteriia	3	0.0104883		Acidobacteria_Acidobacteriia_Acidobacteriales	Proteobacteria_Gammaproteobacteria_Betaproteobacteriales	Acidobacteria_Acidobacteriia_Acidobacteriales -- Proteobacteria_Gammaproteobacteria_Betaproteobacteriales	9	1.34083e-06
Planctomycetes_Planctomycetacia	Acidobacteria_Blastocatellia (Subgroup 4)	Planctomycetes_Planctomycetacia -- Acidobacteria_Blastocatellia (Subgroup 4)	3	0.00350597		Ascomycota_Dothideomycetes_Pleosporales	Armatimonadetes_Chthonomonadetes_Chthonomonadales	Ascomycota_Dothideomycetes_Pleosporales -- Armatimonadetes_Chthonomonadetes_Chthonomonadales	9	0.000108146
Planctomycetes_Planctomycetacia	Actinobacteria_Thermoleophilia	Planctomycetes_Planctomycetacia -- Actinobacteria_Thermoleophilia	3	0.00279518		Ascomycota_Leotiomycetes_Helotiales	Ascomycota_unidentified_unidentified	Ascomycota_Leotiomycetes_Helotiales -- Ascomycota_unidentified_unidentified	9	0.000852699
Planctomycetes_Planctomycetacia	Verrucomicrobia_Verrucomicrobiae	Planctomycetes_Planctomycetacia -- Verrucomicrobia_Verrucomicrobiae	3	0.00131257		Ascomycota_Leotiomycetes_Thelebolales	Basidiomycota_Agaricomycetes_unidentified	Ascomycota_Leotiomycetes_Thelebolales -- Basidiomycota_Agaricomycetes_unidentified	9	0.00649055
Proteobacteria_Deltaproteobacteria	Chloroflexi_Chloroflexia	Proteobacteria_Deltaproteobacteria -- Chloroflexi_Chloroflexia	3	0.042468		Ascomycota_Sordariomycetes_Xylariales	unidentified_unidentified_unidentified	Ascomycota_Sordariomycetes_Xylariales -- unidentified_unidentified_unidentified	9	0.00877296
Proteobacteria_Gammaproteobacteria	Chloroflexi_Ktedonobacteria	Proteobacteria_Gammaproteobacteria -- Chloroflexi_Ktedonobacteria	3	0.042468		Basidiomycota_Agaricomycetes_Cantharellales	Actinobacteria_Actinobacteria_Micrococcales	Basidiomycota_Agaricomycetes_Cantharellales -- Actinobacteria_Actinobacteria_Micrococcales	9	0.0242745
Acidobacteria_Holophagae	Planctomycetes_Planctomycetacia	Acidobacteria_Holophagae -- Planctomycetes_Planctomycetacia	2	0.00131257		Planctomycetes_Phycisphaerae_MSBL9	Chloroflexi_Anaerolineae_SBR1031	Planctomycetes_Phycisphaerae_MSBL9 -- Chloroflexi_Anaerolineae_SBR1031	9	0.00318441
Acidobacteria_Subgroup 17	Actinobacteria_Thermoleophilia	Acidobacteria_Subgroup 17 -- Actinobacteria_Thermoleophilia	2	0.00715429		Proteobacteria_Alphaproteobacteria_Rhizobiales	Planctomycetes_Phycisphaerae_Tepidisphaerales	Proteobacteria_Alphaproteobacteria_Rhizobiales -- Planctomycetes_Phycisphaerae_Tepidisphaerales	9	0.0127236
Actinobacteria_Actinobacteria	Actinobacteria_Coriobacteriia	Actinobacteria_Actinobacteria -- Actinobacteria_Coriobacteriia	2	0.0295989		Proteobacteria_Alphaproteobacteria_Sphingomonadales	Proteobacteria_Gammaproteobacteria_Betaproteobacteriales	Proteobacteria_Alphaproteobacteria_Sphingomonadales -- Proteobacteria_Gammaproteobacteria_Betaproteobacteriales	9	0.0357048
Actinobacteria_MB-A2-108	Proteobacteria_Alphaproteobacteria	Actinobacteria_MB-A2-108 -- Proteobacteria_Alphaproteobacteria	2	0.0116996		Proteobacteria_Deltaproteobacteria_Desulfuromonadales	Acidobacteria_Acidobacteriia_Solibacterales	Proteobacteria_Deltaproteobacteria_Desulfuromonadales -- Acidobacteria_Acidobacteriia_Solibacterales	9	7.03161e-05
Actinobacteria_Thermoleophilia	Bacteroidetes_Ignavibacteria	Actinobacteria_Thermoleophilia -- Bacteroidetes_Ignavibacteria	2	0.000975822		Proteobacteria_Deltaproteobacteria_Syntrophobacterales	Chloroflexi_Anaerolineae_SBR1031	Proteobacteria_Deltaproteobacteria_Syntrophobacterales -- Chloroflexi_Anaerolineae_SBR1031	9	0.000320253
Armatimonadetes_Fimbriimonadia	Chloroflexi_KD4-96	Armatimonadetes_Fimbriimonadia -- Chloroflexi_KD4-96	2	0.00520605		Proteobacteria_Gammaproteobacteria_Betaproteobacteriales	Chloroflexi_KD4-96_uncultured Anaerolineaceae bacterium	Proteobacteria_Gammaproteobacteria_Betaproteobacteriales -- Chloroflexi_KD4-96_uncultured Anaerolineaceae bacterium	9	0.00745345
Ascomycota_Arthoniomycetes	Acidobacteria_Subgroup 6	Ascomycota_Arthoniomycetes -- Acidobacteria_Subgroup 6	2	0.0253175		Proteobacteria_Gammaproteobacteria_Betaproteobacteriales	Proteobacteria_Deltaproteobacteria_MBNT15	Proteobacteria_Gammaproteobacteria_Betaproteobacteriales -- Proteobacteria_Deltaproteobacteria_MBNT15	9	1.7691e-05
Ascomycota_Arthoniomycetes	Actinobacteria_Thermoleophilia	Ascomycota_Arthoniomycetes -- Actinobacteria_Thermoleophilia	2	0.0130948		Verrucomicrobia_Verrucomicrobiae_Pedosphaerales	Proteobacteria_Deltaproteobacteria_Syntrophobacterales	Verrucomicrobia_Verrucomicrobiae_Pedosphaerales -- Proteobacteria_Deltaproteobacteria_Syntrophobacterales	9	7.03161e-05
Ascomycota_Dothideomycetes	Basidiomycota_unidentified	Ascomycota_Dothideomycetes -- Basidiomycota_unidentified	2	0.0179566		Acidobacteria_Acidobacteriia_Solibacterales	Actinobacteria_Thermoleophilia_Gaiellales	Acidobacteria_Acidobacteriia_Solibacterales -- Actinobacteria_Thermoleophilia_Gaiellales	8	0.000242484
Ascomycota_Eurotiomycetes	Basidiomycota_Agaricomycetes	Ascomycota_Eurotiomycetes -- Basidiomycota_Agaricomycetes	2	0.0338684		Acidobacteria_Acidobacteriia_Solibacterales	Planctomycetes_Phycisphaerae_Tepidisphaerales	Acidobacteria_Acidobacteriia_Solibacterales -- Planctomycetes_Phycisphaerae_Tepidisphaerales	8	0.00492251
Bacteroidetes_Bacteroidia	Gemmatimonadetes_S0134 terrestrial group	Bacteroidetes_Bacteroidia -- Gemmatimonadetes_S0134 terrestrial group	2	0.0145562		Acidobacteria_Blastocatellia (Subgroup 4)_Blastocatellales	Bacteroidetes_Bacteroidia_Bacteroidales	Acidobacteria_Blastocatellia (Subgroup 4)_Blastocatellales -- Bacteroidetes_Bacteroidia_Bacteroidales	8	8.51308e-05
Bacteroidetes_Ignavibacteria	Chloroflexi_OLB14	Bacteroidetes_Ignavibacteria -- Chloroflexi_OLB14	2	0.00279518		Acidobacteria_Subgroup 18_unidentified	Proteobacteria_Gammaproteobacteria_Betaproteobacteriales	Acidobacteria_Subgroup 18_unidentified -- Proteobacteria_Gammaproteobacteria_Betaproteobacteriales	8	1.7691e-05
Basidiomycota_Agaricomycetes	Latescibacteria_uncultured soil bacterium PRR-12	Basidiomycota_Agaricomycetes -- Latescibacteria_uncultured soil bacterium PRR-12	2	0.00279518		Acidobacteria_Subgroup 6_unidentified	Proteobacteria_Deltaproteobacteria_Syntrophobacterales	Acidobacteria_Subgroup 6_unidentified -- Proteobacteria_Deltaproteobacteria_Syntrophobacterales	8	0.00653996
Basidiomycota_Microbotryomycetes	Acidobacteria_Subgroup 6	Basidiomycota_Microbotryomycetes -- Acidobacteria_Subgroup 6	2	0.0356105		Actinobacteria_Actinobacteria_Micrococcales	Acidobacteria_Blastocatellia (Subgroup 4)_Blastocatellales	Actinobacteria_Actinobacteria_Micrococcales -- Acidobacteria_Blastocatellia (Subgroup 4)_Blastocatellales	8	0.000460567
Basidiomycota_unidentified	Verrucomicrobia_Verrucomicrobiae	Basidiomycota_unidentified -- Verrucomicrobia_Verrucomicrobiae	2	0.00715429		Actinobacteria_Thermoleophilia_Gaiellales	Verrucomicrobia_Verrucomicrobiae_Pedosphaerales	Actinobacteria_Thermoleophilia_Gaiellales -- Verrucomicrobia_Verrucomicrobiae_Pedosphaerales	8	0.00121429
Chytridiomycota_Rhizophydiomycetes	Acidobacteria_Blastocatellia (Subgroup 4)	Chytridiomycota_Rhizophydiomycetes -- Acidobacteria_Blastocatellia (Subgroup 4)	2	0.0338684		Ascomycota_Arthoniomycetes_unidentified	Proteobacteria_Gammaproteobacteria_Betaproteobacteriales	Ascomycota_Arthoniomycetes_unidentified -- Proteobacteria_Gammaproteobacteria_Betaproteobacteriales	8	0.00294646
Chytridiomycota_Rhizophydiomycetes	Actinobacteria_Actinobacteria	Chytridiomycota_Rhizophydiomycetes -- Actinobacteria_Actinobacteria	2	0.000668096		Ascomycota_Dothideomycetes_Capnodiales	Chloroflexi_Anaerolineae_Anaerolineales	Ascomycota_Dothideomycetes_Capnodiales -- Chloroflexi_Anaerolineae_Anaerolineales	8	3.77716e-08
Chytridiomycota_Rhizophydiomycetes	Proteobacteria_Alphaproteobacteria	Chytridiomycota_Rhizophydiomycetes -- Proteobacteria_Alphaproteobacteria	2	0.0130948		Ascomycota_Dothideomycetes_Pleosporales	Chloroflexi_KD4-96_unidentified	Ascomycota_Dothideomycetes_Pleosporales -- Chloroflexi_KD4-96_unidentified	8	2.76265e-08
Chytridiomycota_unidentified	Acidobacteria_Blastocatellia (Subgroup 4)	Chytridiomycota_unidentified -- Acidobacteria_Blastocatellia (Subgroup 4)	2	0.0145562		Ascomycota_Dothideomycetes_Pleosporales	Chytridiomycota_unidentified_unidentified	Ascomycota_Dothideomycetes_Pleosporales -- Chytridiomycota_unidentified_unidentified	8	0.000889762
unidentified_unidentified	Acidobacteria_Thermoanaerobaculia	unidentified_unidentified -- Acidobacteria_Thermoanaerobaculia	2	0.00460117		Ascomycota_Dothideomycetes_Pleosporales	Nitrospirae_Thermodesulfovibrionia_uncultured	Ascomycota_Dothideomycetes_Pleosporales -- Nitrospirae_Thermodesulfovibrionia_uncultured	8	2.76265e-08
Acidobacteria_Blastocatellia (Subgroup 4)	Planctomycetes_Phycisphaerae	Acidobacteria_Blastocatellia (Subgroup 4) -- Planctomycetes_Phycisphaerae	1	0.0138779		Ascomycota_Leotiomycetes_Helotiales	Ascomycota_Leotiomycetes_Thelebolales	Ascomycota_Leotiomycetes_Helotiales -- Ascomycota_Leotiomycetes_Thelebolales	8	0.000889762
Acidobacteria_Subgroup 18	Acidobacteria_Subgroup 17	Acidobacteria_Subgroup 18 -- Acidobacteria_Subgroup 17	1	0.0263402		Ascomycota_Leotiomycetes_Helotiales	Basidiomycota_Agaricomycetes_unidentified	Ascomycota_Leotiomycetes_Helotiales -- Basidiomycota_Agaricomycetes_unidentified	8	4.94883e-05
Acidobacteria_Subgroup 18	Acidobacteria_Subgroup 21	Acidobacteria_Subgroup 18 -- Acidobacteria_Subgroup 21	1	0.0263402		Ascomycota_Leotiomycetes_Thelebolales	Basidiomycota_Agaricomycetes_Agaricales	Ascomycota_Leotiomycetes_Thelebolales -- Basidiomycota_Agaricomycetes_Agaricales	8	0.00600725
Acidobacteria_Subgroup 18	Firmicutes_Clostridia	Acidobacteria_Subgroup 18 -- Firmicutes_Clostridia	1	0.0356105		Ascomycota_Pezizomycetes_Pezizales	Chloroflexi_Anaerolineae_Anaerolineales	Ascomycota_Pezizomycetes_Pezizales -- Chloroflexi_Anaerolineae_Anaerolineales	8	0.0393237
Acidobacteria_Subgroup 18	Gemmatimonadetes_S0134 terrestrial group	Acidobacteria_Subgroup 18 -- Gemmatimonadetes_S0134 terrestrial group	1	0.0219756		Ascomycota_Sordariomycetes_Hypocreales	Acidobacteria_Subgroup 6_unidentified	Ascomycota_Sordariomycetes_Hypocreales -- Acidobacteria_Subgroup 6_unidentified	8	0.00294646
Acidobacteria_Subgroup 18	Nitrospirae_4-29-1	Acidobacteria_Subgroup 18 -- Nitrospirae_4-29-1	1	0.0104883		Ascomycota_Sordariomycetes_Hypocreales	Basidiomycota_Agaricomycetes_Agaricales	Ascomycota_Sordariomycetes_Hypocreales -- Basidiomycota_Agaricomycetes_Agaricales	8	0.000811316
Acidobacteria_Subgroup 18	Nitrospirae_Thermodesulfovibrionia	Acidobacteria_Subgroup 18 -- Nitrospirae_Thermodesulfovibrionia	1	0.0104883		Ascomycota_Sordariomycetes_Hypocreales	Basidiomycota_Tremellomycetes_Cystofilobasidiales	Ascomycota_Sordariomycetes_Hypocreales -- Basidiomycota_Tremellomycetes_Cystofilobasidiales	8	0.00745345
Acidobacteria_Subgroup 21	Acidobacteria_Subgroup 6	Acidobacteria_Subgroup 21 -- Acidobacteria_Subgroup 6	1	0.0073039		Ascomycota_Sordariomycetes_Hypocreales	Proteobacteria_Deltaproteobacteria_MBNT15	Ascomycota_Sordariomycetes_Hypocreales -- Proteobacteria_Deltaproteobacteria_MBNT15	8	0.00611612
Acidobacteria_Subgroup 21	Actinobacteria_Actinobacteria	Acidobacteria_Subgroup 21 -- Actinobacteria_Actinobacteria	1	0.00229379		Ascomycota_Sordariomycetes_Myrmecridiales	unidentified_unidentified_unidentified	Ascomycota_Sordariomycetes_Myrmecridiales -- unidentified_unidentified_unidentified	8	0.000460567
Acidobacteria_Subgroup 21	Armatimonadetes_Chthonomonadetes	Acidobacteria_Subgroup 21 -- Armatimonadetes_Chthonomonadetes	1	0.00460117		Ascomycota_Sordariomycetes_Sordariales	Acidobacteria_Blastocatellia (Subgroup 4)_Blastocatellales	Ascomycota_Sordariomycetes_Sordariales -- Acidobacteria_Blastocatellia (Subgroup 4)_Blastocatellales	8	0.00845523
Acidobacteria_Subgroup 21	Gemmatimonadetes_Gemmatimonadetes	Acidobacteria_Subgroup 21 -- Gemmatimonadetes_Gemmatimonadetes	1	0.0263402		Ascomycota_Sordariomycetes_Sordariales	Ascomycota_Pezizomycetes_Pezizales	Ascomycota_Sordariomycetes_Sordariales -- Ascomycota_Pezizomycetes_Pezizales	8	0.00813489
Acidobacteria_Subgroup 6	Acidobacteria_Aminicenantia	Acidobacteria_Subgroup 6 -- Acidobacteria_Aminicenantia	1	0.00460117		Ascomycota_Sordariomycetes_Sordariales	Planctomycetes_Phycisphaerae_MSBL9	Ascomycota_Sordariomycetes_Sordariales -- Planctomycetes_Phycisphaerae_MSBL9	8	0.0177961
Acidobacteria_Subgroup 6	Chloroflexi_Gitt-GS-136	Acidobacteria_Subgroup 6 -- Chloroflexi_Gitt-GS-136	1	0.0073039		Bacteroidetes_Bacteroidia_Bacteroidales	Acidobacteria_Subgroup 6_unidentified	Bacteroidetes_Bacteroidia_Bacteroidales -- Acidobacteria_Subgroup 6_unidentified	8	0.0345237
Actinobacteria_Acidimicrobiia	Firmicutes_Clostridia	Actinobacteria_Acidimicrobiia -- Firmicutes_Clostridia	1	0.0309315		Bacteroidetes_Bacteroidia_Bacteroidales	Bacteroidetes_Bacteroidia_Chitinophagales	Bacteroidetes_Bacteroidia_Bacteroidales -- Bacteroidetes_Bacteroidia_Chitinophagales	8	0.00372644
Actinobacteria_Acidimicrobiia	Planctomycetes_Planctomycetacia	Actinobacteria_Acidimicrobiia -- Planctomycetes_Planctomycetacia	1	0.0104883		Bacteroidetes_Bacteroidia_Bacteroidales	Gemmatimonadetes_Gemmatimonadetes_Gemmatimonadales	Bacteroidetes_Bacteroidia_Bacteroidales -- Gemmatimonadetes_Gemmatimonadetes_Gemmatimonadales	8	0.0450593
Actinobacteria_Actinobacteria	Acidobacteria_Subgroup 21	Actinobacteria_Actinobacteria -- Acidobacteria_Subgroup 21	1	0.0309315		Bacteroidetes_Bacteroidia_Bacteroidales	Proteobacteria_Deltaproteobacteria_Syntrophobacterales	Bacteroidetes_Bacteroidia_Bacteroidales -- Proteobacteria_Deltaproteobacteria_Syntrophobacterales	8	1.46556e-07
Armatimonadetes_Chthonomonadetes	Actinobacteria_Acidimicrobiia	Armatimonadetes_Chthonomonadetes -- Actinobacteria_Acidimicrobiia	1	0.0073039		Bacteroidetes_Bacteroidia_Chitinophagales	Bacteroidetes_Bacteroidia_Bacteroidales	Bacteroidetes_Bacteroidia_Chitinophagales -- Bacteroidetes_Bacteroidia_Bacteroidales	8	6.63978e-09
Armatimonadetes_Fimbriimonadia	Acidobacteria_Subgroup 6	Armatimonadetes_Fimbriimonadia -- Acidobacteria_Subgroup 6	1	0.00229379		Bacteroidetes_Ignavibacteria_Ignavibacteriales	Chloroflexi_Anaerolineae_Anaerolineales	Bacteroidetes_Ignavibacteria_Ignavibacteriales -- Chloroflexi_Anaerolineae_Anaerolineales	8	1.98495e-05
Armatimonadetes_Fimbriimonadia	Gemmatimonadetes_Gemmatimonadetes	Armatimonadetes_Fimbriimonadia -- Gemmatimonadetes_Gemmatimonadetes	1	0.0219756		Basidiomycota_Agaricomycetes_Cantharellales	Ascomycota_Leotiomycetes_Helotiales	Basidiomycota_Agaricomycetes_Cantharellales -- Ascomycota_Leotiomycetes_Helotiales	8	2.59084e-06
Ascomycota_Arthoniomycetes	Chytridiomycota_unidentified	Ascomycota_Arthoniomycetes -- Chytridiomycota_unidentified	1	0.0104883		Gemmatimonadetes_Gemmatimonadetes_Gemmatimonadales	Proteobacteria_Alphaproteobacteria_Rhizobiales	Gemmatimonadetes_Gemmatimonadetes_Gemmatimonadales -- Proteobacteria_Alphaproteobacteria_Rhizobiales	8	0.0184405
Ascomycota_Dothideomycetes	Actinobacteria_MB-A2-108	Ascomycota_Dothideomycetes -- Actinobacteria_MB-A2-108	1	0.0104883		Mortierellomycota_Mortierellomycetes_Mortierellales	Chytridiomycota_unidentified_unidentified	Mortierellomycota_Mortierellomycetes_Mortierellales -- Chytridiomycota_unidentified_unidentified	8	0.00900876
Ascomycota_Leotiomycetes	WS2_uncultured Firmicutes bacterium	Ascomycota_Leotiomycetes -- WS2_uncultured Firmicutes bacterium	1	0.0219756		Mortierellomycota_Mortierellomycetes_Mortierellales	Proteobacteria_Deltaproteobacteria_Myxococcales	Mortierellomycota_Mortierellomycetes_Mortierellales -- Proteobacteria_Deltaproteobacteria_Myxococcales	8	0.00509509
Ascomycota_Pezizomycetes	Acidobacteria_Aminicenantia	Ascomycota_Pezizomycetes -- Acidobacteria_Aminicenantia	1	0.040144		Mucoromycota_Endogonomycetes_Endogonales	Chloroflexi_Anaerolineae_Anaerolineales	Mucoromycota_Endogonomycetes_Endogonales -- Chloroflexi_Anaerolineae_Anaerolineales	8	4.94883e-05
Ascomycota_Pezizomycetes	Bacteroidetes_Ignavibacteria	Ascomycota_Pezizomycetes -- Bacteroidetes_Ignavibacteria	1	0.0356105		Proteobacteria_Deltaproteobacteria_Desulfuromonadales	Proteobacteria_Alphaproteobacteria_Rhizobiales	Proteobacteria_Deltaproteobacteria_Desulfuromonadales -- Proteobacteria_Alphaproteobacteria_Rhizobiales	8	0.0169458
Ascomycota_Saccharomycetes	Chloroflexi_KD4-96	Ascomycota_Saccharomycetes -- Chloroflexi_KD4-96	1	0.0179322		Proteobacteria_Deltaproteobacteria_Myxococcales	Gemmatimonadetes_Gemmatimonadetes_Gemmatimonadales	Proteobacteria_Deltaproteobacteria_Myxococcales -- Gemmatimonadetes_Gemmatimonadetes_Gemmatimonadales	8	0.0184405
Ascomycota_Saccharomycetes	Chytridiomycota_unidentified	Ascomycota_Saccharomycetes -- Chytridiomycota_unidentified	1	0.0179322		Proteobacteria_Gammaproteobacteria_Xanthomonadales	Chloroflexi_Anaerolineae_RBG-13-54-9	Proteobacteria_Gammaproteobacteria_Xanthomonadales -- Chloroflexi_Anaerolineae_RBG-13-54-9	8	0.00600725
Ascomycota_Sordariomycetes	Acidobacteria_Thermoanaerobaculia	Ascomycota_Sordariomycetes -- Acidobacteria_Thermoanaerobaculia	1	0.0309315		unidentified_unidentified_unidentified	Firmicutes_Clostridia_Clostridiales	unidentified_unidentified_unidentified -- Firmicutes_Clostridia_Clostridiales	8	0.0167009
Ascomycota_Sordariomycetes	Mucoromycota_Mucoromycetes	Ascomycota_Sordariomycetes -- Mucoromycota_Mucoromycetes	1	0.0073039		unidentified_unidentified_unidentified	Planctomycetes_Planctomycetacia_Gemmatales	unidentified_unidentified_unidentified -- Planctomycetes_Planctomycetacia_Gemmatales	8	0.000525885
Ascomycota_unidentified	Gemmatimonadetes_S0134 terrestrial group	Ascomycota_unidentified -- Gemmatimonadetes_S0134 terrestrial group	1	0.00460117		unidentified_unidentified_unidentified	Verrucomicrobia_Verrucomicrobiae_Chthoniobacterales	unidentified_unidentified_unidentified -- Verrucomicrobia_Verrucomicrobiae_Chthoniobacterales	8	0.0101904
Bacteroidetes_Bacteroidia	WS2_uncultured Firmicutes bacterium	Bacteroidetes_Bacteroidia -- WS2_uncultured Firmicutes bacterium	1	0.0219756		Verrucomicrobia_Verrucomicrobiae_Pedosphaerales	Chloroflexi_Anaerolineae_RBG-13-54-9	Verrucomicrobia_Verrucomicrobiae_Pedosphaerales -- Chloroflexi_Anaerolineae_RBG-13-54-9	8	0.00622556
Bacteroidetes_Ignavibacteria	Actinobacteria_Thermoleophilia	Bacteroidetes_Ignavibacteria -- Actinobacteria_Thermoleophilia	1	0.0138779		Verrucomicrobia_Verrucomicrobiae_Pedosphaerales	Gemmatimonadetes_Gemmatimonadetes_Gemmatimonadales	Verrucomicrobia_Verrucomicrobiae_Pedosphaerales -- Gemmatimonadetes_Gemmatimonadetes_Gemmatimonadales	8	0.0249392
Bacteroidetes_Ignavibacteria	Firmicutes_Clostridia	Bacteroidetes_Ignavibacteria -- Firmicutes_Clostridia	1	0.040144		Acidobacteria_Acidobacteriia_Acidobacteriales	Verrucomicrobia_Verrucomicrobiae_Pedosphaerales	Acidobacteria_Acidobacteriia_Acidobacteriales -- Verrucomicrobia_Verrucomicrobiae_Pedosphaerales	7	0.00204969
Basidiomycota_Agaricomycetes	Actinobacteria_Coriobacteriia	Basidiomycota_Agaricomycetes -- Actinobacteria_Coriobacteriia	1	0.040144		Acidobacteria_Acidobacteriia_Solibacterales	Actinobacteria_Actinobacteria_Micrococcales	Acidobacteria_Acidobacteriia_Solibacterales -- Actinobacteria_Actinobacteria_Micrococcales	7	0.0353148
Basidiomycota_Agaricomycetes	Ascomycota_Eurotiomycetes	Basidiomycota_Agaricomycetes -- Ascomycota_Eurotiomycetes	1	0.040144		Acidobacteria_Blastocatellia (Subgroup 4)_Pyrinomonadales	Chloroflexi_Anaerolineae_Anaerolineales	Acidobacteria_Blastocatellia (Subgroup 4)_Pyrinomonadales -- Chloroflexi_Anaerolineae_Anaerolineales	7	0.00294136
Basidiomycota_Microbotryomycetes	Nitrospirae_Thermodesulfovibrionia	Basidiomycota_Microbotryomycetes -- Nitrospirae_Thermodesulfovibrionia	1	0.0309315		Acidobacteria_Holophagae_Subgroup 7	Acidobacteria_Acidobacteriia_Solibacterales	Acidobacteria_Holophagae_Subgroup 7 -- Acidobacteria_Acidobacteriia_Solibacterales	7	0.000271193
Basidiomycota_Pucciniomycetes	Bacteroidetes_Bacteroidia	Basidiomycota_Pucciniomycetes -- Bacteroidetes_Bacteroidia	1	0.0356105		Acidobacteria_Subgroup 18_unidentified	Acidobacteria_Acidobacteriia_Solibacterales	Acidobacteria_Subgroup 18_unidentified -- Acidobacteria_Acidobacteriia_Solibacterales	7	0.000455587
Basidiomycota_unidentified	Basidiomycota_Agaricomycetes	Basidiomycota_unidentified -- Basidiomycota_Agaricomycetes	1	0.00229379		Acidobacteria_Subgroup 18_unidentified	Proteobacteria_Deltaproteobacteria_Myxococcales	Acidobacteria_Subgroup 18_unidentified -- Proteobacteria_Deltaproteobacteria_Myxococcales	7	0.0189925
Chloroflexi_Gitt-GS-136	Bacteroidetes_Ignavibacteria	Chloroflexi_Gitt-GS-136 -- Bacteroidetes_Ignavibacteria	1	0.000750969		Acidobacteria_Subgroup 6_uncultured bacterium 126	Chloroflexi_Anaerolineae_Anaerolineales	Acidobacteria_Subgroup 6_uncultured bacterium 126 -- Chloroflexi_Anaerolineae_Anaerolineales	7	0.00103174
Chloroflexi_JG30-KF-CM66	Chloroflexi_Anaerolineae	Chloroflexi_JG30-KF-CM66 -- Chloroflexi_Anaerolineae	1	0.00460117		Acidobacteria_Subgroup 6_unidentified	Actinobacteria_Thermoleophilia_Gaiellales	Acidobacteria_Subgroup 6_unidentified -- Actinobacteria_Thermoleophilia_Gaiellales	7	0.0097479
Chloroflexi_JG30-KF-CM66	Gemmatimonadetes_S0134 terrestrial group	Chloroflexi_JG30-KF-CM66 -- Gemmatimonadetes_S0134 terrestrial group	1	0.0104883		Acidobacteria_Subgroup 6_unidentified	Chloroflexi_Chloroflexia_Chloroflexales	Acidobacteria_Subgroup 6_unidentified -- Chloroflexi_Chloroflexia_Chloroflexales	7	0.000146447
Chloroflexi_KD4-96	Actinobacteria_Coriobacteriia	Chloroflexi_KD4-96 -- Actinobacteria_Coriobacteriia	1	0.0073039		Actinobacteria_Actinobacteria_Propionibacteriales	Chloroflexi_Anaerolineae_Anaerolineales	Actinobacteria_Actinobacteria_Propionibacteriales -- Chloroflexi_Anaerolineae_Anaerolineales	7	0.00254423
Chloroflexi_Ktedonobacteria	Nitrospirae_4-29-1	Chloroflexi_Ktedonobacteria -- Nitrospirae_4-29-1	1	0.0356105		Ascomycota_Dothideomycetes_Pleosporales	Acidobacteria_Subgroup 18_unidentified	Ascomycota_Dothideomycetes_Pleosporales -- Acidobacteria_Subgroup 18_unidentified	7	0.00254423
Chloroflexi_OLB14	Bacteroidetes_Bacteroidia	Chloroflexi_OLB14 -- Bacteroidetes_Bacteroidia	1	0.0309315		Ascomycota_Dothideomycetes_Pleosporales	Basidiomycota_Tremellomycetes_Filobasidiales	Ascomycota_Dothideomycetes_Pleosporales -- Basidiomycota_Tremellomycetes_Filobasidiales	7	0.00852629
Chytridiomycota_Rhizophydiomycetes	Acidobacteria_Subgroup 6	Chytridiomycota_Rhizophydiomycetes -- Acidobacteria_Subgroup 6	1	0.0104883		Ascomycota_Dothideomycetes_Pleosporales	Planctomycetes_Phycisphaerae_Tepidisphaerales	Ascomycota_Dothideomycetes_Pleosporales -- Planctomycetes_Phycisphaerae_Tepidisphaerales	7	0.00254423
Gemmatimonadetes_Gemmatimonadetes	Chloroflexi_Chloroflexia	Gemmatimonadetes_Gemmatimonadetes -- Chloroflexi_Chloroflexia	1	0.040144		Ascomycota_Dothideomycetes_Pleosporales	Proteobacteria_Gammaproteobacteria_Xanthomonadales	Ascomycota_Dothideomycetes_Pleosporales -- Proteobacteria_Gammaproteobacteria_Xanthomonadales	7	0.0130449
						Ascomycota_Eurotiomycetes_Eurotiales	Chloroflexi_Anaerolineae_Anaerolineales	Ascomycota_Eurotiomycetes_Eurotiales -- Chloroflexi_Anaerolineae_Anaerolineales	7	0.00110183
						Ascomycota_Leotiomycetes_Helotiales	Acidobacteria_Subgroup 17_uncultured prokaryote	Ascomycota_Leotiomycetes_Helotiales -- Acidobacteria_Subgroup 17_uncultured prokaryote	7	0.00110183
						Ascomycota_Leotiomycetes_Helotiales	Chytridiomycota_unidentified_unidentified	Ascomycota_Leotiomycetes_Helotiales -- Chytridiomycota_unidentified_unidentified	7	0.000705993
						Ascomycota_Leotiomycetes_Thelebolales	Acidobacteria_Subgroup 6_unidentified	Ascomycota_Leotiomycetes_Thelebolales -- Acidobacteria_Subgroup 6_unidentified	7	0.00103174
						Ascomycota_Leotiomycetes_Thelebolales	Bacteroidetes_Bacteroidia_Chitinophagales	Ascomycota_Leotiomycetes_Thelebolales -- Bacteroidetes_Bacteroidia_Chitinophagales	7	0.000285303
						Ascomycota_Leotiomycetes_Thelebolales	Proteobacteria_Deltaproteobacteria_Myxococcales	Ascomycota_Leotiomycetes_Thelebolales -- Proteobacteria_Deltaproteobacteria_Myxococcales	7	1.03473e-06
						Ascomycota_Leotiomycetes_Thelebolales	Proteobacteria_Deltaproteobacteria_Syntrophobacterales	Ascomycota_Leotiomycetes_Thelebolales -- Proteobacteria_Deltaproteobacteria_Syntrophobacterales	7	3.27057e-07
						Ascomycota_Leotiomycetes_Thelebolales	Verrucomicrobia_Verrucomicrobiae_Pedosphaerales	Ascomycota_Leotiomycetes_Thelebolales -- Verrucomicrobia_Verrucomicrobiae_Pedosphaerales	7	1.29247e-11
						Ascomycota_Sordariomycetes_Hypocreales	Acidobacteria_Subgroup 18_unidentified	Ascomycota_Sordariomycetes_Hypocreales -- Acidobacteria_Subgroup 18_unidentified	7	1.04844e-09
						Ascomycota_Sordariomycetes_Hypocreales	Ascomycota_Eurotiomycetes_Eurotiales	Ascomycota_Sordariomycetes_Hypocreales -- Ascomycota_Eurotiomycetes_Eurotiales	7	7.88003e-07
						Ascomycota_Sordariomycetes_Hypocreales	Planctomycetes_Phycisphaerae_Tepidisphaerales	Ascomycota_Sordariomycetes_Hypocreales -- Planctomycetes_Phycisphaerae_Tepidisphaerales	7	0.0413265
						Ascomycota_Sordariomycetes_Sordariales	Acidobacteria_Subgroup 6_uncultured bacterium 126	Ascomycota_Sordariomycetes_Sordariales -- Acidobacteria_Subgroup 6_uncultured bacterium 126	7	0.00776699
						Ascomycota_Sordariomycetes_Sordariales	Chloroflexi_Chloroflexia_Chloroflexales	Ascomycota_Sordariomycetes_Sordariales -- Chloroflexi_Chloroflexia_Chloroflexales	7	0.00130731
						Ascomycota_Sordariomycetes_Sordariales	Chloroflexi_KD4-96_uncultured Anaerolineaceae bacterium	Ascomycota_Sordariomycetes_Sordariales -- Chloroflexi_KD4-96_uncultured Anaerolineaceae bacterium	7	0.00776699
						Ascomycota_Sordariomycetes_Sordariales	Chytridiomycota_Rhizophydiomycetes_Rhizophydiales	Ascomycota_Sordariomycetes_Sordariales -- Chytridiomycota_Rhizophydiomycetes_Rhizophydiales	7	0.000334768
						Ascomycota_Sordariomycetes_Sordariales	Rokubacteria_NC10_Methylomirabilales	Ascomycota_Sordariomycetes_Sordariales -- Rokubacteria_NC10_Methylomirabilales	7	0.00370243
						Bacteroidetes_Bacteroidia_Bacteroidales	Proteobacteria_Alphaproteobacteria_Sphingomonadales	Bacteroidetes_Bacteroidia_Bacteroidales -- Proteobacteria_Alphaproteobacteria_Sphingomonadales	7	3.82838e-05
						Bacteroidetes_Bacteroidia_Bacteroidales	Proteobacteria_Deltaproteobacteria_Desulfuromonadales	Bacteroidetes_Bacteroidia_Bacteroidales -- Proteobacteria_Deltaproteobacteria_Desulfuromonadales	7	0.0228172
						Bacteroidetes_Bacteroidia_Chitinophagales	Acidobacteria_Subgroup 6_unidentified	Bacteroidetes_Bacteroidia_Chitinophagales -- Acidobacteria_Subgroup 6_unidentified	7	2.14909e-06
						Bacteroidetes_Bacteroidia_Chitinophagales	Actinobacteria_Actinobacteria_Micrococcales	Bacteroidetes_Bacteroidia_Chitinophagales -- Actinobacteria_Actinobacteria_Micrococcales	7	0.0353148
						Bacteroidetes_Ignavibacteria_Kryptoniales	Chloroflexi_Anaerolineae_Anaerolineales	Bacteroidetes_Ignavibacteria_Kryptoniales -- Chloroflexi_Anaerolineae_Anaerolineales	7	0.00163769
						Basidiomycota_Agaricomycetes_Cantharellales	Chloroflexi_Anaerolineae_RBG-13-54-9	Basidiomycota_Agaricomycetes_Cantharellales -- Chloroflexi_Anaerolineae_RBG-13-54-9	7	0.00776699
						Basidiomycota_Agaricomycetes_Cantharellales	Proteobacteria_Deltaproteobacteria_Desulfuromonadales	Basidiomycota_Agaricomycetes_Cantharellales -- Proteobacteria_Deltaproteobacteria_Desulfuromonadales	7	5.87842e-07
						Basidiomycota_Agaricomycetes_Cantharellales	Verrucomicrobia_Verrucomicrobiae_Pedosphaerales	Basidiomycota_Agaricomycetes_Cantharellales -- Verrucomicrobia_Verrucomicrobiae_Pedosphaerales	7	0.0091796
						Basidiomycota_Agaricomycetes_unidentified	Acidobacteria_Holophagae_Subgroup 7	Basidiomycota_Agaricomycetes_unidentified -- Acidobacteria_Holophagae_Subgroup 7	7	0.00103174
						Basidiomycota_Agaricomycetes_unidentified	Bacteroidetes_Bacteroidia_Bacteroidales	Basidiomycota_Agaricomycetes_unidentified -- Bacteroidetes_Bacteroidia_Bacteroidales	7	0.027521
						Basidiomycota_Agaricomycetes_unidentified	Chloroflexi_Anaerolineae_RBG-13-54-9	Basidiomycota_Agaricomycetes_unidentified -- Chloroflexi_Anaerolineae_RBG-13-54-9	7	0.00776699
						Basidiomycota_Agaricomycetes_unidentified	Proteobacteria_Deltaproteobacteria_Desulfuromonadales	Basidiomycota_Agaricomycetes_unidentified -- Proteobacteria_Deltaproteobacteria_Desulfuromonadales	7	0.0101904
						Basidiomycota_Agaricomycetes_unidentified	Verrucomicrobia_Verrucomicrobiae_Pedosphaerales	Basidiomycota_Agaricomycetes_unidentified -- Verrucomicrobia_Verrucomicrobiae_Pedosphaerales	7	1.18219e-07
						Basidiomycota_Microbotryomycetes_Microbotryomycetes_ord_Incertae_sedis	Ascomycota_Dothideomycetes_Pleosporales	Basidiomycota_Microbotryomycetes_Microbotryomycetes_ord_Incertae_sedis -- Ascomycota_Dothideomycetes_Pleosporales	7	1.89285e-12
						Basidiomycota_Tremellomycetes_Cystofilobasidiales	Basidiomycota_Agaricomycetes_Agaricales	Basidiomycota_Tremellomycetes_Cystofilobasidiales -- Basidiomycota_Agaricomycetes_Agaricales	7	0.000455587
						Chloroflexi_Anaerolineae_Anaerolineales	Actinobacteria_Thermoleophilia_Gaiellales	Chloroflexi_Anaerolineae_Anaerolineales -- Actinobacteria_Thermoleophilia_Gaiellales	7	0.0484862
						Chloroflexi_Anaerolineae_RBG-13-54-9	Acidobacteria_Acidobacteriia_Solibacterales	Chloroflexi_Anaerolineae_RBG-13-54-9 -- Acidobacteria_Acidobacteriia_Solibacterales	7	1.18219e-07
						Chloroflexi_Anaerolineae_RBG-13-54-9	Acidobacteria_Holophagae_Subgroup 7	Chloroflexi_Anaerolineae_RBG-13-54-9 -- Acidobacteria_Holophagae_Subgroup 7	7	1.89285e-12
						Chloroflexi_Anaerolineae_RBG-13-54-9	Acidobacteria_Subgroup 6_unidentified	Chloroflexi_Anaerolineae_RBG-13-54-9 -- Acidobacteria_Subgroup 6_unidentified	7	1.66917e-10
						Chloroflexi_Anaerolineae_RBG-13-54-9	Bacteroidetes_Bacteroidia_Bacteroidales	Chloroflexi_Anaerolineae_RBG-13-54-9 -- Bacteroidetes_Bacteroidia_Bacteroidales	7	3.82838e-05
						Chloroflexi_Anaerolineae_RBG-13-54-9	Gemmatimonadetes_Gemmatimonadetes_Gemmatimonadales	Chloroflexi_Anaerolineae_RBG-13-54-9 -- Gemmatimonadetes_Gemmatimonadetes_Gemmatimonadales	7	0.0101904
						Chloroflexi_Anaerolineae_SJA-15	Proteobacteria_Gammaproteobacteria_Betaproteobacteriales	Chloroflexi_Anaerolineae_SJA-15 -- Proteobacteria_Gammaproteobacteria_Betaproteobacteriales	7	0.0435645
						Gemmatimonadetes_Gemmatimonadetes_Gemmatimonadales	Proteobacteria_Deltaproteobacteria_Syntrophobacterales	Gemmatimonadetes_Gemmatimonadetes_Gemmatimonadales -- Proteobacteria_Deltaproteobacteria_Syntrophobacterales	7	0.0435645
						Gemmatimonadetes_Gemmatimonadetes_Gemmatimonadales	Verrucomicrobia_Verrucomicrobiae_Pedosphaerales	Gemmatimonadetes_Gemmatimonadetes_Gemmatimonadales -- Verrucomicrobia_Verrucomicrobiae_Pedosphaerales	7	0.0097479
						Mortierellomycota_Mortierellomycetes_Mortierellales	Acidobacteria_Holophagae_Subgroup 7	Mortierellomycota_Mortierellomycetes_Mortierellales -- Acidobacteria_Holophagae_Subgroup 7	7	0.000455587
						Mortierellomycota_Mortierellomycetes_Mortierellales	Actinobacteria_Thermoleophilia_Gaiellales	Mortierellomycota_Mortierellomycetes_Mortierellales -- Actinobacteria_Thermoleophilia_Gaiellales	7	0.0435645
						Proteobacteria_Alphaproteobacteria_Rhizobiales	Bacteroidetes_Bacteroidia_Chitinophagales	Proteobacteria_Alphaproteobacteria_Rhizobiales -- Bacteroidetes_Bacteroidia_Chitinophagales	7	0.0139142
						Proteobacteria_Alphaproteobacteria_Rhizobiales	Bacteroidetes_Ignavibacteria_Kryptoniales	Proteobacteria_Alphaproteobacteria_Rhizobiales -- Bacteroidetes_Ignavibacteria_Kryptoniales	7	0.00174072
						Proteobacteria_Deltaproteobacteria_Myxococcales	Acidobacteria_Subgroup 17_uncultured prokaryote	Proteobacteria_Deltaproteobacteria_Myxococcales -- Acidobacteria_Subgroup 17_uncultured prokaryote	7	0.00830307
						Proteobacteria_Deltaproteobacteria_Myxococcales	Acidobacteria_Subgroup 6_unidentified	Proteobacteria_Deltaproteobacteria_Myxococcales -- Acidobacteria_Subgroup 6_unidentified	7	0.0180456
						Proteobacteria_Gammaproteobacteria_Xanthomonadales	Actinobacteria_Actinobacteria_Micrococcales	Proteobacteria_Gammaproteobacteria_Xanthomonadales -- Actinobacteria_Actinobacteria_Micrococcales	7	7.37288e-06
						unidentified_unidentified_unidentified	Ascomycota_Sordariomycetes_unidentified	unidentified_unidentified_unidentified -- Ascomycota_Sordariomycetes_unidentified	7	0.000119155
						unidentified_unidentified_unidentified	Nitrospinae_P9X2b3D02_uncultured prokaryote	unidentified_unidentified_unidentified -- Nitrospinae_P9X2b3D02_uncultured prokaryote	7	0.000257562
						unidentified_unidentified_unidentified	Rokubacteria_NC10_Methylomirabilales	unidentified_unidentified_unidentified -- Rokubacteria_NC10_Methylomirabilales	7	0.000455587
						Verrucomicrobia_Verrucomicrobiae_Pedosphaerales	Bacteroidetes_Bacteroidia_Bacteroidales	Verrucomicrobia_Verrucomicrobiae_Pedosphaerales -- Bacteroidetes_Bacteroidia_Bacteroidales	7	0.0484862
						Acidobacteria_Acidobacteriia_Solibacterales	Acidobacteria_Subgroup 6_unidentified	Acidobacteria_Acidobacteriia_Solibacterales -- Acidobacteria_Subgroup 6_unidentified	6	0.000334768
						Acidobacteria_Blastocatellia (Subgroup 4)_Blastocatellales	Chloroflexi_Anaerolineae_SBR1031	Acidobacteria_Blastocatellia (Subgroup 4)_Blastocatellales -- Chloroflexi_Anaerolineae_SBR1031	6	0.0353148
						Acidobacteria_Subgroup 18_uncultured bacterium	Chloroflexi_Anaerolineae_Anaerolineales	Acidobacteria_Subgroup 18_uncultured bacterium -- Chloroflexi_Anaerolineae_Anaerolineales	6	0.0294476
						Acidobacteria_Subgroup 6_uncultured bacterium 126	Proteobacteria_Gammaproteobacteria_Betaproteobacteriales	Acidobacteria_Subgroup 6_uncultured bacterium 126 -- Proteobacteria_Gammaproteobacteria_Betaproteobacteriales	6	0.0189925
						Acidobacteria_Subgroup 6_unidentified	Gemmatimonadetes_Gemmatimonadetes_Gemmatimonadales	Acidobacteria_Subgroup 6_unidentified -- Gemmatimonadetes_Gemmatimonadetes_Gemmatimonadales	6	0.000257562
						Acidobacteria_Subgroup 6_unidentified	Proteobacteria_Gammaproteobacteria_Xanthomonadales	Acidobacteria_Subgroup 6_unidentified -- Proteobacteria_Gammaproteobacteria_Xanthomonadales	6	0.0101904
						Ascomycota_Arthoniomycetes_unidentified	Chloroflexi_Anaerolineae_Anaerolineales	Ascomycota_Arthoniomycetes_unidentified -- Chloroflexi_Anaerolineae_Anaerolineales	6	0.0249392
						Ascomycota_Dothideomycetes_Pleosporales	Ascomycota_Sordariomycetes_unidentified	Ascomycota_Dothideomycetes_Pleosporales -- Ascomycota_Sordariomycetes_unidentified	6	0.0156901
						Ascomycota_Leotiomycetes_Helotiales	Ascomycota_Sordariomycetes_unidentified	Ascomycota_Leotiomycetes_Helotiales -- Ascomycota_Sordariomycetes_unidentified	6	0.0104827
						Ascomycota_Leotiomycetes_Helotiales	Bacteroidetes_Ignavibacteria_Kryptoniales	Ascomycota_Leotiomycetes_Helotiales -- Bacteroidetes_Ignavibacteria_Kryptoniales	6	0.00556842
						Ascomycota_Leotiomycetes_Thelebolales	Actinobacteria_Actinobacteria_Micrococcales	Ascomycota_Leotiomycetes_Thelebolales -- Actinobacteria_Actinobacteria_Micrococcales	6	0.04528
						Ascomycota_Leotiomycetes_Thelebolales	Ascomycota_unidentified_unidentified	Ascomycota_Leotiomycetes_Thelebolales -- Ascomycota_unidentified_unidentified	6	0.000733019
						Ascomycota_Sordariomycetes_Hypocreales	Ascomycota_Sordariomycetes_Trichosphaeriales	Ascomycota_Sordariomycetes_Hypocreales -- Ascomycota_Sordariomycetes_Trichosphaeriales	6	0.0128287
						Ascomycota_Sordariomycetes_Hypocreales	Basidiomycota_Agaricomycetes_unidentified	Ascomycota_Sordariomycetes_Hypocreales -- Basidiomycota_Agaricomycetes_unidentified	6	0.0285396
						Ascomycota_Sordariomycetes_Hypocreales	Verrucomicrobia_Verrucomicrobiae_Pedosphaerales	Ascomycota_Sordariomycetes_Hypocreales -- Verrucomicrobia_Verrucomicrobiae_Pedosphaerales	6	0.000271193
						Ascomycota_Sordariomycetes_Sordariales	Acidobacteria_Subgroup 18_unidentified	Ascomycota_Sordariomycetes_Sordariales -- Acidobacteria_Subgroup 18_unidentified	6	0.0101904
						Ascomycota_Sordariomycetes_Sordariales	Ascomycota_Sordariomycetes_Glomerellales	Ascomycota_Sordariomycetes_Sordariales -- Ascomycota_Sordariomycetes_Glomerellales	6	0.0101904
						Ascomycota_Sordariomycetes_Sordariales	Chloroflexi_KD4-96_metagenome	Ascomycota_Sordariomycetes_Sordariales -- Chloroflexi_KD4-96_metagenome	6	0.000850745
						Ascomycota_Sordariomycetes_Sordariales	Chloroflexi_KD4-96_unidentified	Ascomycota_Sordariomycetes_Sordariales -- Chloroflexi_KD4-96_unidentified	6	0.0120891
						Ascomycota_Sordariomycetes_Sordariales	Nitrospirae_Thermodesulfovibrionia_uncultured	Ascomycota_Sordariomycetes_Sordariales -- Nitrospirae_Thermodesulfovibrionia_uncultured	6	3.82838e-05
						Ascomycota_Sordariomycetes_Trichosphaeriales	Chloroflexi_Anaerolineae_RBG-13-54-9	Ascomycota_Sordariomycetes_Trichosphaeriales -- Chloroflexi_Anaerolineae_RBG-13-54-9	6	0.0120891
						Ascomycota_Sordariomycetes_unidentified	Proteobacteria_Alphaproteobacteria_Rhizobiales	Ascomycota_Sordariomycetes_unidentified -- Proteobacteria_Alphaproteobacteria_Rhizobiales	6	0.000850745
						Bacteroidetes_Bacteroidia_Bacteroidales	Proteobacteria_Alphaproteobacteria_Reyranellales	Bacteroidetes_Bacteroidia_Bacteroidales -- Proteobacteria_Alphaproteobacteria_Reyranellales	6	0.000850745
						Bacteroidetes_Bacteroidia_Bacteroidales	Proteobacteria_Gammaproteobacteria_Xanthomonadales	Bacteroidetes_Bacteroidia_Bacteroidales -- Proteobacteria_Gammaproteobacteria_Xanthomonadales	6	0.0120891
						Bacteroidetes_Bacteroidia_Chitinophagales	Acidobacteria_Holophagae_Subgroup 7	Bacteroidetes_Bacteroidia_Chitinophagales -- Acidobacteria_Holophagae_Subgroup 7	6	0.0153852
						Bacteroidetes_Ignavibacteria_Kryptoniales	Proteobacteria_Gammaproteobacteria_Betaproteobacteriales	Bacteroidetes_Ignavibacteria_Kryptoniales -- Proteobacteria_Gammaproteobacteria_Betaproteobacteriales	6	0.0153852
						Basidiomycota_Agaricomycetes_Agaricales	Gemmatimonadetes_Gemmatimonadetes_Gemmatimonadales	Basidiomycota_Agaricomycetes_Agaricales -- Gemmatimonadetes_Gemmatimonadetes_Gemmatimonadales	6	0.000644202
						Basidiomycota_Agaricomycetes_Auriculariales	Ascomycota_Sordariomycetes_Sordariales	Basidiomycota_Agaricomycetes_Auriculariales -- Ascomycota_Sordariomycetes_Sordariales	6	9.79194e-05
						Basidiomycota_Agaricomycetes_Cantharellales	Bacteroidetes_Bacteroidia_Bacteroidales	Basidiomycota_Agaricomycetes_Cantharellales -- Bacteroidetes_Bacteroidia_Bacteroidales	6	0.0047882
						Basidiomycota_Agaricomycetes_Cantharellales	Bacteroidetes_Bacteroidia_Chitinophagales	Basidiomycota_Agaricomycetes_Cantharellales -- Bacteroidetes_Bacteroidia_Chitinophagales	6	9.79194e-05
						Basidiomycota_Agaricomycetes_Cantharellales	Chloroflexi_Anaerolineae_SBR1031	Basidiomycota_Agaricomycetes_Cantharellales -- Chloroflexi_Anaerolineae_SBR1031	6	0.00911055
						Basidiomycota_Agaricomycetes_Cantharellales	Gemmatimonadetes_Gemmatimonadetes_Gemmatimonadales	Basidiomycota_Agaricomycetes_Cantharellales -- Gemmatimonadetes_Gemmatimonadetes_Gemmatimonadales	6	7.0646e-05
						Basidiomycota_Agaricomycetes_Cantharellales	Proteobacteria_Deltaproteobacteria_Syntrophobacterales	Basidiomycota_Agaricomycetes_Cantharellales -- Proteobacteria_Deltaproteobacteria_Syntrophobacterales	6	5.07481e-08
						Basidiomycota_Agaricomycetes_Polyporales	Basidiomycota_Tremellomycetes_Cystofilobasidiales	Basidiomycota_Agaricomycetes_Polyporales -- Basidiomycota_Tremellomycetes_Cystofilobasidiales	6	5.07481e-08
						Basidiomycota_Agaricomycetes_Polyporales	Chloroflexi_Anaerolineae_Anaerolineales	Basidiomycota_Agaricomycetes_Polyporales -- Chloroflexi_Anaerolineae_Anaerolineales	6	0.000320253
						Basidiomycota_Agaricomycetes_Sebacinales	Chloroflexi_Anaerolineae_Anaerolineales	Basidiomycota_Agaricomycetes_Sebacinales -- Chloroflexi_Anaerolineae_Anaerolineales	6	1.15777e-09
						Basidiomycota_Agaricomycetes_unidentified	Chloroflexi_Anaerolineae_SBR1031	Basidiomycota_Agaricomycetes_unidentified -- Chloroflexi_Anaerolineae_SBR1031	6	0.0268466
						Basidiomycota_Agaricomycetes_unidentified	Proteobacteria_Deltaproteobacteria_Syntrophobacterales	Basidiomycota_Agaricomycetes_unidentified -- Proteobacteria_Deltaproteobacteria_Syntrophobacterales	6	1.13312e-05
						Basidiomycota_Microbotryomycetes_Microbotryomycetes_ord_Incertae_sedis	Ascomycota_Leotiomycetes_Helotiales	Basidiomycota_Microbotryomycetes_Microbotryomycetes_ord_Incertae_sedis -- Ascomycota_Leotiomycetes_Helotiales	6	0.0285396
						Basidiomycota_Tremellomycetes_Cystofilobasidiales	Basidiomycota_Tremellomycetes_Filobasidiales	Basidiomycota_Tremellomycetes_Cystofilobasidiales -- Basidiomycota_Tremellomycetes_Filobasidiales	6	0.00616414
						Basidiomycota_Tremellomycetes_Filobasidiales	Ascomycota_Sordariomycetes_Sordariales	Basidiomycota_Tremellomycetes_Filobasidiales -- Ascomycota_Sordariomycetes_Sordariales	6	0.000394882
						Basidiomycota_Tremellomycetes_Filobasidiales	Proteobacteria_Gammaproteobacteria_Betaproteobacteriales	Basidiomycota_Tremellomycetes_Filobasidiales -- Proteobacteria_Gammaproteobacteria_Betaproteobacteriales	6	0.00210985
						Chloroflexi_Anaerolineae_Anaerolineales	Bacteroidetes_Ignavibacteria_SJA-28	Chloroflexi_Anaerolineae_Anaerolineales -- Bacteroidetes_Ignavibacteria_SJA-28	6	0.0413265
						Chloroflexi_Anaerolineae_Anaerolineales	Chloroflexi_KD4-96_uncultured Chloroflexi bacterium	Chloroflexi_Anaerolineae_Anaerolineales -- Chloroflexi_KD4-96_uncultured Chloroflexi bacterium	6	0.0112074
						Chloroflexi_Anaerolineae_Anaerolineales	Chloroflexi_OLB14_uncultured bacterium	Chloroflexi_Anaerolineae_Anaerolineales -- Chloroflexi_OLB14_uncultured bacterium	6	0.0363594
						Chloroflexi_Anaerolineae_Anaerolineales	Rokubacteria_NC10_Methylomirabilales	Chloroflexi_Anaerolineae_Anaerolineales -- Rokubacteria_NC10_Methylomirabilales	6	0.00178026
						Chloroflexi_Anaerolineae_RBG-13-54-9	Proteobacteria_Deltaproteobacteria_Syntrophobacterales	Chloroflexi_Anaerolineae_RBG-13-54-9 -- Proteobacteria_Deltaproteobacteria_Syntrophobacterales	6	1.13312e-05
						Chloroflexi_Anaerolineae_SBR1031	Armatimonadetes_Chthonomonadetes_Chthonomonadales	Chloroflexi_Anaerolineae_SBR1031 -- Armatimonadetes_Chthonomonadetes_Chthonomonadales	6	0.000320253
						Chloroflexi_Anaerolineae_SBR1031	Proteobacteria_Gammaproteobacteria_Betaproteobacteriales	Chloroflexi_Anaerolineae_SBR1031 -- Proteobacteria_Gammaproteobacteria_Betaproteobacteriales	6	0.00556842
						Chloroflexi_Chloroflexia_Chloroflexales	Chloroflexi_Anaerolineae_SBR1031	Chloroflexi_Chloroflexia_Chloroflexales -- Chloroflexi_Anaerolineae_SBR1031	6	1.40999e-05
						Chloroflexi_KD4-96_metagenome	Chloroflexi_Anaerolineae_SBR1031	Chloroflexi_KD4-96_metagenome -- Chloroflexi_Anaerolineae_SBR1031	6	0.0104827
						Chloroflexi_KD4-96_unidentified	Proteobacteria_Alphaproteobacteria_Rhizobiales	Chloroflexi_KD4-96_unidentified -- Proteobacteria_Alphaproteobacteria_Rhizobiales	6	0.0285396
						Gemmatimonadetes_Gemmatimonadetes_Gemmatimonadales	Actinobacteria_Thermoleophilia_Gaiellales	Gemmatimonadetes_Gemmatimonadetes_Gemmatimonadales -- Actinobacteria_Thermoleophilia_Gaiellales	6	0.00710694
						Mortierellomycota_Mortierellomycetes_Mortierellales	Acidobacteria_Acidobacteriia_Solibacterales	Mortierellomycota_Mortierellomycetes_Mortierellales -- Acidobacteria_Acidobacteriia_Solibacterales	6	0.0372971
						Mortierellomycota_Mortierellomycetes_Mortierellales	Chloroflexi_KD4-96_metagenome	Mortierellomycota_Mortierellomycetes_Mortierellales -- Chloroflexi_KD4-96_metagenome	6	0.04528
						Nitrospirae_4-29-1_uncultured Nitrospirae bacterium	Chloroflexi_Anaerolineae_RBG-13-54-9	Nitrospirae_4-29-1_uncultured Nitrospirae bacterium -- Chloroflexi_Anaerolineae_RBG-13-54-9	6	0.000850745
						Nitrospirae_Thermodesulfovibrionia_uncultured	Chloroflexi_Anaerolineae_RBG-13-54-9	Nitrospirae_Thermodesulfovibrionia_uncultured -- Chloroflexi_Anaerolineae_RBG-13-54-9	6	0.0184405
						Nitrospirae_Thermodesulfovibrionia_uncultured	Chloroflexi_Anaerolineae_SBR1031	Nitrospirae_Thermodesulfovibrionia_uncultured -- Chloroflexi_Anaerolineae_SBR1031	6	0.00911055
						Planctomycetes_Phycisphaerae_MSBL9	Proteobacteria_Alphaproteobacteria_Rhizobiales	Planctomycetes_Phycisphaerae_MSBL9 -- Proteobacteria_Alphaproteobacteria_Rhizobiales	6	2.98361e-06
						Planctomycetes_Planctomycetacia_Pirellulales	Chloroflexi_Anaerolineae_Anaerolineales	Planctomycetes_Planctomycetacia_Pirellulales -- Chloroflexi_Anaerolineae_Anaerolineales	6	0.0213856
						Proteobacteria_Alphaproteobacteria_Rhizobiales	Acidobacteria_Subgroup 18_unidentified	Proteobacteria_Alphaproteobacteria_Rhizobiales -- Acidobacteria_Subgroup 18_unidentified	6	0.000733019
						Proteobacteria_Alphaproteobacteria_Rhizobiales	Proteobacteria_Deltaproteobacteria_Desulfuromonadales	Proteobacteria_Alphaproteobacteria_Rhizobiales -- Proteobacteria_Deltaproteobacteria_Desulfuromonadales	6	0.000468729
						Proteobacteria_Alphaproteobacteria_Sphingomonadales	Proteobacteria_Alphaproteobacteria_Rhizobiales	Proteobacteria_Alphaproteobacteria_Sphingomonadales -- Proteobacteria_Alphaproteobacteria_Rhizobiales	6	1.13312e-05
						Proteobacteria_Deltaproteobacteria_Desulfuromonadales	Proteobacteria_Deltaproteobacteria_Myxococcales	Proteobacteria_Deltaproteobacteria_Desulfuromonadales -- Proteobacteria_Deltaproteobacteria_Myxococcales	6	0.0234875
						Proteobacteria_Deltaproteobacteria_Syntrophobacterales	Acidobacteria_Acidobacteriia_Solibacterales	Proteobacteria_Deltaproteobacteria_Syntrophobacterales -- Acidobacteria_Acidobacteriia_Solibacterales	6	0.0353941
						Proteobacteria_Gammaproteobacteria_Betaproteobacteriales	Acidobacteria_Aminicenantia_Aminicenantales	Proteobacteria_Gammaproteobacteria_Betaproteobacteriales -- Acidobacteria_Aminicenantia_Aminicenantales	6	0.0184405
						Proteobacteria_Gammaproteobacteria_Betaproteobacteriales	Acidobacteria_Subgroup 17_uncultured prokaryote	Proteobacteria_Gammaproteobacteria_Betaproteobacteriales -- Acidobacteria_Subgroup 17_uncultured prokaryote	6	9.0581e-06
						Proteobacteria_Gammaproteobacteria_Betaproteobacteriales	Acidobacteria_Subgroup 18_unidentified	Proteobacteria_Gammaproteobacteria_Betaproteobacteriales -- Acidobacteria_Subgroup 18_unidentified	6	2.70438e-11
						Proteobacteria_Gammaproteobacteria_Betaproteobacteriales	Chloroflexi_Anaerolineae_SJA-15	Proteobacteria_Gammaproteobacteria_Betaproteobacteriales -- Chloroflexi_Anaerolineae_SJA-15	6	2.79987e-07
						Proteobacteria_Gammaproteobacteria_Betaproteobacteriales	Chloroflexi_Chloroflexia_Chloroflexales	Proteobacteria_Gammaproteobacteria_Betaproteobacteriales -- Chloroflexi_Chloroflexia_Chloroflexales	6	1.51591e-06
						Proteobacteria_Gammaproteobacteria_Betaproteobacteriales	Proteobacteria_Alphaproteobacteria_Reyranellales	Proteobacteria_Gammaproteobacteria_Betaproteobacteriales -- Proteobacteria_Alphaproteobacteria_Reyranellales	6	0.0170496
						Proteobacteria_Gammaproteobacteria_Xanthomonadales	Acidobacteria_Subgroup 6_unidentified	Proteobacteria_Gammaproteobacteria_Xanthomonadales -- Acidobacteria_Subgroup 6_unidentified	6	0.000394882
						Proteobacteria_Gammaproteobacteria_Xanthomonadales	Proteobacteria_Alphaproteobacteria_Rhizobiales	Proteobacteria_Gammaproteobacteria_Xanthomonadales -- Proteobacteria_Alphaproteobacteria_Rhizobiales	6	0.000320253
						unidentified_unidentified_unidentified	Bacteroidetes_Ignavibacteria_Ignavibacteriales	unidentified_unidentified_unidentified -- Bacteroidetes_Ignavibacteria_Ignavibacteriales	6	0.00210985
						unidentified_unidentified_unidentified	Proteobacteria_Deltaproteobacteria_RCP2-54	unidentified_unidentified_unidentified -- Proteobacteria_Deltaproteobacteria_RCP2-54	6	0.0104827
						Acidobacteria_Acidobacteriia_Acidobacteriales	Proteobacteria_Alphaproteobacteria_Rhizobiales	Acidobacteria_Acidobacteriia_Acidobacteriales -- Proteobacteria_Alphaproteobacteria_Rhizobiales	5	0.0292928
						Acidobacteria_Acidobacteriia_Acidobacteriales	Proteobacteria_Deltaproteobacteria_Myxococcales	Acidobacteria_Acidobacteriia_Acidobacteriales -- Proteobacteria_Deltaproteobacteria_Myxococcales	5	0.00210985
						Acidobacteria_Acidobacteriia_Solibacterales	Bacteroidetes_Bacteroidia_Bacteroidales	Acidobacteria_Acidobacteriia_Solibacterales -- Bacteroidetes_Bacteroidia_Bacteroidales	5	3.24575e-05
						Acidobacteria_Blastocatellia (Subgroup 4)_Blastocatellales	Chloroflexi_Anaerolineae_RBG-13-54-9	Acidobacteria_Blastocatellia (Subgroup 4)_Blastocatellales -- Chloroflexi_Anaerolineae_RBG-13-54-9	5	1.13312e-05
						Acidobacteria_Blastocatellia (Subgroup 4)_Blastocatellales	Gemmatimonadetes_Gemmatimonadetes_Gemmatimonadales	Acidobacteria_Blastocatellia (Subgroup 4)_Blastocatellales -- Gemmatimonadetes_Gemmatimonadetes_Gemmatimonadales	5	0.0285396
						Acidobacteria_Subgroup 6_unidentified	Actinobacteria_Actinobacteria_Micrococcales	Acidobacteria_Subgroup 6_unidentified -- Actinobacteria_Actinobacteria_Micrococcales	5	0.00178026
						Acidobacteria_Subgroup 6_unidentified	Chloroflexi_KD4-96_metagenome	Acidobacteria_Subgroup 6_unidentified -- Chloroflexi_KD4-96_metagenome	5	0.04528
						Actinobacteria_Acidimicrobiia_Microtrichales	Chloroflexi_Anaerolineae_Anaerolineales	Actinobacteria_Acidimicrobiia_Microtrichales -- Chloroflexi_Anaerolineae_Anaerolineales	5	0.000320253
						Actinobacteria_Actinobacteria_Corynebacteriales	Chloroflexi_Anaerolineae_Anaerolineales	Actinobacteria_Actinobacteria_Corynebacteriales -- Chloroflexi_Anaerolineae_Anaerolineales	5	0.000787063
						Actinobacteria_Actinobacteria_Frankiales	Acidobacteria_Holophagae_Subgroup 7	Actinobacteria_Actinobacteria_Frankiales -- Acidobacteria_Holophagae_Subgroup 7	5	1.13312e-05
						Actinobacteria_Actinobacteria_Micrococcales	Chloroflexi_Anaerolineae_uncultured Bellilinea sp.	Actinobacteria_Actinobacteria_Micrococcales -- Chloroflexi_Anaerolineae_uncultured Bellilinea sp.	5	0.00013094
						Actinobacteria_Actinobacteria_Micrococcales	Chloroflexi_Chloroflexia_Chloroflexales	Actinobacteria_Actinobacteria_Micrococcales -- Chloroflexi_Chloroflexia_Chloroflexales	5	3.82838e-05
						Actinobacteria_Actinobacteria_Micrococcales	Chloroflexi_KD4-96_unidentified	Actinobacteria_Actinobacteria_Micrococcales -- Chloroflexi_KD4-96_unidentified	5	0.000320253
						Actinobacteria_Thermoleophilia_Gaiellales	Proteobacteria_Alphaproteobacteria_Rhizobiales	Actinobacteria_Thermoleophilia_Gaiellales -- Proteobacteria_Alphaproteobacteria_Rhizobiales	5	0.00408374
						Ascomycota_Dothideomycetes_Pleosporales	Ascomycota_Sordariomycetes_Trichosphaeriales	Ascomycota_Dothideomycetes_Pleosporales -- Ascomycota_Sordariomycetes_Trichosphaeriales	5	0.0363594
						Ascomycota_Dothideomycetes_Pleosporales	Planctomycetes_Phycisphaerae_MSBL9	Ascomycota_Dothideomycetes_Pleosporales -- Planctomycetes_Phycisphaerae_MSBL9	5	0.000733019
						Ascomycota_Leotiomycetes_Helotiales	Firmicutes_Clostridia_Clostridiales	Ascomycota_Leotiomycetes_Helotiales -- Firmicutes_Clostridia_Clostridiales	5	0.00242397
						Ascomycota_Leotiomycetes_Helotiales	Proteobacteria_Alphaproteobacteria_Caulobacterales	Ascomycota_Leotiomycetes_Helotiales -- Proteobacteria_Alphaproteobacteria_Caulobacterales	5	0.0285396
						Ascomycota_Leotiomycetes_Thelebolales	Nitrospirae_Thermodesulfovibrionia_uncultured	Ascomycota_Leotiomycetes_Thelebolales -- Nitrospirae_Thermodesulfovibrionia_uncultured	5	0.00242397
						Ascomycota_Pezizomycetes_Pezizales	Proteobacteria_Alphaproteobacteria_Rhizobiales	Ascomycota_Pezizomycetes_Pezizales -- Proteobacteria_Alphaproteobacteria_Rhizobiales	5	0.0285396
						Ascomycota_Saccharomycetes_Saccharomycetales	Basidiomycota_Tremellomycetes_Filobasidiales	Ascomycota_Saccharomycetes_Saccharomycetales -- Basidiomycota_Tremellomycetes_Filobasidiales	5	0.000220138
						Ascomycota_Sordariomycetes_Sordariales	Bacteroidetes_Ignavibacteria_SJA-28	Ascomycota_Sordariomycetes_Sordariales -- Bacteroidetes_Ignavibacteria_SJA-28	5	0.00618852
						Ascomycota_Sordariomycetes_Sordariales	Chloroflexi_OLB14_uncultured bacterium	Ascomycota_Sordariomycetes_Sordariales -- Chloroflexi_OLB14_uncultured bacterium	5	0.0112074
						Ascomycota_Sordariomycetes_Sordariales	Proteobacteria_Gammaproteobacteria_Steroidobacterales	Ascomycota_Sordariomycetes_Sordariales -- Proteobacteria_Gammaproteobacteria_Steroidobacterales	5	0.0049536
						Ascomycota_Sordariomycetes_Trichosphaeriales	Bacteroidetes_Bacteroidia_Bacteroidales	Ascomycota_Sordariomycetes_Trichosphaeriales -- Bacteroidetes_Bacteroidia_Bacteroidales	5	8.88644e-05
						Ascomycota_Sordariomycetes_unidentified	Verrucomicrobia_Verrucomicrobiae_Pedosphaerales	Ascomycota_Sordariomycetes_unidentified -- Verrucomicrobia_Verrucomicrobiae_Pedosphaerales	5	0.0382342
						Ascomycota_unidentified_unidentified	Proteobacteria_Alphaproteobacteria_Rhizobiales	Ascomycota_unidentified_unidentified -- Proteobacteria_Alphaproteobacteria_Rhizobiales	5	0.000733019
						Basidiomycota_Agaricomycetes_Auriculariales	Ascomycota_Leotiomycetes_Helotiales	Basidiomycota_Agaricomycetes_Auriculariales -- Ascomycota_Leotiomycetes_Helotiales	5	0.0156703
						Basidiomycota_Agaricomycetes_Cantharellales	Nitrospirae_Thermodesulfovibrionia_uncultured	Basidiomycota_Agaricomycetes_Cantharellales -- Nitrospirae_Thermodesulfovibrionia_uncultured	5	0.0156703
						Basidiomycota_Agaricomycetes_Cantharellales	Proteobacteria_Deltaproteobacteria_Myxococcales	Basidiomycota_Agaricomycetes_Cantharellales -- Proteobacteria_Deltaproteobacteria_Myxococcales	5	0.0249392
						Basidiomycota_Agaricomycetes_unidentified	Acidobacteria_Acidobacteriia_Acidobacteriales	Basidiomycota_Agaricomycetes_unidentified -- Acidobacteria_Acidobacteriia_Acidobacteriales	5	0.0234113
						Basidiomycota_Microbotryomycetes_Microbotryomycetes_ord_Incertae_sedis	Actinobacteria_Actinobacteria_Micrococcales	Basidiomycota_Microbotryomycetes_Microbotryomycetes_ord_Incertae_sedis -- Actinobacteria_Actinobacteria_Micrococcales	5	0.000412316
						Basidiomycota_Microbotryomycetes_Microbotryomycetes_ord_Incertae_sedis	Basidiomycota_Tremellomycetes_Filobasidiales	Basidiomycota_Microbotryomycetes_Microbotryomycetes_ord_Incertae_sedis -- Basidiomycota_Tremellomycetes_Filobasidiales	5	0.00020234
						Basidiomycota_Microbotryomycetes_Microbotryomycetes_ord_Incertae_sedis	Mortierellomycota_Mortierellomycetes_Mortierellales	Basidiomycota_Microbotryomycetes_Microbotryomycetes_ord_Incertae_sedis -- Mortierellomycota_Mortierellomycetes_Mortierellales	5	0.000166727
						Basidiomycota_Tremellomycetes_Cystofilobasidiales	Ascomycota_unidentified_unidentified	Basidiomycota_Tremellomycetes_Cystofilobasidiales -- Ascomycota_unidentified_unidentified	5	0.00461218
						Basidiomycota_Tremellomycetes_Filobasidiales	Ascomycota_Sordariomycetes_Hypocreales	Basidiomycota_Tremellomycetes_Filobasidiales -- Ascomycota_Sordariomycetes_Hypocreales	5	0.0367146
						Basidiomycota_Tremellomycetes_Filobasidiales	Gemmatimonadetes_Gemmatimonadetes_Gemmatimonadales	Basidiomycota_Tremellomycetes_Filobasidiales -- Gemmatimonadetes_Gemmatimonadetes_Gemmatimonadales	5	0.0156703
						Chloroflexi_Anaerolineae_Anaerolineales	Armatimonadetes_Chthonomonadetes_Chthonomonadales	Chloroflexi_Anaerolineae_Anaerolineales -- Armatimonadetes_Chthonomonadetes_Chthonomonadales	5	0.000412316
						Chloroflexi_Anaerolineae_Anaerolineales	Nitrospirae_4-29-1_uncultured bacterium	Chloroflexi_Anaerolineae_Anaerolineales -- Nitrospirae_4-29-1_uncultured bacterium	5	0.00461218
						Chloroflexi_Anaerolineae_Anaerolineales	Proteobacteria_Alphaproteobacteria_Reyranellales	Chloroflexi_Anaerolineae_Anaerolineales -- Proteobacteria_Alphaproteobacteria_Reyranellales	5	0.00461218
						Chloroflexi_Anaerolineae_Anaerolineales	Proteobacteria_Alphaproteobacteria_Sphingomonadales	Chloroflexi_Anaerolineae_Anaerolineales -- Proteobacteria_Alphaproteobacteria_Sphingomonadales	5	0.000412316
						Chloroflexi_Anaerolineae_Anaerolineales	Proteobacteria_Deltaproteobacteria_RCP2-54	Chloroflexi_Anaerolineae_Anaerolineales -- Proteobacteria_Deltaproteobacteria_RCP2-54	5	0.000412316
						Chloroflexi_Anaerolineae_RBG-13-54-9	Acidobacteria_Blastocatellia (Subgroup 4)_Blastocatellales	Chloroflexi_Anaerolineae_RBG-13-54-9 -- Acidobacteria_Blastocatellia (Subgroup 4)_Blastocatellales	5	0.000356672
						Chloroflexi_Anaerolineae_RBG-13-54-9	Bacteroidetes_Bacteroidia_Chitinophagales	Chloroflexi_Anaerolineae_RBG-13-54-9 -- Bacteroidetes_Bacteroidia_Chitinophagales	5	0.000624914
						Chloroflexi_Anaerolineae_RBG-13-54-9	Verrucomicrobia_Verrucomicrobiae_Pedosphaerales	Chloroflexi_Anaerolineae_RBG-13-54-9 -- Verrucomicrobia_Verrucomicrobiae_Pedosphaerales	5	0.00339725
						Chloroflexi_Anaerolineae_SBR1031	Gemmatimonadetes_Gemmatimonadetes_Gemmatimonadales	Chloroflexi_Anaerolineae_SBR1031 -- Gemmatimonadetes_Gemmatimonadetes_Gemmatimonadales	5	5.60202e-05
						Chloroflexi_Anaerolineae_SJA-15	Verrucomicrobia_Verrucomicrobiae_Pedosphaerales	Chloroflexi_Anaerolineae_SJA-15 -- Verrucomicrobia_Verrucomicrobiae_Pedosphaerales	5	5.60202e-05
						Chloroflexi_Gitt-GS-136_unidentified	Chloroflexi_Anaerolineae_Anaerolineales	Chloroflexi_Gitt-GS-136_unidentified -- Chloroflexi_Anaerolineae_Anaerolineales	5	0.000780488
						Chloroflexi_Gitt-GS-136_unidentified	Chloroflexi_Anaerolineae_RBG-13-54-9	Chloroflexi_Gitt-GS-136_unidentified -- Chloroflexi_Anaerolineae_RBG-13-54-9	5	0.0160773
						Chloroflexi_Gitt-GS-136_unidentified	Gemmatimonadetes_Gemmatimonadetes_Gemmatimonadales	Chloroflexi_Gitt-GS-136_unidentified -- Gemmatimonadetes_Gemmatimonadetes_Gemmatimonadales	5	0.0160773
						Chloroflexi_KD4-96_uncultured Chloroflexi bacterium	Proteobacteria_Gammaproteobacteria_Betaproteobacteriales	Chloroflexi_KD4-96_uncultured Chloroflexi bacterium -- Proteobacteria_Gammaproteobacteria_Betaproteobacteriales	5	0.000780488
						Chytridiomycota_unidentified_unidentified	Chloroflexi_Anaerolineae_SBR1031	Chytridiomycota_unidentified_unidentified -- Chloroflexi_Anaerolineae_SBR1031	5	0.00070374
						Chytridiomycota_unidentified_unidentified	Gemmatimonadetes_Gemmatimonadetes_Gemmatimonadales	Chytridiomycota_unidentified_unidentified -- Gemmatimonadetes_Gemmatimonadetes_Gemmatimonadales	5	9.38023e-08
						Chytridiomycota_unidentified_unidentified	Proteobacteria_Alphaproteobacteria_Rhizobiales	Chytridiomycota_unidentified_unidentified -- Proteobacteria_Alphaproteobacteria_Rhizobiales	5	0.000240224
						Gemmatimonadetes_Gemmatimonadetes_Gemmatimonadales	Bacteroidetes_Bacteroidia_Bacteroidales	Gemmatimonadetes_Gemmatimonadetes_Gemmatimonadales -- Bacteroidetes_Bacteroidia_Bacteroidales	5	9.38023e-08
						Gemmatimonadetes_Gemmatimonadetes_Gemmatimonadales	Chloroflexi_KD4-96_metagenome	Gemmatimonadetes_Gemmatimonadetes_Gemmatimonadales -- Chloroflexi_KD4-96_metagenome	5	0.0112074
						Gemmatimonadetes_Gemmatimonadetes_Gemmatimonadales	Proteobacteria_Deltaproteobacteria_Desulfuromonadales	Gemmatimonadetes_Gemmatimonadetes_Gemmatimonadales -- Proteobacteria_Deltaproteobacteria_Desulfuromonadales	5	4.4861e-05
						Mortierellomycota_Mortierellomycetes_Mortierellales	Acidobacteria_Acidobacteriia_Acidobacteriales	Mortierellomycota_Mortierellomycetes_Mortierellales -- Acidobacteria_Acidobacteriia_Acidobacteriales	5	0.00146468
						Mortierellomycota_Mortierellomycetes_Mortierellales	Ascomycota_unidentified_unidentified	Mortierellomycota_Mortierellomycetes_Mortierellales -- Ascomycota_unidentified_unidentified	5	0.0367146
						Mortierellomycota_Mortierellomycetes_Mortierellales	Proteobacteria_Deltaproteobacteria_MBNT15	Mortierellomycota_Mortierellomycetes_Mortierellales -- Proteobacteria_Deltaproteobacteria_MBNT15	5	0.0180456
						Mucoromycota_Endogonomycetes_Endogonales	Proteobacteria_Gammaproteobacteria_Betaproteobacteriales	Mucoromycota_Endogonomycetes_Endogonales -- Proteobacteria_Gammaproteobacteria_Betaproteobacteriales	5	0.0206862
						Planctomycetes_Phycisphaerae_MSBL9	Gemmatimonadetes_Gemmatimonadetes_Gemmatimonadales	Planctomycetes_Phycisphaerae_MSBL9 -- Gemmatimonadetes_Gemmatimonadetes_Gemmatimonadales	5	0.0206862
						Planctomycetes_Phycisphaerae_MSBL9	Proteobacteria_Deltaproteobacteria_Myxococcales	Planctomycetes_Phycisphaerae_MSBL9 -- Proteobacteria_Deltaproteobacteria_Myxococcales	5	0.000780488
						Proteobacteria_Alphaproteobacteria_Rhizobiales	Actinobacteria_Thermoleophilia_Gaiellales	Proteobacteria_Alphaproteobacteria_Rhizobiales -- Actinobacteria_Thermoleophilia_Gaiellales	5	0.00210985
						Proteobacteria_Alphaproteobacteria_Rhizobiales	Proteobacteria_Alphaproteobacteria_Sphingomonadales	Proteobacteria_Alphaproteobacteria_Rhizobiales -- Proteobacteria_Alphaproteobacteria_Sphingomonadales	5	0.00778313
						Proteobacteria_Deltaproteobacteria_Desulfobacterales	Proteobacteria_Gammaproteobacteria_Betaproteobacteriales	Proteobacteria_Deltaproteobacteria_Desulfobacterales -- Proteobacteria_Gammaproteobacteria_Betaproteobacteriales	5	0.00210985
						Proteobacteria_Deltaproteobacteria_Desulfuromonadales	Chloroflexi_Anaerolineae_RBG-13-54-9	Proteobacteria_Deltaproteobacteria_Desulfuromonadales -- Chloroflexi_Anaerolineae_RBG-13-54-9	5	0.0180456
						Proteobacteria_Deltaproteobacteria_Myxococcales	Bacteroidetes_Bacteroidia_Chitinophagales	Proteobacteria_Deltaproteobacteria_Myxococcales -- Bacteroidetes_Bacteroidia_Chitinophagales	5	0.0180456
						Proteobacteria_Deltaproteobacteria_Myxococcales	Proteobacteria_Deltaproteobacteria_Desulfuromonadales	Proteobacteria_Deltaproteobacteria_Myxococcales -- Proteobacteria_Deltaproteobacteria_Desulfuromonadales	5	0.0347198
						Proteobacteria_Deltaproteobacteria_Myxococcales	Proteobacteria_Deltaproteobacteria_Syntrophobacterales	Proteobacteria_Deltaproteobacteria_Myxococcales -- Proteobacteria_Deltaproteobacteria_Syntrophobacterales	5	0.00210985
						Proteobacteria_Deltaproteobacteria_Syntrophobacterales	Actinobacteria_Actinobacteria_Micrococcales	Proteobacteria_Deltaproteobacteria_Syntrophobacterales -- Actinobacteria_Actinobacteria_Micrococcales	5	0.0347198
						Proteobacteria_Deltaproteobacteria_Syntrophobacterales	Bacteroidetes_Bacteroidia_Chitinophagales	Proteobacteria_Deltaproteobacteria_Syntrophobacterales -- Bacteroidetes_Bacteroidia_Chitinophagales	5	0.000733019
						Proteobacteria_Deltaproteobacteria_Syntrophobacterales	Proteobacteria_Deltaproteobacteria_Desulfuromonadales	Proteobacteria_Deltaproteobacteria_Syntrophobacterales -- Proteobacteria_Deltaproteobacteria_Desulfuromonadales	5	0.0101904
						Proteobacteria_Gammaproteobacteria_Betaproteobacteriales	Chloroflexi_Anaerolineae_uncultured Bellilinea sp.	Proteobacteria_Gammaproteobacteria_Betaproteobacteriales -- Chloroflexi_Anaerolineae_uncultured Bellilinea sp.	5	3.44009e-05
						Proteobacteria_Gammaproteobacteria_Betaproteobacteriales	Chloroflexi_KD4-96_uncultured bacterium	Proteobacteria_Gammaproteobacteria_Betaproteobacteriales -- Chloroflexi_KD4-96_uncultured bacterium	5	0.0347198
						Proteobacteria_Gammaproteobacteria_Betaproteobacteriales	Firmicutes_Clostridia_Clostridiales	Proteobacteria_Gammaproteobacteria_Betaproteobacteriales -- Firmicutes_Clostridia_Clostridiales	5	0.0443653
						Proteobacteria_Gammaproteobacteria_Steroidobacterales	Chloroflexi_Anaerolineae_Anaerolineales	Proteobacteria_Gammaproteobacteria_Steroidobacterales -- Chloroflexi_Anaerolineae_Anaerolineales	5	0.00020234
						Proteobacteria_Gammaproteobacteria_Xanthomonadales	Acidobacteria_Holophagae_Subgroup 7	Proteobacteria_Gammaproteobacteria_Xanthomonadales -- Acidobacteria_Holophagae_Subgroup 7	5	0.0156703
						unidentified_unidentified_unidentified	Bacteroidetes_Ignavibacteria_Kryptoniales	unidentified_unidentified_unidentified -- Bacteroidetes_Ignavibacteria_Kryptoniales	5	0.0382342
						unidentified_unidentified_unidentified	Nitrospirae_4-29-1_uncultured Nitrospirae bacterium	unidentified_unidentified_unidentified -- Nitrospirae_4-29-1_uncultured Nitrospirae bacterium	5	0.00600725
						unidentified_unidentified_unidentified	Proteobacteria_Gammaproteobacteria_Steroidobacterales	unidentified_unidentified_unidentified -- Proteobacteria_Gammaproteobacteria_Steroidobacterales	5	0.000136691
						Verrucomicrobia_Verrucomicrobiae_Opitutales	Chloroflexi_Anaerolineae_Anaerolineales	Verrucomicrobia_Verrucomicrobiae_Opitutales -- Chloroflexi_Anaerolineae_Anaerolineales	5	0.0092034
						Acidobacteria_Acidobacteriia_Acidobacteriales	Acidobacteria_Acidobacteriia_Solibacterales	Acidobacteria_Acidobacteriia_Acidobacteriales -- Acidobacteria_Acidobacteriia_Solibacterales	4	0.0382342
						Acidobacteria_Acidobacteriia_Acidobacteriales	Proteobacteria_Deltaproteobacteria_Desulfuromonadales	Acidobacteria_Acidobacteriia_Acidobacteriales -- Proteobacteria_Deltaproteobacteria_Desulfuromonadales	4	7.01922e-05
						Acidobacteria_Acidobacteriia_Solibacterales	Actinobacteria_Acidimicrobiia_Microtrichales	Acidobacteria_Acidobacteriia_Solibacterales -- Actinobacteria_Acidimicrobiia_Microtrichales	4	1.28634e-05
						Acidobacteria_Acidobacteriia_Solibacterales	Armatimonadetes_Chthonomonadetes_Chthonomonadales	Acidobacteria_Acidobacteriia_Solibacterales -- Armatimonadetes_Chthonomonadetes_Chthonomonadales	4	0.0382342
						Acidobacteria_Acidobacteriia_Solibacterales	Bacteroidetes_Bacteroidia_Chitinophagales	Acidobacteria_Acidobacteriia_Solibacterales -- Bacteroidetes_Bacteroidia_Chitinophagales	4	0.00600725
						Acidobacteria_Acidobacteriia_Solibacterales	Proteobacteria_Alphaproteobacteria_Reyranellales	Acidobacteria_Acidobacteriia_Solibacterales -- Proteobacteria_Alphaproteobacteria_Reyranellales	4	0.00020234
						Acidobacteria_Aminicenantia_Aminicenantales	Chloroflexi_Anaerolineae_Anaerolineales	Acidobacteria_Aminicenantia_Aminicenantales -- Chloroflexi_Anaerolineae_Anaerolineales	4	0.000733019
						Acidobacteria_Aminicenantia_Aminicenantales	Chloroflexi_Anaerolineae_SBR1031	Acidobacteria_Aminicenantia_Aminicenantales -- Chloroflexi_Anaerolineae_SBR1031	4	0.0138628
						Acidobacteria_Holophagae_Subgroup 7	Acidobacteria_Blastocatellia (Subgroup 4)_Blastocatellales	Acidobacteria_Holophagae_Subgroup 7 -- Acidobacteria_Blastocatellia (Subgroup 4)_Blastocatellales	4	7.01922e-05
						Acidobacteria_Holophagae_Subgroup 7	Chloroflexi_OLB14_uncultured bacterium	Acidobacteria_Holophagae_Subgroup 7 -- Chloroflexi_OLB14_uncultured bacterium	4	0.00020234
						Acidobacteria_Subgroup 17_uncultured prokaryote	Acidobacteria_Acidobacteriia_Solibacterales	Acidobacteria_Subgroup 17_uncultured prokaryote -- Acidobacteria_Acidobacteriia_Solibacterales	4	1.66917e-10
						Acidobacteria_Subgroup 17_uncultured prokaryote	Proteobacteria_Gammaproteobacteria_Betaproteobacteriales	Acidobacteria_Subgroup 17_uncultured prokaryote -- Proteobacteria_Gammaproteobacteria_Betaproteobacteriales	4	0.000356672
						Acidobacteria_Subgroup 17_uncultured prokaryote	Verrucomicrobia_Verrucomicrobiae_Pedosphaerales	Acidobacteria_Subgroup 17_uncultured prokaryote -- Verrucomicrobia_Verrucomicrobiae_Pedosphaerales	4	0.00402752
						Acidobacteria_Subgroup 18_unidentified	Acidobacteria_Holophagae_Subgroup 7	Acidobacteria_Subgroup 18_unidentified -- Acidobacteria_Holophagae_Subgroup 7	4	2.58357e-08
						Acidobacteria_Subgroup 18_unidentified	Proteobacteria_Alphaproteobacteria_Rhizobiales	Acidobacteria_Subgroup 18_unidentified -- Proteobacteria_Alphaproteobacteria_Rhizobiales	4	2.58357e-08
						Acidobacteria_Subgroup 18_unidentified	Verrucomicrobia_Verrucomicrobiae_Pedosphaerales	Acidobacteria_Subgroup 18_unidentified -- Verrucomicrobia_Verrucomicrobiae_Pedosphaerales	4	0.00175851
						Acidobacteria_Subgroup 6_uncultured bacterium 126	Proteobacteria_Alphaproteobacteria_Rhizobiales	Acidobacteria_Subgroup 6_uncultured bacterium 126 -- Proteobacteria_Alphaproteobacteria_Rhizobiales	4	5.82089e-07
						Actinobacteria_Acidimicrobiia_IMCC26256	Proteobacteria_Gammaproteobacteria_Betaproteobacteriales	Actinobacteria_Acidimicrobiia_IMCC26256 -- Proteobacteria_Gammaproteobacteria_Betaproteobacteriales	4	0.0175145
						Actinobacteria_Actinobacteria_Corynebacteriales	Proteobacteria_Gammaproteobacteria_Betaproteobacteriales	Actinobacteria_Actinobacteria_Corynebacteriales -- Proteobacteria_Gammaproteobacteria_Betaproteobacteriales	4	0.000780488
						Actinobacteria_Actinobacteria_Frankiales	Acidobacteria_Acidobacteriia_Solibacterales	Actinobacteria_Actinobacteria_Frankiales -- Acidobacteria_Acidobacteriia_Solibacterales	4	6.1211e-06
						Actinobacteria_Actinobacteria_Frankiales	Chloroflexi_Anaerolineae_RBG-13-54-9	Actinobacteria_Actinobacteria_Frankiales -- Chloroflexi_Anaerolineae_RBG-13-54-9	4	0.0092034
						Actinobacteria_Actinobacteria_Micrococcales	Proteobacteria_Gammaproteobacteria_Steroidobacterales	Actinobacteria_Actinobacteria_Micrococcales -- Proteobacteria_Gammaproteobacteria_Steroidobacterales	4	0.0092034
						Armatimonadetes_Fimbriimonadia_Fimbriimonadales	Proteobacteria_Gammaproteobacteria_Betaproteobacteriales	Armatimonadetes_Fimbriimonadia_Fimbriimonadales -- Proteobacteria_Gammaproteobacteria_Betaproteobacteriales	4	0.000356672
						Ascomycota_Arthoniomycetes_unidentified	Ascomycota_Sordariomycetes_Hypocreales	Ascomycota_Arthoniomycetes_unidentified -- Ascomycota_Sordariomycetes_Hypocreales	4	0.00402752
						Ascomycota_Arthoniomycetes_unidentified	Ascomycota_Sordariomycetes_Sordariales	Ascomycota_Arthoniomycetes_unidentified -- Ascomycota_Sordariomycetes_Sordariales	4	0.048495
						Ascomycota_Dothideomycetes_Pleosporales	Ascomycota_Dothideomycetes_Venturiales	Ascomycota_Dothideomycetes_Pleosporales -- Ascomycota_Dothideomycetes_Venturiales	4	0.0138628
						Ascomycota_Dothideomycetes_Pleosporales	Basidiomycota_Microbotryomycetes_Microbotryomycetes_ord_Incertae_sedis	Ascomycota_Dothideomycetes_Pleosporales -- Basidiomycota_Microbotryomycetes_Microbotryomycetes_ord_Incertae_sedis	4	0.000464743
						Ascomycota_Dothideomycetes_Pleosporales	Chloroflexi_Anaerolineae_Caldilineales	Ascomycota_Dothideomycetes_Pleosporales -- Chloroflexi_Anaerolineae_Caldilineales	4	7.01922e-05
						Ascomycota_Dothideomycetes_Pleosporales	Chloroflexi_Anaerolineae_uncultured Bellilinea sp.	Ascomycota_Dothideomycetes_Pleosporales -- Chloroflexi_Anaerolineae_uncultured Bellilinea sp.	4	0.00618852
						Ascomycota_Dothideomycetes_Pleosporales	Epsilonbacteraeota_Campylobacteria_Campylobacterales	Ascomycota_Dothideomycetes_Pleosporales -- Epsilonbacteraeota_Campylobacteria_Campylobacterales	4	0.013206
						Ascomycota_Eurotiomycetes_Eurotiales	Chloroflexi_Anaerolineae_RBG-13-54-9	Ascomycota_Eurotiomycetes_Eurotiales -- Chloroflexi_Anaerolineae_RBG-13-54-9	4	0.000624914
						Ascomycota_Leotiomycetes_Helotiales	Basidiomycota_Microbotryomycetes_Microbotryomycetes_ord_Incertae_sedis	Ascomycota_Leotiomycetes_Helotiales -- Basidiomycota_Microbotryomycetes_Microbotryomycetes_ord_Incertae_sedis	4	0.0180456
						Ascomycota_Leotiomycetes_Helotiales	Mucoromycota_Endogonomycetes_Endogonales	Ascomycota_Leotiomycetes_Helotiales -- Mucoromycota_Endogonomycetes_Endogonales	4	0.00430528
						Ascomycota_Leotiomycetes_Thelebolales	Armatimonadetes_Chthonomonadetes_Chthonomonadales	Ascomycota_Leotiomycetes_Thelebolales -- Armatimonadetes_Chthonomonadetes_Chthonomonadales	4	0.0256575
						Ascomycota_Leotiomycetes_Thelebolales	Ascomycota_Sordariomycetes_Trichosphaeriales	Ascomycota_Leotiomycetes_Thelebolales -- Ascomycota_Sordariomycetes_Trichosphaeriales	4	0.000733019
						Ascomycota_Leotiomycetes_Thelebolales	Basidiomycota_Agaricomycetes_Cantharellales	Ascomycota_Leotiomycetes_Thelebolales -- Basidiomycota_Agaricomycetes_Cantharellales	4	0.0347198
						Ascomycota_Leotiomycetes_Thelebolales	Planctomycetes_Phycisphaerae_Tepidisphaerales	Ascomycota_Leotiomycetes_Thelebolales -- Planctomycetes_Phycisphaerae_Tepidisphaerales	4	0.0300525
						Ascomycota_Leotiomycetes_Thelebolales	Proteobacteria_Alphaproteobacteria_Reyranellales	Ascomycota_Leotiomycetes_Thelebolales -- Proteobacteria_Alphaproteobacteria_Reyranellales	4	0.0160773
						Ascomycota_Sordariomycetes_Hypocreales	Acidobacteria_Blastocatellia (Subgroup 4)_Blastocatellales	Ascomycota_Sordariomycetes_Hypocreales -- Acidobacteria_Blastocatellia (Subgroup 4)_Blastocatellales	4	0.000240224
						Ascomycota_Sordariomycetes_Microascales	Ascomycota_Leotiomycetes_Helotiales	Ascomycota_Sordariomycetes_Microascales -- Ascomycota_Leotiomycetes_Helotiales	4	2.18217e-06
						Ascomycota_Sordariomycetes_Sordariales	Acidobacteria_Acidobacteriia_Acidobacteriales	Ascomycota_Sordariomycetes_Sordariales -- Acidobacteria_Acidobacteriia_Acidobacteriales	4	0.00175851
						Ascomycota_Sordariomycetes_Sordariales	Acidobacteria_Aminicenantia_Aminicenantales	Ascomycota_Sordariomycetes_Sordariales -- Acidobacteria_Aminicenantia_Aminicenantales	4	0.00402752
						Ascomycota_Sordariomycetes_Sordariales	Acidobacteria_Subgroup 17_unidentified	Ascomycota_Sordariomycetes_Sordariales -- Acidobacteria_Subgroup 17_unidentified	4	0.00119948
						Ascomycota_Sordariomycetes_Sordariales	Actinobacteria_Actinobacteria_Frankiales	Ascomycota_Sordariomycetes_Sordariales -- Actinobacteria_Actinobacteria_Frankiales	4	0.00270682
						Ascomycota_Sordariomycetes_Sordariales	Ascomycota_Sordariomycetes_Xylariales	Ascomycota_Sordariomycetes_Sordariales -- Ascomycota_Sordariomycetes_Xylariales	4	0.0112074
						Ascomycota_Sordariomycetes_Sordariales	Mucoromycota_Endogonomycetes_Endogonales	Ascomycota_Sordariomycetes_Sordariales -- Mucoromycota_Endogonomycetes_Endogonales	4	0.000733019
						Ascomycota_unidentified_unidentified	Acidobacteria_Acidobacteriia_Solibacterales	Ascomycota_unidentified_unidentified -- Acidobacteria_Acidobacteriia_Solibacterales	4	0.0145655
						Ascomycota_unidentified_unidentified	Proteobacteria_Deltaproteobacteria_Syntrophobacterales	Ascomycota_unidentified_unidentified -- Proteobacteria_Deltaproteobacteria_Syntrophobacterales	4	0.0478483
						Bacteroidetes_Bacteroidia_Bacteroidales	Acidobacteria_Acidobacteriia_Acidobacteriales	Bacteroidetes_Bacteroidia_Bacteroidales -- Acidobacteria_Acidobacteriia_Acidobacteriales	4	0.000356672
						Basidiomycota_Agaricomycetes_Agaricales	Proteobacteria_Gammaproteobacteria_Xanthomonadales	Basidiomycota_Agaricomycetes_Agaricales -- Proteobacteria_Gammaproteobacteria_Xanthomonadales	4	0.0101904
						Basidiomycota_Agaricomycetes_Cantharellales	Acidobacteria_Holophagae_Subgroup 7	Basidiomycota_Agaricomycetes_Cantharellales -- Acidobacteria_Holophagae_Subgroup 7	4	0.0175145
						Basidiomycota_Agaricomycetes_Thelephorales	unidentified_unidentified_unidentified	Basidiomycota_Agaricomycetes_Thelephorales -- unidentified_unidentified_unidentified	4	0.000660018
						Basidiomycota_Agaricomycetes_unidentified	Nitrospirae_4-29-1_uncultured Nitrospirae bacterium	Basidiomycota_Agaricomycetes_unidentified -- Nitrospirae_4-29-1_uncultured Nitrospirae bacterium	4	0.0193811
						Basidiomycota_Tremellomycetes_Cystofilobasidiales	Bacteroidetes_Bacteroidia_Chitinophagales	Basidiomycota_Tremellomycetes_Cystofilobasidiales -- Bacteroidetes_Bacteroidia_Chitinophagales	4	0.00454983
						Basidiomycota_Tremellomycetes_Cystofilobasidiales	Proteobacteria_Deltaproteobacteria_MBNT15	Basidiomycota_Tremellomycetes_Cystofilobasidiales -- Proteobacteria_Deltaproteobacteria_MBNT15	4	0.000994743
						Basidiomycota_Tremellomycetes_Cystofilobasidiales	Verrucomicrobia_Verrucomicrobiae_Pedosphaerales	Basidiomycota_Tremellomycetes_Cystofilobasidiales -- Verrucomicrobia_Verrucomicrobiae_Pedosphaerales	4	0.000660018
						Basidiomycota_Tremellomycetes_Filobasidiales	Ascomycota_Leotiomycetes_Helotiales	Basidiomycota_Tremellomycetes_Filobasidiales -- Ascomycota_Leotiomycetes_Helotiales	4	0.00279231
						Basidiomycota_Tremellomycetes_Filobasidiales	Ascomycota_unidentified_unidentified	Basidiomycota_Tremellomycetes_Filobasidiales -- Ascomycota_unidentified_unidentified	4	0.000994743
						Chloroflexi_Anaerolineae_Anaerolineales	Acidobacteria_Subgroup 18_uncultured prokaryote	Chloroflexi_Anaerolineae_Anaerolineales -- Acidobacteria_Subgroup 18_uncultured prokaryote	4	0.0347198
						Chloroflexi_Anaerolineae_Anaerolineales	Chloroflexi_Anaerolineae_SJA-15	Chloroflexi_Anaerolineae_Anaerolineales -- Chloroflexi_Anaerolineae_SJA-15	4	0.0347198
						Chloroflexi_Anaerolineae_Anaerolineales	Chloroflexi_Anaerolineae_uncultured Bellilinea sp.	Chloroflexi_Anaerolineae_Anaerolineales -- Chloroflexi_Anaerolineae_uncultured Bellilinea sp.	4	0.00601818
						Chloroflexi_Anaerolineae_Anaerolineales	Chloroflexi_KD4-96_uncultured Anaerolineaceae bacterium	Chloroflexi_Anaerolineae_Anaerolineales -- Chloroflexi_KD4-96_uncultured Anaerolineaceae bacterium	4	0.000837565
						Chloroflexi_Anaerolineae_Anaerolineales	Chloroflexi_KD4-96_unidentified	Chloroflexi_Anaerolineae_Anaerolineales -- Chloroflexi_KD4-96_unidentified	4	0.0011721
						Chloroflexi_Anaerolineae_Anaerolineales	Proteobacteria_Deltaproteobacteria_MBNT15	Chloroflexi_Anaerolineae_Anaerolineales -- Proteobacteria_Deltaproteobacteria_MBNT15	4	0.0499239
						Chloroflexi_Anaerolineae_RBG-13-54-9	Chloroflexi_KD4-96_unidentified	Chloroflexi_Anaerolineae_RBG-13-54-9 -- Chloroflexi_KD4-96_unidentified	4	0.0499239
						Chloroflexi_Anaerolineae_SBR1031	Acidobacteria_Blastocatellia (Subgroup 4)_Blastocatellales	Chloroflexi_Anaerolineae_SBR1031 -- Acidobacteria_Blastocatellia (Subgroup 4)_Blastocatellales	4	0.0250638
						Chloroflexi_Anaerolineae_SBR1031	Proteobacteria_Alphaproteobacteria_Rhizobiales	Chloroflexi_Anaerolineae_SBR1031 -- Proteobacteria_Alphaproteobacteria_Rhizobiales	4	0.0092034
						Chloroflexi_Chloroflexia_Chloroflexales	Proteobacteria_Deltaproteobacteria_Myxococcales	Chloroflexi_Chloroflexia_Chloroflexales -- Proteobacteria_Deltaproteobacteria_Myxococcales	4	0.0092034
						Chloroflexi_KD4-96_metagenome	Chloroflexi_Anaerolineae_RBG-13-54-9	Chloroflexi_KD4-96_metagenome -- Chloroflexi_Anaerolineae_RBG-13-54-9	4	0.00135785
						Mortierellomycota_Mortierellomycetes_Mortierellales	Basidiomycota_Agaricomycetes_unidentified	Mortierellomycota_Mortierellomycetes_Mortierellales -- Basidiomycota_Agaricomycetes_unidentified	4	0.000733019
						Mortierellomycota_Mortierellomycetes_Mortierellales	Basidiomycota_Tremellomycetes_Cystofilobasidiales	Mortierellomycota_Mortierellomycetes_Mortierellales -- Basidiomycota_Tremellomycetes_Cystofilobasidiales	4	0.00279231
						Mortierellomycota_Mortierellomycetes_Mortierellales	Proteobacteria_Gammaproteobacteria_Xanthomonadales	Mortierellomycota_Mortierellomycetes_Mortierellales -- Proteobacteria_Gammaproteobacteria_Xanthomonadales	4	0.00551754
						Mucoromycota_Endogonomycetes_Endogonales	Acidobacteria_Acidobacteriia_Solibacterales	Mucoromycota_Endogonomycetes_Endogonales -- Acidobacteria_Acidobacteriia_Solibacterales	4	0.0101904
						Mucoromycota_Endogonomycetes_Endogonales	Actinobacteria_Actinobacteria_Micrococcales	Mucoromycota_Endogonomycetes_Endogonales -- Actinobacteria_Actinobacteria_Micrococcales	4	0.0170496
						Mucoromycota_Endogonomycetes_Endogonales	Chloroflexi_Anaerolineae_SBR1031	Mucoromycota_Endogonomycetes_Endogonales -- Chloroflexi_Anaerolineae_SBR1031	4	0.00313835
						Nitrospirae_Thermodesulfovibrionia_uncultured	Acidobacteria_Acidobacteriia_Solibacterales	Nitrospirae_Thermodesulfovibrionia_uncultured -- Acidobacteria_Acidobacteriia_Solibacterales	4	0.00313835
						Nitrospirae_Thermodesulfovibrionia_uncultured	Acidobacteria_Subgroup 6_unidentified	Nitrospirae_Thermodesulfovibrionia_uncultured -- Acidobacteria_Subgroup 6_unidentified	4	0.0184405
						Nitrospirae_Thermodesulfovibrionia_uncultured	Chloroflexi_KD4-96_metagenome	Nitrospirae_Thermodesulfovibrionia_uncultured -- Chloroflexi_KD4-96_metagenome	4	0.00313835
						Nitrospirae_Thermodesulfovibrionia_uncultured	Gemmatimonadetes_Gemmatimonadetes_Gemmatimonadales	Nitrospirae_Thermodesulfovibrionia_uncultured -- Gemmatimonadetes_Gemmatimonadetes_Gemmatimonadales	4	0.0184405
						Nitrospirae_Thermodesulfovibrionia_uncultured	Proteobacteria_Deltaproteobacteria_Myxococcales	Nitrospirae_Thermodesulfovibrionia_uncultured -- Proteobacteria_Deltaproteobacteria_Myxococcales	4	0.0499239
						Nitrospirae_Thermodesulfovibrionia_uncultured	Proteobacteria_Deltaproteobacteria_Syntrophobacterales	Nitrospirae_Thermodesulfovibrionia_uncultured -- Proteobacteria_Deltaproteobacteria_Syntrophobacterales	4	0.0327154
						Planctomycetes_Phycisphaerae_MSBL9	Chloroflexi_Anaerolineae_RBG-13-54-9	Planctomycetes_Phycisphaerae_MSBL9 -- Chloroflexi_Anaerolineae_RBG-13-54-9	4	0.00313835
						Planctomycetes_Phycisphaerae_MSBL9	Planctomycetes_Phycisphaerae_Tepidisphaerales	Planctomycetes_Phycisphaerae_MSBL9 -- Planctomycetes_Phycisphaerae_Tepidisphaerales	4	1.37281e-05
						Planctomycetes_Phycisphaerae_Tepidisphaerales	Acidobacteria_Blastocatellia (Subgroup 4)_Blastocatellales	Planctomycetes_Phycisphaerae_Tepidisphaerales -- Acidobacteria_Blastocatellia (Subgroup 4)_Blastocatellales	4	0.00551754
						Planctomycetes_Phycisphaerae_Tepidisphaerales	Chloroflexi_Anaerolineae_RBG-13-54-9	Planctomycetes_Phycisphaerae_Tepidisphaerales -- Chloroflexi_Anaerolineae_RBG-13-54-9	4	0.000733019
						Proteobacteria_Alphaproteobacteria_Rhizobiales	Acidobacteria_Blastocatellia (Subgroup 4)_Blastocatellales	Proteobacteria_Alphaproteobacteria_Rhizobiales -- Acidobacteria_Blastocatellia (Subgroup 4)_Blastocatellales	4	0.000733019
						Proteobacteria_Alphaproteobacteria_Rhizobiales	Armatimonadetes_Chthonomonadetes_Chthonomonadales	Proteobacteria_Alphaproteobacteria_Rhizobiales -- Armatimonadetes_Chthonomonadetes_Chthonomonadales	4	0.000733019
						Proteobacteria_Alphaproteobacteria_Rhizobiales	Proteobacteria_Gammaproteobacteria_Steroidobacterales	Proteobacteria_Alphaproteobacteria_Rhizobiales -- Proteobacteria_Gammaproteobacteria_Steroidobacterales	4	0.00551754
						Proteobacteria_Alphaproteobacteria_Sphingomonadales	Acidobacteria_Holophagae_Subgroup 7	Proteobacteria_Alphaproteobacteria_Sphingomonadales -- Acidobacteria_Holophagae_Subgroup 7	4	0.0147817
						Proteobacteria_Deltaproteobacteria_Desulfuromonadales	Actinobacteria_Thermoleophilia_Gaiellales	Proteobacteria_Deltaproteobacteria_Desulfuromonadales -- Actinobacteria_Thermoleophilia_Gaiellales	4	0.00551754
						Proteobacteria_Deltaproteobacteria_MBNT15	Proteobacteria_Deltaproteobacteria_Myxococcales	Proteobacteria_Deltaproteobacteria_MBNT15 -- Proteobacteria_Deltaproteobacteria_Myxococcales	4	0.00551754
						Proteobacteria_Deltaproteobacteria_Myxococcales	Acidobacteria_Blastocatellia (Subgroup 4)_Blastocatellales	Proteobacteria_Deltaproteobacteria_Myxococcales -- Acidobacteria_Blastocatellia (Subgroup 4)_Blastocatellales	4	0.0147817
						Proteobacteria_Deltaproteobacteria_Myxococcales	Actinobacteria_Actinobacteria_Propionibacteriales	Proteobacteria_Deltaproteobacteria_Myxococcales -- Actinobacteria_Actinobacteria_Propionibacteriales	4	0.0300462
						Proteobacteria_Deltaproteobacteria_Myxococcales	Bacteroidetes_Ignavibacteria_SJA-28	Proteobacteria_Deltaproteobacteria_Myxococcales -- Bacteroidetes_Ignavibacteria_SJA-28	4	0.000733019
						Proteobacteria_Deltaproteobacteria_RCP2-54	Chloroflexi_Anaerolineae_RBG-13-54-9	Proteobacteria_Deltaproteobacteria_RCP2-54 -- Chloroflexi_Anaerolineae_RBG-13-54-9	4	0.0147817
						Proteobacteria_Deltaproteobacteria_Syntrophobacterales	Chloroflexi_Anaerolineae_RBG-13-54-9	Proteobacteria_Deltaproteobacteria_Syntrophobacterales -- Chloroflexi_Anaerolineae_RBG-13-54-9	4	0.000660018
						Proteobacteria_Gammaproteobacteria_Betaproteobacteriales	Acidobacteria_Blastocatellia (Subgroup 4)_Pyrinomonadales	Proteobacteria_Gammaproteobacteria_Betaproteobacteriales -- Acidobacteria_Blastocatellia (Subgroup 4)_Pyrinomonadales	4	0.00210721
						Proteobacteria_Gammaproteobacteria_Betaproteobacteriales	Acidobacteria_Subgroup 18_uncultured bacterium	Proteobacteria_Gammaproteobacteria_Betaproteobacteriales -- Acidobacteria_Subgroup 18_uncultured bacterium	4	6.42379e-06
						Proteobacteria_Gammaproteobacteria_Betaproteobacteriales	Actinobacteria_Actinobacteria_Frankiales	Proteobacteria_Gammaproteobacteria_Betaproteobacteriales -- Actinobacteria_Actinobacteria_Frankiales	4	0.00313835
						Proteobacteria_Gammaproteobacteria_Betaproteobacteriales	Actinobacteria_Actinobacteria_Propionibacteriales	Proteobacteria_Gammaproteobacteria_Betaproteobacteriales -- Actinobacteria_Actinobacteria_Propionibacteriales	4	6.42379e-06
						Proteobacteria_Gammaproteobacteria_Betaproteobacteriales	Actinobacteria_Actinobacteria_Streptomycetales	Proteobacteria_Gammaproteobacteria_Betaproteobacteriales -- Actinobacteria_Actinobacteria_Streptomycetales	4	6.42379e-06
						Proteobacteria_Gammaproteobacteria_Betaproteobacteriales	Chloroflexi_KD4-96_uncultured Chloroflexi bacterium	Proteobacteria_Gammaproteobacteria_Betaproteobacteriales -- Chloroflexi_KD4-96_uncultured Chloroflexi bacterium	4	0.0011721
						Proteobacteria_Gammaproteobacteria_Betaproteobacteriales	Gemmatimonadetes_S0134 terrestrial group_unidentified	Proteobacteria_Gammaproteobacteria_Betaproteobacteriales -- Gemmatimonadetes_S0134 terrestrial group_unidentified	4	6.82518e-05
						Proteobacteria_Gammaproteobacteria_Betaproteobacteriales	Planctomycetes_Phycisphaerae_MSBL9	Proteobacteria_Gammaproteobacteria_Betaproteobacteriales -- Planctomycetes_Phycisphaerae_MSBL9	4	0.0011721
						Proteobacteria_Gammaproteobacteria_Betaproteobacteriales	Planctomycetes_Planctomycetacia_Gemmatales	Proteobacteria_Gammaproteobacteria_Betaproteobacteriales -- Planctomycetes_Planctomycetacia_Gemmatales	4	6.82518e-05
						Proteobacteria_Gammaproteobacteria_Betaproteobacteriales	Proteobacteria_Deltaproteobacteria_RCP2-54	Proteobacteria_Gammaproteobacteria_Betaproteobacteriales -- Proteobacteria_Deltaproteobacteria_RCP2-54	4	0.026397
						Rokubacteria_NC10_Methylomirabilales	Chloroflexi_Anaerolineae_Anaerolineales	Rokubacteria_NC10_Methylomirabilales -- Chloroflexi_Anaerolineae_Anaerolineales	4	0.0327154
						unidentified_unidentified_unidentified	Actinobacteria_Actinobacteria_Micromonosporales	unidentified_unidentified_unidentified -- Actinobacteria_Actinobacteria_Micromonosporales	4	0.0092034
						unidentified_unidentified_unidentified	Armatimonadetes_Fimbriimonadia_Fimbriimonadales	unidentified_unidentified_unidentified -- Armatimonadetes_Fimbriimonadia_Fimbriimonadales	4	0.0184405
						unidentified_unidentified_unidentified	Bacteroidetes_Bacteroidia_Sphingobacteriales	unidentified_unidentified_unidentified -- Bacteroidetes_Bacteroidia_Sphingobacteriales	4	0.0109314
						unidentified_unidentified_unidentified	Gemmatimonadetes_S0134 terrestrial group_uncultured Gemmatimonadetes bacterium	unidentified_unidentified_unidentified -- Gemmatimonadetes_S0134 terrestrial group_uncultured Gemmatimonadetes bacterium	4	0.000270644
						unidentified_unidentified_unidentified	Rozellomycota_unidentified_unidentified	unidentified_unidentified_unidentified -- Rozellomycota_unidentified_unidentified	4	0.0300462
						Verrucomicrobia_Verrucomicrobiae_Pedosphaerales	Gemmatimonadetes_S0134 terrestrial group_unidentified	Verrucomicrobia_Verrucomicrobiae_Pedosphaerales -- Gemmatimonadetes_S0134 terrestrial group_unidentified	4	0.0109314
						Acidobacteria_Acidobacteriia_Acidobacteriales	Bacteroidetes_Bacteroidia_Bacteroidales	Acidobacteria_Acidobacteriia_Acidobacteriales -- Bacteroidetes_Bacteroidia_Bacteroidales	3	0.00181865
						Acidobacteria_Acidobacteriia_Solibacterales	Proteobacteria_Deltaproteobacteria_Desulfuromonadales	Acidobacteria_Acidobacteriia_Solibacterales -- Proteobacteria_Deltaproteobacteria_Desulfuromonadales	3	0.0314438
						Acidobacteria_Holophagae_Subgroup 7	Nitrospirae_4-29-1_uncultured bacterium	Acidobacteria_Holophagae_Subgroup 7 -- Nitrospirae_4-29-1_uncultured bacterium	3	0.0314438
						Acidobacteria_Holophagae_Subgroup 7	Planctomycetes_Phycisphaerae_Tepidisphaerales	Acidobacteria_Holophagae_Subgroup 7 -- Planctomycetes_Phycisphaerae_Tepidisphaerales	3	0.0109314
						Acidobacteria_Subgroup 18_unidentified	Actinobacteria_Actinobacteria_Micrococcales	Acidobacteria_Subgroup 18_unidentified -- Actinobacteria_Actinobacteria_Micrococcales	3	0.0109314
						Acidobacteria_Subgroup 18_unidentified	Proteobacteria_Deltaproteobacteria_Syntrophobacterales	Acidobacteria_Subgroup 18_unidentified -- Proteobacteria_Deltaproteobacteria_Syntrophobacterales	3	0.0101904
						Acidobacteria_Subgroup 6_uncultured bacterium 126	Acidobacteria_Acidobacteriia_Solibacterales	Acidobacteria_Subgroup 6_uncultured bacterium 126 -- Acidobacteria_Acidobacteriia_Solibacterales	3	0.00158198
						Acidobacteria_Subgroup 6_uncultured bacterium 126	Actinobacteria_Thermoleophilia_Gaiellales	Acidobacteria_Subgroup 6_uncultured bacterium 126 -- Actinobacteria_Thermoleophilia_Gaiellales	3	0.0101904
						Acidobacteria_Subgroup 6_uncultured bacterium 126	Chloroflexi_Anaerolineae_RBG-13-54-9	Acidobacteria_Subgroup 6_uncultured bacterium 126 -- Chloroflexi_Anaerolineae_RBG-13-54-9	3	0.00158198
						Acidobacteria_Subgroup 6_uncultured bacterium 126	Planctomycetes_Phycisphaerae_Tepidisphaerales	Acidobacteria_Subgroup 6_uncultured bacterium 126 -- Planctomycetes_Phycisphaerae_Tepidisphaerales	3	0.00158198
						Acidobacteria_Subgroup 6_unidentified	Acidobacteria_Blastocatellia (Subgroup 4)_Blastocatellales	Acidobacteria_Subgroup 6_unidentified -- Acidobacteria_Blastocatellia (Subgroup 4)_Blastocatellales	3	0.00158198
						Acidobacteria_Subgroup 6_unidentified	Bacteroidetes_Ignavibacteria_Kryptoniales	Acidobacteria_Subgroup 6_unidentified -- Bacteroidetes_Ignavibacteria_Kryptoniales	3	0.00158198
						Acidobacteria_Subgroup 6_unidentified	Proteobacteria_Alphaproteobacteria_Caulobacterales	Acidobacteria_Subgroup 6_unidentified -- Proteobacteria_Alphaproteobacteria_Caulobacterales	3	0.00158198
						Acidobacteria_Subgroup 6_unidentified	Proteobacteria_Alphaproteobacteria_Reyranellales	Acidobacteria_Subgroup 6_unidentified -- Proteobacteria_Alphaproteobacteria_Reyranellales	3	0.0101904
						Actinobacteria_Acidimicrobiia_Microtrichales	Bacteroidetes_Ignavibacteria_Ignavibacteriales	Actinobacteria_Acidimicrobiia_Microtrichales -- Bacteroidetes_Ignavibacteria_Ignavibacteriales	3	0.00135785
						Actinobacteria_Actinobacteria_Corynebacteriales	Actinobacteria_Actinobacteria_Micrococcales	Actinobacteria_Actinobacteria_Corynebacteriales -- Actinobacteria_Actinobacteria_Micrococcales	3	0.00313835
						Actinobacteria_Actinobacteria_Frankiales	Actinobacteria_Actinobacteria_Micrococcales	Actinobacteria_Actinobacteria_Frankiales -- Actinobacteria_Actinobacteria_Micrococcales	3	0.000733019
						Actinobacteria_Actinobacteria_Frankiales	Chloroflexi_Anaerolineae_SBR1031	Actinobacteria_Actinobacteria_Frankiales -- Chloroflexi_Anaerolineae_SBR1031	3	0.00158198
						Actinobacteria_Actinobacteria_Micrococcales	Acidobacteria_Acidobacteriia_Acidobacteriales	Actinobacteria_Actinobacteria_Micrococcales -- Acidobacteria_Acidobacteriia_Acidobacteriales	3	0.00408542
						Actinobacteria_Actinobacteria_Micrococcales	Acidobacteria_Subgroup 18_uncultured bacterium	Actinobacteria_Actinobacteria_Micrococcales -- Acidobacteria_Subgroup 18_uncultured bacterium	3	0.00210721
						Actinobacteria_Actinobacteria_Micrococcales	Actinobacteria_Acidimicrobiia_Microtrichales	Actinobacteria_Actinobacteria_Micrococcales -- Actinobacteria_Acidimicrobiia_Microtrichales	3	0.000270644
						Actinobacteria_Actinobacteria_Micrococcales	Bacteroidetes_Ignavibacteria_SJA-28	Actinobacteria_Actinobacteria_Micrococcales -- Bacteroidetes_Ignavibacteria_SJA-28	3	0.021952
						Actinobacteria_Actinobacteria_Micrococcales	Chloroflexi_KD4-96_uncultured Chloroflexi bacterium	Actinobacteria_Actinobacteria_Micrococcales -- Chloroflexi_KD4-96_uncultured Chloroflexi bacterium	3	0.0184405
						Actinobacteria_Actinobacteria_Micrococcales	Proteobacteria_Deltaproteobacteria_RCP2-54	Actinobacteria_Actinobacteria_Micrococcales -- Proteobacteria_Deltaproteobacteria_RCP2-54	3	0.00393288
						Actinobacteria_Actinobacteria_Propionibacteriales	Proteobacteria_Deltaproteobacteria_Myxococcales	Actinobacteria_Actinobacteria_Propionibacteriales -- Proteobacteria_Deltaproteobacteria_Myxococcales	3	0.0314438
						Actinobacteria_Actinobacteria_Streptomycetales	Proteobacteria_Deltaproteobacteria_Myxococcales	Actinobacteria_Actinobacteria_Streptomycetales -- Proteobacteria_Deltaproteobacteria_Myxococcales	3	0.00181865
						Actinobacteria_Thermoleophilia_Gaiellales	Proteobacteria_Deltaproteobacteria_Syntrophobacterales	Actinobacteria_Thermoleophilia_Gaiellales -- Proteobacteria_Deltaproteobacteria_Syntrophobacterales	3	0.0327154
						Actinobacteria_Thermoleophilia_Solirubrobacterales	Chloroflexi_Anaerolineae_Anaerolineales	Actinobacteria_Thermoleophilia_Solirubrobacterales -- Chloroflexi_Anaerolineae_Anaerolineales	3	0.000422035
						Armatimonadetes_Chthonomonadetes_Chthonomonadales	Bacteroidetes_Bacteroidia_Bacteroidales	Armatimonadetes_Chthonomonadetes_Chthonomonadales -- Bacteroidetes_Bacteroidia_Bacteroidales	3	0.0327154
						Armatimonadetes_Chthonomonadetes_Chthonomonadales	Chloroflexi_Anaerolineae_SBR1031	Armatimonadetes_Chthonomonadetes_Chthonomonadales -- Chloroflexi_Anaerolineae_SBR1031	3	0.00313835
						Ascomycota_Dothideomycetes_Pleosporales	Acidobacteria_Acidobacteriia_Acidobacteriales	Ascomycota_Dothideomycetes_Pleosporales -- Acidobacteria_Acidobacteriia_Acidobacteriales	3	0.0193811
						Ascomycota_Dothideomycetes_Pleosporales	Acidobacteria_Blastocatellia (Subgroup 4)_Blastocatellales	Ascomycota_Dothideomycetes_Pleosporales -- Acidobacteria_Blastocatellia (Subgroup 4)_Blastocatellales	3	0.0462642
						Ascomycota_Dothideomycetes_Pleosporales	Acidobacteria_Subgroup 17_uncultured Acidobacteriales bacterium	Ascomycota_Dothideomycetes_Pleosporales -- Acidobacteria_Subgroup 17_uncultured Acidobacteriales bacterium	3	0.00393288
						Ascomycota_Dothideomycetes_Pleosporales	Basidiomycota_Tremellomycetes_Tremellales	Ascomycota_Dothideomycetes_Pleosporales -- Basidiomycota_Tremellomycetes_Tremellales	3	0.0499239
						Ascomycota_Dothideomycetes_Pleosporales	Chloroflexi_OLB14_uncultured bacterium	Ascomycota_Dothideomycetes_Pleosporales -- Chloroflexi_OLB14_uncultured bacterium	3	0.012508
						Ascomycota_Dothideomycetes_Pleosporales	Nitrospinae_P9X2b3D02_uncultured prokaryote	Ascomycota_Dothideomycetes_Pleosporales -- Nitrospinae_P9X2b3D02_uncultured prokaryote	3	0.00313835
						Ascomycota_Eurotiomycetes_Chaetothyriales	Chloroflexi_Anaerolineae_Anaerolineales	Ascomycota_Eurotiomycetes_Chaetothyriales -- Chloroflexi_Anaerolineae_Anaerolineales	3	0.00601818
						Ascomycota_Eurotiomycetes_Eurotiales	Ascomycota_unidentified_unidentified	Ascomycota_Eurotiomycetes_Eurotiales -- Ascomycota_unidentified_unidentified	3	0.0170496
						Ascomycota_Leotiomycetes_Helotiales	Acidobacteria_Acidobacteriia_Acidobacteriales	Ascomycota_Leotiomycetes_Helotiales -- Acidobacteria_Acidobacteriia_Acidobacteriales	3	0.027521
						Ascomycota_Leotiomycetes_Helotiales	Acidobacteria_Blastocatellia (Subgroup 4)_Pyrinomonadales	Ascomycota_Leotiomycetes_Helotiales -- Acidobacteria_Blastocatellia (Subgroup 4)_Pyrinomonadales	3	0.000270644
						Ascomycota_Leotiomycetes_Helotiales	Acidobacteria_Subgroup 6_uncultured Holophaga sp.	Ascomycota_Leotiomycetes_Helotiales -- Acidobacteria_Subgroup 6_uncultured Holophaga sp.	3	0.0327154
						Ascomycota_Leotiomycetes_Helotiales	Actinobacteria_Acidimicrobiia_Microtrichales	Ascomycota_Leotiomycetes_Helotiales -- Actinobacteria_Acidimicrobiia_Microtrichales	3	0.0347198
						Ascomycota_Leotiomycetes_Helotiales	Actinobacteria_Coriobacteriia_OPB41	Ascomycota_Leotiomycetes_Helotiales -- Actinobacteria_Coriobacteriia_OPB41	3	6.42379e-06
						Ascomycota_Leotiomycetes_Helotiales	Ascomycota_Eurotiomycetes_Eurotiales	Ascomycota_Leotiomycetes_Helotiales -- Ascomycota_Eurotiomycetes_Eurotiales	3	0.00181865
						Ascomycota_Leotiomycetes_Helotiales	Bacteroidetes_Bacteroidia_Sphingobacteriales	Ascomycota_Leotiomycetes_Helotiales -- Bacteroidetes_Bacteroidia_Sphingobacteriales	3	0.000422035
						Ascomycota_Leotiomycetes_Helotiales	Basidiomycota_Agaricomycetes_Cantharellales	Ascomycota_Leotiomycetes_Helotiales -- Basidiomycota_Agaricomycetes_Cantharellales	3	0.00408542
						Ascomycota_Leotiomycetes_Helotiales	Chloroflexi_Anaerolineae_uncultured Bellilinea sp.	Ascomycota_Leotiomycetes_Helotiales -- Chloroflexi_Anaerolineae_uncultured Bellilinea sp.	3	0.00210721
						Ascomycota_Leotiomycetes_Helotiales	Chloroflexi_KD4-96_metagenome	Ascomycota_Leotiomycetes_Helotiales -- Chloroflexi_KD4-96_metagenome	3	0.0327154
						Ascomycota_Leotiomycetes_Helotiales	Chloroflexi_KD4-96_uncultured Chloroflexi bacterium	Ascomycota_Leotiomycetes_Helotiales -- Chloroflexi_KD4-96_uncultured Chloroflexi bacterium	3	0.0170496
						Ascomycota_Leotiomycetes_Helotiales	Chloroflexi_OLB14_unidentified	Ascomycota_Leotiomycetes_Helotiales -- Chloroflexi_OLB14_unidentified	3	0.0250638
						Ascomycota_Leotiomycetes_Helotiales	Nitrospirae_4-29-1_uncultured bacterium	Ascomycota_Leotiomycetes_Helotiales -- Nitrospirae_4-29-1_uncultured bacterium	3	0.0103294
						Ascomycota_Leotiomycetes_Helotiales	Proteobacteria_Deltaproteobacteria_Desulfobacterales	Ascomycota_Leotiomycetes_Helotiales -- Proteobacteria_Deltaproteobacteria_Desulfobacterales	3	0.000102735
						Ascomycota_Leotiomycetes_Helotiales	Proteobacteria_Deltaproteobacteria_RCP2-54	Ascomycota_Leotiomycetes_Helotiales -- Proteobacteria_Deltaproteobacteria_RCP2-54	3	0.0347198
						Ascomycota_Leotiomycetes_Helotiales	Rokubacteria_NC10_Methylomirabilales	Ascomycota_Leotiomycetes_Helotiales -- Rokubacteria_NC10_Methylomirabilales	3	0.00852629
						Ascomycota_Leotiomycetes_Thelebolales	Acidobacteria_Acidobacteriia_Solibacterales	Ascomycota_Leotiomycetes_Thelebolales -- Acidobacteria_Acidobacteriia_Solibacterales	3	0.0193811
						Ascomycota_Leotiomycetes_Thelebolales	Acidobacteria_Blastocatellia (Subgroup 4)_Blastocatellales	Ascomycota_Leotiomycetes_Thelebolales -- Acidobacteria_Blastocatellia (Subgroup 4)_Blastocatellales	3	0.000270644
						Ascomycota_Leotiomycetes_Thelebolales	Actinobacteria_Actinobacteria_Frankiales	Ascomycota_Leotiomycetes_Thelebolales -- Actinobacteria_Actinobacteria_Frankiales	3	0.000837565
						Ascomycota_Leotiomycetes_Thelebolales	Ascomycota_Eurotiomycetes_Eurotiales	Ascomycota_Leotiomycetes_Thelebolales -- Ascomycota_Eurotiomycetes_Eurotiales	3	2.23978e-06
						Ascomycota_Leotiomycetes_Thelebolales	Ascomycota_Pezizomycetes_Pezizales	Ascomycota_Leotiomycetes_Thelebolales -- Ascomycota_Pezizomycetes_Pezizales	3	0.000837565
						Ascomycota_Leotiomycetes_Thelebolales	Basidiomycota_Agaricomycetes_Boletales	Ascomycota_Leotiomycetes_Thelebolales -- Basidiomycota_Agaricomycetes_Boletales	3	2.6507e-05
						Ascomycota_Leotiomycetes_Thelebolales	Basidiomycota_Agaricomycetes_Thelephorales	Ascomycota_Leotiomycetes_Thelebolales -- Basidiomycota_Agaricomycetes_Thelephorales	3	0.00135785
						Ascomycota_Leotiomycetes_Thelebolales	Chloroflexi_Anaerolineae_SJA-15	Ascomycota_Leotiomycetes_Thelebolales -- Chloroflexi_Anaerolineae_SJA-15	3	0.00714024
						Ascomycota_Leotiomycetes_Thelebolales	Chloroflexi_Anaerolineae_uncultured Bellilinea sp.	Ascomycota_Leotiomycetes_Thelebolales -- Chloroflexi_Anaerolineae_uncultured Bellilinea sp.	3	0.0109314
						Ascomycota_Leotiomycetes_Thelebolales	Chloroflexi_KD4-96_unidentified	Ascomycota_Leotiomycetes_Thelebolales -- Chloroflexi_KD4-96_unidentified	3	0.000270644
						Ascomycota_Leotiomycetes_Thelebolales	Planctomycetes_Phycisphaerae_MSBL9	Ascomycota_Leotiomycetes_Thelebolales -- Planctomycetes_Phycisphaerae_MSBL9	3	0.000147526
						Ascomycota_Pezizomycetes_Pezizales	Bacteroidetes_Bacteroidia_Bacteroidales	Ascomycota_Pezizomycetes_Pezizales -- Bacteroidetes_Bacteroidia_Bacteroidales	3	0.0242745
						Ascomycota_Sordariomycetes_Glomerellales	Ascomycota_Leotiomycetes_Helotiales	Ascomycota_Sordariomycetes_Glomerellales -- Ascomycota_Leotiomycetes_Helotiales	3	0.0327154
						Ascomycota_Sordariomycetes_Hypocreales	Acidobacteria_Aminicenantia_Aminicenantales	Ascomycota_Sordariomycetes_Hypocreales -- Acidobacteria_Aminicenantia_Aminicenantales	3	0.0205436
						Ascomycota_Sordariomycetes_Hypocreales	Acidobacteria_Subgroup 17_uncultured prokaryote	Ascomycota_Sordariomycetes_Hypocreales -- Acidobacteria_Subgroup 17_uncultured prokaryote	3	0.0462642
						Ascomycota_Sordariomycetes_Hypocreales	Acidobacteria_Subgroup 6_uncultured bacterium 126	Ascomycota_Sordariomycetes_Hypocreales -- Acidobacteria_Subgroup 6_uncultured bacterium 126	3	0.00279231
						Ascomycota_Sordariomycetes_Hypocreales	Actinobacteria_Acidimicrobiia_Microtrichales	Ascomycota_Sordariomycetes_Hypocreales -- Actinobacteria_Acidimicrobiia_Microtrichales	3	0.0170496
						Ascomycota_Sordariomycetes_Hypocreales	Firmicutes_Clostridia_Clostridiales	Ascomycota_Sordariomycetes_Hypocreales -- Firmicutes_Clostridia_Clostridiales	3	0.0242745
						Ascomycota_Sordariomycetes_Hypocreales	Proteobacteria_Deltaproteobacteria_Desulfuromonadales	Ascomycota_Sordariomycetes_Hypocreales -- Proteobacteria_Deltaproteobacteria_Desulfuromonadales	3	6.42379e-06
						Ascomycota_Sordariomycetes_Microascales	Chloroflexi_Anaerolineae_Anaerolineales	Ascomycota_Sordariomycetes_Microascales -- Chloroflexi_Anaerolineae_Anaerolineales	3	0.000837565
						Ascomycota_Sordariomycetes_Sordariales	Acidobacteria_Blastocatellia (Subgroup 4)_Pyrinomonadales	Ascomycota_Sordariomycetes_Sordariales -- Acidobacteria_Blastocatellia (Subgroup 4)_Pyrinomonadales	3	0.00408542
						Ascomycota_Sordariomycetes_Sordariales	Acidobacteria_Subgroup 6_uncultured Holophaga sp.	Ascomycota_Sordariomycetes_Sordariales -- Acidobacteria_Subgroup 6_uncultured Holophaga sp.	3	0.000994743
						Ascomycota_Sordariomycetes_Sordariales	Actinobacteria_Actinobacteria_Corynebacteriales	Ascomycota_Sordariomycetes_Sordariales -- Actinobacteria_Actinobacteria_Corynebacteriales	3	0.0347198
						Ascomycota_Sordariomycetes_Sordariales	Basidiomycota_Agaricomycetes_Thelephorales	Ascomycota_Sordariomycetes_Sordariales -- Basidiomycota_Agaricomycetes_Thelephorales	3	0.00135785
						Ascomycota_Sordariomycetes_Sordariales	Chloroflexi_Anaerolineae_Ardenticatenales	Ascomycota_Sordariomycetes_Sordariales -- Chloroflexi_Anaerolineae_Ardenticatenales	3	0.0347198
						Ascomycota_Sordariomycetes_Sordariales	Chloroflexi_KD4-96_uncultured bacterium	Ascomycota_Sordariomycetes_Sordariales -- Chloroflexi_KD4-96_uncultured bacterium	3	0.0327154
						Ascomycota_Sordariomycetes_Sordariales	Chloroflexi_KD4-96_uncultured Chloroflexi bacterium	Ascomycota_Sordariomycetes_Sordariales -- Chloroflexi_KD4-96_uncultured Chloroflexi bacterium	3	0.00210721
						Ascomycota_Sordariomycetes_Sordariales	Firmicutes_Clostridia_Clostridiales	Ascomycota_Sordariomycetes_Sordariales -- Firmicutes_Clostridia_Clostridiales	3	0.00279231
						Ascomycota_Sordariomycetes_Sordariales	Verrucomicrobia_Verrucomicrobiae_Chthoniobacterales	Ascomycota_Sordariomycetes_Sordariales -- Verrucomicrobia_Verrucomicrobiae_Chthoniobacterales	3	0.00408542
						Ascomycota_Sordariomycetes_Trichosphaeriales	Actinobacteria_Actinobacteria_Micrococcales	Ascomycota_Sordariomycetes_Trichosphaeriales -- Actinobacteria_Actinobacteria_Micrococcales	3	0.00158198
						Ascomycota_Sordariomycetes_Trichosphaeriales	Ascomycota_Dothideomycetes_Pleosporales	Ascomycota_Sordariomycetes_Trichosphaeriales -- Ascomycota_Dothideomycetes_Pleosporales	3	0.0347198
						Ascomycota_Sordariomycetes_Trichosphaeriales	Ascomycota_Leotiomycetes_Helotiales	Ascomycota_Sordariomycetes_Trichosphaeriales -- Ascomycota_Leotiomycetes_Helotiales	3	0.0170496
						Ascomycota_Sordariomycetes_Trichosphaeriales	Chloroflexi_Anaerolineae_SBR1031	Ascomycota_Sordariomycetes_Trichosphaeriales -- Chloroflexi_Anaerolineae_SBR1031	3	0.0450428
						Ascomycota_Sordariomycetes_unidentified	Acidobacteria_Blastocatellia (Subgroup 4)_Blastocatellales	Ascomycota_Sordariomycetes_unidentified -- Acidobacteria_Blastocatellia (Subgroup 4)_Blastocatellales	3	0.0327154
						Ascomycota_unidentified_unidentified	Actinobacteria_Actinobacteria_Micrococcales	Ascomycota_unidentified_unidentified -- Actinobacteria_Actinobacteria_Micrococcales	3	0.0327154
						Bacteroidetes_Bacteroidia_Chitinophagales	Acidobacteria_Acidobacteriia_Acidobacteriales	Bacteroidetes_Bacteroidia_Chitinophagales -- Acidobacteria_Acidobacteriia_Acidobacteriales	3	0.00158198
						Bacteroidetes_Bacteroidia_Chitinophagales	Actinobacteria_Acidimicrobiia_Microtrichales	Bacteroidetes_Bacteroidia_Chitinophagales -- Actinobacteria_Acidimicrobiia_Microtrichales	3	0.027521
						Bacteroidetes_Bacteroidia_Chitinophagales	Chloroflexi_OLB14_uncultured bacterium	Bacteroidetes_Bacteroidia_Chitinophagales -- Chloroflexi_OLB14_uncultured bacterium	3	0.027521
						Bacteroidetes_Bacteroidia_Chitinophagales	Firmicutes_Clostridia_Clostridiales	Bacteroidetes_Bacteroidia_Chitinophagales -- Firmicutes_Clostridia_Clostridiales	3	0.0413265
						Bacteroidetes_Bacteroidia_Chitinophagales	Planctomycetes_Phycisphaerae_MSBL9	Bacteroidetes_Bacteroidia_Chitinophagales -- Planctomycetes_Phycisphaerae_MSBL9	3	0.000206168
						Bacteroidetes_Bacteroidia_Chitinophagales	Proteobacteria_Deltaproteobacteria_Desulfuromonadales	Bacteroidetes_Bacteroidia_Chitinophagales -- Proteobacteria_Deltaproteobacteria_Desulfuromonadales	3	0.0101904
						Bacteroidetes_Bacteroidia_Chitinophagales	Proteobacteria_Gammaproteobacteria_Xanthomonadales	Bacteroidetes_Bacteroidia_Chitinophagales -- Proteobacteria_Gammaproteobacteria_Xanthomonadales	3	0.027521
						Bacteroidetes_Bacteroidia_Sphingobacteriales	Chloroflexi_Anaerolineae_RBG-13-54-9	Bacteroidetes_Bacteroidia_Sphingobacteriales -- Chloroflexi_Anaerolineae_RBG-13-54-9	3	0.00501176
						Bacteroidetes_Bacteroidia_Sphingobacteriales	Proteobacteria_Deltaproteobacteria_Syntrophobacterales	Bacteroidetes_Bacteroidia_Sphingobacteriales -- Proteobacteria_Deltaproteobacteria_Syntrophobacterales	3	0.027521
						Bacteroidetes_Ignavibacteria_Kryptoniales	Acidobacteria_Holophagae_Subgroup 7	Bacteroidetes_Ignavibacteria_Kryptoniales -- Acidobacteria_Holophagae_Subgroup 7	3	0.018041
						Bacteroidetes_Ignavibacteria_Kryptoniales	Proteobacteria_Alphaproteobacteria_Rhizobiales	Bacteroidetes_Ignavibacteria_Kryptoniales -- Proteobacteria_Alphaproteobacteria_Rhizobiales	3	0.018041
						Bacteroidetes_Ignavibacteria_Kryptoniales	Proteobacteria_Deltaproteobacteria_Myxococcales	Bacteroidetes_Ignavibacteria_Kryptoniales -- Proteobacteria_Deltaproteobacteria_Myxococcales	3	0.018041
						Bacteroidetes_Ignavibacteria_SJA-28	Acidobacteria_Holophagae_Subgroup 7	Bacteroidetes_Ignavibacteria_SJA-28 -- Acidobacteria_Holophagae_Subgroup 7	3	0.0413265
						Basidiomycota_Agaricomycetes_Agaricales	Ascomycota_Dothideomycetes_Pleosporales	Basidiomycota_Agaricomycetes_Agaricales -- Ascomycota_Dothideomycetes_Pleosporales	3	0.00601818
						Basidiomycota_Agaricomycetes_Agaricales	Nitrospirae_Thermodesulfovibrionia_uncultured	Basidiomycota_Agaricomycetes_Agaricales -- Nitrospirae_Thermodesulfovibrionia_uncultured	3	0.0347198
						Basidiomycota_Agaricomycetes_Auriculariales	Ascomycota_Dothideomycetes_Pleosporales	Basidiomycota_Agaricomycetes_Auriculariales -- Ascomycota_Dothideomycetes_Pleosporales	3	0.0184405
						Basidiomycota_Agaricomycetes_Cantharellales	Acidobacteria_Acidobacteriia_Acidobacteriales	Basidiomycota_Agaricomycetes_Cantharellales -- Acidobacteria_Acidobacteriia_Acidobacteriales	3	0.00714024
						Basidiomycota_Agaricomycetes_Cantharellales	Acidobacteria_Acidobacteriia_Solibacterales	Basidiomycota_Agaricomycetes_Cantharellales -- Acidobacteria_Acidobacteriia_Solibacterales	3	0.0205436
						Basidiomycota_Agaricomycetes_Corticiales	unidentified_unidentified_unidentified	Basidiomycota_Agaricomycetes_Corticiales -- unidentified_unidentified_unidentified	3	0.0184405
						Basidiomycota_Agaricomycetes_Thelephorales	Chloroflexi_Anaerolineae_Anaerolineales	Basidiomycota_Agaricomycetes_Thelephorales -- Chloroflexi_Anaerolineae_Anaerolineales	3	0.00501176
						Basidiomycota_Agaricomycetes_unidentified	Chloroflexi_Anaerolineae_SJA-15	Basidiomycota_Agaricomycetes_unidentified -- Chloroflexi_Anaerolineae_SJA-15	3	0.027521
						Basidiomycota_Pucciniomycetes_unidentified	Proteobacteria_Deltaproteobacteria_Myxococcales	Basidiomycota_Pucciniomycetes_unidentified -- Proteobacteria_Deltaproteobacteria_Myxococcales	3	0.0184405
						Basidiomycota_Tremellomycetes_Filobasidiales	Chytridiomycota_Rhizophydiomycetes_Rhizophydiales	Basidiomycota_Tremellomycetes_Filobasidiales -- Chytridiomycota_Rhizophydiomycetes_Rhizophydiales	3	6.82518e-05
						Basidiomycota_Tremellomycetes_Tremellales	Chloroflexi_Anaerolineae_Anaerolineales	Basidiomycota_Tremellomycetes_Tremellales -- Chloroflexi_Anaerolineae_Anaerolineales	3	0.00714024
						Basidiomycota_Tremellomycetes_Tremellales	Chloroflexi_Anaerolineae_SBR1031	Basidiomycota_Tremellomycetes_Tremellales -- Chloroflexi_Anaerolineae_SBR1031	3	0.0101904
						Basidiomycota_Tremellomycetes_Tremellales	Proteobacteria_Gammaproteobacteria_Betaproteobacteriales	Basidiomycota_Tremellomycetes_Tremellales -- Proteobacteria_Gammaproteobacteria_Betaproteobacteriales	3	0.027521
						Basidiomycota_unidentified_unidentified	Proteobacteria_Gammaproteobacteria_Betaproteobacteriales	Basidiomycota_unidentified_unidentified -- Proteobacteria_Gammaproteobacteria_Betaproteobacteriales	3	0.00852629
						Chloroflexi_Anaerolineae_Anaerolineales	Acidobacteria_Aminicenantia_Aminicenantales	Chloroflexi_Anaerolineae_Anaerolineales -- Acidobacteria_Aminicenantia_Aminicenantales	3	0.00852629
						Chloroflexi_Anaerolineae_Caldilineales	Verrucomicrobia_Verrucomicrobiae_Pedosphaerales	Chloroflexi_Anaerolineae_Caldilineales -- Verrucomicrobia_Verrucomicrobiae_Pedosphaerales	3	0.0347198
						Chloroflexi_Anaerolineae_RBG-13-54-9	Planctomycetes_Phycisphaerae_MSBL9	Chloroflexi_Anaerolineae_RBG-13-54-9 -- Planctomycetes_Phycisphaerae_MSBL9	3	0.0347198
						Chloroflexi_Anaerolineae_RBG-13-54-9	Proteobacteria_Alphaproteobacteria_Sphingomonadales	Chloroflexi_Anaerolineae_RBG-13-54-9 -- Proteobacteria_Alphaproteobacteria_Sphingomonadales	3	0.0347198
						Chloroflexi_Chloroflexia_Chloroflexales	Bacteroidetes_Bacteroidia_Bacteroidales	Chloroflexi_Chloroflexia_Chloroflexales -- Bacteroidetes_Bacteroidia_Bacteroidales	3	0.0138628
						Chloroflexi_Gitt-GS-136_unidentified	Acidobacteria_Blastocatellia (Subgroup 4)_Blastocatellales	Chloroflexi_Gitt-GS-136_unidentified -- Acidobacteria_Blastocatellia (Subgroup 4)_Blastocatellales	3	0.00830307
						Chloroflexi_Gitt-GS-136_unidentified	Acidobacteria_Subgroup 6_unidentified	Chloroflexi_Gitt-GS-136_unidentified -- Acidobacteria_Subgroup 6_unidentified	3	0.0011721
						Chloroflexi_Gitt-GS-136_unidentified	Chloroflexi_Anaerolineae_SBR1031	Chloroflexi_Gitt-GS-136_unidentified -- Chloroflexi_Anaerolineae_SBR1031	3	0.00393288
						Chloroflexi_Gitt-GS-136_unidentified	Planctomycetes_Phycisphaerae_Tepidisphaerales	Chloroflexi_Gitt-GS-136_unidentified -- Planctomycetes_Phycisphaerae_Tepidisphaerales	3	0.0011721
						Chytridiomycota_unidentified_unidentified	Bacteroidetes_Bacteroidia_Chitinophagales	Chytridiomycota_unidentified_unidentified -- Bacteroidetes_Bacteroidia_Chitinophagales	3	0.0234948
						Chytridiomycota_unidentified_unidentified	Proteobacteria_Deltaproteobacteria_Syntrophobacterales	Chytridiomycota_unidentified_unidentified -- Proteobacteria_Deltaproteobacteria_Syntrophobacterales	3	0.0478483
						Gemmatimonadetes_Gemmatimonadetes_Gemmatimonadales	Acidobacteria_Subgroup 17_uncultured prokaryote	Gemmatimonadetes_Gemmatimonadetes_Gemmatimonadales -- Acidobacteria_Subgroup 17_uncultured prokaryote	3	0.000725879
						Gemmatimonadetes_Gemmatimonadetes_Gemmatimonadales	Planctomycetes_Phycisphaerae_Tepidisphaerales	Gemmatimonadetes_Gemmatimonadetes_Gemmatimonadales -- Planctomycetes_Phycisphaerae_Tepidisphaerales	3	0.0435979
						Mortierellomycota_Mortierellomycetes_Mortierellales	Acidobacteria_Blastocatellia (Subgroup 4)_Pyrinomonadales	Mortierellomycota_Mortierellomycetes_Mortierellales -- Acidobacteria_Blastocatellia (Subgroup 4)_Pyrinomonadales	3	0.0401146
						Mortierellomycota_Mortierellomycetes_Mortierellales	Basidiomycota_Agaricomycetes_Cantharellales	Mortierellomycota_Mortierellomycetes_Mortierellales -- Basidiomycota_Agaricomycetes_Cantharellales	3	0.033199
						Mortierellomycota_Mortierellomycetes_Mortierellales	Mucoromycota_Endogonomycetes_Endogonales	Mortierellomycota_Mortierellomycetes_Mortierellales -- Mucoromycota_Endogonomycetes_Endogonales	3	0.033199
						Mortierellomycota_Mortierellomycetes_Mortierellales	Proteobacteria_Alphaproteobacteria_Sphingomonadales	Mortierellomycota_Mortierellomycetes_Mortierellales -- Proteobacteria_Alphaproteobacteria_Sphingomonadales	3	0.0128287
						Mortierellomycota_Mortierellomycetes_Mortierellales	Proteobacteria_Deltaproteobacteria_Desulfuromonadales	Mortierellomycota_Mortierellomycetes_Mortierellales -- Proteobacteria_Deltaproteobacteria_Desulfuromonadales	3	0.0249392
						Mucoromycota_Endogonomycetes_Endogonales	Bacteroidetes_Bacteroidia_Bacteroidales	Mucoromycota_Endogonomycetes_Endogonales -- Bacteroidetes_Bacteroidia_Bacteroidales	3	0.0249392
						Planctomycetes_Phycisphaerae_MSBL9	Verrucomicrobia_Verrucomicrobiae_Pedosphaerales	Planctomycetes_Phycisphaerae_MSBL9 -- Verrucomicrobia_Verrucomicrobiae_Pedosphaerales	3	0.00600725
						Planctomycetes_Planctomycetacia_Pirellulales	Proteobacteria_Deltaproteobacteria_Myxococcales	Planctomycetes_Planctomycetacia_Pirellulales -- Proteobacteria_Deltaproteobacteria_Myxococcales	3	0.0401146
						Proteobacteria_Alphaproteobacteria_Reyranellales	Chloroflexi_Anaerolineae_RBG-13-54-9	Proteobacteria_Alphaproteobacteria_Reyranellales -- Chloroflexi_Anaerolineae_RBG-13-54-9	3	0.0292447
						Proteobacteria_Alphaproteobacteria_Rhizobiales	Acidobacteria_Acidobacteriia_Acidobacteriales	Proteobacteria_Alphaproteobacteria_Rhizobiales -- Acidobacteria_Acidobacteriia_Acidobacteriales	3	0.0118629
						Proteobacteria_Alphaproteobacteria_Rhizobiales	Chloroflexi_Anaerolineae_SJA-15	Proteobacteria_Alphaproteobacteria_Rhizobiales -- Chloroflexi_Anaerolineae_SJA-15	3	4.76704e-05
						Proteobacteria_Alphaproteobacteria_Rhizobiales	Chloroflexi_KD4-96_metagenome	Proteobacteria_Alphaproteobacteria_Rhizobiales -- Chloroflexi_KD4-96_metagenome	3	0.000945897
						Proteobacteria_Alphaproteobacteria_Rhizobiales	Chloroflexi_KD4-96_uncultured Anaerolineaceae bacterium	Proteobacteria_Alphaproteobacteria_Rhizobiales -- Chloroflexi_KD4-96_uncultured Anaerolineaceae bacterium	3	0.0191254
						Proteobacteria_Alphaproteobacteria_Sphingomonadales	Acidobacteria_Acidobacteriia_Solibacterales	Proteobacteria_Alphaproteobacteria_Sphingomonadales -- Acidobacteria_Acidobacteriia_Solibacterales	3	0.00767487
						Proteobacteria_Alphaproteobacteria_Sphingomonadales	Actinobacteria_Thermoleophilia_Gaiellales	Proteobacteria_Alphaproteobacteria_Sphingomonadales -- Actinobacteria_Thermoleophilia_Gaiellales	3	0.00767487
						Proteobacteria_Alphaproteobacteria_Sphingomonadales	Bacteroidetes_Bacteroidia_Chitinophagales	Proteobacteria_Alphaproteobacteria_Sphingomonadales -- Bacteroidetes_Bacteroidia_Chitinophagales	3	0.00767487
						Proteobacteria_Deltaproteobacteria_Desulfobacterales	Chloroflexi_Anaerolineae_Anaerolineales	Proteobacteria_Deltaproteobacteria_Desulfobacterales -- Chloroflexi_Anaerolineae_Anaerolineales	3	0.0292447
						Proteobacteria_Deltaproteobacteria_Desulfuromonadales	Bacteroidetes_Bacteroidia_Bacteroidales	Proteobacteria_Deltaproteobacteria_Desulfuromonadales -- Bacteroidetes_Bacteroidia_Bacteroidales	3	0.000460567
						Proteobacteria_Deltaproteobacteria_Myxococcales	Bacteroidetes_Ignavibacteria_Kryptoniales	Proteobacteria_Deltaproteobacteria_Myxococcales -- Bacteroidetes_Ignavibacteria_Kryptoniales	3	0.0401146
						Proteobacteria_Deltaproteobacteria_Myxococcales	Chloroflexi_KD4-96_uncultured bacterium	Proteobacteria_Deltaproteobacteria_Myxococcales -- Chloroflexi_KD4-96_uncultured bacterium	3	0.0401146
						Proteobacteria_Deltaproteobacteria_Syntrophobacterales	Acidobacteria_Blastocatellia (Subgroup 4)_Blastocatellales	Proteobacteria_Deltaproteobacteria_Syntrophobacterales -- Acidobacteria_Blastocatellia (Subgroup 4)_Blastocatellales	3	0.0101904
						Proteobacteria_Deltaproteobacteria_Syntrophobacterales	Proteobacteria_Deltaproteobacteria_Myxococcales	Proteobacteria_Deltaproteobacteria_Syntrophobacterales -- Proteobacteria_Deltaproteobacteria_Myxococcales	3	0.0101904
						Proteobacteria_Gammaproteobacteria_Betaproteobacteriales	Acidobacteria_Subgroup 6_uncultured bacterium 126	Proteobacteria_Gammaproteobacteria_Betaproteobacteriales -- Acidobacteria_Subgroup 6_uncultured bacterium 126	3	0.0101904
						Proteobacteria_Gammaproteobacteria_Betaproteobacteriales	Bacteroidetes_Ignavibacteria_SJA-28	Proteobacteria_Gammaproteobacteria_Betaproteobacteriales -- Bacteroidetes_Ignavibacteria_SJA-28	3	0.0401146
						Proteobacteria_Gammaproteobacteria_Betaproteobacteriales	Chloroflexi_Anaerolineae_Ardenticatenales	Proteobacteria_Gammaproteobacteria_Betaproteobacteriales -- Chloroflexi_Anaerolineae_Ardenticatenales	3	0.0401146
						Proteobacteria_Gammaproteobacteria_Xanthomonadales	Chloroflexi_KD4-96_uncultured Chloroflexi bacterium	Proteobacteria_Gammaproteobacteria_Xanthomonadales -- Chloroflexi_KD4-96_uncultured Chloroflexi bacterium	3	0.00600725
						Proteobacteria_Gammaproteobacteria_Xanthomonadales	Planctomycetes_Phycisphaerae_Tepidisphaerales	Proteobacteria_Gammaproteobacteria_Xanthomonadales -- Planctomycetes_Phycisphaerae_Tepidisphaerales	3	0.00600725
						Verrucomicrobia_Verrucomicrobiae_Chthoniobacterales	Acidobacteria_Holophagae_Subgroup 7	Verrucomicrobia_Verrucomicrobiae_Chthoniobacterales -- Acidobacteria_Holophagae_Subgroup 7	3	0.0128287
						Verrucomicrobia_Verrucomicrobiae_Chthoniobacterales	Gemmatimonadetes_Gemmatimonadetes_Gemmatimonadales	Verrucomicrobia_Verrucomicrobiae_Chthoniobacterales -- Gemmatimonadetes_Gemmatimonadetes_Gemmatimonadales	3	0.0234948
						Verrucomicrobia_Verrucomicrobiae_Pedosphaerales	Acidobacteria_Blastocatellia (Subgroup 4)_Blastocatellales	Verrucomicrobia_Verrucomicrobiae_Pedosphaerales -- Acidobacteria_Blastocatellia (Subgroup 4)_Blastocatellales	3	0.00767487
						Verrucomicrobia_Verrucomicrobiae_Pedosphaerales	Acidobacteria_Subgroup 17_unidentified	Verrucomicrobia_Verrucomicrobiae_Pedosphaerales -- Acidobacteria_Subgroup 17_unidentified	3	0.0118629
						Verrucomicrobia_Verrucomicrobiae_Pedosphaerales	Acidobacteria_Subgroup 6_unidentified	Verrucomicrobia_Verrucomicrobiae_Pedosphaerales -- Acidobacteria_Subgroup 6_unidentified	3	0.00264834
						Verrucomicrobia_Verrucomicrobiae_Pedosphaerales	Actinobacteria_Actinobacteria_Propionibacteriales	Verrucomicrobia_Verrucomicrobiae_Pedosphaerales -- Actinobacteria_Actinobacteria_Propionibacteriales	3	0.00130731
						Verrucomicrobia_Verrucomicrobiae_Pedosphaerales	Actinobacteria_Thermoleophilia_Gaiellales	Verrucomicrobia_Verrucomicrobiae_Pedosphaerales -- Actinobacteria_Thermoleophilia_Gaiellales	3	0.0249392
						Verrucomicrobia_Verrucomicrobiae_Pedosphaerales	Chloroflexi_KD4-96_metagenome	Verrucomicrobia_Verrucomicrobiae_Pedosphaerales -- Chloroflexi_KD4-96_metagenome	3	0.0382342
						Verrucomicrobia_Verrucomicrobiae_Pedosphaerales	Proteobacteria_Alphaproteobacteria_Reyranellales	Verrucomicrobia_Verrucomicrobiae_Pedosphaerales -- Proteobacteria_Alphaproteobacteria_Reyranellales	3	0.0191254
						Acidobacteria_Acidobacteriia_Acidobacteriales	Actinobacteria_Actinobacteria_Micrococcales	Acidobacteria_Acidobacteriia_Acidobacteriales -- Actinobacteria_Actinobacteria_Micrococcales	2	0.0401146
						Acidobacteria_Acidobacteriia_Acidobacteriales	Bacteroidetes_Bacteroidia_Chitinophagales	Acidobacteria_Acidobacteriia_Acidobacteriales -- Bacteroidetes_Bacteroidia_Chitinophagales	2	0.00130731
						Acidobacteria_Acidobacteriia_Solibacterales	Bacteroidetes_Ignavibacteria_Kryptoniales	Acidobacteria_Acidobacteriia_Solibacterales -- Bacteroidetes_Ignavibacteria_Kryptoniales	2	0.0180456
						Acidobacteria_Acidobacteriia_Solibacterales	Bacteroidetes_Ignavibacteria_SJA-28	Acidobacteria_Acidobacteriia_Solibacterales -- Bacteroidetes_Ignavibacteria_SJA-28	2	0.0180456
						Acidobacteria_Blastocatellia (Subgroup 4)_Pyrinomonadales	Bacteroidetes_Ignavibacteria_SJA-28	Acidobacteria_Blastocatellia (Subgroup 4)_Pyrinomonadales -- Bacteroidetes_Ignavibacteria_SJA-28	2	0.0180456
						Acidobacteria_Blastocatellia (Subgroup 4)_Pyrinomonadales	Proteobacteria_Gammaproteobacteria_Betaproteobacteriales	Acidobacteria_Blastocatellia (Subgroup 4)_Pyrinomonadales -- Proteobacteria_Gammaproteobacteria_Betaproteobacteriales	2	0.0180456
						Acidobacteria_Holophagae_Subgroup 7	Nitrospirae_Thermodesulfovibrionia_uncultured	Acidobacteria_Holophagae_Subgroup 7 -- Nitrospirae_Thermodesulfovibrionia_uncultured	2	0.00130731
						Acidobacteria_Subgroup 17_metagenome	Proteobacteria_Deltaproteobacteria_Syntrophobacterales	Acidobacteria_Subgroup 17_metagenome -- Proteobacteria_Deltaproteobacteria_Syntrophobacterales	2	0.00830892
						Acidobacteria_Subgroup 17_uncultured Acidobacteriales bacterium	Proteobacteria_Alphaproteobacteria_Rhizobiales	Acidobacteria_Subgroup 17_uncultured Acidobacteriales bacterium -- Proteobacteria_Alphaproteobacteria_Rhizobiales	2	0.00767487
						Acidobacteria_Subgroup 17_uncultured Geobacter sp.	Chloroflexi_Anaerolineae_Anaerolineales	Acidobacteria_Subgroup 17_uncultured Geobacter sp. -- Chloroflexi_Anaerolineae_Anaerolineales	2	0.0101904
						Acidobacteria_Subgroup 17_uncultured Geobacter sp.	Proteobacteria_Alphaproteobacteria_Rhizobiales	Acidobacteria_Subgroup 17_uncultured Geobacter sp. -- Proteobacteria_Alphaproteobacteria_Rhizobiales	2	0.00175851
						Acidobacteria_Subgroup 17_uncultured prokaryote	Bacteroidetes_Bacteroidia_Chitinophagales	Acidobacteria_Subgroup 17_uncultured prokaryote -- Bacteroidetes_Bacteroidia_Chitinophagales	2	0.02686
						Acidobacteria_Subgroup 17_uncultured prokaryote	Chloroflexi_Anaerolineae_RBG-13-54-9	Acidobacteria_Subgroup 17_uncultured prokaryote -- Chloroflexi_Anaerolineae_RBG-13-54-9	2	0.00668364
						Acidobacteria_Subgroup 17_unidentified	Chloroflexi_Anaerolineae_Anaerolineales	Acidobacteria_Subgroup 17_unidentified -- Chloroflexi_Anaerolineae_Anaerolineales	2	0.02686
						Acidobacteria_Subgroup 18_uncultured bacterium	Acidobacteria_Blastocatellia (Subgroup 4)_Blastocatellales	Acidobacteria_Subgroup 18_uncultured bacterium -- Acidobacteria_Blastocatellia (Subgroup 4)_Blastocatellales	2	0.02686
						Acidobacteria_Subgroup 18_uncultured bacterium	Chloroflexi_Anaerolineae_SBR1031	Acidobacteria_Subgroup 18_uncultured bacterium -- Chloroflexi_Anaerolineae_SBR1031	2	0.00668364
						Acidobacteria_Subgroup 18_uncultured prokaryote	Chloroflexi_Anaerolineae_Anaerolineales	Acidobacteria_Subgroup 18_uncultured prokaryote -- Chloroflexi_Anaerolineae_Anaerolineales	2	0.02686
						Acidobacteria_Subgroup 18_unidentified	Actinobacteria_Actinobacteria_Propionibacteriales	Acidobacteria_Subgroup 18_unidentified -- Actinobacteria_Actinobacteria_Propionibacteriales	2	0.00668364
						Acidobacteria_Subgroup 18_unidentified	Bacteroidetes_Bacteroidia_Bacteroidales	Acidobacteria_Subgroup 18_unidentified -- Bacteroidetes_Bacteroidia_Bacteroidales	2	0.00668364
						Acidobacteria_Subgroup 18_unidentified	Bacteroidetes_Bacteroidia_Chitinophagales	Acidobacteria_Subgroup 18_unidentified -- Bacteroidetes_Bacteroidia_Chitinophagales	2	0.00668364
						Acidobacteria_Subgroup 18_unidentified	Gemmatimonadetes_Gemmatimonadetes_Gemmatimonadales	Acidobacteria_Subgroup 18_unidentified -- Gemmatimonadetes_Gemmatimonadetes_Gemmatimonadales	2	0.00668364
						Acidobacteria_Subgroup 18_unidentified	Proteobacteria_Deltaproteobacteria_Desulfuromonadales	Acidobacteria_Subgroup 18_unidentified -- Proteobacteria_Deltaproteobacteria_Desulfuromonadales	2	0.00668364
						Acidobacteria_Subgroup 6_uncultured bacterium 126	Verrucomicrobia_Verrucomicrobiae_Pedosphaerales	Acidobacteria_Subgroup 6_uncultured bacterium 126 -- Verrucomicrobia_Verrucomicrobiae_Pedosphaerales	2	0.00130731
						Acidobacteria_Subgroup 6_unidentified	Acidobacteria_Subgroup 17_uncultured prokaryote	Acidobacteria_Subgroup 6_unidentified -- Acidobacteria_Subgroup 17_uncultured prokaryote	2	0.000271193
						Acidobacteria_Subgroup 6_unidentified	Actinobacteria_Acidimicrobiia_Microtrichales	Acidobacteria_Subgroup 6_unidentified -- Actinobacteria_Acidimicrobiia_Microtrichales	2	0.00130731
						Acidobacteria_Subgroup 6_unidentified	Bacteroidetes_Ignavibacteria_SJA-28	Acidobacteria_Subgroup 6_unidentified -- Bacteroidetes_Ignavibacteria_SJA-28	2	0.00130731
						Acidobacteria_Subgroup 6_unidentified	Chloroflexi_KD4-96_uncultured Anaerolineaceae bacterium	Acidobacteria_Subgroup 6_unidentified -- Chloroflexi_KD4-96_uncultured Anaerolineaceae bacterium	2	0.00325622
						Acidobacteria_Subgroup 6_unidentified	Chloroflexi_KD4-96_uncultured bacterium	Acidobacteria_Subgroup 6_unidentified -- Chloroflexi_KD4-96_uncultured bacterium	2	0.000271193
						Acidobacteria_Subgroup 6_unidentified	Chloroflexi_KD4-96_unidentified	Acidobacteria_Subgroup 6_unidentified -- Chloroflexi_KD4-96_unidentified	2	0.00130731
						Acidobacteria_Subgroup 6_unidentified	Chloroflexi_OLB14_uncultured bacterium	Acidobacteria_Subgroup 6_unidentified -- Chloroflexi_OLB14_uncultured bacterium	2	0.00934776
						Acidobacteria_Subgroup 6_unidentified	Gemmatimonadetes_S0134 terrestrial group_uncultured Gemmatimonadetes bacterium	Acidobacteria_Subgroup 6_unidentified -- Gemmatimonadetes_S0134 terrestrial group_uncultured Gemmatimonadetes bacterium	2	0.00934776
						Actinobacteria_Acidimicrobiia_IMCC26256	Chloroflexi_Anaerolineae_SBR1031	Actinobacteria_Acidimicrobiia_IMCC26256 -- Chloroflexi_Anaerolineae_SBR1031	2	0.00934776
						Actinobacteria_Acidimicrobiia_IMCC26256	Proteobacteria_Alphaproteobacteria_Rhizobiales	Actinobacteria_Acidimicrobiia_IMCC26256 -- Proteobacteria_Alphaproteobacteria_Rhizobiales	2	0.000271193
						Actinobacteria_Acidimicrobiia_Microtrichales	Chloroflexi_Anaerolineae_SBR1031	Actinobacteria_Acidimicrobiia_Microtrichales -- Chloroflexi_Anaerolineae_SBR1031	2	0.0180456
						Actinobacteria_Actinobacteria_Frankiales	Bacteroidetes_Bacteroidia_Chitinophagales	Actinobacteria_Actinobacteria_Frankiales -- Bacteroidetes_Bacteroidia_Chitinophagales	2	0.027521
						Actinobacteria_Actinobacteria_Frankiales	Proteobacteria_Deltaproteobacteria_Myxococcales	Actinobacteria_Actinobacteria_Frankiales -- Proteobacteria_Deltaproteobacteria_Myxococcales	2	0.0292447
						Actinobacteria_Actinobacteria_Frankiales	Verrucomicrobia_Verrucomicrobiae_Pedosphaerales	Actinobacteria_Actinobacteria_Frankiales -- Verrucomicrobia_Verrucomicrobiae_Pedosphaerales	2	4.76704e-05
						Actinobacteria_Actinobacteria_Micrococcales	Acidobacteria_Aminicenantia_Aminicenantales	Actinobacteria_Actinobacteria_Micrococcales -- Acidobacteria_Aminicenantia_Aminicenantales	2	0.000725879
						Actinobacteria_Actinobacteria_Micrococcales	Acidobacteria_Subgroup 6_uncultured bacterium 126	Actinobacteria_Actinobacteria_Micrococcales -- Acidobacteria_Subgroup 6_uncultured bacterium 126	2	0.0435979
						Actinobacteria_Actinobacteria_Micrococcales	Bacteroidetes_Bacteroidia_Sphingobacteriales	Actinobacteria_Actinobacteria_Micrococcales -- Bacteroidetes_Bacteroidia_Sphingobacteriales	2	0.00600725
						Actinobacteria_Actinobacteria_Micrococcales	Nitrospirae_4-29-1_uncultured bacterium	Actinobacteria_Actinobacteria_Micrococcales -- Nitrospirae_4-29-1_uncultured bacterium	2	0.000271193
						Actinobacteria_Actinobacteria_Propionibacteriales	Acidobacteria_Holophagae_Subgroup 7	Actinobacteria_Actinobacteria_Propionibacteriales -- Acidobacteria_Holophagae_Subgroup 7	2	0.0478483
						Actinobacteria_Actinobacteria_Propionibacteriales	Acidobacteria_Subgroup 6_unidentified	Actinobacteria_Actinobacteria_Propionibacteriales -- Acidobacteria_Subgroup 6_unidentified	2	0.0478483
						Actinobacteria_Actinobacteria_Propionibacteriales	Actinobacteria_Actinobacteria_Micrococcales	Actinobacteria_Actinobacteria_Propionibacteriales -- Actinobacteria_Actinobacteria_Micrococcales	2	0.0118629
						Actinobacteria_Actinobacteria_Propionibacteriales	Proteobacteria_Deltaproteobacteria_Desulfuromonadales	Actinobacteria_Actinobacteria_Propionibacteriales -- Proteobacteria_Deltaproteobacteria_Desulfuromonadales	2	0.0118629
						Actinobacteria_Actinobacteria_Propionibacteriales	Proteobacteria_Deltaproteobacteria_Syntrophobacterales	Actinobacteria_Actinobacteria_Propionibacteriales -- Proteobacteria_Deltaproteobacteria_Syntrophobacterales	2	0.0478483
						Actinobacteria_Actinobacteria_Streptomycetales	Bacteroidetes_Bacteroidia_Bacteroidales	Actinobacteria_Actinobacteria_Streptomycetales -- Bacteroidetes_Bacteroidia_Bacteroidales	2	0.0478483
						Actinobacteria_Actinobacteria_Streptomycetales	Chloroflexi_Anaerolineae_SBR1031	Actinobacteria_Actinobacteria_Streptomycetales -- Chloroflexi_Anaerolineae_SBR1031	2	0.0478483
						Actinobacteria_Thermoleophilia_Gaiellales	Acidobacteria_Acidobacteriia_Solibacterales	Actinobacteria_Thermoleophilia_Gaiellales -- Acidobacteria_Acidobacteriia_Solibacterales	2	0.0478483
						Actinobacteria_Thermoleophilia_Gaiellales	Bacteroidetes_Bacteroidia_Bacteroidales	Actinobacteria_Thermoleophilia_Gaiellales -- Bacteroidetes_Bacteroidia_Bacteroidales	2	0.000271193
						Actinobacteria_Thermoleophilia_Gaiellales	Gemmatimonadetes_Gemmatimonadetes_Gemmatimonadales	Actinobacteria_Thermoleophilia_Gaiellales -- Gemmatimonadetes_Gemmatimonadetes_Gemmatimonadales	2	0.0106838
						Actinobacteria_Thermoleophilia_Gaiellales	Planctomycetes_Phycisphaerae_Tepidisphaerales	Actinobacteria_Thermoleophilia_Gaiellales -- Planctomycetes_Phycisphaerae_Tepidisphaerales	2	0.0106838
						Actinobacteria_Thermoleophilia_Gaiellales	Verrucomicrobia_Verrucomicrobiae_Opitutales	Actinobacteria_Thermoleophilia_Gaiellales -- Verrucomicrobia_Verrucomicrobiae_Opitutales	2	0.0106838
						Actinobacteria_Thermoleophilia_Solirubrobacterales	Actinobacteria_Actinobacteria_Micrococcales	Actinobacteria_Thermoleophilia_Solirubrobacterales -- Actinobacteria_Actinobacteria_Micrococcales	2	0.0106838
						Actinobacteria_Thermoleophilia_Solirubrobacterales	Proteobacteria_Deltaproteobacteria_Desulfuromonadales	Actinobacteria_Thermoleophilia_Solirubrobacterales -- Proteobacteria_Deltaproteobacteria_Desulfuromonadales	2	0.0435979
						Armatimonadetes_Chthonomonadetes_Chthonomonadales	Acidobacteria_Acidobacteriia_Solibacterales	Armatimonadetes_Chthonomonadetes_Chthonomonadales -- Acidobacteria_Acidobacteriia_Solibacterales	2	0.0435979
						Armatimonadetes_Chthonomonadetes_Chthonomonadales	Chloroflexi_KD4-96_metagenome	Armatimonadetes_Chthonomonadetes_Chthonomonadales -- Chloroflexi_KD4-96_metagenome	2	0.0106838
						Ascomycota_Arthoniomycetes_unidentified	Mortierellomycota_Mortierellomycetes_Mortierellales	Ascomycota_Arthoniomycetes_unidentified -- Mortierellomycota_Mortierellomycetes_Mortierellales	2	0.0106838
						Ascomycota_Arthoniomycetes_unidentified	Nitrospirae_Thermodesulfovibrionia_uncultured	Ascomycota_Arthoniomycetes_unidentified -- Nitrospirae_Thermodesulfovibrionia_uncultured	2	4.76704e-05
						Ascomycota_Arthoniomycetes_unidentified	Proteobacteria_Alphaproteobacteria_Rhizobiales	Ascomycota_Arthoniomycetes_unidentified -- Proteobacteria_Alphaproteobacteria_Rhizobiales	2	0.00830892
						Ascomycota_Arthoniomycetes_unidentified	Proteobacteria_Deltaproteobacteria_Myxococcales	Ascomycota_Arthoniomycetes_unidentified -- Proteobacteria_Deltaproteobacteria_Myxococcales	2	0.000460567
						Ascomycota_Arthoniomycetes_unidentified	Verrucomicrobia_Verrucomicrobiae_Pedosphaerales	Ascomycota_Arthoniomycetes_unidentified -- Verrucomicrobia_Verrucomicrobiae_Pedosphaerales	2	0.000945897
						Ascomycota_Dothideomycetes_Capnodiales	Actinobacteria_Actinobacteria_Micrococcales	Ascomycota_Dothideomycetes_Capnodiales -- Actinobacteria_Actinobacteria_Micrococcales	2	0.0382342
						Ascomycota_Dothideomycetes_Pleosporales	Actinobacteria_Actinobacteria_Frankiales	Ascomycota_Dothideomycetes_Pleosporales -- Actinobacteria_Actinobacteria_Frankiales	2	0.00325622
						Ascomycota_Dothideomycetes_Pleosporales	Actinobacteria_Actinobacteria_Micromonosporales	Ascomycota_Dothideomycetes_Pleosporales -- Actinobacteria_Actinobacteria_Micromonosporales	2	0.0206862
						Ascomycota_Dothideomycetes_Pleosporales	Actinobacteria_Actinobacteria_Propionibacteriales	Ascomycota_Dothideomycetes_Pleosporales -- Actinobacteria_Actinobacteria_Propionibacteriales	2	0.00767487
						Ascomycota_Dothideomycetes_Pleosporales	Ascomycota_Dothideomycetes_Capnodiales	Ascomycota_Dothideomycetes_Pleosporales -- Ascomycota_Dothideomycetes_Capnodiales	2	0.0206862
						Ascomycota_Dothideomycetes_Pleosporales	Bacteroidetes_Ignavibacteria_SJA-28	Ascomycota_Dothideomycetes_Pleosporales -- Bacteroidetes_Ignavibacteria_SJA-28	2	0.0206862
						Ascomycota_Dothideomycetes_Pleosporales	Planctomycetes_Planctomycetacia_Pirellulales	Ascomycota_Dothideomycetes_Pleosporales -- Planctomycetes_Planctomycetacia_Pirellulales	2	0.027521
						Ascomycota_Dothideomycetes_Pleosporales	Proteobacteria_Deltaproteobacteria_RCP2-54	Ascomycota_Dothideomycetes_Pleosporales -- Proteobacteria_Deltaproteobacteria_RCP2-54	2	0.00934776
						Ascomycota_Dothideomycetes_Pleosporales	Proteobacteria_Gammaproteobacteria_Steroidobacterales	Ascomycota_Dothideomycetes_Pleosporales -- Proteobacteria_Gammaproteobacteria_Steroidobacterales	2	0.00210985
						Ascomycota_Dothideomycetes_Pleosporales	Rozellomycota_unidentified_unidentified	Ascomycota_Dothideomycetes_Pleosporales -- Rozellomycota_unidentified_unidentified	2	0.00210985
						Ascomycota_Dothideomycetes_unidentified	unidentified_unidentified_unidentified	Ascomycota_Dothideomycetes_unidentified -- unidentified_unidentified_unidentified	2	0.0478483
						Ascomycota_Eurotiomycetes_Chaetothyriales	Proteobacteria_Gammaproteobacteria_Betaproteobacteriales	Ascomycota_Eurotiomycetes_Chaetothyriales -- Proteobacteria_Gammaproteobacteria_Betaproteobacteriales	2	0.0478483
						Ascomycota_Eurotiomycetes_Eurotiales	Acidobacteria_Subgroup 6_unidentified	Ascomycota_Eurotiomycetes_Eurotiales -- Acidobacteria_Subgroup 6_unidentified	2	0.0478483
						Ascomycota_Eurotiomycetes_Eurotiales	Actinobacteria_Actinobacteria_Micrococcales	Ascomycota_Eurotiomycetes_Eurotiales -- Actinobacteria_Actinobacteria_Micrococcales	2	0.0478483
						Ascomycota_Eurotiomycetes_Eurotiales	Chytridiomycota_unidentified_unidentified	Ascomycota_Eurotiomycetes_Eurotiales -- Chytridiomycota_unidentified_unidentified	2	0.0118629
						Ascomycota_Leotiomycetes_Helotiales	Acidobacteria_Aminicenantia_Aminicenantales	Ascomycota_Leotiomycetes_Helotiales -- Acidobacteria_Aminicenantia_Aminicenantales	2	0.0478483
						Ascomycota_Leotiomycetes_Helotiales	Actinobacteria_Actinobacteria_Streptomycetales	Ascomycota_Leotiomycetes_Helotiales -- Actinobacteria_Actinobacteria_Streptomycetales	2	0.0180456
						Ascomycota_Leotiomycetes_Helotiales	Ascomycota_Dothideomycetes_unidentified	Ascomycota_Leotiomycetes_Helotiales -- Ascomycota_Dothideomycetes_unidentified	2	0.0401146
						Ascomycota_Leotiomycetes_Helotiales	Ascomycota_Sordariomycetes_Trichosphaeriales	Ascomycota_Leotiomycetes_Helotiales -- Ascomycota_Sordariomycetes_Trichosphaeriales	2	0.0180456
						Ascomycota_Leotiomycetes_Helotiales	Bacteroidetes_Ignavibacteria_OPB56	Ascomycota_Leotiomycetes_Helotiales -- Bacteroidetes_Ignavibacteria_OPB56	2	0.0180456
						Ascomycota_Leotiomycetes_Helotiales	Chloroflexi_Anaerolineae_Caldilineales	Ascomycota_Leotiomycetes_Helotiales -- Chloroflexi_Anaerolineae_Caldilineales	2	0.00454983
						Ascomycota_Leotiomycetes_Helotiales	Chloroflexi_Chloroflexia_Chloroflexales	Ascomycota_Leotiomycetes_Helotiales -- Chloroflexi_Chloroflexia_Chloroflexales	2	0.0401146
						Ascomycota_Leotiomycetes_Helotiales	Chloroflexi_Gitt-GS-136_unidentified	Ascomycota_Leotiomycetes_Helotiales -- Chloroflexi_Gitt-GS-136_unidentified	2	0.0234948
						Ascomycota_Leotiomycetes_Thelebolales	Acidobacteria_Aminicenantia_Aminicenantales	Ascomycota_Leotiomycetes_Thelebolales -- Acidobacteria_Aminicenantia_Aminicenantales	2	0.00325622
						Ascomycota_Leotiomycetes_Thelebolales	Ascomycota_Dothideomycetes_unidentified	Ascomycota_Leotiomycetes_Thelebolales -- Ascomycota_Dothideomycetes_unidentified	2	0.000136691
						Ascomycota_Leotiomycetes_Thelebolales	Basidiomycota_Tremellomycetes_Tremellales	Ascomycota_Leotiomycetes_Thelebolales -- Basidiomycota_Tremellomycetes_Tremellales	2	0.00325622
						Ascomycota_Leotiomycetes_Thelebolales	Chloroflexi_Chloroflexia_Chloroflexales	Ascomycota_Leotiomycetes_Thelebolales -- Chloroflexi_Chloroflexia_Chloroflexales	2	0.0128287
						Ascomycota_Leotiomycetes_Thelebolales	Firmicutes_Clostridia_Clostridiales	Ascomycota_Leotiomycetes_Thelebolales -- Firmicutes_Clostridia_Clostridiales	2	0.0401146
						Ascomycota_Pezizomycetes_Pezizales	Acidobacteria_Acidobacteriia_Solibacterales	Ascomycota_Pezizomycetes_Pezizales -- Acidobacteria_Acidobacteriia_Solibacterales	2	0.00767487
						Ascomycota_Pezizomycetes_Pezizales	Acidobacteria_Blastocatellia (Subgroup 4)_Blastocatellales	Ascomycota_Pezizomycetes_Pezizales -- Acidobacteria_Blastocatellia (Subgroup 4)_Blastocatellales	2	0.0206862
						Ascomycota_Pezizomycetes_Pezizales	Actinobacteria_Actinobacteria_Micrococcales	Ascomycota_Pezizomycetes_Pezizales -- Actinobacteria_Actinobacteria_Micrococcales	2	0.00325622
						Ascomycota_Pezizomycetes_Pezizales	Ascomycota_Dothideomycetes_Pleosporales	Ascomycota_Pezizomycetes_Pezizales -- Ascomycota_Dothideomycetes_Pleosporales	2	0.0128287
						Ascomycota_Pezizomycetes_Pezizales	Chloroflexi_Anaerolineae_SBR1031	Ascomycota_Pezizomycetes_Pezizales -- Chloroflexi_Anaerolineae_SBR1031	2	0.000271193
						Ascomycota_Pezizomycetes_Pezizales	Chloroflexi_KD4-96_unidentified	Ascomycota_Pezizomycetes_Pezizales -- Chloroflexi_KD4-96_unidentified	2	0.00264834
						Ascomycota_Pezizomycetes_Pezizales	Proteobacteria_Deltaproteobacteria_Syntrophobacterales	Ascomycota_Pezizomycetes_Pezizales -- Proteobacteria_Deltaproteobacteria_Syntrophobacterales	2	0.0249392
						Ascomycota_Pezizomycetes_Pezizales	Verrucomicrobia_Verrucomicrobiae_Pedosphaerales	Ascomycota_Pezizomycetes_Pezizales -- Verrucomicrobia_Verrucomicrobiae_Pedosphaerales	2	0.0128287
						Ascomycota_Saccharomycetes_Saccharomycetales	Acidobacteria_Subgroup 6_unidentified	Ascomycota_Saccharomycetes_Saccharomycetales -- Acidobacteria_Subgroup 6_unidentified	2	0.000725879
						Ascomycota_Saccharomycetes_Saccharomycetales	Basidiomycota_Microbotryomycetes_Microbotryomycetes_ord_Incertae_sedis	Ascomycota_Saccharomycetes_Saccharomycetales -- Basidiomycota_Microbotryomycetes_Microbotryomycetes_ord_Incertae_sedis	2	0.000725879
						Ascomycota_Saccharomycetes_Saccharomycetales	Basidiomycota_Tremellomycetes_Cystofilobasidiales	Ascomycota_Saccharomycetes_Saccharomycetales -- Basidiomycota_Tremellomycetes_Cystofilobasidiales	2	0.0401146
						Ascomycota_Saccharomycetes_Saccharomycetales	Chloroflexi_Anaerolineae_SBR1031	Ascomycota_Saccharomycetes_Saccharomycetales -- Chloroflexi_Anaerolineae_SBR1031	2	0.0128287
						Ascomycota_Saccharomycetes_Saccharomycetales	Nitrospirae_Thermodesulfovibrionia_uncultured	Ascomycota_Saccharomycetes_Saccharomycetales -- Nitrospirae_Thermodesulfovibrionia_uncultured	2	0.0292447
						Ascomycota_Saccharomycetes_Saccharomycetales	Verrucomicrobia_Verrucomicrobiae_Pedosphaerales	Ascomycota_Saccharomycetes_Saccharomycetales -- Verrucomicrobia_Verrucomicrobiae_Pedosphaerales	2	0.0206862
						Ascomycota_Sordariomycetes_Coniochaetales	Acidobacteria_Holophagae_Subgroup 7	Ascomycota_Sordariomycetes_Coniochaetales -- Acidobacteria_Holophagae_Subgroup 7	2	0.000725879
						Ascomycota_Sordariomycetes_Glomerellales	Actinobacteria_Actinobacteria_Micrococcales	Ascomycota_Sordariomycetes_Glomerellales -- Actinobacteria_Actinobacteria_Micrococcales	2	0.00325622
						Ascomycota_Sordariomycetes_Glomerellales	Ascomycota_Sordariomycetes_Hypocreales	Ascomycota_Sordariomycetes_Glomerellales -- Ascomycota_Sordariomycetes_Hypocreales	2	0.00767487
						Ascomycota_Sordariomycetes_Glomerellales	Ascomycota_Sordariomycetes_Trichosphaeriales	Ascomycota_Sordariomycetes_Glomerellales -- Ascomycota_Sordariomycetes_Trichosphaeriales	2	0.0206862
						Ascomycota_Sordariomycetes_Glomerellales	Chloroflexi_Anaerolineae_Anaerolineales	Ascomycota_Sordariomycetes_Glomerellales -- Chloroflexi_Anaerolineae_Anaerolineales	2	0.0128287
						Ascomycota_Sordariomycetes_Glomerellales	Proteobacteria_Alphaproteobacteria_Rhizobiales	Ascomycota_Sordariomycetes_Glomerellales -- Proteobacteria_Alphaproteobacteria_Rhizobiales	2	0.0401146
						Ascomycota_Sordariomycetes_Glomerellales	Proteobacteria_Gammaproteobacteria_Betaproteobacteriales	Ascomycota_Sordariomycetes_Glomerellales -- Proteobacteria_Gammaproteobacteria_Betaproteobacteriales	2	0.0101904
						Ascomycota_Sordariomycetes_Hypocreales	Acidobacteria_Acidobacteriia_Acidobacteriales	Ascomycota_Sordariomycetes_Hypocreales -- Acidobacteria_Acidobacteriia_Acidobacteriales	2	0.0234948
						Ascomycota_Sordariomycetes_Hypocreales	Acidobacteria_Blastocatellia (Subgroup 4)_Pyrinomonadales	Ascomycota_Sordariomycetes_Hypocreales -- Acidobacteria_Blastocatellia (Subgroup 4)_Pyrinomonadales	2	0.00830892
						Ascomycota_Sordariomycetes_Hypocreales	Actinobacteria_Actinobacteria_Micromonosporales	Ascomycota_Sordariomycetes_Hypocreales -- Actinobacteria_Actinobacteria_Micromonosporales	2	0.00767487
						Ascomycota_Sordariomycetes_Hypocreales	Ascomycota_Dothideomycetes_Tubeufiales	Ascomycota_Sordariomycetes_Hypocreales -- Ascomycota_Dothideomycetes_Tubeufiales	2	0.000136691
						Ascomycota_Sordariomycetes_Hypocreales	Basidiomycota_Agaricomycetes_Boletales	Ascomycota_Sordariomycetes_Hypocreales -- Basidiomycota_Agaricomycetes_Boletales	2	0.0167276
						Ascomycota_Sordariomycetes_Hypocreales	Chloroflexi_Anaerolineae_Caldilineales	Ascomycota_Sordariomycetes_Hypocreales -- Chloroflexi_Anaerolineae_Caldilineales	2	0.000271193
						Ascomycota_Sordariomycetes_Hypocreales	Rozellomycota_unidentified_unidentified	Ascomycota_Sordariomycetes_Hypocreales -- Rozellomycota_unidentified_unidentified	2	0.00934776
						Ascomycota_Sordariomycetes_Microascales	Proteobacteria_Deltaproteobacteria_Myxococcales	Ascomycota_Sordariomycetes_Microascales -- Proteobacteria_Deltaproteobacteria_Myxococcales	2	0.00934776
						Ascomycota_Sordariomycetes_Myrmecridiales	Planctomycetes_Phycisphaerae_MSBL9	Ascomycota_Sordariomycetes_Myrmecridiales -- Planctomycetes_Phycisphaerae_MSBL9	2	0.0435979
						Ascomycota_Sordariomycetes_Sordariales	Acidobacteria_Subgroup 18_uncultured bacterium	Ascomycota_Sordariomycetes_Sordariales -- Acidobacteria_Subgroup 18_uncultured bacterium	2	0.00668364
						Ascomycota_Sordariomycetes_Sordariales	Actinobacteria_MB-A2-108_Actinobacteria bacterium RBG_19FT_COMBO_70_19	Ascomycota_Sordariomycetes_Sordariales -- Actinobacteria_MB-A2-108_Actinobacteria bacterium RBG_19FT_COMBO_70_19	2	0.0382342
						Ascomycota_Sordariomycetes_Sordariales	Armatimonadetes_Fimbriimonadia_Fimbriimonadales	Ascomycota_Sordariomycetes_Sordariales -- Armatimonadetes_Fimbriimonadia_Fimbriimonadales	2	0.0455795
						Ascomycota_Sordariomycetes_Sordariales	Basidiomycota_Agaricomycetes_Boletales	Ascomycota_Sordariomycetes_Sordariales -- Basidiomycota_Agaricomycetes_Boletales	2	0.00175851
						Ascomycota_Sordariomycetes_Sordariales	Latescibacteria_uncultured soil bacterium PRR-12_uncultured soil bacterium PRR-12	Ascomycota_Sordariomycetes_Sordariales -- Latescibacteria_uncultured soil bacterium PRR-12_uncultured soil bacterium PRR-12	2	0.00175851
						Ascomycota_Sordariomycetes_Sordariales	Planctomycetes_Planctomycetacia_Gemmatales	Ascomycota_Sordariomycetes_Sordariales -- Planctomycetes_Planctomycetacia_Gemmatales	2	0.00767487
						Ascomycota_Sordariomycetes_Sordariales	Proteobacteria_Gammaproteobacteria_Ectothiorhodospirales	Ascomycota_Sordariomycetes_Sordariales -- Proteobacteria_Gammaproteobacteria_Ectothiorhodospirales	2	4.76704e-05
						Ascomycota_Sordariomycetes_Trichosphaeriales	Acidobacteria_Blastocatellia (Subgroup 4)_Pyrinomonadales	Ascomycota_Sordariomycetes_Trichosphaeriales -- Acidobacteria_Blastocatellia (Subgroup 4)_Pyrinomonadales	2	0.00830892
						Ascomycota_Sordariomycetes_Trichosphaeriales	Acidobacteria_Holophagae_Subgroup 7	Ascomycota_Sordariomycetes_Trichosphaeriales -- Acidobacteria_Holophagae_Subgroup 7	2	0.00600725
						Ascomycota_Sordariomycetes_Trichosphaeriales	Mucoromycota_Endogonomycetes_Endogonales	Ascomycota_Sordariomycetes_Trichosphaeriales -- Mucoromycota_Endogonomycetes_Endogonales	2	0.0106838
						Ascomycota_Sordariomycetes_Trichosphaeriales	Proteobacteria_Alphaproteobacteria_Sphingomonadales	Ascomycota_Sordariomycetes_Trichosphaeriales -- Proteobacteria_Alphaproteobacteria_Sphingomonadales	2	0.000460567
						Ascomycota_Sordariomycetes_Trichosphaeriales	Proteobacteria_Deltaproteobacteria_Myxococcales	Ascomycota_Sordariomycetes_Trichosphaeriales -- Proteobacteria_Deltaproteobacteria_Myxococcales	2	0.000460567
						Ascomycota_Sordariomycetes_unidentified	Acidobacteria_Acidobacteriia_Solibacterales	Ascomycota_Sordariomycetes_unidentified -- Acidobacteria_Acidobacteriia_Solibacterales	2	0.0382342
						Ascomycota_Sordariomycetes_unidentified	Acidobacteria_Holophagae_Subgroup 7	Ascomycota_Sordariomycetes_unidentified -- Acidobacteria_Holophagae_Subgroup 7	2	0.0180456
						Ascomycota_Sordariomycetes_unidentified	Actinobacteria_Thermoleophilia_Gaiellales	Ascomycota_Sordariomycetes_unidentified -- Actinobacteria_Thermoleophilia_Gaiellales	2	0.0118629
						Ascomycota_Sordariomycetes_unidentified	Basidiomycota_Tremellomycetes_Tremellales	Ascomycota_Sordariomycetes_unidentified -- Basidiomycota_Tremellomycetes_Tremellales	2	0.00767487
						Ascomycota_Sordariomycetes_unidentified	Chloroflexi_Chloroflexia_Chloroflexales	Ascomycota_Sordariomycetes_unidentified -- Chloroflexi_Chloroflexia_Chloroflexales	2	0.0101904
						Ascomycota_Sordariomycetes_unidentified	Chloroflexi_KD4-96_metagenome	Ascomycota_Sordariomycetes_unidentified -- Chloroflexi_KD4-96_metagenome	2	0.000725879
						Ascomycota_Sordariomycetes_unidentified	Chloroflexi_KD4-96_unidentified	Ascomycota_Sordariomycetes_unidentified -- Chloroflexi_KD4-96_unidentified	2	0.00542573
						Ascomycota_Sordariomycetes_unidentified	Gemmatimonadetes_Gemmatimonadetes_Gemmatimonadales	Ascomycota_Sordariomycetes_unidentified -- Gemmatimonadetes_Gemmatimonadetes_Gemmatimonadales	2	0.0167276
						Ascomycota_Sordariomycetes_unidentified	Mucoromycota_Endogonomycetes_Endogonales	Ascomycota_Sordariomycetes_unidentified -- Mucoromycota_Endogonomycetes_Endogonales	2	0.000725879
						Ascomycota_Sordariomycetes_unidentified	Nitrospirae_Thermodesulfovibrionia_uncultured	Ascomycota_Sordariomycetes_unidentified -- Nitrospirae_Thermodesulfovibrionia_uncultured	2	0.0128287
						Ascomycota_Sordariomycetes_Xylariales	Chloroflexi_Anaerolineae_RBG-13-54-9	Ascomycota_Sordariomycetes_Xylariales -- Chloroflexi_Anaerolineae_RBG-13-54-9	2	0.0206862
						Ascomycota_unidentified_unidentified	Acidobacteria_Subgroup 6_unidentified	Ascomycota_unidentified_unidentified -- Acidobacteria_Subgroup 6_unidentified	2	0.000271193
						Ascomycota_unidentified_unidentified	Actinobacteria_Actinobacteria_Propionibacteriales	Ascomycota_unidentified_unidentified -- Actinobacteria_Actinobacteria_Propionibacteriales	2	0.000271193
						Ascomycota_unidentified_unidentified	Actinobacteria_Actinobacteria_Streptomycetales	Ascomycota_unidentified_unidentified -- Actinobacteria_Actinobacteria_Streptomycetales	2	4.76704e-05
						Ascomycota_unidentified_unidentified	Bacteroidetes_Bacteroidia_Chitinophagales	Ascomycota_unidentified_unidentified -- Bacteroidetes_Bacteroidia_Chitinophagales	2	0.000271193
						Ascomycota_unidentified_unidentified	Chloroflexi_KD4-96_uncultured Chloroflexi bacterium	Ascomycota_unidentified_unidentified -- Chloroflexi_KD4-96_uncultured Chloroflexi bacterium	2	0.000725879
						Ascomycota_unidentified_unidentified	Proteobacteria_Deltaproteobacteria_Desulfuromonadales	Ascomycota_unidentified_unidentified -- Proteobacteria_Deltaproteobacteria_Desulfuromonadales	2	0.00600725
						Bacteroidetes_Bacteroidia_Bacteroidales	Acidobacteria_Blastocatellia (Subgroup 4)_Pyrinomonadales	Bacteroidetes_Bacteroidia_Bacteroidales -- Acidobacteria_Blastocatellia (Subgroup 4)_Pyrinomonadales	2	0.000725879
						Bacteroidetes_Bacteroidia_Bacteroidales	Actinobacteria_Actinobacteria_Propionibacteriales	Bacteroidetes_Bacteroidia_Bacteroidales -- Actinobacteria_Actinobacteria_Propionibacteriales	2	0.000725879
						Bacteroidetes_Ignavibacteria_Ignavibacteriales	Chloroflexi_Anaerolineae_SBR1031	Bacteroidetes_Ignavibacteria_Ignavibacteriales -- Chloroflexi_Anaerolineae_SBR1031	2	0.0217561
						Bacteroidetes_Ignavibacteria_Kryptoniales	Actinobacteria_Actinobacteria_Micrococcales	Bacteroidetes_Ignavibacteria_Kryptoniales -- Actinobacteria_Actinobacteria_Micrococcales	2	0.0217561
						Bacteroidetes_Ignavibacteria_SJA-28	Acidobacteria_Blastocatellia (Subgroup 4)_Blastocatellales	Bacteroidetes_Ignavibacteria_SJA-28 -- Acidobacteria_Blastocatellia (Subgroup 4)_Blastocatellales	2	0.000460567
						Bacteroidetes_Ignavibacteria_SJA-28	Chloroflexi_Anaerolineae_SBR1031	Bacteroidetes_Ignavibacteria_SJA-28 -- Chloroflexi_Anaerolineae_SBR1031	2	0.033199
						Bacteroidetes_Ignavibacteria_SJA-28	Chloroflexi_OLB14_uncultured bacterium	Bacteroidetes_Ignavibacteria_SJA-28 -- Chloroflexi_OLB14_uncultured bacterium	2	0.000725879
						Bacteroidetes_Ignavibacteria_SJA-28	Planctomycetes_Phycisphaerae_Tepidisphaerales	Bacteroidetes_Ignavibacteria_SJA-28 -- Planctomycetes_Phycisphaerae_Tepidisphaerales	2	4.76704e-05
						Basidiomycota_Agaricomycetes_Agaricales	Actinobacteria_Thermoleophilia_Gaiellales	Basidiomycota_Agaricomycetes_Agaricales -- Actinobacteria_Thermoleophilia_Gaiellales	2	0.000271193
						Basidiomycota_Agaricomycetes_Agaricales	Chloroflexi_Anaerolineae_SBR1031	Basidiomycota_Agaricomycetes_Agaricales -- Chloroflexi_Anaerolineae_SBR1031	2	0.0118629
						Basidiomycota_Agaricomycetes_Agaricales	Chloroflexi_KD4-96_metagenome	Basidiomycota_Agaricomycetes_Agaricales -- Chloroflexi_KD4-96_metagenome	2	8.00893e-06
						Basidiomycota_Agaricomycetes_Agaricales	Chytridiomycota_Rhizophydiomycetes_Rhizophydiales	Basidiomycota_Agaricomycetes_Agaricales -- Chytridiomycota_Rhizophydiomycetes_Rhizophydiales	2	0.0249392
						Basidiomycota_Agaricomycetes_Agaricales	Chytridiomycota_unidentified_unidentified	Basidiomycota_Agaricomycetes_Agaricales -- Chytridiomycota_unidentified_unidentified	2	0.00325622
						Basidiomycota_Agaricomycetes_Auriculariales	Ascomycota_Leotiomycetes_Thelebolales	Basidiomycota_Agaricomycetes_Auriculariales -- Ascomycota_Leotiomycetes_Thelebolales	2	0.0217561
						Basidiomycota_Agaricomycetes_Auriculariales	Mortierellomycota_Mortierellomycetes_Mortierellales	Basidiomycota_Agaricomycetes_Auriculariales -- Mortierellomycota_Mortierellomycetes_Mortierellales	2	0.0249392
						Basidiomycota_Agaricomycetes_Boletales	Proteobacteria_Alphaproteobacteria_Rhizobiales	Basidiomycota_Agaricomycetes_Boletales -- Proteobacteria_Alphaproteobacteria_Rhizobiales	2	0.0234948
						Basidiomycota_Agaricomycetes_Cantharellales	Acidobacteria_Blastocatellia (Subgroup 4)_Blastocatellales	Basidiomycota_Agaricomycetes_Cantharellales -- Acidobacteria_Blastocatellia (Subgroup 4)_Blastocatellales	2	0.000271193
						Basidiomycota_Agaricomycetes_Cantharellales	Acidobacteria_Subgroup 18_uncultured prokaryote	Basidiomycota_Agaricomycetes_Cantharellales -- Acidobacteria_Subgroup 18_uncultured prokaryote	2	0.00130731
						Basidiomycota_Agaricomycetes_Cantharellales	Acidobacteria_Subgroup 6_uncultured bacterium 126	Basidiomycota_Agaricomycetes_Cantharellales -- Acidobacteria_Subgroup 6_uncultured bacterium 126	2	0.0118629
						Basidiomycota_Agaricomycetes_Cantharellales	Actinobacteria_Actinobacteria_Propionibacteriales	Basidiomycota_Agaricomycetes_Cantharellales -- Actinobacteria_Actinobacteria_Propionibacteriales	2	0.00830892
						Basidiomycota_Agaricomycetes_Cantharellales	Ascomycota_Leotiomycetes_Thelebolales	Basidiomycota_Agaricomycetes_Cantharellales -- Ascomycota_Leotiomycetes_Thelebolales	2	0.0128287
						Basidiomycota_Agaricomycetes_Cantharellales	Ascomycota_Sordariomycetes_Hypocreales	Basidiomycota_Agaricomycetes_Cantharellales -- Ascomycota_Sordariomycetes_Hypocreales	2	0.0292447
						Basidiomycota_Agaricomycetes_Cantharellales	Ascomycota_Sordariomycetes_unidentified	Basidiomycota_Agaricomycetes_Cantharellales -- Ascomycota_Sordariomycetes_unidentified	2	0.033199
						Basidiomycota_Agaricomycetes_Cantharellales	Basidiomycota_Microbotryomycetes_Microbotryomycetes_ord_Incertae_sedis	Basidiomycota_Agaricomycetes_Cantharellales -- Basidiomycota_Microbotryomycetes_Microbotryomycetes_ord_Incertae_sedis	2	0.027521
						Basidiomycota_Agaricomycetes_Cantharellales	Basidiomycota_Tremellomycetes_Filobasidiales	Basidiomycota_Agaricomycetes_Cantharellales -- Basidiomycota_Tremellomycetes_Filobasidiales	2	0.0366488
						Basidiomycota_Agaricomycetes_Cantharellales	Planctomycetes_Planctomycetacia_Gemmatales	Basidiomycota_Agaricomycetes_Cantharellales -- Planctomycetes_Planctomycetacia_Gemmatales	2	0.00600725
						Basidiomycota_Agaricomycetes_Cantharellales	Proteobacteria_Alphaproteobacteria_Sphingomonadales	Basidiomycota_Agaricomycetes_Cantharellales -- Proteobacteria_Alphaproteobacteria_Sphingomonadales	2	0.0167276
						Basidiomycota_Agaricomycetes_Polyporales	Acidobacteria_Subgroup 6_unidentified	Basidiomycota_Agaricomycetes_Polyporales -- Acidobacteria_Subgroup 6_unidentified	2	0.0206862
						Basidiomycota_Agaricomycetes_Sebacinales	Actinobacteria_Actinobacteria_Micrococcales	Basidiomycota_Agaricomycetes_Sebacinales -- Actinobacteria_Actinobacteria_Micrococcales	2	0.00542573
						Basidiomycota_Agaricomycetes_Sebacinales	Chloroflexi_Anaerolineae_SBR1031	Basidiomycota_Agaricomycetes_Sebacinales -- Chloroflexi_Anaerolineae_SBR1031	2	0.0455795
						Basidiomycota_Agaricomycetes_Sebacinales	Chloroflexi_KD4-96_unidentified	Basidiomycota_Agaricomycetes_Sebacinales -- Chloroflexi_KD4-96_unidentified	2	0.00767487
						Basidiomycota_Agaricomycetes_Thelephorales	Ascomycota_Leotiomycetes_Helotiales	Basidiomycota_Agaricomycetes_Thelephorales -- Ascomycota_Leotiomycetes_Helotiales	2	0.0435979
						Basidiomycota_Agaricomycetes_unidentified	Acidobacteria_Subgroup 6_uncultured bacterium 126	Basidiomycota_Agaricomycetes_unidentified -- Acidobacteria_Subgroup 6_uncultured bacterium 126	2	0.00130731
						Basidiomycota_Agaricomycetes_unidentified	Gemmatimonadetes_Gemmatimonadetes_Gemmatimonadales	Basidiomycota_Agaricomycetes_unidentified -- Gemmatimonadetes_Gemmatimonadetes_Gemmatimonadales	2	0.0106838
						Basidiomycota_Agaricomycetes_unidentified	Proteobacteria_Alphaproteobacteria_Sphingomonadales	Basidiomycota_Agaricomycetes_unidentified -- Proteobacteria_Alphaproteobacteria_Sphingomonadales	2	0.00264834
						Basidiomycota_Agaricomycetes_unidentified	Proteobacteria_Gammaproteobacteria_Xanthomonadales	Basidiomycota_Agaricomycetes_unidentified -- Proteobacteria_Gammaproteobacteria_Xanthomonadales	2	0.00264834
						Basidiomycota_Microbotryomycetes_Microbotryomycetes_ord_Incertae_sedis	Acidobacteria_Blastocatellia (Subgroup 4)_Pyrinomonadales	Basidiomycota_Microbotryomycetes_Microbotryomycetes_ord_Incertae_sedis -- Acidobacteria_Blastocatellia (Subgroup 4)_Pyrinomonadales	2	0.0435979
						Basidiomycota_Microbotryomycetes_Microbotryomycetes_ord_Incertae_sedis	Ascomycota_Sordariomycetes_Sordariales	Basidiomycota_Microbotryomycetes_Microbotryomycetes_ord_Incertae_sedis -- Ascomycota_Sordariomycetes_Sordariales	2	0.00264834
						Basidiomycota_Microbotryomycetes_Microbotryomycetes_ord_Incertae_sedis	Ascomycota_unidentified_unidentified	Basidiomycota_Microbotryomycetes_Microbotryomycetes_ord_Incertae_sedis -- Ascomycota_unidentified_unidentified	2	0.00264834
						Basidiomycota_Microbotryomycetes_Microbotryomycetes_ord_Incertae_sedis	Chytridiomycota_Rhizophydiomycetes_Rhizophydiales	Basidiomycota_Microbotryomycetes_Microbotryomycetes_ord_Incertae_sedis -- Chytridiomycota_Rhizophydiomycetes_Rhizophydiales	2	0.0106838
						Basidiomycota_Microbotryomycetes_Sporidiobolales	Ascomycota_Dothideomycetes_Pleosporales	Basidiomycota_Microbotryomycetes_Sporidiobolales -- Ascomycota_Dothideomycetes_Pleosporales	2	0.0106838
						Basidiomycota_Microbotryomycetes_Sporidiobolales	Bacteroidetes_Bacteroidia_Bacteroidales	Basidiomycota_Microbotryomycetes_Sporidiobolales -- Bacteroidetes_Bacteroidia_Bacteroidales	2	0.0106838
						Basidiomycota_Microbotryomycetes_Sporidiobolales	Chloroflexi_Anaerolineae_Anaerolineales	Basidiomycota_Microbotryomycetes_Sporidiobolales -- Chloroflexi_Anaerolineae_Anaerolineales	2	0.00264834
						Basidiomycota_Microbotryomycetes_Sporidiobolales	Proteobacteria_Gammaproteobacteria_Betaproteobacteriales	Basidiomycota_Microbotryomycetes_Sporidiobolales -- Proteobacteria_Gammaproteobacteria_Betaproteobacteriales	2	0.0249392
						Basidiomycota_Microbotryomycetes_unidentified	unidentified_unidentified_unidentified	Basidiomycota_Microbotryomycetes_unidentified -- unidentified_unidentified_unidentified	2	0.0106838
						Basidiomycota_Tremellomycetes_Cystofilobasidiales	Acidobacteria_Subgroup 18_unidentified	Basidiomycota_Tremellomycetes_Cystofilobasidiales -- Acidobacteria_Subgroup 18_unidentified	2	0.0106838
						Basidiomycota_Tremellomycetes_Cystofilobasidiales	Basidiomycota_unidentified_unidentified	Basidiomycota_Tremellomycetes_Cystofilobasidiales -- Basidiomycota_unidentified_unidentified	2	0.0249392
						Basidiomycota_Tremellomycetes_Cystofilobasidiales	Chytridiomycota_unidentified_unidentified	Basidiomycota_Tremellomycetes_Cystofilobasidiales -- Chytridiomycota_unidentified_unidentified	2	0.00542573
						Basidiomycota_Tremellomycetes_Cystofilobasidiales	Gemmatimonadetes_S0134 terrestrial group_uncultured Gemmatimonadetes bacterium	Basidiomycota_Tremellomycetes_Cystofilobasidiales -- Gemmatimonadetes_S0134 terrestrial group_uncultured Gemmatimonadetes bacterium	2	0.00210985
						Basidiomycota_Tremellomycetes_Cystofilobasidiales	Nitrospirae_Thermodesulfovibrionia_uncultured	Basidiomycota_Tremellomycetes_Cystofilobasidiales -- Nitrospirae_Thermodesulfovibrionia_uncultured	2	0.00934776
						Basidiomycota_Tremellomycetes_Filobasidiales	Chloroflexi_Anaerolineae_SBR1031	Basidiomycota_Tremellomycetes_Filobasidiales -- Chloroflexi_Anaerolineae_SBR1031	2	0.0180456
						Basidiomycota_Tremellomycetes_Filobasidiales	Chloroflexi_KD4-96_metagenome	Basidiomycota_Tremellomycetes_Filobasidiales -- Chloroflexi_KD4-96_metagenome	2	0.000271193
						Basidiomycota_Tremellomycetes_Filobasidiales	Nitrospirae_Thermodesulfovibrionia_uncultured	Basidiomycota_Tremellomycetes_Filobasidiales -- Nitrospirae_Thermodesulfovibrionia_uncultured	2	0.00830892
						Basidiomycota_Tremellomycetes_Filobasidiales	Proteobacteria_Alphaproteobacteria_Rhizobiales	Basidiomycota_Tremellomycetes_Filobasidiales -- Proteobacteria_Alphaproteobacteria_Rhizobiales	2	0.0128287
						Basidiomycota_Tremellomycetes_Filobasidiales	Proteobacteria_Deltaproteobacteria_Syntrophobacterales	Basidiomycota_Tremellomycetes_Filobasidiales -- Proteobacteria_Deltaproteobacteria_Syntrophobacterales	2	0.00600725
						Basidiomycota_Tremellomycetes_Filobasidiales	Rozellomycota_unidentified_unidentified	Basidiomycota_Tremellomycetes_Filobasidiales -- Rozellomycota_unidentified_unidentified	2	0.0234948
						Chloroflexi_Anaerolineae_Anaerolineales	Acidobacteria_Blastocatellia (Subgroup 4)_Pyrinomonadales	Chloroflexi_Anaerolineae_Anaerolineales -- Acidobacteria_Blastocatellia (Subgroup 4)_Pyrinomonadales	2	0.0128287
						Chloroflexi_Anaerolineae_Anaerolineales	Acidobacteria_Subgroup 17_unidentified	Chloroflexi_Anaerolineae_Anaerolineales -- Acidobacteria_Subgroup 17_unidentified	2	0.00600725
						Chloroflexi_Anaerolineae_Anaerolineales	Latescibacteria_uncultured soil bacterium PRR-12_uncultured soil bacterium PRR-12	Chloroflexi_Anaerolineae_Anaerolineales -- Latescibacteria_uncultured soil bacterium PRR-12_uncultured soil bacterium PRR-12	2	0.0234948
						Chloroflexi_Anaerolineae_Anaerolineales	TA06_uncultured soil bacterium_uncultured soil bacterium	Chloroflexi_Anaerolineae_Anaerolineales -- TA06_uncultured soil bacterium_uncultured soil bacterium	2	0.000271193
						Chloroflexi_Anaerolineae_Anaerolineales	WS2_unidentified_unidentified	Chloroflexi_Anaerolineae_Anaerolineales -- WS2_unidentified_unidentified	2	4.76704e-05
						Chloroflexi_Anaerolineae_RBG-13-54-9	Acidobacteria_Blastocatellia (Subgroup 4)_Pyrinomonadales	Chloroflexi_Anaerolineae_RBG-13-54-9 -- Acidobacteria_Blastocatellia (Subgroup 4)_Pyrinomonadales	2	0.00600725
						Chloroflexi_Anaerolineae_RBG-13-54-9	Actinobacteria_Thermoleophilia_Gaiellales	Chloroflexi_Anaerolineae_RBG-13-54-9 -- Actinobacteria_Thermoleophilia_Gaiellales	2	0.00454983
						Chloroflexi_Anaerolineae_RBG-13-54-9	Armatimonadetes_Chthonomonadetes_Chthonomonadales	Chloroflexi_Anaerolineae_RBG-13-54-9 -- Armatimonadetes_Chthonomonadetes_Chthonomonadales	2	0.000271193
						Chloroflexi_Anaerolineae_RBG-13-54-9	Chloroflexi_Anaerolineae_uncultured Bellilinea sp.	Chloroflexi_Anaerolineae_RBG-13-54-9 -- Chloroflexi_Anaerolineae_uncultured Bellilinea sp.	2	0.00934776
						Chloroflexi_Anaerolineae_SBR1031	Proteobacteria_Deltaproteobacteria_Myxococcales	Chloroflexi_Anaerolineae_SBR1031 -- Proteobacteria_Deltaproteobacteria_Myxococcales	2	0.0401146
						Chloroflexi_Gitt-GS-136_uncultured Caldilinea sp.	Chloroflexi_Anaerolineae_Anaerolineales	Chloroflexi_Gitt-GS-136_uncultured Caldilinea sp. -- Chloroflexi_Anaerolineae_Anaerolineales	2	0.0249392
						Chloroflexi_KD4-96_metagenome	Acidobacteria_Holophagae_Subgroup 7	Chloroflexi_KD4-96_metagenome -- Acidobacteria_Holophagae_Subgroup 7	2	0.0249392
						Chloroflexi_KD4-96_uncultured bacterium	Bacteroidetes_Bacteroidia_Bacteroidales	Chloroflexi_KD4-96_uncultured bacterium -- Bacteroidetes_Bacteroidia_Bacteroidales	2	0.027521
						Chloroflexi_KD4-96_uncultured bacterium	Proteobacteria_Deltaproteobacteria_Syntrophobacterales	Chloroflexi_KD4-96_uncultured bacterium -- Proteobacteria_Deltaproteobacteria_Syntrophobacterales	2	0.027521
						Chloroflexi_OLB14_unidentified	Acidobacteria_Acidobacteriia_Solibacterales	Chloroflexi_OLB14_unidentified -- Acidobacteria_Acidobacteriia_Solibacterales	2	0.00600725
						Chytridiomycota_Rhizophydiomycetes_Rhizophydiales	Gemmatimonadetes_Gemmatimonadetes_Gemmatimonadales	Chytridiomycota_Rhizophydiomycetes_Rhizophydiales -- Gemmatimonadetes_Gemmatimonadetes_Gemmatimonadales	2	0.0401146
						Chytridiomycota_Rhizophydiomycetes_Rhizophydiales	Proteobacteria_Alphaproteobacteria_Rhizobiales	Chytridiomycota_Rhizophydiomycetes_Rhizophydiales -- Proteobacteria_Alphaproteobacteria_Rhizobiales	2	0.0234948
						Chytridiomycota_Rhizophydiomycetes_Rhizophydiales	Proteobacteria_Gammaproteobacteria_Betaproteobacteriales	Chytridiomycota_Rhizophydiomycetes_Rhizophydiales -- Proteobacteria_Gammaproteobacteria_Betaproteobacteriales	2	0.00767487
						Chytridiomycota_Rhizophydiomycetes_Rhizophydiales	Verrucomicrobia_Verrucomicrobiae_Pedosphaerales	Chytridiomycota_Rhizophydiomycetes_Rhizophydiales -- Verrucomicrobia_Verrucomicrobiae_Pedosphaerales	2	0.000271193
						Chytridiomycota_Spizellomycetes_Spizellomycetales	Acidobacteria_Acidobacteriia_Acidobacteriales	Chytridiomycota_Spizellomycetes_Spizellomycetales -- Acidobacteria_Acidobacteriia_Acidobacteriales	2	0.033199
						Chytridiomycota_Spizellomycetes_Spizellomycetales	Chloroflexi_Anaerolineae_Anaerolineales	Chytridiomycota_Spizellomycetes_Spizellomycetales -- Chloroflexi_Anaerolineae_Anaerolineales	2	0.0382342
						Gemmatimonadetes_Gemmatimonadetes_Gemmatimonadales	Rokubacteria_NC10_Methylomirabilales	Gemmatimonadetes_Gemmatimonadetes_Gemmatimonadales -- Rokubacteria_NC10_Methylomirabilales	2	0.0128287
						Mortierellomycota_Mortierellomycetes_Mortierellales	Nitrospirae_4-29-1_uncultured bacterium	Mortierellomycota_Mortierellomycetes_Mortierellales -- Nitrospirae_4-29-1_uncultured bacterium	2	8.00893e-06
						Mortierellomycota_Mortierellomycetes_Mortierellales	Planctomycetes_Phycisphaerae_MSBL9	Mortierellomycota_Mortierellomycetes_Mortierellales -- Planctomycetes_Phycisphaerae_MSBL9	2	0.0206862
						Mucoromycota_Endogonomycetes_Endogonales	Acidobacteria_Subgroup 6_unidentified	Mucoromycota_Endogonomycetes_Endogonales -- Acidobacteria_Subgroup 6_unidentified	2	0.00934776
						Mucoromycota_Endogonomycetes_Endogonales	Chloroflexi_KD4-96_metagenome	Mucoromycota_Endogonomycetes_Endogonales -- Chloroflexi_KD4-96_metagenome	2	0.0366488
						Mucoromycota_Endogonomycetes_Endogonales	Planctomycetes_Phycisphaerae_MSBL9	Mucoromycota_Endogonomycetes_Endogonales -- Planctomycetes_Phycisphaerae_MSBL9	2	0.00325622
						Mucoromycota_Endogonomycetes_Endogonales	Proteobacteria_Deltaproteobacteria_Myxococcales	Mucoromycota_Endogonomycetes_Endogonales -- Proteobacteria_Deltaproteobacteria_Myxococcales	2	0.000725879
						Nitrospinae_P9X2b3D02_uncultured prokaryote	Chloroflexi_Anaerolineae_Anaerolineales	Nitrospinae_P9X2b3D02_uncultured prokaryote -- Chloroflexi_Anaerolineae_Anaerolineales	2	0.00325622
						Nitrospinae_P9X2b3D02_uncultured prokaryote	Proteobacteria_Gammaproteobacteria_Betaproteobacteriales	Nitrospinae_P9X2b3D02_uncultured prokaryote -- Proteobacteria_Gammaproteobacteria_Betaproteobacteriales	2	0.0101904
						Nitrospirae_4-29-1_uncultured bacterium	Chloroflexi_Anaerolineae_RBG-13-54-9	Nitrospirae_4-29-1_uncultured bacterium -- Chloroflexi_Anaerolineae_RBG-13-54-9	2	0.0206862
						Nitrospirae_4-29-1_uncultured Nitrospirae bacterium	Bacteroidetes_Bacteroidia_Chitinophagales	Nitrospirae_4-29-1_uncultured Nitrospirae bacterium -- Bacteroidetes_Bacteroidia_Chitinophagales	2	0.0206862
						Nitrospirae_4-29-1_uncultured Nitrospirae bacterium	Proteobacteria_Alphaproteobacteria_Rhizobiales	Nitrospirae_4-29-1_uncultured Nitrospirae bacterium -- Proteobacteria_Alphaproteobacteria_Rhizobiales	2	0.0292447
						Nitrospirae_4-29-1_uncultured proteobacterium	Acidobacteria_Blastocatellia (Subgroup 4)_Blastocatellales	Nitrospirae_4-29-1_uncultured proteobacterium -- Acidobacteria_Blastocatellia (Subgroup 4)_Blastocatellales	2	0.0206862
						Nitrospirae_4-29-1_uncultured proteobacterium	Proteobacteria_Deltaproteobacteria_Syntrophobacterales	Nitrospirae_4-29-1_uncultured proteobacterium -- Proteobacteria_Deltaproteobacteria_Syntrophobacterales	2	0.0128287
						Nitrospirae_Thermodesulfovibrionia_uncultured	Planctomycetes_Planctomycetacia_Isosphaerales	Nitrospirae_Thermodesulfovibrionia_uncultured -- Planctomycetes_Planctomycetacia_Isosphaerales	2	0.0191254
						Planctomycetes_Planctomycetacia_Isosphaerales	Chloroflexi_Anaerolineae_Anaerolineales	Planctomycetes_Planctomycetacia_Isosphaerales -- Chloroflexi_Anaerolineae_Anaerolineales	2	0.0382342
						Planctomycetes_Planctomycetacia_Pirellulales	Proteobacteria_Gammaproteobacteria_Betaproteobacteriales	Planctomycetes_Planctomycetacia_Pirellulales -- Proteobacteria_Gammaproteobacteria_Betaproteobacteriales	2	0.0382342
						Proteobacteria_Deltaproteobacteria_Desulfuromonadales	Acidobacteria_Subgroup 6_unidentified	Proteobacteria_Deltaproteobacteria_Desulfuromonadales -- Acidobacteria_Subgroup 6_unidentified	2	0.0156703
						Proteobacteria_Deltaproteobacteria_Desulfuromonadales	Chloroflexi_KD4-96_uncultured Anaerolineaceae bacterium	Proteobacteria_Deltaproteobacteria_Desulfuromonadales -- Chloroflexi_KD4-96_uncultured Anaerolineaceae bacterium	2	0.0156703
						Proteobacteria_Deltaproteobacteria_MBNT15	Actinobacteria_Thermoleophilia_Gaiellales	Proteobacteria_Deltaproteobacteria_MBNT15 -- Actinobacteria_Thermoleophilia_Gaiellales	2	0.027521
						Proteobacteria_Deltaproteobacteria_MBNT15	Bacteroidetes_Ignavibacteria_Kryptoniales	Proteobacteria_Deltaproteobacteria_MBNT15 -- Bacteroidetes_Ignavibacteria_Kryptoniales	2	0.027521
						Proteobacteria_Deltaproteobacteria_Myxococcales	Bacteroidetes_Ignavibacteria_Ignavibacteriales	Proteobacteria_Deltaproteobacteria_Myxococcales -- Bacteroidetes_Ignavibacteria_Ignavibacteriales	2	0.0413265
						Proteobacteria_Deltaproteobacteria_Myxococcales	Proteobacteria_Alphaproteobacteria_Sphingomonadales	Proteobacteria_Deltaproteobacteria_Myxococcales -- Proteobacteria_Alphaproteobacteria_Sphingomonadales	2	0.0347198
						Proteobacteria_Deltaproteobacteria_Syntrophobacterales	Bacteroidetes_Bacteroidia_Bacteroidales	Proteobacteria_Deltaproteobacteria_Syntrophobacterales -- Bacteroidetes_Bacteroidia_Bacteroidales	2	0.00600725
						Proteobacteria_Deltaproteobacteria_Syntrophobacterales	Chloroflexi_Chloroflexia_Chloroflexales	Proteobacteria_Deltaproteobacteria_Syntrophobacterales -- Chloroflexi_Chloroflexia_Chloroflexales	2	0.00210985
						Proteobacteria_Deltaproteobacteria_Syntrophobacterales	Chloroflexi_KD4-96_metagenome	Proteobacteria_Deltaproteobacteria_Syntrophobacterales -- Chloroflexi_KD4-96_metagenome	2	0.0101904
						Proteobacteria_Deltaproteobacteria_Syntrophobacterales	Chloroflexi_OLB14_uncultured bacterium	Proteobacteria_Deltaproteobacteria_Syntrophobacterales -- Chloroflexi_OLB14_uncultured bacterium	2	0.00600725
						Proteobacteria_Deltaproteobacteria_Syntrophobacterales	Gemmatimonadetes_Gemmatimonadetes_Gemmatimonadales	Proteobacteria_Deltaproteobacteria_Syntrophobacterales -- Gemmatimonadetes_Gemmatimonadetes_Gemmatimonadales	2	0.0156703
						Proteobacteria_Deltaproteobacteria_Syntrophobacterales	Proteobacteria_Gammaproteobacteria_Xanthomonadales	Proteobacteria_Deltaproteobacteria_Syntrophobacterales -- Proteobacteria_Gammaproteobacteria_Xanthomonadales	2	0.0156703
						Proteobacteria_Gammaproteobacteria_Betaproteobacteriales	Acidobacteria_Subgroup 6_uncultured Holophaga sp.	Proteobacteria_Gammaproteobacteria_Betaproteobacteriales -- Acidobacteria_Subgroup 6_uncultured Holophaga sp.	2	0.0184405
						unidentified_unidentified_unidentified	Basidiomycota_Agaricomycetes_Boletales	unidentified_unidentified_unidentified -- Basidiomycota_Agaricomycetes_Boletales	2	0.0347198
						unidentified_unidentified_unidentified	Basidiomycota_Agaricomycetes_Cantharellales	unidentified_unidentified_unidentified -- Basidiomycota_Agaricomycetes_Cantharellales	2	0.000733019
						unidentified_unidentified_unidentified	Basidiomycota_Tremellomycetes_Tremellales	unidentified_unidentified_unidentified -- Basidiomycota_Tremellomycetes_Tremellales	2	0.0213856
						unidentified_unidentified_unidentified	Latescibacteria_uncultured bacterium mle1-16_uncultured bacterium mle1-16	unidentified_unidentified_unidentified -- Latescibacteria_uncultured bacterium mle1-16_uncultured bacterium mle1-16	2	0.0413265
						unidentified_unidentified_unidentified	Proteobacteria_Alphaproteobacteria_Acetobacterales	unidentified_unidentified_unidentified -- Proteobacteria_Alphaproteobacteria_Acetobacterales	2	0.0101904
						Verrucomicrobia_Verrucomicrobiae_Chthoniobacterales	Acidobacteria_Subgroup 17_uncultured prokaryote	Verrucomicrobia_Verrucomicrobiae_Chthoniobacterales -- Acidobacteria_Subgroup 17_uncultured prokaryote	2	0.00600725
						Verrucomicrobia_Verrucomicrobiae_Chthoniobacterales	Actinobacteria_Actinobacteria_Frankiales	Verrucomicrobia_Verrucomicrobiae_Chthoniobacterales -- Actinobacteria_Actinobacteria_Frankiales	2	0.0413265
						Verrucomicrobia_Verrucomicrobiae_Chthoniobacterales	Chloroflexi_KD4-96_unidentified	Verrucomicrobia_Verrucomicrobiae_Chthoniobacterales -- Chloroflexi_KD4-96_unidentified	2	0.00402752
						Verrucomicrobia_Verrucomicrobiae_Opitutales	Acidobacteria_Blastocatellia (Subgroup 4)_Blastocatellales	Verrucomicrobia_Verrucomicrobiae_Opitutales -- Acidobacteria_Blastocatellia (Subgroup 4)_Blastocatellales	2	0.0413265
						Verrucomicrobia_Verrucomicrobiae_Pedosphaerales	Acidobacteria_Holophagae_Holophagales	Verrucomicrobia_Verrucomicrobiae_Pedosphaerales -- Acidobacteria_Holophagae_Holophagales	2	0.00830307
						Verrucomicrobia_Verrucomicrobiae_Pedosphaerales	Acidobacteria_Subgroup 17_uncultured prokaryote	Verrucomicrobia_Verrucomicrobiae_Pedosphaerales -- Acidobacteria_Subgroup 17_uncultured prokaryote	2	0.00830307
						Verrucomicrobia_Verrucomicrobiae_Pedosphaerales	Acidobacteria_Subgroup 18_uncultured prokaryote	Verrucomicrobia_Verrucomicrobiae_Pedosphaerales -- Acidobacteria_Subgroup 18_uncultured prokaryote	2	0.0213856
						Verrucomicrobia_Verrucomicrobiae_Pedosphaerales	Acidobacteria_Subgroup 18_unidentified	Verrucomicrobia_Verrucomicrobiae_Pedosphaerales -- Acidobacteria_Subgroup 18_unidentified	2	0.00830307
						Verrucomicrobia_Verrucomicrobiae_Pedosphaerales	Actinobacteria_Acidimicrobiia_IMCC26256	Verrucomicrobia_Verrucomicrobiae_Pedosphaerales -- Actinobacteria_Acidimicrobiia_IMCC26256	2	0.0382342
						Verrucomicrobia_Verrucomicrobiae_Pedosphaerales	Actinobacteria_Acidimicrobiia_Microtrichales	Verrucomicrobia_Verrucomicrobiae_Pedosphaerales -- Actinobacteria_Acidimicrobiia_Microtrichales	2	0.0382342
						Acidobacteria_Acidobacteriia_Acidobacteriales	Acidobacteria_Subgroup 6_unidentified	Acidobacteria_Acidobacteriia_Acidobacteriales -- Acidobacteria_Subgroup 6_unidentified	1	0.00600725
						Acidobacteria_Acidobacteriia_Acidobacteriales	Acidobacteria_Subgroup 6_Unknown Order	Acidobacteria_Acidobacteriia_Acidobacteriales -- Acidobacteria_Subgroup 6_Unknown Order	1	0.0156703
						Acidobacteria_Acidobacteriia_Acidobacteriales	Chloroflexi_Anaerolineae_SBR1031	Acidobacteria_Acidobacteriia_Acidobacteriales -- Chloroflexi_Anaerolineae_SBR1031	1	0.0413265
						Acidobacteria_Acidobacteriia_Acidobacteriales	Planctomycetes_Phycisphaerae_Tepidisphaerales	Acidobacteria_Acidobacteriia_Acidobacteriales -- Planctomycetes_Phycisphaerae_Tepidisphaerales	1	0.0101904
						Acidobacteria_Acidobacteriia_Acidobacteriales	Proteobacteria_Gammaproteobacteria_Steroidobacterales	Acidobacteria_Acidobacteriia_Acidobacteriales -- Proteobacteria_Gammaproteobacteria_Steroidobacterales	1	0.0101904
						Acidobacteria_Acidobacteriia_Acidobacteriales	Proteobacteria_Gammaproteobacteria_Xanthomonadales	Acidobacteria_Acidobacteriia_Acidobacteriales -- Proteobacteria_Gammaproteobacteria_Xanthomonadales	1	0.0101904
						Acidobacteria_Acidobacteriia_Solibacterales	Acidobacteria_Acidobacteriia_Acidobacteriales	Acidobacteria_Acidobacteriia_Solibacterales -- Acidobacteria_Acidobacteriia_Acidobacteriales	1	0.048495
						Acidobacteria_Acidobacteriia_Solibacterales	Acidobacteria_Blastocatellia (Subgroup 4)_Pyrinomonadales	Acidobacteria_Acidobacteriia_Solibacterales -- Acidobacteria_Blastocatellia (Subgroup 4)_Pyrinomonadales	1	0.027521
						Acidobacteria_Acidobacteriia_Solibacterales	Acidobacteria_Subgroup 18_unidentified	Acidobacteria_Acidobacteriia_Solibacterales -- Acidobacteria_Subgroup 18_unidentified	1	0.048495
						Acidobacteria_Acidobacteriia_Solibacterales	Actinobacteria_Actinobacteria_Frankiales	Acidobacteria_Acidobacteriia_Solibacterales -- Actinobacteria_Actinobacteria_Frankiales	1	0.027521
						Acidobacteria_Acidobacteriia_Solibacterales	Chloroflexi_Anaerolineae_Ardenticatenales	Acidobacteria_Acidobacteriia_Solibacterales -- Chloroflexi_Anaerolineae_Ardenticatenales	1	0.048495
						Acidobacteria_Acidobacteriia_Solibacterales	Chloroflexi_Anaerolineae_uncultured Bellilinea sp.	Acidobacteria_Acidobacteriia_Solibacterales -- Chloroflexi_Anaerolineae_uncultured Bellilinea sp.	1	0.0128287
						Acidobacteria_Acidobacteriia_Solibacterales	Chloroflexi_Chloroflexia_Chloroflexales	Acidobacteria_Acidobacteriia_Solibacterales -- Chloroflexi_Chloroflexia_Chloroflexales	1	0.0156703
						Acidobacteria_Acidobacteriia_Solibacterales	Chloroflexi_OLB14_unidentified	Acidobacteria_Acidobacteriia_Solibacterales -- Chloroflexi_OLB14_unidentified	1	0.00402752
						Acidobacteria_Acidobacteriia_Solibacterales	Nitrospinae_P9X2b3D02_uncultured prokaryote	Acidobacteria_Acidobacteriia_Solibacterales -- Nitrospinae_P9X2b3D02_uncultured prokaryote	1	0.0382342
						Acidobacteria_Acidobacteriia_Solibacterales	Nitrospirae_Thermodesulfovibrionia_uncultured	Acidobacteria_Acidobacteriia_Solibacterales -- Nitrospirae_Thermodesulfovibrionia_uncultured	1	0.00210985
						Acidobacteria_Acidobacteriia_Solibacterales	Planctomycetes_Phycisphaerae_MSBL9	Acidobacteria_Acidobacteriia_Solibacterales -- Planctomycetes_Phycisphaerae_MSBL9	1	0.00830307
						Acidobacteria_Acidobacteriia_Solibacterales	Proteobacteria_Alphaproteobacteria_Acetobacterales	Acidobacteria_Acidobacteriia_Solibacterales -- Proteobacteria_Alphaproteobacteria_Acetobacterales	1	0.048495
						Acidobacteria_Acidobacteriia_Solibacterales	Proteobacteria_Deltaproteobacteria_MBNT15	Acidobacteria_Acidobacteriia_Solibacterales -- Proteobacteria_Deltaproteobacteria_MBNT15	1	0.000733019
						Acidobacteria_Acidobacteriia_Solibacterales	Proteobacteria_Gammaproteobacteria_Pseudomonadales	Acidobacteria_Acidobacteriia_Solibacterales -- Proteobacteria_Gammaproteobacteria_Pseudomonadales	1	0.0101904
						Acidobacteria_Acidobacteriia_Solibacterales	Rokubacteria_NC10_Methylomirabilales	Acidobacteria_Acidobacteriia_Solibacterales -- Rokubacteria_NC10_Methylomirabilales	1	0.0156703
						Acidobacteria_Aminicenantia_Aminicenantales	Bacteroidetes_Ignavibacteria_Ignavibacteriales	Acidobacteria_Aminicenantia_Aminicenantales -- Bacteroidetes_Ignavibacteria_Ignavibacteriales	1	0.0156703
						Acidobacteria_Blastocatellia (Subgroup 4)_11월 24일	Bacteroidetes_Bacteroidia_Bacteroidales	Acidobacteria_Blastocatellia (Subgroup 4)_11월 24일 -- Bacteroidetes_Bacteroidia_Bacteroidales	1	0.000733019
						Acidobacteria_Blastocatellia (Subgroup 4)_Blastocatellales	Acidobacteria_Aminicenantia_Aminicenantales	Acidobacteria_Blastocatellia (Subgroup 4)_Blastocatellales -- Acidobacteria_Aminicenantia_Aminicenantales	1	0.000733019
						Acidobacteria_Blastocatellia (Subgroup 4)_Blastocatellales	Chloroflexi_Chloroflexia_Chloroflexales	Acidobacteria_Blastocatellia (Subgroup 4)_Blastocatellales -- Chloroflexi_Chloroflexia_Chloroflexales	1	0.048495
						Acidobacteria_Blastocatellia (Subgroup 4)_Blastocatellales	Planctomycetes_Phycisphaerae_Tepidisphaerales	Acidobacteria_Blastocatellia (Subgroup 4)_Blastocatellales -- Planctomycetes_Phycisphaerae_Tepidisphaerales	1	0.048495
						Acidobacteria_Blastocatellia (Subgroup 4)_Blastocatellales	Proteobacteria_Alphaproteobacteria_Rhizobiales	Acidobacteria_Blastocatellia (Subgroup 4)_Blastocatellales -- Proteobacteria_Alphaproteobacteria_Rhizobiales	1	0.048495
						Acidobacteria_Blastocatellia (Subgroup 4)_Blastocatellales	Proteobacteria_Gammaproteobacteria_Xanthomonadales	Acidobacteria_Blastocatellia (Subgroup 4)_Blastocatellales -- Proteobacteria_Gammaproteobacteria_Xanthomonadales	1	0.048495
						Acidobacteria_Blastocatellia (Subgroup 4)_Pyrinomonadales	Chloroflexi_OLB14_uncultured bacterium	Acidobacteria_Blastocatellia (Subgroup 4)_Pyrinomonadales -- Chloroflexi_OLB14_uncultured bacterium	1	0.048495
						Acidobacteria_Blastocatellia (Subgroup 4)_Pyrinomonadales	Gemmatimonadetes_S0134 terrestrial group_unidentified	Acidobacteria_Blastocatellia (Subgroup 4)_Pyrinomonadales -- Gemmatimonadetes_S0134 terrestrial group_unidentified	1	0.048495
						Acidobacteria_Blastocatellia (Subgroup 4)_Pyrinomonadales	Proteobacteria_Alphaproteobacteria_Reyranellales	Acidobacteria_Blastocatellia (Subgroup 4)_Pyrinomonadales -- Proteobacteria_Alphaproteobacteria_Reyranellales	1	0.048495
						Acidobacteria_Blastocatellia (Subgroup 4)_Pyrinomonadales	Proteobacteria_Deltaproteobacteria_Myxococcales	Acidobacteria_Blastocatellia (Subgroup 4)_Pyrinomonadales -- Proteobacteria_Deltaproteobacteria_Myxococcales	1	0.048495
						Acidobacteria_Holophagae_Holophagales	Proteobacteria_Gammaproteobacteria_Xanthomonadales	Acidobacteria_Holophagae_Holophagales -- Proteobacteria_Gammaproteobacteria_Xanthomonadales	1	0.00210985
						Acidobacteria_Holophagae_Subgroup 7	Acidobacteria_Subgroup 18_unidentified	Acidobacteria_Holophagae_Subgroup 7 -- Acidobacteria_Subgroup 18_unidentified	1	0.0413265
						Acidobacteria_Holophagae_Subgroup 7	Acidobacteria_Subgroup 6_Unknown Order	Acidobacteria_Holophagae_Subgroup 7 -- Acidobacteria_Subgroup 6_Unknown Order	1	0.00600725
						Acidobacteria_Holophagae_Subgroup 7	Actinobacteria_Acidimicrobiia_Microtrichales	Acidobacteria_Holophagae_Subgroup 7 -- Actinobacteria_Acidimicrobiia_Microtrichales	1	0.0213856
						Acidobacteria_Holophagae_Subgroup 7	Armatimonadetes_Fimbriimonadia_Fimbriimonadales	Acidobacteria_Holophagae_Subgroup 7 -- Armatimonadetes_Fimbriimonadia_Fimbriimonadales	1	0.00830307
						Acidobacteria_Holophagae_Subgroup 7	Bacteroidetes_Ignavibacteria_OPB56	Acidobacteria_Holophagae_Subgroup 7 -- Bacteroidetes_Ignavibacteria_OPB56	1	0.0213856
						Acidobacteria_Holophagae_Subgroup 7	Latescibacteria_uncultured bacterium mle1-16_uncultured bacterium mle1-16	Acidobacteria_Holophagae_Subgroup 7 -- Latescibacteria_uncultured bacterium mle1-16_uncultured bacterium mle1-16	1	0.00830307
						Acidobacteria_Holophagae_Subgroup 7	Nitrospirae_4-29-1_uncultured Nitrospirae bacterium	Acidobacteria_Holophagae_Subgroup 7 -- Nitrospirae_4-29-1_uncultured Nitrospirae bacterium	1	0.0382342
						Acidobacteria_Subgroup 17_metagenome	Acidobacteria_Holophagae_Subgroup 7	Acidobacteria_Subgroup 17_metagenome -- Acidobacteria_Holophagae_Subgroup 7	1	0.0156703
						Acidobacteria_Subgroup 17_metagenome	Chloroflexi_KD4-96_uncultured Anaerolineaceae bacterium	Acidobacteria_Subgroup 17_metagenome -- Chloroflexi_KD4-96_uncultured Anaerolineaceae bacterium	1	0.00600725
						Acidobacteria_Subgroup 17_metagenome	Verrucomicrobia_Verrucomicrobiae_Pedosphaerales	Acidobacteria_Subgroup 17_metagenome -- Verrucomicrobia_Verrucomicrobiae_Pedosphaerales	1	0.00600725
						Acidobacteria_Subgroup 17_uncultured Acidobacteriales bacterium	Actinobacteria_Thermoleophilia_Gaiellales	Acidobacteria_Subgroup 17_uncultured Acidobacteriales bacterium -- Actinobacteria_Thermoleophilia_Gaiellales	1	0.00600725
						Acidobacteria_Subgroup 17_uncultured Acidobacteriales bacterium	Chloroflexi_Anaerolineae_Anaerolineales	Acidobacteria_Subgroup 17_uncultured Acidobacteriales bacterium -- Chloroflexi_Anaerolineae_Anaerolineales	1	0.00600725
						Acidobacteria_Subgroup 17_uncultured Acidobacteriales bacterium	Proteobacteria_Alphaproteobacteria_Caulobacterales	Acidobacteria_Subgroup 17_uncultured Acidobacteriales bacterium -- Proteobacteria_Alphaproteobacteria_Caulobacterales	1	0.0156703
						Acidobacteria_Subgroup 17_uncultured Geobacter sp.	Proteobacteria_Deltaproteobacteria_Syntrophobacterales	Acidobacteria_Subgroup 17_uncultured Geobacter sp. -- Proteobacteria_Deltaproteobacteria_Syntrophobacterales	1	0.0101904
						Acidobacteria_Subgroup 17_uncultured prokaryote	Armatimonadetes_Chthonomonadetes_Chthonomonadales	Acidobacteria_Subgroup 17_uncultured prokaryote -- Armatimonadetes_Chthonomonadetes_Chthonomonadales	1	0.0101904
						Acidobacteria_Subgroup 17_uncultured prokaryote	Chloroflexi_KD4-96_uncultured Anaerolineaceae bacterium	Acidobacteria_Subgroup 17_uncultured prokaryote -- Chloroflexi_KD4-96_uncultured Anaerolineaceae bacterium	1	0.027521
						Acidobacteria_Subgroup 17_uncultured prokaryote	Chloroflexi_KD4-96_uncultured bacterium	Acidobacteria_Subgroup 17_uncultured prokaryote -- Chloroflexi_KD4-96_uncultured bacterium	1	0.027521
						Acidobacteria_Subgroup 17_uncultured prokaryote	Gemmatimonadetes_S0134 terrestrial group_uncultured soil bacterium	Acidobacteria_Subgroup 17_uncultured prokaryote -- Gemmatimonadetes_S0134 terrestrial group_uncultured soil bacterium	1	0.027521
						Acidobacteria_Subgroup 17_uncultured prokaryote	Gemmatimonadetes_S0134 terrestrial group_unidentified	Acidobacteria_Subgroup 17_uncultured prokaryote -- Gemmatimonadetes_S0134 terrestrial group_unidentified	1	0.0101904
						Acidobacteria_Subgroup 17_uncultured prokaryote	Proteobacteria_Alphaproteobacteria_Sphingomonadales	Acidobacteria_Subgroup 17_uncultured prokaryote -- Proteobacteria_Alphaproteobacteria_Sphingomonadales	1	0.027521
						Acidobacteria_Subgroup 6_uncultured bacterium 126	Acidobacteria_Subgroup 17_uncultured prokaryote	Acidobacteria_Subgroup 6_uncultured bacterium 126 -- Acidobacteria_Subgroup 17_uncultured prokaryote	1	0.00600725
						Acidobacteria_Subgroup 6_uncultured bacterium 126	Actinobacteria_Actinobacteria_Frankiales	Acidobacteria_Subgroup 6_uncultured bacterium 126 -- Actinobacteria_Actinobacteria_Frankiales	1	0.0128287
						Acidobacteria_Subgroup 6_uncultured bacterium 126	Proteobacteria_Alphaproteobacteria_Micropepsales	Acidobacteria_Subgroup 6_uncultured bacterium 126 -- Proteobacteria_Alphaproteobacteria_Micropepsales	1	0.0128287
						Acidobacteria_Subgroup 6_uncultured bacterium 126	Proteobacteria_Deltaproteobacteria_Myxococcales	Acidobacteria_Subgroup 6_uncultured bacterium 126 -- Proteobacteria_Deltaproteobacteria_Myxococcales	1	0.0128287
						Acidobacteria_Subgroup 6_uncultured bacterium 126	Proteobacteria_Gammaproteobacteria_Ectothiorhodospirales	Acidobacteria_Subgroup 6_uncultured bacterium 126 -- Proteobacteria_Gammaproteobacteria_Ectothiorhodospirales	1	0.0128287
						Acidobacteria_Subgroup 6_unidentified	Acidobacteria_Subgroup 18_unidentified	Acidobacteria_Subgroup 6_unidentified -- Acidobacteria_Subgroup 18_unidentified	1	0.0156703
						Acidobacteria_Subgroup 6_unidentified	Actinobacteria_Actinobacteria_Streptosporangiales	Acidobacteria_Subgroup 6_unidentified -- Actinobacteria_Actinobacteria_Streptosporangiales	1	0.0413265
						Acidobacteria_Subgroup 6_unidentified	Chloroflexi_Anaerolineae_uncultured Bellilinea sp.	Acidobacteria_Subgroup 6_unidentified -- Chloroflexi_Anaerolineae_uncultured Bellilinea sp.	1	0.0156703
						Acidobacteria_Subgroup 6_unidentified	Latescibacteria_uncultured bacterium_uncultured bacterium	Acidobacteria_Subgroup 6_unidentified -- Latescibacteria_uncultured bacterium_uncultured bacterium	1	0.00600725
						Acidobacteria_Subgroup 6_unidentified	Planctomycetes_Phycisphaerae_MSBL9	Acidobacteria_Subgroup 6_unidentified -- Planctomycetes_Phycisphaerae_MSBL9	1	0.0413265
						Acidobacteria_Subgroup 6_unidentified	Planctomycetes_Planctomycetacia_Planctomycetales	Acidobacteria_Subgroup 6_unidentified -- Planctomycetes_Planctomycetacia_Planctomycetales	1	0.00600725
						Acidobacteria_Subgroup 6_unidentified	Proteobacteria_Deltaproteobacteria_Desulfarculales	Acidobacteria_Subgroup 6_unidentified -- Proteobacteria_Deltaproteobacteria_Desulfarculales	1	0.0382342
						Acidobacteria_Subgroup 6_unidentified	Proteobacteria_Gammaproteobacteria_Ectothiorhodospirales	Acidobacteria_Subgroup 6_unidentified -- Proteobacteria_Gammaproteobacteria_Ectothiorhodospirales	1	0.00210985
						Acidobacteria_Subgroup 6_Unknown Order	Chloroflexi_Anaerolineae_Anaerolineales	Acidobacteria_Subgroup 6_Unknown Order -- Chloroflexi_Anaerolineae_Anaerolineales	1	0.00600725
						Acidobacteria_Thermoanaerobaculia_Thermoanaerobaculales	Actinobacteria_Actinobacteria_Micrococcales	Acidobacteria_Thermoanaerobaculia_Thermoanaerobaculales -- Actinobacteria_Actinobacteria_Micrococcales	1	0.00600725
						Acidobacteria_Thermoanaerobaculia_Thermoanaerobaculales	Chloroflexi_Anaerolineae_SBR1031	Acidobacteria_Thermoanaerobaculia_Thermoanaerobaculales -- Chloroflexi_Anaerolineae_SBR1031	1	0.000733019
						Acidobacteria_Thermoanaerobaculia_Thermoanaerobaculales	Chloroflexi_OLB14_unidentified	Acidobacteria_Thermoanaerobaculia_Thermoanaerobaculales -- Chloroflexi_OLB14_unidentified	1	0.0101904
						Acidobacteria_Thermoanaerobaculia_Thermoanaerobaculales	Planctomycetes_Phycisphaerae_Tepidisphaerales	Acidobacteria_Thermoanaerobaculia_Thermoanaerobaculales -- Planctomycetes_Phycisphaerae_Tepidisphaerales	1	0.00402752
						Acidobacteria_Thermoanaerobaculia_Thermoanaerobaculales	Proteobacteria_Deltaproteobacteria_Desulfuromonadales	Acidobacteria_Thermoanaerobaculia_Thermoanaerobaculales -- Proteobacteria_Deltaproteobacteria_Desulfuromonadales	1	0.0347198
						Acidobacteria_Thermoanaerobaculia_Thermoanaerobaculales	Proteobacteria_Gammaproteobacteria_Steroidobacterales	Acidobacteria_Thermoanaerobaculia_Thermoanaerobaculales -- Proteobacteria_Gammaproteobacteria_Steroidobacterales	1	0.00402752
						Acidobacteria_Thermoanaerobaculia_Thermoanaerobaculales	Proteobacteria_Gammaproteobacteria_Xanthomonadales	Acidobacteria_Thermoanaerobaculia_Thermoanaerobaculales -- Proteobacteria_Gammaproteobacteria_Xanthomonadales	1	0.0156703
						Acidobacteria_Thermoanaerobaculia_Thermoanaerobaculales	Verrucomicrobia_Verrucomicrobiae_Pedosphaerales	Acidobacteria_Thermoanaerobaculia_Thermoanaerobaculales -- Verrucomicrobia_Verrucomicrobiae_Pedosphaerales	1	0.00210985
						Actinobacteria_Acidimicrobiia_IMCC26256	Acidobacteria_Subgroup 6_unidentified	Actinobacteria_Acidimicrobiia_IMCC26256 -- Acidobacteria_Subgroup 6_unidentified	1	0.0128287
						Actinobacteria_Acidimicrobiia_IMCC26256	Acidobacteria_Subgroup 6_Unknown Order	Actinobacteria_Acidimicrobiia_IMCC26256 -- Acidobacteria_Subgroup 6_Unknown Order	1	0.0213856
						Actinobacteria_Acidimicrobiia_IMCC26256	Chloroflexi_Anaerolineae_RBG-13-54-9	Actinobacteria_Acidimicrobiia_IMCC26256 -- Chloroflexi_Anaerolineae_RBG-13-54-9	1	0.0413265
						Actinobacteria_Acidimicrobiia_Microtrichales	Chloroflexi_Chloroflexia_Chloroflexales	Actinobacteria_Acidimicrobiia_Microtrichales -- Chloroflexi_Chloroflexia_Chloroflexales	1	0.0413265
						Actinobacteria_Actinobacteria_Corynebacteriales	Actinobacteria_Coriobacteriia_OPB41	Actinobacteria_Actinobacteria_Corynebacteriales -- Actinobacteria_Coriobacteriia_OPB41	1	0.0101904
						Actinobacteria_Actinobacteria_Corynebacteriales	Bacteroidetes_Bacteroidia_Chitinophagales	Actinobacteria_Actinobacteria_Corynebacteriales -- Bacteroidetes_Bacteroidia_Chitinophagales	1	0.0101904
						Actinobacteria_Actinobacteria_Frankiales	Acidobacteria_Subgroup 17_uncultured prokaryote	Actinobacteria_Actinobacteria_Frankiales -- Acidobacteria_Subgroup 17_uncultured prokaryote	1	0.0156703
						Actinobacteria_Actinobacteria_Frankiales	Acidobacteria_Subgroup 18_uncultured bacterium	Actinobacteria_Actinobacteria_Frankiales -- Acidobacteria_Subgroup 18_uncultured bacterium	1	0.0156703
						Actinobacteria_Actinobacteria_Frankiales	Chloroflexi_Chloroflexia_Chloroflexales	Actinobacteria_Actinobacteria_Frankiales -- Chloroflexi_Chloroflexia_Chloroflexales	1	0.0101904
						Actinobacteria_Actinobacteria_Frankiales	Chloroflexi_Dehalococcoidia_S085	Actinobacteria_Actinobacteria_Frankiales -- Chloroflexi_Dehalococcoidia_S085	1	0.0184405
						Actinobacteria_Actinobacteria_Frankiales	Chloroflexi_KD4-96_uncultured Chloroflexi bacterium	Actinobacteria_Actinobacteria_Frankiales -- Chloroflexi_KD4-96_uncultured Chloroflexi bacterium	1	0.00402752
						Actinobacteria_Actinobacteria_Frankiales	Firmicutes_Clostridia_Clostridiales	Actinobacteria_Actinobacteria_Frankiales -- Firmicutes_Clostridia_Clostridiales	1	0.00402752
						Actinobacteria_Actinobacteria_Frankiales	Proteobacteria_Alphaproteobacteria_Reyranellales	Actinobacteria_Actinobacteria_Frankiales -- Proteobacteria_Alphaproteobacteria_Reyranellales	1	0.00402752
						Actinobacteria_Actinobacteria_Frankiales	Proteobacteria_Deltaproteobacteria_MBNT15	Actinobacteria_Actinobacteria_Frankiales -- Proteobacteria_Deltaproteobacteria_MBNT15	1	0.00600725
						Actinobacteria_Actinobacteria_Frankiales	Proteobacteria_Gammaproteobacteria_Xanthomonadales	Actinobacteria_Actinobacteria_Frankiales -- Proteobacteria_Gammaproteobacteria_Xanthomonadales	1	0.0101904
						Actinobacteria_Actinobacteria_Micrococcales	Acidobacteria_Blastocatellia (Subgroup 4)_11월 24일	Actinobacteria_Actinobacteria_Micrococcales -- Acidobacteria_Blastocatellia (Subgroup 4)_11월 24일	1	0.00600725
						Actinobacteria_Actinobacteria_Micrococcales	Acidobacteria_Subgroup 17_uncultured Acidobacteriales bacterium	Actinobacteria_Actinobacteria_Micrococcales -- Acidobacteria_Subgroup 17_uncultured Acidobacteriales bacterium	1	0.0413265
						Actinobacteria_Actinobacteria_Micrococcales	Acidobacteria_Subgroup 17_unidentified	Actinobacteria_Actinobacteria_Micrococcales -- Acidobacteria_Subgroup 17_unidentified	1	0.00402752
						Actinobacteria_Actinobacteria_Micrococcales	Acidobacteria_Subgroup 21_uncultured soil bacterium	Actinobacteria_Actinobacteria_Micrococcales -- Acidobacteria_Subgroup 21_uncultured soil bacterium	1	0.0156703
						Actinobacteria_Actinobacteria_Micrococcales	Acidobacteria_Subgroup 6_uncultured Holophaga sp.	Actinobacteria_Actinobacteria_Micrococcales -- Acidobacteria_Subgroup 6_uncultured Holophaga sp.	1	0.000733019
						Actinobacteria_Actinobacteria_Micrococcales	Actinobacteria_Acidimicrobiia_IMCC26256	Actinobacteria_Actinobacteria_Micrococcales -- Actinobacteria_Acidimicrobiia_IMCC26256	1	0.0101904
						Actinobacteria_Actinobacteria_Micrococcales	Actinobacteria_Actinobacteria_Frankiales	Actinobacteria_Actinobacteria_Micrococcales -- Actinobacteria_Actinobacteria_Frankiales	1	0.00830307
						Actinobacteria_Actinobacteria_Micrococcales	Actinobacteria_Actinobacteria_Micromonosporales	Actinobacteria_Actinobacteria_Micrococcales -- Actinobacteria_Actinobacteria_Micromonosporales	1	0.0347198
						Actinobacteria_Actinobacteria_Micrococcales	Actinobacteria_Actinobacteria_Streptomycetales	Actinobacteria_Actinobacteria_Micrococcales -- Actinobacteria_Actinobacteria_Streptomycetales	1	0.0184405
						Actinobacteria_Actinobacteria_Micrococcales	Bacteroidetes_Bacteroidia_Cytophagales	Actinobacteria_Actinobacteria_Micrococcales -- Bacteroidetes_Bacteroidia_Cytophagales	1	0.00402752
						Actinobacteria_Actinobacteria_Micrococcales	Bacteroidetes_Ignavibacteria_OPB56	Actinobacteria_Actinobacteria_Micrococcales -- Bacteroidetes_Ignavibacteria_OPB56	1	0.0184405
						Actinobacteria_Actinobacteria_Micrococcales	Chloroflexi_Dehalococcoidia_S085	Actinobacteria_Actinobacteria_Micrococcales -- Chloroflexi_Dehalococcoidia_S085	1	0.000733019
						Actinobacteria_Actinobacteria_Micrococcales	Chloroflexi_OLB14_uncultured bacterium	Actinobacteria_Actinobacteria_Micrococcales -- Chloroflexi_OLB14_uncultured bacterium	1	0.000733019
						Actinobacteria_Actinobacteria_Micrococcales	Chloroflexi_OLB14_unidentified	Actinobacteria_Actinobacteria_Micrococcales -- Chloroflexi_OLB14_unidentified	1	0.000733019
						Actinobacteria_Actinobacteria_Micrococcales	Epsilonbacteraeota_Campylobacteria_Campylobacterales	Actinobacteria_Actinobacteria_Micrococcales -- Epsilonbacteraeota_Campylobacteria_Campylobacterales	1	0.00830307
						Actinobacteria_Actinobacteria_Micrococcales	Firmicutes_Clostridia_Clostridiales	Actinobacteria_Actinobacteria_Micrococcales -- Firmicutes_Clostridia_Clostridiales	1	0.000733019
						Actinobacteria_Actinobacteria_Micrococcales	Gemmatimonadetes_S0134 terrestrial group_uncultured Gemmatimonadetes bacterium	Actinobacteria_Actinobacteria_Micrococcales -- Gemmatimonadetes_S0134 terrestrial group_uncultured Gemmatimonadetes bacterium	1	0.0184405
						Actinobacteria_Actinobacteria_Micrococcales	Latescibacteria_uncultured bacterium_uncultured bacterium	Actinobacteria_Actinobacteria_Micrococcales -- Latescibacteria_uncultured bacterium_uncultured bacterium	1	0.00402752
						Actinobacteria_Actinobacteria_Micrococcales	Latescibacteria_uncultured soil bacterium PRR-12_uncultured soil bacterium PRR-12	Actinobacteria_Actinobacteria_Micrococcales -- Latescibacteria_uncultured soil bacterium PRR-12_uncultured soil bacterium PRR-12	1	0.0101904
						Actinobacteria_Actinobacteria_Micrococcales	Latescibacteria_unidentified_unidentified	Actinobacteria_Actinobacteria_Micrococcales -- Latescibacteria_unidentified_unidentified	1	0.00402752
						Actinobacteria_Actinobacteria_Micrococcales	Proteobacteria_Deltaproteobacteria_Deltaproteobacteria Incertae Sedis	Actinobacteria_Actinobacteria_Micrococcales -- Proteobacteria_Deltaproteobacteria_Deltaproteobacteria Incertae Sedis	1	0.0213856
						Actinobacteria_Actinobacteria_Micrococcales	Proteobacteria_Deltaproteobacteria_Desulfobacterales	Actinobacteria_Actinobacteria_Micrococcales -- Proteobacteria_Deltaproteobacteria_Desulfobacterales	1	0.027521
						Actinobacteria_Actinobacteria_Micrococcales	Proteobacteria_Gammaproteobacteria_Methylococcales	Actinobacteria_Actinobacteria_Micrococcales -- Proteobacteria_Gammaproteobacteria_Methylococcales	1	0.0101904
						Actinobacteria_Actinobacteria_Micrococcales	Proteobacteria_Gammaproteobacteria_Xanthomonadales	Actinobacteria_Actinobacteria_Micrococcales -- Proteobacteria_Gammaproteobacteria_Xanthomonadales	1	0.00210985
						Actinobacteria_Actinobacteria_Micrococcales	Rokubacteria_NC10_Methylomirabilales	Actinobacteria_Actinobacteria_Micrococcales -- Rokubacteria_NC10_Methylomirabilales	1	0.00210985
						Actinobacteria_Actinobacteria_Micrococcales	unidentified_unidentified_unidentified	Actinobacteria_Actinobacteria_Micrococcales -- unidentified_unidentified_unidentified	1	0.0213856
						Actinobacteria_Actinobacteria_Micrococcales	Verrucomicrobia_Verrucomicrobiae_Chthoniobacterales	Actinobacteria_Actinobacteria_Micrococcales -- Verrucomicrobia_Verrucomicrobiae_Chthoniobacterales	1	0.0101904
						Actinobacteria_Actinobacteria_Micrococcales	Verrucomicrobia_Verrucomicrobiae_Opitutales	Actinobacteria_Actinobacteria_Micrococcales -- Verrucomicrobia_Verrucomicrobiae_Opitutales	1	0.0213856
						Actinobacteria_Actinobacteria_Micromonosporales	Acidobacteria_Subgroup 6_unidentified	Actinobacteria_Actinobacteria_Micromonosporales -- Acidobacteria_Subgroup 6_unidentified	1	0.00210985
						Actinobacteria_Actinobacteria_Micromonosporales	Proteobacteria_Deltaproteobacteria_MBNT15	Actinobacteria_Actinobacteria_Micromonosporales -- Proteobacteria_Deltaproteobacteria_MBNT15	1	0.00210985
						Actinobacteria_Actinobacteria_Propionibacteriales	Acidobacteria_Subgroup 6_uncultured bacterium 126	Actinobacteria_Actinobacteria_Propionibacteriales -- Acidobacteria_Subgroup 6_uncultured bacterium 126	1	0.0101904
						Actinobacteria_Coriobacteriia_OPB41	Actinobacteria_Actinobacteria_Streptomycetales	Actinobacteria_Coriobacteriia_OPB41 -- Actinobacteria_Actinobacteria_Streptomycetales	1	0.00210985
						Actinobacteria_Coriobacteriia_OPB41	Chloroflexi_Anaerolineae_Anaerolineales	Actinobacteria_Coriobacteriia_OPB41 -- Chloroflexi_Anaerolineae_Anaerolineales	1	0.0413265
						Actinobacteria_MB-A2-108_Actinobacteria bacterium RBG_19FT_COMBO_70_19	Acidobacteria_Blastocatellia (Subgroup 4)_Blastocatellales	Actinobacteria_MB-A2-108_Actinobacteria bacterium RBG_19FT_COMBO_70_19 -- Acidobacteria_Blastocatellia (Subgroup 4)_Blastocatellales	1	0.00600725
						Actinobacteria_MB-A2-108_Actinobacteria bacterium RBG_19FT_COMBO_70_19	Actinobacteria_Actinobacteria_Frankiales	Actinobacteria_MB-A2-108_Actinobacteria bacterium RBG_19FT_COMBO_70_19 -- Actinobacteria_Actinobacteria_Frankiales	1	0.00600725
						Actinobacteria_MB-A2-108_Actinobacteria bacterium RBG_19FT_COMBO_70_19	Bacteroidetes_Bacteroidia_Chitinophagales	Actinobacteria_MB-A2-108_Actinobacteria bacterium RBG_19FT_COMBO_70_19 -- Bacteroidetes_Bacteroidia_Chitinophagales	1	0.0249392
						Actinobacteria_MB-A2-108_Actinobacteria bacterium RBG_19FT_COMBO_70_19	Chloroflexi_Anaerolineae_RBG-13-54-9	Actinobacteria_MB-A2-108_Actinobacteria bacterium RBG_19FT_COMBO_70_19 -- Chloroflexi_Anaerolineae_RBG-13-54-9	1	0.00830307
						Actinobacteria_MB-A2-108_Actinobacteria bacterium RBG_19FT_COMBO_70_19	Nitrospirae_Thermodesulfovibrionia_uncultured	Actinobacteria_MB-A2-108_Actinobacteria bacterium RBG_19FT_COMBO_70_19 -- Nitrospirae_Thermodesulfovibrionia_uncultured	1	0.0213856
						Actinobacteria_MB-A2-108_Actinobacteria bacterium RBG_19FT_COMBO_70_19	Proteobacteria_Gammaproteobacteria_Xanthomonadales	Actinobacteria_MB-A2-108_Actinobacteria bacterium RBG_19FT_COMBO_70_19 -- Proteobacteria_Gammaproteobacteria_Xanthomonadales	1	0.00210985
						Actinobacteria_Thermoleophilia_Gaiellales	Acidobacteria_Subgroup 17_unidentified	Actinobacteria_Thermoleophilia_Gaiellales -- Acidobacteria_Subgroup 17_unidentified	1	0.00600725
						Actinobacteria_Thermoleophilia_Gaiellales	Acidobacteria_Subgroup 6_uncultured Holophaga sp.	Actinobacteria_Thermoleophilia_Gaiellales -- Acidobacteria_Subgroup 6_uncultured Holophaga sp.	1	0.00600725
						Actinobacteria_Thermoleophilia_Gaiellales	Actinobacteria_Acidimicrobiia_Microtrichales	Actinobacteria_Thermoleophilia_Gaiellales -- Actinobacteria_Acidimicrobiia_Microtrichales	1	0.0213856
						Actinobacteria_Thermoleophilia_Gaiellales	Actinobacteria_Actinobacteria_Propionibacteriales	Actinobacteria_Thermoleophilia_Gaiellales -- Actinobacteria_Actinobacteria_Propionibacteriales	1	0.0347198
						Actinobacteria_Thermoleophilia_Gaiellales	Chloroflexi_Anaerolineae_SJA-15	Actinobacteria_Thermoleophilia_Gaiellales -- Chloroflexi_Anaerolineae_SJA-15	1	0.00402752
						Actinobacteria_Thermoleophilia_Gaiellales	Chloroflexi_KD4-96_uncultured Anaerolineaceae bacterium	Actinobacteria_Thermoleophilia_Gaiellales -- Chloroflexi_KD4-96_uncultured Anaerolineaceae bacterium	1	0.027521
						Actinobacteria_Thermoleophilia_Gaiellales	Nitrospirae_4-29-1_uncultured Nitrospirae bacterium	Actinobacteria_Thermoleophilia_Gaiellales -- Nitrospirae_4-29-1_uncultured Nitrospirae bacterium	1	0.048495
						Actinobacteria_Thermoleophilia_Gaiellales	Proteobacteria_Alphaproteobacteria_Caulobacterales	Actinobacteria_Thermoleophilia_Gaiellales -- Proteobacteria_Alphaproteobacteria_Caulobacterales	1	0.0382342
						Actinobacteria_Thermoleophilia_Solirubrobacterales	Chloroflexi_KD4-96_uncultured Chloroflexi bacterium	Actinobacteria_Thermoleophilia_Solirubrobacterales -- Chloroflexi_KD4-96_uncultured Chloroflexi bacterium	1	0.0156703
						Armatimonadetes_Chthonomonadetes_Chthonomonadales	Acidobacteria_Subgroup 6_unidentified	Armatimonadetes_Chthonomonadetes_Chthonomonadales -- Acidobacteria_Subgroup 6_unidentified	1	0.00210985
						Armatimonadetes_Chthonomonadetes_Chthonomonadales	Actinobacteria_Acidimicrobiia_Microtrichales	Armatimonadetes_Chthonomonadetes_Chthonomonadales -- Actinobacteria_Acidimicrobiia_Microtrichales	1	0.0101904
						Armatimonadetes_Chthonomonadetes_Chthonomonadales	Bacteroidetes_Bacteroidia_Chitinophagales	Armatimonadetes_Chthonomonadetes_Chthonomonadales -- Bacteroidetes_Bacteroidia_Chitinophagales	1	0.00830307
						Armatimonadetes_Chthonomonadetes_Chthonomonadales	Chloroflexi_KD4-96_uncultured Anaerolineaceae bacterium	Armatimonadetes_Chthonomonadetes_Chthonomonadales -- Chloroflexi_KD4-96_uncultured Anaerolineaceae bacterium	1	0.00600725
						Armatimonadetes_Chthonomonadetes_Chthonomonadales	Chloroflexi_OLB14_uncultured bacterium	Armatimonadetes_Chthonomonadetes_Chthonomonadales -- Chloroflexi_OLB14_uncultured bacterium	1	0.000733019
						Armatimonadetes_Chthonomonadetes_Chthonomonadales	Firmicutes_Clostridia_Clostridiales	Armatimonadetes_Chthonomonadetes_Chthonomonadales -- Firmicutes_Clostridia_Clostridiales	1	0.0128287
						Armatimonadetes_Chthonomonadetes_Chthonomonadales	Proteobacteria_Alphaproteobacteria_Sphingomonadales	Armatimonadetes_Chthonomonadetes_Chthonomonadales -- Proteobacteria_Alphaproteobacteria_Sphingomonadales	1	0.00402752
						Armatimonadetes_Chthonomonadetes_Chthonomonadales	Rokubacteria_NC10_Methylomirabilales	Armatimonadetes_Chthonomonadetes_Chthonomonadales -- Rokubacteria_NC10_Methylomirabilales	1	0.0347198
						Armatimonadetes_Fimbriimonadia_Fimbriimonadales	Acidobacteria_Holophagae_Subgroup 7	Armatimonadetes_Fimbriimonadia_Fimbriimonadales -- Acidobacteria_Holophagae_Subgroup 7	1	0.0101904
						Armatimonadetes_Fimbriimonadia_Fimbriimonadales	Acidobacteria_Subgroup 6_unidentified	Armatimonadetes_Fimbriimonadia_Fimbriimonadales -- Acidobacteria_Subgroup 6_unidentified	1	0.0184405
						Armatimonadetes_Fimbriimonadia_Fimbriimonadales	Chloroflexi_Anaerolineae_RBG-13-54-9	Armatimonadetes_Fimbriimonadia_Fimbriimonadales -- Chloroflexi_Anaerolineae_RBG-13-54-9	1	0.000733019
						Armatimonadetes_Fimbriimonadia_Fimbriimonadales	Chloroflexi_Dehalococcoidia_S085	Armatimonadetes_Fimbriimonadia_Fimbriimonadales -- Chloroflexi_Dehalococcoidia_S085	1	0.000733019
						Armatimonadetes_Fimbriimonadia_Fimbriimonadales	Chloroflexi_KD4-96_metagenome	Armatimonadetes_Fimbriimonadia_Fimbriimonadales -- Chloroflexi_KD4-96_metagenome	1	0.00210985
						Armatimonadetes_Fimbriimonadia_Fimbriimonadales	Chloroflexi_KD4-96_uncultured bacterium	Armatimonadetes_Fimbriimonadia_Fimbriimonadales -- Chloroflexi_KD4-96_uncultured bacterium	1	0.00830307
						Armatimonadetes_Fimbriimonadia_Fimbriimonadales	Chloroflexi_OLB14_uncultured bacterium	Armatimonadetes_Fimbriimonadia_Fimbriimonadales -- Chloroflexi_OLB14_uncultured bacterium	1	0.00830307
						Armatimonadetes_Fimbriimonadia_Fimbriimonadales	Gemmatimonadetes_Gemmatimonadetes_Gemmatimonadales	Armatimonadetes_Fimbriimonadia_Fimbriimonadales -- Gemmatimonadetes_Gemmatimonadetes_Gemmatimonadales	1	0.0249392
						Armatimonadetes_Fimbriimonadia_Fimbriimonadales	Proteobacteria_Alphaproteobacteria_Rhizobiales	Armatimonadetes_Fimbriimonadia_Fimbriimonadales -- Proteobacteria_Alphaproteobacteria_Rhizobiales	1	0.0156703
						Armatimonadetes_Fimbriimonadia_Fimbriimonadales	Proteobacteria_Deltaproteobacteria_Myxococcales	Armatimonadetes_Fimbriimonadia_Fimbriimonadales -- Proteobacteria_Deltaproteobacteria_Myxococcales	1	0.0128287
						Ascomycota_Arthoniomycetes_unidentified	Acidobacteria_Acidobacteriia_Solibacterales	Ascomycota_Arthoniomycetes_unidentified -- Acidobacteria_Acidobacteriia_Solibacterales	1	0.00210985
						Ascomycota_Arthoniomycetes_unidentified	Actinobacteria_Actinobacteria_Streptomycetales	Ascomycota_Arthoniomycetes_unidentified -- Actinobacteria_Actinobacteria_Streptomycetales	1	0.0454076
						Ascomycota_Arthoniomycetes_unidentified	Armatimonadetes_Chthonomonadetes_Chthonomonadales	Ascomycota_Arthoniomycetes_unidentified -- Armatimonadetes_Chthonomonadetes_Chthonomonadales	1	0.0454076
						Ascomycota_Arthoniomycetes_unidentified	Ascomycota_unidentified_unidentified	Ascomycota_Arthoniomycetes_unidentified -- Ascomycota_unidentified_unidentified	1	0.0454076
						Ascomycota_Arthoniomycetes_unidentified	Bacteroidetes_Bacteroidia_Chitinophagales	Ascomycota_Arthoniomycetes_unidentified -- Bacteroidetes_Bacteroidia_Chitinophagales	1	0.0454076
						Ascomycota_Arthoniomycetes_unidentified	Bacteroidetes_Ignavibacteria_SJA-28	Ascomycota_Arthoniomycetes_unidentified -- Bacteroidetes_Ignavibacteria_SJA-28	1	0.0454076
						Ascomycota_Arthoniomycetes_unidentified	Basidiomycota_Agaricomycetes_unidentified	Ascomycota_Arthoniomycetes_unidentified -- Basidiomycota_Agaricomycetes_unidentified	1	0.0454076
						Ascomycota_Arthoniomycetes_unidentified	Basidiomycota_Microbotryomycetes_Microbotryomycetes_ord_Incertae_sedis	Ascomycota_Arthoniomycetes_unidentified -- Basidiomycota_Microbotryomycetes_Microbotryomycetes_ord_Incertae_sedis	1	0.0454076
						Ascomycota_Arthoniomycetes_unidentified	Chloroflexi_Anaerolineae_SBR1031	Ascomycota_Arthoniomycetes_unidentified -- Chloroflexi_Anaerolineae_SBR1031	1	0.0454076
						Ascomycota_Arthoniomycetes_unidentified	Chloroflexi_Gitt-GS-136_unidentified	Ascomycota_Arthoniomycetes_unidentified -- Chloroflexi_Gitt-GS-136_unidentified	1	0.0454076
						Ascomycota_Arthoniomycetes_unidentified	Latescibacteria_unidentified_unidentified	Ascomycota_Arthoniomycetes_unidentified -- Latescibacteria_unidentified_unidentified	1	0.0454076
						Ascomycota_Arthoniomycetes_unidentified	Rokubacteria_NC10_Methylomirabilales	Ascomycota_Arthoniomycetes_unidentified -- Rokubacteria_NC10_Methylomirabilales	1	0.0454076
						Ascomycota_Dothideomycetes_Capnodiales	Acidobacteria_Acidobacteriia_Solibacterales	Ascomycota_Dothideomycetes_Capnodiales -- Acidobacteria_Acidobacteriia_Solibacterales	1	0.0454076
						Ascomycota_Dothideomycetes_Capnodiales	Actinobacteria_Thermoleophilia_Gaiellales	Ascomycota_Dothideomycetes_Capnodiales -- Actinobacteria_Thermoleophilia_Gaiellales	1	0.0454076
						Ascomycota_Dothideomycetes_Capnodiales	Ascomycota_Sordariomycetes_Coniochaetales	Ascomycota_Dothideomycetes_Capnodiales -- Ascomycota_Sordariomycetes_Coniochaetales	1	0.0156703
						Ascomycota_Dothideomycetes_Capnodiales	Basidiomycota_Agaricomycetes_Auriculariales	Ascomycota_Dothideomycetes_Capnodiales -- Basidiomycota_Agaricomycetes_Auriculariales	1	0.00600725
						Ascomycota_Dothideomycetes_Capnodiales	Chloroflexi_Anaerolineae_SBR1031	Ascomycota_Dothideomycetes_Capnodiales -- Chloroflexi_Anaerolineae_SBR1031	1	0.00600725
						Ascomycota_Dothideomycetes_Capnodiales	Chloroflexi_KD4-96_metagenome	Ascomycota_Dothideomycetes_Capnodiales -- Chloroflexi_KD4-96_metagenome	1	0.00600725
						Ascomycota_Dothideomycetes_Capnodiales	Planctomycetes_Phycisphaerae_Tepidisphaerales	Ascomycota_Dothideomycetes_Capnodiales -- Planctomycetes_Phycisphaerae_Tepidisphaerales	1	0.00600725
						Ascomycota_Dothideomycetes_Capnodiales	Planctomycetes_Pla3 lineage_uncultured soil bacterium PBS-II-37	Ascomycota_Dothideomycetes_Capnodiales -- Planctomycetes_Pla3 lineage_uncultured soil bacterium PBS-II-37	1	0.00600725
						Ascomycota_Dothideomycetes_Capnodiales	Proteobacteria_Deltaproteobacteria_Myxococcales	Ascomycota_Dothideomycetes_Capnodiales -- Proteobacteria_Deltaproteobacteria_Myxococcales	1	0.027521
						Ascomycota_Dothideomycetes_Capnodiales	Proteobacteria_Deltaproteobacteria_Syntrophobacterales	Ascomycota_Dothideomycetes_Capnodiales -- Proteobacteria_Deltaproteobacteria_Syntrophobacterales	1	0.0413265
						Ascomycota_Dothideomycetes_Capnodiales	Proteobacteria_Gammaproteobacteria_Gammaproteobacteria Incertae Sedis	Ascomycota_Dothideomycetes_Capnodiales -- Proteobacteria_Gammaproteobacteria_Gammaproteobacteria Incertae Sedis	1	0.0413265
						Ascomycota_Dothideomycetes_Pleosporales	Acidobacteria_Subgroup 17_uncultured prokaryote	Ascomycota_Dothideomycetes_Pleosporales -- Acidobacteria_Subgroup 17_uncultured prokaryote	1	0.027521
						Ascomycota_Dothideomycetes_Pleosporales	Acidobacteria_Subgroup 18_uncultured bacterium	Ascomycota_Dothideomycetes_Pleosporales -- Acidobacteria_Subgroup 18_uncultured bacterium	1	0.00600725
						Ascomycota_Dothideomycetes_Pleosporales	Acidobacteria_Subgroup 6_uncultured bacterium 126	Ascomycota_Dothideomycetes_Pleosporales -- Acidobacteria_Subgroup 6_uncultured bacterium 126	1	0.0413265
						Ascomycota_Dothideomycetes_Pleosporales	Actinobacteria_Acidimicrobiia_IMCC26256	Ascomycota_Dothideomycetes_Pleosporales -- Actinobacteria_Acidimicrobiia_IMCC26256	1	0.00600725
						Ascomycota_Dothideomycetes_Pleosporales	Actinobacteria_Coriobacteriia_OPB41	Ascomycota_Dothideomycetes_Pleosporales -- Actinobacteria_Coriobacteriia_OPB41	1	0.0156703
						Ascomycota_Dothideomycetes_Pleosporales	Actinobacteria_MB-A2-108_Actinobacteria bacterium RBG_19FT_COMBO_70_19	Ascomycota_Dothideomycetes_Pleosporales -- Actinobacteria_MB-A2-108_Actinobacteria bacterium RBG_19FT_COMBO_70_19	1	0.00600725
						Ascomycota_Dothideomycetes_Pleosporales	Armatimonadetes_Fimbriimonadia_Fimbriimonadales	Ascomycota_Dothideomycetes_Pleosporales -- Armatimonadetes_Fimbriimonadia_Fimbriimonadales	1	0.00600725
						Ascomycota_Dothideomycetes_Pleosporales	Ascomycota_Eurotiomycetes_Eurotiales	Ascomycota_Dothideomycetes_Pleosporales -- Ascomycota_Eurotiomycetes_Eurotiales	1	0.027521
						Ascomycota_Dothideomycetes_Pleosporales	Ascomycota_Sordariomycetes_Coniochaetales	Ascomycota_Dothideomycetes_Pleosporales -- Ascomycota_Sordariomycetes_Coniochaetales	1	0.00600725
						Ascomycota_Dothideomycetes_Pleosporales	Ascomycota_Sordariomycetes_Glomerellales	Ascomycota_Dothideomycetes_Pleosporales -- Ascomycota_Sordariomycetes_Glomerellales	1	0.0156703
						Ascomycota_Dothideomycetes_Pleosporales	Ascomycota_Sordariomycetes_Xylariales	Ascomycota_Dothideomycetes_Pleosporales -- Ascomycota_Sordariomycetes_Xylariales	1	0.00600725
						Ascomycota_Dothideomycetes_Pleosporales	Bacteroidetes_Ignavibacteria_Ignavibacteriales	Ascomycota_Dothideomycetes_Pleosporales -- Bacteroidetes_Ignavibacteria_Ignavibacteriales	1	0.00600725
						Ascomycota_Dothideomycetes_Pleosporales	Bacteroidetes_Ignavibacteria_Kryptoniales	Ascomycota_Dothideomycetes_Pleosporales -- Bacteroidetes_Ignavibacteria_Kryptoniales	1	0.027521
						Ascomycota_Dothideomycetes_Pleosporales	Basidiomycota_Agaricomycetes_Polyporales	Ascomycota_Dothideomycetes_Pleosporales -- Basidiomycota_Agaricomycetes_Polyporales	1	0.00600725
						Ascomycota_Dothideomycetes_Pleosporales	Chloroflexi_Anaerolineae_SJA-15	Ascomycota_Dothideomycetes_Pleosporales -- Chloroflexi_Anaerolineae_SJA-15	1	0.027521
						Ascomycota_Dothideomycetes_Pleosporales	Chloroflexi_KD4-96_uncultured bacterium	Ascomycota_Dothideomycetes_Pleosporales -- Chloroflexi_KD4-96_uncultured bacterium	1	0.027521
						Ascomycota_Dothideomycetes_Pleosporales	Cyanobacteria_Oxyphotobacteria_Nostocales	Ascomycota_Dothideomycetes_Pleosporales -- Cyanobacteria_Oxyphotobacteria_Nostocales	1	0.027521
						Ascomycota_Dothideomycetes_Pleosporales	Firmicutes_Clostridia_Clostridiales	Ascomycota_Dothideomycetes_Pleosporales -- Firmicutes_Clostridia_Clostridiales	1	0.027521
						Ascomycota_Dothideomycetes_Pleosporales	Gemmatimonadetes_S0134 terrestrial group_unidentified	Ascomycota_Dothideomycetes_Pleosporales -- Gemmatimonadetes_S0134 terrestrial group_unidentified	1	0.0347198
						Ascomycota_Dothideomycetes_Pleosporales	Nitrospirae_4-29-1_uncultured bacterium	Ascomycota_Dothideomycetes_Pleosporales -- Nitrospirae_4-29-1_uncultured bacterium	1	0.0128287
						Ascomycota_Dothideomycetes_Pleosporales	Planctomycetes_Planctomycetacia_Isosphaerales	Ascomycota_Dothideomycetes_Pleosporales -- Planctomycetes_Planctomycetacia_Isosphaerales	1	0.0347198
						Ascomycota_Dothideomycetes_Pleosporales	TA06_uncultured soil bacterium_uncultured soil bacterium	Ascomycota_Dothideomycetes_Pleosporales -- TA06_uncultured soil bacterium_uncultured soil bacterium	1	0.0128287
						Ascomycota_Dothideomycetes_Tubeufiales	Acidobacteria_Blastocatellia (Subgroup 4)_Pyrinomonadales	Ascomycota_Dothideomycetes_Tubeufiales -- Acidobacteria_Blastocatellia (Subgroup 4)_Pyrinomonadales	1	0.0128287
						Ascomycota_Dothideomycetes_Tubeufiales	Bacteroidetes_Bacteroidia_Bacteroidales	Ascomycota_Dothideomycetes_Tubeufiales -- Bacteroidetes_Bacteroidia_Bacteroidales	1	0.0128287
						Ascomycota_Dothideomycetes_Tubeufiales	Basidiomycota_Agaricomycetes_Sebacinales	Ascomycota_Dothideomycetes_Tubeufiales -- Basidiomycota_Agaricomycetes_Sebacinales	1	0.0347198
						Ascomycota_Dothideomycetes_Tubeufiales	Planctomycetes_Planctomycetacia_Pirellulales	Ascomycota_Dothideomycetes_Tubeufiales -- Planctomycetes_Planctomycetacia_Pirellulales	1	0.0128287
						Ascomycota_Dothideomycetes_Tubeufiales	Proteobacteria_Alphaproteobacteria_Rhizobiales	Ascomycota_Dothideomycetes_Tubeufiales -- Proteobacteria_Alphaproteobacteria_Rhizobiales	1	0.0347198
						Ascomycota_Dothideomycetes_Tubeufiales	Proteobacteria_Deltaproteobacteria_Myxococcales	Ascomycota_Dothideomycetes_Tubeufiales -- Proteobacteria_Deltaproteobacteria_Myxococcales	1	0.0347198
						Ascomycota_Dothideomycetes_unidentified	Ascomycota_Dothideomycetes_Tubeufiales	Ascomycota_Dothideomycetes_unidentified -- Ascomycota_Dothideomycetes_Tubeufiales	1	0.00600725
						Ascomycota_Dothideomycetes_unidentified	Chloroflexi_Anaerolineae_Anaerolineales	Ascomycota_Dothideomycetes_unidentified -- Chloroflexi_Anaerolineae_Anaerolineales	1	0.0347198
						Ascomycota_Dothideomycetes_unidentified	Chloroflexi_Anaerolineae_Caldilineales	Ascomycota_Dothideomycetes_unidentified -- Chloroflexi_Anaerolineae_Caldilineales	1	0.0101904
						Ascomycota_Dothideomycetes_unidentified	Chloroflexi_Anaerolineae_RBG-13-54-9	Ascomycota_Dothideomycetes_unidentified -- Chloroflexi_Anaerolineae_RBG-13-54-9	1	0.00210985
						Ascomycota_Dothideomycetes_unidentified	Chloroflexi_Anaerolineae_SJA-15	Ascomycota_Dothideomycetes_unidentified -- Chloroflexi_Anaerolineae_SJA-15	1	0.027521
						Ascomycota_Dothideomycetes_unidentified	Proteobacteria_Alphaproteobacteria_Sphingomonadales	Ascomycota_Dothideomycetes_unidentified -- Proteobacteria_Alphaproteobacteria_Sphingomonadales	1	0.0101904
						Ascomycota_Dothideomycetes_unidentified	Proteobacteria_Gammaproteobacteria_Betaproteobacteriales	Ascomycota_Dothideomycetes_unidentified -- Proteobacteria_Gammaproteobacteria_Betaproteobacteriales	1	0.048495
						Ascomycota_Dothideomycetes_Venturiales	Acidobacteria_Holophagae_Subgroup 7	Ascomycota_Dothideomycetes_Venturiales -- Acidobacteria_Holophagae_Subgroup 7	1	0.00210985
						Ascomycota_Dothideomycetes_Venturiales	Actinobacteria_Actinobacteria_Corynebacteriales	Ascomycota_Dothideomycetes_Venturiales -- Actinobacteria_Actinobacteria_Corynebacteriales	1	0.027521
						Ascomycota_Dothideomycetes_Venturiales	Ascomycota_Sordariomycetes_Hypocreales	Ascomycota_Dothideomycetes_Venturiales -- Ascomycota_Sordariomycetes_Hypocreales	1	0.0101904
						Ascomycota_Dothideomycetes_Venturiales	Ascomycota_Sordariomycetes_Sordariales	Ascomycota_Dothideomycetes_Venturiales -- Ascomycota_Sordariomycetes_Sordariales	1	0.048495
						Ascomycota_Dothideomycetes_Venturiales	Chloroflexi_Anaerolineae_SBR1031	Ascomycota_Dothideomycetes_Venturiales -- Chloroflexi_Anaerolineae_SBR1031	1	0.048495
						Ascomycota_Dothideomycetes_Venturiales	Chytridiomycota_Rhizophydiomycetes_Rhizophydiales	Ascomycota_Dothideomycetes_Venturiales -- Chytridiomycota_Rhizophydiomycetes_Rhizophydiales	1	0.0382342
						Ascomycota_Eurotiomycetes_Chaetothyriales	Acidobacteria_Acidobacteriia_Solibacterales	Ascomycota_Eurotiomycetes_Chaetothyriales -- Acidobacteria_Acidobacteriia_Solibacterales	1	0.048495
						Ascomycota_Eurotiomycetes_Chaetothyriales	Acidobacteria_Holophagae_Subgroup 7	Ascomycota_Eurotiomycetes_Chaetothyriales -- Acidobacteria_Holophagae_Subgroup 7	1	0.0101904
						Ascomycota_Eurotiomycetes_Chaetothyriales	Chloroflexi_KD4-96_unidentified	Ascomycota_Eurotiomycetes_Chaetothyriales -- Chloroflexi_KD4-96_unidentified	1	0.0101904
						Ascomycota_Eurotiomycetes_Chaetothyriales	Mortierellomycota_Mortierellomycetes_Mortierellales	Ascomycota_Eurotiomycetes_Chaetothyriales -- Mortierellomycota_Mortierellomycetes_Mortierellales	1	0.0382342
						Ascomycota_Eurotiomycetes_Chaetothyriales	Verrucomicrobia_Verrucomicrobiae_Pedosphaerales	Ascomycota_Eurotiomycetes_Chaetothyriales -- Verrucomicrobia_Verrucomicrobiae_Pedosphaerales	1	0.00600725
						Ascomycota_Eurotiomycetes_Eurotiales	Actinobacteria_Acidimicrobiia_Microtrichales	Ascomycota_Eurotiomycetes_Eurotiales -- Actinobacteria_Acidimicrobiia_Microtrichales	1	0.00600725
						Ascomycota_Eurotiomycetes_Eurotiales	Actinobacteria_Actinobacteria_Streptomycetales	Ascomycota_Eurotiomycetes_Eurotiales -- Actinobacteria_Actinobacteria_Streptomycetales	1	0.027521
						Ascomycota_Leotiomycetes_Helotiales	Ascomycota_Dothideomycetes_Venturiales	Ascomycota_Leotiomycetes_Helotiales -- Ascomycota_Dothideomycetes_Venturiales	1	0.0382342
						Ascomycota_Leotiomycetes_Helotiales	Basidiomycota_Agaricomycetes_Boletales	Ascomycota_Leotiomycetes_Helotiales -- Basidiomycota_Agaricomycetes_Boletales	1	0.0213856
						Ascomycota_Leotiomycetes_Helotiales	Chloroflexi_Anaerolineae_Ardenticatenales	Ascomycota_Leotiomycetes_Helotiales -- Chloroflexi_Anaerolineae_Ardenticatenales	1	0.0347198
						Ascomycota_Leotiomycetes_Helotiales	Chloroflexi_Chloroflexia_Thermomicrobiales	Ascomycota_Leotiomycetes_Helotiales -- Chloroflexi_Chloroflexia_Thermomicrobiales	1	0.0156703
						Ascomycota_Leotiomycetes_Helotiales	Chloroflexi_OLB14_uncultured bacterium	Ascomycota_Leotiomycetes_Helotiales -- Chloroflexi_OLB14_uncultured bacterium	1	0.027521
						Ascomycota_Leotiomycetes_Helotiales	Gemmatimonadetes_S0134 terrestrial group_uncultured Gemmatimonadetes bacterium	Ascomycota_Leotiomycetes_Helotiales -- Gemmatimonadetes_S0134 terrestrial group_uncultured Gemmatimonadetes bacterium	1	0.027521
						Ascomycota_Leotiomycetes_Helotiales	Gemmatimonadetes_S0134 terrestrial group_unidentified	Ascomycota_Leotiomycetes_Helotiales -- Gemmatimonadetes_S0134 terrestrial group_unidentified	1	0.00600725
						Ascomycota_Leotiomycetes_Helotiales	Latescibacteria_unidentified_unidentified	Ascomycota_Leotiomycetes_Helotiales -- Latescibacteria_unidentified_unidentified	1	0.0213856
						Ascomycota_Leotiomycetes_Helotiales	Mucoromycota_Mucoromycetes_Mucorales	Ascomycota_Leotiomycetes_Helotiales -- Mucoromycota_Mucoromycetes_Mucorales	1	0.00600725
						Ascomycota_Leotiomycetes_Helotiales	Nitrospinae_P9X2b3D02_uncultured prokaryote	Ascomycota_Leotiomycetes_Helotiales -- Nitrospinae_P9X2b3D02_uncultured prokaryote	1	0.0213856
						Ascomycota_Leotiomycetes_Helotiales	Nitrospirae_4-29-1_uncultured proteobacterium	Ascomycota_Leotiomycetes_Helotiales -- Nitrospirae_4-29-1_uncultured proteobacterium	1	0.0101904
						Ascomycota_Leotiomycetes_Helotiales	Planctomycetes_Planctomycetacia_Gemmatales	Ascomycota_Leotiomycetes_Helotiales -- Planctomycetes_Planctomycetacia_Gemmatales	1	0.0213856
						Ascomycota_Leotiomycetes_Helotiales	Verrucomicrobia_Verrucomicrobiae_Chthoniobacterales	Ascomycota_Leotiomycetes_Helotiales -- Verrucomicrobia_Verrucomicrobiae_Chthoniobacterales	1	0.00210985
						Ascomycota_Leotiomycetes_Helotiales	WS2_uncultured Firmicutes bacterium_uncultured Firmicutes bacterium	Ascomycota_Leotiomycetes_Helotiales -- WS2_uncultured Firmicutes bacterium_uncultured Firmicutes bacterium	1	0.00600725
						Ascomycota_Leotiomycetes_Thelebolales	Acidobacteria_Blastocatellia (Subgroup 4)_Pyrinomonadales	Ascomycota_Leotiomycetes_Thelebolales -- Acidobacteria_Blastocatellia (Subgroup 4)_Pyrinomonadales	1	0.0156703
						Ascomycota_Leotiomycetes_Thelebolales	Acidobacteria_Subgroup 18_uncultured prokaryote	Ascomycota_Leotiomycetes_Thelebolales -- Acidobacteria_Subgroup 18_uncultured prokaryote	1	0.00210985
						Ascomycota_Leotiomycetes_Thelebolales	Acidobacteria_Subgroup 6_uncultured Holophaga sp.	Ascomycota_Leotiomycetes_Thelebolales -- Acidobacteria_Subgroup 6_uncultured Holophaga sp.	1	0.027521
						Ascomycota_Leotiomycetes_Thelebolales	Actinobacteria_Acidimicrobiia_IMCC26256	Ascomycota_Leotiomycetes_Thelebolales -- Actinobacteria_Acidimicrobiia_IMCC26256	1	0.0156703
						Ascomycota_Leotiomycetes_Thelebolales	Actinobacteria_Coriobacteriia_OPB41	Ascomycota_Leotiomycetes_Thelebolales -- Actinobacteria_Coriobacteriia_OPB41	1	0.00600725
						Ascomycota_Leotiomycetes_Thelebolales	Ascomycota_Dothideomycetes_Venturiales	Ascomycota_Leotiomycetes_Thelebolales -- Ascomycota_Dothideomycetes_Venturiales	1	0.0156703
						Ascomycota_Leotiomycetes_Thelebolales	Bacteroidetes_Ignavibacteria_Ignavibacteriales	Ascomycota_Leotiomycetes_Thelebolales -- Bacteroidetes_Ignavibacteria_Ignavibacteriales	1	0.0347198
						Ascomycota_Pezizomycetes_Pezizales	Chloroflexi_Anaerolineae_RBG-13-54-9	Ascomycota_Pezizomycetes_Pezizales -- Chloroflexi_Anaerolineae_RBG-13-54-9	1	0.000733019
						Ascomycota_Pezizomycetes_Pezizales	Chloroflexi_KD4-96_metagenome	Ascomycota_Pezizomycetes_Pezizales -- Chloroflexi_KD4-96_metagenome	1	0.048495
						Ascomycota_Pezizomycetes_Pezizales	Chloroflexi_KD4-96_uncultured Anaerolineaceae bacterium	Ascomycota_Pezizomycetes_Pezizales -- Chloroflexi_KD4-96_uncultured Anaerolineaceae bacterium	1	0.00830307
						Ascomycota_Pezizomycetes_Pezizales	Chloroflexi_KD4-96_uncultured Chloroflexi bacterium	Ascomycota_Pezizomycetes_Pezizales -- Chloroflexi_KD4-96_uncultured Chloroflexi bacterium	1	0.0413265
						Ascomycota_Pezizomycetes_Pezizales	Chytridiomycota_Rhizophydiomycetes_Rhizophydiales	Ascomycota_Pezizomycetes_Pezizales -- Chytridiomycota_Rhizophydiomycetes_Rhizophydiales	1	0.000733019
						Ascomycota_Pezizomycetes_Pezizales	Gemmatimonadetes_S0134 terrestrial group_uncultured soil bacterium	Ascomycota_Pezizomycetes_Pezizales -- Gemmatimonadetes_S0134 terrestrial group_uncultured soil bacterium	1	0.00830307
						Ascomycota_Pezizomycetes_Pezizales	Nitrospirae_4-29-1_uncultured Nitrospirae bacterium	Ascomycota_Pezizomycetes_Pezizales -- Nitrospirae_4-29-1_uncultured Nitrospirae bacterium	1	0.0347198
						Ascomycota_Pezizomycetes_Pezizales	Planctomycetes_Phycisphaerae_MSBL9	Ascomycota_Pezizomycetes_Pezizales -- Planctomycetes_Phycisphaerae_MSBL9	1	0.0101904
						Ascomycota_Pezizomycetes_Pezizales	Planctomycetes_Phycisphaerae_Tepidisphaerales	Ascomycota_Pezizomycetes_Pezizales -- Planctomycetes_Phycisphaerae_Tepidisphaerales	1	0.00600725
						Ascomycota_Pezizomycetes_Pezizales	Proteobacteria_Deltaproteobacteria_Desulfuromonadales	Ascomycota_Pezizomycetes_Pezizales -- Proteobacteria_Deltaproteobacteria_Desulfuromonadales	1	0.0184405
						Ascomycota_Pezizomycetes_Pezizales	Proteobacteria_Gammaproteobacteria_Methylococcales	Ascomycota_Pezizomycetes_Pezizales -- Proteobacteria_Gammaproteobacteria_Methylococcales	1	0.00210985
						Ascomycota_Pezizomycetes_Pezizales	Proteobacteria_Gammaproteobacteria_Steroidobacterales	Ascomycota_Pezizomycetes_Pezizales -- Proteobacteria_Gammaproteobacteria_Steroidobacterales	1	0.00210985
						Ascomycota_Saccharomycetes_Saccharomycetales	Acidobacteria_Aminicenantia_Aminicenantales	Ascomycota_Saccharomycetes_Saccharomycetales -- Acidobacteria_Aminicenantia_Aminicenantales	1	0.000733019
						Ascomycota_Saccharomycetes_Saccharomycetales	Acidobacteria_Holophagae_Subgroup 7	Ascomycota_Saccharomycetes_Saccharomycetales -- Acidobacteria_Holophagae_Subgroup 7	1	0.00830307
						Ascomycota_Saccharomycetes_Saccharomycetales	Ascomycota_Pezizomycetes_Pezizales	Ascomycota_Saccharomycetes_Saccharomycetales -- Ascomycota_Pezizomycetes_Pezizales	1	0.0184405
						Ascomycota_Saccharomycetes_Saccharomycetales	Ascomycota_Sordariomycetes_Trichosphaeriales	Ascomycota_Saccharomycetes_Saccharomycetales -- Ascomycota_Sordariomycetes_Trichosphaeriales	1	0.00402752
						Ascomycota_Saccharomycetes_Saccharomycetales	Basidiomycota_Agaricomycetes_Cantharellales	Ascomycota_Saccharomycetes_Saccharomycetales -- Basidiomycota_Agaricomycetes_Cantharellales	1	0.0249392
						Ascomycota_Saccharomycetes_Saccharomycetales	Chloroflexi_Anaerolineae_RBG-13-54-9	Ascomycota_Saccharomycetes_Saccharomycetales -- Chloroflexi_Anaerolineae_RBG-13-54-9	1	0.00210985
						Ascomycota_Saccharomycetes_Saccharomycetales	Chloroflexi_KD4-96_metagenome	Ascomycota_Saccharomycetes_Saccharomycetales -- Chloroflexi_KD4-96_metagenome	1	0.0413265
						Ascomycota_Saccharomycetes_Saccharomycetales	Chytridiomycota_unidentified_unidentified	Ascomycota_Saccharomycetes_Saccharomycetales -- Chytridiomycota_unidentified_unidentified	1	0.00210985
						Ascomycota_Saccharomycetes_Saccharomycetales	Epsilonbacteraeota_Campylobacteria_Campylobacterales	Ascomycota_Saccharomycetes_Saccharomycetales -- Epsilonbacteraeota_Campylobacteria_Campylobacterales	1	0.0213856
						Ascomycota_Saccharomycetes_Saccharomycetales	Planctomycetes_Phycisphaerae_Tepidisphaerales	Ascomycota_Saccharomycetes_Saccharomycetales -- Planctomycetes_Phycisphaerae_Tepidisphaerales	1	0.0101904
						Ascomycota_Saccharomycetes_Saccharomycetales	Proteobacteria_Deltaproteobacteria_Myxococcales	Ascomycota_Saccharomycetes_Saccharomycetales -- Proteobacteria_Deltaproteobacteria_Myxococcales	1	0.027521
						Ascomycota_Saccharomycetes_Saccharomycetales	Rokubacteria_NC10_Methylomirabilales	Ascomycota_Saccharomycetes_Saccharomycetales -- Rokubacteria_NC10_Methylomirabilales	1	0.048495
						Ascomycota_Sordariomycetes_Coniochaetales	Acidobacteria_Subgroup 18_unidentified	Ascomycota_Sordariomycetes_Coniochaetales -- Acidobacteria_Subgroup 18_unidentified	1	0.0101904
						Ascomycota_Sordariomycetes_Coniochaetales	Ascomycota_Leotiomycetes_Helotiales	Ascomycota_Sordariomycetes_Coniochaetales -- Ascomycota_Leotiomycetes_Helotiales	1	0.0101904
						Ascomycota_Sordariomycetes_Coniochaetales	Bacteroidetes_Bacteroidia_Chitinophagales	Ascomycota_Sordariomycetes_Coniochaetales -- Bacteroidetes_Bacteroidia_Chitinophagales	1	0.027521
						Ascomycota_Sordariomycetes_Coniochaetales	Nitrospirae_Thermodesulfovibrionia_uncultured	Ascomycota_Sordariomycetes_Coniochaetales -- Nitrospirae_Thermodesulfovibrionia_uncultured	1	0.027521
						Ascomycota_Sordariomycetes_Coniochaetales	Verrucomicrobia_Verrucomicrobiae_Pedosphaerales	Ascomycota_Sordariomycetes_Coniochaetales -- Verrucomicrobia_Verrucomicrobiae_Pedosphaerales	1	0.0101904
						Ascomycota_Sordariomycetes_Glomerellales	Acidobacteria_Holophagae_Subgroup 7	Ascomycota_Sordariomycetes_Glomerellales -- Acidobacteria_Holophagae_Subgroup 7	1	0.0101904
						Ascomycota_Sordariomycetes_Glomerellales	Acidobacteria_Subgroup 6_uncultured bacterium 126	Ascomycota_Sordariomycetes_Glomerellales -- Acidobacteria_Subgroup 6_uncultured bacterium 126	1	0.0101904
						Ascomycota_Sordariomycetes_Glomerellales	Acidobacteria_Subgroup 6_unidentified	Ascomycota_Sordariomycetes_Glomerellales -- Acidobacteria_Subgroup 6_unidentified	1	0.0101904
						Ascomycota_Sordariomycetes_Glomerellales	Actinobacteria_Actinobacteria_Frankiales	Ascomycota_Sordariomycetes_Glomerellales -- Actinobacteria_Actinobacteria_Frankiales	1	0.048495
						Ascomycota_Sordariomycetes_Glomerellales	Basidiomycota_Microbotryomycetes_Microbotryomycetes_ord_Incertae_sedis	Ascomycota_Sordariomycetes_Glomerellales -- Basidiomycota_Microbotryomycetes_Microbotryomycetes_ord_Incertae_sedis	1	0.0101904
						Ascomycota_Sordariomycetes_Glomerellales	Chloroflexi_KD4-96_metagenome	Ascomycota_Sordariomycetes_Glomerellales -- Chloroflexi_KD4-96_metagenome	1	0.027521
						Ascomycota_Sordariomycetes_Glomerellales	Verrucomicrobia_Verrucomicrobiae_Pedosphaerales	Ascomycota_Sordariomycetes_Glomerellales -- Verrucomicrobia_Verrucomicrobiae_Pedosphaerales	1	0.00210985
						Ascomycota_Sordariomycetes_Hypocreales	Basidiomycota_Agaricomycetes_Cantharellales	Ascomycota_Sordariomycetes_Hypocreales -- Basidiomycota_Agaricomycetes_Cantharellales	1	0.00210985
						Ascomycota_Sordariomycetes_Hypocreales	Basidiomycota_Agaricomycetes_Polyporales	Ascomycota_Sordariomycetes_Hypocreales -- Basidiomycota_Agaricomycetes_Polyporales	1	0.027521
						Ascomycota_Sordariomycetes_Hypocreales	Basidiomycota_unidentified_unidentified	Ascomycota_Sordariomycetes_Hypocreales -- Basidiomycota_unidentified_unidentified	1	0.048495
						Ascomycota_Sordariomycetes_Hypocreales	Chloroflexi_Anaerolineae_Ardenticatenales	Ascomycota_Sordariomycetes_Hypocreales -- Chloroflexi_Anaerolineae_Ardenticatenales	1	0.00210985
						Ascomycota_Sordariomycetes_Hypocreales	Chloroflexi_Gitt-GS-136_unidentified	Ascomycota_Sordariomycetes_Hypocreales -- Chloroflexi_Gitt-GS-136_unidentified	1	0.0101904
						Ascomycota_Sordariomycetes_Hypocreales	Chloroflexi_KD4-96_uncultured Anaerolineaceae bacterium	Ascomycota_Sordariomycetes_Hypocreales -- Chloroflexi_KD4-96_uncultured Anaerolineaceae bacterium	1	0.00210985
						Ascomycota_Sordariomycetes_Hypocreales	Chloroflexi_KD4-96_unidentified	Ascomycota_Sordariomycetes_Hypocreales -- Chloroflexi_KD4-96_unidentified	1	0.0347198
						Ascomycota_Sordariomycetes_Hypocreales	Planctomycetes_Planctomycetacia_Gemmatales	Ascomycota_Sordariomycetes_Hypocreales -- Planctomycetes_Planctomycetacia_Gemmatales	1	0.00830307
						Ascomycota_Sordariomycetes_Hypocreales	Rokubacteria_NC10_Methylomirabilales	Ascomycota_Sordariomycetes_Hypocreales -- Rokubacteria_NC10_Methylomirabilales	1	0.00830307
						Ascomycota_Sordariomycetes_Magnaporthales	Acidobacteria_Acidobacteriia_Acidobacteriales	Ascomycota_Sordariomycetes_Magnaporthales -- Acidobacteria_Acidobacteriia_Acidobacteriales	1	0.0213856
						Ascomycota_Sordariomycetes_Microascales	Acidobacteria_Subgroup 17_uncultured prokaryote	Ascomycota_Sordariomycetes_Microascales -- Acidobacteria_Subgroup 17_uncultured prokaryote	1	0.00830307
						Ascomycota_Sordariomycetes_Microascales	Acidobacteria_Subgroup 6_unidentified	Ascomycota_Sordariomycetes_Microascales -- Acidobacteria_Subgroup 6_unidentified	1	0.0213856
						Ascomycota_Sordariomycetes_Microascales	Ascomycota_Leotiomycetes_Thelebolales	Ascomycota_Sordariomycetes_Microascales -- Ascomycota_Leotiomycetes_Thelebolales	1	0.00830307
						Ascomycota_Sordariomycetes_Myrmecridiales	Chloroflexi_Anaerolineae_RBG-13-54-9	Ascomycota_Sordariomycetes_Myrmecridiales -- Chloroflexi_Anaerolineae_RBG-13-54-9	1	0.0347198
						Ascomycota_Sordariomycetes_Myrmecridiales	Proteobacteria_Alphaproteobacteria_Rhizobiales	Ascomycota_Sordariomycetes_Myrmecridiales -- Proteobacteria_Alphaproteobacteria_Rhizobiales	1	0.0347198
						Ascomycota_Sordariomycetes_Myrmecridiales	Proteobacteria_Deltaproteobacteria_Syntrophobacterales	Ascomycota_Sordariomycetes_Myrmecridiales -- Proteobacteria_Deltaproteobacteria_Syntrophobacterales	1	0.0347198
						Ascomycota_Sordariomycetes_Myrmecridiales	Proteobacteria_Gammaproteobacteria_Xanthomonadales	Ascomycota_Sordariomycetes_Myrmecridiales -- Proteobacteria_Gammaproteobacteria_Xanthomonadales	1	0.0347198
						Ascomycota_Sordariomycetes_Sordariales	Acidobacteria_Subgroup 21_uncultured soil bacterium	Ascomycota_Sordariomycetes_Sordariales -- Acidobacteria_Subgroup 21_uncultured soil bacterium	1	0.0347198
						Ascomycota_Sordariomycetes_Sordariales	Actinobacteria_Coriobacteriia_OPB41	Ascomycota_Sordariomycetes_Sordariales -- Actinobacteria_Coriobacteriia_OPB41	1	0.0101904
						Ascomycota_Sordariomycetes_Sordariales	Ascomycota_Dothideomycetes_Venturiales	Ascomycota_Sordariomycetes_Sordariales -- Ascomycota_Dothideomycetes_Venturiales	1	0.00600725
						Ascomycota_Sordariomycetes_Sordariales	Ascomycota_Eurotiomycetes_Chaetothyriales	Ascomycota_Sordariomycetes_Sordariales -- Ascomycota_Eurotiomycetes_Chaetothyriales	1	0.00210985
						Ascomycota_Sordariomycetes_Sordariales	Ascomycota_Sordariomycetes_Coniochaetales	Ascomycota_Sordariomycetes_Sordariales -- Ascomycota_Sordariomycetes_Coniochaetales	1	0.00210985
						Ascomycota_Sordariomycetes_Sordariales	Basidiomycota_Agaricomycetes_Polyporales	Ascomycota_Sordariomycetes_Sordariales -- Basidiomycota_Agaricomycetes_Polyporales	1	0.00600725
						Ascomycota_Sordariomycetes_Sordariales	Epsilonbacteraeota_Campylobacteria_Campylobacterales	Ascomycota_Sordariomycetes_Sordariales -- Epsilonbacteraeota_Campylobacteria_Campylobacterales	1	0.0128287
						Ascomycota_Sordariomycetes_Sordariales	Nitrospirae_4-29-1_uncultured bacterium	Ascomycota_Sordariomycetes_Sordariales -- Nitrospirae_4-29-1_uncultured bacterium	1	0.0128287
						Ascomycota_Sordariomycetes_Sordariales	Proteobacteria_Deltaproteobacteria_RCP2-54	Ascomycota_Sordariomycetes_Sordariales -- Proteobacteria_Deltaproteobacteria_RCP2-54	1	0.0156703
						Ascomycota_Sordariomycetes_Sordariales	Proteobacteria_Gammaproteobacteria_Gammaproteobacteria Incertae Sedis	Ascomycota_Sordariomycetes_Sordariales -- Proteobacteria_Gammaproteobacteria_Gammaproteobacteria Incertae Sedis	1	0.027521
						Ascomycota_Sordariomycetes_Sordariales	TA06_uncultured soil bacterium_uncultured soil bacterium	Ascomycota_Sordariomycetes_Sordariales -- TA06_uncultured soil bacterium_uncultured soil bacterium	1	0.027521
						Ascomycota_Sordariomycetes_Trichosphaeriales	Acidobacteria_Subgroup 6_unidentified	Ascomycota_Sordariomycetes_Trichosphaeriales -- Acidobacteria_Subgroup 6_unidentified	1	0.0184405
						Ascomycota_Sordariomycetes_Trichosphaeriales	Basidiomycota_Agaricomycetes_Agaricales	Ascomycota_Sordariomycetes_Trichosphaeriales -- Basidiomycota_Agaricomycetes_Agaricales	1	0.048495
						Ascomycota_Sordariomycetes_Trichosphaeriales	Mortierellomycota_Mortierellomycetes_Mortierellales	Ascomycota_Sordariomycetes_Trichosphaeriales -- Mortierellomycota_Mortierellomycetes_Mortierellales	1	0.0184405
						Ascomycota_Sordariomycetes_Trichosphaeriales	Planctomycetes_Phycisphaerae_MSBL9	Ascomycota_Sordariomycetes_Trichosphaeriales -- Planctomycetes_Phycisphaerae_MSBL9	1	0.048495
						Ascomycota_Sordariomycetes_Trichosphaeriales	Proteobacteria_Gammaproteobacteria_Xanthomonadales	Ascomycota_Sordariomycetes_Trichosphaeriales -- Proteobacteria_Gammaproteobacteria_Xanthomonadales	1	0.027521
						Ascomycota_Sordariomycetes_Trichosphaeriales	Verrucomicrobia_Verrucomicrobiae_Chthoniobacterales	Ascomycota_Sordariomycetes_Trichosphaeriales -- Verrucomicrobia_Verrucomicrobiae_Chthoniobacterales	1	0.027521
						Ascomycota_Sordariomycetes_Trichosphaeriales	Verrucomicrobia_Verrucomicrobiae_Pedosphaerales	Ascomycota_Sordariomycetes_Trichosphaeriales -- Verrucomicrobia_Verrucomicrobiae_Pedosphaerales	1	0.0101904
						Ascomycota_Sordariomycetes_unidentified	Acidobacteria_Subgroup 17_metagenome	Ascomycota_Sordariomycetes_unidentified -- Acidobacteria_Subgroup 17_metagenome	1	0.027521
						Ascomycota_Sordariomycetes_unidentified	Armatimonadetes_Chthonomonadetes_Chthonomonadales	Ascomycota_Sordariomycetes_unidentified -- Armatimonadetes_Chthonomonadetes_Chthonomonadales	1	0.048495
						Ascomycota_Sordariomycetes_unidentified	Ascomycota_unidentified_unidentified	Ascomycota_Sordariomycetes_unidentified -- Ascomycota_unidentified_unidentified	1	0.0101904
						Ascomycota_Sordariomycetes_unidentified	Bacteroidetes_Bacteroidia_Chitinophagales	Ascomycota_Sordariomycetes_unidentified -- Bacteroidetes_Bacteroidia_Chitinophagales	1	0.027521
						Ascomycota_Sordariomycetes_unidentified	Basidiomycota_Agaricomycetes_Agaricales	Ascomycota_Sordariomycetes_unidentified -- Basidiomycota_Agaricomycetes_Agaricales	1	0.027521
						Ascomycota_Sordariomycetes_unidentified	Chloroflexi_Gitt-GS-136_uncultured Caldilinea sp.	Ascomycota_Sordariomycetes_unidentified -- Chloroflexi_Gitt-GS-136_uncultured Caldilinea sp.	1	0.0101904
						Ascomycota_Sordariomycetes_unidentified	Chloroflexi_Gitt-GS-136_unidentified	Ascomycota_Sordariomycetes_unidentified -- Chloroflexi_Gitt-GS-136_unidentified	1	0.0101904
						Ascomycota_Sordariomycetes_unidentified	Chloroflexi_KD4-96_uncultured bacterium	Ascomycota_Sordariomycetes_unidentified -- Chloroflexi_KD4-96_uncultured bacterium	1	0.0101904
						Ascomycota_Sordariomycetes_unidentified	Nitrospirae_4-29-1_uncultured bacterium	Ascomycota_Sordariomycetes_unidentified -- Nitrospirae_4-29-1_uncultured bacterium	1	0.0101904
						Ascomycota_Sordariomycetes_unidentified	Nitrospirae_4-29-1_uncultured proteobacterium	Ascomycota_Sordariomycetes_unidentified -- Nitrospirae_4-29-1_uncultured proteobacterium	1	0.0101904
						Ascomycota_Sordariomycetes_unidentified	Planctomycetes_Phycisphaerae_MSBL9	Ascomycota_Sordariomycetes_unidentified -- Planctomycetes_Phycisphaerae_MSBL9	1	0.0101904
						Ascomycota_Sordariomycetes_Xylariales	Actinobacteria_Actinobacteria_Micrococcales	Ascomycota_Sordariomycetes_Xylariales -- Actinobacteria_Actinobacteria_Micrococcales	1	0.0101904
						Ascomycota_Sordariomycetes_Xylariales	Ascomycota_Sordariomycetes_Sordariales	Ascomycota_Sordariomycetes_Xylariales -- Ascomycota_Sordariomycetes_Sordariales	1	0.048495
						Ascomycota_Sordariomycetes_Xylariales	Ascomycota_Sordariomycetes_Trichosphaeriales	Ascomycota_Sordariomycetes_Xylariales -- Ascomycota_Sordariomycetes_Trichosphaeriales	1	0.048495
						Ascomycota_Sordariomycetes_Xylariales	Basidiomycota_Agaricomycetes_Agaricales	Ascomycota_Sordariomycetes_Xylariales -- Basidiomycota_Agaricomycetes_Agaricales	1	0.048495
						Ascomycota_Sordariomycetes_Xylariales	Basidiomycota_Agaricomycetes_unidentified	Ascomycota_Sordariomycetes_Xylariales -- Basidiomycota_Agaricomycetes_unidentified	1	0.048495
						Ascomycota_Sordariomycetes_Xylariales	Basidiomycota_Microbotryomycetes_Microbotryomycetes_ord_Incertae_sedis	Ascomycota_Sordariomycetes_Xylariales -- Basidiomycota_Microbotryomycetes_Microbotryomycetes_ord_Incertae_sedis	1	0.0101904
						Ascomycota_Sordariomycetes_Xylariales	Basidiomycota_Tremellomycetes_Cystofilobasidiales	Ascomycota_Sordariomycetes_Xylariales -- Basidiomycota_Tremellomycetes_Cystofilobasidiales	1	0.00600725
						Ascomycota_Sordariomycetes_Xylariales	Proteobacteria_Alphaproteobacteria_Rhizobiales	Ascomycota_Sordariomycetes_Xylariales -- Proteobacteria_Alphaproteobacteria_Rhizobiales	1	0.0101904
						Ascomycota_Sordariomycetes_Xylariales	Proteobacteria_Alphaproteobacteria_Sphingomonadales	Ascomycota_Sordariomycetes_Xylariales -- Proteobacteria_Alphaproteobacteria_Sphingomonadales	1	0.000733019
						Ascomycota_Sordariomycetes_Xylariales	Proteobacteria_Gammaproteobacteria_Betaproteobacteriales	Ascomycota_Sordariomycetes_Xylariales -- Proteobacteria_Gammaproteobacteria_Betaproteobacteriales	1	0.000733019
						Ascomycota_unidentified_unidentified	Acidobacteria_Acidobacteriia_Acidobacteriales	Ascomycota_unidentified_unidentified -- Acidobacteria_Acidobacteriia_Acidobacteriales	1	0.00402752
						Ascomycota_unidentified_unidentified	Acidobacteria_Subgroup 17_uncultured prokaryote	Ascomycota_unidentified_unidentified -- Acidobacteria_Subgroup 17_uncultured prokaryote	1	0.0184405
						Ascomycota_unidentified_unidentified	Actinobacteria_Coriobacteriia_OPB41	Ascomycota_unidentified_unidentified -- Actinobacteria_Coriobacteriia_OPB41	1	0.000733019
						Ascomycota_unidentified_unidentified	Armatimonadetes_Chthonomonadetes_Chthonomonadales	Ascomycota_unidentified_unidentified -- Armatimonadetes_Chthonomonadetes_Chthonomonadales	1	0.00402752
						Ascomycota_unidentified_unidentified	Bacteroidetes_Ignavibacteria_Kryptoniales	Ascomycota_unidentified_unidentified -- Bacteroidetes_Ignavibacteria_Kryptoniales	1	0.00210985
						Ascomycota_unidentified_unidentified	Basidiomycota_Agaricomycetes_Boletales	Ascomycota_unidentified_unidentified -- Basidiomycota_Agaricomycetes_Boletales	1	0.000733019
						Ascomycota_unidentified_unidentified	Basidiomycota_Tremellomycetes_Tremellales	Ascomycota_unidentified_unidentified -- Basidiomycota_Tremellomycetes_Tremellales	1	0.048495
						Ascomycota_unidentified_unidentified	Chloroflexi_Chloroflexia_Chloroflexales	Ascomycota_unidentified_unidentified -- Chloroflexi_Chloroflexia_Chloroflexales	1	0.00210985
						Ascomycota_unidentified_unidentified	Chloroflexi_KD4-96_unidentified	Ascomycota_unidentified_unidentified -- Chloroflexi_KD4-96_unidentified	1	0.0156703
						Ascomycota_unidentified_unidentified	Epsilonbacteraeota_Campylobacteria_Campylobacterales	Ascomycota_unidentified_unidentified -- Epsilonbacteraeota_Campylobacteria_Campylobacterales	1	0.0128287
						Ascomycota_unidentified_unidentified	Nitrospirae_Thermodesulfovibrionia_uncultured	Ascomycota_unidentified_unidentified -- Nitrospirae_Thermodesulfovibrionia_uncultured	1	0.00830307
						Bacteroidetes_Bacteroidia_Bacteroidales	Acidobacteria_Subgroup 18_uncultured bacterium	Bacteroidetes_Bacteroidia_Bacteroidales -- Acidobacteria_Subgroup 18_uncultured bacterium	1	0.027521
						Bacteroidetes_Bacteroidia_Bacteroidales	Acidobacteria_Subgroup 18_uncultured prokaryote	Bacteroidetes_Bacteroidia_Bacteroidales -- Acidobacteria_Subgroup 18_uncultured prokaryote	1	0.0101904
						Bacteroidetes_Bacteroidia_Bacteroidales	Acidobacteria_Subgroup 6_uncultured bacterium 126	Bacteroidetes_Bacteroidia_Bacteroidales -- Acidobacteria_Subgroup 6_uncultured bacterium 126	1	0.0101904
						Bacteroidetes_Bacteroidia_Bacteroidales	Chloroflexi_Anaerolineae_SJA-15	Bacteroidetes_Bacteroidia_Bacteroidales -- Chloroflexi_Anaerolineae_SJA-15	1	0.027521
						Bacteroidetes_Bacteroidia_Bacteroidales	Chloroflexi_Chloroflexia_Chloroflexales	Bacteroidetes_Bacteroidia_Bacteroidales -- Chloroflexi_Chloroflexia_Chloroflexales	1	0.0101904
						Bacteroidetes_Bacteroidia_Bacteroidales	Chloroflexi_KD4-96_uncultured Anaerolineaceae bacterium	Bacteroidetes_Bacteroidia_Bacteroidales -- Chloroflexi_KD4-96_uncultured Anaerolineaceae bacterium	1	0.0101904
						Bacteroidetes_Bacteroidia_Bacteroidales	Chloroflexi_KD4-96_unidentified	Bacteroidetes_Bacteroidia_Bacteroidales -- Chloroflexi_KD4-96_unidentified	1	0.048495
						Bacteroidetes_Bacteroidia_Bacteroidales	Chloroflexi_OLB14_unidentified	Bacteroidetes_Bacteroidia_Bacteroidales -- Chloroflexi_OLB14_unidentified	1	0.027521
						Bacteroidetes_Bacteroidia_Bacteroidales	Nitrospirae_4-29-1_uncultured bacterium	Bacteroidetes_Bacteroidia_Bacteroidales -- Nitrospirae_4-29-1_uncultured bacterium	1	0.048495
						Bacteroidetes_Bacteroidia_Bacteroidales	Verrucomicrobia_Verrucomicrobiae_Chthoniobacterales	Bacteroidetes_Bacteroidia_Bacteroidales -- Verrucomicrobia_Verrucomicrobiae_Chthoniobacterales	1	0.0101904
						Bacteroidetes_Bacteroidia_Bacteroidales	Verrucomicrobia_Verrucomicrobiae_Opitutales	Bacteroidetes_Bacteroidia_Bacteroidales -- Verrucomicrobia_Verrucomicrobiae_Opitutales	1	0.027521
						Bacteroidetes_Bacteroidia_Chitinophagales	Acidobacteria_Subgroup 17_uncultured prokaryote	Bacteroidetes_Bacteroidia_Chitinophagales -- Acidobacteria_Subgroup 17_uncultured prokaryote	1	0.0101904
						Bacteroidetes_Bacteroidia_Chitinophagales	Acidobacteria_Subgroup 17_unidentified	Bacteroidetes_Bacteroidia_Chitinophagales -- Acidobacteria_Subgroup 17_unidentified	1	0.0101904
						Bacteroidetes_Bacteroidia_Chitinophagales	Acidobacteria_Subgroup 6_uncultured bacterium 126	Bacteroidetes_Bacteroidia_Chitinophagales -- Acidobacteria_Subgroup 6_uncultured bacterium 126	1	0.027521
						Bacteroidetes_Bacteroidia_Chitinophagales	Actinobacteria_Actinobacteria_Frankiales	Bacteroidetes_Bacteroidia_Chitinophagales -- Actinobacteria_Actinobacteria_Frankiales	1	0.048495
						Bacteroidetes_Bacteroidia_Chitinophagales	Bacteroidetes_Ignavibacteria_Ignavibacteriales	Bacteroidetes_Bacteroidia_Chitinophagales -- Bacteroidetes_Ignavibacteria_Ignavibacteriales	1	0.027521
						Bacteroidetes_Bacteroidia_Chitinophagales	Chloroflexi_Anaerolineae_Ardenticatenales	Bacteroidetes_Bacteroidia_Chitinophagales -- Chloroflexi_Anaerolineae_Ardenticatenales	1	0.048495
						Bacteroidetes_Bacteroidia_Chitinophagales	Chloroflexi_Chloroflexia_Chloroflexales	Bacteroidetes_Bacteroidia_Chitinophagales -- Chloroflexi_Chloroflexia_Chloroflexales	1	0.0382342
						Bacteroidetes_Bacteroidia_Chitinophagales	Gemmatimonadetes_S0134 terrestrial group_unidentified	Bacteroidetes_Bacteroidia_Chitinophagales -- Gemmatimonadetes_S0134 terrestrial group_unidentified	1	0.0413265
						Bacteroidetes_Bacteroidia_Chitinophagales	Proteobacteria_Deltaproteobacteria_Desulfobacterales	Bacteroidetes_Bacteroidia_Chitinophagales -- Proteobacteria_Deltaproteobacteria_Desulfobacterales	1	0.0347198
						Bacteroidetes_Bacteroidia_Chitinophagales	Proteobacteria_Gammaproteobacteria_Ectothiorhodospirales	Bacteroidetes_Bacteroidia_Chitinophagales -- Proteobacteria_Gammaproteobacteria_Ectothiorhodospirales	1	0.00600725
						Bacteroidetes_Bacteroidia_Chitinophagales	Verrucomicrobia_Verrucomicrobiae_Chthoniobacterales	Bacteroidetes_Bacteroidia_Chitinophagales -- Verrucomicrobia_Verrucomicrobiae_Chthoniobacterales	1	0.00830307
						Bacteroidetes_Bacteroidia_Cytophagales	Bacteroidetes_Bacteroidia_Chitinophagales	Bacteroidetes_Bacteroidia_Cytophagales -- Bacteroidetes_Bacteroidia_Chitinophagales	1	0.00830307
						Bacteroidetes_Bacteroidia_Cytophagales	Bacteroidetes_Ignavibacteria_SJA-28	Bacteroidetes_Bacteroidia_Cytophagales -- Bacteroidetes_Ignavibacteria_SJA-28	1	0.0249392
						Bacteroidetes_Bacteroidia_Cytophagales	Chloroflexi_Anaerolineae_uncultured Bellilinea sp.	Bacteroidetes_Bacteroidia_Cytophagales -- Chloroflexi_Anaerolineae_uncultured Bellilinea sp.	1	0.0101904
						Bacteroidetes_Bacteroidia_Cytophagales	Epsilonbacteraeota_Campylobacteria_Campylobacterales	Bacteroidetes_Bacteroidia_Cytophagales -- Epsilonbacteraeota_Campylobacteria_Campylobacterales	1	0.0382342
						Bacteroidetes_Bacteroidia_Cytophagales	Gemmatimonadetes_Gemmatimonadetes_Gemmatimonadales	Bacteroidetes_Bacteroidia_Cytophagales -- Gemmatimonadetes_Gemmatimonadetes_Gemmatimonadales	1	0.00600725
						Bacteroidetes_Bacteroidia_Cytophagales	Proteobacteria_Alphaproteobacteria_Rhizobiales	Bacteroidetes_Bacteroidia_Cytophagales -- Proteobacteria_Alphaproteobacteria_Rhizobiales	1	0.00830307
						Bacteroidetes_Bacteroidia_Cytophagales	Proteobacteria_Deltaproteobacteria_MBNT15	Bacteroidetes_Bacteroidia_Cytophagales -- Proteobacteria_Deltaproteobacteria_MBNT15	1	0.0101904
						Bacteroidetes_Bacteroidia_Cytophagales	Proteobacteria_Deltaproteobacteria_Syntrophobacterales	Bacteroidetes_Bacteroidia_Cytophagales -- Proteobacteria_Deltaproteobacteria_Syntrophobacterales	1	0.0101904
						Bacteroidetes_Bacteroidia_Cytophagales	Verrucomicrobia_Verrucomicrobiae_Pedosphaerales	Bacteroidetes_Bacteroidia_Cytophagales -- Verrucomicrobia_Verrucomicrobiae_Pedosphaerales	1	0.0413265
						Bacteroidetes_Bacteroidia_Sphingobacteriales	Acidobacteria_Subgroup 17_uncultured prokaryote	Bacteroidetes_Bacteroidia_Sphingobacteriales -- Acidobacteria_Subgroup 17_uncultured prokaryote	1	0.0156703
						Bacteroidetes_Bacteroidia_Sphingobacteriales	Acidobacteria_Subgroup 17_unidentified	Bacteroidetes_Bacteroidia_Sphingobacteriales -- Acidobacteria_Subgroup 17_unidentified	1	0.00600725
						Bacteroidetes_Bacteroidia_Sphingobacteriales	Acidobacteria_Subgroup 18_uncultured prokaryote	Bacteroidetes_Bacteroidia_Sphingobacteriales -- Acidobacteria_Subgroup 18_uncultured prokaryote	1	0.0101904
						Bacteroidetes_Bacteroidia_Sphingobacteriales	Actinobacteria_Thermoleophilia_Gaiellales	Bacteroidetes_Bacteroidia_Sphingobacteriales -- Actinobacteria_Thermoleophilia_Gaiellales	1	0.00830307
						Bacteroidetes_Bacteroidia_Sphingobacteriales	Bacteroidetes_Ignavibacteria_SJA-28	Bacteroidetes_Bacteroidia_Sphingobacteriales -- Bacteroidetes_Ignavibacteria_SJA-28	1	0.0101904
						Bacteroidetes_Bacteroidia_Sphingobacteriales	Chloroflexi_KD4-96_uncultured Anaerolineaceae bacterium	Bacteroidetes_Bacteroidia_Sphingobacteriales -- Chloroflexi_KD4-96_uncultured Anaerolineaceae bacterium	1	0.000733019
						Bacteroidetes_Bacteroidia_Sphingobacteriales	Proteobacteria_Deltaproteobacteria_Myxococcales	Bacteroidetes_Bacteroidia_Sphingobacteriales -- Proteobacteria_Deltaproteobacteria_Myxococcales	1	0.0184405
						Bacteroidetes_Bacteroidia_Sphingobacteriales	Proteobacteria_Gammaproteobacteria_Betaproteobacteriales	Bacteroidetes_Bacteroidia_Sphingobacteriales -- Proteobacteria_Gammaproteobacteria_Betaproteobacteriales	1	0.00830307
						Bacteroidetes_Ignavibacteria_Ignavibacteriales	Acidobacteria_Blastocatellia (Subgroup 4)_Pyrinomonadales	Bacteroidetes_Ignavibacteria_Ignavibacteriales -- Acidobacteria_Blastocatellia (Subgroup 4)_Pyrinomonadales	1	0.0184405
						Bacteroidetes_Ignavibacteria_Ignavibacteriales	Gemmatimonadetes_Gemmatimonadetes_Gemmatimonadales	Bacteroidetes_Ignavibacteria_Ignavibacteriales -- Gemmatimonadetes_Gemmatimonadetes_Gemmatimonadales	1	0.0249392
						Bacteroidetes_Ignavibacteria_Ignavibacteriales	Gemmatimonadetes_S0134 terrestrial group_unidentified	Bacteroidetes_Ignavibacteria_Ignavibacteriales -- Gemmatimonadetes_S0134 terrestrial group_unidentified	1	0.00402752
						Bacteroidetes_Ignavibacteria_Ignavibacteriales	Proteobacteria_Deltaproteobacteria_Desulfuromonadales	Bacteroidetes_Ignavibacteria_Ignavibacteriales -- Proteobacteria_Deltaproteobacteria_Desulfuromonadales	1	0.00210985
						Bacteroidetes_Ignavibacteria_Kryptoniales	Acidobacteria_Subgroup 18_unidentified	Bacteroidetes_Ignavibacteria_Kryptoniales -- Acidobacteria_Subgroup 18_unidentified	1	0.0413265
						Bacteroidetes_Ignavibacteria_Kryptoniales	Actinobacteria_Actinobacteria_Frankiales	Bacteroidetes_Ignavibacteria_Kryptoniales -- Actinobacteria_Actinobacteria_Frankiales	1	0.00600725
						Bacteroidetes_Ignavibacteria_Kryptoniales	Chloroflexi_KD4-96_metagenome	Bacteroidetes_Ignavibacteria_Kryptoniales -- Chloroflexi_KD4-96_metagenome	1	0.0413265
						Bacteroidetes_Ignavibacteria_Kryptoniales	Firmicutes_Clostridia_Clostridiales	Bacteroidetes_Ignavibacteria_Kryptoniales -- Firmicutes_Clostridia_Clostridiales	1	0.027521
						Bacteroidetes_Ignavibacteria_Kryptoniales	Proteobacteria_Deltaproteobacteria_Desulfuromonadales	Bacteroidetes_Ignavibacteria_Kryptoniales -- Proteobacteria_Deltaproteobacteria_Desulfuromonadales	1	0.027521
						Bacteroidetes_Ignavibacteria_OPB56	Acidobacteria_Acidobacteriia_Solibacterales	Bacteroidetes_Ignavibacteria_OPB56 -- Acidobacteria_Acidobacteriia_Solibacterales	1	0.027521
						Bacteroidetes_Ignavibacteria_OPB56	Planctomycetes_Phycisphaerae_Tepidisphaerales	Bacteroidetes_Ignavibacteria_OPB56 -- Planctomycetes_Phycisphaerae_Tepidisphaerales	1	0.0156703
						Bacteroidetes_Ignavibacteria_OPB56	Proteobacteria_Deltaproteobacteria_Syntrophobacterales	Bacteroidetes_Ignavibacteria_OPB56 -- Proteobacteria_Deltaproteobacteria_Syntrophobacterales	1	0.00600725
						Bacteroidetes_Ignavibacteria_SJA-28	Acidobacteria_Acidobacteriia_Solibacterales	Bacteroidetes_Ignavibacteria_SJA-28 -- Acidobacteria_Acidobacteriia_Solibacterales	1	0.00600725
						Bacteroidetes_Ignavibacteria_SJA-28	Proteobacteria_Deltaproteobacteria_Syntrophobacterales	Bacteroidetes_Ignavibacteria_SJA-28 -- Proteobacteria_Deltaproteobacteria_Syntrophobacterales	1	0.0413265
						Basidiomycota_Agaricomycetes_Agaricales	Acidobacteria_Blastocatellia (Subgroup 4)_Pyrinomonadales	Basidiomycota_Agaricomycetes_Agaricales -- Acidobacteria_Blastocatellia (Subgroup 4)_Pyrinomonadales	1	0.00600725
						Basidiomycota_Agaricomycetes_Agaricales	Armatimonadetes_Chthonomonadetes_Chthonomonadales	Basidiomycota_Agaricomycetes_Agaricales -- Armatimonadetes_Chthonomonadetes_Chthonomonadales	1	0.0347198
						Basidiomycota_Agaricomycetes_Agaricales	Ascomycota_Dothideomycetes_unidentified	Basidiomycota_Agaricomycetes_Agaricales -- Ascomycota_Dothideomycetes_unidentified	1	0.00830307
						Basidiomycota_Agaricomycetes_Agaricales	Ascomycota_Sordariomycetes_Hypocreales	Basidiomycota_Agaricomycetes_Agaricales -- Ascomycota_Sordariomycetes_Hypocreales	1	0.00830307
						Basidiomycota_Agaricomycetes_Agaricales	Ascomycota_Sordariomycetes_unidentified	Basidiomycota_Agaricomycetes_Agaricales -- Ascomycota_Sordariomycetes_unidentified	1	0.00830307
						Basidiomycota_Agaricomycetes_Agaricales	Ascomycota_unidentified_unidentified	Basidiomycota_Agaricomycetes_Agaricales -- Ascomycota_unidentified_unidentified	1	0.0249392
						Basidiomycota_Agaricomycetes_Agaricales	Bacteroidetes_Bacteroidia_Sphingobacteriales	Basidiomycota_Agaricomycetes_Agaricales -- Bacteroidetes_Bacteroidia_Sphingobacteriales	1	0.00210985
						Basidiomycota_Agaricomycetes_Agaricales	Bacteroidetes_Ignavibacteria_Ignavibacteriales	Basidiomycota_Agaricomycetes_Agaricales -- Bacteroidetes_Ignavibacteria_Ignavibacteriales	1	0.0101904
						Basidiomycota_Agaricomycetes_Agaricales	Bacteroidetes_Ignavibacteria_SJA-28	Basidiomycota_Agaricomycetes_Agaricales -- Bacteroidetes_Ignavibacteria_SJA-28	1	0.0128287
						Basidiomycota_Agaricomycetes_Agaricales	Basidiomycota_Agaricomycetes_Cantharellales	Basidiomycota_Agaricomycetes_Agaricales -- Basidiomycota_Agaricomycetes_Cantharellales	1	0.0413265
						Basidiomycota_Agaricomycetes_Agaricales	Basidiomycota_Microbotryomycetes_Microbotryomycetes_ord_Incertae_sedis	Basidiomycota_Agaricomycetes_Agaricales -- Basidiomycota_Microbotryomycetes_Microbotryomycetes_ord_Incertae_sedis	1	0.048495
						Basidiomycota_Agaricomycetes_Agaricales	Chloroflexi_Anaerolineae_SJA-15	Basidiomycota_Agaricomycetes_Agaricales -- Chloroflexi_Anaerolineae_SJA-15	1	0.0184405
						Basidiomycota_Agaricomycetes_Agaricales	Chloroflexi_KD4-96_unidentified	Basidiomycota_Agaricomycetes_Agaricales -- Chloroflexi_KD4-96_unidentified	1	0.0184405
						Basidiomycota_Agaricomycetes_Agaricales	Proteobacteria_Deltaproteobacteria_RCP2-54	Basidiomycota_Agaricomycetes_Agaricales -- Proteobacteria_Deltaproteobacteria_RCP2-54	1	0.048495
						Basidiomycota_Agaricomycetes_Agaricales	Rokubacteria_NC10_Methylomirabilales	Basidiomycota_Agaricomycetes_Agaricales -- Rokubacteria_NC10_Methylomirabilales	1	0.0184405
						Basidiomycota_Agaricomycetes_Auriculariales	Actinobacteria_Actinobacteria_Streptomycetales	Basidiomycota_Agaricomycetes_Auriculariales -- Actinobacteria_Actinobacteria_Streptomycetales	1	0.048495
						Basidiomycota_Agaricomycetes_Auriculariales	Basidiomycota_Agaricomycetes_Thelephorales	Basidiomycota_Agaricomycetes_Auriculariales -- Basidiomycota_Agaricomycetes_Thelephorales	1	0.0184405
						Basidiomycota_Agaricomycetes_Auriculariales	Chloroflexi_Anaerolineae_RBG-13-54-9	Basidiomycota_Agaricomycetes_Auriculariales -- Chloroflexi_Anaerolineae_RBG-13-54-9	1	0.00600725
						Basidiomycota_Agaricomycetes_Auriculariales	Chytridiomycota_unidentified_unidentified	Basidiomycota_Agaricomycetes_Auriculariales -- Chytridiomycota_unidentified_unidentified	1	0.0101904
						Basidiomycota_Agaricomycetes_Auriculariales	Gemmatimonadetes_Gemmatimonadetes_Gemmatimonadales	Basidiomycota_Agaricomycetes_Auriculariales -- Gemmatimonadetes_Gemmatimonadetes_Gemmatimonadales	1	0.000733019
						Basidiomycota_Agaricomycetes_Auriculariales	Latescibacteria_uncultured soil bacterium PRR-12_uncultured soil bacterium PRR-12	Basidiomycota_Agaricomycetes_Auriculariales -- Latescibacteria_uncultured soil bacterium PRR-12_uncultured soil bacterium PRR-12	1	0.0101904
						Basidiomycota_Agaricomycetes_Auriculariales	Nitrospirae_4-29-1_uncultured bacterium	Basidiomycota_Agaricomycetes_Auriculariales -- Nitrospirae_4-29-1_uncultured bacterium	1	0.000733019
						Basidiomycota_Agaricomycetes_Auriculariales	Planctomycetes_Phycisphaerae_Tepidisphaerales	Basidiomycota_Agaricomycetes_Auriculariales -- Planctomycetes_Phycisphaerae_Tepidisphaerales	1	0.0128287
						Basidiomycota_Agaricomycetes_Boletales	Acidobacteria_Blastocatellia (Subgroup 4)_Pyrinomonadales	Basidiomycota_Agaricomycetes_Boletales -- Acidobacteria_Blastocatellia (Subgroup 4)_Pyrinomonadales	1	0.00402752
						Basidiomycota_Agaricomycetes_Boletales	Acidobacteria_Subgroup 6_uncultured Holophaga sp.	Basidiomycota_Agaricomycetes_Boletales -- Acidobacteria_Subgroup 6_uncultured Holophaga sp.	1	0.00600725
						Basidiomycota_Agaricomycetes_Boletales	Acidobacteria_Subgroup 6_unidentified	Basidiomycota_Agaricomycetes_Boletales -- Acidobacteria_Subgroup 6_unidentified	1	0.0101904
						Basidiomycota_Agaricomycetes_Boletales	Armatimonadetes_Chthonomonadetes_Chthonomonadales	Basidiomycota_Agaricomycetes_Boletales -- Armatimonadetes_Chthonomonadetes_Chthonomonadales	1	0.0347198
						Basidiomycota_Agaricomycetes_Boletales	Ascomycota_Pezizomycetes_Pezizales	Basidiomycota_Agaricomycetes_Boletales -- Ascomycota_Pezizomycetes_Pezizales	1	0.0184405
						Basidiomycota_Agaricomycetes_Boletales	Chloroflexi_Anaerolineae_RBG-13-54-9	Basidiomycota_Agaricomycetes_Boletales -- Chloroflexi_Anaerolineae_RBG-13-54-9	1	0.00402752
						Basidiomycota_Agaricomycetes_Boletales	Chloroflexi_Anaerolineae_SBR1031	Basidiomycota_Agaricomycetes_Boletales -- Chloroflexi_Anaerolineae_SBR1031	1	0.0101904
						Basidiomycota_Agaricomycetes_Boletales	Chloroflexi_KD4-96_unidentified	Basidiomycota_Agaricomycetes_Boletales -- Chloroflexi_KD4-96_unidentified	1	0.00600725
						Basidiomycota_Agaricomycetes_Boletales	Gemmatimonadetes_Gemmatimonadetes_Gemmatimonadales	Basidiomycota_Agaricomycetes_Boletales -- Gemmatimonadetes_Gemmatimonadetes_Gemmatimonadales	1	0.000733019
						Basidiomycota_Agaricomycetes_Boletales	Proteobacteria_Deltaproteobacteria_Syntrophobacterales	Basidiomycota_Agaricomycetes_Boletales -- Proteobacteria_Deltaproteobacteria_Syntrophobacterales	1	0.00210985
						Basidiomycota_Agaricomycetes_Boletales	Proteobacteria_Gammaproteobacteria_Betaproteobacteriales	Basidiomycota_Agaricomycetes_Boletales -- Proteobacteria_Gammaproteobacteria_Betaproteobacteriales	1	0.00830307
						Basidiomycota_Agaricomycetes_Boletales	Verrucomicrobia_Verrucomicrobiae_Pedosphaerales	Basidiomycota_Agaricomycetes_Boletales -- Verrucomicrobia_Verrucomicrobiae_Pedosphaerales	1	0.000733019
						Basidiomycota_Agaricomycetes_Cantharellales	Acidobacteria_Aminicenantia_Aminicenantales	Basidiomycota_Agaricomycetes_Cantharellales -- Acidobacteria_Aminicenantia_Aminicenantales	1	0.00402752
						Basidiomycota_Agaricomycetes_Cantharellales	Acidobacteria_Subgroup 17_uncultured Acidobacteriales bacterium	Basidiomycota_Agaricomycetes_Cantharellales -- Acidobacteria_Subgroup 17_uncultured Acidobacteriales bacterium	1	0.00210985
						Basidiomycota_Agaricomycetes_Cantharellales	Actinobacteria_Actinobacteria_Corynebacteriales	Basidiomycota_Agaricomycetes_Cantharellales -- Actinobacteria_Actinobacteria_Corynebacteriales	1	0.00830307
						Basidiomycota_Agaricomycetes_Cantharellales	Actinobacteria_Actinobacteria_Frankiales	Basidiomycota_Agaricomycetes_Cantharellales -- Actinobacteria_Actinobacteria_Frankiales	1	0.0156703
						Basidiomycota_Agaricomycetes_Cantharellales	Actinobacteria_Actinobacteria_Micromonosporales	Basidiomycota_Agaricomycetes_Cantharellales -- Actinobacteria_Actinobacteria_Micromonosporales	1	0.00210985
						Basidiomycota_Agaricomycetes_Cantharellales	Actinobacteria_Coriobacteriia_OPB41	Basidiomycota_Agaricomycetes_Cantharellales -- Actinobacteria_Coriobacteriia_OPB41	1	0.000733019
						Basidiomycota_Agaricomycetes_Cantharellales	Ascomycota_Dothideomycetes_unidentified	Basidiomycota_Agaricomycetes_Cantharellales -- Ascomycota_Dothideomycetes_unidentified	1	0.0213856
						Basidiomycota_Agaricomycetes_Cantharellales	Ascomycota_Sordariomycetes_Coniochaetales	Basidiomycota_Agaricomycetes_Cantharellales -- Ascomycota_Sordariomycetes_Coniochaetales	1	0.00600725
						Basidiomycota_Agaricomycetes_Cantharellales	Basidiomycota_Agaricomycetes_Agaricales	Basidiomycota_Agaricomycetes_Cantharellales -- Basidiomycota_Agaricomycetes_Agaricales	1	0.048495
						Basidiomycota_Agaricomycetes_Cantharellales	Chloroflexi_Anaerolineae_Ardenticatenales	Basidiomycota_Agaricomycetes_Cantharellales -- Chloroflexi_Anaerolineae_Ardenticatenales	1	0.0413265
						Basidiomycota_Agaricomycetes_Cantharellales	Chloroflexi_Gitt-GS-136_unidentified	Basidiomycota_Agaricomycetes_Cantharellales -- Chloroflexi_Gitt-GS-136_unidentified	1	0.00830307
						Basidiomycota_Agaricomycetes_Cantharellales	Chloroflexi_KD4-96_uncultured Anaerolineaceae bacterium	Basidiomycota_Agaricomycetes_Cantharellales -- Chloroflexi_KD4-96_uncultured Anaerolineaceae bacterium	1	0.000733019
						Basidiomycota_Agaricomycetes_Cantharellales	Gemmatimonadetes_S0134 terrestrial group_uncultured Gemmatimonadetes bacterium	Basidiomycota_Agaricomycetes_Cantharellales -- Gemmatimonadetes_S0134 terrestrial group_uncultured Gemmatimonadetes bacterium	1	0.000733019
						Basidiomycota_Agaricomycetes_Cantharellales	Planctomycetes_Phycisphaerae_MSBL9	Basidiomycota_Agaricomycetes_Cantharellales -- Planctomycetes_Phycisphaerae_MSBL9	1	0.00600725
						Basidiomycota_Agaricomycetes_Cantharellales	Proteobacteria_Gammaproteobacteria_Gammaproteobacteria Incertae Sedis	Basidiomycota_Agaricomycetes_Cantharellales -- Proteobacteria_Gammaproteobacteria_Gammaproteobacteria Incertae Sedis	1	0.0454076
						Basidiomycota_Agaricomycetes_Corticiales	Actinobacteria_Thermoleophilia_Gaiellales	Basidiomycota_Agaricomycetes_Corticiales -- Actinobacteria_Thermoleophilia_Gaiellales	1	0.00830307
						Basidiomycota_Agaricomycetes_Corticiales	Bacteroidetes_Bacteroidia_Chitinophagales	Basidiomycota_Agaricomycetes_Corticiales -- Bacteroidetes_Bacteroidia_Chitinophagales	1	0.048495
						Basidiomycota_Agaricomycetes_Corticiales	Bacteroidetes_Ignavibacteria_Ignavibacteriales	Basidiomycota_Agaricomycetes_Corticiales -- Bacteroidetes_Ignavibacteria_Ignavibacteriales	1	0.0454076
						Basidiomycota_Agaricomycetes_Corticiales	Chloroflexi_KD4-96_unidentified	Basidiomycota_Agaricomycetes_Corticiales -- Chloroflexi_KD4-96_unidentified	1	0.00402752
						Basidiomycota_Agaricomycetes_Corticiales	Verrucomicrobia_Verrucomicrobiae_Opitutales	Basidiomycota_Agaricomycetes_Corticiales -- Verrucomicrobia_Verrucomicrobiae_Opitutales	1	0.027521
						Basidiomycota_Agaricomycetes_Corticiales	Verrucomicrobia_Verrucomicrobiae_Pedosphaerales	Basidiomycota_Agaricomycetes_Corticiales -- Verrucomicrobia_Verrucomicrobiae_Pedosphaerales	1	0.0101904
						Basidiomycota_Agaricomycetes_Polyporales	Acidobacteria_Acidobacteriia_Acidobacteriales	Basidiomycota_Agaricomycetes_Polyporales -- Acidobacteria_Acidobacteriia_Acidobacteriales	1	0.0382342
						Basidiomycota_Agaricomycetes_Polyporales	Acidobacteria_Blastocatellia (Subgroup 4)_Blastocatellales	Basidiomycota_Agaricomycetes_Polyporales -- Acidobacteria_Blastocatellia (Subgroup 4)_Blastocatellales	1	0.0184405
						Basidiomycota_Agaricomycetes_Polyporales	Acidobacteria_Subgroup 17_uncultured prokaryote	Basidiomycota_Agaricomycetes_Polyporales -- Acidobacteria_Subgroup 17_uncultured prokaryote	1	0.00402752
						Basidiomycota_Agaricomycetes_Polyporales	Acidobacteria_Subgroup 18_unidentified	Basidiomycota_Agaricomycetes_Polyporales -- Acidobacteria_Subgroup 18_unidentified	1	0.00402752
						Basidiomycota_Agaricomycetes_Polyporales	Actinobacteria_Actinobacteria_Frankiales	Basidiomycota_Agaricomycetes_Polyporales -- Actinobacteria_Actinobacteria_Frankiales	1	0.00402752
						Basidiomycota_Agaricomycetes_Polyporales	Actinobacteria_Actinobacteria_Micrococcales	Basidiomycota_Agaricomycetes_Polyporales -- Actinobacteria_Actinobacteria_Micrococcales	1	0.00402752
						Basidiomycota_Agaricomycetes_Polyporales	Actinobacteria_Thermoleophilia_Gaiellales	Basidiomycota_Agaricomycetes_Polyporales -- Actinobacteria_Thermoleophilia_Gaiellales	1	0.0382342
						Basidiomycota_Agaricomycetes_Polyporales	Armatimonadetes_Chthonomonadetes_Chthonomonadales	Basidiomycota_Agaricomycetes_Polyporales -- Armatimonadetes_Chthonomonadetes_Chthonomonadales	1	0.0382342
						Basidiomycota_Agaricomycetes_Polyporales	Ascomycota_Leotiomycetes_Thelebolales	Basidiomycota_Agaricomycetes_Polyporales -- Ascomycota_Leotiomycetes_Thelebolales	1	0.00402752
						Basidiomycota_Agaricomycetes_Polyporales	Basidiomycota_Agaricomycetes_Boletales	Basidiomycota_Agaricomycetes_Polyporales -- Basidiomycota_Agaricomycetes_Boletales	1	0.0184405
						Basidiomycota_Agaricomycetes_Polyporales	Chloroflexi_Chloroflexia_Chloroflexales	Basidiomycota_Agaricomycetes_Polyporales -- Chloroflexi_Chloroflexia_Chloroflexales	1	0.00402752
						Basidiomycota_Agaricomycetes_Polyporales	Chytridiomycota_unidentified_unidentified	Basidiomycota_Agaricomycetes_Polyporales -- Chytridiomycota_unidentified_unidentified	1	0.0382342
						Basidiomycota_Agaricomycetes_Polyporales	Gemmatimonadetes_Gemmatimonadetes_Gemmatimonadales	Basidiomycota_Agaricomycetes_Polyporales -- Gemmatimonadetes_Gemmatimonadetes_Gemmatimonadales	1	0.0101904
						Basidiomycota_Agaricomycetes_Polyporales	Mortierellomycota_Mortierellomycetes_Mortierellales	Basidiomycota_Agaricomycetes_Polyporales -- Mortierellomycota_Mortierellomycetes_Mortierellales	1	0.00402752
						Basidiomycota_Agaricomycetes_Polyporales	Nitrospirae_4-29-1_uncultured bacterium	Basidiomycota_Agaricomycetes_Polyporales -- Nitrospirae_4-29-1_uncultured bacterium	1	0.0184405
						Basidiomycota_Agaricomycetes_Polyporales	Planctomycetes_Phycisphaerae_MSBL9	Basidiomycota_Agaricomycetes_Polyporales -- Planctomycetes_Phycisphaerae_MSBL9	1	0.00402752
						Basidiomycota_Agaricomycetes_Polyporales	Proteobacteria_Deltaproteobacteria_Desulfuromonadales	Basidiomycota_Agaricomycetes_Polyporales -- Proteobacteria_Deltaproteobacteria_Desulfuromonadales	1	0.00402752
						Basidiomycota_Agaricomycetes_Polyporales	Proteobacteria_Deltaproteobacteria_Myxococcales	Basidiomycota_Agaricomycetes_Polyporales -- Proteobacteria_Deltaproteobacteria_Myxococcales	1	0.0101904
						Basidiomycota_Agaricomycetes_Polyporales	Proteobacteria_Gammaproteobacteria_Steroidobacterales	Basidiomycota_Agaricomycetes_Polyporales -- Proteobacteria_Gammaproteobacteria_Steroidobacterales	1	0.00402752
						Basidiomycota_Agaricomycetes_Polyporales	Verrucomicrobia_Verrucomicrobiae_Pedosphaerales	Basidiomycota_Agaricomycetes_Polyporales -- Verrucomicrobia_Verrucomicrobiae_Pedosphaerales	1	0.0184405
						Basidiomycota_Agaricomycetes_Sebacinales	Acidobacteria_Holophagae_Subgroup 7	Basidiomycota_Agaricomycetes_Sebacinales -- Acidobacteria_Holophagae_Subgroup 7	1	0.0184405
						Basidiomycota_Agaricomycetes_Sebacinales	Actinobacteria_Acidimicrobiia_IMCC26256	Basidiomycota_Agaricomycetes_Sebacinales -- Actinobacteria_Acidimicrobiia_IMCC26256	1	0.0101904
						Basidiomycota_Agaricomycetes_Sebacinales	Actinobacteria_Actinobacteria_Streptomycetales	Basidiomycota_Agaricomycetes_Sebacinales -- Actinobacteria_Actinobacteria_Streptomycetales	1	0.0184405
						Basidiomycota_Agaricomycetes_Sebacinales	Ascomycota_Dothideomycetes_Pleosporales	Basidiomycota_Agaricomycetes_Sebacinales -- Ascomycota_Dothideomycetes_Pleosporales	1	0.027521
						Basidiomycota_Agaricomycetes_Sebacinales	Ascomycota_Dothideomycetes_Venturiales	Basidiomycota_Agaricomycetes_Sebacinales -- Ascomycota_Dothideomycetes_Venturiales	1	0.0184405
						Basidiomycota_Agaricomycetes_Sebacinales	Bacteroidetes_Ignavibacteria_SJA-28	Basidiomycota_Agaricomycetes_Sebacinales -- Bacteroidetes_Ignavibacteria_SJA-28	1	0.00600725
						Basidiomycota_Agaricomycetes_Sebacinales	Basidiomycota_Agaricomycetes_Agaricales	Basidiomycota_Agaricomycetes_Sebacinales -- Basidiomycota_Agaricomycetes_Agaricales	1	0.0156703
						Basidiomycota_Agaricomycetes_Sebacinales	Basidiomycota_Tremellomycetes_Cystofilobasidiales	Basidiomycota_Agaricomycetes_Sebacinales -- Basidiomycota_Tremellomycetes_Cystofilobasidiales	1	0.027521
						Basidiomycota_Agaricomycetes_Sebacinales	Chloroflexi_KD4-96_uncultured bacterium	Basidiomycota_Agaricomycetes_Sebacinales -- Chloroflexi_KD4-96_uncultured bacterium	1	0.00210985
						Basidiomycota_Agaricomycetes_Sebacinales	Chloroflexi_OLB14_uncultured bacterium	Basidiomycota_Agaricomycetes_Sebacinales -- Chloroflexi_OLB14_uncultured bacterium	1	0.0347198
						Basidiomycota_Agaricomycetes_Sebacinales	Mucoromycota_Endogonomycetes_Endogonales	Basidiomycota_Agaricomycetes_Sebacinales -- Mucoromycota_Endogonomycetes_Endogonales	1	0.0101904
						Basidiomycota_Agaricomycetes_Sebacinales	Nitrospirae_Thermodesulfovibrionia_uncultured	Basidiomycota_Agaricomycetes_Sebacinales -- Nitrospirae_Thermodesulfovibrionia_uncultured	1	0.0101904
						Basidiomycota_Agaricomycetes_Sebacinales	Proteobacteria_Deltaproteobacteria_Desulfuromonadales	Basidiomycota_Agaricomycetes_Sebacinales -- Proteobacteria_Deltaproteobacteria_Desulfuromonadales	1	0.00210985
						Basidiomycota_Agaricomycetes_Sebacinales	Proteobacteria_Deltaproteobacteria_Myxococcales	Basidiomycota_Agaricomycetes_Sebacinales -- Proteobacteria_Deltaproteobacteria_Myxococcales	1	0.027521
						Basidiomycota_Agaricomycetes_Sebacinales	Proteobacteria_Gammaproteobacteria_Steroidobacterales	Basidiomycota_Agaricomycetes_Sebacinales -- Proteobacteria_Gammaproteobacteria_Steroidobacterales	1	0.00210985
						Basidiomycota_Agaricomycetes_Thelephorales	Actinobacteria_Actinobacteria_Micrococcales	Basidiomycota_Agaricomycetes_Thelephorales -- Actinobacteria_Actinobacteria_Micrococcales	1	0.048495
						Basidiomycota_Agaricomycetes_Thelephorales	Ascomycota_Leotiomycetes_Thelebolales	Basidiomycota_Agaricomycetes_Thelephorales -- Ascomycota_Leotiomycetes_Thelebolales	1	0.0101904
						Basidiomycota_Agaricomycetes_Thelephorales	Ascomycota_Sordariomycetes_Hypocreales	Basidiomycota_Agaricomycetes_Thelephorales -- Ascomycota_Sordariomycetes_Hypocreales	1	0.00600725
						Basidiomycota_Agaricomycetes_Thelephorales	Ascomycota_Sordariomycetes_Sordariales	Basidiomycota_Agaricomycetes_Thelephorales -- Ascomycota_Sordariomycetes_Sordariales	1	0.00210985
[truncated: 280 more rows]
[truncated: 156 more columns]

## Sheet: RS
Class						Order						Non-random distribution of association at the order level
[truncated: 1,901 more rows]
[truncated: 162 more columns]

[truncated: 15 more sheets: R, S1, S2, S3, S4, S5, S6, S7, S8, S9, L1, L2, L3, FL, Se]
