# Supplementary material for: Longitudinal transmission of bacterial and fungal communities from seed to seed in rice
Source: Commun Biol. 2022 Aug 1;5:772. doi: 10.1038/s42003-022-03726-w (PMC9343636; doi:10.1038/s42003-022-03726-w)
Supplement: Supplementary file 14 — Supplementary Data 11 [file 42003_2022_3726_MOESM14_ESM.xlsx]

## Sheet: Content
Supplementary Data 11. Metadata of bacterial and fungal communities
Sheet	Content
Metadata_bacteria	Metadata of bacterial communities in 2017 and 2018 samples
Metadata_fungi	Metadata of fungal communities in 2017 and 2018 samples

## Sheet: Metadata_bacteria
SampleID	Replication	BiologicalRepeat	Location	Plot	Year	Compartment	Microhabitat	Age	Developmental_stage	Genotype	Air_temp	Soil_condition	Humidity
CC1A1BS50B	CC1BS50	CC1A1BS50B	Chuncheon1	CC1A1	year_2017	Soil	None	50days	Tillering	Gohyangchalbyeo	28.2	Flooded	68
CC1A1BS80B	CC1BS80	CC1A1BS80B	Chuncheon1	CC1A1	year_2017	Soil	None	80days	Heading	Gohyangchalbyeo	28.4	Flooded	64
CC1A1BS120B	CC1BS120	CC1A1BS120B	Chuncheon1	CC1A1	year_2017	Soil	None	120days	Harvest	Gohyangchalbyeo	21.6	Dry	71
CC1A1BS140B	CC1BS140	CC1A1BS140B	Chuncheon1	CC1A1	year_2017	Soil	None	140days	After_harvest	Gohyangchalbyeo	13	Dry	78
CC1A1L50B	CC1L50	CC1A1L50B	Chuncheon1	CC1A1	year_2017	Leaf	None	50days	Tillering	Gohyangchalbyeo	28.2	Flooded	68
CC1A1L80B	CC1L80	CC1A1L80B	Chuncheon1	CC1A1	year_2017	Leaf	None	80days	Heading	Gohyangchalbyeo	28.4	Flooded	64
CC1A1L120B	CC1L120	CC1A1L120B	Chuncheon1	CC1A1	year_2017	Leaf	None	120days	Harvest	Gohyangchalbyeo	21.6	Dry	71
CC1A1S50B	CC1S50	CC1A1S50B	Chuncheon1	CC1A1	year_2017	Stem	None	50days	Tillering	Gohyangchalbyeo	28.2	Flooded	68
CC1A1S80B	CC1S80	CC1A1S80B	Chuncheon1	CC1A1	year_2017	Stem	None	80days	Heading	Gohyangchalbyeo	28.4	Flooded	64
CC1A1S120B	CC1S120	CC1A1S120B	Chuncheon1	CC1A1	year_2017	Stem	None	120days	Harvest	Gohyangchalbyeo	21.6	Dry	71
CC1A1R50B	CC1R50	CC1A1R50B	Chuncheon1	CC1A1	year_2017	Root	None	50days	Tillering	Gohyangchalbyeo	28.2	Flooded	68
CC1A1R80B	CC1R80	CC1A1R80B	Chuncheon1	CC1A1	year_2017	Root	None	80days	Heading	Gohyangchalbyeo	28.4	Flooded	64
CC1A1R120B	CC1R120	CC1A1R120B	Chuncheon1	CC1A1	year_2017	Root	None	120days	Harvest	Gohyangchalbyeo	21.6	Dry	71
CC1A1G80B1	CC1G80	CC1A1G80B1	Chuncheon1	CC1A1	year_2017	Seed	None	80days	Heading	Gohyangchalbyeo	28.4	Flooded	64
CC1A1G80B2	CC1G80	CC1A1G80B2	Chuncheon1	CC1A1	year_2017	Seed	None	80days	Heading	Gohyangchalbyeo	28.4	Flooded	64
CC1A1G80B3	CC1G80	CC1A1G80B3	Chuncheon1	CC1A1	year_2017	Seed	None	80days	Heading	Gohyangchalbyeo	28.4	Flooded	64
CC1A1G120B1	CC1G120	CC1A1G120B1	Chuncheon1	CC1A1	year_2017	Seed	None	120days	Harvest	Gohyangchalbyeo	21.6	Dry	71
CC1A1G120B2	CC1G120	CC1A1G120B2	Chuncheon1	CC1A1	year_2017	Seed	None	120days	Harvest	Gohyangchalbyeo	21.6	Dry	71
CC1A1G120B3	CC1G120	CC1A1G120B3	Chuncheon1	CC1A1	year_2017	Seed	None	120days	Harvest	Gohyangchalbyeo	21.6	Dry	71
CC1B2BS50B	CC1BS50	CC1B2BS50B	Chuncheon1	CC1B2	year_2017	Soil	None	50days	Tillering	Gohyangchalbyeo	28.2	Flooded	68
CC1B2BS80B	CC1BS80	CC1B2BS80B	Chuncheon1	CC1B2	year_2017	Soil	None	80days	Heading	Gohyangchalbyeo	28.4	Flooded	64
CC1B2BS120B	CC1BS120	CC1B2BS120B	Chuncheon1	CC1B2	year_2017	Soil	None	120days	Harvest	Gohyangchalbyeo	21.6	Dry	71
CC1B2BS140B	CC1BS140	CC1B2BS140B	Chuncheon1	CC1B2	year_2017	Soil	None	140days	After_harvest	Gohyangchalbyeo	13	Dry	78
CC1B2L50B	CC1L50	CC1B2L50B	Chuncheon1	CC1B2	year_2017	Leaf	None	50days	Tillering	Gohyangchalbyeo	28.2	Flooded	68
CC1B2L80B	CC1L80	CC1B2L80B	Chuncheon1	CC1B2	year_2017	Leaf	None	80days	Heading	Gohyangchalbyeo	28.4	Flooded	64
CC1B2L120B	CC1L120	CC1B2L120B	Chuncheon1	CC1B2	year_2017	Leaf	None	120days	Harvest	Gohyangchalbyeo	21.6	Dry	71
CC1B2S50B	CC1S50	CC1B2S50B	Chuncheon1	CC1B2	year_2017	Stem	None	50days	Tillering	Gohyangchalbyeo	28.2	Flooded	68
CC1B2S80B	CC1S80	CC1B2S80B	Chuncheon1	CC1B2	year_2017	Stem	None	80days	Heading	Gohyangchalbyeo	28.4	Flooded	64
CC1B2S120B	CC1S120	CC1B2S120B	Chuncheon1	CC1B2	year_2017	Stem	None	120days	Harvest	Gohyangchalbyeo	21.6	Dry	71
CC1B2R50B	CC1R50	CC1B2R50B	Chuncheon1	CC1B2	year_2017	Root	None	50days	Tillering	Gohyangchalbyeo	28.2	Flooded	68
CC1B2R80B	CC1R80	CC1B2R80B	Chuncheon1	CC1B2	year_2017	Root	None	80days	Heading	Gohyangchalbyeo	28.4	Flooded	64
CC1B2R120B	CC1R120	CC1B2R120B	Chuncheon1	CC1B2	year_2017	Root	None	120days	Harvest	Gohyangchalbyeo	21.6	Dry	71
CC1B2G80B1	CC1G80	CC1B2G80B1	Chuncheon1	CC1B2	year_2017	Seed	None	80days	Heading	Gohyangchalbyeo	28.4	Flooded	64
CC1B2G80B2	CC1G80	CC1B2G80B2	Chuncheon1	CC1B2	year_2017	Seed	None	80days	Heading	Gohyangchalbyeo	28.4	Flooded	64
CC1B2G80B3	CC1G80	CC1B2G80B3	Chuncheon1	CC1B2	year_2017	Seed	None	80days	Heading	Gohyangchalbyeo	28.4	Flooded	64
CC1B2G120B1	CC1G120	CC1B2G120B1	Chuncheon1	CC1B2	year_2017	Seed	None	120days	Harvest	Gohyangchalbyeo	21.6	Dry	71
CC1B2G120B2	CC1G120	CC1B2G120B2	Chuncheon1	CC1B2	year_2017	Seed	None	120days	Harvest	Gohyangchalbyeo	21.6	Dry	71
CC1B2G120B3	CC1G120	CC1B2G120B3	Chuncheon1	CC1B2	year_2017	Seed	None	120days	Harvest	Gohyangchalbyeo	21.6	Dry	71
CC1C3BS50B	CC1BS50	CC1C3BS50B	Chuncheon1	CC1C3	year_2017	Soil	None	50days	Tillering	Gohyangchalbyeo	28.2	Flooded	68
CC1C3BS80B	CC1BS80	CC1C3BS80B	Chuncheon1	CC1C3	year_2017	Soil	None	80days	Heading	Gohyangchalbyeo	28.4	Flooded	64
CC1C3BS120B	CC1BS120	CC1C3BS120B	Chuncheon1	CC1C3	year_2017	Soil	None	120days	Harvest	Gohyangchalbyeo	21.6	Dry	71
CC1C3BS140B	CC1BS140	CC1C3BS140B	Chuncheon1	CC1C3	year_2017	Soil	None	140days	After_harvest	Gohyangchalbyeo	13	Dry	78
CC1C3L50B	CC1L50	CC1C3L50B	Chuncheon1	CC1C3	year_2017	Leaf	None	50days	Tillering	Gohyangchalbyeo	28.2	Flooded	68
CC1C3L80B	CC1L80	CC1C3L80B	Chuncheon1	CC1C3	year_2017	Leaf	None	80days	Heading	Gohyangchalbyeo	28.4	Flooded	64
CC1C3L120B	CC1L120	CC1C3L120B	Chuncheon1	CC1C3	year_2017	Leaf	None	120days	Harvest	Gohyangchalbyeo	21.6	Dry	71
CC1C3S50B	CC1S50	CC1C3S50B	Chuncheon1	CC1C3	year_2017	Stem	None	50days	Tillering	Gohyangchalbyeo	28.2	Flooded	68
CC1C3S80B	CC1S80	CC1C3S80B	Chuncheon1	CC1C3	year_2017	Stem	None	80days	Heading	Gohyangchalbyeo	28.4	Flooded	64
CC1C3S120B	CC1S120	CC1C3S120B	Chuncheon1	CC1C3	year_2017	Stem	None	120days	Harvest	Gohyangchalbyeo	21.6	Dry	71
CC1C3R50B	CC1R50	CC1C3R50B	Chuncheon1	CC1C3	year_2017	Root	None	50days	Tillering	Gohyangchalbyeo	28.2	Flooded	68
CC1C3R80B	CC1R80	CC1C3R80B	Chuncheon1	CC1C3	year_2017	Root	None	80days	Heading	Gohyangchalbyeo	28.4	Flooded	64
CC1C3R120B	CC1R120	CC1C3R120B	Chuncheon1	CC1C3	year_2017	Root	None	120days	Harvest	Gohyangchalbyeo	21.6	Dry	71
CC1C3G80B1	CC1G80	CC1C3G80B1	Chuncheon1	CC1C3	year_2017	Seed	None	80days	Heading	Gohyangchalbyeo	28.4	Flooded	64
CC1C3G80B2	CC1G80	CC1C3G80B2	Chuncheon1	CC1C3	year_2017	Seed	None	80days	Heading	Gohyangchalbyeo	28.4	Flooded	64
CC1C3G80B3	CC1G80	CC1C3G80B3	Chuncheon1	CC1C3	year_2017	Seed	None	80days	Heading	Gohyangchalbyeo	28.4	Flooded	64
CC1C3G120B1	CC1G120	CC1C3G120B1	Chuncheon1	CC1C3	year_2017	Seed	None	120days	Harvest	Gohyangchalbyeo	21.6	Dry	71
CC1C3G120B2	CC1G120	CC1C3G120B2	Chuncheon1	CC1C3	year_2017	Seed	None	120days	Harvest	Gohyangchalbyeo	21.6	Dry	71
CC1C3G120B3	CC1G120	CC1C3G120B3	Chuncheon1	CC1C3	year_2017	Seed	None	120days	Harvest	Gohyangchalbyeo	21.6	Dry	71
CC2A1BS50B	CC2BS50	CC2A1BS50B	Chuncheon2	CC2A1	year_2017	Soil	None	50days	Tillering	Daeanbyeo	28.8	Flooded	67
CC2A1BS80B	CC2BS80	CC2A1BS80B	Chuncheon2	CC2A1	year_2017	Soil	None	80days	Booting	Daeanbyeo	29	Flooded	63
CC2A1BS120B	CC2BS120	CC2A1BS120B	Chuncheon2	CC2A1	year_2017	Soil	None	120days	Yellow-ripening	Daeanbyeo	22.4	Dry	68
CC2A1BS140B	CC2BS140	CC2A1BS140B	Chuncheon2	CC2A1	year_2017	Soil	None	140days	Harvest	Daeanbyeo	13	Dry	78
CC2A1L50B	CC2L50	CC2A1L50B	Chuncheon2	CC2A1	year_2017	Leaf	None	50days	Tillering	Daeanbyeo	28.8	Flooded	67
CC2A1L80B	CC2L80	CC2A1L80B	Chuncheon2	CC2A1	year_2017	Leaf	None	80days	Booting	Daeanbyeo	29	Flooded	63
CC2A1L120B	CC2L120	CC2A1L120B	Chuncheon2	CC2A1	year_2017	Leaf	None	120days	Yellow-ripening	Daeanbyeo	22.4	Dry	68
CC2A1S50B	CC2S50	CC2A1S50B	Chuncheon2	CC2A1	year_2017	Stem	None	50days	Tillering	Daeanbyeo	28.8	Flooded	67
CC2A1S80B	CC2S80	CC2A1S80B	Chuncheon2	CC2A1	year_2017	Stem	None	80days	Booting	Daeanbyeo	29	Flooded	63
CC2A1S120B	CC2S120	CC2A1S120B	Chuncheon2	CC2A1	year_2017	Stem	None	120days	Yellow-ripening	Daeanbyeo	22.4	Dry	68
CC2A1R50B	CC2R50	CC2A1R50B	Chuncheon2	CC2A1	year_2017	Root	None	50days	Tillering	Daeanbyeo	28.8	Flooded	67
CC2A1R80B	CC2R80	CC2A1R80B	Chuncheon2	CC2A1	year_2017	Root	None	80days	Booting	Daeanbyeo	29	Flooded	63
CC2A1R120B	CC2R120	CC2A1R120B	Chuncheon2	CC2A1	year_2017	Root	None	120days	Yellow-ripening	Daeanbyeo	22.4	Dry	68
CC2A1G120B1	CC2G120	CC2A1G120B1	Chuncheon2	CC2A1	year_2017	Seed	None	120days	Yellow-ripening	Daeanbyeo	22.4	Dry	68
CC2A1G120B2	CC2G120	CC2A1G120B2	Chuncheon2	CC2A1	year_2017	Seed	None	120days	Yellow-ripening	Daeanbyeo	22.4	Dry	68
CC2A1G120B3	CC2G120	CC2A1G120B3	Chuncheon2	CC2A1	year_2017	Seed	None	120days	Yellow-ripening	Daeanbyeo	22.4	Dry	68
CC2A1G140B1	CC2G140	CC2A1G140B1	Chuncheon2	CC2A1	year_2017	Seed	None	140days	Harvest	Daeanbyeo	13	Dry	78
CC2A1G140B2	CC2G140	CC2A1G140B2	Chuncheon2	CC2A1	year_2017	Seed	None	140days	Harvest	Daeanbyeo	13	Dry	78
CC2A1G140B3	CC2G140	CC2A1G140B3	Chuncheon2	CC2A1	year_2017	Seed	None	140days	Harvest	Daeanbyeo	13	Dry	78
CC2B2BS50B	CC2BS50	CC2B2BS50B	Chuncheon2	CC2B2	year_2017	Soil	None	50days	Tillering	Daeanbyeo	28.8	Flooded	67
CC2B2BS80B	CC2BS80	CC2B2BS80B	Chuncheon2	CC2B2	year_2017	Soil	None	80days	Booting	Daeanbyeo	29	Flooded	63
CC2B2BS120B	CC2BS120	CC2B2BS120B	Chuncheon2	CC2B2	year_2017	Soil	None	120days	Yellow-ripening	Daeanbyeo	22.4	Dry	68
CC2B2BS140B	CC2BS140	CC2B2BS140B	Chuncheon2	CC2B2	year_2017	Soil	None	140days	Harvest	Daeanbyeo	13	Dry	78
CC2B2L50B	CC2L50	CC2B2L50B	Chuncheon2	CC2B2	year_2017	Leaf	None	50days	Tillering	Daeanbyeo	28.8	Flooded	67
CC2B2L80B	CC2L80	CC2B2L80B	Chuncheon2	CC2B2	year_2017	Leaf	None	80days	Booting	Daeanbyeo	29	Flooded	63
CC2B2L120B	CC2L120	CC2B2L120B	Chuncheon2	CC2B2	year_2017	Leaf	None	120days	Yellow-ripening	Daeanbyeo	22.4	Dry	68
CC2B2R50B	CC2R50	CC2B2R50B	Chuncheon2	CC2B2	year_2017	Root	None	50days	Tillering	Daeanbyeo	28.8	Flooded	67
CC2B2R80B	CC2R80	CC2B2R80B	Chuncheon2	CC2B2	year_2017	Root	None	80days	Booting	Daeanbyeo	29	Flooded	63
CC2B2R120B	CC2R120	CC2B2R120B	Chuncheon2	CC2B2	year_2017	Root	None	120days	Yellow-ripening	Daeanbyeo	22.4	Dry	68
CC2B2S50B	CC2S50	CC2B2S50B	Chuncheon2	CC2B2	year_2017	Stem	None	50days	Tillering	Daeanbyeo	28.8	Flooded	67
CC2B2S80B	CC2S80	CC2B2S80B	Chuncheon2	CC2B2	year_2017	Stem	None	80days	Booting	Daeanbyeo	29	Flooded	63
CC2B2S120B	CC2S120	CC2B2S120B	Chuncheon2	CC2B2	year_2017	Stem	None	120days	Yellow-ripening	Daeanbyeo	22.4	Dry	68
CC2B2G120B1	CC2G120	CC2B2G120B1	Chuncheon2	CC2B2	year_2017	Seed	None	120days	Yellow-ripening	Daeanbyeo	22.4	Dry	68
CC2B2G120B2	CC2G120	CC2B2G120B2	Chuncheon2	CC2B2	year_2017	Seed	None	120days	Yellow-ripening	Daeanbyeo	22.4	Dry	68
CC2B2G120B3	CC2G120	CC2B2G120B3	Chuncheon2	CC2B2	year_2017	Seed	None	120days	Yellow-ripening	Daeanbyeo	22.4	Dry	68
CC2B2G140B1	CC2G140	CC2B2G140B1	Chuncheon2	CC2B2	year_2017	Seed	None	140days	Harvest	Daeanbyeo	13	Dry	78
CC2B2G140B2	CC2G140	CC2B2G140B2	Chuncheon2	CC2B2	year_2017	Seed	None	140days	Harvest	Daeanbyeo	13	Dry	78
CC2B2G140B3	CC2G140	CC2B2G140B3	Chuncheon2	CC2B2	year_2017	Seed	None	140days	Harvest	Daeanbyeo	13	Dry	78
CC2C3BS50B	CC2BS50	CC2C3BS50B	Chuncheon2	CC2C3	year_2017	Soil	None	50days	Tillering	Daeanbyeo	28.8	Flooded	67
CC2C3BS80B	CC2BS80	CC2C3BS80B	Chuncheon2	CC2C3	year_2017	Soil	None	80days	Booting	Daeanbyeo	29	Flooded	63
CC2C3BS120B	CC2BS120	CC2C3BS120B	Chuncheon2	CC2C3	year_2017	Soil	None	120days	Yellow-ripening	Daeanbyeo	22.4	Dry	68
CC2C3BS140B	CC2BS140	CC2C3BS140B	Chuncheon2	CC2C3	year_2017	Soil	None	140days	Harvest	Daeanbyeo	13	Dry	78
CC2C3L50B	CC2L50	CC2C3L50B	Chuncheon2	CC2C3	year_2017	Leaf	None	50days	Tillering	Daeanbyeo	28.8	Flooded	67
CC2C3L80B	CC2L80	CC2C3L80B	Chuncheon2	CC2C3	year_2017	Leaf	None	80days	Booting	Daeanbyeo	29	Flooded	63
CC2C3L120B	CC2L120	CC2C3L120B	Chuncheon2	CC2C3	year_2017	Leaf	None	120days	Yellow-ripening	Daeanbyeo	22.4	Dry	68
CC2C3S50B	CC2S50	CC2C3S50B	Chuncheon2	CC2C3	year_2017	Stem	None	50days	Tillering	Daeanbyeo	28.8	Flooded	67
CC2C3S80B	CC2S80	CC2C3S80B	Chuncheon2	CC2C3	year_2017	Stem	None	80days	Booting	Daeanbyeo	29	Flooded	63
CC2C3S120B	CC2S120	CC2C3S120B	Chuncheon2	CC2C3	year_2017	Stem	None	120days	Yellow-ripening	Daeanbyeo	22.4	Dry	68
CC2C3R50B	CC2R50	CC2C3R50B	Chuncheon2	CC2C3	year_2017	Root	None	50days	Tillering	Daeanbyeo	28.8	Flooded	67
CC2C3R80B	CC2R80	CC2C3R80B	Chuncheon2	CC2C3	year_2017	Root	None	80days	Booting	Daeanbyeo	29	Flooded	63
CC2C3R120B	CC2R120	CC2C3R120B	Chuncheon2	CC2C3	year_2017	Root	None	120days	Yellow-ripening	Daeanbyeo	22.4	Dry	68
CC2C3G120B1	CC2G120	CC2C3G120B1	Chuncheon2	CC2C3	year_2017	Seed	None	120days	Yellow-ripening	Daeanbyeo	22.4	Dry	68
CC2C3G120B2	CC2G120	CC2C3G120B2	Chuncheon2	CC2C3	year_2017	Seed	None	120days	Yellow-ripening	Daeanbyeo	22.4	Dry	68
CC2C3G120B3	CC2G120	CC2C3G120B3	Chuncheon2	CC2C3	year_2017	Seed	None	120days	Yellow-ripening	Daeanbyeo	22.4	Dry	68
CC2C3G140B1	CC2G140	CC2C3G140B1	Chuncheon2	CC2C3	year_2017	Seed	None	140days	Harvest	Daeanbyeo	13	Dry	78
CC2C3G140B2	CC2G140	CC2C3G140B2	Chuncheon2	CC2C3	year_2017	Seed	None	140days	Harvest	Daeanbyeo	13	Dry	78
CC2C3G140B3	CC2G140	CC2C3G140B3	Chuncheon2	CC2C3	year_2017	Seed	None	140days	Harvest	Daeanbyeo	13	Dry	78
UF1A1BS50B	UF1BS50	UF1A1BS50B	Suwon	UF1A1	year_2017	Soil	None	50days	Tillering	Akibare	27	Flooded	84
UF1A1BS80B	UF1BS80	UF1A1BS80B	Suwon	UF1A1	year_2017	Soil	None	80days	Heading	Akibare	24.5	Flooded	100
UF1A1BS120B	UF1BS120	UF1A1BS120B	Suwon	UF1A1	year_2017	Soil	None	120days	Yellow-ripening	Akibare	22.8	Dry	53
UF1A1BS140B	UF1BS140	UF1A1BS140B	Suwon	UF1A1	year_2017	Soil	None	140days	Harvest	Akibare	13.3	Dry	77
UF1A1L50PA	UF1L50	UF1A1L50PA	Suwon	UF1A1	year_2017	Leaf	None	50days	Tillering	Akibare	27	Flooded	84
UF1A1L80PA	UF1L80	UF1A1L80PA	Suwon	UF1A1	year_2017	Leaf	None	80days	Heading	Akibare	24.5	Flooded	100
UF1A1L120PA	UF1L120	UF1A1L120PA	Suwon	UF1A1	year_2017	Leaf	None	120days	Yellow-ripening	Akibare	22.8	Dry	53
UF1A1S50PA	UF1S50	UF1A1S50PA	Suwon	UF1A1	year_2017	Stem	None	50days	Tillering	Akibare	27	Flooded	84
UF1A1S80PA	UF1S80	UF1A1S80PA	Suwon	UF1A1	year_2017	Stem	None	80days	Heading	Akibare	24.5	Flooded	100
UF1A1S120PA	UF1S120	UF1A1S120PA	Suwon	UF1A1	year_2017	Stem	None	120days	Yellow-ripening	Akibare	22.8	Dry	53
UF1A1R50PA	UF1R50	UF1A1R50PA	Suwon	UF1A1	year_2017	Root	None	50days	Tillering	Akibare	27	Flooded	84
UF1A1R80PA	UF1R80	UF1A1R80PA	Suwon	UF1A1	year_2017	Root	None	80days	Heading	Akibare	24.5	Flooded	100
UF1A1R120PA	UF1R120	UF1A1R120PA	Suwon	UF1A1	year_2017	Root	None	120days	Yellow-ripening	Akibare	22.8	Dry	53
UF1A1G80PA	UF1G80	UF1A1G80PA	Suwon	UF1A1	year_2017	Seed	None	80days	Heading	Akibare	24.5	Flooded	100
UF1A1G80B2	UF1G80	UF1A1G80B2	Suwon	UF1A1	year_2017	Seed	None	80days	Heading	Akibare	24.5	Flooded	100
UF1A1G80B3	UF1G80	UF1A1G80B3	Suwon	UF1A1	year_2017	Seed	None	80days	Heading	Akibare	24.5	Flooded	100
UF1A1G120PA	UF1G120	UF1A1G120PA	Suwon	UF1A1	year_2017	Seed	None	120days	Yellow-ripening	Akibare	22.8	Dry	53
UF1A1G120B2	UF1G120	UF1A1G120B2	Suwon	UF1A1	year_2017	Seed	None	120days	Yellow-ripening	Akibare	22.8	Dry	53
UF1A1G120B3	UF1G120	UF1A1G120B3	Suwon	UF1A1	year_2017	Seed	None	120days	Yellow-ripening	Akibare	22.8	Dry	53
UF1A1G140PA	UF1G140	UF1A1G140PA	Suwon	UF1A1	year_2017	Seed	None	140days	Harvest	Akibare	13.3	Dry	77
UF1A1G140B2	UF1G140	UF1A1G140B2	Suwon	UF1A1	year_2017	Seed	None	140days	Harvest	Akibare	13.3	Dry	77
UF1A1G140B3	UF1G140	UF1A1G140B3	Suwon	UF1A1	year_2017	Seed	None	140days	Harvest	Akibare	13.3	Dry	77
UF1B2BS50B	UF1BS50	UF1B2BS50B	Suwon	UF1B2	year_2017	Soil	None	50days	Tillering	Akibare	27	Flooded	84
UF1B2BS80B	UF1BS80	UF1B2BS80B	Suwon	UF1B2	year_2017	Soil	None	80days	Heading	Akibare	24.5	Flooded	100
UF1B2BS120B	UF1BS120	UF1B2BS120B	Suwon	UF1B2	year_2017	Soil	None	120days	Yellow-ripening	Akibare	22.8	Dry	53
UF1B2BS140B	UF1BS140	UF1B2BS140B	Suwon	UF1B2	year_2017	Soil	None	140days	Harvest	Akibare	13.3	Dry	77
UF1B2L50B	UF1L50	UF1B2L50B	Suwon	UF1B2	year_2017	Leaf	None	50days	Tillering	Akibare	27	Flooded	84
UF1B2L80B	UF1L80	UF1B2L80B	Suwon	UF1B2	year_2017	Leaf	None	80days	Heading	Akibare	24.5	Flooded	100
UF1B2L120B	UF1L120	UF1B2L120B	Suwon	UF1B2	year_2017	Leaf	None	120days	Yellow-ripening	Akibare	22.8	Dry	53
UF1B2S50B	UF1S50	UF1B2S50B	Suwon	UF1B2	year_2017	Stem	None	50days	Tillering	Akibare	27	Flooded	84
UF1B2S80B	UF1S80	UF1B2S80B	Suwon	UF1B2	year_2017	Stem	None	80days	Heading	Akibare	24.5	Flooded	100
UF1B2S120B	UF1S120	UF1B2S120B	Suwon	UF1B2	year_2017	Stem	None	120days	Yellow-ripening	Akibare	22.8	Dry	53
UF1B2R50B	UF1R50	UF1B2R50B	Suwon	UF1B2	year_2017	Root	None	50days	Tillering	Akibare	27	Flooded	84
UF1B2R80B	UF1R80	UF1B2R80B	Suwon	UF1B2	year_2017	Root	None	80days	Heading	Akibare	24.5	Flooded	100
UF1B2R120B	UF1R120	UF1B2R120B	Suwon	UF1B2	year_2017	Root	None	120days	Yellow-ripening	Akibare	22.8	Dry	53
UF1B2G80B1	UF1G80	UF1B2G80B1	Suwon	UF1B2	year_2017	Seed	None	80days	Heading	Akibare	24.5	Flooded	100
UF1B2G80B2	UF1G80	UF1B2G80B2	Suwon	UF1B2	year_2017	Seed	None	80days	Heading	Akibare	24.5	Flooded	100
UF1B2G80B3	UF1G80	UF1B2G80B3	Suwon	UF1B2	year_2017	Seed	None	80days	Heading	Akibare	24.5	Flooded	100
UF1B2G120B1	UF1G120	UF1B2G120B1	Suwon	UF1B2	year_2017	Seed	None	120days	Yellow-ripening	Akibare	22.8	Dry	53
UF1B2G120B2	UF1G120	UF1B2G120B2	Suwon	UF1B2	year_2017	Seed	None	120days	Yellow-ripening	Akibare	22.8	Dry	53
UF1B2G120B3	UF1G120	UF1B2G120B3	Suwon	UF1B2	year_2017	Seed	None	120days	Yellow-ripening	Akibare	22.8	Dry	53
UF1B2G140B1	UF1G140	UF1B2G140B1	Suwon	UF1B2	year_2017	Seed	None	140days	Harvest	Akibare	13.3	Dry	77
UF1B2G140B2	UF1G140	UF1B2G140B2	Suwon	UF1B2	year_2017	Seed	None	140days	Harvest	Akibare	13.3	Dry	77
UF1B2G140B3	UF1G140	UF1B2G140B3	Suwon	UF1B2	year_2017	Seed	None	140days	Harvest	Akibare	13.3	Dry	77
UF1C3BS50B	UF1BS50	UF1C3BS50B	Suwon	UF1C3	year_2017	Soil	None	50days	Tillering	Akibare	27	Flooded	84
UF1C3BS80B	UF1BS80	UF1C3BS80B	Suwon	UF1C3	year_2017	Soil	None	80days	Heading	Akibare	24.5	Flooded	100
UF1C3BS120B	UF1BS120	UF1C3BS120B	Suwon	UF1C3	year_2017	Soil	None	120days	Yellow-ripening	Akibare	22.8	Dry	53
UF1C3BS140B	UF1BS140	UF1C3BS140B	Suwon	UF1C3	year_2017	Soil	None	140days	Harvest	Akibare	13.3	Dry	77
UF1C3L50PA	UF1R50	UF1C3L50PA	Suwon	UF1C3	year_2017	Leaf	None	50days	Tillering	Akibare	27	Flooded	84
UF1C3L80PA	UF1R80	UF1C3L80PA	Suwon	UF1C3	year_2017	Leaf	None	80days	Heading	Akibare	24.5	Flooded	100
UF1C3L120PA	UF1R120	UF1C3L120PA	Suwon	UF1C3	year_2017	Leaf	None	120days	Yellow-ripening	Akibare	22.8	Dry	53
UF1C3S50PA	UF1S50	UF1C3S50PA	Suwon	UF1C3	year_2017	Stem	None	50days	Tillering	Akibare	27	Flooded	84
UF1C3S80PA	UF1S80	UF1C3S80PA	Suwon	UF1C3	year_2017	Stem	None	80days	Heading	Akibare	24.5	Flooded	100
UF1C3S120PA	UF1S120	UF1C3S120PA	Suwon	UF1C3	year_2017	Stem	None	120days	Yellow-ripening	Akibare	22.8	Dry	53
UF1C3R50PA	UF1S50	UF1C3R50PA	Suwon	UF1C3	year_2017	Root	None	50days	Tillering	Akibare	27	Flooded	84
UF1C3R80PA	UF1S80	UF1C3R80PA	Suwon	UF1C3	year_2017	Root	None	80days	Heading	Akibare	24.5	Flooded	100
UF1C3R120PA	UF1S120	UF1C3R120PA	Suwon	UF1C3	year_2017	Root	None	120days	Yellow-ripening	Akibare	22.8	Dry	53
UF1C3G80PA	UF1G80	UF1C3G80PA	Suwon	UF1C3	year_2017	Seed	None	80days	Heading	Akibare	24.5	Flooded	100
UF1C3G80B2	UF1G80	UF1C3G80B2	Suwon	UF1C3	year_2017	Seed	None	80days	Heading	Akibare	24.5	Flooded	100
UF1C3G80B3	UF1G80	UF1C3G80B3	Suwon	UF1C3	year_2017	Seed	None	80days	Heading	Akibare	24.5	Flooded	100
UF1C3G120PA	UF1G120	UF1C3G120PA	Suwon	UF1C3	year_2017	Seed	None	120days	Yellow-ripening	Akibare	22.8	Dry	53
UF1C3G120B2	UF1G120	UF1C3G120B2	Suwon	UF1C3	year_2017	Seed	None	120days	Yellow-ripening	Akibare	22.8	Dry	53
UF1C3G120B3	UF1G120	UF1C3G120B3	Suwon	UF1C3	year_2017	Seed	None	120days	Yellow-ripening	Akibare	22.8	Dry	53
UF1C3G140PA	UF1G140	UF1C3G140PA	Suwon	UF1C3	year_2017	Seed	None	140days	Harvest	Akibare	13.3	Dry	77
UF1C3G140B2	UF1G140	UF1C3G140B2	Suwon	UF1C3	year_2017	Seed	None	140days	Harvest	Akibare	13.3	Dry	77
UF1C3G140B3	UF1G140	UF1C3G140B3	Suwon	UF1C3	year_2017	Seed	None	140days	Harvest	Akibare	13.3	Dry	77
A1_BS_48_1B	BS_48	UF1A1_BS_48	Suwon	UF1A1	year_2018	Bulk_soil	BS	48days	Tillering	Akibare	28.5	Flooded	78
A1_BS_48_2B	BS_48	UF1A1_BS_48	Suwon	UF1A1	year_2018	Bulk_soil	BS	48days	Tillering	Akibare	28.5	Flooded	78
A1_BS_48_3B	BS_48	UF1A1_BS_48	Suwon	UF1A1	year_2018	Bulk_soil	BS	48days	Tillering	Akibare	28.5	Flooded	78
B2_BS_48_1B	BS_48	UF1B2_BS_48	Suwon	UF1B2	year_2018	Bulk_soil	BS	48days	Tillering	Akibare	28.5	Flooded	78
B2_BS_48_2B	BS_48	UF1B2_BS_48	Suwon	UF1B2	year_2018	Bulk_soil	BS	48days	Tillering	Akibare	28.5	Flooded	78
B2_BS_48_3B	BS_48	UF1B2_BS_48	Suwon	UF1B2	year_2018	Bulk_soil	BS	48days	Tillering	Akibare	28.5	Flooded	78
C3_BS_48_1B	BS_48	UF1C3_BS_48	Suwon	UF1C3	year_2018	Bulk_soil	BS	48days	Tillering	Akibare	28.5	Flooded	78
C3_BS_48_2B	BS_48	UF1C3_BS_48	Suwon	UF1C3	year_2018	Bulk_soil	BS	48days	Tillering	Akibare	28.5	Flooded	78
C3_BS_48_3B	BS_48	UF1C3_BS_48	Suwon	UF1C3	year_2018	Bulk_soil	BS	48days	Tillering	Akibare	28.5	Flooded	78
A1_BS_62_1B	BS_62	UF1A1_BS_62	Suwon	UF1A1	year_2018	Bulk_soil	BS	62days	Tillering	Akibare	30	Dry	70
A1_BS_62_2B	BS_62	UF1A1_BS_62	Suwon	UF1A1	year_2018	Bulk_soil	BS	62days	Tillering	Akibare	30	Dry	70
A1_BS_62_3B	BS_62	UF1A1_BS_62	Suwon	UF1A1	year_2018	Bulk_soil	BS	62days	Tillering	Akibare	30	Dry	70
B2_BS_62_1B	BS_62	UF1B2_BS_62	Suwon	UF1B2	year_2018	Bulk_soil	BS	62days	Tillering	Akibare	30	Dry	70
B2_BS_62_2B	BS_62	UF1B2_BS_62	Suwon	UF1B2	year_2018	Bulk_soil	BS	62days	Tillering	Akibare	30	Dry	70
B2_BS_62_3B	BS_62	UF1B2_BS_62	Suwon	UF1B2	year_2018	Bulk_soil	BS	62days	Tillering	Akibare	30	Dry	70
C3_BS_62_1B	BS_62	UF1C3_BS_62	Suwon	UF1C3	year_2018	Bulk_soil	BS	62days	Tillering	Akibare	30	Dry	70
C3_BS_62_2B	BS_62	UF1C3_BS_62	Suwon	UF1C3	year_2018	Bulk_soil	BS	62days	Tillering	Akibare	30	Dry	70
C3_BS_62_3B	BS_62	UF1C3_BS_62	Suwon	UF1C3	year_2018	Bulk_soil	BS	62days	Tillering	Akibare	30	Dry	70
A1_BS_76_1B	BS_76	UF1A1_BS_76	Suwon	UF1A1	year_2018	Bulk_soil	BS	76days	Booting	Akibare	32.7	Dry	67
A1_BS_76_2B	BS_76	UF1A1_BS_76	Suwon	UF1A1	year_2018	Bulk_soil	BS	76days	Booting	Akibare	32.7	Dry	67
A1_BS_76_3B	BS_76	UF1A1_BS_76	Suwon	UF1A1	year_2018	Bulk_soil	BS	76days	Booting	Akibare	32.7	Dry	67
B2_BS_76_1B	BS_76	UF1B2_BS_76	Suwon	UF1B2	year_2018	Bulk_soil	BS	76days	Booting	Akibare	32.7	Dry	67
B2_BS_76_2B	BS_76	UF1B2_BS_76	Suwon	UF1B2	year_2018	Bulk_soil	BS	76days	Booting	Akibare	32.7	Dry	67
B2_BS_76_3B	BS_76	UF1B2_BS_76	Suwon	UF1B2	year_2018	Bulk_soil	BS	76days	Booting	Akibare	32.7	Dry	67
C3_BS_76_1B	BS_76	UF1C3_BS_76	Suwon	UF1C3	year_2018	Bulk_soil	BS	76days	Booting	Akibare	32.7	Dry	67
C3_BS_76_2B	BS_76	UF1C3_BS_76	Suwon	UF1C3	year_2018	Bulk_soil	BS	76days	Booting	Akibare	32.7	Dry	67
C3_BS_76_3B	BS_76	UF1C3_BS_76	Suwon	UF1C3	year_2018	Bulk_soil	BS	76days	Booting	Akibare	32.7	Dry	67
A1_BS_90_1B	BS_90	UF1A1_BS_90	Suwon	UF1A1	year_2018	Bulk_soil	BS	90days	Heading	Akibare	32	Flooded	59
A1_BS_90_2B	BS_90	UF1A1_BS_90	Suwon	UF1A1	year_2018	Bulk_soil	BS	90days	Heading	Akibare	32	Flooded	59
A1_BS_90_3B	BS_90	UF1A1_BS_90	Suwon	UF1A1	year_2018	Bulk_soil	BS	90days	Heading	Akibare	32	Flooded	59
B2_BS_90_1B	BS_90	UF1B2_BS_90	Suwon	UF1B2	year_2018	Bulk_soil	BS	90days	Heading	Akibare	32	Flooded	59
B2_BS_90_2B	BS_90	UF1B2_BS_90	Suwon	UF1B2	year_2018	Bulk_soil	BS	90days	Heading	Akibare	32	Flooded	59
B2_BS_90_3B	BS_90	UF1B2_BS_90	Suwon	UF1B2	year_2018	Bulk_soil	BS	90days	Heading	Akibare	32	Flooded	59
C3_BS_90_1B	BS_90	UF1C3_BS_90	Suwon	UF1C3	year_2018	Bulk_soil	BS	90days	Heading	Akibare	32	Flooded	59
C3_BS_90_2B	BS_90	UF1C3_BS_90	Suwon	UF1C3	year_2018	Bulk_soil	BS	90days	Heading	Akibare	32	Flooded	59
C3_BS_90_3B	BS_90	UF1C3_BS_90	Suwon	UF1C3	year_2018	Bulk_soil	BS	90days	Heading	Akibare	32	Flooded	59
A1_BS_106_1B	BS_106	UF1A1_BS_106	Suwon	UF1A1	year_2018	Bulk_soil	BS	106days	Dough_stage	Akibare	24.4	Dry	62
A1_BS_106_2B	BS_106	UF1A1_BS_106	Suwon	UF1A1	year_2018	Bulk_soil	BS	106days	Dough_stage	Akibare	24.4	Dry	62
A1_BS_106_3B	BS_106	UF1A1_BS_106	Suwon	UF1A1	year_2018	Bulk_soil	BS	106days	Dough_stage	Akibare	24.4	Dry	62
B2_BS_106_1B	BS_106	UF1B2_BS_106	Suwon	UF1B2	year_2018	Bulk_soil	BS	106days	Dough_stage	Akibare	24.4	Dry	62
B2_BS_106_2B	BS_106	UF1B2_BS_106	Suwon	UF1B2	year_2018	Bulk_soil	BS	106days	Dough_stage	Akibare	24.4	Dry	62
B2_BS_106_3B	BS_106	UF1B2_BS_106	Suwon	UF1B2	year_2018	Bulk_soil	BS	106days	Dough_stage	Akibare	24.4	Dry	62
C3_BS_106_1B	BS_106	UF1C3_BS_106	Suwon	UF1C3	year_2018	Bulk_soil	BS	106days	Dough_stage	Akibare	24.4	Dry	62
C3_BS_106_2B	BS_106	UF1C3_BS_106	Suwon	UF1C3	year_2018	Bulk_soil	BS	106days	Dough_stage	Akibare	24.4	Dry	62
C3_BS_106_3B	BS_106	UF1C3_BS_106	Suwon	UF1C3	year_2018	Bulk_soil	BS	106days	Dough_stage	Akibare	24.4	Dry	62
A1_BS_120_1B	BS_120	UF1A1_BS_120	Suwon	UF1A1	year_2018	Bulk_soil	BS	120days	Yellow_ripe_stage	Akibare	18.9	Dry	96
A1_BS_120_2B	BS_120	UF1A1_BS_120	Suwon	UF1A1	year_2018	Bulk_soil	BS	120days	Yellow_ripe_stage	Akibare	18.9	Dry	96
A1_BS_120_3B	BS_120	UF1A1_BS_120	Suwon	UF1A1	year_2018	Bulk_soil	BS	120days	Yellow_ripe_stage	Akibare	18.9	Dry	96
B2_BS_120_1B	BS_120	UF1B2_BS_120	Suwon	UF1B2	year_2018	Bulk_soil	BS	120days	Yellow_ripe_stage	Akibare	18.9	Dry	96
B2_BS_120_2B	BS_120	UF1B2_BS_120	Suwon	UF1B2	year_2018	Bulk_soil	BS	120days	Yellow_ripe_stage	Akibare	18.9	Dry	96
B2_BS_120_3B	BS_120	UF1B2_BS_120	Suwon	UF1B2	year_2018	Bulk_soil	BS	120days	Yellow_ripe_stage	Akibare	18.9	Dry	96
C3_BS_120_1B	BS_120	UF1C3_BS_120	Suwon	UF1C3	year_2018	Bulk_soil	BS	120days	Yellow_ripe_stage	Akibare	18.9	Dry	96
C3_BS_120_2B	BS_120	UF1C3_BS_120	Suwon	UF1C3	year_2018	Bulk_soil	BS	120days	Yellow_ripe_stage	Akibare	18.9	Dry	96
C3_BS_120_3B	BS_120	UF1C3_BS_120	Suwon	UF1C3	year_2018	Bulk_soil	BS	120days	Yellow_ripe_stage	Akibare	18.9	Dry	96
A1_BS_141_1B	BS_141	UF1A1_BS_141	Suwon	UF1A1	year_2018	Bulk_soil	BS	141days	Harvest	Akibare	14.1	Dry	47
A1_BS_141_2B	BS_141	UF1A1_BS_141	Suwon	UF1A1	year_2018	Bulk_soil	BS	141days	Harvest	Akibare	14.1	Dry	47
A1_BS_141_3B	BS_141	UF1A1_BS_141	Suwon	UF1A1	year_2018	Bulk_soil	BS	141days	Harvest	Akibare	14.1	Dry	47
B2_BS_141_1B	BS_141	UF1B2_BS_141	Suwon	UF1B2	year_2018	Bulk_soil	BS	141days	Harvest	Akibare	14.1	Dry	47
B2_BS_141_2B	BS_141	UF1B2_BS_141	Suwon	UF1B2	year_2018	Bulk_soil	BS	141days	Harvest	Akibare	14.1	Dry	47
B2_BS_141_3B	BS_141	UF1B2_BS_141	Suwon	UF1B2	year_2018	Bulk_soil	BS	141days	Harvest	Akibare	14.1	Dry	47
C3_BS_141_1B	BS_141	UF1C3_BS_141	Suwon	UF1C3	year_2018	Bulk_soil	BS	141days	Harvest	Akibare	14.1	Dry	47
C3_BS_141_2B	BS_141	UF1C3_BS_141	Suwon	UF1C3	year_2018	Bulk_soil	BS	141days	Harvest	Akibare	14.1	Dry	47
C3_BS_141_3B	BS_141	UF1C3_BS_141	Suwon	UF1C3	year_2018	Bulk_soil	BS	141days	Harvest	Akibare	14.1	Dry	47
A1_FL_76_1B	FL_76	UF1A1_FL_76	Suwon	UF1A1	year_2018	Leaf	FL	76days	Booting	Akibare	32.7	Dry	67
A1_FL_76_2B	FL_76	UF1A1_FL_76	Suwon	UF1A1	year_2018	Leaf	FL	76days	Booting	Akibare	32.7	Dry	67
A1_FL_76_3B	FL_76	UF1A1_FL_76	Suwon	UF1A1	year_2018	Leaf	FL	76days	Booting	Akibare	32.7	Dry	67
B2_FL_76_1B	FL_76	UF1B2_FL_76	Suwon	UF1B2	year_2018	Leaf	FL	76days	Booting	Akibare	32.7	Dry	67
B2_FL_76_2B	FL_76	UF1B2_FL_76	Suwon	UF1B2	year_2018	Leaf	FL	76days	Booting	Akibare	32.7	Dry	67
B2_FL_76_3B	FL_76	UF1B2_FL_76	Suwon	UF1B2	year_2018	Leaf	FL	76days	Booting	Akibare	32.7	Dry	67
C3_FL_76_1B	FL_76	UF1C3_FL_76	Suwon	UF1C3	year_2018	Leaf	FL	76days	Booting	Akibare	32.7	Dry	67
C3_FL_76_2B	FL_76	UF1C3_FL_76	Suwon	UF1C3	year_2018	Leaf	FL	76days	Booting	Akibare	32.7	Dry	67
C3_FL_76_3B	FL_76	UF1C3_FL_76	Suwon	UF1C3	year_2018	Leaf	FL	76days	Booting	Akibare	32.7	Dry	67
A1_FL_90_1B	FL_90	UF1A1_FL_90	Suwon	UF1A1	year_2018	Leaf	FL	90days	Heading	Akibare	32	Flooded	59
A1_FL_90_2B	FL_90	UF1A1_FL_90	Suwon	UF1A1	year_2018	Leaf	FL	90days	Heading	Akibare	32	Flooded	59
A1_FL_90_3B	FL_90	UF1A1_FL_90	Suwon	UF1A1	year_2018	Leaf	FL	90days	Heading	Akibare	32	Flooded	59
B2_FL_90_1B	FL_90	UF1B2_FL_90	Suwon	UF1B2	year_2018	Leaf	FL	90days	Heading	Akibare	32	Flooded	59
B2_FL_90_2B	FL_90	UF1B2_FL_90	Suwon	UF1B2	year_2018	Leaf	FL	90days	Heading	Akibare	32	Flooded	59
B2_FL_90_3B	FL_90	UF1B2_FL_90	Suwon	UF1B2	year_2018	Leaf	FL	90days	Heading	Akibare	32	Flooded	59
C3_FL_90_1B	FL_90	UF1C3_FL_90	Suwon	UF1C3	year_2018	Leaf	FL	90days	Heading	Akibare	32	Flooded	59
C3_FL_90_2B	FL_90	UF1C3_FL_90	Suwon	UF1C3	year_2018	Leaf	FL	90days	Heading	Akibare	32	Flooded	59
C3_FL_90_3B	FL_90	UF1C3_FL_90	Suwon	UF1C3	year_2018	Leaf	FL	90days	Heading	Akibare	32	Flooded	59
A1_FL_106_1B	FL_106	UF1A1_FL_106	Suwon	UF1A1	year_2018	Leaf	FL	106days	Dough_stage	Akibare	24.4	Dry	62
A1_FL_106_2B	FL_106	UF1A1_FL_106	Suwon	UF1A1	year_2018	Leaf	FL	106days	Dough_stage	Akibare	24.4	Dry	62
A1_FL_106_3B	FL_106	UF1A1_FL_106	Suwon	UF1A1	year_2018	Leaf	FL	106days	Dough_stage	Akibare	24.4	Dry	62
B2_FL_106_1B	FL_106	UF1B2_FL_106	Suwon	UF1B2	year_2018	Leaf	FL	106days	Dough_stage	Akibare	24.4	Dry	62
B2_FL_106_2B	FL_106	UF1B2_FL_106	Suwon	UF1B2	year_2018	Leaf	FL	106days	Dough_stage	Akibare	24.4	Dry	62
B2_FL_106_3B	FL_106	UF1B2_FL_106	Suwon	UF1B2	year_2018	Leaf	FL	106days	Dough_stage	Akibare	24.4	Dry	62
C3_FL_106_1B	FL_106	UF1C3_FL_106	Suwon	UF1C3	year_2018	Leaf	FL	106days	Dough_stage	Akibare	24.4	Dry	62
C3_FL_106_2B	FL_106	UF1C3_FL_106	Suwon	UF1C3	year_2018	Leaf	FL	106days	Dough_stage	Akibare	24.4	Dry	62
C3_FL_106_3B	FL_106	UF1C3_FL_106	Suwon	UF1C3	year_2018	Leaf	FL	106days	Dough_stage	Akibare	24.4	Dry	62
A1_FL_120_1B	FL_120	UF1A1_FL_120	Suwon	UF1A1	year_2018	Leaf	FL	120days	Yellow_ripe_stage	Akibare	18.9	Dry	96
A1_FL_120_2B	FL_120	UF1A1_FL_120	Suwon	UF1A1	year_2018	Leaf	FL	120days	Yellow_ripe_stage	Akibare	18.9	Dry	96
A1_FL_120_3B	FL_120	UF1A1_FL_120	Suwon	UF1A1	year_2018	Leaf	FL	120days	Yellow_ripe_stage	Akibare	18.9	Dry	96
B2_FL_120_1B	FL_120	UF1B2_FL_120	Suwon	UF1B2	year_2018	Leaf	FL	120days	Yellow_ripe_stage	Akibare	18.9	Dry	96
B2_FL_120_2B	FL_120	UF1B2_FL_120	Suwon	UF1B2	year_2018	Leaf	FL	120days	Yellow_ripe_stage	Akibare	18.9	Dry	96
B2_FL_120_3B	FL_120	UF1B2_FL_120	Suwon	UF1B2	year_2018	Leaf	FL	120days	Yellow_ripe_stage	Akibare	18.9	Dry	96
C3_FL_120_1B	FL_120	UF1C3_FL_120	Suwon	UF1C3	year_2018	Leaf	FL	120days	Yellow_ripe_stage	Akibare	18.9	Dry	96
C3_FL_120_2B	FL_120	UF1C3_FL_120	Suwon	UF1C3	year_2018	Leaf	FL	120days	Yellow_ripe_stage	Akibare	18.9	Dry	96
C3_FL_120_3B	FL_120	UF1C3_FL_120	Suwon	UF1C3	year_2018	Leaf	FL	120days	Yellow_ripe_stage	Akibare	18.9	Dry	96
A1_FL_141_1B	FL_141	UF1A1_FL_141	Suwon	UF1A1	year_2018	Leaf	FL	141days	Harvest	Akibare	14.1	Dry	47
A1_FL_141_2B	FL_141	UF1A1_FL_141	Suwon	UF1A1	year_2018	Leaf	FL	141days	Harvest	Akibare	14.1	Dry	47
A1_FL_141_3B	FL_141	UF1A1_FL_141	Suwon	UF1A1	year_2018	Leaf	FL	141days	Harvest	Akibare	14.1	Dry	47
B2_FL_141_1B	FL_141	UF1B2_FL_141	Suwon	UF1B2	year_2018	Leaf	FL	141days	Harvest	Akibare	14.1	Dry	47
B2_FL_141_2B	FL_141	UF1B2_FL_141	Suwon	UF1B2	year_2018	Leaf	FL	141days	Harvest	Akibare	14.1	Dry	47
B2_FL_141_3B	FL_141	UF1B2_FL_141	Suwon	UF1B2	year_2018	Leaf	FL	141days	Harvest	Akibare	14.1	Dry	47
C3_FL_141_1B	FL_141	UF1C3_FL_141	Suwon	UF1C3	year_2018	Leaf	FL	141days	Harvest	Akibare	14.1	Dry	47
C3_FL_141_2B	FL_141	UF1C3_FL_141	Suwon	UF1C3	year_2018	Leaf	FL	141days	Harvest	Akibare	14.1	Dry	47
C3_FL_141_3B	FL_141	UF1C3_FL_141	Suwon	UF1C3	year_2018	Leaf	FL	141days	Harvest	Akibare	14.1	Dry	47
A1_G0_1B	G_0	A1_G0_1B	Suwon	UF1A1	year_2018	Seed	G	0days	Pre_season	Akibare	None	None	None
A1_G0_2B	G_0	A1_G0_2B	Suwon	UF1A1	year_2018	Seed	G	0days	Pre_season	Akibare	None	None	None
A1_G0_3B	G_0	A1_G0_3B	Suwon	UF1A1	year_2018	Seed	G	0days	Pre_season	Akibare	None	None	None
A1_G0_4B	G_0	A1_G0_4B	Suwon	UF1A1	year_2018	Seed	G	0days	Pre_season	Akibare	None	None	None
A1_G0_5B	G_0	A1_G0_5B	Suwon	UF1A1	year_2018	Seed	G	0days	Pre_season	Akibare	None	None	None
A1_G0_6B	G_0	A1_G0_6B	Suwon	UF1A1	year_2018	Seed	G	0days	Pre_season	Akibare	None	None	None
A1_G0_7B	G_0	A1_G0_7B	Suwon	UF1A1	year_2018	Seed	G	0days	Pre_season	Akibare	None	None	None
A1_G0_8B	G_0	A1_G0_8B	Suwon	UF1A1	year_2018	Seed	G	0days	Pre_season	Akibare	None	None	None
A1_G0_9B	G_0	A1_G0_9B	Suwon	UF1A1	year_2018	Seed	G	0days	Pre_season	Akibare	None	None	None
B2_G0_1B	G_0	B2_G0_1B	Suwon	UF1B2	year_2018	Seed	G	0days	Pre_season	Akibare	None	None	None
B2_G0_2B	G_0	B2_G0_2B	Suwon	UF1B2	year_2018	Seed	G	0days	Pre_season	Akibare	None	None	None
B2_G0_3B	G_0	B2_G0_3B	Suwon	UF1B2	year_2018	Seed	G	0days	Pre_season	Akibare	None	None	None
B2_G0_4B	G_0	B2_G0_4B	Suwon	UF1B2	year_2018	Seed	G	0days	Pre_season	Akibare	None	None	None
B2_G0_5B	G_0	B2_G0_5B	Suwon	UF1B2	year_2018	Seed	G	0days	Pre_season	Akibare	None	None	None
B2_G0_6B	G_0	B2_G0_6B	Suwon	UF1B2	year_2018	Seed	G	0days	Pre_season	Akibare	None	None	None
B2_G0_7B	G_0	B2_G0_7B	Suwon	UF1B2	year_2018	Seed	G	0days	Pre_season	Akibare	None	None	None
B2_G0_8B	G_0	B2_G0_8B	Suwon	UF1B2	year_2018	Seed	G	0days	Pre_season	Akibare	None	None	None
B2_G0_9B	G_0	B2_G0_9B	Suwon	UF1B2	year_2018	Seed	G	0days	Pre_season	Akibare	None	None	None
C3_G0_1B	G_0	C3_G0_1B	Suwon	UF1C3	year_2018	Seed	G	0days	Pre_season	Akibare	None	None	None
C3_G0_2B	G_0	C3_G0_2B	Suwon	UF1C3	year_2018	Seed	G	0days	Pre_season	Akibare	None	None	None
C3_G0_3B	G_0	C3_G0_3B	Suwon	UF1C3	year_2018	Seed	G	0days	Pre_season	Akibare	None	None	None
C3_G0_4B	G_0	C3_G0_4B	Suwon	UF1C3	year_2018	Seed	G	0days	Pre_season	Akibare	None	None	None
C3_G0_5B	G_0	C3_G0_5B	Suwon	UF1C3	year_2018	Seed	G	0days	Pre_season	Akibare	None	None	None
C3_G0_6B	G_0	C3_G0_6B	Suwon	UF1C3	year_2018	Seed	G	0days	Pre_season	Akibare	None	None	None
C3_G0_7B	G_0	C3_G0_7B	Suwon	UF1C3	year_2018	Seed	G	0days	Pre_season	Akibare	None	None	None
C3_G0_8B	G_0	C3_G0_8B	Suwon	UF1C3	year_2018	Seed	G	0days	Pre_season	Akibare	None	None	None
C3_G0_9B	G_0	C3_G0_9B	Suwon	UF1C3	year_2018	Seed	G	0days	Pre_season	Akibare	None	None	None
A1_G_76_1B	G_76	A1_G_76_1B	Suwon	UF1A1	year_2018	Seed	G	76days	Booting	Akibare	32.7	Dry	67
A1_G_76_2B	G_76	A1_G_76_2B	Suwon	UF1A1	year_2018	Seed	G	76days	Booting	Akibare	32.7	Dry	67
A1_G_76_3B	G_76	A1_G_76_3B	Suwon	UF1A1	year_2018	Seed	G	76days	Booting	Akibare	32.7	Dry	67
A1_G_76_4B	G_76	A1_G_76_4B	Suwon	UF1A1	year_2018	Seed	G	76days	Booting	Akibare	32.7	Dry	67
A1_G_76_5B	G_76	A1_G_76_5B	Suwon	UF1A1	year_2018	Seed	G	76days	Booting	Akibare	32.7	Dry	67
A1_G_76_6B	G_76	A1_G_76_6B	Suwon	UF1A1	year_2018	Seed	G	76days	Booting	Akibare	32.7	Dry	67
A1_G_76_7B	G_76	A1_G_76_7B	Suwon	UF1A1	year_2018	Seed	G	76days	Booting	Akibare	32.7	Dry	67
A1_G_76_8B	G_76	A1_G_76_8B	Suwon	UF1A1	year_2018	Seed	G	76days	Booting	Akibare	32.7	Dry	67
A1_G_76_9B	G_76	A1_G_76_9B	Suwon	UF1A1	year_2018	Seed	G	76days	Booting	Akibare	32.7	Dry	67
B2_G_76_1B	G_76	B2_G_76_1B	Suwon	UF1B2	year_2018	Seed	G	76days	Booting	Akibare	32.7	Dry	67
B2_G_76_2B	G_76	B2_G_76_2B	Suwon	UF1B2	year_2018	Seed	G	76days	Booting	Akibare	32.7	Dry	67
B2_G_76_3B	G_76	B2_G_76_3B	Suwon	UF1B2	year_2018	Seed	G	76days	Booting	Akibare	32.7	Dry	67
B2_G_76_4B	G_76	B2_G_76_4B	Suwon	UF1B2	year_2018	Seed	G	76days	Booting	Akibare	32.7	Dry	67
B2_G_76_5B	G_76	B2_G_76_5B	Suwon	UF1B2	year_2018	Seed	G	76days	Booting	Akibare	32.7	Dry	67
B2_G_76_6B	G_76	B2_G_76_6B	Suwon	UF1B2	year_2018	Seed	G	76days	Booting	Akibare	32.7	Dry	67
B2_G_76_7B	G_76	B2_G_76_7B	Suwon	UF1B2	year_2018	Seed	G	76days	Booting	Akibare	32.7	Dry	67
B2_G_76_8B	G_76	B2_G_76_8B	Suwon	UF1B2	year_2018	Seed	G	76days	Booting	Akibare	32.7	Dry	67
B2_G_76_9B	G_76	B2_G_76_9B	Suwon	UF1B2	year_2018	Seed	G	76days	Booting	Akibare	32.7	Dry	67
A1_G_90_1B	G_90	A1_G_90_1B	Suwon	UF1A1	year_2018	Seed	G	90days	Heading	Akibare	32	Flooded	59
A1_G_90_2B	G_90	A1_G_90_2B	Suwon	UF1A1	year_2018	Seed	G	90days	Heading	Akibare	32	Flooded	59
A1_G_90_3B	G_90	A1_G_90_3B	Suwon	UF1A1	year_2018	Seed	G	90days	Heading	Akibare	32	Flooded	59
A1_G_90_4B	G_90	A1_G_90_4B	Suwon	UF1A1	year_2018	Seed	G	90days	Heading	Akibare	32	Flooded	59
A1_G_90_5B	G_90	A1_G_90_5B	Suwon	UF1A1	year_2018	Seed	G	90days	Heading	Akibare	32	Flooded	59
A1_G_90_6B	G_90	A1_G_90_6B	Suwon	UF1A1	year_2018	Seed	G	90days	Heading	Akibare	32	Flooded	59
A1_G_90_7B	G_90	A1_G_90_7B	Suwon	UF1A1	year_2018	Seed	G	90days	Heading	Akibare	32	Flooded	59
A1_G_90_8B	G_90	A1_G_90_8B	Suwon	UF1A1	year_2018	Seed	G	90days	Heading	Akibare	32	Flooded	59
A1_G_90_9B	G_90	A1_G_90_9B	Suwon	UF1A1	year_2018	Seed	G	90days	Heading	Akibare	32	Flooded	59
B2_G_90_1B	G_90	B2_G_90_1B	Suwon	UF1B2	year_2018	Seed	G	90days	Heading	Akibare	32	Flooded	59
B2_G_90_2B	G_90	B2_G_90_2B	Suwon	UF1B2	year_2018	Seed	G	90days	Heading	Akibare	32	Flooded	59
B2_G_90_3B	G_90	B2_G_90_3B	Suwon	UF1B2	year_2018	Seed	G	90days	Heading	Akibare	32	Flooded	59
B2_G_90_4B	G_90	B2_G_90_4B	Suwon	UF1B2	year_2018	Seed	G	90days	Heading	Akibare	32	Flooded	59
B2_G_90_5B	G_90	B2_G_90_5B	Suwon	UF1B2	year_2018	Seed	G	90days	Heading	Akibare	32	Flooded	59
B2_G_90_6B	G_90	B2_G_90_6B	Suwon	UF1B2	year_2018	Seed	G	90days	Heading	Akibare	32	Flooded	59
B2_G_90_7B	G_90	B2_G_90_7B	Suwon	UF1B2	year_2018	Seed	G	90days	Heading	Akibare	32	Flooded	59
B2_G_90_8B	G_90	B2_G_90_8B	Suwon	UF1B2	year_2018	Seed	G	90days	Heading	Akibare	32	Flooded	59
B2_G_90_9B	G_90	B2_G_90_9B	Suwon	UF1B2	year_2018	Seed	G	90days	Heading	Akibare	32	Flooded	59
C3_G_90_1B	G_90	C3_G_90_1B	Suwon	UF1C3	year_2018	Seed	G	90days	Heading	Akibare	32	Flooded	59
C3_G_90_2B	G_90	C3_G_90_2B	Suwon	UF1C3	year_2018	Seed	G	90days	Heading	Akibare	32	Flooded	59
C3_G_90_3B	G_90	C3_G_90_3B	Suwon	UF1C3	year_2018	Seed	G	90days	Heading	Akibare	32	Flooded	59
C3_G_90_4B	G_90	C3_G_90_4B	Suwon	UF1C3	year_2018	Seed	G	90days	Heading	Akibare	32	Flooded	59
C3_G_90_5B	G_90	C3_G_90_5B	Suwon	UF1C3	year_2018	Seed	G	90days	Heading	Akibare	32	Flooded	59
C3_G_90_6B	G_90	C3_G_90_6B	Suwon	UF1C3	year_2018	Seed	G	90days	Heading	Akibare	32	Flooded	59
C3_G_90_7B	G_90	C3_G_90_7B	Suwon	UF1C3	year_2018	Seed	G	90days	Heading	Akibare	32	Flooded	59
C3_G_90_8B	G_90	C3_G_90_8B	Suwon	UF1C3	year_2018	Seed	G	90days	Heading	Akibare	32	Flooded	59
C3_G_90_9B	G_90	C3_G_90_9B	Suwon	UF1C3	year_2018	Seed	G	90days	Heading	Akibare	32	Flooded	59
A1_G_106_1B	G_106	A1_G_106_1B	Suwon	UF1A1	year_2018	Seed	G	106days	Dough_stage	Akibare	24.4	Dry	62
A1_G_106_2B	G_106	A1_G_106_2B	Suwon	UF1A1	year_2018	Seed	G	106days	Dough_stage	Akibare	24.4	Dry	62
A1_G_106_3B	G_106	A1_G_106_3B	Suwon	UF1A1	year_2018	Seed	G	106days	Dough_stage	Akibare	24.4	Dry	62
A1_G_106_4B	G_106	A1_G_106_4B	Suwon	UF1A1	year_2018	Seed	G	106days	Dough_stage	Akibare	24.4	Dry	62
A1_G_106_5B	G_106	A1_G_106_5B	Suwon	UF1A1	year_2018	Seed	G	106days	Dough_stage	Akibare	24.4	Dry	62
A1_G_106_6B	G_106	A1_G_106_6B	Suwon	UF1A1	year_2018	Seed	G	106days	Dough_stage	Akibare	24.4	Dry	62
A1_G_106_7B	G_106	A1_G_106_7B	Suwon	UF1A1	year_2018	Seed	G	106days	Dough_stage	Akibare	24.4	Dry	62
A1_G_106_8B	G_106	A1_G_106_8B	Suwon	UF1A1	year_2018	Seed	G	106days	Dough_stage	Akibare	24.4	Dry	62
A1_G_106_9B	G_106	A1_G_106_9B	Suwon	UF1A1	year_2018	Seed	G	106days	Dough_stage	Akibare	24.4	Dry	62
B2_G_106_1B	G_106	B2_G_106_1B	Suwon	UF1B2	year_2018	Seed	G	106days	Dough_stage	Akibare	24.4	Dry	62
B2_G_106_2B	G_106	B2_G_106_2B	Suwon	UF1B2	year_2018	Seed	G	106days	Dough_stage	Akibare	24.4	Dry	62
B2_G_106_3B	G_106	B2_G_106_3B	Suwon	UF1B2	year_2018	Seed	G	106days	Dough_stage	Akibare	24.4	Dry	62
B2_G_106_4B	G_106	B2_G_106_4B	Suwon	UF1B2	year_2018	Seed	G	106days	Dough_stage	Akibare	24.4	Dry	62
B2_G_106_5B	G_106	B2_G_106_5B	Suwon	UF1B2	year_2018	Seed	G	106days	Dough_stage	Akibare	24.4	Dry	62
B2_G_106_6B	G_106	B2_G_106_6B	Suwon	UF1B2	year_2018	Seed	G	106days	Dough_stage	Akibare	24.4	Dry	62
B2_G_106_7B	G_106	B2_G_106_7B	Suwon	UF1B2	year_2018	Seed	G	106days	Dough_stage	Akibare	24.4	Dry	62
B2_G_106_8B	G_106	B2_G_106_8B	Suwon	UF1B2	year_2018	Seed	G	106days	Dough_stage	Akibare	24.4	Dry	62
B2_G_106_9B	G_106	B2_G_106_9B	Suwon	UF1B2	year_2018	Seed	G	106days	Dough_stage	Akibare	24.4	Dry	62
C3_G_106_1B	G_106	C3_G_106_1B	Suwon	UF1C3	year_2018	Seed	G	106days	Dough_stage	Akibare	24.4	Dry	62
C3_G_106_2B	G_106	C3_G_106_2B	Suwon	UF1C3	year_2018	Seed	G	106days	Dough_stage	Akibare	24.4	Dry	62
C3_G_106_3B	G_106	C3_G_106_3B	Suwon	UF1C3	year_2018	Seed	G	106days	Dough_stage	Akibare	24.4	Dry	62
C3_G_106_4B	G_106	C3_G_106_4B	Suwon	UF1C3	year_2018	Seed	G	106days	Dough_stage	Akibare	24.4	Dry	62
C3_G_106_5B	G_106	C3_G_106_5B	Suwon	UF1C3	year_2018	Seed	G	106days	Dough_stage	Akibare	24.4	Dry	62
C3_G_106_6B	G_106	C3_G_106_6B	Suwon	UF1C3	year_2018	Seed	G	106days	Dough_stage	Akibare	24.4	Dry	62
C3_G_106_7B	G_106	C3_G_106_7B	Suwon	UF1C3	year_2018	Seed	G	106days	Dough_stage	Akibare	24.4	Dry	62
C3_G_106_8B	G_106	C3_G_106_8B	Suwon	UF1C3	year_2018	Seed	G	106days	Dough_stage	Akibare	24.4	Dry	62
C3_G_106_9B	G_106	C3_G_106_9B	Suwon	UF1C3	year_2018	Seed	G	106days	Dough_stage	Akibare	24.4	Dry	62
A1_G_120_1B	G_120	A1_G_120_1B	Suwon	UF1A1	year_2018	Seed	G	120days	Yellow_ripe_stage	Akibare	18.9	Dry	96
A1_G_120_2B	G_120	A1_G_120_2B	Suwon	UF1A1	year_2018	Seed	G	120days	Yellow_ripe_stage	Akibare	18.9	Dry	96
A1_G_120_3B	G_120	A1_G_120_3B	Suwon	UF1A1	year_2018	Seed	G	120days	Yellow_ripe_stage	Akibare	18.9	Dry	96
A1_G_120_4B	G_120	A1_G_120_4B	Suwon	UF1A1	year_2018	Seed	G	120days	Yellow_ripe_stage	Akibare	18.9	Dry	96
A1_G_120_5B	G_120	A1_G_120_5B	Suwon	UF1A1	year_2018	Seed	G	120days	Yellow_ripe_stage	Akibare	18.9	Dry	96
A1_G_120_6B	G_120	A1_G_120_6B	Suwon	UF1A1	year_2018	Seed	G	120days	Yellow_ripe_stage	Akibare	18.9	Dry	96
A1_G_120_7B	G_120	A1_G_120_7B	Suwon	UF1A1	year_2018	Seed	G	120days	Yellow_ripe_stage	Akibare	18.9	Dry	96
A1_G_120_8B	G_120	A1_G_120_8B	Suwon	UF1A1	year_2018	Seed	G	120days	Yellow_ripe_stage	Akibare	18.9	Dry	96
A1_G_120_9B	G_120	A1_G_120_9B	Suwon	UF1A1	year_2018	Seed	G	120days	Yellow_ripe_stage	Akibare	18.9	Dry	96
B2_G_120_1B	G_120	B2_G_120_1B	Suwon	UF1B2	year_2018	Seed	G	120days	Yellow_ripe_stage	Akibare	18.9	Dry	96
B2_G_120_2B	G_120	B2_G_120_2B	Suwon	UF1B2	year_2018	Seed	G	120days	Yellow_ripe_stage	Akibare	18.9	Dry	96
B2_G_120_3B	G_120	B2_G_120_3B	Suwon	UF1B2	year_2018	Seed	G	120days	Yellow_ripe_stage	Akibare	18.9	Dry	96
B2_G_120_4B	G_120	B2_G_120_4B	Suwon	UF1B2	year_2018	Seed	G	120days	Yellow_ripe_stage	Akibare	18.9	Dry	96
B2_G_120_5B	G_120	B2_G_120_5B	Suwon	UF1B2	year_2018	Seed	G	120days	Yellow_ripe_stage	Akibare	18.9	Dry	96
B2_G_120_6B	G_120	B2_G_120_6B	Suwon	UF1B2	year_2018	Seed	G	120days	Yellow_ripe_stage	Akibare	18.9	Dry	96
B2_G_120_7B	G_120	B2_G_120_7B	Suwon	UF1B2	year_2018	Seed	G	120days	Yellow_ripe_stage	Akibare	18.9	Dry	96
B2_G_120_8B	G_120	B2_G_120_8B	Suwon	UF1B2	year_2018	Seed	G	120days	Yellow_ripe_stage	Akibare	18.9	Dry	96
B2_G_120_9B	G_120	B2_G_120_9B	Suwon	UF1B2	year_2018	Seed	G	120days	Yellow_ripe_stage	Akibare	18.9	Dry	96
C3_G_120_1B	G_120	C3_G_120_1B	Suwon	UF1C3	year_2018	Seed	G	120days	Yellow_ripe_stage	Akibare	18.9	Dry	96
C3_G_120_2B	G_120	C3_G_120_2B	Suwon	UF1C3	year_2018	Seed	G	120days	Yellow_ripe_stage	Akibare	18.9	Dry	96
C3_G_120_3B	G_120	C3_G_120_3B	Suwon	UF1C3	year_2018	Seed	G	120days	Yellow_ripe_stage	Akibare	18.9	Dry	96
C3_G_120_4B	G_120	C3_G_120_4B	Suwon	UF1C3	year_2018	Seed	G	120days	Yellow_ripe_stage	Akibare	18.9	Dry	96
C3_G_120_5B	G_120	C3_G_120_5B	Suwon	UF1C3	year_2018	Seed	G	120days	Yellow_ripe_stage	Akibare	18.9	Dry	96
C3_G_120_6B	G_120	C3_G_120_6B	Suwon	UF1C3	year_2018	Seed	G	120days	Yellow_ripe_stage	Akibare	18.9	Dry	96
C3_G_120_7B	G_120	C3_G_120_7B	Suwon	UF1C3	year_2018	Seed	G	120days	Yellow_ripe_stage	Akibare	18.9	Dry	96
C3_G_120_8B	G_120	C3_G_120_8B	Suwon	UF1C3	year_2018	Seed	G	120days	Yellow_ripe_stage	Akibare	18.9	Dry	96
C3_G_120_9B	G_120	C3_G_120_9B	Suwon	UF1C3	year_2018	Seed	G	120days	Yellow_ripe_stage	Akibare	18.9	Dry	96
A1_G_141_1B	G_141	A1_G_141_1B	Suwon	UF1A1	year_2018	Seed	G	141days	Harvest	Akibare	14.1	Dry	47
A1_G_141_2B	G_141	A1_G_141_2B	Suwon	UF1A1	year_2018	Seed	G	141days	Harvest	Akibare	14.1	Dry	47
A1_G_141_3B	G_141	A1_G_141_3B	Suwon	UF1A1	year_2018	Seed	G	141days	Harvest	Akibare	14.1	Dry	47
A1_G_141_4B	G_141	A1_G_141_4B	Suwon	UF1A1	year_2018	Seed	G	141days	Harvest	Akibare	14.1	Dry	47
A1_G_141_5B	G_141	A1_G_141_5B	Suwon	UF1A1	year_2018	Seed	G	141days	Harvest	Akibare	14.1	Dry	47
A1_G_141_6B	G_141	A1_G_141_6B	Suwon	UF1A1	year_2018	Seed	G	141days	Harvest	Akibare	14.1	Dry	47
A1_G_141_7B	G_141	A1_G_141_7B	Suwon	UF1A1	year_2018	Seed	G	141days	Harvest	Akibare	14.1	Dry	47
A1_G_141_8B	G_141	A1_G_141_8B	Suwon	UF1A1	year_2018	Seed	G	141days	Harvest	Akibare	14.1	Dry	47
A1_G_141_9B	G_141	A1_G_141_9B	Suwon	UF1A1	year_2018	Seed	G	141days	Harvest	Akibare	14.1	Dry	47
B2_G_141_1B	G_141	B2_G_141_1B	Suwon	UF1B2	year_2018	Seed	G	141days	Harvest	Akibare	14.1	Dry	47
B2_G_141_2B	G_141	B2_G_141_2B	Suwon	UF1B2	year_2018	Seed	G	141days	Harvest	Akibare	14.1	Dry	47
B2_G_141_3B	G_141	B2_G_141_3B	Suwon	UF1B2	year_2018	Seed	G	141days	Harvest	Akibare	14.1	Dry	47
B2_G_141_4B	G_141	B2_G_141_4B	Suwon	UF1B2	year_2018	Seed	G	141days	Harvest	Akibare	14.1	Dry	47
B2_G_141_5B	G_141	B2_G_141_5B	Suwon	UF1B2	year_2018	Seed	G	141days	Harvest	Akibare	14.1	Dry	47
B2_G_141_6B	G_141	B2_G_141_6B	Suwon	UF1B2	year_2018	Seed	G	141days	Harvest	Akibare	14.1	Dry	47
B2_G_141_7B	G_141	B2_G_141_7B	Suwon	UF1B2	year_2018	Seed	G	141days	Harvest	Akibare	14.1	Dry	47
B2_G_141_8B	G_141	B2_G_141_8B	Suwon	UF1B2	year_2018	Seed	G	141days	Harvest	Akibare	14.1	Dry	47
B2_G_141_9B	G_141	B2_G_141_9B	Suwon	UF1B2	year_2018	Seed	G	141days	Harvest	Akibare	14.1	Dry	47
C3_G_141_1B	G_141	C3_G_141_1B	Suwon	UF1C3	year_2018	Seed	G	141days	Harvest	Akibare	14.1	Dry	47
C3_G_141_2B	G_141	C3_G_141_2B	Suwon	UF1C3	year_2018	Seed	G	141days	Harvest	Akibare	14.1	Dry	47
C3_G_141_3B	G_141	C3_G_141_3B	Suwon	UF1C3	year_2018	Seed	G	141days	Harvest	Akibare	14.1	Dry	47
C3_G_141_4B	G_141	C3_G_141_4B	Suwon	UF1C3	year_2018	Seed	G	141days	Harvest	Akibare	14.1	Dry	47
C3_G_141_5B	G_141	C3_G_141_5B	Suwon	UF1C3	year_2018	Seed	G	141days	Harvest	Akibare	14.1	Dry	47
C3_G_141_6B	G_141	C3_G_141_6B	Suwon	UF1C3	year_2018	Seed	G	141days	Harvest	Akibare	14.1	Dry	47
C3_G_141_7B	G_141	C3_G_141_7B	Suwon	UF1C3	year_2018	Seed	G	141days	Harvest	Akibare	14.1	Dry	47
C3_G_141_8B	G_141	C3_G_141_8B	Suwon	UF1C3	year_2018	Seed	G	141days	Harvest	Akibare	14.1	Dry	47
C3_G_141_9B	G_141	C3_G_141_9B	Suwon	UF1C3	year_2018	Seed	G	141days	Harvest	Akibare	14.1	Dry	47
A1_L1_48_1B	L2_48	UF1A1_L2_48	Suwon	UF1A1	year_2018	Leaf	L2	48days	Tillering	Akibare	28.5	Flooded	78
A1_L1_48_2B	L2_48	UF1A1_L2_48	Suwon	UF1A1	year_2018	Leaf	L2	48days	Tillering	Akibare	28.5	Flooded	78
A1_L1_48_3B	L2_48	UF1A1_L2_48	Suwon	UF1A1	year_2018	Leaf	L2	48days	Tillering	Akibare	28.5	Flooded	78
B2_L1_48_1B	L2_48	UF1B2_L2_48	Suwon	UF1B2	year_2018	Leaf	L2	48days	Tillering	Akibare	28.5	Flooded	78
B2_L1_48_2B	L2_48	UF1B2_L2_48	Suwon	UF1B2	year_2018	Leaf	L2	48days	Tillering	Akibare	28.5	Flooded	78
B2_L1_48_3B	L2_48	UF1B2_L2_48	Suwon	UF1B2	year_2018	Leaf	L2	48days	Tillering	Akibare	28.5	Flooded	78
C3_L1_48_1B	L2_48	UF1C3_L2_48	Suwon	UF1C3	year_2018	Leaf	L2	48days	Tillering	Akibare	28.5	Flooded	78
C3_L1_48_2B	L2_48	UF1C3_L2_48	Suwon	UF1C3	year_2018	Leaf	L2	48days	Tillering	Akibare	28.5	Flooded	78
C3_L1_48_3B	L2_48	UF1C3_L2_48	Suwon	UF1C3	year_2018	Leaf	L2	48days	Tillering	Akibare	28.5	Flooded	78
A1_L1_62_1B	L3_62	UF1A1_L3_62	Suwon	UF1A1	year_2018	Leaf	L3	62days	Tillering	Akibare	30	Dry	70
A1_L1_62_2B	L3_62	UF1A1_L3_62	Suwon	UF1A1	year_2018	Leaf	L3	62days	Tillering	Akibare	30	Dry	70
A1_L1_62_3B	L3_62	UF1A1_L3_62	Suwon	UF1A1	year_2018	Leaf	L3	62days	Tillering	Akibare	30	Dry	70
B2_L1_62_1B	L3_62	UF1B2_L3_62	Suwon	UF1B2	year_2018	Leaf	L3	62days	Tillering	Akibare	30	Dry	70
B2_L1_62_2B	L3_62	UF1B2_L3_62	Suwon	UF1B2	year_2018	Leaf	L3	62days	Tillering	Akibare	30	Dry	70
B2_L1_62_3B	L3_62	UF1B2_L3_62	Suwon	UF1B2	year_2018	Leaf	L3	62days	Tillering	Akibare	30	Dry	70
C3_L1_62_1B	L3_62	UF1C3_L3_62	Suwon	UF1C3	year_2018	Leaf	L3	62days	Tillering	Akibare	30	Dry	70
C3_L1_62_2B	L3_62	UF1C3_L3_62	Suwon	UF1C3	year_2018	Leaf	L3	62days	Tillering	Akibare	30	Dry	70
C3_L1_62_3B	L3_62	UF1C3_L3_62	Suwon	UF1C3	year_2018	Leaf	L3	62days	Tillering	Akibare	30	Dry	70
A1_L1_76_1B	L3_76	UF1A1_L3_76	Suwon	UF1A1	year_2018	Leaf	L3	76days	Booting	Akibare	32.7	Dry	67
A1_L1_76_2B	L3_76	UF1A1_L3_76	Suwon	UF1A1	year_2018	Leaf	L3	76days	Booting	Akibare	32.7	Dry	67
A1_L1_76_3B	L3_76	UF1A1_L3_76	Suwon	UF1A1	year_2018	Leaf	L3	76days	Booting	Akibare	32.7	Dry	67
B2_L1_76_1B	L3_76	UF1B2_L3_76	Suwon	UF1B2	year_2018	Leaf	L3	76days	Booting	Akibare	32.7	Dry	67
B2_L1_76_2B	L3_76	UF1B2_L3_76	Suwon	UF1B2	year_2018	Leaf	L3	76days	Booting	Akibare	32.7	Dry	67
B2_L1_76_3B	L3_76	UF1B2_L3_76	Suwon	UF1B2	year_2018	Leaf	L3	76days	Booting	Akibare	32.7	Dry	67
C3_L1_76_1B	L3_76	UF1C3_L3_76	Suwon	UF1C3	year_2018	Leaf	L3	76days	Booting	Akibare	32.7	Dry	67
C3_L1_76_2B	L3_76	UF1C3_L3_76	Suwon	UF1C3	year_2018	Leaf	L3	76days	Booting	Akibare	32.7	Dry	67
C3_L1_76_3B	L3_76	UF1C3_L3_76	Suwon	UF1C3	year_2018	Leaf	L3	76days	Booting	Akibare	32.7	Dry	67
A1_L1_90_1B	L3_90	UF1A1_L3_90	Suwon	UF1A1	year_2018	Leaf	L3	90days	Heading	Akibare	32	Flooded	59
A1_L1_90_2B	L3_90	UF1A1_L3_90	Suwon	UF1A1	year_2018	Leaf	L3	90days	Heading	Akibare	32	Flooded	59
A1_L1_90_3B	L3_90	UF1A1_L3_90	Suwon	UF1A1	year_2018	Leaf	L3	90days	Heading	Akibare	32	Flooded	59
B2_L1_90_1B	L3_90	UF1B2_L3_90	Suwon	UF1B2	year_2018	Leaf	L3	90days	Heading	Akibare	32	Flooded	59
B2_L1_90_2B	L3_90	UF1B2_L3_90	Suwon	UF1B2	year_2018	Leaf	L3	90days	Heading	Akibare	32	Flooded	59
B2_L1_90_3B	L3_90	UF1B2_L3_90	Suwon	UF1B2	year_2018	Leaf	L3	90days	Heading	Akibare	32	Flooded	59
C3_L1_90_1B	L3_90	UF1C3_L3_90	Suwon	UF1C3	year_2018	Leaf	L3	90days	Heading	Akibare	32	Flooded	59
C3_L1_90_2B	L3_90	UF1C3_L3_90	Suwon	UF1C3	year_2018	Leaf	L3	90days	Heading	Akibare	32	Flooded	59
C3_L1_90_3B	L3_90	UF1C3_L3_90	Suwon	UF1C3	year_2018	Leaf	L3	90days	Heading	Akibare	32	Flooded	59
A1_L1_106_1B	L3_106	UF1A1_L3_106	Suwon	UF1A1	year_2018	Leaf	L3	106days	Dough_stage	Akibare	24.4	Dry	62
A1_L1_106_2B	L3_106	UF1A1_L3_106	Suwon	UF1A1	year_2018	Leaf	L3	106days	Dough_stage	Akibare	24.4	Dry	62
A1_L1_106_3B	L3_106	UF1A1_L3_106	Suwon	UF1A1	year_2018	Leaf	L3	106days	Dough_stage	Akibare	24.4	Dry	62
B2_L1_106_1B	L3_106	UF1B2_L3_106	Suwon	UF1B2	year_2018	Leaf	L3	106days	Dough_stage	Akibare	24.4	Dry	62
B2_L1_106_2B	L3_106	UF1B2_L3_106	Suwon	UF1B2	year_2018	Leaf	L3	106days	Dough_stage	Akibare	24.4	Dry	62
B2_L1_106_3B	L3_106	UF1B2_L3_106	Suwon	UF1B2	year_2018	Leaf	L3	106days	Dough_stage	Akibare	24.4	Dry	62
C3_L1_106_1B	L3_106	UF1C3_L3_106	Suwon	UF1C3	year_2018	Leaf	L3	106days	Dough_stage	Akibare	24.4	Dry	62
C3_L1_106_2B	L3_106	UF1C3_L3_106	Suwon	UF1C3	year_2018	Leaf	L3	106days	Dough_stage	Akibare	24.4	Dry	62
C3_L1_106_3B	L3_106	UF1C3_L3_106	Suwon	UF1C3	year_2018	Leaf	L3	106days	Dough_stage	Akibare	24.4	Dry	62
A1_L1_120_1B	L3_120	UF1A1_L3_120	Suwon	UF1A1	year_2018	Leaf	L3	120days	Yellow_ripe_stage	Akibare	18.9	Dry	96
A1_L1_120_2B	L3_120	UF1A1_L3_120	Suwon	UF1A1	year_2018	Leaf	L3	120days	Yellow_ripe_stage	Akibare	18.9	Dry	96
A1_L1_120_3B	L3_120	UF1A1_L3_120	Suwon	UF1A1	year_2018	Leaf	L3	120days	Yellow_ripe_stage	Akibare	18.9	Dry	96
B2_L1_120_1B	L3_120	UF1B2_L3_120	Suwon	UF1B2	year_2018	Leaf	L3	120days	Yellow_ripe_stage	Akibare	18.9	Dry	96
B2_L1_120_2B	L3_120	UF1B2_L3_120	Suwon	UF1B2	year_2018	Leaf	L3	120days	Yellow_ripe_stage	Akibare	18.9	Dry	96
B2_L1_120_3B	L3_120	UF1B2_L3_120	Suwon	UF1B2	year_2018	Leaf	L3	120days	Yellow_ripe_stage	Akibare	18.9	Dry	96
C3_L1_120_1B	L3_120	UF1C3_L3_120	Suwon	UF1C3	year_2018	Leaf	L3	120days	Yellow_ripe_stage	Akibare	18.9	Dry	96
C3_L1_120_2B	L3_120	UF1C3_L3_120	Suwon	UF1C3	year_2018	Leaf	L3	120days	Yellow_ripe_stage	Akibare	18.9	Dry	96
C3_L1_120_3B	L3_120	UF1C3_L3_120	Suwon	UF1C3	year_2018	Leaf	L3	120days	Yellow_ripe_stage	Akibare	18.9	Dry	96
A1_L1_141_1B	L3_141	UF1A1_L3_141	Suwon	UF1A1	year_2018	Leaf	L3	141days	Harvest	Akibare	14.1	Dry	47
A1_L1_141_2B	L3_141	UF1A1_L3_141	Suwon	UF1A1	year_2018	Leaf	L3	141days	Harvest	Akibare	14.1	Dry	47
A1_L1_141_3B	L3_141	UF1A1_L3_141	Suwon	UF1A1	year_2018	Leaf	L3	141days	Harvest	Akibare	14.1	Dry	47
B2_L1_141_1B	L3_141	UF1B2_L3_141	Suwon	UF1B2	year_2018	Leaf	L3	141days	Harvest	Akibare	14.1	Dry	47
B2_L1_141_2B	L3_141	UF1B2_L3_141	Suwon	UF1B2	year_2018	Leaf	L3	141days	Harvest	Akibare	14.1	Dry	47
B2_L1_141_3B	L3_141	UF1B2_L3_141	Suwon	UF1B2	year_2018	Leaf	L3	141days	Harvest	Akibare	14.1	Dry	47
C3_L1_141_1B	L3_141	UF1C3_L3_141	Suwon	UF1C3	year_2018	Leaf	L3	141days	Harvest	Akibare	14.1	Dry	47
C3_L1_141_2B	L3_141	UF1C3_L3_141	Suwon	UF1C3	year_2018	Leaf	L3	141days	Harvest	Akibare	14.1	Dry	47
C3_L1_141_3B	L3_141	UF1C3_L3_141	Suwon	UF1C3	year_2018	Leaf	L3	141days	Harvest	Akibare	14.1	Dry	47
A1_L2_48_1B	L1_48	UF1A1_L1_48	Suwon	UF1A1	year_2018	Leaf	L1	48days	Tillering	Akibare	28.5	Flooded	78
A1_L2_48_2B	L1_48	UF1A1_L1_48	Suwon	UF1A1	year_2018	Leaf	L1	48days	Tillering	Akibare	28.5	Flooded	78
A1_L2_48_3B	L1_48	UF1A1_L1_48	Suwon	UF1A1	year_2018	Leaf	L1	48days	Tillering	Akibare	28.5	Flooded	78
B2_L2_48_1B	L1_48	UF1B2_L1_48	Suwon	UF1B2	year_2018	Leaf	L1	48days	Tillering	Akibare	28.5	Flooded	78
B2_L2_48_2B	L1_48	UF1B2_L1_48	Suwon	UF1B2	year_2018	Leaf	L1	48days	Tillering	Akibare	28.5	Flooded	78
B2_L2_48_3B	L1_48	UF1B2_L1_48	Suwon	UF1B2	year_2018	Leaf	L1	48days	Tillering	Akibare	28.5	Flooded	78
C3_L2_48_1B	L1_48	UF1C3_L1_48	Suwon	UF1C3	year_2018	Leaf	L1	48days	Tillering	Akibare	28.5	Flooded	78
C3_L2_48_2B	L1_48	UF1C3_L1_48	Suwon	UF1C3	year_2018	Leaf	L1	48days	Tillering	Akibare	28.5	Flooded	78
C3_L2_48_3B	L1_48	UF1C3_L1_48	Suwon	UF1C3	year_2018	Leaf	L1	48days	Tillering	Akibare	28.5	Flooded	78
A1_L2_62_1B	L2_62	UF1A1_L2_62	Suwon	UF1A1	year_2018	Leaf	L2	62days	Tillering	Akibare	30	Dry	70
A1_L2_62_2B	L2_62	UF1A1_L2_62	Suwon	UF1A1	year_2018	Leaf	L2	62days	Tillering	Akibare	30	Dry	70
A1_L2_62_3B	L2_62	UF1A1_L2_62	Suwon	UF1A1	year_2018	Leaf	L2	62days	Tillering	Akibare	30	Dry	70
B2_L2_62_1B	L2_62	UF1B2_L2_62	Suwon	UF1B2	year_2018	Leaf	L2	62days	Tillering	Akibare	30	Dry	70
B2_L2_62_2B	L2_62	UF1B2_L2_62	Suwon	UF1B2	year_2018	Leaf	L2	62days	Tillering	Akibare	30	Dry	70
B2_L2_62_3B	L2_62	UF1B2_L2_62	Suwon	UF1B2	year_2018	Leaf	L2	62days	Tillering	Akibare	30	Dry	70
C3_L2_62_1B	L2_62	UF1C3_L2_62	Suwon	UF1C3	year_2018	Leaf	L2	62days	Tillering	Akibare	30	Dry	70
C3_L2_62_2B	L2_62	UF1C3_L2_62	Suwon	UF1C3	year_2018	Leaf	L2	62days	Tillering	Akibare	30	Dry	70
C3_L2_62_3B	L2_62	UF1C3_L2_62	Suwon	UF1C3	year_2018	Leaf	L2	62days	Tillering	Akibare	30	Dry	70
A1_L2_76_1B	L2_76	UF1A1_L2_76	Suwon	UF1A1	year_2018	Leaf	L2	76days	Booting	Akibare	32.7	Dry	67
A1_L2_76_2B	L2_76	UF1A1_L2_76	Suwon	UF1A1	year_2018	Leaf	L2	76days	Booting	Akibare	32.7	Dry	67
A1_L2_76_3B	L2_76	UF1A1_L2_76	Suwon	UF1A1	year_2018	Leaf	L2	76days	Booting	Akibare	32.7	Dry	67
B2_L2_76_1B	L2_76	UF1B2_L2_76	Suwon	UF1B2	year_2018	Leaf	L2	76days	Booting	Akibare	32.7	Dry	67
B2_L2_76_2B	L2_76	UF1B2_L2_76	Suwon	UF1B2	year_2018	Leaf	L2	76days	Booting	Akibare	32.7	Dry	67
B2_L2_76_3B	L2_76	UF1B2_L2_76	Suwon	UF1B2	year_2018	Leaf	L2	76days	Booting	Akibare	32.7	Dry	67
C3_L2_76_1B	L2_76	UF1C3_L2_76	Suwon	UF1C3	year_2018	Leaf	L2	76days	Booting	Akibare	32.7	Dry	67
C3_L2_76_2B	L2_76	UF1C3_L2_76	Suwon	UF1C3	year_2018	Leaf	L2	76days	Booting	Akibare	32.7	Dry	67
C3_L2_76_3B	L2_76	UF1C3_L2_76	Suwon	UF1C3	year_2018	Leaf	L2	76days	Booting	Akibare	32.7	Dry	67
A1_L2_90_1B	L2_90	UF1A1_L2_90	Suwon	UF1A1	year_2018	Leaf	L2	90days	Heading	Akibare	32	Flooded	59
A1_L2_90_2B	L2_90	UF1A1_L2_90	Suwon	UF1A1	year_2018	Leaf	L2	90days	Heading	Akibare	32	Flooded	59
A1_L2_90_3B	L2_90	UF1A1_L2_90	Suwon	UF1A1	year_2018	Leaf	L2	90days	Heading	Akibare	32	Flooded	59
B2_L2_90_1B	L2_90	UF1B2_L2_90	Suwon	UF1B2	year_2018	Leaf	L2	90days	Heading	Akibare	32	Flooded	59
B2_L2_90_2B	L2_90	UF1B2_L2_90	Suwon	UF1B2	year_2018	Leaf	L2	90days	Heading	Akibare	32	Flooded	59
B2_L2_90_3B	L2_90	UF1B2_L2_90	Suwon	UF1B2	year_2018	Leaf	L2	90days	Heading	Akibare	32	Flooded	59
C3_L2_90_1B	L2_90	UF1C3_L2_90	Suwon	UF1C3	year_2018	Leaf	L2	90days	Heading	Akibare	32	Flooded	59
C3_L2_90_2B	L2_90	UF1C3_L2_90	Suwon	UF1C3	year_2018	Leaf	L2	90days	Heading	Akibare	32	Flooded	59
C3_L2_90_3B	L2_90	UF1C3_L2_90	Suwon	UF1C3	year_2018	Leaf	L2	90days	Heading	Akibare	32	Flooded	59
A1_L2_106_1B	L2_106	UF1A1_L2_106	Suwon	UF1A1	year_2018	Leaf	L2	106days	Dough_stage	Akibare	24.4	Dry	62
A1_L2_106_2B	L2_106	UF1A1_L2_106	Suwon	UF1A1	year_2018	Leaf	L2	106days	Dough_stage	Akibare	24.4	Dry	62
A1_L2_106_3B	L2_106	UF1A1_L2_106	Suwon	UF1A1	year_2018	Leaf	L2	106days	Dough_stage	Akibare	24.4	Dry	62
B2_L2_106_1B	L2_106	UF1B2_L2_106	Suwon	UF1B2	year_2018	Leaf	L2	106days	Dough_stage	Akibare	24.4	Dry	62
B2_L2_106_2B	L2_106	UF1B2_L2_106	Suwon	UF1B2	year_2018	Leaf	L2	106days	Dough_stage	Akibare	24.4	Dry	62
B2_L2_106_3B	L2_106	UF1B2_L2_106	Suwon	UF1B2	year_2018	Leaf	L2	106days	Dough_stage	Akibare	24.4	Dry	62
C3_L2_106_1B	L2_106	UF1C3_L2_106	Suwon	UF1C3	year_2018	Leaf	L2	106days	Dough_stage	Akibare	24.4	Dry	62
C3_L2_106_2B	L2_106	UF1C3_L2_106	Suwon	UF1C3	year_2018	Leaf	L2	106days	Dough_stage	Akibare	24.4	Dry	62
C3_L2_106_3B	L2_106	UF1C3_L2_106	Suwon	UF1C3	year_2018	Leaf	L2	106days	Dough_stage	Akibare	24.4	Dry	62
A1_L2_120_1B	L2_120	UF1A1_L2_120	Suwon	UF1A1	year_2018	Leaf	L2	120days	Yellow_ripe_stage	Akibare	18.9	Dry	96
A1_L2_120_2B	L2_120	UF1A1_L2_120	Suwon	UF1A1	year_2018	Leaf	L2	120days	Yellow_ripe_stage	Akibare	18.9	Dry	96
A1_L2_120_3B	L2_120	UF1A1_L2_120	Suwon	UF1A1	year_2018	Leaf	L2	120days	Yellow_ripe_stage	Akibare	18.9	Dry	96
B2_L2_120_1B	L2_120	UF1B2_L2_120	Suwon	UF1B2	year_2018	Leaf	L2	120days	Yellow_ripe_stage	Akibare	18.9	Dry	96
B2_L2_120_2B	L2_120	UF1B2_L2_120	Suwon	UF1B2	year_2018	Leaf	L2	120days	Yellow_ripe_stage	Akibare	18.9	Dry	96
B2_L2_120_3B	L2_120	UF1B2_L2_120	Suwon	UF1B2	year_2018	Leaf	L2	120days	Yellow_ripe_stage	Akibare	18.9	Dry	96
C3_L2_120_1B	L2_120	UF1C3_L2_120	Suwon	UF1C3	year_2018	Leaf	L2	120days	Yellow_ripe_stage	Akibare	18.9	Dry	96
C3_L2_120_2B	L2_120	UF1C3_L2_120	Suwon	UF1C3	year_2018	Leaf	L2	120days	Yellow_ripe_stage	Akibare	18.9	Dry	96
C3_L2_120_3B	L2_120	UF1C3_L2_120	Suwon	UF1C3	year_2018	Leaf	L2	120days	Yellow_ripe_stage	Akibare	18.9	Dry	96
A1_L2_141_1B	L2_141	UF1A1_L2_141	Suwon	UF1A1	year_2018	Leaf	L2	141days	Harvest	Akibare	14.1	Dry	47
A1_L2_141_2B	L2_141	UF1A1_L2_141	Suwon	UF1A1	year_2018	Leaf	L2	141days	Harvest	Akibare	14.1	Dry	47
A1_L2_141_3B	L2_141	UF1A1_L2_141	Suwon	UF1A1	year_2018	Leaf	L2	141days	Harvest	Akibare	14.1	Dry	47
B2_L2_141_1B	L2_141	UF1B2_L2_141	Suwon	UF1B2	year_2018	Leaf	L2	141days	Harvest	Akibare	14.1	Dry	47
B2_L2_141_2B	L2_141	UF1B2_L2_141	Suwon	UF1B2	year_2018	Leaf	L2	141days	Harvest	Akibare	14.1	Dry	47
B2_L2_141_3B	L2_141	UF1B2_L2_141	Suwon	UF1B2	year_2018	Leaf	L2	141days	Harvest	Akibare	14.1	Dry	47
C3_L2_141_1B	L2_141	UF1C3_L2_141	Suwon	UF1C3	year_2018	Leaf	L2	141days	Harvest	Akibare	14.1	Dry	47
C3_L2_141_2B	L2_141	UF1C3_L2_141	Suwon	UF1C3	year_2018	Leaf	L2	141days	Harvest	Akibare	14.1	Dry	47
C3_L2_141_3B	L2_141	UF1C3_L2_141	Suwon	UF1C3	year_2018	Leaf	L2	141days	Harvest	Akibare	14.1	Dry	47
A1_L3_62_1B	L1_62	UF1A1_L1_62	Suwon	UF1A1	year_2018	Leaf	L1	62days	Tillering	Akibare	30	Dry	70
A1_L3_62_2B	L1_62	UF1A1_L1_62	Suwon	UF1A1	year_2018	Leaf	L1	62days	Tillering	Akibare	30	Dry	70
A1_L3_62_3B	L1_62	UF1A1_L1_62	Suwon	UF1A1	year_2018	Leaf	L1	62days	Tillering	Akibare	30	Dry	70
B2_L3_62_1B	L1_62	UF1B2_L1_62	Suwon	UF1B2	year_2018	Leaf	L1	62days	Tillering	Akibare	30	Dry	70
B2_L3_62_2B	L1_62	UF1B2_L1_62	Suwon	UF1B2	year_2018	Leaf	L1	62days	Tillering	Akibare	30	Dry	70
B2_L3_62_3B	L1_62	UF1B2_L1_62	Suwon	UF1B2	year_2018	Leaf	L1	62days	Tillering	Akibare	30	Dry	70
C3_L3_62_1B	L1_62	UF1C3_L1_62	Suwon	UF1C3	year_2018	Leaf	L1	62days	Tillering	Akibare	30	Dry	70
C3_L3_62_2B	L1_62	UF1C3_L1_62	Suwon	UF1C3	year_2018	Leaf	L1	62days	Tillering	Akibare	30	Dry	70
C3_L3_62_3B	L1_62	UF1C3_L1_62	Suwon	UF1C3	year_2018	Leaf	L1	62days	Tillering	Akibare	30	Dry	70
A1_L3_76_1B	L1_76	UF1A1_L1_76	Suwon	UF1A1	year_2018	Leaf	L1	76days	Booting	Akibare	32.7	Dry	67
A1_L3_76_2B	L1_76	UF1A1_L1_76	Suwon	UF1A1	year_2018	Leaf	L1	76days	Booting	Akibare	32.7	Dry	67
A1_L3_76_3B	L1_76	UF1A1_L1_76	Suwon	UF1A1	year_2018	Leaf	L1	76days	Booting	Akibare	32.7	Dry	67
B2_L3_76_1B	L1_76	UF1B2_L1_76	Suwon	UF1B2	year_2018	Leaf	L1	76days	Booting	Akibare	32.7	Dry	67
B2_L3_76_2B	L1_76	UF1B2_L1_76	Suwon	UF1B2	year_2018	Leaf	L1	76days	Booting	Akibare	32.7	Dry	67
B2_L3_76_3B	L1_76	UF1B2_L1_76	Suwon	UF1B2	year_2018	Leaf	L1	76days	Booting	Akibare	32.7	Dry	67
C3_L3_76_1B	L1_76	UF1C3_L1_76	Suwon	UF1C3	year_2018	Leaf	L1	76days	Booting	Akibare	32.7	Dry	67
C3_L3_76_2B	L1_76	UF1C3_L1_76	Suwon	UF1C3	year_2018	Leaf	L1	76days	Booting	Akibare	32.7	Dry	67
C3_L3_76_3B	L1_76	UF1C3_L1_76	Suwon	UF1C3	year_2018	Leaf	L1	76days	Booting	Akibare	32.7	Dry	67
A1_L3_90_1B	L1_90	UF1A1_L1_90	Suwon	UF1A1	year_2018	Leaf	L1	90days	Heading	Akibare	32	Flooded	59
A1_L3_90_2B	L1_90	UF1A1_L1_90	Suwon	UF1A1	year_2018	Leaf	L1	90days	Heading	Akibare	32	Flooded	59
A1_L3_90_3B	L1_90	UF1A1_L1_90	Suwon	UF1A1	year_2018	Leaf	L1	90days	Heading	Akibare	32	Flooded	59
B2_L3_90_1B	L1_90	UF1B2_L1_90	Suwon	UF1B2	year_2018	Leaf	L1	90days	Heading	Akibare	32	Flooded	59
B2_L3_90_2B	L1_90	UF1B2_L1_90	Suwon	UF1B2	year_2018	Leaf	L1	90days	Heading	Akibare	32	Flooded	59
B2_L3_90_3B	L1_90	UF1B2_L1_90	Suwon	UF1B2	year_2018	Leaf	L1	90days	Heading	Akibare	32	Flooded	59
C3_L3_90_1B	L1_90	UF1C3_L1_90	Suwon	UF1C3	year_2018	Leaf	L1	90days	Heading	Akibare	32	Flooded	59
C3_L3_90_2B	L1_90	UF1C3_L1_90	Suwon	UF1C3	year_2018	Leaf	L1	90days	Heading	Akibare	32	Flooded	59
C3_L3_90_3B	L1_90	UF1C3_L1_90	Suwon	UF1C3	year_2018	Leaf	L1	90days	Heading	Akibare	32	Flooded	59
A1_L3_106_1B	L1_106	UF1A1_L1_106	Suwon	UF1A1	year_2018	Leaf	L1	106days	Dough_stage	Akibare	24.4	Dry	62
A1_L3_106_2B	L1_106	UF1A1_L1_106	Suwon	UF1A1	year_2018	Leaf	L1	106days	Dough_stage	Akibare	24.4	Dry	62
A1_L3_106_3B	L1_106	UF1A1_L1_106	Suwon	UF1A1	year_2018	Leaf	L1	106days	Dough_stage	Akibare	24.4	Dry	62
B2_L3_106_1B	L1_106	UF1B2_L1_106	Suwon	UF1B2	year_2018	Leaf	L1	106days	Dough_stage	Akibare	24.4	Dry	62
B2_L3_106_2B	L1_106	UF1B2_L1_106	Suwon	UF1B2	year_2018	Leaf	L1	106days	Dough_stage	Akibare	24.4	Dry	62
B2_L3_106_3B	L1_106	UF1B2_L1_106	Suwon	UF1B2	year_2018	Leaf	L1	106days	Dough_stage	Akibare	24.4	Dry	62
C3_L3_106_1B	L1_106	UF1C3_L1_106	Suwon	UF1C3	year_2018	Leaf	L1	106days	Dough_stage	Akibare	24.4	Dry	62
C3_L3_106_2B	L1_106	UF1C3_L1_106	Suwon	UF1C3	year_2018	Leaf	L1	106days	Dough_stage	Akibare	24.4	Dry	62
C3_L3_106_3B	L1_106	UF1C3_L1_106	Suwon	UF1C3	year_2018	Leaf	L1	106days	Dough_stage	Akibare	24.4	Dry	62
A1_L3_120_1B	L1_120	UF1A1_L1_120	Suwon	UF1A1	year_2018	Leaf	L1	120days	Yellow_ripe_stage	Akibare	18.9	Dry	96
A1_L3_120_2B	L1_120	UF1A1_L1_120	Suwon	UF1A1	year_2018	Leaf	L1	120days	Yellow_ripe_stage	Akibare	18.9	Dry	96
A1_L3_120_3B	L1_120	UF1A1_L1_120	Suwon	UF1A1	year_2018	Leaf	L1	120days	Yellow_ripe_stage	Akibare	18.9	Dry	96
B2_L3_120_1B	L1_120	UF1B2_L1_120	Suwon	UF1B2	year_2018	Leaf	L1	120days	Yellow_ripe_stage	Akibare	18.9	Dry	96
B2_L3_120_2B	L1_120	UF1B2_L1_120	Suwon	UF1B2	year_2018	Leaf	L1	120days	Yellow_ripe_stage	Akibare	18.9	Dry	96
B2_L3_120_3B	L1_120	UF1B2_L1_120	Suwon	UF1B2	year_2018	Leaf	L1	120days	Yellow_ripe_stage	Akibare	18.9	Dry	96
C3_L3_120_1B	L1_120	UF1C3_L1_120	Suwon	UF1C3	year_2018	Leaf	L1	120days	Yellow_ripe_stage	Akibare	18.9	Dry	96
C3_L3_120_2B	L1_120	UF1C3_L1_120	Suwon	UF1C3	year_2018	Leaf	L1	120days	Yellow_ripe_stage	Akibare	18.9	Dry	96
C3_L3_120_3B	L1_120	UF1C3_L1_120	Suwon	UF1C3	year_2018	Leaf	L1	120days	Yellow_ripe_stage	Akibare	18.9	Dry	96
A1_L3_141_1B	L1_141	UF1A1_L1_141	Suwon	UF1A1	year_2018	Leaf	L1	141days	Harvest	Akibare	14.1	Dry	47
A1_L3_141_2B	L1_141	UF1A1_L1_141	Suwon	UF1A1	year_2018	Leaf	L1	141days	Harvest	Akibare	14.1	Dry	47
A1_L3_141_3B	L1_141	UF1A1_L1_141	Suwon	UF1A1	year_2018	Leaf	L1	141days	Harvest	Akibare	14.1	Dry	47
B2_L3_141_1B	L1_141	UF1B2_L1_141	Suwon	UF1B2	year_2018	Leaf	L1	141days	Harvest	Akibare	14.1	Dry	47
B2_L3_141_2B	L1_141	UF1B2_L1_141	Suwon	UF1B2	year_2018	Leaf	L1	141days	Harvest	Akibare	14.1	Dry	47
B2_L3_141_3B	L1_141	UF1B2_L1_141	Suwon	UF1B2	year_2018	Leaf	L1	141days	Harvest	Akibare	14.1	Dry	47
C3_L3_141_1B	L1_141	UF1C3_L1_141	Suwon	UF1C3	year_2018	Leaf	L1	141days	Harvest	Akibare	14.1	Dry	47
C3_L3_141_2B	L1_141	UF1C3_L1_141	Suwon	UF1C3	year_2018	Leaf	L1	141days	Harvest	Akibare	14.1	Dry	47
C3_L3_141_3B	L1_141	UF1C3_L1_141	Suwon	UF1C3	year_2018	Leaf	L1	141days	Harvest	Akibare	14.1	Dry	47
A1_R_48_1B	R_48	UF1A1_R_48	Suwon	UF1A1	year_2018	Root	R	48days	Tillering	Akibare	28.5	Flooded	78
A1_R_48_2B	R_48	UF1A1_R_48	Suwon	UF1A1	year_2018	Root	R	48days	Tillering	Akibare	28.5	Flooded	78
A1_R_48_3B	R_48	UF1A1_R_48	Suwon	UF1A1	year_2018	Root	R	48days	Tillering	Akibare	28.5	Flooded	78
B2_R_48_1B	R_48	UF1B2_R_48	Suwon	UF1B2	year_2018	Root	R	48days	Tillering	Akibare	28.5	Flooded	78
B2_R_48_2B	R_48	UF1B2_R_48	Suwon	UF1B2	year_2018	Root	R	48days	Tillering	Akibare	28.5	Flooded	78
B2_R_48_3B	R_48	UF1B2_R_48	Suwon	UF1B2	year_2018	Root	R	48days	Tillering	Akibare	28.5	Flooded	78
C3_R_48_1B	R_48	UF1C3_R_48	Suwon	UF1C3	year_2018	Root	R	48days	Tillering	Akibare	28.5	Flooded	78
C3_R_48_2B	R_48	UF1C3_R_48	Suwon	UF1C3	year_2018	Root	R	48days	Tillering	Akibare	28.5	Flooded	78
C3_R_48_3B	R_48	UF1C3_R_48	Suwon	UF1C3	year_2018	Root	R	48days	Tillering	Akibare	28.5	Flooded	78
A1_R_62_1B	R_62	UF1A1_R_62	Suwon	UF1A1	year_2018	Root	R	62days	Tillering	Akibare	30	Dry	70
A1_R_62_2B	R_62	UF1A1_R_62	Suwon	UF1A1	year_2018	Root	R	62days	Tillering	Akibare	30	Dry	70
A1_R_62_3B	R_62	UF1A1_R_62	Suwon	UF1A1	year_2018	Root	R	62days	Tillering	Akibare	30	Dry	70
B2_R_62_1B	R_62	UF1B2_R_62	Suwon	UF1B2	year_2018	Root	R	62days	Tillering	Akibare	30	Dry	70
B2_R_62_2B	R_62	UF1B2_R_62	Suwon	UF1B2	year_2018	Root	R	62days	Tillering	Akibare	30	Dry	70
B2_R_62_3B	R_62	UF1B2_R_62	Suwon	UF1B2	year_2018	Root	R	62days	Tillering	Akibare	30	Dry	70
C3_R_62_1B	R_62	UF1C3_R_62	Suwon	UF1C3	year_2018	Root	R	62days	Tillering	Akibare	30	Dry	70
C3_R_62_2B	R_62	UF1C3_R_62	Suwon	UF1C3	year_2018	Root	R	62days	Tillering	Akibare	30	Dry	70
C3_R_62_3B	R_62	UF1C3_R_62	Suwon	UF1C3	year_2018	Root	R	62days	Tillering	Akibare	30	Dry	70
A1_R_76_1B	R_76	UF1A1_R_76	Suwon	UF1A1	year_2018	Root	R	76days	Booting	Akibare	32.7	Dry	67
A1_R_76_2B	R_76	UF1A1_R_76	Suwon	UF1A1	year_2018	Root	R	76days	Booting	Akibare	32.7	Dry	67
A1_R_76_3B	R_76	UF1A1_R_76	Suwon	UF1A1	year_2018	Root	R	76days	Booting	Akibare	32.7	Dry	67
B2_R_76_1B	R_76	UF1B2_R_76	Suwon	UF1B2	year_2018	Root	R	76days	Booting	Akibare	32.7	Dry	67
B2_R_76_2B	R_76	UF1B2_R_76	Suwon	UF1B2	year_2018	Root	R	76days	Booting	Akibare	32.7	Dry	67
B2_R_76_3B	R_76	UF1B2_R_76	Suwon	UF1B2	year_2018	Root	R	76days	Booting	Akibare	32.7	Dry	67
C3_R_76_1B	R_76	UF1C3_R_76	Suwon	UF1C3	year_2018	Root	R	76days	Booting	Akibare	32.7	Dry	67
C3_R_76_2B	R_76	UF1C3_R_76	Suwon	UF1C3	year_2018	Root	R	76days	Booting	Akibare	32.7	Dry	67
C3_R_76_3B	R_76	UF1C3_R_76	Suwon	UF1C3	year_2018	Root	R	76days	Booting	Akibare	32.7	Dry	67
A1_R_90_1B	R_90	UF1A1_R_90	Suwon	UF1A1	year_2018	Root	R	90days	Heading	Akibare	32	Flooded	59
A1_R_90_2B	R_90	UF1A1_R_90	Suwon	UF1A1	year_2018	Root	R	90days	Heading	Akibare	32	Flooded	59
A1_R_90_3B	R_90	UF1A1_R_90	Suwon	UF1A1	year_2018	Root	R	90days	Heading	Akibare	32	Flooded	59
B2_R_90_1B	R_90	UF1B2_R_90	Suwon	UF1B2	year_2018	Root	R	90days	Heading	Akibare	32	Flooded	59
B2_R_90_2B	R_90	UF1B2_R_90	Suwon	UF1B2	year_2018	Root	R	90days	Heading	Akibare	32	Flooded	59
B2_R_90_3B	R_90	UF1B2_R_90	Suwon	UF1B2	year_2018	Root	R	90days	Heading	Akibare	32	Flooded	59
C3_R_90_1B	R_90	UF1C3_R_90	Suwon	UF1C3	year_2018	Root	R	90days	Heading	Akibare	32	Flooded	59
C3_R_90_2B	R_90	UF1C3_R_90	Suwon	UF1C3	year_2018	Root	R	90days	Heading	Akibare	32	Flooded	59
C3_R_90_3B	R_90	UF1C3_R_90	Suwon	UF1C3	year_2018	Root	R	90days	Heading	Akibare	32	Flooded	59
A1_R_106_1B	R_106	UF1A1_R_106	Suwon	UF1A1	year_2018	Root	R	106days	Dough_stage	Akibare	24.4	Dry	62
A1_R_106_2B	R_106	UF1A1_R_106	Suwon	UF1A1	year_2018	Root	R	106days	Dough_stage	Akibare	24.4	Dry	62
A1_R_106_3B	R_106	UF1A1_R_106	Suwon	UF1A1	year_2018	Root	R	106days	Dough_stage	Akibare	24.4	Dry	62
B2_R_106_1B	R_106	UF1B2_R_106	Suwon	UF1B2	year_2018	Root	R	106days	Dough_stage	Akibare	24.4	Dry	62
B2_R_106_2B	R_106	UF1B2_R_106	Suwon	UF1B2	year_2018	Root	R	106days	Dough_stage	Akibare	24.4	Dry	62
B2_R_106_3B	R_106	UF1B2_R_106	Suwon	UF1B2	year_2018	Root	R	106days	Dough_stage	Akibare	24.4	Dry	62
C3_R_106_1B	R_106	UF1C3_R_106	Suwon	UF1C3	year_2018	Root	R	106days	Dough_stage	Akibare	24.4	Dry	62
C3_R_106_2B	R_106	UF1C3_R_106	Suwon	UF1C3	year_2018	Root	R	106days	Dough_stage	Akibare	24.4	Dry	62
C3_R_106_3B	R_106	UF1C3_R_106	Suwon	UF1C3	year_2018	Root	R	106days	Dough_stage	Akibare	24.4	Dry	62
A1_R_120_1B	R_120	UF1A1_R_120	Suwon	UF1A1	year_2018	Root	R	120days	Yellow_ripe_stage	Akibare	18.9	Dry	96
A1_R_120_2B	R_120	UF1A1_R_120	Suwon	UF1A1	year_2018	Root	R	120days	Yellow_ripe_stage	Akibare	18.9	Dry	96
A1_R_120_3B	R_120	UF1A1_R_120	Suwon	UF1A1	year_2018	Root	R	120days	Yellow_ripe_stage	Akibare	18.9	Dry	96
B2_R_120_1B	R_120	UF1B2_R_120	Suwon	UF1B2	year_2018	Root	R	120days	Yellow_ripe_stage	Akibare	18.9	Dry	96
B2_R_120_2B	R_120	UF1B2_R_120	Suwon	UF1B2	year_2018	Root	R	120days	Yellow_ripe_stage	Akibare	18.9	Dry	96
B2_R_120_3B	R_120	UF1B2_R_120	Suwon	UF1B2	year_2018	Root	R	120days	Yellow_ripe_stage	Akibare	18.9	Dry	96
C3_R_120_1B	R_120	UF1C3_R_120	Suwon	UF1C3	year_2018	Root	R	120days	Yellow_ripe_stage	Akibare	18.9	Dry	96
C3_R_120_2B	R_120	UF1C3_R_120	Suwon	UF1C3	year_2018	Root	R	120days	Yellow_ripe_stage	Akibare	18.9	Dry	96
C3_R_120_3B	R_120	UF1C3_R_120	Suwon	UF1C3	year_2018	Root	R	120days	Yellow_ripe_stage	Akibare	18.9	Dry	96
A1_R_141_1B	R_141	UF1A1_R_141	Suwon	UF1A1	year_2018	Root	R	141days	Harvest	Akibare	14.1	Dry	47
A1_R_141_2B	R_141	UF1A1_R_141	Suwon	UF1A1	year_2018	Root	R	141days	Harvest	Akibare	14.1	Dry	47
A1_R_141_3B	R_141	UF1A1_R_141	Suwon	UF1A1	year_2018	Root	R	141days	Harvest	Akibare	14.1	Dry	47
B2_R_141_1B	R_141	UF1B2_R_141	Suwon	UF1B2	year_2018	Root	R	141days	Harvest	Akibare	14.1	Dry	47
B2_R_141_2B	R_141	UF1B2_R_141	Suwon	UF1B2	year_2018	Root	R	141days	Harvest	Akibare	14.1	Dry	47
B2_R_141_3B	R_141	UF1B2_R_141	Suwon	UF1B2	year_2018	Root	R	141days	Harvest	Akibare	14.1	Dry	47
C3_R_141_1B	R_141	UF1C3_R_141	Suwon	UF1C3	year_2018	Root	R	141days	Harvest	Akibare	14.1	Dry	47
C3_R_141_2B	R_141	UF1C3_R_141	Suwon	UF1C3	year_2018	Root	R	141days	Harvest	Akibare	14.1	Dry	47
C3_R_141_3B	R_141	UF1C3_R_141	Suwon	UF1C3	year_2018	Root	R	141days	Harvest	Akibare	14.1	Dry	47
A1_RS_48_1B	RS_48	UF1A1_RS_48	Suwon	UF1A1	year_2018	Rhizosphere	RS	48days	Tillering	Akibare	28.5	Flooded	78
A1_RS_48_2B	RS_48	UF1A1_RS_48	Suwon	UF1A1	year_2018	Rhizosphere	RS	48days	Tillering	Akibare	28.5	Flooded	78
A1_RS_48_3B	RS_48	UF1A1_RS_48	Suwon	UF1A1	year_2018	Rhizosphere	RS	48days	Tillering	Akibare	28.5	Flooded	78
B2_RS_48_1B	RS_48	UF1B2_RS_48	Suwon	UF1B2	year_2018	Rhizosphere	RS	48days	Tillering	Akibare	28.5	Flooded	78
B2_RS_48_2B	RS_48	UF1B2_RS_48	Suwon	UF1B2	year_2018	Rhizosphere	RS	48days	Tillering	Akibare	28.5	Flooded	78
B2_RS_48_3B	RS_48	UF1B2_RS_48	Suwon	UF1B2	year_2018	Rhizosphere	RS	48days	Tillering	Akibare	28.5	Flooded	78
C3_RS_48_1B	RS_48	UF1C3_RS_48	Suwon	UF1C3	year_2018	Rhizosphere	RS	48days	Tillering	Akibare	28.5	Flooded	78
C3_RS_48_2B	RS_48	UF1C3_RS_48	Suwon	UF1C3	year_2018	Rhizosphere	RS	48days	Tillering	Akibare	28.5	Flooded	78
C3_RS_48_3B	RS_48	UF1C3_RS_48	Suwon	UF1C3	year_2018	Rhizosphere	RS	48days	Tillering	Akibare	28.5	Flooded	78
A1_RS_62_1B	RS_62	UF1A1_RS_62	Suwon	UF1A1	year_2018	Rhizosphere	RS	62days	Tillering	Akibare	30	Dry	70
A1_RS_62_2B	RS_62	UF1A1_RS_62	Suwon	UF1A1	year_2018	Rhizosphere	RS	62days	Tillering	Akibare	30	Dry	70
A1_RS_62_3B	RS_62	UF1A1_RS_62	Suwon	UF1A1	year_2018	Rhizosphere	RS	62days	Tillering	Akibare	30	Dry	70
B2_RS_62_1B	RS_62	UF1B2_RS_62	Suwon	UF1B2	year_2018	Rhizosphere	RS	62days	Tillering	Akibare	30	Dry	70
B2_RS_62_2B	RS_62	UF1B2_RS_62	Suwon	UF1B2	year_2018	Rhizosphere	RS	62days	Tillering	Akibare	30	Dry	70
B2_RS_62_3B	RS_62	UF1B2_RS_62	Suwon	UF1B2	year_2018	Rhizosphere	RS	62days	Tillering	Akibare	30	Dry	70
C3_RS_62_1B	RS_62	UF1C3_RS_62	Suwon	UF1C3	year_2018	Rhizosphere	RS	62days	Tillering	Akibare	30	Dry	70
C3_RS_62_2B	RS_62	UF1C3_RS_62	Suwon	UF1C3	year_2018	Rhizosphere	RS	62days	Tillering	Akibare	30	Dry	70
C3_RS_62_3B	RS_62	UF1C3_RS_62	Suwon	UF1C3	year_2018	Rhizosphere	RS	62days	Tillering	Akibare	30	Dry	70
A1_RS_76_1B	RS_76	UF1A1_RS_76	Suwon	UF1A1	year_2018	Rhizosphere	RS	76days	Booting	Akibare	32.7	Dry	67
A1_RS_76_2B	RS_76	UF1A1_RS_76	Suwon	UF1A1	year_2018	Rhizosphere	RS	76days	Booting	Akibare	32.7	Dry	67
A1_RS_76_3B	RS_76	UF1A1_RS_76	Suwon	UF1A1	year_2018	Rhizosphere	RS	76days	Booting	Akibare	32.7	Dry	67
B2_RS_76_1B	RS_76	UF1B2_RS_76	Suwon	UF1B2	year_2018	Rhizosphere	RS	76days	Booting	Akibare	32.7	Dry	67
B2_RS_76_2B	RS_76	UF1B2_RS_76	Suwon	UF1B2	year_2018	Rhizosphere	RS	76days	Booting	Akibare	32.7	Dry	67
B2_RS_76_3B	RS_76	UF1B2_RS_76	Suwon	UF1B2	year_2018	Rhizosphere	RS	76days	Booting	Akibare	32.7	Dry	67
C3_RS_76_1B	RS_76	UF1C3_RS_76	Suwon	UF1C3	year_2018	Rhizosphere	RS	76days	Booting	Akibare	32.7	Dry	67
C3_RS_76_2B	RS_76	UF1C3_RS_76	Suwon	UF1C3	year_2018	Rhizosphere	RS	76days	Booting	Akibare	32.7	Dry	67
C3_RS_76_3B	RS_76	UF1C3_RS_76	Suwon	UF1C3	year_2018	Rhizosphere	RS	76days	Booting	Akibare	32.7	Dry	67
A1_RS_90_1B	RS_90	UF1A1_RS_90	Suwon	UF1A1	year_2018	Rhizosphere	RS	90days	Heading	Akibare	32	Flooded	59
A1_RS_90_2B	RS_90	UF1A1_RS_90	Suwon	UF1A1	year_2018	Rhizosphere	RS	90days	Heading	Akibare	32	Flooded	59
A1_RS_90_3B	RS_90	UF1A1_RS_90	Suwon	UF1A1	year_2018	Rhizosphere	RS	90days	Heading	Akibare	32	Flooded	59
B2_RS_90_1B	RS_90	UF1B2_RS_90	Suwon	UF1B2	year_2018	Rhizosphere	RS	90days	Heading	Akibare	32	Flooded	59
B2_RS_90_2B	RS_90	UF1B2_RS_90	Suwon	UF1B2	year_2018	Rhizosphere	RS	90days	Heading	Akibare	32	Flooded	59
B2_RS_90_3B	RS_90	UF1B2_RS_90	Suwon	UF1B2	year_2018	Rhizosphere	RS	90days	Heading	Akibare	32	Flooded	59
C3_RS_90_1B	RS_90	UF1C3_RS_90	Suwon	UF1C3	year_2018	Rhizosphere	RS	90days	Heading	Akibare	32	Flooded	59
C3_RS_90_2B	RS_90	UF1C3_RS_90	Suwon	UF1C3	year_2018	Rhizosphere	RS	90days	Heading	Akibare	32	Flooded	59
C3_RS_90_3B	RS_90	UF1C3_RS_90	Suwon	UF1C3	year_2018	Rhizosphere	RS	90days	Heading	Akibare	32	Flooded	59
A1_RS_106_1B	RS_106	UF1A1_RS_106	Suwon	UF1A1	year_2018	Rhizosphere	RS	106days	Dough_stage	Akibare	24.4	Dry	62
A1_RS_106_2B	RS_106	UF1A1_RS_106	Suwon	UF1A1	year_2018	Rhizosphere	RS	106days	Dough_stage	Akibare	24.4	Dry	62
A1_RS_106_3B	RS_106	UF1A1_RS_106	Suwon	UF1A1	year_2018	Rhizosphere	RS	106days	Dough_stage	Akibare	24.4	Dry	62
B2_RS_106_1B	RS_106	UF1B2_RS_106	Suwon	UF1B2	year_2018	Rhizosphere	RS	106days	Dough_stage	Akibare	24.4	Dry	62
B2_RS_106_2B	RS_106	UF1B2_RS_106	Suwon	UF1B2	year_2018	Rhizosphere	RS	106days	Dough_stage	Akibare	24.4	Dry	62
B2_RS_106_3B	RS_106	UF1B2_RS_106	Suwon	UF1B2	year_2018	Rhizosphere	RS	106days	Dough_stage	Akibare	24.4	Dry	62
C3_RS_106_1B	RS_106	UF1C3_RS_106	Suwon	UF1C3	year_2018	Rhizosphere	RS	106days	Dough_stage	Akibare	24.4	Dry	62
C3_RS_106_2B	RS_106	UF1C3_RS_106	Suwon	UF1C3	year_2018	Rhizosphere	RS	106days	Dough_stage	Akibare	24.4	Dry	62
C3_RS_106_3B	RS_106	UF1C3_RS_106	Suwon	UF1C3	year_2018	Rhizosphere	RS	106days	Dough_stage	Akibare	24.4	Dry	62
A1_RS_120_1B	RS_120	UF1A1_RS_120	Suwon	UF1A1	year_2018	Rhizosphere	RS	120days	Yellow_ripe_stage	Akibare	18.9	Dry	96
A1_RS_120_2B	RS_120	UF1A1_RS_120	Suwon	UF1A1	year_2018	Rhizosphere	RS	120days	Yellow_ripe_stage	Akibare	18.9	Dry	96
A1_RS_120_3B	RS_120	UF1A1_RS_120	Suwon	UF1A1	year_2018	Rhizosphere	RS	120days	Yellow_ripe_stage	Akibare	18.9	Dry	96
B2_RS_120_1B	RS_120	UF1B2_RS_120	Suwon	UF1B2	year_2018	Rhizosphere	RS	120days	Yellow_ripe_stage	Akibare	18.9	Dry	96
B2_RS_120_2B	RS_120	UF1B2_RS_120	Suwon	UF1B2	year_2018	Rhizosphere	RS	120days	Yellow_ripe_stage	Akibare	18.9	Dry	96
B2_RS_120_3B	RS_120	UF1B2_RS_120	Suwon	UF1B2	year_2018	Rhizosphere	RS	120days	Yellow_ripe_stage	Akibare	18.9	Dry	96
C3_RS_120_1B	RS_120	UF1C3_RS_120	Suwon	UF1C3	year_2018	Rhizosphere	RS	120days	Yellow_ripe_stage	Akibare	18.9	Dry	96
C3_RS_120_2B	RS_120	UF1C3_RS_120	Suwon	UF1C3	year_2018	Rhizosphere	RS	120days	Yellow_ripe_stage	Akibare	18.9	Dry	96
C3_RS_120_3B	RS_120	UF1C3_RS_120	Suwon	UF1C3	year_2018	Rhizosphere	RS	120days	Yellow_ripe_stage	Akibare	18.9	Dry	96
A1_RS_141_1B	RS_141	UF1A1_RS_141	Suwon	UF1A1	year_2018	Rhizosphere	RS	141days	Harvest	Akibare	14.1	Dry	47
A1_RS_141_2B	RS_141	UF1A1_RS_141	Suwon	UF1A1	year_2018	Rhizosphere	RS	141days	Harvest	Akibare	14.1	Dry	47
A1_RS_141_3B	RS_141	UF1A1_RS_141	Suwon	UF1A1	year_2018	Rhizosphere	RS	141days	Harvest	Akibare	14.1	Dry	47
B2_RS_141_1B	RS_141	UF1B2_RS_141	Suwon	UF1B2	year_2018	Rhizosphere	RS	141days	Harvest	Akibare	14.1	Dry	47
B2_RS_141_2B	RS_141	UF1B2_RS_141	Suwon	UF1B2	year_2018	Rhizosphere	RS	141days	Harvest	Akibare	14.1	Dry	47
B2_RS_141_3B	RS_141	UF1B2_RS_141	Suwon	UF1B2	year_2018	Rhizosphere	RS	141days	Harvest	Akibare	14.1	Dry	47
C3_RS_141_1B	RS_141	UF1C3_RS_141	Suwon	UF1C3	year_2018	Rhizosphere	RS	141days	Harvest	Akibare	14.1	Dry	47
C3_RS_141_2B	RS_141	UF1C3_RS_141	Suwon	UF1C3	year_2018	Rhizosphere	RS	141days	Harvest	Akibare	14.1	Dry	47
C3_RS_141_3B	RS_141	UF1C3_RS_141	Suwon	UF1C3	year_2018	Rhizosphere	RS	141days	Harvest	Akibare	14.1	Dry	47
A1_S1_48_1B	S1_48	UF1A1_S1_48	Suwon	UF1A1	year_2018	Stem	S1	48days	Tillering	Akibare	28.5	Flooded	78
A1_S1_48_2B	S1_48	UF1A1_S1_48	Suwon	UF1A1	year_2018	Stem	S1	48days	Tillering	Akibare	28.5	Flooded	78
A1_S1_48_3B	S1_48	UF1A1_S1_48	Suwon	UF1A1	year_2018	Stem	S1	48days	Tillering	Akibare	28.5	Flooded	78
B2_S1_48_1B	S1_48	UF1B2_S1_48	Suwon	UF1B2	year_2018	Stem	S1	48days	Tillering	Akibare	28.5	Flooded	78
B2_S1_48_2B	S1_48	UF1B2_S1_48	Suwon	UF1B2	year_2018	Stem	S1	48days	Tillering	Akibare	28.5	Flooded	78
B2_S1_48_3B	S1_48	UF1B2_S1_48	Suwon	UF1B2	year_2018	Stem	S1	48days	Tillering	Akibare	28.5	Flooded	78
C3_S1_48_1B	S1_48	UF1C3_S1_48	Suwon	UF1C3	year_2018	Stem	S1	48days	Tillering	Akibare	28.5	Flooded	78
C3_S1_48_2B	S1_48	UF1C3_S1_48	Suwon	UF1C3	year_2018	Stem	S1	48days	Tillering	Akibare	28.5	Flooded	78
C3_S1_48_3B	S1_48	UF1C3_S1_48	Suwon	UF1C3	year_2018	Stem	S1	48days	Tillering	Akibare	28.5	Flooded	78
A1_S1_62_1B	S1_62	UF1A1_S1_62	Suwon	UF1A1	year_2018	Stem	S1	62days	Tillering	Akibare	30	Dry	70
A1_S1_62_2B	S1_62	UF1A1_S1_62	Suwon	UF1A1	year_2018	Stem	S1	62days	Tillering	Akibare	30	Dry	70
A1_S1_62_3B	S1_62	UF1A1_S1_62	Suwon	UF1A1	year_2018	Stem	S1	62days	Tillering	Akibare	30	Dry	70
B2_S1_62_1B	S1_62	UF1B2_S1_62	Suwon	UF1B2	year_2018	Stem	S1	62days	Tillering	Akibare	30	Dry	70
B2_S1_62_2B	S1_62	UF1B2_S1_62	Suwon	UF1B2	year_2018	Stem	S1	62days	Tillering	Akibare	30	Dry	70
B2_S1_62_3B	S1_62	UF1B2_S1_62	Suwon	UF1B2	year_2018	Stem	S1	62days	Tillering	Akibare	30	Dry	70
C3_S1_62_1B	S1_62	UF1C3_S1_62	Suwon	UF1C3	year_2018	Stem	S1	62days	Tillering	Akibare	30	Dry	70
C3_S1_62_2B	S1_62	UF1C3_S1_62	Suwon	UF1C3	year_2018	Stem	S1	62days	Tillering	Akibare	30	Dry	70
C3_S1_62_3B	S1_62	UF1C3_S1_62	Suwon	UF1C3	year_2018	Stem	S1	62days	Tillering	Akibare	30	Dry	70
A1_S1_76_1B	S1_76	UF1A1_S1_76	Suwon	UF1A1	year_2018	Stem	S1	76days	Booting	Akibare	32.7	Dry	67
A1_S1_76_2B	S1_76	UF1A1_S1_76	Suwon	UF1A1	year_2018	Stem	S1	76days	Booting	Akibare	32.7	Dry	67
A1_S1_76_3B	S1_76	UF1A1_S1_76	Suwon	UF1A1	year_2018	Stem	S1	76days	Booting	Akibare	32.7	Dry	67
B2_S1_76_1B	S1_76	UF1B2_S1_76	Suwon	UF1B2	year_2018	Stem	S1	76days	Booting	Akibare	32.7	Dry	67
B2_S1_76_2B	S1_76	UF1B2_S1_76	Suwon	UF1B2	year_2018	Stem	S1	76days	Booting	Akibare	32.7	Dry	67
B2_S1_76_3B	S1_76	UF1B2_S1_76	Suwon	UF1B2	year_2018	Stem	S1	76days	Booting	Akibare	32.7	Dry	67
C3_S1_76_1B	S1_76	UF1C3_S1_76	Suwon	UF1C3	year_2018	Stem	S1	76days	Booting	Akibare	32.7	Dry	67
C3_S1_76_2B	S1_76	UF1C3_S1_76	Suwon	UF1C3	year_2018	Stem	S1	76days	Booting	Akibare	32.7	Dry	67
C3_S1_76_3B	S1_76	UF1C3_S1_76	Suwon	UF1C3	year_2018	Stem	S1	76days	Booting	Akibare	32.7	Dry	67
A1_S1_90_1B	S1_90	UF1A1_S1_90	Suwon	UF1A1	year_2018	Stem	S1	90days	Heading	Akibare	32	Flooded	59
A1_S1_90_2B	S1_90	UF1A1_S1_90	Suwon	UF1A1	year_2018	Stem	S1	90days	Heading	Akibare	32	Flooded	59
A1_S1_90_3B	S1_90	UF1A1_S1_90	Suwon	UF1A1	year_2018	Stem	S1	90days	Heading	Akibare	32	Flooded	59
B2_S1_90_1B	S1_90	UF1B2_S1_90	Suwon	UF1B2	year_2018	Stem	S1	90days	Heading	Akibare	32	Flooded	59
B2_S1_90_2B	S1_90	UF1B2_S1_90	Suwon	UF1B2	year_2018	Stem	S1	90days	Heading	Akibare	32	Flooded	59
B2_S1_90_3B	S1_90	UF1B2_S1_90	Suwon	UF1B2	year_2018	Stem	S1	90days	Heading	Akibare	32	Flooded	59
C3_S1_90_1B	S1_90	UF1C3_S1_90	Suwon	UF1C3	year_2018	Stem	S1	90days	Heading	Akibare	32	Flooded	59
C3_S1_90_2B	S1_90	UF1C3_S1_90	Suwon	UF1C3	year_2018	Stem	S1	90days	Heading	Akibare	32	Flooded	59
C3_S1_90_3B	S1_90	UF1C3_S1_90	Suwon	UF1C3	year_2018	Stem	S1	90days	Heading	Akibare	32	Flooded	59
A1_S1_106_1B	S1_106	UF1A1_S1_106	Suwon	UF1A1	year_2018	Stem	S1	106days	Dough_stage	Akibare	24.4	Dry	62
A1_S1_106_2B	S1_106	UF1A1_S1_106	Suwon	UF1A1	year_2018	Stem	S1	106days	Dough_stage	Akibare	24.4	Dry	62
A1_S1_106_3B	S1_106	UF1A1_S1_106	Suwon	UF1A1	year_2018	Stem	S1	106days	Dough_stage	Akibare	24.4	Dry	62
B2_S1_106_1B	S1_106	UF1B2_S1_106	Suwon	UF1B2	year_2018	Stem	S1	106days	Dough_stage	Akibare	24.4	Dry	62
B2_S1_106_2B	S1_106	UF1B2_S1_106	Suwon	UF1B2	year_2018	Stem	S1	106days	Dough_stage	Akibare	24.4	Dry	62
B2_S1_106_3B	S1_106	UF1B2_S1_106	Suwon	UF1B2	year_2018	Stem	S1	106days	Dough_stage	Akibare	24.4	Dry	62
C3_S1_106_1B	S1_106	UF1C3_S1_106	Suwon	UF1C3	year_2018	Stem	S1	106days	Dough_stage	Akibare	24.4	Dry	62
C3_S1_106_2B	S1_106	UF1C3_S1_106	Suwon	UF1C3	year_2018	Stem	S1	106days	Dough_stage	Akibare	24.4	Dry	62
C3_S1_106_3B	S1_106	UF1C3_S1_106	Suwon	UF1C3	year_2018	Stem	S1	106days	Dough_stage	Akibare	24.4	Dry	62
A1_S1_120_1B	S1_120	UF1A1_S1_120	Suwon	UF1A1	year_2018	Stem	S1	120days	Yellow_ripe_stage	Akibare	18.9	Dry	96
A1_S1_120_2B	S1_120	UF1A1_S1_120	Suwon	UF1A1	year_2018	Stem	S1	120days	Yellow_ripe_stage	Akibare	18.9	Dry	96
A1_S1_120_3B	S1_120	UF1A1_S1_120	Suwon	UF1A1	year_2018	Stem	S1	120days	Yellow_ripe_stage	Akibare	18.9	Dry	96
B2_S1_120_1B	S1_120	UF1B2_S1_120	Suwon	UF1B2	year_2018	Stem	S1	120days	Yellow_ripe_stage	Akibare	18.9	Dry	96
B2_S1_120_2B	S1_120	UF1B2_S1_120	Suwon	UF1B2	year_2018	Stem	S1	120days	Yellow_ripe_stage	Akibare	18.9	Dry	96
B2_S1_120_3B	S1_120	UF1B2_S1_120	Suwon	UF1B2	year_2018	Stem	S1	120days	Yellow_ripe_stage	Akibare	18.9	Dry	96
C3_S1_120_1B	S1_120	UF1C3_S1_120	Suwon	UF1C3	year_2018	Stem	S1	120days	Yellow_ripe_stage	Akibare	18.9	Dry	96
C3_S1_120_2B	S1_120	UF1C3_S1_120	Suwon	UF1C3	year_2018	Stem	S1	120days	Yellow_ripe_stage	Akibare	18.9	Dry	96
C3_S1_120_3B	S1_120	UF1C3_S1_120	Suwon	UF1C3	year_2018	Stem	S1	120days	Yellow_ripe_stage	Akibare	18.9	Dry	96
A1_S1_141_1B	S1_141	UF1A1_S1_141	Suwon	UF1A1	year_2018	Stem	S1	141days	Harvest	Akibare	14.1	Dry	47
A1_S1_141_2B	S1_141	UF1A1_S1_141	Suwon	UF1A1	year_2018	Stem	S1	141days	Harvest	Akibare	14.1	Dry	47
A1_S1_141_3B	S1_141	UF1A1_S1_141	Suwon	UF1A1	year_2018	Stem	S1	141days	Harvest	Akibare	14.1	Dry	47
B2_S1_141_1B	S1_141	UF1B2_S1_141	Suwon	UF1B2	year_2018	Stem	S1	141days	Harvest	Akibare	14.1	Dry	47
B2_S1_141_2B	S1_141	UF1B2_S1_141	Suwon	UF1B2	year_2018	Stem	S1	141days	Harvest	Akibare	14.1	Dry	47
B2_S1_141_3B	S1_141	UF1B2_S1_141	Suwon	UF1B2	year_2018	Stem	S1	141days	Harvest	Akibare	14.1	Dry	47
C3_S1_141_1B	S1_141	UF1C3_S1_141	Suwon	UF1C3	year_2018	Stem	S1	141days	Harvest	Akibare	14.1	Dry	47
C3_S1_141_2B	S1_141	UF1C3_S1_141	Suwon	UF1C3	year_2018	Stem	S1	141days	Harvest	Akibare	14.1	Dry	47
C3_S1_141_3B	S1_141	UF1C3_S1_141	Suwon	UF1C3	year_2018	Stem	S1	141days	Harvest	Akibare	14.1	Dry	47
A1_S2_48_1B	S2_48	UF1A1_S2_48	Suwon	UF1A1	year_2018	Stem	S2	48days	Tillering	Akibare	28.5	Flooded	78
A1_S2_48_2B	S2_48	UF1A1_S2_48	Suwon	UF1A1	year_2018	Stem	S2	48days	Tillering	Akibare	28.5	Flooded	78
A1_S2_48_3B	S2_48	UF1A1_S2_48	Suwon	UF1A1	year_2018	Stem	S2	48days	Tillering	Akibare	28.5	Flooded	78
B2_S2_48_1B	S2_48	UF1B2_S2_48	Suwon	UF1B2	year_2018	Stem	S2	48days	Tillering	Akibare	28.5	Flooded	78
B2_S2_48_2B	S2_48	UF1B2_S2_48	Suwon	UF1B2	year_2018	Stem	S2	48days	Tillering	Akibare	28.5	Flooded	78
B2_S2_48_3B	S2_48	UF1B2_S2_48	Suwon	UF1B2	year_2018	Stem	S2	48days	Tillering	Akibare	28.5	Flooded	78
C3_S2_48_1B	S2_48	UF1C3_S2_48	Suwon	UF1C3	year_2018	Stem	S2	48days	Tillering	Akibare	28.5	Flooded	78
C3_S2_48_2B	S2_48	UF1C3_S2_48	Suwon	UF1C3	year_2018	Stem	S2	48days	Tillering	Akibare	28.5	Flooded	78
C3_S2_48_3B	S2_48	UF1C3_S2_48	Suwon	UF1C3	year_2018	Stem	S2	48days	Tillering	Akibare	28.5	Flooded	78
A1_S2_62_1B	S2_62	UF1A1_S2_62	Suwon	UF1A1	year_2018	Stem	S2	62days	Tillering	Akibare	30	Dry	70
A1_S2_62_2B	S2_62	UF1A1_S2_62	Suwon	UF1A1	year_2018	Stem	S2	62days	Tillering	Akibare	30	Dry	70
A1_S2_62_3B	S2_62	UF1A1_S2_62	Suwon	UF1A1	year_2018	Stem	S2	62days	Tillering	Akibare	30	Dry	70
B2_S2_62_1B	S2_62	UF1B2_S2_62	Suwon	UF1B2	year_2018	Stem	S2	62days	Tillering	Akibare	30	Dry	70
B2_S2_62_2B	S2_62	UF1B2_S2_62	Suwon	UF1B2	year_2018	Stem	S2	62days	Tillering	Akibare	30	Dry	70
B2_S2_62_3B	S2_62	UF1B2_S2_62	Suwon	UF1B2	year_2018	Stem	S2	62days	Tillering	Akibare	30	Dry	70
C3_S2_62_1B	S2_62	UF1C3_S2_62	Suwon	UF1C3	year_2018	Stem	S2	62days	Tillering	Akibare	30	Dry	70
C3_S2_62_2B	S2_62	UF1C3_S2_62	Suwon	UF1C3	year_2018	Stem	S2	62days	Tillering	Akibare	30	Dry	70
C3_S2_62_3B	S2_62	UF1C3_S2_62	Suwon	UF1C3	year_2018	Stem	S2	62days	Tillering	Akibare	30	Dry	70
A1_S2_76_1B	S2_76	UF1A1_S2_76	Suwon	UF1A1	year_2018	Stem	S2	76days	Booting	Akibare	32.7	Dry	67
A1_S2_76_2B	S2_76	UF1A1_S2_76	Suwon	UF1A1	year_2018	Stem	S2	76days	Booting	Akibare	32.7	Dry	67
A1_S2_76_3B	S2_76	UF1A1_S2_76	Suwon	UF1A1	year_2018	Stem	S2	76days	Booting	Akibare	32.7	Dry	67
B2_S2_76_1B	S2_76	UF1B2_S2_76	Suwon	UF1B2	year_2018	Stem	S2	76days	Booting	Akibare	32.7	Dry	67
B2_S2_76_2B	S2_76	UF1B2_S2_76	Suwon	UF1B2	year_2018	Stem	S2	76days	Booting	Akibare	32.7	Dry	67
B2_S2_76_3B	S2_76	UF1B2_S2_76	Suwon	UF1B2	year_2018	Stem	S2	76days	Booting	Akibare	32.7	Dry	67
C3_S2_76_1B	S2_76	UF1C3_S2_76	Suwon	UF1C3	year_2018	Stem	S2	76days	Booting	Akibare	32.7	Dry	67
C3_S2_76_2B	S2_76	UF1C3_S2_76	Suwon	UF1C3	year_2018	Stem	S2	76days	Booting	Akibare	32.7	Dry	67
C3_S2_76_3B	S2_76	UF1C3_S2_76	Suwon	UF1C3	year_2018	Stem	S2	76days	Booting	Akibare	32.7	Dry	67
A1_S2_90_1B	S2_90	UF1A1_S2_90	Suwon	UF1A1	year_2018	Stem	S2	90days	Heading	Akibare	32	Flooded	59
A1_S2_90_2B	S2_90	UF1A1_S2_90	Suwon	UF1A1	year_2018	Stem	S2	90days	Heading	Akibare	32	Flooded	59
A1_S2_90_3B	S2_90	UF1A1_S2_90	Suwon	UF1A1	year_2018	Stem	S2	90days	Heading	Akibare	32	Flooded	59
B2_S2_90_1B	S2_90	UF1B2_S2_90	Suwon	UF1B2	year_2018	Stem	S2	90days	Heading	Akibare	32	Flooded	59
B2_S2_90_2B	S2_90	UF1B2_S2_90	Suwon	UF1B2	year_2018	Stem	S2	90days	Heading	Akibare	32	Flooded	59
B2_S2_90_3B	S2_90	UF1B2_S2_90	Suwon	UF1B2	year_2018	Stem	S2	90days	Heading	Akibare	32	Flooded	59
C3_S2_90_1B	S2_90	UF1C3_S2_90	Suwon	UF1C3	year_2018	Stem	S2	90days	Heading	Akibare	32	Flooded	59
C3_S2_90_2B	S2_90	UF1C3_S2_90	Suwon	UF1C3	year_2018	Stem	S2	90days	Heading	Akibare	32	Flooded	59
C3_S2_90_3B	S2_90	UF1C3_S2_90	Suwon	UF1C3	year_2018	Stem	S2	90days	Heading	Akibare	32	Flooded	59
A1_S2_106_1B	S2_106	UF1A1_S2_106	Suwon	UF1A1	year_2018	Stem	S2	106days	Dough_stage	Akibare	24.4	Dry	62
A1_S2_106_2B	S2_106	UF1A1_S2_106	Suwon	UF1A1	year_2018	Stem	S2	106days	Dough_stage	Akibare	24.4	Dry	62
A1_S2_106_3B	S2_106	UF1A1_S2_106	Suwon	UF1A1	year_2018	Stem	S2	106days	Dough_stage	Akibare	24.4	Dry	62
B2_S2_106_1B	S2_106	UF1B2_S2_106	Suwon	UF1B2	year_2018	Stem	S2	106days	Dough_stage	Akibare	24.4	Dry	62
B2_S2_106_2B	S2_106	UF1B2_S2_106	Suwon	UF1B2	year_2018	Stem	S2	106days	Dough_stage	Akibare	24.4	Dry	62
B2_S2_106_3B	S2_106	UF1B2_S2_106	Suwon	UF1B2	year_2018	Stem	S2	106days	Dough_stage	Akibare	24.4	Dry	62
C3_S2_106_1B	S2_106	UF1C3_S2_106	Suwon	UF1C3	year_2018	Stem	S2	106days	Dough_stage	Akibare	24.4	Dry	62
C3_S2_106_2B	S2_106	UF1C3_S2_106	Suwon	UF1C3	year_2018	Stem	S2	106days	Dough_stage	Akibare	24.4	Dry	62
C3_S2_106_3B	S2_106	UF1C3_S2_106	Suwon	UF1C3	year_2018	Stem	S2	106days	Dough_stage	Akibare	24.4	Dry	62
A1_S2_120_1B	S2_120	UF1A1_S2_120	Suwon	UF1A1	year_2018	Stem	S2	120days	Yellow_ripe_stage	Akibare	18.9	Dry	96
A1_S2_120_2B	S2_120	UF1A1_S2_120	Suwon	UF1A1	year_2018	Stem	S2	120days	Yellow_ripe_stage	Akibare	18.9	Dry	96
A1_S2_120_3B	S2_120	UF1A1_S2_120	Suwon	UF1A1	year_2018	Stem	S2	120days	Yellow_ripe_stage	Akibare	18.9	Dry	96
B2_S2_120_1B	S2_120	UF1B2_S2_120	Suwon	UF1B2	year_2018	Stem	S2	120days	Yellow_ripe_stage	Akibare	18.9	Dry	96
B2_S2_120_2B	S2_120	UF1B2_S2_120	Suwon	UF1B2	year_2018	Stem	S2	120days	Yellow_ripe_stage	Akibare	18.9	Dry	96
B2_S2_120_3B	S2_120	UF1B2_S2_120	Suwon	UF1B2	year_2018	Stem	S2	120days	Yellow_ripe_stage	Akibare	18.9	Dry	96
C3_S2_120_1B	S2_120	UF1C3_S2_120	Suwon	UF1C3	year_2018	Stem	S2	120days	Yellow_ripe_stage	Akibare	18.9	Dry	96
C3_S2_120_2B	S2_120	UF1C3_S2_120	Suwon	UF1C3	year_2018	Stem	S2	120days	Yellow_ripe_stage	Akibare	18.9	Dry	96
C3_S2_120_3B	S2_120	UF1C3_S2_120	Suwon	UF1C3	year_2018	Stem	S2	120days	Yellow_ripe_stage	Akibare	18.9	Dry	96
A1_S2_141_1B	S2_141	UF1A1_S2_141	Suwon	UF1A1	year_2018	Stem	S2	141days	Harvest	Akibare	14.1	Dry	47
A1_S2_141_2B	S2_141	UF1A1_S2_141	Suwon	UF1A1	year_2018	Stem	S2	141days	Harvest	Akibare	14.1	Dry	47
A1_S2_141_3B	S2_141	UF1A1_S2_141	Suwon	UF1A1	year_2018	Stem	S2	141days	Harvest	Akibare	14.1	Dry	47
B2_S2_141_1B	S2_141	UF1B2_S2_141	Suwon	UF1B2	year_2018	Stem	S2	141days	Harvest	Akibare	14.1	Dry	47
B2_S2_141_2B	S2_141	UF1B2_S2_141	Suwon	UF1B2	year_2018	Stem	S2	141days	Harvest	Akibare	14.1	Dry	47
B2_S2_141_3B	S2_141	UF1B2_S2_141	Suwon	UF1B2	year_2018	Stem	S2	141days	Harvest	Akibare	14.1	Dry	47
C3_S2_141_1B	S2_141	UF1C3_S2_141	Suwon	UF1C3	year_2018	Stem	S2	141days	Harvest	Akibare	14.1	Dry	47
C3_S2_141_2B	S2_141	UF1C3_S2_141	Suwon	UF1C3	year_2018	Stem	S2	141days	Harvest	Akibare	14.1	Dry	47
C3_S2_141_3B	S2_141	UF1C3_S2_141	Suwon	UF1C3	year_2018	Stem	S2	141days	Harvest	Akibare	14.1	Dry	47
A1_S3_48_1B	S3_48	UF1A1_S3_48	Suwon	UF1A1	year_2018	Stem	S3	48days	Tillering	Akibare	28.5	Flooded	78
A1_S3_48_2B	S3_48	UF1A1_S3_48	Suwon	UF1A1	year_2018	Stem	S3	48days	Tillering	Akibare	28.5	Flooded	78
A1_S3_48_3B	S3_48	UF1A1_S3_48	Suwon	UF1A1	year_2018	Stem	S3	48days	Tillering	Akibare	28.5	Flooded	78
B2_S3_48_1B	S3_48	UF1B2_S3_48	Suwon	UF1B2	year_2018	Stem	S3	48days	Tillering	Akibare	28.5	Flooded	78
B2_S3_48_2B	S3_48	UF1B2_S3_48	Suwon	UF1B2	year_2018	Stem	S3	48days	Tillering	Akibare	28.5	Flooded	78
B2_S3_48_3B	S3_48	UF1B2_S3_48	Suwon	UF1B2	year_2018	Stem	S3	48days	Tillering	Akibare	28.5	Flooded	78
C3_S3_48_1B	S3_48	UF1C3_S3_48	Suwon	UF1C3	year_2018	Stem	S3	48days	Tillering	Akibare	28.5	Flooded	78
C3_S3_48_2B	S3_48	UF1C3_S3_48	Suwon	UF1C3	year_2018	Stem	S3	48days	Tillering	Akibare	28.5	Flooded	78
C3_S3_48_3B	S3_48	UF1C3_S3_48	Suwon	UF1C3	year_2018	Stem	S3	48days	Tillering	Akibare	28.5	Flooded	78
A1_S3_62_1B	S3_62	UF1A1_S3_62	Suwon	UF1A1	year_2018	Stem	S3	62days	Tillering	Akibare	30	Dry	70
A1_S3_62_2B	S3_62	UF1A1_S3_62	Suwon	UF1A1	year_2018	Stem	S3	62days	Tillering	Akibare	30	Dry	70
A1_S3_62_3B	S3_62	UF1A1_S3_62	Suwon	UF1A1	year_2018	Stem	S3	62days	Tillering	Akibare	30	Dry	70
B2_S3_62_1B	S3_62	UF1B2_S3_62	Suwon	UF1B2	year_2018	Stem	S3	62days	Tillering	Akibare	30	Dry	70
B2_S3_62_2B	S3_62	UF1B2_S3_62	Suwon	UF1B2	year_2018	Stem	S3	62days	Tillering	Akibare	30	Dry	70
B2_S3_62_3B	S3_62	UF1B2_S3_62	Suwon	UF1B2	year_2018	Stem	S3	62days	Tillering	Akibare	30	Dry	70
C3_S3_62_1B	S3_62	UF1C3_S3_62	Suwon	UF1C3	year_2018	Stem	S3	62days	Tillering	Akibare	30	Dry	70
C3_S3_62_2B	S3_62	UF1C3_S3_62	Suwon	UF1C3	year_2018	Stem	S3	62days	Tillering	Akibare	30	Dry	70
C3_S3_62_3B	S3_62	UF1C3_S3_62	Suwon	UF1C3	year_2018	Stem	S3	62days	Tillering	Akibare	30	Dry	70
A1_S3_76_1B	S3_76	UF1A1_S3_76	Suwon	UF1A1	year_2018	Stem	S3	76days	Booting	Akibare	32.7	Dry	67
A1_S3_76_2B	S3_76	UF1A1_S3_76	Suwon	UF1A1	year_2018	Stem	S3	76days	Booting	Akibare	32.7	Dry	67
A1_S3_76_3B	S3_76	UF1A1_S3_76	Suwon	UF1A1	year_2018	Stem	S3	76days	Booting	Akibare	32.7	Dry	67
B2_S3_76_1B	S3_76	UF1B2_S3_76	Suwon	UF1B2	year_2018	Stem	S3	76days	Booting	Akibare	32.7	Dry	67
B2_S3_76_2B	S3_76	UF1B2_S3_76	Suwon	UF1B2	year_2018	Stem	S3	76days	Booting	Akibare	32.7	Dry	67
B2_S3_76_3B	S3_76	UF1B2_S3_76	Suwon	UF1B2	year_2018	Stem	S3	76days	Booting	Akibare	32.7	Dry	67
C3_S3_76_1B	S3_76	UF1C3_S3_76	Suwon	UF1C3	year_2018	Stem	S3	76days	Booting	Akibare	32.7	Dry	67
C3_S3_76_2B	S3_76	UF1C3_S3_76	Suwon	UF1C3	year_2018	Stem	S3	76days	Booting	Akibare	32.7	Dry	67
C3_S3_76_3B	S3_76	UF1C3_S3_76	Suwon	UF1C3	year_2018	Stem	S3	76days	Booting	Akibare	32.7	Dry	67
A1_S3_90_1B	S3_90	UF1A1_S3_90	Suwon	UF1A1	year_2018	Stem	S3	90days	Heading	Akibare	32	Flooded	59
A1_S3_90_2B	S3_90	UF1A1_S3_90	Suwon	UF1A1	year_2018	Stem	S3	90days	Heading	Akibare	32	Flooded	59
A1_S3_90_3B	S3_90	UF1A1_S3_90	Suwon	UF1A1	year_2018	Stem	S3	90days	Heading	Akibare	32	Flooded	59
B2_S3_90_1B	S3_90	UF1B2_S3_90	Suwon	UF1B2	year_2018	Stem	S3	90days	Heading	Akibare	32	Flooded	59
B2_S3_90_2B	S3_90	UF1B2_S3_90	Suwon	UF1B2	year_2018	Stem	S3	90days	Heading	Akibare	32	Flooded	59
B2_S3_90_3B	S3_90	UF1B2_S3_90	Suwon	UF1B2	year_2018	Stem	S3	90days	Heading	Akibare	32	Flooded	59
C3_S3_90_1B	S3_90	UF1C3_S3_90	Suwon	UF1C3	year_2018	Stem	S3	90days	Heading	Akibare	32	Flooded	59
C3_S3_90_2B	S3_90	UF1C3_S3_90	Suwon	UF1C3	year_2018	Stem	S3	90days	Heading	Akibare	32	Flooded	59
C3_S3_90_3B	S3_90	UF1C3_S3_90	Suwon	UF1C3	year_2018	Stem	S3	90days	Heading	Akibare	32	Flooded	59
A1_S3_106_1B	S3_106	UF1A1_S3_106	Suwon	UF1A1	year_2018	Stem	S3	106days	Dough_stage	Akibare	24.4	Dry	62
A1_S3_106_2B	S3_106	UF1A1_S3_106	Suwon	UF1A1	year_2018	Stem	S3	106days	Dough_stage	Akibare	24.4	Dry	62
A1_S3_106_3B	S3_106	UF1A1_S3_106	Suwon	UF1A1	year_2018	Stem	S3	106days	Dough_stage	Akibare	24.4	Dry	62
B2_S3_106_1B	S3_106	UF1B2_S3_106	Suwon	UF1B2	year_2018	Stem	S3	106days	Dough_stage	Akibare	24.4	Dry	62
B2_S3_106_2B	S3_106	UF1B2_S3_106	Suwon	UF1B2	year_2018	Stem	S3	106days	Dough_stage	Akibare	24.4	Dry	62
B2_S3_106_3B	S3_106	UF1B2_S3_106	Suwon	UF1B2	year_2018	Stem	S3	106days	Dough_stage	Akibare	24.4	Dry	62
C3_S3_106_1B	S3_106	UF1C3_S3_106	Suwon	UF1C3	year_2018	Stem	S3	106days	Dough_stage	Akibare	24.4	Dry	62
C3_S3_106_2B	S3_106	UF1C3_S3_106	Suwon	UF1C3	year_2018	Stem	S3	106days	Dough_stage	Akibare	24.4	Dry	62
C3_S3_106_3B	S3_106	UF1C3_S3_106	Suwon	UF1C3	year_2018	Stem	S3	106days	Dough_stage	Akibare	24.4	Dry	62
A1_S3_120_1B	S3_120	UF1A1_S3_120	Suwon	UF1A1	year_2018	Stem	S3	120days	Yellow_ripe_stage	Akibare	18.9	Dry	96
A1_S3_120_2B	S3_120	UF1A1_S3_120	Suwon	UF1A1	year_2018	Stem	S3	120days	Yellow_ripe_stage	Akibare	18.9	Dry	96
A1_S3_120_3B	S3_120	UF1A1_S3_120	Suwon	UF1A1	year_2018	Stem	S3	120days	Yellow_ripe_stage	Akibare	18.9	Dry	96
B2_S3_120_1B	S3_120	UF1B2_S3_120	Suwon	UF1B2	year_2018	Stem	S3	120days	Yellow_ripe_stage	Akibare	18.9	Dry	96
B2_S3_120_2B	S3_120	UF1B2_S3_120	Suwon	UF1B2	year_2018	Stem	S3	120days	Yellow_ripe_stage	Akibare	18.9	Dry	96
B2_S3_120_3B	S3_120	UF1B2_S3_120	Suwon	UF1B2	year_2018	Stem	S3	120days	Yellow_ripe_stage	Akibare	18.9	Dry	96
C3_S3_120_1B	S3_120	UF1C3_S3_120	Suwon	UF1C3	year_2018	Stem	S3	120days	Yellow_ripe_stage	Akibare	18.9	Dry	96
C3_S3_120_2B	S3_120	UF1C3_S3_120	Suwon	UF1C3	year_2018	Stem	S3	120days	Yellow_ripe_stage	Akibare	18.9	Dry	96
C3_S3_120_3B	S3_120	UF1C3_S3_120	Suwon	UF1C3	year_2018	Stem	S3	120days	Yellow_ripe_stage	Akibare	18.9	Dry	96
A1_S3_141_1B	S3_141	UF1A1_S3_141	Suwon	UF1A1	year_2018	Stem	S3	141days	Harvest	Akibare	14.1	Dry	47
A1_S3_141_2B	S3_141	UF1A1_S3_141	Suwon	UF1A1	year_2018	Stem	S3	141days	Harvest	Akibare	14.1	Dry	47
A1_S3_141_3B	S3_141	UF1A1_S3_141	Suwon	UF1A1	year_2018	Stem	S3	141days	Harvest	Akibare	14.1	Dry	47
B2_S3_141_1B	S3_141	UF1B2_S3_141	Suwon	UF1B2	year_2018	Stem	S3	141days	Harvest	Akibare	14.1	Dry	47
B2_S3_141_2B	S3_141	UF1B2_S3_141	Suwon	UF1B2	year_2018	Stem	S3	141days	Harvest	Akibare	14.1	Dry	47
B2_S3_141_3B	S3_141	UF1B2_S3_141	Suwon	UF1B2	year_2018	Stem	S3	141days	Harvest	Akibare	14.1	Dry	47
C3_S3_141_1B	S3_141	UF1C3_S3_141	Suwon	UF1C3	year_2018	Stem	S3	141days	Harvest	Akibare	14.1	Dry	47
C3_S3_141_2B	S3_141	UF1C3_S3_141	Suwon	UF1C3	year_2018	Stem	S3	141days	Harvest	Akibare	14.1	Dry	47
C3_S3_141_3B	S3_141	UF1C3_S3_141	Suwon	UF1C3	year_2018	Stem	S3	141days	Harvest	Akibare	14.1	Dry	47
A1_S4_62_1B	S4_62	UF1A1_S4_62	Suwon	UF1A1	year_2018	Stem	S4	62days	Tillering	Akibare	30	Dry	70
A1_S4_62_2B	S4_62	UF1A1_S4_62	Suwon	UF1A1	year_2018	Stem	S4	62days	Tillering	Akibare	30	Dry	70
A1_S4_62_3B	S4_62	UF1A1_S4_62	Suwon	UF1A1	year_2018	Stem	S4	62days	Tillering	Akibare	30	Dry	70
B2_S4_62_1B	S4_62	UF1B2_S4_62	Suwon	UF1B2	year_2018	Stem	S4	62days	Tillering	Akibare	30	Dry	70
B2_S4_62_2B	S4_62	UF1B2_S4_62	Suwon	UF1B2	year_2018	Stem	S4	62days	Tillering	Akibare	30	Dry	70
B2_S4_62_3B	S4_62	UF1B2_S4_62	Suwon	UF1B2	year_2018	Stem	S4	62days	Tillering	Akibare	30	Dry	70
C3_S4_62_1B	S4_62	UF1C3_S4_62	Suwon	UF1C3	year_2018	Stem	S4	62days	Tillering	Akibare	30	Dry	70
C3_S4_62_2B	S4_62	UF1C3_S4_62	Suwon	UF1C3	year_2018	Stem	S4	62days	Tillering	Akibare	30	Dry	70
C3_S4_62_3B	S4_62	UF1C3_S4_62	Suwon	UF1C3	year_2018	Stem	S4	62days	Tillering	Akibare	30	Dry	70
A1_S4_76_1B	S4_76	UF1A1_S4_76	Suwon	UF1A1	year_2018	Stem	S4	76days	Booting	Akibare	32.7	Dry	67
A1_S4_76_2B	S4_76	UF1A1_S4_76	Suwon	UF1A1	year_2018	Stem	S4	76days	Booting	Akibare	32.7	Dry	67
A1_S4_76_3B	S4_76	UF1A1_S4_76	Suwon	UF1A1	year_2018	Stem	S4	76days	Booting	Akibare	32.7	Dry	67
B2_S4_76_1B	S4_76	UF1B2_S4_76	Suwon	UF1B2	year_2018	Stem	S4	76days	Booting	Akibare	32.7	Dry	67
B2_S4_76_2B	S4_76	UF1B2_S4_76	Suwon	UF1B2	year_2018	Stem	S4	76days	Booting	Akibare	32.7	Dry	67
B2_S4_76_3B	S4_76	UF1B2_S4_76	Suwon	UF1B2	year_2018	Stem	S4	76days	Booting	Akibare	32.7	Dry	67
C3_S4_76_1B	S4_76	UF1C3_S4_76	Suwon	UF1C3	year_2018	Stem	S4	76days	Booting	Akibare	32.7	Dry	67
C3_S4_76_2B	S4_76	UF1C3_S4_76	Suwon	UF1C3	year_2018	Stem	S4	76days	Booting	Akibare	32.7	Dry	67
C3_S4_76_3B	S4_76	UF1C3_S4_76	Suwon	UF1C3	year_2018	Stem	S4	76days	Booting	Akibare	32.7	Dry	67
A1_S4_90_1B	S4_90	UF1A1_S4_90	Suwon	UF1A1	year_2018	Stem	S4	90days	Heading	Akibare	32	Flooded	59
A1_S4_90_2B	S4_90	UF1A1_S4_90	Suwon	UF1A1	year_2018	Stem	S4	90days	Heading	Akibare	32	Flooded	59
A1_S4_90_3B	S4_90	UF1A1_S4_90	Suwon	UF1A1	year_2018	Stem	S4	90days	Heading	Akibare	32	Flooded	59
B2_S4_90_1B	S4_90	UF1B2_S4_90	Suwon	UF1B2	year_2018	Stem	S4	90days	Heading	Akibare	32	Flooded	59
B2_S4_90_2B	S4_90	UF1B2_S4_90	Suwon	UF1B2	year_2018	Stem	S4	90days	Heading	Akibare	32	Flooded	59
B2_S4_90_3B	S4_90	UF1B2_S4_90	Suwon	UF1B2	year_2018	Stem	S4	90days	Heading	Akibare	32	Flooded	59
C3_S4_90_1B	S4_90	UF1C3_S4_90	Suwon	UF1C3	year_2018	Stem	S4	90days	Heading	Akibare	32	Flooded	59
C3_S4_90_2B	S4_90	UF1C3_S4_90	Suwon	UF1C3	year_2018	Stem	S4	90days	Heading	Akibare	32	Flooded	59
C3_S4_90_3B	S4_90	UF1C3_S4_90	Suwon	UF1C3	year_2018	Stem	S4	90days	Heading	Akibare	32	Flooded	59
A1_S4_106_1B	S4_106	UF1A1_S4_106	Suwon	UF1A1	year_2018	Stem	S4	106days	Dough_stage	Akibare	24.4	Dry	62
A1_S4_106_2B	S4_106	UF1A1_S4_106	Suwon	UF1A1	year_2018	Stem	S4	106days	Dough_stage	Akibare	24.4	Dry	62
A1_S4_106_3B	S4_106	UF1A1_S4_106	Suwon	UF1A1	year_2018	Stem	S4	106days	Dough_stage	Akibare	24.4	Dry	62
B2_S4_106_1B	S4_106	UF1B2_S4_106	Suwon	UF1B2	year_2018	Stem	S4	106days	Dough_stage	Akibare	24.4	Dry	62
B2_S4_106_2B	S4_106	UF1B2_S4_106	Suwon	UF1B2	year_2018	Stem	S4	106days	Dough_stage	Akibare	24.4	Dry	62
B2_S4_106_3B	S4_106	UF1B2_S4_106	Suwon	UF1B2	year_2018	Stem	S4	106days	Dough_stage	Akibare	24.4	Dry	62
C3_S4_106_1B	S4_106	UF1C3_S4_106	Suwon	UF1C3	year_2018	Stem	S4	106days	Dough_stage	Akibare	24.4	Dry	62
C3_S4_106_2B	S4_106	UF1C3_S4_106	Suwon	UF1C3	year_2018	Stem	S4	106days	Dough_stage	Akibare	24.4	Dry	62
C3_S4_106_3B	S4_106	UF1C3_S4_106	Suwon	UF1C3	year_2018	Stem	S4	106days	Dough_stage	Akibare	24.4	Dry	62
A1_S4_120_1B	S4_120	UF1A1_S4_120	Suwon	UF1A1	year_2018	Stem	S4	120days	Yellow_ripe_stage	Akibare	18.9	Dry	96
A1_S4_120_2B	S4_120	UF1A1_S4_120	Suwon	UF1A1	year_2018	Stem	S4	120days	Yellow_ripe_stage	Akibare	18.9	Dry	96
A1_S4_120_3B	S4_120	UF1A1_S4_120	Suwon	UF1A1	year_2018	Stem	S4	120days	Yellow_ripe_stage	Akibare	18.9	Dry	96
B2_S4_120_1B	S4_120	UF1B2_S4_120	Suwon	UF1B2	year_2018	Stem	S4	120days	Yellow_ripe_stage	Akibare	18.9	Dry	96
B2_S4_120_2B	S4_120	UF1B2_S4_120	Suwon	UF1B2	year_2018	Stem	S4	120days	Yellow_ripe_stage	Akibare	18.9	Dry	96
B2_S4_120_3B	S4_120	UF1B2_S4_120	Suwon	UF1B2	year_2018	Stem	S4	120days	Yellow_ripe_stage	Akibare	18.9	Dry	96
C3_S4_120_1B	S4_120	UF1C3_S4_120	Suwon	UF1C3	year_2018	Stem	S4	120days	Yellow_ripe_stage	Akibare	18.9	Dry	96
C3_S4_120_2B	S4_120	UF1C3_S4_120	Suwon	UF1C3	year_2018	Stem	S4	120days	Yellow_ripe_stage	Akibare	18.9	Dry	96
C3_S4_120_3B	S4_120	UF1C3_S4_120	Suwon	UF1C3	year_2018	Stem	S4	120days	Yellow_ripe_stage	Akibare	18.9	Dry	96
A1_S4_141_1B	S4_141	UF1A1_S4_141	Suwon	UF1A1	year_2018	Stem	S4	141days	Harvest	Akibare	14.1	Dry	47
A1_S4_141_2B	S4_141	UF1A1_S4_141	Suwon	UF1A1	year_2018	Stem	S4	141days	Harvest	Akibare	14.1	Dry	47
A1_S4_141_3B	S4_141	UF1A1_S4_141	Suwon	UF1A1	year_2018	Stem	S4	141days	Harvest	Akibare	14.1	Dry	47
B2_S4_141_1B	S4_141	UF1B2_S4_141	Suwon	UF1B2	year_2018	Stem	S4	141days	Harvest	Akibare	14.1	Dry	47
B2_S4_141_2B	S4_141	UF1B2_S4_141	Suwon	UF1B2	year_2018	Stem	S4	141days	Harvest	Akibare	14.1	Dry	47
B2_S4_141_3B	S4_141	UF1B2_S4_141	Suwon	UF1B2	year_2018	Stem	S4	141days	Harvest	Akibare	14.1	Dry	47
C3_S4_141_1B	S4_141	UF1C3_S4_141	Suwon	UF1C3	year_2018	Stem	S4	141days	Harvest	Akibare	14.1	Dry	47
C3_S4_141_2B	S4_141	UF1C3_S4_141	Suwon	UF1C3	year_2018	Stem	S4	141days	Harvest	Akibare	14.1	Dry	47
C3_S4_141_3B	S4_141	UF1C3_S4_141	Suwon	UF1C3	year_2018	Stem	S4	141days	Harvest	Akibare	14.1	Dry	47
A1_S5_76_1B	S5_76	UF1A1_S5_76	Suwon	UF1A1	year_2018	Stem	S5	76days	Booting	Akibare	32.7	Dry	67
A1_S5_76_2B	S5_76	UF1A1_S5_76	Suwon	UF1A1	year_2018	Stem	S5	76days	Booting	Akibare	32.7	Dry	67
A1_S5_76_3B	S5_76	UF1A1_S5_76	Suwon	UF1A1	year_2018	Stem	S5	76days	Booting	Akibare	32.7	Dry	67
B2_S5_76_1B	S5_76	UF1B2_S5_76	Suwon	UF1B2	year_2018	Stem	S5	76days	Booting	Akibare	32.7	Dry	67
B2_S5_76_2B	S5_76	UF1B2_S5_76	Suwon	UF1B2	year_2018	Stem	S5	76days	Booting	Akibare	32.7	Dry	67
B2_S5_76_3B	S5_76	UF1B2_S5_76	Suwon	UF1B2	year_2018	Stem	S5	76days	Booting	Akibare	32.7	Dry	67
C3_S5_76_1B	S5_76	UF1C3_S5_76	Suwon	UF1C3	year_2018	Stem	S5	76days	Booting	Akibare	32.7	Dry	67
C3_S5_76_2B	S5_76	UF1C3_S5_76	Suwon	UF1C3	year_2018	Stem	S5	76days	Booting	Akibare	32.7	Dry	67
C3_S5_76_3B	S5_76	UF1C3_S5_76	Suwon	UF1C3	year_2018	Stem	S5	76days	Booting	Akibare	32.7	Dry	67
A1_S5_90_1B	S5_90	UF1A1_S5_90	Suwon	UF1A1	year_2018	Stem	S5	90days	Heading	Akibare	32	Flooded	59
A1_S5_90_2B	S5_90	UF1A1_S5_90	Suwon	UF1A1	year_2018	Stem	S5	90days	Heading	Akibare	32	Flooded	59
A1_S5_90_3B	S5_90	UF1A1_S5_90	Suwon	UF1A1	year_2018	Stem	S5	90days	Heading	Akibare	32	Flooded	59
B2_S5_90_1B	S5_90	UF1B2_S5_90	Suwon	UF1B2	year_2018	Stem	S5	90days	Heading	Akibare	32	Flooded	59
B2_S5_90_2B	S5_90	UF1B2_S5_90	Suwon	UF1B2	year_2018	Stem	S5	90days	Heading	Akibare	32	Flooded	59
B2_S5_90_3B	S5_90	UF1B2_S5_90	Suwon	UF1B2	year_2018	Stem	S5	90days	Heading	Akibare	32	Flooded	59
C3_S5_90_1B	S5_90	UF1C3_S5_90	Suwon	UF1C3	year_2018	Stem	S5	90days	Heading	Akibare	32	Flooded	59
C3_S5_90_2B	S5_90	UF1C3_S5_90	Suwon	UF1C3	year_2018	Stem	S5	90days	Heading	Akibare	32	Flooded	59
C3_S5_90_3B	S5_90	UF1C3_S5_90	Suwon	UF1C3	year_2018	Stem	S5	90days	Heading	Akibare	32	Flooded	59
A1_S5_106_1B	S5_106	UF1A1_S5_106	Suwon	UF1A1	year_2018	Stem	S5	106days	Dough_stage	Akibare	24.4	Dry	62
A1_S5_106_2B	S5_106	UF1A1_S5_106	Suwon	UF1A1	year_2018	Stem	S5	106days	Dough_stage	Akibare	24.4	Dry	62
A1_S5_106_3B	S5_106	UF1A1_S5_106	Suwon	UF1A1	year_2018	Stem	S5	106days	Dough_stage	Akibare	24.4	Dry	62
B2_S5_106_1B	S5_106	UF1B2_S5_106	Suwon	UF1B2	year_2018	Stem	S5	106days	Dough_stage	Akibare	24.4	Dry	62
B2_S5_106_2B	S5_106	UF1B2_S5_106	Suwon	UF1B2	year_2018	Stem	S5	106days	Dough_stage	Akibare	24.4	Dry	62
B2_S5_106_3B	S5_106	UF1B2_S5_106	Suwon	UF1B2	year_2018	Stem	S5	106days	Dough_stage	Akibare	24.4	Dry	62
C3_S5_106_1B	S5_106	UF1C3_S5_106	Suwon	UF1C3	year_2018	Stem	S5	106days	Dough_stage	Akibare	24.4	Dry	62
C3_S5_106_2B	S5_106	UF1C3_S5_106	Suwon	UF1C3	year_2018	Stem	S5	106days	Dough_stage	Akibare	24.4	Dry	62
C3_S5_106_3B	S5_106	UF1C3_S5_106	Suwon	UF1C3	year_2018	Stem	S5	106days	Dough_stage	Akibare	24.4	Dry	62
A1_S5_120_1B	S5_120	UF1A1_S5_120	Suwon	UF1A1	year_2018	Stem	S5	120days	Yellow_ripe_stage	Akibare	18.9	Dry	96
A1_S5_120_2B	S5_120	UF1A1_S5_120	Suwon	UF1A1	year_2018	Stem	S5	120days	Yellow_ripe_stage	Akibare	18.9	Dry	96
A1_S5_120_3B	S5_120	UF1A1_S5_120	Suwon	UF1A1	year_2018	Stem	S5	120days	Yellow_ripe_stage	Akibare	18.9	Dry	96
B2_S5_120_1B	S5_120	UF1B2_S5_120	Suwon	UF1B2	year_2018	Stem	S5	120days	Yellow_ripe_stage	Akibare	18.9	Dry	96
B2_S5_120_2B	S5_120	UF1B2_S5_120	Suwon	UF1B2	year_2018	Stem	S5	120days	Yellow_ripe_stage	Akibare	18.9	Dry	96
B2_S5_120_3B	S5_120	UF1B2_S5_120	Suwon	UF1B2	year_2018	Stem	S5	120days	Yellow_ripe_stage	Akibare	18.9	Dry	96
C3_S5_120_1B	S5_120	UF1C3_S5_120	Suwon	UF1C3	year_2018	Stem	S5	120days	Yellow_ripe_stage	Akibare	18.9	Dry	96
C3_S5_120_2B	S5_120	UF1C3_S5_120	Suwon	UF1C3	year_2018	Stem	S5	120days	Yellow_ripe_stage	Akibare	18.9	Dry	96
C3_S5_120_3B	S5_120	UF1C3_S5_120	Suwon	UF1C3	year_2018	Stem	S5	120days	Yellow_ripe_stage	Akibare	18.9	Dry	96
A1_S5_141_1B	S5_141	UF1A1_S5_141	Suwon	UF1A1	year_2018	Stem	S5	141days	Harvest	Akibare	14.1	Dry	47
A1_S5_141_2B	S5_141	UF1A1_S5_141	Suwon	UF1A1	year_2018	Stem	S5	141days	Harvest	Akibare	14.1	Dry	47
A1_S5_141_3B	S5_141	UF1A1_S5_141	Suwon	UF1A1	year_2018	Stem	S5	141days	Harvest	Akibare	14.1	Dry	47
B2_S5_141_1B	S5_141	UF1B2_S5_141	Suwon	UF1B2	year_2018	Stem	S5	141days	Harvest	Akibare	14.1	Dry	47
B2_S5_141_2B	S5_141	UF1B2_S5_141	Suwon	UF1B2	year_2018	Stem	S5	141days	Harvest	Akibare	14.1	Dry	47
B2_S5_141_3B	S5_141	UF1B2_S5_141	Suwon	UF1B2	year_2018	Stem	S5	141days	Harvest	Akibare	14.1	Dry	47
C3_S5_141_1B	S5_141	UF1C3_S5_141	Suwon	UF1C3	year_2018	Stem	S5	141days	Harvest	Akibare	14.1	Dry	47
C3_S5_141_2B	S5_141	UF1C3_S5_141	Suwon	UF1C3	year_2018	Stem	S5	141days	Harvest	Akibare	14.1	Dry	47
C3_S5_141_3B	S5_141	UF1C3_S5_141	Suwon	UF1C3	year_2018	Stem	S5	141days	Harvest	Akibare	14.1	Dry	47
A1_S6_76_1B	S6_76	UF1A1_S6_76	Suwon	UF1A1	year_2018	Stem	S6	76days	Booting	Akibare	32.7	Dry	67
A1_S6_76_2B	S6_76	UF1A1_S6_76	Suwon	UF1A1	year_2018	Stem	S6	76days	Booting	Akibare	32.7	Dry	67
A1_S6_76_3B	S6_76	UF1A1_S6_76	Suwon	UF1A1	year_2018	Stem	S6	76days	Booting	Akibare	32.7	Dry	67
B2_S6_76_1B	S6_76	UF1B2_S6_76	Suwon	UF1B2	year_2018	Stem	S6	76days	Booting	Akibare	32.7	Dry	67
B2_S6_76_2B	S6_76	UF1B2_S6_76	Suwon	UF1B2	year_2018	Stem	S6	76days	Booting	Akibare	32.7	Dry	67
B2_S6_76_3B	S6_76	UF1B2_S6_76	Suwon	UF1B2	year_2018	Stem	S6	76days	Booting	Akibare	32.7	Dry	67
A1_S6_90_1B	S6_90	UF1A1_S6_90	Suwon	UF1A1	year_2018	Stem	S6	90days	Heading	Akibare	32	Flooded	59
A1_S6_90_2B	S6_90	UF1A1_S6_90	Suwon	UF1A1	year_2018	Stem	S6	90days	Heading	Akibare	32	Flooded	59
A1_S6_90_3B	S6_90	UF1A1_S6_90	Suwon	UF1A1	year_2018	Stem	S6	90days	Heading	Akibare	32	Flooded	59
B2_S6_90_1B	S6_90	UF1B2_S6_90	Suwon	UF1B2	year_2018	Stem	S6	90days	Heading	Akibare	32	Flooded	59
B2_S6_90_2B	S6_90	UF1B2_S6_90	Suwon	UF1B2	year_2018	Stem	S6	90days	Heading	Akibare	32	Flooded	59
B2_S6_90_3B	S6_90	UF1B2_S6_90	Suwon	UF1B2	year_2018	Stem	S6	90days	Heading	Akibare	32	Flooded	59
C3_S6_90_1B	S6_90	UF1C3_S6_90	Suwon	UF1C3	year_2018	Stem	S6	90days	Heading	Akibare	32	Flooded	59
C3_S6_90_2B	S6_90	UF1C3_S6_90	Suwon	UF1C3	year_2018	Stem	S6	90days	Heading	Akibare	32	Flooded	59
C3_S6_90_3B	S6_90	UF1C3_S6_90	Suwon	UF1C3	year_2018	Stem	S6	90days	Heading	Akibare	32	Flooded	59
A1_S6_106_1B	S6_106	UF1A1_S6_106	Suwon	UF1A1	year_2018	Stem	S6	106days	Dough_stage	Akibare	24.4	Dry	62
A1_S6_106_2B	S6_106	UF1A1_S6_106	Suwon	UF1A1	year_2018	Stem	S6	106days	Dough_stage	Akibare	24.4	Dry	62
A1_S6_106_3B	S6_106	UF1A1_S6_106	Suwon	UF1A1	year_2018	Stem	S6	106days	Dough_stage	Akibare	24.4	Dry	62
B2_S6_106_1B	S6_106	UF1B2_S6_106	Suwon	UF1B2	year_2018	Stem	S6	106days	Dough_stage	Akibare	24.4	Dry	62
B2_S6_106_2B	S6_106	UF1B2_S6_106	Suwon	UF1B2	year_2018	Stem	S6	106days	Dough_stage	Akibare	24.4	Dry	62
B2_S6_106_3B	S6_106	UF1B2_S6_106	Suwon	UF1B2	year_2018	Stem	S6	106days	Dough_stage	Akibare	24.4	Dry	62
C3_S6_106_1B	S6_106	UF1C3_S6_106	Suwon	UF1C3	year_2018	Stem	S6	106days	Dough_stage	Akibare	24.4	Dry	62
C3_S6_106_2B	S6_106	UF1C3_S6_106	Suwon	UF1C3	year_2018	Stem	S6	106days	Dough_stage	Akibare	24.4	Dry	62
C3_S6_106_3B	S6_106	UF1C3_S6_106	Suwon	UF1C3	year_2018	Stem	S6	106days	Dough_stage	Akibare	24.4	Dry	62
A1_S6_120_1B	S6_120	UF1A1_S6_120	Suwon	UF1A1	year_2018	Stem	S6	120days	Yellow_ripe_stage	Akibare	18.9	Dry	96
A1_S6_120_2B	S6_120	UF1A1_S6_120	Suwon	UF1A1	year_2018	Stem	S6	120days	Yellow_ripe_stage	Akibare	18.9	Dry	96
A1_S6_120_3B	S6_120	UF1A1_S6_120	Suwon	UF1A1	year_2018	Stem	S6	120days	Yellow_ripe_stage	Akibare	18.9	Dry	96
B2_S6_120_1B	S6_120	UF1B2_S6_120	Suwon	UF1B2	year_2018	Stem	S6	120days	Yellow_ripe_stage	Akibare	18.9	Dry	96
B2_S6_120_2B	S6_120	UF1B2_S6_120	Suwon	UF1B2	year_2018	Stem	S6	120days	Yellow_ripe_stage	Akibare	18.9	Dry	96
B2_S6_120_3B	S6_120	UF1B2_S6_120	Suwon	UF1B2	year_2018	Stem	S6	120days	Yellow_ripe_stage	Akibare	18.9	Dry	96
C3_S6_120_1B	S6_120	UF1C3_S6_120	Suwon	UF1C3	year_2018	Stem	S6	120days	Yellow_ripe_stage	Akibare	18.9	Dry	96
C3_S6_120_2B	S6_120	UF1C3_S6_120	Suwon	UF1C3	year_2018	Stem	S6	120days	Yellow_ripe_stage	Akibare	18.9	Dry	96
C3_S6_120_3B	S6_120	UF1C3_S6_120	Suwon	UF1C3	year_2018	Stem	S6	120days	Yellow_ripe_stage	Akibare	18.9	Dry	96
A1_S6_141_1B	S6_141	UF1A1_S6_141	Suwon	UF1A1	year_2018	Stem	S6	141days	Harvest	Akibare	14.1	Dry	47
A1_S6_141_2B	S6_141	UF1A1_S6_141	Suwon	UF1A1	year_2018	Stem	S6	141days	Harvest	Akibare	14.1	Dry	47
A1_S6_141_3B	S6_141	UF1A1_S6_141	Suwon	UF1A1	year_2018	Stem	S6	141days	Harvest	Akibare	14.1	Dry	47
B2_S6_141_1B	S6_141	UF1B2_S6_141	Suwon	UF1B2	year_2018	Stem	S6	141days	Harvest	Akibare	14.1	Dry	47
B2_S6_141_2B	S6_141	UF1B2_S6_141	Suwon	UF1B2	year_2018	Stem	S6	141days	Harvest	Akibare	14.1	Dry	47
B2_S6_141_3B	S6_141	UF1B2_S6_141	Suwon	UF1B2	year_2018	Stem	S6	141days	Harvest	Akibare	14.1	Dry	47
C3_S6_141_1B	S6_141	UF1C3_S6_141	Suwon	UF1C3	year_2018	Stem	S6	141days	Harvest	Akibare	14.1	Dry	47
C3_S6_141_2B	S6_141	UF1C3_S6_141	Suwon	UF1C3	year_2018	Stem	S6	141days	Harvest	Akibare	14.1	Dry	47
C3_S6_141_3B	S6_141	UF1C3_S6_141	Suwon	UF1C3	year_2018	Stem	S6	141days	Harvest	Akibare	14.1	Dry	47
A1_S7_90_1B	S7_90	UF1A1_S7_90	Suwon	UF1A1	year_2018	Stem	S7	90days	Heading	Akibare	32	Flooded	59
A1_S7_90_2B	S7_90	UF1A1_S7_90	Suwon	UF1A1	year_2018	Stem	S7	90days	Heading	Akibare	32	Flooded	59
A1_S7_90_3B	S7_90	UF1A1_S7_90	Suwon	UF1A1	year_2018	Stem	S7	90days	Heading	Akibare	32	Flooded	59
B2_S7_90_1B	S7_90	UF1B2_S7_90	Suwon	UF1B2	year_2018	Stem	S7	90days	Heading	Akibare	32	Flooded	59
B2_S7_90_2B	S7_90	UF1B2_S7_90	Suwon	UF1B2	year_2018	Stem	S7	90days	Heading	Akibare	32	Flooded	59
B2_S7_90_3B	S7_90	UF1B2_S7_90	Suwon	UF1B2	year_2018	Stem	S7	90days	Heading	Akibare	32	Flooded	59
C3_S7_90_1B	S7_90	UF1C3_S7_90	Suwon	UF1C3	year_2018	Stem	S7	90days	Heading	Akibare	32	Flooded	59
C3_S7_90_2B	S7_90	UF1C3_S7_90	Suwon	UF1C3	year_2018	Stem	S7	90days	Heading	Akibare	32	Flooded	59
C3_S7_90_3B	S7_90	UF1C3_S7_90	Suwon	UF1C3	year_2018	Stem	S7	90days	Heading	Akibare	32	Flooded	59
A1_S7_106_1B	S7_106	UF1A1_S7_106	Suwon	UF1A1	year_2018	Stem	S7	106days	Dough_stage	Akibare	24.4	Dry	62
A1_S7_106_2B	S7_106	UF1A1_S7_106	Suwon	UF1A1	year_2018	Stem	S7	106days	Dough_stage	Akibare	24.4	Dry	62
A1_S7_106_3B	S7_106	UF1A1_S7_106	Suwon	UF1A1	year_2018	Stem	S7	106days	Dough_stage	Akibare	24.4	Dry	62
B2_S7_106_1B	S7_106	UF1B2_S7_106	Suwon	UF1B2	year_2018	Stem	S7	106days	Dough_stage	Akibare	24.4	Dry	62
B2_S7_106_2B	S7_106	UF1B2_S7_106	Suwon	UF1B2	year_2018	Stem	S7	106days	Dough_stage	Akibare	24.4	Dry	62
B2_S7_106_3B	S7_106	UF1B2_S7_106	Suwon	UF1B2	year_2018	Stem	S7	106days	Dough_stage	Akibare	24.4	Dry	62
C3_S7_106_1B	S7_106	UF1C3_S7_106	Suwon	UF1C3	year_2018	Stem	S7	106days	Dough_stage	Akibare	24.4	Dry	62
C3_S7_106_2B	S7_106	UF1C3_S7_106	Suwon	UF1C3	year_2018	Stem	S7	106days	Dough_stage	Akibare	24.4	Dry	62
C3_S7_106_3B	S7_106	UF1C3_S7_106	Suwon	UF1C3	year_2018	Stem	S7	106days	Dough_stage	Akibare	24.4	Dry	62
A1_S7_120_1B	S7_120	UF1A1_S7_120	Suwon	UF1A1	year_2018	Stem	S7	120days	Yellow_ripe_stage	Akibare	18.9	Dry	96
A1_S7_120_2B	S7_120	UF1A1_S7_120	Suwon	UF1A1	year_2018	Stem	S7	120days	Yellow_ripe_stage	Akibare	18.9	Dry	96
A1_S7_120_3B	S7_120	UF1A1_S7_120	Suwon	UF1A1	year_2018	Stem	S7	120days	Yellow_ripe_stage	Akibare	18.9	Dry	96
B2_S7_120_1B	S7_120	UF1B2_S7_120	Suwon	UF1B2	year_2018	Stem	S7	120days	Yellow_ripe_stage	Akibare	18.9	Dry	96
B2_S7_120_2B	S7_120	UF1B2_S7_120	Suwon	UF1B2	year_2018	Stem	S7	120days	Yellow_ripe_stage	Akibare	18.9	Dry	96
B2_S7_120_3B	S7_120	UF1B2_S7_120	Suwon	UF1B2	year_2018	Stem	S7	120days	Yellow_ripe_stage	Akibare	18.9	Dry	96
C3_S7_120_1B	S7_120	UF1C3_S7_120	Suwon	UF1C3	year_2018	Stem	S7	120days	Yellow_ripe_stage	Akibare	18.9	Dry	96
C3_S7_120_2B	S7_120	UF1C3_S7_120	Suwon	UF1C3	year_2018	Stem	S7	120days	Yellow_ripe_stage	Akibare	18.9	Dry	96
C3_S7_120_3B	S7_120	UF1C3_S7_120	Suwon	UF1C3	year_2018	Stem	S7	120days	Yellow_ripe_stage	Akibare	18.9	Dry	96
A1_S7_141_1B	S7_141	UF1A1_S7_141	Suwon	UF1A1	year_2018	Stem	S7	141days	Harvest	Akibare	14.1	Dry	47
A1_S7_141_2B	S7_141	UF1A1_S7_141	Suwon	UF1A1	year_2018	Stem	S7	141days	Harvest	Akibare	14.1	Dry	47
A1_S7_141_3B	S7_141	UF1B2_S7_141	Suwon	UF1B2	year_2018	Stem	S7	141days	Harvest	Akibare	14.1	Dry	47
B2_S7_141_1B	S7_141	UF1A1_S7_141	Suwon	UF1A1	year_2018	Stem	S7	141days	Harvest	Akibare	14.1	Dry	47
B2_S7_141_2B	S7_141	UF1B2_S7_141	Suwon	UF1B2	year_2018	Stem	S7	141days	Harvest	Akibare	14.1	Dry	47
B2_S7_141_3B	S7_141	UF1B2_S7_141	Suwon	UF1B2	year_2018	Stem	S7	141days	Harvest	Akibare	14.1	Dry	47
C3_S7_141_1B	S7_141	UF1C3_S7_141	Suwon	UF1C3	year_2018	Stem	S7	141days	Harvest	Akibare	14.1	Dry	47
C3_S7_141_2B	S7_141	UF1C3_S7_141	Suwon	UF1C3	year_2018	Stem	S7	141days	Harvest	Akibare	14.1	Dry	47
C3_S7_141_3B	S7_141	UF1C3_S7_141	Suwon	UF1C3	year_2018	Stem	S7	141days	Harvest	Akibare	14.1	Dry	47
A1_S8_90_1B	S8_90	UF1A1_S8_90	Suwon	UF1A1	year_2018	Stem	S8	90days	Heading	Akibare	32	Flooded	59
A1_S8_90_2B	S8_90	UF1A1_S8_90	Suwon	UF1A1	year_2018	Stem	S8	90days	Heading	Akibare	32	Flooded	59
A1_S8_90_3B	S8_90	UF1A1_S8_90	Suwon	UF1A1	year_2018	Stem	S8	90days	Heading	Akibare	32	Flooded	59
B2_S8_90_1B	S8_90	UF1B2_S8_90	Suwon	UF1B2	year_2018	Stem	S8	90days	Heading	Akibare	32	Flooded	59
B2_S8_90_2B	S8_90	UF1B2_S8_90	Suwon	UF1B2	year_2018	Stem	S8	90days	Heading	Akibare	32	Flooded	59
B2_S8_90_3B	S8_90	UF1B2_S8_90	Suwon	UF1B2	year_2018	Stem	S8	90days	Heading	Akibare	32	Flooded	59
C3_S8_90_1B	S8_90	UF1C3_S8_90	Suwon	UF1C3	year_2018	Stem	S8	90days	Heading	Akibare	32	Flooded	59
C3_S8_90_2B	S8_90	UF1C3_S8_90	Suwon	UF1C3	year_2018	Stem	S8	90days	Heading	Akibare	32	Flooded	59
C3_S8_90_3B	S8_90	UF1C3_S8_90	Suwon	UF1C3	year_2018	Stem	S8	90days	Heading	Akibare	32	Flooded	59
A1_S8_106_1B	S8_106	UF1A1_S8_106	Suwon	UF1A1	year_2018	Stem	S8	106days	Dough_stage	Akibare	24.4	Dry	62
A1_S8_106_2B	S8_106	UF1A1_S8_106	Suwon	UF1A1	year_2018	Stem	S8	106days	Dough_stage	Akibare	24.4	Dry	62
A1_S8_106_3B	S8_106	UF1A1_S8_106	Suwon	UF1A1	year_2018	Stem	S8	106days	Dough_stage	Akibare	24.4	Dry	62
B2_S8_106_1B	S8_106	UF1B2_S8_106	Suwon	UF1B2	year_2018	Stem	S8	106days	Dough_stage	Akibare	24.4	Dry	62
B2_S8_106_2B	S8_106	UF1B2_S8_106	Suwon	UF1B2	year_2018	Stem	S8	106days	Dough_stage	Akibare	24.4	Dry	62
B2_S8_106_3B	S8_106	UF1B2_S8_106	Suwon	UF1B2	year_2018	Stem	S8	106days	Dough_stage	Akibare	24.4	Dry	62
C3_S8_106_1B	S8_106	UF1C3_S8_106	Suwon	UF1C3	year_2018	Stem	S8	106days	Dough_stage	Akibare	24.4	Dry	62
C3_S8_106_2B	S8_106	UF1C3_S8_106	Suwon	UF1C3	year_2018	Stem	S8	106days	Dough_stage	Akibare	24.4	Dry	62
C3_S8_106_3B	S8_106	UF1C3_S8_106	Suwon	UF1C3	year_2018	Stem	S8	106days	Dough_stage	Akibare	24.4	Dry	62
A1_S8_120_1B	S8_120	UF1A1_S8_120	Suwon	UF1A1	year_2018	Stem	S8	120days	Yellow_ripe_stage	Akibare	18.9	Dry	96
A1_S8_120_2B	S8_120	UF1A1_S8_120	Suwon	UF1A1	year_2018	Stem	S8	120days	Yellow_ripe_stage	Akibare	18.9	Dry	96
A1_S8_120_3B	S8_120	UF1A1_S8_120	Suwon	UF1A1	year_2018	Stem	S8	120days	Yellow_ripe_stage	Akibare	18.9	Dry	96
B2_S8_120_1B	S8_120	UF1B2_S8_120	Suwon	UF1B2	year_2018	Stem	S8	120days	Yellow_ripe_stage	Akibare	18.9	Dry	96
B2_S8_120_2B	S8_120	UF1B2_S8_120	Suwon	UF1B2	year_2018	Stem	S8	120days	Yellow_ripe_stage	Akibare	18.9	Dry	96
B2_S8_120_3B	S8_120	UF1B2_S8_120	Suwon	UF1B2	year_2018	Stem	S8	120days	Yellow_ripe_stage	Akibare	18.9	Dry	96
C3_S8_120_1B	S8_120	UF1C3_S8_120	Suwon	UF1C3	year_2018	Stem	S8	120days	Yellow_ripe_stage	Akibare	18.9	Dry	96
C3_S8_120_2B	S8_120	UF1C3_S8_120	Suwon	UF1C3	year_2018	Stem	S8	120days	Yellow_ripe_stage	Akibare	18.9	Dry	96
C3_S8_120_3B	S8_120	UF1C3_S8_120	Suwon	UF1C3	year_2018	Stem	S8	120days	Yellow_ripe_stage	Akibare	18.9	Dry	96
A1_S8_141_1B	S8_141	UF1A1_S8_141	Suwon	UF1A1	year_2018	Stem	S8	141days	Harvest	Akibare	14.1	Dry	47
A1_S8_141_2B	S8_141	UF1A1_S8_141	Suwon	UF1A1	year_2018	Stem	S8	141days	Harvest	Akibare	14.1	Dry	47
A1_S8_141_3B	S8_141	UF1A1_S8_141	Suwon	UF1A1	year_2018	Stem	S8	141days	Harvest	Akibare	14.1	Dry	47
A1_S9_90_1B	S9_90	UF1A1_S9_90	Suwon	UF1A1	year_2018	Stem	S9	90days	Heading	Akibare	32	Flooded	59
A1_S9_90_2B	S9_90	UF1A1_S9_90	Suwon	UF1A1	year_2018	Stem	S9	90days	Heading	Akibare	32	Flooded	59
A1_S9_90_3B	S9_90	UF1A1_S9_90	Suwon	UF1A1	year_2018	Stem	S9	90days	Heading	Akibare	32	Flooded	59
B2_S9_90_1B	S9_90	UF1B2_S9_90	Suwon	UF1B2	year_2018	Stem	S9	90days	Heading	Akibare	32	Flooded	59
B2_S9_90_2B	S9_90	UF1B2_S9_90	Suwon	UF1B2	year_2018	Stem	S9	90days	Heading	Akibare	32	Flooded	59
B2_S9_90_3B	S9_90	UF1B2_S9_90	Suwon	UF1B2	year_2018	Stem	S9	90days	Heading	Akibare	32	Flooded	59
C3_S9_90_1B	S9_90	UF1C3_S9_90	Suwon	UF1C3	year_2018	Stem	S9	90days	Heading	Akibare	32	Flooded	59
C3_S9_90_2B	S9_90	UF1C3_S9_90	Suwon	UF1C3	year_2018	Stem	S9	90days	Heading	Akibare	32	Flooded	59
C3_S9_90_3B	S9_90	UF1C3_S9_90	Suwon	UF1C3	year_2018	Stem	S9	90days	Heading	Akibare	32	Flooded	59
B2_S9_106_1B	S9_106	UF1B2_S9_106	Suwon	UF1B2	year_2018	Stem	S9	106days	Dough_stage	Akibare	24.4	Dry	62
B2_S9_106_2B	S9_106	UF1B2_S9_106	Suwon	UF1B2	year_2018	Stem	S9	106days	Dough_stage	Akibare	24.4	Dry	62
B2_S9_106_3B	S9_106	UF1B2_S9_106	Suwon	UF1B2	year_2018	Stem	S9	106days	Dough_stage	Akibare	24.4	Dry	62
C3_S9_106_1B	S9_106	UF1C3_S9_106	Suwon	UF1C3	year_2018	Stem	S9	106days	Dough_stage	Akibare	24.4	Dry	62
C3_S9_106_2B	S9_106	UF1C3_S9_106	Suwon	UF1C3	year_2018	Stem	S9	106days	Dough_stage	Akibare	24.4	Dry	62
C3_S9_106_3B	S9_106	UF1C3_S9_106	Suwon	UF1C3	year_2018	Stem	S9	106days	Dough_stage	Akibare	24.4	Dry	62
A1_S9_120_1B	S9_120	UF1A1_S9_120	Suwon	UF1A1	year_2018	Stem	S9	120days	Yellow_ripe_stage	Akibare	18.9	Dry	96
A1_S9_120_2B	S9_120	UF1A1_S9_120	Suwon	UF1A1	year_2018	Stem	S9	120days	Yellow_ripe_stage	Akibare	18.9	Dry	96
A1_S9_120_3B	S9_120	UF1A1_S9_120	Suwon	UF1A1	year_2018	Stem	S9	120days	Yellow_ripe_stage	Akibare	18.9	Dry	96
A1_S9_141_1B	S9_141	UF1A1_S9_141	Suwon	UF1A1	year_2018	Stem	S9	141days	Harvest	Akibare	14.1	Dry	47
A1_S9_141_2B	S9_141	UF1A1_S9_141	Suwon	UF1A1	year_2018	Stem	S9	141days	Harvest	Akibare	14.1	Dry	47
A1_S9_141_3B	S9_141	UF1A1_S9_141	Suwon	UF1A1	year_2018	Stem	S9	141days	Harvest	Akibare	14.1	Dry	47

## Sheet: Metadata_fungi
SampleID	Replication	BiologicalRepeat	Location	Plot	Year	Compartment	Microhabitat	Age	Developmental_stage	Genotype	Air_temp	Humidity	Soil_condition
CC1A1BS50F2	CC1BS50	CC1A1BS50F2	Chuncheon1	CC1A1	year_2017	Soil	None	50days	Tillering	Gohyangchalbyeo	28.2	68	Flooded
CC1A1BS80F2	CC1BS80	CC1A1BS80F2	Chuncheon1	CC1A1	year_2017	Soil	None	80days	Heading	Gohyangchalbyeo	28.4	64	Flooded
CC1A1BS120F2	CC1BS120	CC1A1BS120F2	Chuncheon1	CC1A1	year_2017	Soil	None	120days	Harvest	Gohyangchalbyeo	21.6	71	Dry
CC1A1BS140F2	CC1BS140	CC1A1BS140F2	Chuncheon1	CC1A1	year_2017	Soil	None	140days	After_harvest	Gohyangchalbyeo	13	78	Dry
CC1A1L50F2	CC1L50	CC1A1L50F2	Chuncheon1	CC1A1	year_2017	Leaf	None	50days	Tillering	Gohyangchalbyeo	28.2	68	Flooded
CC1A1L80F2	CC1L80	CC1A1L80F2	Chuncheon1	CC1A1	year_2017	Leaf	None	80days	Heading	Gohyangchalbyeo	28.4	64	Flooded
CC1A1L120F2	CC1L120	CC1A1L120F2	Chuncheon1	CC1A1	year_2017	Leaf	None	120days	Harvest	Gohyangchalbyeo	21.6	71	Dry
CC1A1S50F2	CC1S50	CC1A1S50F2	Chuncheon1	CC1A1	year_2017	Stem	None	50days	Tillering	Gohyangchalbyeo	28.2	68	Flooded
CC1A1S80F2	CC1S80	CC1A1S80F2	Chuncheon1	CC1A1	year_2017	Stem	None	80days	Heading	Gohyangchalbyeo	28.4	64	Flooded
CC1A1S120F2	CC1S120	CC1A1S120F2	Chuncheon1	CC1A1	year_2017	Stem	None	120days	Harvest	Gohyangchalbyeo	21.6	71	Dry
CC1A1R50F2	CC1R50	CC1A1R50F2	Chuncheon1	CC1A1	year_2017	Root	None	50days	Tillering	Gohyangchalbyeo	28.2	68	Flooded
CC1A1R80F2	CC1R80	CC1A1R80F2	Chuncheon1	CC1A1	year_2017	Root	None	80days	Heading	Gohyangchalbyeo	28.4	64	Flooded
CC1A1R120F2	CC1R120	CC1A1R120F2	Chuncheon1	CC1A1	year_2017	Root	None	120days	Harvest	Gohyangchalbyeo	21.6	71	Dry
CC1A1G80F2_1	CC1G80	CC1A1G80F2_1	Chuncheon1	CC1A1	year_2017	Seed	None	80days	Heading	Gohyangchalbyeo	28.4	64	Flooded
CC1A1G80F2_2	CC1G80	CC1A1G80F2_2	Chuncheon1	CC1A1	year_2017	Seed	None	80days	Heading	Gohyangchalbyeo	28.4	64	Flooded
CC1A1G80F2_3	CC1G80	CC1A1G80F2_3	Chuncheon1	CC1A1	year_2017	Seed	None	80days	Heading	Gohyangchalbyeo	28.4	64	Flooded
CC1A1G120F2_1	CC1G120	CC1A1G120F2_1	Chuncheon1	CC1A1	year_2017	Seed	None	120days	Harvest	Gohyangchalbyeo	21.6	71	Dry
CC1A1G120F2_2	CC1G120	CC1A1G120F2_2	Chuncheon1	CC1A1	year_2017	Seed	None	120days	Harvest	Gohyangchalbyeo	21.6	71	Dry
CC1A1G120F2_3	CC1G120	CC1A1G120F2_3	Chuncheon1	CC1A1	year_2017	Seed	None	120days	Harvest	Gohyangchalbyeo	21.6	71	Dry
CC1B2BS50F2	CC1BS50	CC1B2BS50F2	Chuncheon1	CC1B2	year_2017	Soil	None	50days	Tillering	Gohyangchalbyeo	28.2	68	Flooded
CC1B2BS80F2	CC1BS80	CC1B2BS80F2	Chuncheon1	CC1B2	year_2017	Soil	None	80days	Heading	Gohyangchalbyeo	28.4	64	Flooded
CC1B2BS120F2	CC1BS120	CC1B2BS120F2	Chuncheon1	CC1B2	year_2017	Soil	None	120days	Harvest	Gohyangchalbyeo	21.6	71	Dry
CC1B2BS140F2	CC1BS140	CC1B2BS140F2	Chuncheon1	CC1B2	year_2017	Soil	None	140days	After_harvest	Gohyangchalbyeo	13	78	Dry
CC1B2L50F2	CC1L50	CC1B2L50F2	Chuncheon1	CC1B2	year_2017	Leaf	None	50days	Tillering	Gohyangchalbyeo	28.2	68	Flooded
CC1B2L80F2	CC1L80	CC1B2L80F2	Chuncheon1	CC1B2	year_2017	Leaf	None	80days	Heading	Gohyangchalbyeo	28.4	64	Flooded
CC1B2L120F2	CC1L120	CC1B2L120F2	Chuncheon1	CC1B2	year_2017	Leaf	None	120days	Harvest	Gohyangchalbyeo	21.6	71	Dry
CC1B2S50F2	CC1S50	CC1B2S50F2	Chuncheon1	CC1B2	year_2017	Stem	None	50days	Tillering	Gohyangchalbyeo	28.2	68	Flooded
CC1B2S80F2	CC1S80	CC1B2S80F2	Chuncheon1	CC1B2	year_2017	Stem	None	80days	Heading	Gohyangchalbyeo	28.4	64	Flooded
CC1B2S120F2	CC1S120	CC1B2S120F2	Chuncheon1	CC1B2	year_2017	Stem	None	120days	Harvest	Gohyangchalbyeo	21.6	71	Dry
CC1B2R50F2	CC1R50	CC1B2R50F2	Chuncheon1	CC1B2	year_2017	Root	None	50days	Tillering	Gohyangchalbyeo	28.2	68	Flooded
CC1B2R80F2	CC1R80	CC1B2R80F2	Chuncheon1	CC1B2	year_2017	Root	None	80days	Heading	Gohyangchalbyeo	28.4	64	Flooded
CC1B2R120F2	CC1R120	CC1B2R120F2	Chuncheon1	CC1B2	year_2017	Root	None	120days	Harvest	Gohyangchalbyeo	21.6	71	Dry
CC1B2G80F2_1	CC1G80	CC1B2G80F2_1	Chuncheon1	CC1B2	year_2017	Seed	None	80days	Heading	Gohyangchalbyeo	28.4	64	Flooded
CC1B2G80F2_2	CC1G80	CC1B2G80F2_2	Chuncheon1	CC1B2	year_2017	Seed	None	80days	Heading	Gohyangchalbyeo	28.4	64	Flooded
CC1B2G80F2_3	CC1G80	CC1B2G80F2_3	Chuncheon1	CC1B2	year_2017	Seed	None	80days	Heading	Gohyangchalbyeo	28.4	64	Flooded
CC1B2G120F2_1	CC1G120	CC1B2G120F2_1	Chuncheon1	CC1B2	year_2017	Seed	None	120days	Harvest	Gohyangchalbyeo	21.6	71	Dry
CC1B2G120F2_2	CC1G120	CC1B2G120F2_2	Chuncheon1	CC1B2	year_2017	Seed	None	120days	Harvest	Gohyangchalbyeo	21.6	71	Dry
CC1B2G120F2_3	CC1G120	CC1B2G120F2_3	Chuncheon1	CC1B2	year_2017	Seed	None	120days	Harvest	Gohyangchalbyeo	21.6	71	Dry
CC1C3BS50F2	CC1BS50	CC1C3BS50F2	Chuncheon1	CC1C3	year_2017	Soil	None	50days	Tillering	Gohyangchalbyeo	28.2	68	Flooded
CC1C3BS80F2	CC1BS80	CC1C3BS80F2	Chuncheon1	CC1C3	year_2017	Soil	None	80days	Heading	Gohyangchalbyeo	28.4	64	Flooded
CC1C3BS120F2	CC1BS120	CC1C3BS120F2	Chuncheon1	CC1C3	year_2017	Soil	None	120days	Harvest	Gohyangchalbyeo	21.6	71	Dry
CC1C3BS140F2	CC1BS140	CC1C3BS140F2	Chuncheon1	CC1C3	year_2017	Soil	None	140days	After_harvest	Gohyangchalbyeo	13	78	Dry
CC1C3L50F2	CC1L50	CC1C3L50F2	Chuncheon1	CC1C3	year_2017	Leaf	None	50days	Tillering	Gohyangchalbyeo	28.2	68	Flooded
CC1C3L80F2	CC1L80	CC1C3L80F2	Chuncheon1	CC1C3	year_2017	Leaf	None	80days	Heading	Gohyangchalbyeo	28.4	64	Flooded
CC1C3L120F2	CC1L120	CC1C3L120F2	Chuncheon1	CC1C3	year_2017	Leaf	None	120days	Harvest	Gohyangchalbyeo	21.6	71	Dry
CC1C3S50F2	CC1S50	CC1C3S50F2	Chuncheon1	CC1C3	year_2017	Stem	None	50days	Tillering	Gohyangchalbyeo	28.2	68	Flooded
CC1C3S80F2	CC1S80	CC1C3S80F2	Chuncheon1	CC1C3	year_2017	Stem	None	80days	Heading	Gohyangchalbyeo	28.4	64	Flooded
CC1C3S120F2	CC1S120	CC1C3S120F2	Chuncheon1	CC1C3	year_2017	Stem	None	120days	Harvest	Gohyangchalbyeo	21.6	71	Dry
CC1C3R50F2	CC1R50	CC1C3R50F2	Chuncheon1	CC1C3	year_2017	Root	None	50days	Tillering	Gohyangchalbyeo	28.2	68	Flooded
CC1C3R80F2	CC1R80	CC1C3R80F2	Chuncheon1	CC1C3	year_2017	Root	None	80days	Heading	Gohyangchalbyeo	28.4	64	Flooded
CC1C3R120F2	CC1R120	CC1C3R120F2	Chuncheon1	CC1C3	year_2017	Root	None	120days	Harvest	Gohyangchalbyeo	21.6	71	Dry
CC1C3G80F2_1	CC1G80	CC1C3G80F2_1	Chuncheon1	CC1C3	year_2017	Seed	None	80days	Heading	Gohyangchalbyeo	28.4	64	Flooded
CC1C3G80F2_2	CC1G80	CC1C3G80F2_2	Chuncheon1	CC1C3	year_2017	Seed	None	80days	Heading	Gohyangchalbyeo	28.4	64	Flooded
CC1C3G80F2_3	CC1G80	CC1C3G80F2_3	Chuncheon1	CC1C3	year_2017	Seed	None	80days	Heading	Gohyangchalbyeo	28.4	64	Flooded
CC1C3G120F2_1	CC1G120	CC1C3G120F2_1	Chuncheon1	CC1C3	year_2017	Seed	None	120days	Harvest	Gohyangchalbyeo	21.6	71	Dry
CC1C3G120F2_2	CC1G120	CC1C3G120F2_2	Chuncheon1	CC1C3	year_2017	Seed	None	120days	Harvest	Gohyangchalbyeo	21.6	71	Dry
CC1C3G120F2_3	CC1G120	CC1C3G120F2_3	Chuncheon1	CC1C3	year_2017	Seed	None	120days	Harvest	Gohyangchalbyeo	21.6	71	Dry
CC2A1BS50F2	CC2BS50	CC2A1BS50F2	Chuncheon2	CC2A1	year_2017	Soil	None	50days	Tillering	Daeanbyeo	28.8	67	Flooded
CC2A1BS80F2	CC2BS80	CC2A1BS80F2	Chuncheon2	CC2A1	year_2017	Soil	None	80days	booting	Daeanbyeo	29	63	Flooded
CC2A1BS120F2	CC2BS120	CC2A1BS120F2	Chuncheon2	CC2A1	year_2017	Soil	None	120days	Yellow_ripening	Daeanbyeo	22.4	68	Dry
CC2A1BS140F2	CC2BS140	CC2A1BS140F2	Chuncheon2	CC2A1	year_2017	Soil	None	140days	Harvest	Daeanbyeo	13	78	Dry
CC2A1L50F2	CC2L50	CC2A1L50F2	Chuncheon2	CC2A1	year_2017	Leaf	None	50days	Tillering	Daeanbyeo	28.8	67	Flooded
CC2A1L80F2	CC2L80	CC2A1L80F2	Chuncheon2	CC2A1	year_2017	Leaf	None	80days	booting	Daeanbyeo	29	63	Flooded
CC2A1L120F2	CC2L120	CC2A1L120F2	Chuncheon2	CC2A1	year_2017	Leaf	None	120days	Yellow_ripening	Daeanbyeo	22.4	68	Dry
CC2A1S50F2	CC2S50	CC2A1S50F2	Chuncheon2	CC2A1	year_2017	Stem	None	50days	Tillering	Daeanbyeo	28.8	67	Flooded
CC2A1S80F2	CC2S80	CC2A1S80F2	Chuncheon2	CC2A1	year_2017	Stem	None	80days	booting	Daeanbyeo	29	63	Flooded
CC2A1S120F2	CC2S120	CC2A1S120F2	Chuncheon2	CC2A1	year_2017	Stem	None	120days	Yellow_ripening	Daeanbyeo	22.4	68	Dry
CC2A1R50F2	CC2R50	CC2A1R50F2	Chuncheon2	CC2A1	year_2017	Root	None	50days	Tillering	Daeanbyeo	28.8	67	Flooded
CC2A1R80F2	CC2R80	CC2A1R80F2	Chuncheon2	CC2A1	year_2017	Root	None	80days	booting	Daeanbyeo	29	63	Flooded
CC2A1R120F2	CC2R120	CC2A1R120F2	Chuncheon2	CC2A1	year_2017	Root	None	120days	Yellow_ripening	Daeanbyeo	22.4	68	Dry
CC2A1G120F2_1	CC2G120	CC2A1G120F2_1	Chuncheon2	CC2A1	year_2017	Seed	None	120days	Yellow_ripening	Daeanbyeo	22.4	68	Dry
CC2A1G120F2_2	CC2G120	CC2A1G120F2_2	Chuncheon2	CC2A1	year_2017	Seed	None	120days	Yellow_ripening	Daeanbyeo	22.4	68	Dry
CC2A1G120F2_3	CC2G120	CC2A1G120F2_3	Chuncheon2	CC2A1	year_2017	Seed	None	120days	Yellow_ripening	Daeanbyeo	22.4	68	Dry
CC2A1G140F2_1	CC2G140	CC2A1G140F2_1	Chuncheon2	CC2A1	year_2017	Seed	None	140days	Harvest	Daeanbyeo	13	78	Dry
CC2A1G140F2_2	CC2G140	CC2A1G140F2_2	Chuncheon2	CC2A1	year_2017	Seed	None	140days	Harvest	Daeanbyeo	13	78	Dry
CC2A1G140F2_3	CC2G140	CC2A1G140F2_3	Chuncheon2	CC2A1	year_2017	Seed	None	140days	Harvest	Daeanbyeo	13	78	Dry
CC2B2BS50F2	CC2BS50	CC2B2BS50F2	Chuncheon2	CC2B2	year_2017	Soil	None	50days	Tillering	Daeanbyeo	28.8	67	Flooded
CC2B2BS80F2	CC2BS80	CC2B2BS80F2	Chuncheon2	CC2B2	year_2017	Soil	None	80days	booting	Daeanbyeo	29	63	Flooded
CC2B2BS120F2	CC2BS120	CC2B2BS120F2	Chuncheon2	CC2B2	year_2017	Soil	None	120days	Yellow_ripening	Daeanbyeo	22.4	68	Dry
CC2B2BS140F2	CC2BS140	CC2B2BS140F2	Chuncheon2	CC2B2	year_2017	Soil	None	140days	Harvest	Daeanbyeo	13	78	Dry
CC2B2L50F2	CC2L50	CC2B2L50F2	Chuncheon2	CC2B2	year_2017	Leaf	None	50days	Tillering	Daeanbyeo	28.8	67	Flooded
CC2B2L80F2	CC2L80	CC2B2L80F2	Chuncheon2	CC2B2	year_2017	Leaf	None	80days	booting	Daeanbyeo	29	63	Flooded
CC2B2L120F2	CC2L120	CC2B2L120F2	Chuncheon2	CC2B2	year_2017	Leaf	None	120days	Yellow_ripening	Daeanbyeo	22.4	68	Dry
CC2B2R50F2	CC2R50	CC2B2R50F2	Chuncheon2	CC2B2	year_2017	Root	None	50days	Tillering	Daeanbyeo	28.8	67	Flooded
CC2B2R80F2	CC2R80	CC2B2R80F2	Chuncheon2	CC2B2	year_2017	Root	None	80days	booting	Daeanbyeo	29	63	Flooded
CC2B2R120F2	CC2R120	CC2B2R120F2	Chuncheon2	CC2B2	year_2017	Root	None	120days	Yellow_ripening	Daeanbyeo	22.4	68	Dry
CC2B2S50F2	CC2S50	CC2B2S50F2	Chuncheon2	CC2B2	year_2017	Stem	None	50days	Tillering	Daeanbyeo	28.8	67	Flooded
CC2B2S80F2	CC2S80	CC2B2S80F2	Chuncheon2	CC2B2	year_2017	Stem	None	80days	booting	Daeanbyeo	29	63	Flooded
CC2B2S120F2	CC2S120	CC2B2S120F2	Chuncheon2	CC2B2	year_2017	Stem	None	120days	Yellow_ripening	Daeanbyeo	22.4	68	Dry
CC2B2G120F2_1	CC2G120	CC2B2G120F2_1	Chuncheon2	CC2B2	year_2017	Seed	None	120days	Yellow_ripening	Daeanbyeo	22.4	68	Dry
CC2B2G120F2_2	CC2G120	CC2B2G120F2_2	Chuncheon2	CC2B2	year_2017	Seed	None	120days	Yellow_ripening	Daeanbyeo	22.4	68	Dry
CC2B2G120F2_3	CC2G120	CC2B2G120F2_3	Chuncheon2	CC2B2	year_2017	Seed	None	120days	Yellow_ripening	Daeanbyeo	22.4	68	Dry
CC2B2G140F2_1	CC2G140	CC2B2G140F2_1	Chuncheon2	CC2B2	year_2017	Seed	None	140days	Harvest	Daeanbyeo	13	78	Dry
CC2B2G140F2_2	CC2G140	CC2B2G140F2_2	Chuncheon2	CC2B2	year_2017	Seed	None	140days	Harvest	Daeanbyeo	13	78	Dry
CC2B2G140F2_3	CC2G140	CC2B2G140F2_3	Chuncheon2	CC2B2	year_2017	Seed	None	140days	Harvest	Daeanbyeo	13	78	Dry
CC2C3BS50F2	CC2BS50	CC2C3BS50F2	Chuncheon2	CC2C3	year_2017	Soil	None	50days	Tillering	Daeanbyeo	28.8	67	Flooded
CC2C3BS80F2	CC2BS80	CC2C3BS80F2	Chuncheon2	CC2C3	year_2017	Soil	None	80days	booting	Daeanbyeo	29	63	Flooded
CC2C3BS120F2	CC2BS120	CC2C3BS120F2	Chuncheon2	CC2C3	year_2017	Soil	None	120days	Yellow_ripening	Daeanbyeo	22.4	68	Dry
CC2C3BS140F2	CC2BS140	CC2C3BS140F2	Chuncheon2	CC2C3	year_2017	Soil	None	140days	Harvest	Daeanbyeo	13	78	Dry
CC2C3L50F2	CC2L50	CC2C3L50F2	Chuncheon2	CC2C3	year_2017	Leaf	None	50days	Tillering	Daeanbyeo	28.8	67	Flooded
CC2C3L80F2	CC2L80	CC2C3L80F2	Chuncheon2	CC2C3	year_2017	Leaf	None	80days	booting	Daeanbyeo	29	63	Flooded
CC2C3L120F2	CC2L120	CC2C3L120F2	Chuncheon2	CC2C3	year_2017	Leaf	None	120days	Yellow_ripening	Daeanbyeo	22.4	68	Dry
CC2C3S50F2	CC2S50	CC2C3S50F2	Chuncheon2	CC2C3	year_2017	Stem	None	50days	Tillering	Daeanbyeo	28.8	67	Flooded
CC2C3S80F2	CC2S80	CC2C3S80F2	Chuncheon2	CC2C3	year_2017	Stem	None	80days	booting	Daeanbyeo	29	63	Flooded
CC2C3S120F2	CC2S120	CC2C3S120F2	Chuncheon2	CC2C3	year_2017	Stem	None	120days	Yellow_ripening	Daeanbyeo	22.4	68	Dry
CC2C3R50F2	CC2R50	CC2C3R50F2	Chuncheon2	CC2C3	year_2017	Root	None	50days	Tillering	Daeanbyeo	28.8	67	Flooded
CC2C3R80F2	CC2R80	CC2C3R80F2	Chuncheon2	CC2C3	year_2017	Root	None	80days	booting	Daeanbyeo	29	63	Flooded
CC2C3R120F2	CC2R120	CC2C3R120F2	Chuncheon2	CC2C3	year_2017	Root	None	120days	Yellow_ripening	Daeanbyeo	22.4	68	Dry
CC2C3G120F2_1	CC2G120	CC2C3G120F2_1	Chuncheon2	CC2C3	year_2017	Seed	None	120days	Yellow_ripening	Daeanbyeo	22.4	68	Dry
CC2C3G120F2_2	CC2G120	CC2C3G120F2_2	Chuncheon2	CC2C3	year_2017	Seed	None	120days	Yellow_ripening	Daeanbyeo	22.4	68	Dry
CC2C3G120F2_3	CC2G120	CC2C3G120F2_3	Chuncheon2	CC2C3	year_2017	Seed	None	120days	Yellow_ripening	Daeanbyeo	22.4	68	Dry
CC2C3G140F2_1	CC2G140	CC2C3G140F2_1	Chuncheon2	CC2C3	year_2017	Seed	None	140days	Harvest	Daeanbyeo	13	78	Dry
CC2C3G140F2_2	CC2G140	CC2C3G140F2_2	Chuncheon2	CC2C3	year_2017	Seed	None	140days	Harvest	Daeanbyeo	13	78	Dry
CC2C3G140F2_3	CC2G140	CC2C3G140F2_3	Chuncheon2	CC2C3	year_2017	Seed	None	140days	Harvest	Daeanbyeo	13	78	Dry
UF1A1BS50F2	UF1BS50	UF1A1BS50F2	Suwon	UF1A1	year_2017	Soil	None	50days	Tillering	Akibare	27	84	Flooded
UF1A1BS80F2	UF1BS80	UF1A1BS80F2	Suwon	UF1A1	year_2017	Soil	None	80days	Heading	Akibare	24.5	100	Flooded
UF1A1BS120F2	UF1BS120	UF1A1BS120F2	Suwon	UF1A1	year_2017	Soil	None	120days	Yellow_ripening	Akibare	22.8	53	Dry
UF1A1BS140F2	UF1BS140	UF1A1BS140F2	Suwon	UF1A1	year_2017	Soil	None	140days	Harvest	Akibare	13.3	77	Dry
UF1A1L50F2	UF1L50	UF1A1L50F2	Suwon	UF1A1	year_2017	Leaf	None	50days	Tillering	Akibare	27	84	Flooded
UF1A1L80F2	UF1L80	UF1A1L80F2	Suwon	UF1A1	year_2017	Leaf	None	80days	Heading	Akibare	24.5	100	Flooded
UF1A1L120F2	UF1L120	UF1A1L120F2	Suwon	UF1A1	year_2017	Leaf	None	120days	Yellow_ripening	Akibare	22.8	53	Dry
UF1A1S50F2	UF1S50	UF1A1S50F2	Suwon	UF1A1	year_2017	Stem	None	50days	Tillering	Akibare	27	84	Flooded
UF1A1S80F2	UF1S80	UF1A1S80F2	Suwon	UF1A1	year_2017	Stem	None	80days	Heading	Akibare	24.5	100	Flooded
UF1A1S120F2	UF1S120	UF1A1S120F2	Suwon	UF1A1	year_2017	Stem	None	120days	Yellow_ripening	Akibare	22.8	53	Dry
UF1A1R50F2	UF1R50	UF1A1R50F2	Suwon	UF1A1	year_2017	Root	None	50days	Tillering	Akibare	27	84	Flooded
UF1A1R80F2	UF1R80	UF1A1R80F2	Suwon	UF1A1	year_2017	Root	None	80days	Heading	Akibare	24.5	100	Flooded
UF1A1R120F2	UF1R120	UF1A1R120F2	Suwon	UF1A1	year_2017	Root	None	120days	Yellow_ripening	Akibare	22.8	53	Dry
UF1A1G80F2_1	UF1G80	UF1A1G80F2_1	Suwon	UF1A1	year_2017	Seed	None	80days	Heading	Akibare	24.5	100	Flooded
UF1A1G80F2_2	UF1G80	UF1A1G80F2_2	Suwon	UF1A1	year_2017	Seed	None	80days	Heading	Akibare	24.5	100	Flooded
UF1A1G80F2_3	UF1G80	UF1A1G80F2_3	Suwon	UF1A1	year_2017	Seed	None	80days	Heading	Akibare	24.5	100	Flooded
UF1A1G120F2_1	UF1G120	UF1A1G120F2_1	Suwon	UF1A1	year_2017	Seed	None	120days	Yellow_ripening	Akibare	22.8	53	Dry
UF1A1G120F2_2	UF1G120	UF1A1G120F2_2	Suwon	UF1A1	year_2017	Seed	None	120days	Yellow_ripening	Akibare	22.8	53	Dry
UF1A1G120F2_3	UF1G120	UF1A1G120F2_3	Suwon	UF1A1	year_2017	Seed	None	120days	Yellow_ripening	Akibare	22.8	53	Dry
UF1A1G140F2_1	UF1G140	UF1A1G140F2_1	Suwon	UF1A1	year_2017	Seed	None	140days	Harvest	Akibare	13.3	77	Dry
UF1A1G140F2_2	UF1G140	UF1A1G140F2_2	Suwon	UF1A1	year_2017	Seed	None	140days	Harvest	Akibare	13.3	77	Dry
UF1A1G140F2_3	UF1G140	UF1A1G140F2_3	Suwon	UF1A1	year_2017	Seed	None	140days	Harvest	Akibare	13.3	77	Dry
UF1B2BS50F2	UF1BS50	UF1B2BS50F2	Suwon	UF1B2	year_2017	Soil	None	50days	Tillering	Akibare	27	84	Flooded
UF1B2BS80F2	UF1BS80	UF1B2BS80F2	Suwon	UF1B2	year_2017	Soil	None	80days	Heading	Akibare	24.5	100	Flooded
UF1B2BS120F2	UF1BS120	UF1B2BS120F2	Suwon	UF1B2	year_2017	Soil	None	120days	Yellow_ripening	Akibare	22.8	53	Dry
UF1B2BS140F2	UF1BS140	UF1B2BS140F2	Suwon	UF1B2	year_2017	Soil	None	140days	Harvest	Akibare	13.3	77	Dry
UF1B2L50F2	UF1L50	UF1B2L50F2	Suwon	UF1B2	year_2017	Leaf	None	50days	Tillering	Akibare	27	84	Flooded
UF1B2L80F2	UF1L80	UF1B2L80F2	Suwon	UF1B2	year_2017	Leaf	None	80days	Heading	Akibare	24.5	100	Flooded
UF1B2L120F2	UF1L120	UF1B2L120F2	Suwon	UF1B2	year_2017	Leaf	None	120days	Yellow_ripening	Akibare	22.8	53	Dry
UF1B2S50F2	UF1S50	UF1B2S50F2	Suwon	UF1B2	year_2017	Stem	None	50days	Tillering	Akibare	27	84	Flooded
UF1B2S80F2	UF1S80	UF1B2S80F2	Suwon	UF1B2	year_2017	Stem	None	80days	Heading	Akibare	24.5	100	Flooded
UF1B2S120F2	UF1S120	UF1B2S120F2	Suwon	UF1B2	year_2017	Stem	None	120days	Yellow_ripening	Akibare	22.8	53	Dry
UF1B2R50F2	UF1R50	UF1B2R50F2	Suwon	UF1B2	year_2017	Root	None	50days	Tillering	Akibare	27	84	Flooded
UF1B2R80F2	UF1R80	UF1B2R80F2	Suwon	UF1B2	year_2017	Root	None	80days	Heading	Akibare	24.5	100	Flooded
UF1B2R120F2	UF1R120	UF1B2R120F2	Suwon	UF1B2	year_2017	Root	None	120days	Yellow_ripening	Akibare	22.8	53	Dry
UF1B2G80F2_1	UF1G80	UF1B2G80F2_1	Suwon	UF1B2	year_2017	Seed	None	80days	Heading	Akibare	24.5	100	Flooded
UF1B2G80F2_2	UF1G80	UF1B2G80F2_2	Suwon	UF1B2	year_2017	Seed	None	80days	Heading	Akibare	24.5	100	Flooded
UF1B2G80F2_3	UF1G80	UF1B2G80F2_3	Suwon	UF1B2	year_2017	Seed	None	80days	Heading	Akibare	24.5	100	Flooded
UF1B2G120F2_1	UF1G120	UF1B2G120F2_1	Suwon	UF1B2	year_2017	Seed	None	120days	Yellow_ripening	Akibare	22.8	53	Dry
UF1B2G120F2_2	UF1G120	UF1B2G120F2_2	Suwon	UF1B2	year_2017	Seed	None	120days	Yellow_ripening	Akibare	22.8	53	Dry
UF1B2G120F2_3	UF1G120	UF1B2G120F2_3	Suwon	UF1B2	year_2017	Seed	None	120days	Yellow_ripening	Akibare	22.8	53	Dry
UF1B2G140F2_1	UF1G140	UF1B2G140F2_1	Suwon	UF1B2	year_2017	Seed	None	140days	Harvest	Akibare	13.3	77	Dry
UF1B2G140F2_2	UF1G140	UF1B2G140F2_2	Suwon	UF1B2	year_2017	Seed	None	140days	Harvest	Akibare	13.3	77	Dry
UF1B2G140F2_3	UF1G140	UF1B2G140F2_3	Suwon	UF1B2	year_2017	Seed	None	140days	Harvest	Akibare	13.3	77	Dry
UF1C3BS50F2	UF1BS50	UF1C3BS50F2	Suwon	UF1C3	year_2017	Soil	None	50days	Tillering	Akibare	27	84	Flooded
UF1C3BS80F2	UF1BS80	UF1C3BS80F2	Suwon	UF1C3	year_2017	Soil	None	80days	Heading	Akibare	24.5	100	Flooded
UF1C3BS120F2	UF1BS120	UF1C3BS120F2	Suwon	UF1C3	year_2017	Soil	None	120days	Yellow_ripening	Akibare	22.8	53	Dry
UF1C3BS140F2	UF1BS140	UF1C3BS140F2	Suwon	UF1C3	year_2017	Soil	None	140days	Harvest	Akibare	13.3	77	Dry
UF1C3L50F2	UF1R50	UF1C3L50F2	Suwon	UF1C3	year_2017	Leaf	None	50days	Tillering	Akibare	27	84	Flooded
UF1C3L80F2	UF1R80	UF1C3L80F2	Suwon	UF1C3	year_2017	Leaf	None	80days	Heading	Akibare	24.5	100	Flooded
UF1C3L120F2	UF1R120	UF1C3L120F2	Suwon	UF1C3	year_2017	Leaf	None	120days	Yellow_ripening	Akibare	22.8	53	Dry
UF1C3S50F2	UF1S50	UF1C3S50F2	Suwon	UF1C3	year_2017	Stem	None	50days	Tillering	Akibare	27	84	Flooded
UF1C3S80F2	UF1S80	UF1C3S80F2	Suwon	UF1C3	year_2017	Stem	None	80days	Heading	Akibare	24.5	100	Flooded
UF1C3S120F2	UF1S120	UF1C3S120F2	Suwon	UF1C3	year_2017	Stem	None	120days	Yellow_ripening	Akibare	22.8	53	Dry
UF1C3R50F2	UF1S50	UF1C3R50F2	Suwon	UF1C3	year_2017	Root	None	50days	Tillering	Akibare	27	84	Flooded
UF1C3R80F2	UF1S80	UF1C3R80F2	Suwon	UF1C3	year_2017	Root	None	80days	Heading	Akibare	24.5	100	Flooded
UF1C3R120F2	UF1S120	UF1C3R120F2	Suwon	UF1C3	year_2017	Root	None	120days	Yellow_ripening	Akibare	22.8	53	Dry
UF1C3G80F2_1	UF1G80	UF1C3G80F2_1	Suwon	UF1C3	year_2017	Seed	None	80days	Heading	Akibare	24.5	100	Flooded
UF1C3G80F2_2	UF1G80	UF1C3G80F2_2	Suwon	UF1C3	year_2017	Seed	None	80days	Heading	Akibare	24.5	100	Flooded
UF1C3G80F2_3	UF1G80	UF1C3G80F2_3	Suwon	UF1C3	year_2017	Seed	None	80days	Heading	Akibare	24.5	100	Flooded
UF1C3G120F2_1	UF1G120	UF1C3G120F2_1	Suwon	UF1C3	year_2017	Seed	None	120days	Yellow_ripening	Akibare	22.8	53	Dry
UF1C3G120F2_2	UF1G120	UF1C3G120F2_2	Suwon	UF1C3	year_2017	Seed	None	120days	Yellow_ripening	Akibare	22.8	53	Dry
UF1C3G120F2_3	UF1G120	UF1C3G120F2_3	Suwon	UF1C3	year_2017	Seed	None	120days	Yellow_ripening	Akibare	22.8	53	Dry
UF1C3G140F2_1	UF1G140	UF1C3G140F2_1	Suwon	UF1C3	year_2017	Seed	None	140days	Harvest	Akibare	13.3	77	Dry
UF1C3G140F2_2	UF1G140	UF1C3G140F2_2	Suwon	UF1C3	year_2017	Seed	None	140days	Harvest	Akibare	13.3	77	Dry
UF1C3G140F2_3	UF1G140	UF1C3G140F2_3	Suwon	UF1C3	year_2017	Seed	None	140days	Harvest	Akibare	13.3	77	Dry
A1_L2_48_1F	L1_48	UF1A1_L1_48	Suwon	UF1A1	year_2018	Leaf	L2	48days	Tillering	Akibare	28.5	78	Flooded
A1_L2_48_2F	L1_48	UF1A1_L1_48	Suwon	UF1A1	year_2018	Leaf	L2	48days	Tillering	Akibare	28.5	78	Flooded
A1_L2_48_3F	L1_48	UF1A1_L1_48	Suwon	UF1A1	year_2018	Leaf	L2	48days	Tillering	Akibare	28.5	78	Flooded
B2_L2_48_1F	L1_48	UF1B2_L1_48	Suwon	UF1B2	year_2018	Leaf	L2	48days	Tillering	Akibare	28.5	78	Flooded
B2_L2_48_2F	L1_48	UF1B2_L1_48	Suwon	UF1B2	year_2018	Leaf	L2	48days	Tillering	Akibare	28.5	78	Flooded
B2_L2_48_3F	L1_48	UF1B2_L1_48	Suwon	UF1B2	year_2018	Leaf	L2	48days	Tillering	Akibare	28.5	78	Flooded
C3_L2_48_1F	L1_48	UF1C3_L1_48	Suwon	UF1C3	year_2018	Leaf	L2	48days	Tillering	Akibare	28.5	78	Flooded
C3_L2_48_2F	L1_48	UF1C3_L1_48	Suwon	UF1C3	year_2018	Leaf	L2	48days	Tillering	Akibare	28.5	78	Flooded
C3_L2_48_3F	L1_48	UF1C3_L1_48	Suwon	UF1C3	year_2018	Leaf	L2	48days	Tillering	Akibare	28.5	78	Flooded
A1_L1_48_1F	L2_48	UF1A1_L2_48	Suwon	UF1A1	year_2018	Leaf	L1	48days	Tillering	Akibare	28.5	78	Flooded
A1_L1_48_2F	L2_48	UF1A1_L2_48	Suwon	UF1A1	year_2018	Leaf	L1	48days	Tillering	Akibare	28.5	78	Flooded
A1_L1_48_3F	L2_48	UF1A1_L2_48	Suwon	UF1A1	year_2018	Leaf	L1	48days	Tillering	Akibare	28.5	78	Flooded
B2_L1_48_1F	L2_48	UF1B2_L2_48	Suwon	UF1B2	year_2018	Leaf	L1	48days	Tillering	Akibare	28.5	78	Flooded
B2_L1_48_2F	L2_48	UF1B2_L2_48	Suwon	UF1B2	year_2018	Leaf	L1	48days	Tillering	Akibare	28.5	78	Flooded
B2_L1_48_3F	L2_48	UF1B2_L2_48	Suwon	UF1B2	year_2018	Leaf	L1	48days	Tillering	Akibare	28.5	78	Flooded
C3_L1_48_1F	L2_48	UF1C3_L2_48	Suwon	UF1C3	year_2018	Leaf	L1	48days	Tillering	Akibare	28.5	78	Flooded
C3_L1_48_2F	L2_48	UF1C3_L2_48	Suwon	UF1C3	year_2018	Leaf	L1	48days	Tillering	Akibare	28.5	78	Flooded
C3_L1_48_3F	L2_48	UF1C3_L2_48	Suwon	UF1C3	year_2018	Leaf	L1	48days	Tillering	Akibare	28.5	78	Flooded
A1_S1_48_1F	S1_48	UF1A1_S1_48	Suwon	UF1A1	year_2018	Stem	S1	48days	Tillering	Akibare	28.5	78	Flooded
A1_S1_48_2F	S1_48	UF1A1_S1_48	Suwon	UF1A1	year_2018	Stem	S1	48days	Tillering	Akibare	28.5	78	Flooded
A1_S1_48_3F	S1_48	UF1A1_S1_48	Suwon	UF1A1	year_2018	Stem	S1	48days	Tillering	Akibare	28.5	78	Flooded
A1_S2_48_1F	S2_48	UF1A1_S2_48	Suwon	UF1A1	year_2018	Stem	S2	48days	Tillering	Akibare	28.5	78	Flooded
A1_S2_48_2F	S2_48	UF1A1_S2_48	Suwon	UF1A1	year_2018	Stem	S2	48days	Tillering	Akibare	28.5	78	Flooded
A1_S2_48_3F	S2_48	UF1A1_S2_48	Suwon	UF1A1	year_2018	Stem	S2	48days	Tillering	Akibare	28.5	78	Flooded
A1_S3_48_1F	S3_48	UF1A1_S3_48	Suwon	UF1A1	year_2018	Stem	S3	48days	Tillering	Akibare	28.5	78	Flooded
A1_S3_48_2F	S3_48	UF1A1_S3_48	Suwon	UF1A1	year_2018	Stem	S3	48days	Tillering	Akibare	28.5	78	Flooded
A1_S3_48_3F	S3_48	UF1A1_S3_48	Suwon	UF1A1	year_2018	Stem	S3	48days	Tillering	Akibare	28.5	78	Flooded
B2_S1_48_1F	S1_48	UF1B2_S1_48	Suwon	UF1B2	year_2018	Stem	S1	48days	Tillering	Akibare	28.5	78	Flooded
B2_S1_48_2F	S1_48	UF1B2_S1_48	Suwon	UF1B2	year_2018	Stem	S1	48days	Tillering	Akibare	28.5	78	Flooded
B2_S1_48_3F	S1_48	UF1B2_S1_48	Suwon	UF1B2	year_2018	Stem	S1	48days	Tillering	Akibare	28.5	78	Flooded
B2_S2_48_1F	S2_48	UF1B2_S2_48	Suwon	UF1B2	year_2018	Stem	S2	48days	Tillering	Akibare	28.5	78	Flooded
B2_S2_48_2F	S2_48	UF1B2_S2_48	Suwon	UF1B2	year_2018	Stem	S2	48days	Tillering	Akibare	28.5	78	Flooded
B2_S2_48_3F	S2_48	UF1B2_S2_48	Suwon	UF1B2	year_2018	Stem	S2	48days	Tillering	Akibare	28.5	78	Flooded
B2_S3_48_1F	S3_48	UF1B2_S3_48	Suwon	UF1B2	year_2018	Stem	S3	48days	Tillering	Akibare	28.5	78	Flooded
B2_S3_48_2F	S3_48	UF1B2_S3_48	Suwon	UF1B2	year_2018	Stem	S3	48days	Tillering	Akibare	28.5	78	Flooded
B2_S3_48_3F	S3_48	UF1B2_S3_48	Suwon	UF1B2	year_2018	Stem	S3	48days	Tillering	Akibare	28.5	78	Flooded
C3_S1_48_1F	S1_48	UF1C3_S1_48	Suwon	UF1C3	year_2018	Stem	S1	48days	Tillering	Akibare	28.5	78	Flooded
C3_S1_48_2F	S1_48	UF1C3_S1_48	Suwon	UF1C3	year_2018	Stem	S1	48days	Tillering	Akibare	28.5	78	Flooded
C3_S1_48_3F	S1_48	UF1C3_S1_48	Suwon	UF1C3	year_2018	Stem	S1	48days	Tillering	Akibare	28.5	78	Flooded
C3_S2_48_1F	S2_48	UF1C3_S2_48	Suwon	UF1C3	year_2018	Stem	S2	48days	Tillering	Akibare	28.5	78	Flooded
C3_S2_48_2F	S2_48	UF1C3_S2_48	Suwon	UF1C3	year_2018	Stem	S2	48days	Tillering	Akibare	28.5	78	Flooded
C3_S2_48_3F	S2_48	UF1C3_S2_48	Suwon	UF1C3	year_2018	Stem	S2	48days	Tillering	Akibare	28.5	78	Flooded
C3_S3_48_1F	S3_48	UF1C3_S3_48	Suwon	UF1C3	year_2018	Stem	S3	48days	Tillering	Akibare	28.5	78	Flooded
C3_S3_48_2F	S3_48	UF1C3_S3_48	Suwon	UF1C3	year_2018	Stem	S3	48days	Tillering	Akibare	28.5	78	Flooded
C3_S3_48_3F	S3_48	UF1C3_S3_48	Suwon	UF1C3	year_2018	Stem	S3	48days	Tillering	Akibare	28.5	78	Flooded
A1_R_48_1F	R_48	UF1A1_R_48	Suwon	UF1A1	year_2018	Root	R	48days	Tillering	Akibare	28.5	78	Flooded
A1_R_48_2F	R_48	UF1A1_R_48	Suwon	UF1A1	year_2018	Root	R	48days	Tillering	Akibare	28.5	78	Flooded
A1_R_48_3F	R_48	UF1A1_R_48	Suwon	UF1A1	year_2018	Root	R	48days	Tillering	Akibare	28.5	78	Flooded
B2_R_48_1F	R_48	UF1B2_R_48	Suwon	UF1B2	year_2018	Root	R	48days	Tillering	Akibare	28.5	78	Flooded
B2_R_48_2F	R_48	UF1B2_R_48	Suwon	UF1B2	year_2018	Root	R	48days	Tillering	Akibare	28.5	78	Flooded
B2_R_48_3F	R_48	UF1B2_R_48	Suwon	UF1B2	year_2018	Root	R	48days	Tillering	Akibare	28.5	78	Flooded
C3_R_48_1F	R_48	UF1C3_R_48	Suwon	UF1C3	year_2018	Root	R	48days	Tillering	Akibare	28.5	78	Flooded
C3_R_48_2F	R_48	UF1C3_R_48	Suwon	UF1C3	year_2018	Root	R	48days	Tillering	Akibare	28.5	78	Flooded
C3_R_48_3F	R_48	UF1C3_R_48	Suwon	UF1C3	year_2018	Root	R	48days	Tillering	Akibare	28.5	78	Flooded
A1_L1_62_1F	L3_62	UF1A1_L3_62	Suwon	UF1A1	year_2018	Leaf	L1	62days	Tillering	Akibare	30	70	Dry
A1_L1_62_2F	L3_62	UF1A1_L3_62	Suwon	UF1A1	year_2018	Leaf	L1	62days	Tillering	Akibare	30	70	Dry
A1_L1_62_3F	L3_62	UF1A1_L3_62	Suwon	UF1A1	year_2018	Leaf	L1	62days	Tillering	Akibare	30	70	Dry
B2_L1_62_1F	L3_62	UF1B2_L3_62	Suwon	UF1B2	year_2018	Leaf	L1	62days	Tillering	Akibare	30	70	Dry
B2_L1_62_2F	L3_62	UF1B2_L3_62	Suwon	UF1B2	year_2018	Leaf	L1	62days	Tillering	Akibare	30	70	Dry
B2_L1_62_3F	L3_62	UF1B2_L3_62	Suwon	UF1B2	year_2018	Leaf	L1	62days	Tillering	Akibare	30	70	Dry
C3_L1_62_1F	L3_62	UF1C3_L3_62	Suwon	UF1C3	year_2018	Leaf	L1	62days	Tillering	Akibare	30	70	Dry
C3_L1_62_2F	L3_62	UF1C3_L3_62	Suwon	UF1C3	year_2018	Leaf	L1	62days	Tillering	Akibare	30	70	Dry
C3_L1_62_3F	L3_62	UF1C3_L3_62	Suwon	UF1C3	year_2018	Leaf	L1	62days	Tillering	Akibare	30	70	Dry
A1_L2_62_1F	L2_62	UF1A1_L2_62	Suwon	UF1A1	year_2018	Leaf	L2	62days	Tillering	Akibare	30	70	Dry
A1_L2_62_2F	L2_62	UF1A1_L2_62	Suwon	UF1A1	year_2018	Leaf	L2	62days	Tillering	Akibare	30	70	Dry
A1_L2_62_3F	L2_62	UF1A1_L2_62	Suwon	UF1A1	year_2018	Leaf	L2	62days	Tillering	Akibare	30	70	Dry
B2_L2_62_1F	L2_62	UF1B2_L2_62	Suwon	UF1B2	year_2018	Leaf	L2	62days	Tillering	Akibare	30	70	Dry
B2_L2_62_2F	L2_62	UF1B2_L2_62	Suwon	UF1B2	year_2018	Leaf	L2	62days	Tillering	Akibare	30	70	Dry
B2_L2_62_3F	L2_62	UF1B2_L2_62	Suwon	UF1B2	year_2018	Leaf	L2	62days	Tillering	Akibare	30	70	Dry
C3_L2_62_1F	L2_62	UF1C3_L2_62	Suwon	UF1C3	year_2018	Leaf	L2	62days	Tillering	Akibare	30	70	Dry
C3_L2_62_2F	L2_62	UF1C3_L2_62	Suwon	UF1C3	year_2018	Leaf	L2	62days	Tillering	Akibare	30	70	Dry
C3_L2_62_3F	L2_62	UF1C3_L2_62	Suwon	UF1C3	year_2018	Leaf	L2	62days	Tillering	Akibare	30	70	Dry
A1_L3_62_1F	L1_62	UF1A1_L1_62	Suwon	UF1A1	year_2018	Leaf	L3	62days	Tillering	Akibare	30	70	Dry
A1_L3_62_2F	L1_62	UF1A1_L1_62	Suwon	UF1A1	year_2018	Leaf	L3	62days	Tillering	Akibare	30	70	Dry
A1_L3_62_3F	L1_62	UF1A1_L1_62	Suwon	UF1A1	year_2018	Leaf	L3	62days	Tillering	Akibare	30	70	Dry
B2_L3_62_1F	L1_62	UF1B2_L1_62	Suwon	UF1B2	year_2018	Leaf	L3	62days	Tillering	Akibare	30	70	Dry
B2_L3_62_2F	L1_62	UF1B2_L1_62	Suwon	UF1B2	year_2018	Leaf	L3	62days	Tillering	Akibare	30	70	Dry
B2_L3_62_3F	L1_62	UF1B2_L1_62	Suwon	UF1B2	year_2018	Leaf	L3	62days	Tillering	Akibare	30	70	Dry
C3_L3_62_1F	L1_62	UF1C3_L1_62	Suwon	UF1C3	year_2018	Leaf	L3	62days	Tillering	Akibare	30	70	Dry
C3_L3_62_2F	L1_62	UF1C3_L1_62	Suwon	UF1C3	year_2018	Leaf	L3	62days	Tillering	Akibare	30	70	Dry
C3_L3_62_3F	L1_62	UF1C3_L1_62	Suwon	UF1C3	year_2018	Leaf	L3	62days	Tillering	Akibare	30	70	Dry
A1_S1_62_1F	S1_62	UF1A1_S1_62	Suwon	UF1A1	year_2018	Stem	S1	62days	Tillering	Akibare	30	70	Dry
A1_S1_62_2F	S1_62	UF1A1_S1_62	Suwon	UF1A1	year_2018	Stem	S1	62days	Tillering	Akibare	30	70	Dry
A1_S1_62_3F	S1_62	UF1A1_S1_62	Suwon	UF1A1	year_2018	Stem	S1	62days	Tillering	Akibare	30	70	Dry
B2_S1_62_1F	S1_62	UF1B2_S1_62	Suwon	UF1B2	year_2018	Stem	S1	62days	Tillering	Akibare	30	70	Dry
B2_S1_62_2F	S1_62	UF1B2_S1_62	Suwon	UF1B2	year_2018	Stem	S1	62days	Tillering	Akibare	30	70	Dry
B2_S1_62_3F	S1_62	UF1B2_S1_62	Suwon	UF1B2	year_2018	Stem	S1	62days	Tillering	Akibare	30	70	Dry
C3_S1_62_1F	S1_62	UF1C3_S1_62	Suwon	UF1C3	year_2018	Stem	S1	62days	Tillering	Akibare	30	70	Dry
C3_S1_62_2F	S1_62	UF1C3_S1_62	Suwon	UF1C3	year_2018	Stem	S1	62days	Tillering	Akibare	30	70	Dry
C3_S1_62_3F	S1_62	UF1C3_S1_62	Suwon	UF1C3	year_2018	Stem	S1	62days	Tillering	Akibare	30	70	Dry
A1_S2_62_1F	S2_62	UF1A1_S2_62	Suwon	UF1A1	year_2018	Stem	S2	62days	Tillering	Akibare	30	70	Dry
A1_S2_62_2F	S2_62	UF1A1_S2_62	Suwon	UF1A1	year_2018	Stem	S2	62days	Tillering	Akibare	30	70	Dry
A1_S2_62_3F	S2_62	UF1A1_S2_62	Suwon	UF1A1	year_2018	Stem	S2	62days	Tillering	Akibare	30	70	Dry
B2_S2_62_1F	S2_62	UF1B2_S2_62	Suwon	UF1B2	year_2018	Stem	S2	62days	Tillering	Akibare	30	70	Dry
B2_S2_62_2F	S2_62	UF1B2_S2_62	Suwon	UF1B2	year_2018	Stem	S2	62days	Tillering	Akibare	30	70	Dry
B2_S2_62_3F	S2_62	UF1B2_S2_62	Suwon	UF1B2	year_2018	Stem	S2	62days	Tillering	Akibare	30	70	Dry
C3_S2_62_1F	S2_62	UF1C3_S2_62	Suwon	UF1C3	year_2018	Stem	S2	62days	Tillering	Akibare	30	70	Dry
C3_S2_62_2F	S2_62	UF1C3_S2_62	Suwon	UF1C3	year_2018	Stem	S2	62days	Tillering	Akibare	30	70	Dry
C3_S2_62_3F	S2_62	UF1C3_S2_62	Suwon	UF1C3	year_2018	Stem	S2	62days	Tillering	Akibare	30	70	Dry
A1_S3_62_1F	S3_62	UF1A1_S3_62	Suwon	UF1A1	year_2018	Stem	S3	62days	Tillering	Akibare	30	70	Dry
A1_S3_62_2F	S3_62	UF1A1_S3_62	Suwon	UF1A1	year_2018	Stem	S3	62days	Tillering	Akibare	30	70	Dry
A1_S3_62_3F	S3_62	UF1A1_S3_62	Suwon	UF1A1	year_2018	Stem	S3	62days	Tillering	Akibare	30	70	Dry
B2_S3_62_1F	S3_62	UF1B2_S3_62	Suwon	UF1B2	year_2018	Stem	S3	62days	Tillering	Akibare	30	70	Dry
B2_S3_62_2F	S3_62	UF1B2_S3_62	Suwon	UF1B2	year_2018	Stem	S3	62days	Tillering	Akibare	30	70	Dry
B2_S3_62_3F	S3_62	UF1B2_S3_62	Suwon	UF1B2	year_2018	Stem	S3	62days	Tillering	Akibare	30	70	Dry
C3_S3_62_1F	S3_62	UF1C3_S3_62	Suwon	UF1C3	year_2018	Stem	S3	62days	Tillering	Akibare	30	70	Dry
C3_S3_62_2F	S3_62	UF1C3_S3_62	Suwon	UF1C3	year_2018	Stem	S3	62days	Tillering	Akibare	30	70	Dry
C3_S3_62_3F	S3_62	UF1C3_S3_62	Suwon	UF1C3	year_2018	Stem	S3	62days	Tillering	Akibare	30	70	Dry
A1_S4_62_1F	S4_62	UF1A1_S4_62	Suwon	UF1A1	year_2018	Stem	S4	62days	Tillering	Akibare	30	70	Dry
A1_S4_62_2F	S4_62	UF1A1_S4_62	Suwon	UF1A1	year_2018	Stem	S4	62days	Tillering	Akibare	30	70	Dry
A1_S4_62_3F	S4_62	UF1A1_S4_62	Suwon	UF1A1	year_2018	Stem	S4	62days	Tillering	Akibare	30	70	Dry
B2_S4_62_1F	S4_62	UF1B2_S4_62	Suwon	UF1B2	year_2018	Stem	S4	62days	Tillering	Akibare	30	70	Dry
B2_S4_62_2F	S4_62	UF1B2_S4_62	Suwon	UF1B2	year_2018	Stem	S4	62days	Tillering	Akibare	30	70	Dry
B2_S4_62_3F	S4_62	UF1B2_S4_62	Suwon	UF1B2	year_2018	Stem	S4	62days	Tillering	Akibare	30	70	Dry
C3_S4_62_1F	S4_62	UF1C3_S4_62	Suwon	UF1C3	year_2018	Stem	S4	62days	Tillering	Akibare	30	70	Dry
C3_S4_62_2F	S4_62	UF1C3_S4_62	Suwon	UF1C3	year_2018	Stem	S4	62days	Tillering	Akibare	30	70	Dry
C3_S4_62_3F	S4_62	UF1C3_S4_62	Suwon	UF1C3	year_2018	Stem	S4	62days	Tillering	Akibare	30	70	Dry
A1_R_62_1F	R_62	UF1A1_R_62	Suwon	UF1A1	year_2018	Root	R	62days	Tillering	Akibare	30	70	Dry
A1_R_62_2F	R_62	UF1A1_R_62	Suwon	UF1A1	year_2018	Root	R	62days	Tillering	Akibare	30	70	Dry
A1_R_62_3F	R_62	UF1A1_R_62	Suwon	UF1A1	year_2018	Root	R	62days	Tillering	Akibare	30	70	Dry
B2_R_62_1F	R_62	UF1B2_R_62	Suwon	UF1B2	year_2018	Root	R	62days	Tillering	Akibare	30	70	Dry
B2_R_62_2F	R_62	UF1B2_R_62	Suwon	UF1B2	year_2018	Root	R	62days	Tillering	Akibare	30	70	Dry
B2_R_62_3F	R_62	UF1B2_R_62	Suwon	UF1B2	year_2018	Root	R	62days	Tillering	Akibare	30	70	Dry
C3_R_62_1F	R_62	UF1C3_R_62	Suwon	UF1C3	year_2018	Root	R	62days	Tillering	Akibare	30	70	Dry
C3_R_62_2F	R_62	UF1C3_R_62	Suwon	UF1C3	year_2018	Root	R	62days	Tillering	Akibare	30	70	Dry
C3_R_62_3F	R_62	UF1C3_R_62	Suwon	UF1C3	year_2018	Root	R	62days	Tillering	Akibare	30	70	Dry
A1_FL_76_1F	FL_76	UF1A1_FL_76	Suwon	UF1A1	year_2018	Leaf	FL	76days	Booting	Akibare	32.7	67	Dry
A1_FL_76_2F	FL_76	UF1A1_FL_76	Suwon	UF1A1	year_2018	Leaf	FL	76days	Booting	Akibare	32.7	67	Dry
A1_FL_76_3F	FL_76	UF1A1_FL_76	Suwon	UF1A1	year_2018	Leaf	FL	76days	Booting	Akibare	32.7	67	Dry
B2_FL_76_1F	FL_76	UF1B2_FL_76	Suwon	UF1B2	year_2018	Leaf	FL	76days	Booting	Akibare	32.7	67	Dry
B2_FL_76_2F	FL_76	UF1B2_FL_76	Suwon	UF1B2	year_2018	Leaf	FL	76days	Booting	Akibare	32.7	67	Dry
B2_FL_76_3F	FL_76	UF1B2_FL_76	Suwon	UF1B2	year_2018	Leaf	FL	76days	Booting	Akibare	32.7	67	Dry
C3_FL_76_1F	FL_76	UF1C3_FL_76	Suwon	UF1C3	year_2018	Leaf	FL	76days	Booting	Akibare	32.7	67	Dry
C3_FL_76_2F	FL_76	UF1C3_FL_76	Suwon	UF1C3	year_2018	Leaf	FL	76days	Booting	Akibare	32.7	67	Dry
C3_FL_76_3F	FL_76	UF1C3_FL_76	Suwon	UF1C3	year_2018	Leaf	FL	76days	Booting	Akibare	32.7	67	Dry
A1_L1_76_1F	L1_76	UF1A1_L1_76	Suwon	UF1A1	year_2018	Leaf	L1	76days	Booting	Akibare	32.7	67	Dry
A1_L1_76_2F	L1_76	UF1A1_L1_76	Suwon	UF1A1	year_2018	Leaf	L1	76days	Booting	Akibare	32.7	67	Dry
A1_L1_76_3F	L1_76	UF1A1_L1_76	Suwon	UF1A1	year_2018	Leaf	L1	76days	Booting	Akibare	32.7	67	Dry
B2_L1_76_1F	L1_76	UF1B2_L1_76	Suwon	UF1B2	year_2018	Leaf	L1	76days	Booting	Akibare	32.7	67	Dry
B2_L1_76_2F	L1_76	UF1B2_L1_76	Suwon	UF1B2	year_2018	Leaf	L1	76days	Booting	Akibare	32.7	67	Dry
B2_L1_76_3F	L1_76	UF1B2_L1_76	Suwon	UF1B2	year_2018	Leaf	L1	76days	Booting	Akibare	32.7	67	Dry
C3_L1_76_1F	L1_76	UF1C3_L1_76	Suwon	UF1C3	year_2018	Leaf	L1	76days	Booting	Akibare	32.7	67	Dry
C3_L1_76_2F	L1_76	UF1C3_L1_76	Suwon	UF1C3	year_2018	Leaf	L1	76days	Booting	Akibare	32.7	67	Dry
C3_L1_76_3F	L1_76	UF1C3_L1_76	Suwon	UF1C3	year_2018	Leaf	L1	76days	Booting	Akibare	32.7	67	Dry
A1_L2_76_1F	L2_76	UF1A1_L2_76	Suwon	UF1A1	year_2018	Leaf	L2	76days	Booting	Akibare	32.7	67	Dry
A1_L2_76_2F	L2_76	UF1A1_L2_76	Suwon	UF1A1	year_2018	Leaf	L2	76days	Booting	Akibare	32.7	67	Dry
A1_L2_76_3F	L2_76	UF1A1_L2_76	Suwon	UF1A1	year_2018	Leaf	L2	76days	Booting	Akibare	32.7	67	Dry
B2_L2_76_1F	L2_76	UF1B2_L2_76	Suwon	UF1B2	year_2018	Leaf	L2	76days	Booting	Akibare	32.7	67	Dry
B2_L2_76_2F	L2_76	UF1B2_L2_76	Suwon	UF1B2	year_2018	Leaf	L2	76days	Booting	Akibare	32.7	67	Dry
B2_L2_76_3F	L2_76	UF1B2_L2_76	Suwon	UF1B2	year_2018	Leaf	L2	76days	Booting	Akibare	32.7	67	Dry
C3_L2_76_1F	L2_76	UF1C3_L2_76	Suwon	UF1C3	year_2018	Leaf	L2	76days	Booting	Akibare	32.7	67	Dry
C3_L2_76_2F	L2_76	UF1C3_L2_76	Suwon	UF1C3	year_2018	Leaf	L2	76days	Booting	Akibare	32.7	67	Dry
C3_L2_76_3F	L2_76	UF1C3_L2_76	Suwon	UF1C3	year_2018	Leaf	L2	76days	Booting	Akibare	32.7	67	Dry
A1_L3_76_1F	L3_76	UF1A1_L3_76	Suwon	UF1A1	year_2018	Leaf	L3	76days	Booting	Akibare	32.7	67	Dry
A1_L3_76_2F	L3_76	UF1A1_L3_76	Suwon	UF1A1	year_2018	Leaf	L3	76days	Booting	Akibare	32.7	67	Dry
A1_L3_76_3F	L3_76	UF1A1_L3_76	Suwon	UF1A1	year_2018	Leaf	L3	76days	Booting	Akibare	32.7	67	Dry
B2_L3_76_1F	L3_76	UF1B2_L3_76	Suwon	UF1B2	year_2018	Leaf	L3	76days	Booting	Akibare	32.7	67	Dry
B2_L3_76_2F	L3_76	UF1B2_L3_76	Suwon	UF1B2	year_2018	Leaf	L3	76days	Booting	Akibare	32.7	67	Dry
B2_L3_76_3F	L3_76	UF1B2_L3_76	Suwon	UF1B2	year_2018	Leaf	L3	76days	Booting	Akibare	32.7	67	Dry
C3_L3_76_1F	L3_76	UF1C3_L3_76	Suwon	UF1C3	year_2018	Leaf	L3	76days	Booting	Akibare	32.7	67	Dry
C3_L3_76_2F	L3_76	UF1C3_L3_76	Suwon	UF1C3	year_2018	Leaf	L3	76days	Booting	Akibare	32.7	67	Dry
C3_L3_76_3F	L3_76	UF1C3_L3_76	Suwon	UF1C3	year_2018	Leaf	L3	76days	Booting	Akibare	32.7	67	Dry
A1_S1_76_1F	S1_76	UF1A1_S1_76	Suwon	UF1A1	year_2018	Stem	S1	76days	Booting	Akibare	32.7	67	Dry
A1_S1_76_2F	S1_76	UF1A1_S1_76	Suwon	UF1A1	year_2018	Stem	S1	76days	Booting	Akibare	32.7	67	Dry
A1_S1_76_3F	S1_76	UF1A1_S1_76	Suwon	UF1A1	year_2018	Stem	S1	76days	Booting	Akibare	32.7	67	Dry
B2_S1_76_1F	S1_76	UF1B2_S1_76	Suwon	UF1B2	year_2018	Stem	S1	76days	Booting	Akibare	32.7	67	Dry
B2_S1_76_2F	S1_76	UF1B2_S1_76	Suwon	UF1B2	year_2018	Stem	S1	76days	Booting	Akibare	32.7	67	Dry
B2_S1_76_3F	S1_76	UF1B2_S1_76	Suwon	UF1B2	year_2018	Stem	S1	76days	Booting	Akibare	32.7	67	Dry
C3_S1_76_1F	S1_76	UF1C3_S1_76	Suwon	UF1C3	year_2018	Stem	S1	76days	Booting	Akibare	32.7	67	Dry
C3_S1_76_2F	S1_76	UF1C3_S1_76	Suwon	UF1C3	year_2018	Stem	S1	76days	Booting	Akibare	32.7	67	Dry
C3_S1_76_3F	S1_76	UF1C3_S1_76	Suwon	UF1C3	year_2018	Stem	S1	76days	Booting	Akibare	32.7	67	Dry
A1_S2_76_1F	S2_76	UF1A1_S2_76	Suwon	UF1A1	year_2018	Stem	S2	76days	Booting	Akibare	32.7	67	Dry
A1_S2_76_2F	S2_76	UF1A1_S2_76	Suwon	UF1A1	year_2018	Stem	S2	76days	Booting	Akibare	32.7	67	Dry
A1_S2_76_3F	S2_76	UF1A1_S2_76	Suwon	UF1A1	year_2018	Stem	S2	76days	Booting	Akibare	32.7	67	Dry
B2_S2_76_1F	S2_76	UF1B2_S2_76	Suwon	UF1B2	year_2018	Stem	S2	76days	Booting	Akibare	32.7	67	Dry
B2_S2_76_2F	S2_76	UF1B2_S2_76	Suwon	UF1B2	year_2018	Stem	S2	76days	Booting	Akibare	32.7	67	Dry
B2_S2_76_3F	S2_76	UF1B2_S2_76	Suwon	UF1B2	year_2018	Stem	S2	76days	Booting	Akibare	32.7	67	Dry
C3_S2_76_1F	S2_76	UF1C3_S2_76	Suwon	UF1C3	year_2018	Stem	S2	76days	Booting	Akibare	32.7	67	Dry
C3_S2_76_2F	S2_76	UF1C3_S2_76	Suwon	UF1C3	year_2018	Stem	S2	76days	Booting	Akibare	32.7	67	Dry
C3_S2_76_3F	S2_76	UF1C3_S2_76	Suwon	UF1C3	year_2018	Stem	S2	76days	Booting	Akibare	32.7	67	Dry
A1_S3_76_1F	S3_76	UF1A1_S3_76	Suwon	UF1A1	year_2018	Stem	S3	76days	Booting	Akibare	32.7	67	Dry
A1_S3_76_2F	S3_76	UF1A1_S3_76	Suwon	UF1A1	year_2018	Stem	S3	76days	Booting	Akibare	32.7	67	Dry
A1_S3_76_3F	S3_76	UF1A1_S3_76	Suwon	UF1A1	year_2018	Stem	S3	76days	Booting	Akibare	32.7	67	Dry
B2_S3_76_1F	S3_76	UF1B2_S3_76	Suwon	UF1B2	year_2018	Stem	S3	76days	Booting	Akibare	32.7	67	Dry
B2_S3_76_2F	S3_76	UF1B2_S3_76	Suwon	UF1B2	year_2018	Stem	S3	76days	Booting	Akibare	32.7	67	Dry
B2_S3_76_3F	S3_76	UF1B2_S3_76	Suwon	UF1B2	year_2018	Stem	S3	76days	Booting	Akibare	32.7	67	Dry
C3_S3_76_1F	S3_76	UF1C3_S3_76	Suwon	UF1C3	year_2018	Stem	S3	76days	Booting	Akibare	32.7	67	Dry
C3_S3_76_2F	S3_76	UF1C3_S3_76	Suwon	UF1C3	year_2018	Stem	S3	76days	Booting	Akibare	32.7	67	Dry
C3_S3_76_3F	S3_76	UF1C3_S3_76	Suwon	UF1C3	year_2018	Stem	S3	76days	Booting	Akibare	32.7	67	Dry
A1_S4_76_1F	S4_76	UF1A1_S4_76	Suwon	UF1A1	year_2018	Stem	S4	76days	Booting	Akibare	32.7	67	Dry
A1_S4_76_2F	S4_76	UF1A1_S4_76	Suwon	UF1A1	year_2018	Stem	S4	76days	Booting	Akibare	32.7	67	Dry
A1_S4_76_3F	S4_76	UF1A1_S4_76	Suwon	UF1A1	year_2018	Stem	S4	76days	Booting	Akibare	32.7	67	Dry
B2_S4_76_1F	S4_76	UF1B2_S4_76	Suwon	UF1B2	year_2018	Stem	S4	76days	Booting	Akibare	32.7	67	Dry
B2_S4_76_2F	S4_76	UF1B2_S4_76	Suwon	UF1B2	year_2018	Stem	S4	76days	Booting	Akibare	32.7	67	Dry
B2_S4_76_3F	S4_76	UF1B2_S4_76	Suwon	UF1B2	year_2018	Stem	S4	76days	Booting	Akibare	32.7	67	Dry
C3_S4_76_1F	S4_76	UF1C3_S4_76	Suwon	UF1C3	year_2018	Stem	S4	76days	Booting	Akibare	32.7	67	Dry
C3_S4_76_2F	S4_76	UF1C3_S4_76	Suwon	UF1C3	year_2018	Stem	S4	76days	Booting	Akibare	32.7	67	Dry
C3_S4_76_3F	S4_76	UF1C3_S4_76	Suwon	UF1C3	year_2018	Stem	S4	76days	Booting	Akibare	32.7	67	Dry
A1_S5_76_1F	S5_76	UF1A1_S5_76	Suwon	UF1A1	year_2018	Stem	S5	76days	Booting	Akibare	32.7	67	Dry
A1_S5_76_2F	S5_76	UF1A1_S5_76	Suwon	UF1A1	year_2018	Stem	S5	76days	Booting	Akibare	32.7	67	Dry
A1_S5_76_3F	S5_76	UF1A1_S5_76	Suwon	UF1A1	year_2018	Stem	S5	76days	Booting	Akibare	32.7	67	Dry
B2_S5_76_1F	S5_76	UF1B2_S5_76	Suwon	UF1B2	year_2018	Stem	S5	76days	Booting	Akibare	32.7	67	Dry
B2_S5_76_2F	S5_76	UF1B2_S5_76	Suwon	UF1B2	year_2018	Stem	S5	76days	Booting	Akibare	32.7	67	Dry
B2_S5_76_3F	S5_76	UF1B2_S5_76	Suwon	UF1B2	year_2018	Stem	S5	76days	Booting	Akibare	32.7	67	Dry
C3_S5_76_1F	S5_76	UF1C3_S5_76	Suwon	UF1C3	year_2018	Stem	S5	76days	Booting	Akibare	32.7	67	Dry
C3_S5_76_2F	S5_76	UF1C3_S5_76	Suwon	UF1C3	year_2018	Stem	S5	76days	Booting	Akibare	32.7	67	Dry
C3_S5_76_3F	S5_76	UF1C3_S5_76	Suwon	UF1C3	year_2018	Stem	S5	76days	Booting	Akibare	32.7	67	Dry
A1_S6_76_1F	S6_76	UF1A1_S6_76	Suwon	UF1A1	year_2018	Stem	S6	76days	Booting	Akibare	32.7	67	Dry
A1_S6_76_2F	S6_76	UF1A1_S6_76	Suwon	UF1A1	year_2018	Stem	S6	76days	Booting	Akibare	32.7	67	Dry
A1_S6_76_3F	S6_76	UF1A1_S6_76	Suwon	UF1A1	year_2018	Stem	S6	76days	Booting	Akibare	32.7	67	Dry
B2_S6_76_1F	S6_76	UF1B2_S6_76	Suwon	UF1B2	year_2018	Stem	S6	76days	Booting	Akibare	32.7	67	Dry
B2_S6_76_2F	S6_76	UF1B2_S6_76	Suwon	UF1B2	year_2018	Stem	S6	76days	Booting	Akibare	32.7	67	Dry
B2_S6_76_3F	S6_76	UF1B2_S6_76	Suwon	UF1B2	year_2018	Stem	S6	76days	Booting	Akibare	32.7	67	Dry
A1_R_76_1F	R_76	UF1A1_R_76	Suwon	UF1A1	year_2018	Root	R	76days	Booting	Akibare	32.7	67	Dry
A1_R_76_2F	R_76	UF1A1_R_76	Suwon	UF1A1	year_2018	Root	R	76days	Booting	Akibare	32.7	67	Dry
A1_R_76_3F	R_76	UF1A1_R_76	Suwon	UF1A1	year_2018	Root	R	76days	Booting	Akibare	32.7	67	Dry
B2_R_76_1F	R_76	UF1B2_R_76	Suwon	UF1B2	year_2018	Root	R	76days	Booting	Akibare	32.7	67	Dry
B2_R_76_2F	R_76	UF1B2_R_76	Suwon	UF1B2	year_2018	Root	R	76days	Booting	Akibare	32.7	67	Dry
B2_R_76_3F	R_76	UF1B2_R_76	Suwon	UF1B2	year_2018	Root	R	76days	Booting	Akibare	32.7	67	Dry
C3_R_76_1F	R_76	UF1C3_R_76	Suwon	UF1C3	year_2018	Root	R	76days	Booting	Akibare	32.7	67	Dry
C3_R_76_2F	R_76	UF1C3_R_76	Suwon	UF1C3	year_2018	Root	R	76days	Booting	Akibare	32.7	67	Dry
C3_R_76_3F	R_76	UF1C3_R_76	Suwon	UF1C3	year_2018	Root	R	76days	Booting	Akibare	32.7	67	Dry
A1_FL_90_1F	FL_90	UF1A1_FL_90	Suwon	UF1A1	year_2018	Leaf	FL	90days	Heading	Akibare	32	59	Flooded
A1_FL_90_2F	FL_90	UF1A1_FL_90	Suwon	UF1A1	year_2018	Leaf	FL	90days	Heading	Akibare	32	59	Flooded
A1_FL_90_3F	FL_90	UF1A1_FL_90	Suwon	UF1A1	year_2018	Leaf	FL	90days	Heading	Akibare	32	59	Flooded
B2_FL_90_1F	FL_90	UF1B2_FL_90	Suwon	UF1B2	year_2018	Leaf	FL	90days	Heading	Akibare	32	59	Flooded
B2_FL_90_2F	FL_90	UF1B2_FL_90	Suwon	UF1B2	year_2018	Leaf	FL	90days	Heading	Akibare	32	59	Flooded
B2_FL_90_3F	FL_90	UF1B2_FL_90	Suwon	UF1B2	year_2018	Leaf	FL	90days	Heading	Akibare	32	59	Flooded
C3_FL_90_1F	FL_90	UF1C3_FL_90	Suwon	UF1C3	year_2018	Leaf	FL	90days	Heading	Akibare	32	59	Flooded
C3_FL_90_2F	FL_90	UF1C3_FL_90	Suwon	UF1C3	year_2018	Leaf	FL	90days	Heading	Akibare	32	59	Flooded
C3_FL_90_3F	FL_90	UF1C3_FL_90	Suwon	UF1C3	year_2018	Leaf	FL	90days	Heading	Akibare	32	59	Flooded
A1_L1_90_1F	L3_90	UF1A1_L3_90	Suwon	UF1A1	year_2018	Leaf	L1	90days	Heading	Akibare	32	59	Flooded
A1_L1_90_2F	L3_90	UF1A1_L3_90	Suwon	UF1A1	year_2018	Leaf	L1	90days	Heading	Akibare	32	59	Flooded
A1_L1_90_3F	L3_90	UF1A1_L3_90	Suwon	UF1A1	year_2018	Leaf	L1	90days	Heading	Akibare	32	59	Flooded
B2_L1_90_1F	L3_90	UF1B2_L3_90	Suwon	UF1B2	year_2018	Leaf	L1	90days	Heading	Akibare	32	59	Flooded
B2_L1_90_2F	L3_90	UF1B2_L3_90	Suwon	UF1B2	year_2018	Leaf	L1	90days	Heading	Akibare	32	59	Flooded
B2_L1_90_3F	L3_90	UF1B2_L3_90	Suwon	UF1B2	year_2018	Leaf	L1	90days	Heading	Akibare	32	59	Flooded
C3_L1_90_1F	L3_90	UF1C3_L3_90	Suwon	UF1C3	year_2018	Leaf	L1	90days	Heading	Akibare	32	59	Flooded
C3_L1_90_2F	L3_90	UF1C3_L3_90	Suwon	UF1C3	year_2018	Leaf	L1	90days	Heading	Akibare	32	59	Flooded
C3_L1_90_3F	L3_90	UF1C3_L3_90	Suwon	UF1C3	year_2018	Leaf	L1	90days	Heading	Akibare	32	59	Flooded
A1_L2_90_1F	L2_90	UF1A1_L2_90	Suwon	UF1A1	year_2018	Leaf	L2	90days	Heading	Akibare	32	59	Flooded
A1_L2_90_2F	L2_90	UF1A1_L2_90	Suwon	UF1A1	year_2018	Leaf	L2	90days	Heading	Akibare	32	59	Flooded
A1_L2_90_3F	L2_90	UF1A1_L2_90	Suwon	UF1A1	year_2018	Leaf	L2	90days	Heading	Akibare	32	59	Flooded
B2_L2_90_1F	L2_90	UF1B2_L2_90	Suwon	UF1B2	year_2018	Leaf	L2	90days	Heading	Akibare	32	59	Flooded
B2_L2_90_2F	L2_90	UF1B2_L2_90	Suwon	UF1B2	year_2018	Leaf	L2	90days	Heading	Akibare	32	59	Flooded
B2_L2_90_3F	L2_90	UF1B2_L2_90	Suwon	UF1B2	year_2018	Leaf	L2	90days	Heading	Akibare	32	59	Flooded
C3_L2_90_1F	L2_90	UF1C3_L2_90	Suwon	UF1C3	year_2018	Leaf	L2	90days	Heading	Akibare	32	59	Flooded
C3_L2_90_2F	L2_90	UF1C3_L2_90	Suwon	UF1C3	year_2018	Leaf	L2	90days	Heading	Akibare	32	59	Flooded
C3_L2_90_3F	L2_90	UF1C3_L2_90	Suwon	UF1C3	year_2018	Leaf	L2	90days	Heading	Akibare	32	59	Flooded
A1_L3_90_1F	L1_90	UF1A1_L1_90	Suwon	UF1A1	year_2018	Leaf	L3	90days	Heading	Akibare	32	59	Flooded
A1_L3_90_2F	L1_90	UF1A1_L1_90	Suwon	UF1A1	year_2018	Leaf	L3	90days	Heading	Akibare	32	59	Flooded
A1_L3_90_3F	L1_90	UF1A1_L1_90	Suwon	UF1A1	year_2018	Leaf	L3	90days	Heading	Akibare	32	59	Flooded
B2_L3_90_1F	L1_90	UF1B2_L1_90	Suwon	UF1B2	year_2018	Leaf	L3	90days	Heading	Akibare	32	59	Flooded
B2_L3_90_2F	L1_90	UF1B2_L1_90	Suwon	UF1B2	year_2018	Leaf	L3	90days	Heading	Akibare	32	59	Flooded
B2_L3_90_3F	L1_90	UF1B2_L1_90	Suwon	UF1B2	year_2018	Leaf	L3	90days	Heading	Akibare	32	59	Flooded
C3_L3_90_1F	L1_90	UF1C3_L1_90	Suwon	UF1C3	year_2018	Leaf	L3	90days	Heading	Akibare	32	59	Flooded
C3_L3_90_2F	L1_90	UF1C3_L1_90	Suwon	UF1C3	year_2018	Leaf	L3	90days	Heading	Akibare	32	59	Flooded
C3_L3_90_3F	L1_90	UF1C3_L1_90	Suwon	UF1C3	year_2018	Leaf	L3	90days	Heading	Akibare	32	59	Flooded
A1_S1_90_1F	S1_90	UF1A1_S1_90	Suwon	UF1A1	year_2018	Stem	S1	90days	Heading	Akibare	32	59	Flooded
A1_S1_90_2F	S1_90	UF1A1_S1_90	Suwon	UF1A1	year_2018	Stem	S1	90days	Heading	Akibare	32	59	Flooded
A1_S1_90_3F	S1_90	UF1A1_S1_90	Suwon	UF1A1	year_2018	Stem	S1	90days	Heading	Akibare	32	59	Flooded
B2_S1_90_1F	S1_90	UF1B2_S1_90	Suwon	UF1B2	year_2018	Stem	S1	90days	Heading	Akibare	32	59	Flooded
B2_S1_90_2F	S1_90	UF1B2_S1_90	Suwon	UF1B2	year_2018	Stem	S1	90days	Heading	Akibare	32	59	Flooded
B2_S1_90_3F	S1_90	UF1B2_S1_90	Suwon	UF1B2	year_2018	Stem	S1	90days	Heading	Akibare	32	59	Flooded
C3_S1_90_1F	S1_90	UF1C3_S1_90	Suwon	UF1C3	year_2018	Stem	S1	90days	Heading	Akibare	32	59	Flooded
C3_S1_90_2F	S1_90	UF1C3_S1_90	Suwon	UF1C3	year_2018	Stem	S1	90days	Heading	Akibare	32	59	Flooded
C3_S1_90_3F	S1_90	UF1C3_S1_90	Suwon	UF1C3	year_2018	Stem	S1	90days	Heading	Akibare	32	59	Flooded
A1_S2_90_1F	S2_90	UF1A1_S2_90	Suwon	UF1A1	year_2018	Stem	S2	90days	Heading	Akibare	32	59	Flooded
A1_S2_90_2F	S2_90	UF1A1_S2_90	Suwon	UF1A1	year_2018	Stem	S2	90days	Heading	Akibare	32	59	Flooded
A1_S2_90_3F	S2_90	UF1A1_S2_90	Suwon	UF1A1	year_2018	Stem	S2	90days	Heading	Akibare	32	59	Flooded
B2_S2_90_1F	S2_90	UF1B2_S2_90	Suwon	UF1B2	year_2018	Stem	S2	90days	Heading	Akibare	32	59	Flooded
B2_S2_90_2F	S2_90	UF1B2_S2_90	Suwon	UF1B2	year_2018	Stem	S2	90days	Heading	Akibare	32	59	Flooded
B2_S2_90_3F	S2_90	UF1B2_S2_90	Suwon	UF1B2	year_2018	Stem	S2	90days	Heading	Akibare	32	59	Flooded
C3_S2_90_1F	S2_90	UF1C3_S2_90	Suwon	UF1C3	year_2018	Stem	S2	90days	Heading	Akibare	32	59	Flooded
C3_S2_90_2F	S2_90	UF1C3_S2_90	Suwon	UF1C3	year_2018	Stem	S2	90days	Heading	Akibare	32	59	Flooded
C3_S2_90_3F	S2_90	UF1C3_S2_90	Suwon	UF1C3	year_2018	Stem	S2	90days	Heading	Akibare	32	59	Flooded
A1_S3_90_1F	S3_90	UF1A1_S3_90	Suwon	UF1A1	year_2018	Stem	S3	90days	Heading	Akibare	32	59	Flooded
A1_S3_90_2F	S3_90	UF1A1_S3_90	Suwon	UF1A1	year_2018	Stem	S3	90days	Heading	Akibare	32	59	Flooded
A1_S3_90_3F	S3_90	UF1A1_S3_90	Suwon	UF1A1	year_2018	Stem	S3	90days	Heading	Akibare	32	59	Flooded
B2_S3_90_1F	S3_90	UF1B2_S3_90	Suwon	UF1B2	year_2018	Stem	S3	90days	Heading	Akibare	32	59	Flooded
B2_S3_90_2F	S3_90	UF1B2_S3_90	Suwon	UF1B2	year_2018	Stem	S3	90days	Heading	Akibare	32	59	Flooded
B2_S3_90_3F	S3_90	UF1B2_S3_90	Suwon	UF1B2	year_2018	Stem	S3	90days	Heading	Akibare	32	59	Flooded
C3_S3_90_1F	S3_90	UF1C3_S3_90	Suwon	UF1C3	year_2018	Stem	S3	90days	Heading	Akibare	32	59	Flooded
C3_S3_90_2F	S3_90	UF1C3_S3_90	Suwon	UF1C3	year_2018	Stem	S3	90days	Heading	Akibare	32	59	Flooded
C3_S3_90_3F	S3_90	UF1C3_S3_90	Suwon	UF1C3	year_2018	Stem	S3	90days	Heading	Akibare	32	59	Flooded
A1_S4_90_1F	S4_90	UF1A1_S4_90	Suwon	UF1A1	year_2018	Stem	S4	90days	Heading	Akibare	32	59	Flooded
A1_S4_90_2F	S4_90	UF1A1_S4_90	Suwon	UF1A1	year_2018	Stem	S4	90days	Heading	Akibare	32	59	Flooded
A1_S4_90_3F	S4_90	UF1A1_S4_90	Suwon	UF1A1	year_2018	Stem	S4	90days	Heading	Akibare	32	59	Flooded
B2_S4_90_1F	S4_90	UF1B2_S4_90	Suwon	UF1B2	year_2018	Stem	S4	90days	Heading	Akibare	32	59	Flooded
B2_S4_90_2F	S4_90	UF1B2_S4_90	Suwon	UF1B2	year_2018	Stem	S4	90days	Heading	Akibare	32	59	Flooded
B2_S4_90_3F	S4_90	UF1B2_S4_90	Suwon	UF1B2	year_2018	Stem	S4	90days	Heading	Akibare	32	59	Flooded
C3_S4_90_1F	S4_90	UF1C3_S4_90	Suwon	UF1C3	year_2018	Stem	S4	90days	Heading	Akibare	32	59	Flooded
C3_S4_90_2F	S4_90	UF1C3_S4_90	Suwon	UF1C3	year_2018	Stem	S4	90days	Heading	Akibare	32	59	Flooded
C3_S4_90_3F	S4_90	UF1C3_S4_90	Suwon	UF1C3	year_2018	Stem	S4	90days	Heading	Akibare	32	59	Flooded
A1_S5_90_1F	S5_90	UF1A1_S5_90	Suwon	UF1A1	year_2018	Stem	S5	90days	Heading	Akibare	32	59	Flooded
A1_S5_90_2F	S5_90	UF1A1_S5_90	Suwon	UF1A1	year_2018	Stem	S5	90days	Heading	Akibare	32	59	Flooded
A1_S5_90_3F	S5_90	UF1A1_S5_90	Suwon	UF1A1	year_2018	Stem	S5	90days	Heading	Akibare	32	59	Flooded
B2_S5_90_1F	S5_90	UF1B2_S5_90	Suwon	UF1B2	year_2018	Stem	S5	90days	Heading	Akibare	32	59	Flooded
B2_S5_90_2F	S5_90	UF1B2_S5_90	Suwon	UF1B2	year_2018	Stem	S5	90days	Heading	Akibare	32	59	Flooded
B2_S5_90_3F	S5_90	UF1B2_S5_90	Suwon	UF1B2	year_2018	Stem	S5	90days	Heading	Akibare	32	59	Flooded
C3_S5_90_1F	S5_90	UF1C3_S5_90	Suwon	UF1C3	year_2018	Stem	S5	90days	Heading	Akibare	32	59	Flooded
C3_S5_90_2F	S5_90	UF1C3_S5_90	Suwon	UF1C3	year_2018	Stem	S5	90days	Heading	Akibare	32	59	Flooded
C3_S5_90_3F	S5_90	UF1C3_S5_90	Suwon	UF1C3	year_2018	Stem	S5	90days	Heading	Akibare	32	59	Flooded
A1_S6_90_1F	S6_90	UF1A1_S6_90	Suwon	UF1A1	year_2018	Stem	S6	90days	Heading	Akibare	32	59	Flooded
A1_S6_90_2F	S6_90	UF1A1_S6_90	Suwon	UF1A1	year_2018	Stem	S6	90days	Heading	Akibare	32	59	Flooded
A1_S6_90_3F	S6_90	UF1A1_S6_90	Suwon	UF1A1	year_2018	Stem	S6	90days	Heading	Akibare	32	59	Flooded
B2_S6_90_1F	S6_90	UF1B2_S6_90	Suwon	UF1B2	year_2018	Stem	S6	90days	Heading	Akibare	32	59	Flooded
B2_S6_90_2F	S6_90	UF1B2_S6_90	Suwon	UF1B2	year_2018	Stem	S6	90days	Heading	Akibare	32	59	Flooded
B2_S6_90_3F	S6_90	UF1B2_S6_90	Suwon	UF1B2	year_2018	Stem	S6	90days	Heading	Akibare	32	59	Flooded
C3_S6_90_1F	S6_90	UF1C3_S6_90	Suwon	UF1C3	year_2018	Stem	S6	90days	Heading	Akibare	32	59	Flooded
C3_S6_90_2F	S6_90	UF1C3_S6_90	Suwon	UF1C3	year_2018	Stem	S6	90days	Heading	Akibare	32	59	Flooded
C3_S6_90_3F	S6_90	UF1C3_S6_90	Suwon	UF1C3	year_2018	Stem	S6	90days	Heading	Akibare	32	59	Flooded
A1_S7_90_1F	S7_90	UF1A1_S7_90	Suwon	UF1A1	year_2018	Stem	S7	90days	Heading	Akibare	32	59	Flooded
A1_S7_90_2F	S7_90	UF1A1_S7_90	Suwon	UF1A1	year_2018	Stem	S7	90days	Heading	Akibare	32	59	Flooded
A1_S7_90_3F	S7_90	UF1A1_S7_90	Suwon	UF1A1	year_2018	Stem	S7	90days	Heading	Akibare	32	59	Flooded
B2_S7_90_1F	S7_90	UF1B2_S7_90	Suwon	UF1B2	year_2018	Stem	S7	90days	Heading	Akibare	32	59	Flooded
B2_S7_90_2F	S7_90	UF1B2_S7_90	Suwon	UF1B2	year_2018	Stem	S7	90days	Heading	Akibare	32	59	Flooded
B2_S7_90_3F	S7_90	UF1B2_S7_90	Suwon	UF1B2	year_2018	Stem	S7	90days	Heading	Akibare	32	59	Flooded
C3_S7_90_1F	S7_90	UF1C3_S7_90	Suwon	UF1C3	year_2018	Stem	S7	90days	Heading	Akibare	32	59	Flooded
C3_S7_90_2F	S7_90	UF1C3_S7_90	Suwon	UF1C3	year_2018	Stem	S7	90days	Heading	Akibare	32	59	Flooded
C3_S7_90_3F	S7_90	UF1C3_S7_90	Suwon	UF1C3	year_2018	Stem	S7	90days	Heading	Akibare	32	59	Flooded
A1_S8_90_1F	S8_90	UF1A1_S8_90	Suwon	UF1A1	year_2018	Stem	S8	90days	Heading	Akibare	32	59	Flooded
A1_S8_90_2F	S8_90	UF1A1_S8_90	Suwon	UF1A1	year_2018	Stem	S8	90days	Heading	Akibare	32	59	Flooded
A1_S8_90_3F	S8_90	UF1A1_S8_90	Suwon	UF1A1	year_2018	Stem	S8	90days	Heading	Akibare	32	59	Flooded
B2_S8_90_1F	S8_90	UF1B2_S8_90	Suwon	UF1B2	year_2018	Stem	S8	90days	Heading	Akibare	32	59	Flooded
B2_S8_90_2F	S8_90	UF1B2_S8_90	Suwon	UF1B2	year_2018	Stem	S8	90days	Heading	Akibare	32	59	Flooded
B2_S8_90_3F	S8_90	UF1B2_S8_90	Suwon	UF1B2	year_2018	Stem	S8	90days	Heading	Akibare	32	59	Flooded
C3_S8_90_1F	S8_90	UF1C3_S8_90	Suwon	UF1C3	year_2018	Stem	S8	90days	Heading	Akibare	32	59	Flooded
C3_S8_90_2F	S8_90	UF1C3_S8_90	Suwon	UF1C3	year_2018	Stem	S8	90days	Heading	Akibare	32	59	Flooded
C3_S8_90_3F	S8_90	UF1C3_S8_90	Suwon	UF1C3	year_2018	Stem	S8	90days	Heading	Akibare	32	59	Flooded
A1_S9_90_1F	S9_90	UF1A1_S9_90	Suwon	UF1A1	year_2018	Stem	S9	90days	Heading	Akibare	32	59	Flooded
A1_S9_90_2F	S9_90	UF1A1_S9_90	Suwon	UF1A1	year_2018	Stem	S9	90days	Heading	Akibare	32	59	Flooded
A1_S9_90_3F	S9_90	UF1A1_S9_90	Suwon	UF1A1	year_2018	Stem	S9	90days	Heading	Akibare	32	59	Flooded
B2_S9_90_1F	S9_90	UF1B2_S9_90	Suwon	UF1B2	year_2018	Stem	S9	90days	Heading	Akibare	32	59	Flooded
B2_S9_90_2F	S9_90	UF1B2_S9_90	Suwon	UF1B2	year_2018	Stem	S9	90days	Heading	Akibare	32	59	Flooded
B2_S9_90_3F	S9_90	UF1B2_S9_90	Suwon	UF1B2	year_2018	Stem	S9	90days	Heading	Akibare	32	59	Flooded
C3_S9_90_1F	S9_90	UF1C3_S9_90	Suwon	UF1C3	year_2018	Stem	S9	90days	Heading	Akibare	32	59	Flooded
C3_S9_90_2F	S9_90	UF1C3_S9_90	Suwon	UF1C3	year_2018	Stem	S9	90days	Heading	Akibare	32	59	Flooded
C3_S9_90_3F	S9_90	UF1C3_S9_90	Suwon	UF1C3	year_2018	Stem	S9	90days	Heading	Akibare	32	59	Flooded
A1_R_90_1F	R_90	UF1A1_R_90	Suwon	UF1A1	year_2018	Root	R	90days	Heading	Akibare	32	59	Flooded
A1_R_90_2F	R_90	UF1A1_R_90	Suwon	UF1A1	year_2018	Root	R	90days	Heading	Akibare	32	59	Flooded
A1_R_90_3F	R_90	UF1A1_R_90	Suwon	UF1A1	year_2018	Root	R	90days	Heading	Akibare	32	59	Flooded
B2_R_90_1F	R_90	UF1B2_R_90	Suwon	UF1B2	year_2018	Root	R	90days	Heading	Akibare	32	59	Flooded
B2_R_90_2F	R_90	UF1B2_R_90	Suwon	UF1B2	year_2018	Root	R	90days	Heading	Akibare	32	59	Flooded
B2_R_90_3F	R_90	UF1B2_R_90	Suwon	UF1B2	year_2018	Root	R	90days	Heading	Akibare	32	59	Flooded
C3_R_90_1F	R_90	UF1C3_R_90	Suwon	UF1C3	year_2018	Root	R	90days	Heading	Akibare	32	59	Flooded
C3_R_90_2F	R_90	UF1C3_R_90	Suwon	UF1C3	year_2018	Root	R	90days	Heading	Akibare	32	59	Flooded
C3_R_90_3F	R_90	UF1C3_R_90	Suwon	UF1C3	year_2018	Root	R	90days	Heading	Akibare	32	59	Flooded
A1_FL_106_1F	FL_106	UF1A1_FL_106	Suwon	UF1A1	year_2018	Leaf	FL	106days	Dough_stage	Akibare	24.4	62	Dry
A1_FL_106_2F	FL_106	UF1A1_FL_106	Suwon	UF1A1	year_2018	Leaf	FL	106days	Dough_stage	Akibare	24.4	62	Dry
A1_FL_106_3F	FL_106	UF1A1_FL_106	Suwon	UF1A1	year_2018	Leaf	FL	106days	Dough_stage	Akibare	24.4	62	Dry
B2_FL_106_1F	FL_106	UF1B2_FL_106	Suwon	UF1B2	year_2018	Leaf	FL	106days	Dough_stage	Akibare	24.4	62	Dry
B2_FL_106_2F	FL_106	UF1B2_FL_106	Suwon	UF1B2	year_2018	Leaf	FL	106days	Dough_stage	Akibare	24.4	62	Dry
B2_FL_106_3F	FL_106	UF1B2_FL_106	Suwon	UF1B2	year_2018	Leaf	FL	106days	Dough_stage	Akibare	24.4	62	Dry
C3_FL_106_1F	FL_106	UF1C3_FL_106	Suwon	UF1C3	year_2018	Leaf	FL	106days	Dough_stage	Akibare	24.4	62	Dry
C3_FL_106_2F	FL_106	UF1C3_FL_106	Suwon	UF1C3	year_2018	Leaf	FL	106days	Dough_stage	Akibare	24.4	62	Dry
C3_FL_106_3F	FL_106	UF1C3_FL_106	Suwon	UF1C3	year_2018	Leaf	FL	106days	Dough_stage	Akibare	24.4	62	Dry
A1_L1_106_1F	L3_106	UF1A1_L3_106	Suwon	UF1A1	year_2018	Leaf	L1	106days	Dough_stage	Akibare	24.4	62	Dry
A1_L1_106_2F	L3_106	UF1A1_L3_106	Suwon	UF1A1	year_2018	Leaf	L1	106days	Dough_stage	Akibare	24.4	62	Dry
A1_L1_106_3F	L3_106	UF1A1_L3_106	Suwon	UF1A1	year_2018	Leaf	L1	106days	Dough_stage	Akibare	24.4	62	Dry
B2_L1_106_1F	L3_106	UF1B2_L3_106	Suwon	UF1B2	year_2018	Leaf	L1	106days	Dough_stage	Akibare	24.4	62	Dry
B2_L1_106_2F	L3_106	UF1B2_L3_106	Suwon	UF1B2	year_2018	Leaf	L1	106days	Dough_stage	Akibare	24.4	62	Dry
B2_L1_106_3F	L3_106	UF1B2_L3_106	Suwon	UF1B2	year_2018	Leaf	L1	106days	Dough_stage	Akibare	24.4	62	Dry
C3_L1_106_1F	L3_106	UF1C3_L3_106	Suwon	UF1C3	year_2018	Leaf	L1	106days	Dough_stage	Akibare	24.4	62	Dry
C3_L1_106_2F	L3_106	UF1C3_L3_106	Suwon	UF1C3	year_2018	Leaf	L1	106days	Dough_stage	Akibare	24.4	62	Dry
C3_L1_106_3F	L3_106	UF1C3_L3_106	Suwon	UF1C3	year_2018	Leaf	L1	106days	Dough_stage	Akibare	24.4	62	Dry
A1_L2_106_1F	L2_106	UF1A1_L2_106	Suwon	UF1A1	year_2018	Leaf	L2	106days	Dough_stage	Akibare	24.4	62	Dry
A1_L2_106_2F	L2_106	UF1A1_L2_106	Suwon	UF1A1	year_2018	Leaf	L2	106days	Dough_stage	Akibare	24.4	62	Dry
A1_L2_106_3F	L2_106	UF1A1_L2_106	Suwon	UF1A1	year_2018	Leaf	L2	106days	Dough_stage	Akibare	24.4	62	Dry
B2_L2_106_1F	L2_106	UF1B2_L2_106	Suwon	UF1B2	year_2018	Leaf	L2	106days	Dough_stage	Akibare	24.4	62	Dry
B2_L2_106_2F	L2_106	UF1B2_L2_106	Suwon	UF1B2	year_2018	Leaf	L2	106days	Dough_stage	Akibare	24.4	62	Dry
B2_L2_106_3F	L2_106	UF1B2_L2_106	Suwon	UF1B2	year_2018	Leaf	L2	106days	Dough_stage	Akibare	24.4	62	Dry
C3_L2_106_1F	L2_106	UF1C3_L2_106	Suwon	UF1C3	year_2018	Leaf	L2	106days	Dough_stage	Akibare	24.4	62	Dry
C3_L2_106_2F	L2_106	UF1C3_L2_106	Suwon	UF1C3	year_2018	Leaf	L2	106days	Dough_stage	Akibare	24.4	62	Dry
C3_L2_106_3F	L2_106	UF1C3_L2_106	Suwon	UF1C3	year_2018	Leaf	L2	106days	Dough_stage	Akibare	24.4	62	Dry
A1_L3_106_1F	L1_106	UF1A1_L1_106	Suwon	UF1A1	year_2018	Leaf	L3	106days	Dough_stage	Akibare	24.4	62	Dry
A1_L3_106_2F	L1_106	UF1A1_L1_106	Suwon	UF1A1	year_2018	Leaf	L3	106days	Dough_stage	Akibare	24.4	62	Dry
A1_L3_106_3F	L1_106	UF1A1_L1_106	Suwon	UF1A1	year_2018	Leaf	L3	106days	Dough_stage	Akibare	24.4	62	Dry
B2_L3_106_1F	L1_106	UF1B2_L1_106	Suwon	UF1B2	year_2018	Leaf	L3	106days	Dough_stage	Akibare	24.4	62	Dry
B2_L3_106_2F	L1_106	UF1B2_L1_106	Suwon	UF1B2	year_2018	Leaf	L3	106days	Dough_stage	Akibare	24.4	62	Dry
B2_L3_106_3F	L1_106	UF1B2_L1_106	Suwon	UF1B2	year_2018	Leaf	L3	106days	Dough_stage	Akibare	24.4	62	Dry
C3_L3_106_1F	L1_106	UF1C3_L1_106	Suwon	UF1C3	year_2018	Leaf	L3	106days	Dough_stage	Akibare	24.4	62	Dry
C3_L3_106_2F	L1_106	UF1C3_L1_106	Suwon	UF1C3	year_2018	Leaf	L3	106days	Dough_stage	Akibare	24.4	62	Dry
C3_L3_106_3F	L1_106	UF1C3_L1_106	Suwon	UF1C3	year_2018	Leaf	L3	106days	Dough_stage	Akibare	24.4	62	Dry
A1_S1_106_1F	S1_106	UF1A1_S1_106	Suwon	UF1A1	year_2018	Stem	S1	106days	Dough_stage	Akibare	24.4	62	Dry
A1_S1_106_2F	S1_106	UF1A1_S1_106	Suwon	UF1A1	year_2018	Stem	S1	106days	Dough_stage	Akibare	24.4	62	Dry
A1_S1_106_3F	S1_106	UF1A1_S1_106	Suwon	UF1A1	year_2018	Stem	S1	106days	Dough_stage	Akibare	24.4	62	Dry
B2_S1_106_1F	S1_106	UF1B2_S1_106	Suwon	UF1B2	year_2018	Stem	S1	106days	Dough_stage	Akibare	24.4	62	Dry
B2_S1_106_2F	S1_106	UF1B2_S1_106	Suwon	UF1B2	year_2018	Stem	S1	106days	Dough_stage	Akibare	24.4	62	Dry
B2_S1_106_3F	S1_106	UF1B2_S1_106	Suwon	UF1B2	year_2018	Stem	S1	106days	Dough_stage	Akibare	24.4	62	Dry
C3_S1_106_1F	S1_106	UF1C3_S1_106	Suwon	UF1C3	year_2018	Stem	S1	106days	Dough_stage	Akibare	24.4	62	Dry
C3_S1_106_2F	S1_106	UF1C3_S1_106	Suwon	UF1C3	year_2018	Stem	S1	106days	Dough_stage	Akibare	24.4	62	Dry
C3_S1_106_3F	S1_106	UF1C3_S1_106	Suwon	UF1C3	year_2018	Stem	S1	106days	Dough_stage	Akibare	24.4	62	Dry
A1_S2_106_1F	S2_106	UF1A1_S2_106	Suwon	UF1A1	year_2018	Stem	S2	106days	Dough_stage	Akibare	24.4	62	Dry
A1_S2_106_2F	S2_106	UF1A1_S2_106	Suwon	UF1A1	year_2018	Stem	S2	106days	Dough_stage	Akibare	24.4	62	Dry
A1_S2_106_3F	S2_106	UF1A1_S2_106	Suwon	UF1A1	year_2018	Stem	S2	106days	Dough_stage	Akibare	24.4	62	Dry
B2_S2_106_1F	S2_106	UF1B2_S2_106	Suwon	UF1B2	year_2018	Stem	S2	106days	Dough_stage	Akibare	24.4	62	Dry
B2_S2_106_2F	S2_106	UF1B2_S2_106	Suwon	UF1B2	year_2018	Stem	S2	106days	Dough_stage	Akibare	24.4	62	Dry
B2_S2_106_3F	S2_106	UF1B2_S2_106	Suwon	UF1B2	year_2018	Stem	S2	106days	Dough_stage	Akibare	24.4	62	Dry
C3_S2_106_1F	S2_106	UF1C3_S2_106	Suwon	UF1C3	year_2018	Stem	S2	106days	Dough_stage	Akibare	24.4	62	Dry
C3_S2_106_2F	S2_106	UF1C3_S2_106	Suwon	UF1C3	year_2018	Stem	S2	106days	Dough_stage	Akibare	24.4	62	Dry
C3_S2_106_3F	S2_106	UF1C3_S2_106	Suwon	UF1C3	year_2018	Stem	S2	106days	Dough_stage	Akibare	24.4	62	Dry
A1_S3_106_1F	S3_106	UF1A1_S3_106	Suwon	UF1A1	year_2018	Stem	S3	106days	Dough_stage	Akibare	24.4	62	Dry
A1_S3_106_2F	S3_106	UF1A1_S3_106	Suwon	UF1A1	year_2018	Stem	S3	106days	Dough_stage	Akibare	24.4	62	Dry
A1_S3_106_3F	S3_106	UF1A1_S3_106	Suwon	UF1A1	year_2018	Stem	S3	106days	Dough_stage	Akibare	24.4	62	Dry
B2_S3_106_1F	S3_106	UF1B2_S3_106	Suwon	UF1B2	year_2018	Stem	S3	106days	Dough_stage	Akibare	24.4	62	Dry
B2_S3_106_2F	S3_106	UF1B2_S3_106	Suwon	UF1B2	year_2018	Stem	S3	106days	Dough_stage	Akibare	24.4	62	Dry
B2_S3_106_3F	S3_106	UF1B2_S3_106	Suwon	UF1B2	year_2018	Stem	S3	106days	Dough_stage	Akibare	24.4	62	Dry
C3_S3_106_1F	S3_106	UF1C3_S3_106	Suwon	UF1C3	year_2018	Stem	S3	106days	Dough_stage	Akibare	24.4	62	Dry
C3_S3_106_2F	S3_106	UF1C3_S3_106	Suwon	UF1C3	year_2018	Stem	S3	106days	Dough_stage	Akibare	24.4	62	Dry
C3_S3_106_3F	S3_106	UF1C3_S3_106	Suwon	UF1C3	year_2018	Stem	S3	106days	Dough_stage	Akibare	24.4	62	Dry
A1_S4_106_1F	S4_106	UF1A1_S4_106	Suwon	UF1A1	year_2018	Stem	S4	106days	Dough_stage	Akibare	24.4	62	Dry
A1_S4_106_2F	S4_106	UF1A1_S4_106	Suwon	UF1A1	year_2018	Stem	S4	106days	Dough_stage	Akibare	24.4	62	Dry
A1_S4_106_3F	S4_106	UF1A1_S4_106	Suwon	UF1A1	year_2018	Stem	S4	106days	Dough_stage	Akibare	24.4	62	Dry
B2_S4_106_1F	S4_106	UF1B2_S4_106	Suwon	UF1B2	year_2018	Stem	S4	106days	Dough_stage	Akibare	24.4	62	Dry
B2_S4_106_2F	S4_106	UF1B2_S4_106	Suwon	UF1B2	year_2018	Stem	S4	106days	Dough_stage	Akibare	24.4	62	Dry
B2_S4_106_3F	S4_106	UF1B2_S4_106	Suwon	UF1B2	year_2018	Stem	S4	106days	Dough_stage	Akibare	24.4	62	Dry
C3_S4_106_1F	S4_106	UF1C3_S4_106	Suwon	UF1C3	year_2018	Stem	S4	106days	Dough_stage	Akibare	24.4	62	Dry
C3_S4_106_2F	S4_106	UF1C3_S4_106	Suwon	UF1C3	year_2018	Stem	S4	106days	Dough_stage	Akibare	24.4	62	Dry
C3_S4_106_3F	S4_106	UF1C3_S4_106	Suwon	UF1C3	year_2018	Stem	S4	106days	Dough_stage	Akibare	24.4	62	Dry
A1_S5_106_1F	S5_106	UF1A1_S5_106	Suwon	UF1A1	year_2018	Stem	S5	106days	Dough_stage	Akibare	24.4	62	Dry
A1_S5_106_2F	S5_106	UF1A1_S5_106	Suwon	UF1A1	year_2018	Stem	S5	106days	Dough_stage	Akibare	24.4	62	Dry
A1_S5_106_3F	S5_106	UF1A1_S5_106	Suwon	UF1A1	year_2018	Stem	S5	106days	Dough_stage	Akibare	24.4	62	Dry
B2_S5_106_1F	S5_106	UF1B2_S5_106	Suwon	UF1B2	year_2018	Stem	S5	106days	Dough_stage	Akibare	24.4	62	Dry
B2_S5_106_2F	S5_106	UF1B2_S5_106	Suwon	UF1B2	year_2018	Stem	S5	106days	Dough_stage	Akibare	24.4	62	Dry
B2_S5_106_3F	S5_106	UF1B2_S5_106	Suwon	UF1B2	year_2018	Stem	S5	106days	Dough_stage	Akibare	24.4	62	Dry
C3_S5_106_1F	S5_106	UF1C3_S5_106	Suwon	UF1C3	year_2018	Stem	S5	106days	Dough_stage	Akibare	24.4	62	Dry
C3_S5_106_2F	S5_106	UF1C3_S5_106	Suwon	UF1C3	year_2018	Stem	S5	106days	Dough_stage	Akibare	24.4	62	Dry
C3_S5_106_3F	S5_106	UF1C3_S5_106	Suwon	UF1C3	year_2018	Stem	S5	106days	Dough_stage	Akibare	24.4	62	Dry
A1_S6_106_1F	S6_106	UF1A1_S6_106	Suwon	UF1A1	year_2018	Stem	S6	106days	Dough_stage	Akibare	24.4	62	Dry
A1_S6_106_2F	S6_106	UF1A1_S6_106	Suwon	UF1A1	year_2018	Stem	S6	106days	Dough_stage	Akibare	24.4	62	Dry
A1_S6_106_3F	S6_106	UF1A1_S6_106	Suwon	UF1A1	year_2018	Stem	S6	106days	Dough_stage	Akibare	24.4	62	Dry
B2_S6_106_1F	S6_106	UF1B2_S6_106	Suwon	UF1B2	year_2018	Stem	S6	106days	Dough_stage	Akibare	24.4	62	Dry
B2_S6_106_2F	S6_106	UF1B2_S6_106	Suwon	UF1B2	year_2018	Stem	S6	106days	Dough_stage	Akibare	24.4	62	Dry
B2_S6_106_3F	S6_106	UF1B2_S6_106	Suwon	UF1B2	year_2018	Stem	S6	106days	Dough_stage	Akibare	24.4	62	Dry
C3_S6_106_1F	S6_106	UF1C3_S6_106	Suwon	UF1C3	year_2018	Stem	S6	106days	Dough_stage	Akibare	24.4	62	Dry
C3_S6_106_2F	S6_106	UF1C3_S6_106	Suwon	UF1C3	year_2018	Stem	S6	106days	Dough_stage	Akibare	24.4	62	Dry
C3_S6_106_3F	S6_106	UF1C3_S6_106	Suwon	UF1C3	year_2018	Stem	S6	106days	Dough_stage	Akibare	24.4	62	Dry
A1_S7_106_1F	S7_106	UF1A1_S7_106	Suwon	UF1A1	year_2018	Stem	S7	106days	Dough_stage	Akibare	24.4	62	Dry
A1_S7_106_2F	S7_106	UF1A1_S7_106	Suwon	UF1A1	year_2018	Stem	S7	106days	Dough_stage	Akibare	24.4	62	Dry
A1_S7_106_3F	S7_106	UF1A1_S7_106	Suwon	UF1A1	year_2018	Stem	S7	106days	Dough_stage	Akibare	24.4	62	Dry
B2_S7_106_1F	S7_106	UF1B2_S7_106	Suwon	UF1B2	year_2018	Stem	S7	106days	Dough_stage	Akibare	24.4	62	Dry
B2_S7_106_2F	S7_106	UF1B2_S7_106	Suwon	UF1B2	year_2018	Stem	S7	106days	Dough_stage	Akibare	24.4	62	Dry
B2_S7_106_3F	S7_106	UF1B2_S7_106	Suwon	UF1B2	year_2018	Stem	S7	106days	Dough_stage	Akibare	24.4	62	Dry
C3_S7_106_1F	S7_106	UF1C3_S7_106	Suwon	UF1C3	year_2018	Stem	S7	106days	Dough_stage	Akibare	24.4	62	Dry
C3_S7_106_2F	S7_106	UF1C3_S7_106	Suwon	UF1C3	year_2018	Stem	S7	106days	Dough_stage	Akibare	24.4	62	Dry
C3_S7_106_3F	S7_106	UF1C3_S7_106	Suwon	UF1C3	year_2018	Stem	S7	106days	Dough_stage	Akibare	24.4	62	Dry
A1_S8_106_1F	S8_106	UF1A1_S8_106	Suwon	UF1A1	year_2018	Stem	S8	106days	Dough_stage	Akibare	24.4	62	Dry
A1_S8_106_2F	S8_106	UF1A1_S8_106	Suwon	UF1A1	year_2018	Stem	S8	106days	Dough_stage	Akibare	24.4	62	Dry
A1_S8_106_3F	S8_106	UF1A1_S8_106	Suwon	UF1A1	year_2018	Stem	S8	106days	Dough_stage	Akibare	24.4	62	Dry
B2_S8_106_1F	S8_106	UF1B2_S8_106	Suwon	UF1B2	year_2018	Stem	S8	106days	Dough_stage	Akibare	24.4	62	Dry
B2_S8_106_2F	S8_106	UF1B2_S8_106	Suwon	UF1B2	year_2018	Stem	S8	106days	Dough_stage	Akibare	24.4	62	Dry
B2_S8_106_3F	S8_106	UF1B2_S8_106	Suwon	UF1B2	year_2018	Stem	S8	106days	Dough_stage	Akibare	24.4	62	Dry
C3_S8_106_1F	S8_106	UF1C3_S8_106	Suwon	UF1C3	year_2018	Stem	S8	106days	Dough_stage	Akibare	24.4	62	Dry
C3_S8_106_2F	S8_106	UF1C3_S8_106	Suwon	UF1C3	year_2018	Stem	S8	106days	Dough_stage	Akibare	24.4	62	Dry
C3_S8_106_3F	S8_106	UF1C3_S8_106	Suwon	UF1C3	year_2018	Stem	S8	106days	Dough_stage	Akibare	24.4	62	Dry
B2_S9_106_1F	S9_106	UF1B2_S9_106	Suwon	UF1B2	year_2018	Stem	S9	106days	Dough_stage	Akibare	24.4	62	Dry
B2_S9_106_2F	S9_106	UF1B2_S9_106	Suwon	UF1B2	year_2018	Stem	S9	106days	Dough_stage	Akibare	24.4	62	Dry
B2_S9_106_3F	S9_106	UF1B2_S9_106	Suwon	UF1B2	year_2018	Stem	S9	106days	Dough_stage	Akibare	24.4	62	Dry
C3_S9_106_1F	S9_106	UF1C3_S9_106	Suwon	UF1C3	year_2018	Stem	S9	106days	Dough_stage	Akibare	24.4	62	Dry
C3_S9_106_2F	S9_106	UF1C3_S9_106	Suwon	UF1C3	year_2018	Stem	S9	106days	Dough_stage	Akibare	24.4	62	Dry
C3_S9_106_3F	S9_106	UF1C3_S9_106	Suwon	UF1C3	year_2018	Stem	S9	106days	Dough_stage	Akibare	24.4	62	Dry
A1_R_106_1F	R_106	UF1A1_R_106	Suwon	UF1A1	year_2018	Root	R	106days	Dough_stage	Akibare	24.4	62	Dry
A1_R_106_2F	R_106	UF1A1_R_106	Suwon	UF1A1	year_2018	Root	R	106days	Dough_stage	Akibare	24.4	62	Dry
A1_R_106_3F	R_106	UF1A1_R_106	Suwon	UF1A1	year_2018	Root	R	106days	Dough_stage	Akibare	24.4	62	Dry
B2_R_106_1F	R_106	UF1B2_R_106	Suwon	UF1B2	year_2018	Root	R	106days	Dough_stage	Akibare	24.4	62	Dry
B2_R_106_2F	R_106	UF1B2_R_106	Suwon	UF1B2	year_2018	Root	R	106days	Dough_stage	Akibare	24.4	62	Dry
B2_R_106_3F	R_106	UF1B2_R_106	Suwon	UF1B2	year_2018	Root	R	106days	Dough_stage	Akibare	24.4	62	Dry
C3_R_106_1F	R_106	UF1C3_R_106	Suwon	UF1C3	year_2018	Root	R	106days	Dough_stage	Akibare	24.4	62	Dry
C3_R_106_2F	R_106	UF1C3_R_106	Suwon	UF1C3	year_2018	Root	R	106days	Dough_stage	Akibare	24.4	62	Dry
C3_R_106_3F	R_106	UF1C3_R_106	Suwon	UF1C3	year_2018	Root	R	106days	Dough_stage	Akibare	24.4	62	Dry
A1_FL_120_1F	FL_120	UF1A1_FL_120	Suwon	UF1A1	year_2018	Leaf	FL	120days	Yellow_ripe_stage	Akibare	18.9	96	Dry
A1_FL_120_2F	FL_120	UF1A1_FL_120	Suwon	UF1A1	year_2018	Leaf	FL	120days	Yellow_ripe_stage	Akibare	18.9	96	Dry
A1_FL_120_3F	FL_120	UF1A1_FL_120	Suwon	UF1A1	year_2018	Leaf	FL	120days	Yellow_ripe_stage	Akibare	18.9	96	Dry
B2_FL_120_1F	FL_120	UF1B2_FL_120	Suwon	UF1B2	year_2018	Leaf	FL	120days	Yellow_ripe_stage	Akibare	18.9	96	Dry
B2_FL_120_2F	FL_120	UF1B2_FL_120	Suwon	UF1B2	year_2018	Leaf	FL	120days	Yellow_ripe_stage	Akibare	18.9	96	Dry
B2_FL_120_3F	FL_120	UF1B2_FL_120	Suwon	UF1B2	year_2018	Leaf	FL	120days	Yellow_ripe_stage	Akibare	18.9	96	Dry
C3_FL_120_1F	FL_120	UF1C3_FL_120	Suwon	UF1C3	year_2018	Leaf	FL	120days	Yellow_ripe_stage	Akibare	18.9	96	Dry
C3_FL_120_2F	FL_120	UF1C3_FL_120	Suwon	UF1C3	year_2018	Leaf	FL	120days	Yellow_ripe_stage	Akibare	18.9	96	Dry
C3_FL_120_3F	FL_120	UF1C3_FL_120	Suwon	UF1C3	year_2018	Leaf	FL	120days	Yellow_ripe_stage	Akibare	18.9	96	Dry
A1_L1_120_1F	L3_120	UF1A1_L3_120	Suwon	UF1A1	year_2018	Leaf	L1	120days	Yellow_ripe_stage	Akibare	18.9	96	Dry
A1_L1_120_2F	L3_120	UF1A1_L3_120	Suwon	UF1A1	year_2018	Leaf	L1	120days	Yellow_ripe_stage	Akibare	18.9	96	Dry
A1_L1_120_3F	L3_120	UF1A1_L3_120	Suwon	UF1A1	year_2018	Leaf	L1	120days	Yellow_ripe_stage	Akibare	18.9	96	Dry
B2_L1_120_1F	L3_120	UF1B2_L3_120	Suwon	UF1B2	year_2018	Leaf	L1	120days	Yellow_ripe_stage	Akibare	18.9	96	Dry
B2_L1_120_2F	L3_120	UF1B2_L3_120	Suwon	UF1B2	year_2018	Leaf	L1	120days	Yellow_ripe_stage	Akibare	18.9	96	Dry
B2_L1_120_3F	L3_120	UF1B2_L3_120	Suwon	UF1B2	year_2018	Leaf	L1	120days	Yellow_ripe_stage	Akibare	18.9	96	Dry
C3_L1_120_1F	L3_120	UF1C3_L3_120	Suwon	UF1C3	year_2018	Leaf	L1	120days	Yellow_ripe_stage	Akibare	18.9	96	Dry
C3_L1_120_2F	L3_120	UF1C3_L3_120	Suwon	UF1C3	year_2018	Leaf	L1	120days	Yellow_ripe_stage	Akibare	18.9	96	Dry
C3_L1_120_3F	L3_120	UF1C3_L3_120	Suwon	UF1C3	year_2018	Leaf	L1	120days	Yellow_ripe_stage	Akibare	18.9	96	Dry
A1_L2_120_1F	L2_120	UF1A1_L2_120	Suwon	UF1A1	year_2018	Leaf	L2	120days	Yellow_ripe_stage	Akibare	18.9	96	Dry
A1_L2_120_2F	L2_120	UF1A1_L2_120	Suwon	UF1A1	year_2018	Leaf	L2	120days	Yellow_ripe_stage	Akibare	18.9	96	Dry
A1_L2_120_3F	L2_120	UF1A1_L2_120	Suwon	UF1A1	year_2018	Leaf	L2	120days	Yellow_ripe_stage	Akibare	18.9	96	Dry
B2_L2_120_1F	L2_120	UF1B2_L2_120	Suwon	UF1B2	year_2018	Leaf	L2	120days	Yellow_ripe_stage	Akibare	18.9	96	Dry
B2_L2_120_2F	L2_120	UF1B2_L2_120	Suwon	UF1B2	year_2018	Leaf	L2	120days	Yellow_ripe_stage	Akibare	18.9	96	Dry
B2_L2_120_3F	L2_120	UF1B2_L2_120	Suwon	UF1B2	year_2018	Leaf	L2	120days	Yellow_ripe_stage	Akibare	18.9	96	Dry
C3_L2_120_1F	L2_120	UF1C3_L2_120	Suwon	UF1C3	year_2018	Leaf	L2	120days	Yellow_ripe_stage	Akibare	18.9	96	Dry
C3_L2_120_2F	L2_120	UF1C3_L2_120	Suwon	UF1C3	year_2018	Leaf	L2	120days	Yellow_ripe_stage	Akibare	18.9	96	Dry
C3_L2_120_3F	L2_120	UF1C3_L2_120	Suwon	UF1C3	year_2018	Leaf	L2	120days	Yellow_ripe_stage	Akibare	18.9	96	Dry
A1_L3_120_1F	L3_120	UF1A1_L3_120	Suwon	UF1A1	year_2018	Leaf	L3	120days	Yellow_ripe_stage	Akibare	18.9	96	Dry
A1_L3_120_2F	L1_120	UF1A1_L1_120	Suwon	UF1A1	year_2018	Leaf	L3	120days	Yellow_ripe_stage	Akibare	18.9	96	Dry
A1_L3_120_3F	L1_120	UF1A1_L1_120	Suwon	UF1A1	year_2018	Leaf	L3	120days	Yellow_ripe_stage	Akibare	18.9	96	Dry
B2_L3_120_1F	L1_120	UF1B2_L1_120	Suwon	UF1B2	year_2018	Leaf	L3	120days	Yellow_ripe_stage	Akibare	18.9	96	Dry
B2_L3_120_2F	L1_120	UF1B2_L1_120	Suwon	UF1B2	year_2018	Leaf	L3	120days	Yellow_ripe_stage	Akibare	18.9	96	Dry
B2_L3_120_3F	L1_120	UF1B2_L1_120	Suwon	UF1B2	year_2018	Leaf	L3	120days	Yellow_ripe_stage	Akibare	18.9	96	Dry
C3_L3_120_1F	L1_120	UF1C3_L1_120	Suwon	UF1C3	year_2018	Leaf	L3	120days	Yellow_ripe_stage	Akibare	18.9	96	Dry
C3_L3_120_2F	L1_120	UF1C3_L1_120	Suwon	UF1C3	year_2018	Leaf	L3	120days	Yellow_ripe_stage	Akibare	18.9	96	Dry
C3_L3_120_3F	L1_120	UF1C3_L1_120	Suwon	UF1C3	year_2018	Leaf	L3	120days	Yellow_ripe_stage	Akibare	18.9	96	Dry
A1_S1_120_1F	S1_120	UF1A1_S1_120	Suwon	UF1A1	year_2018	Stem	S1	120days	Yellow_ripe_stage	Akibare	18.9	96	Dry
A1_S1_120_2F	S1_120	UF1A1_S1_120	Suwon	UF1A1	year_2018	Stem	S1	120days	Yellow_ripe_stage	Akibare	18.9	96	Dry
A1_S1_120_3F	S1_120	UF1A1_S1_120	Suwon	UF1A1	year_2018	Stem	S1	120days	Yellow_ripe_stage	Akibare	18.9	96	Dry
B2_S1_120_1F	S1_120	UF1B2_S1_120	Suwon	UF1B2	year_2018	Stem	S1	120days	Yellow_ripe_stage	Akibare	18.9	96	Dry
B2_S1_120_2F	S1_120	UF1B2_S1_120	Suwon	UF1B2	year_2018	Stem	S1	120days	Yellow_ripe_stage	Akibare	18.9	96	Dry
B2_S1_120_3F	S1_120	UF1B2_S1_120	Suwon	UF1B2	year_2018	Stem	S1	120days	Yellow_ripe_stage	Akibare	18.9	96	Dry
C3_S1_120_1F	S1_120	UF1C3_S1_120	Suwon	UF1C3	year_2018	Stem	S1	120days	Yellow_ripe_stage	Akibare	18.9	96	Dry
C3_S1_120_2F	S1_120	UF1C3_S1_120	Suwon	UF1C3	year_2018	Stem	S1	120days	Yellow_ripe_stage	Akibare	18.9	96	Dry
C3_S1_120_3F	S1_120	UF1C3_S1_120	Suwon	UF1C3	year_2018	Stem	S1	120days	Yellow_ripe_stage	Akibare	18.9	96	Dry
A1_S2_120_1F	S2_120	UF1A1_S2_120	Suwon	UF1A1	year_2018	Stem	S2	120days	Yellow_ripe_stage	Akibare	18.9	96	Dry
A1_S2_120_2F	S2_120	UF1A1_S2_120	Suwon	UF1A1	year_2018	Stem	S2	120days	Yellow_ripe_stage	Akibare	18.9	96	Dry
A1_S2_120_3F	S2_120	UF1A1_S2_120	Suwon	UF1A1	year_2018	Stem	S2	120days	Yellow_ripe_stage	Akibare	18.9	96	Dry
B2_S2_120_1F	S2_120	UF1B2_S2_120	Suwon	UF1B2	year_2018	Stem	S2	120days	Yellow_ripe_stage	Akibare	18.9	96	Dry
B2_S2_120_2F	S2_120	UF1B2_S2_120	Suwon	UF1B2	year_2018	Stem	S2	120days	Yellow_ripe_stage	Akibare	18.9	96	Dry
B2_S2_120_3F	S2_120	UF1B2_S2_120	Suwon	UF1B2	year_2018	Stem	S2	120days	Yellow_ripe_stage	Akibare	18.9	96	Dry
C3_S2_120_1F	S2_120	UF1C3_S2_120	Suwon	UF1C3	year_2018	Stem	S2	120days	Yellow_ripe_stage	Akibare	18.9	96	Dry
C3_S2_120_2F	S2_120	UF1C3_S2_120	Suwon	UF1C3	year_2018	Stem	S2	120days	Yellow_ripe_stage	Akibare	18.9	96	Dry
C3_S2_120_3F	S2_120	UF1C3_S2_120	Suwon	UF1C3	year_2018	Stem	S2	120days	Yellow_ripe_stage	Akibare	18.9	96	Dry
A1_S3_120_1F	S3_120	UF1A1_S3_120	Suwon	UF1A1	year_2018	Stem	S3	120days	Yellow_ripe_stage	Akibare	18.9	96	Dry
A1_S3_120_2F	S3_120	UF1A1_S3_120	Suwon	UF1A1	year_2018	Stem	S3	120days	Yellow_ripe_stage	Akibare	18.9	96	Dry
A1_S3_120_3F	S3_120	UF1A1_S3_120	Suwon	UF1A1	year_2018	Stem	S3	120days	Yellow_ripe_stage	Akibare	18.9	96	Dry
B2_S3_120_1F	S3_120	UF1B2_S3_120	Suwon	UF1B2	year_2018	Stem	S3	120days	Yellow_ripe_stage	Akibare	18.9	96	Dry
B2_S3_120_2F	S3_120	UF1B2_S3_120	Suwon	UF1B2	year_2018	Stem	S3	120days	Yellow_ripe_stage	Akibare	18.9	96	Dry
B2_S3_120_3F	S3_120	UF1B2_S3_120	Suwon	UF1B2	year_2018	Stem	S3	120days	Yellow_ripe_stage	Akibare	18.9	96	Dry
C3_S3_120_1F	S3_120	UF1C3_S3_120	Suwon	UF1C3	year_2018	Stem	S3	120days	Yellow_ripe_stage	Akibare	18.9	96	Dry
C3_S3_120_2F	S3_120	UF1C3_S3_120	Suwon	UF1C3	year_2018	Stem	S3	120days	Yellow_ripe_stage	Akibare	18.9	96	Dry
C3_S3_120_3F	S3_120	UF1C3_S3_120	Suwon	UF1C3	year_2018	Stem	S3	120days	Yellow_ripe_stage	Akibare	18.9	96	Dry
A1_S4_120_1F	S4_120	UF1A1_S4_120	Suwon	UF1A1	year_2018	Stem	S4	120days	Yellow_ripe_stage	Akibare	18.9	96	Dry
A1_S4_120_2F	S4_120	UF1A1_S4_120	Suwon	UF1A1	year_2018	Stem	S4	120days	Yellow_ripe_stage	Akibare	18.9	96	Dry
A1_S4_120_3F	S4_120	UF1A1_S4_120	Suwon	UF1A1	year_2018	Stem	S4	120days	Yellow_ripe_stage	Akibare	18.9	96	Dry
B2_S4_120_1F	S4_120	UF1B2_S4_120	Suwon	UF1B2	year_2018	Stem	S4	120days	Yellow_ripe_stage	Akibare	18.9	96	Dry
B2_S4_120_2F	S4_120	UF1B2_S4_120	Suwon	UF1B2	year_2018	Stem	S4	120days	Yellow_ripe_stage	Akibare	18.9	96	Dry
B2_S4_120_3F	S4_120	UF1B2_S4_120	Suwon	UF1B2	year_2018	Stem	S4	120days	Yellow_ripe_stage	Akibare	18.9	96	Dry
C3_S4_120_1F	S4_120	UF1C3_S4_120	Suwon	UF1C3	year_2018	Stem	S4	120days	Yellow_ripe_stage	Akibare	18.9	96	Dry
C3_S4_120_2F	S4_120	UF1C3_S4_120	Suwon	UF1C3	year_2018	Stem	S4	120days	Yellow_ripe_stage	Akibare	18.9	96	Dry
C3_S4_120_3F	S4_120	UF1C3_S4_120	Suwon	UF1C3	year_2018	Stem	S4	120days	Yellow_ripe_stage	Akibare	18.9	96	Dry
A1_S5_120_1F	S5_120	UF1A1_S5_120	Suwon	UF1A1	year_2018	Stem	S5	120days	Yellow_ripe_stage	Akibare	18.9	96	Dry
A1_S5_120_2F	S5_120	UF1A1_S5_120	Suwon	UF1A1	year_2018	Stem	S5	120days	Yellow_ripe_stage	Akibare	18.9	96	Dry
A1_S5_120_3F	S5_120	UF1A1_S5_120	Suwon	UF1A1	year_2018	Stem	S5	120days	Yellow_ripe_stage	Akibare	18.9	96	Dry
B2_S5_120_1F	S5_120	UF1B2_S5_120	Suwon	UF1B2	year_2018	Stem	S5	120days	Yellow_ripe_stage	Akibare	18.9	96	Dry
B2_S5_120_2F	S5_120	UF1B2_S5_120	Suwon	UF1B2	year_2018	Stem	S5	120days	Yellow_ripe_stage	Akibare	18.9	96	Dry
B2_S5_120_3F	S5_120	UF1B2_S5_120	Suwon	UF1B2	year_2018	Stem	S5	120days	Yellow_ripe_stage	Akibare	18.9	96	Dry
C3_S5_120_1F	S5_120	UF1C3_S5_120	Suwon	UF1C3	year_2018	Stem	S5	120days	Yellow_ripe_stage	Akibare	18.9	96	Dry
C3_S5_120_2F	S5_120	UF1C3_S5_120	Suwon	UF1C3	year_2018	Stem	S5	120days	Yellow_ripe_stage	Akibare	18.9	96	Dry
C3_S5_120_3F	S5_120	UF1C3_S5_120	Suwon	UF1C3	year_2018	Stem	S5	120days	Yellow_ripe_stage	Akibare	18.9	96	Dry
A1_S6_120_1F	S6_120	UF1A1_S6_120	Suwon	UF1A1	year_2018	Stem	S6	120days	Yellow_ripe_stage	Akibare	18.9	96	Dry
A1_S6_120_2F	S6_120	UF1A1_S6_120	Suwon	UF1A1	year_2018	Stem	S6	120days	Yellow_ripe_stage	Akibare	18.9	96	Dry
A1_S6_120_3F	S6_120	UF1A1_S6_120	Suwon	UF1A1	year_2018	Stem	S6	120days	Yellow_ripe_stage	Akibare	18.9	96	Dry
B2_S6_120_1F	S6_120	UF1B2_S6_120	Suwon	UF1B2	year_2018	Stem	S6	120days	Yellow_ripe_stage	Akibare	18.9	96	Dry
B2_S6_120_2F	S6_120	UF1B2_S6_120	Suwon	UF1B2	year_2018	Stem	S6	120days	Yellow_ripe_stage	Akibare	18.9	96	Dry
B2_S6_120_3F	S6_120	UF1B2_S6_120	Suwon	UF1B2	year_2018	Stem	S6	120days	Yellow_ripe_stage	Akibare	18.9	96	Dry
C3_S6_120_1F	S6_120	UF1C3_S6_120	Suwon	UF1C3	year_2018	Stem	S6	120days	Yellow_ripe_stage	Akibare	18.9	96	Dry
C3_S6_120_2F	S6_120	UF1C3_S6_120	Suwon	UF1C3	year_2018	Stem	S6	120days	Yellow_ripe_stage	Akibare	18.9	96	Dry
C3_S6_120_3F	S6_120	UF1C3_S6_120	Suwon	UF1C3	year_2018	Stem	S6	120days	Yellow_ripe_stage	Akibare	18.9	96	Dry
A1_S7_120_1F	S7_120	UF1A1_S7_120	Suwon	UF1A1	year_2018	Stem	S7	120days	Yellow_ripe_stage	Akibare	18.9	96	Dry
A1_S7_120_2F	S7_120	UF1A1_S7_120	Suwon	UF1A1	year_2018	Stem	S7	120days	Yellow_ripe_stage	Akibare	18.9	96	Dry
A1_S7_120_3F	S7_120	UF1A1_S7_120	Suwon	UF1A1	year_2018	Stem	S7	120days	Yellow_ripe_stage	Akibare	18.9	96	Dry
B2_S7_120_1F	S7_120	UF1B2_S7_120	Suwon	UF1B2	year_2018	Stem	S7	120days	Yellow_ripe_stage	Akibare	18.9	96	Dry
B2_S7_120_2F	S7_120	UF1B2_S7_120	Suwon	UF1B2	year_2018	Stem	S7	120days	Yellow_ripe_stage	Akibare	18.9	96	Dry
B2_S7_120_3F	S7_120	UF1B2_S7_120	Suwon	UF1B2	year_2018	Stem	S7	120days	Yellow_ripe_stage	Akibare	18.9	96	Dry
C3_S7_120_1F	S7_120	UF1C3_S7_120	Suwon	UF1C3	year_2018	Stem	S7	120days	Yellow_ripe_stage	Akibare	18.9	96	Dry
C3_S7_120_2F	S7_120	UF1C3_S7_120	Suwon	UF1C3	year_2018	Stem	S7	120days	Yellow_ripe_stage	Akibare	18.9	96	Dry
C3_S7_120_3F	S7_120	UF1C3_S7_120	Suwon	UF1C3	year_2018	Stem	S7	120days	Yellow_ripe_stage	Akibare	18.9	96	Dry
A1_S8_120_1F	S8_120	UF1A1_S8_120	Suwon	UF1A1	year_2018	Stem	S8	120days	Yellow_ripe_stage	Akibare	18.9	96	Dry
A1_S8_120_2F	S8_120	UF1A1_S8_120	Suwon	UF1A1	year_2018	Stem	S8	120days	Yellow_ripe_stage	Akibare	18.9	96	Dry
A1_S8_120_3F	S8_120	UF1A1_S8_120	Suwon	UF1A1	year_2018	Stem	S8	120days	Yellow_ripe_stage	Akibare	18.9	96	Dry
B2_S8_120_1F	S8_120	UF1B2_S8_120	Suwon	UF1B2	year_2018	Stem	S8	120days	Yellow_ripe_stage	Akibare	18.9	96	Dry
B2_S8_120_2F	S8_120	UF1B2_S8_120	Suwon	UF1B2	year_2018	Stem	S8	120days	Yellow_ripe_stage	Akibare	18.9	96	Dry
B2_S8_120_3F	S8_120	UF1B2_S8_120	Suwon	UF1B2	year_2018	Stem	S8	120days	Yellow_ripe_stage	Akibare	18.9	96	Dry
C3_S8_120_1F	S8_120	UF1C3_S8_120	Suwon	UF1C3	year_2018	Stem	S8	120days	Yellow_ripe_stage	Akibare	18.9	96	Dry
C3_S8_120_2F	S8_120	UF1C3_S8_120	Suwon	UF1C3	year_2018	Stem	S8	120days	Yellow_ripe_stage	Akibare	18.9	96	Dry
C3_S8_120_3F	S8_120	UF1C3_S8_120	Suwon	UF1C3	year_2018	Stem	S8	120days	Yellow_ripe_stage	Akibare	18.9	96	Dry
A1_S9_120_1F	S9_120	UF1A1_S9_120	Suwon	UF1A1	year_2018	Stem	S9	120days	Yellow_ripe_stage	Akibare	18.9	96	Dry
A1_S9_120_2F	S9_120	UF1A1_S9_120	Suwon	UF1A1	year_2018	Stem	S9	120days	Yellow_ripe_stage	Akibare	18.9	96	Dry
A1_S9_120_3F	S9_120	UF1A1_S9_120	Suwon	UF1A1	year_2018	Stem	S9	120days	Yellow_ripe_stage	Akibare	18.9	96	Dry
A1_R_120_1F	R_120	UF1A1_R_120	Suwon	UF1A1	year_2018	Root	R	120days	Yellow_ripe_stage	Akibare	18.9	96	Dry
A1_R_120_2F	R_120	UF1A1_R_120	Suwon	UF1A1	year_2018	Root	R	120days	Yellow_ripe_stage	Akibare	18.9	96	Dry
A1_R_120_3F	R_120	UF1A1_R_120	Suwon	UF1A1	year_2018	Root	R	120days	Yellow_ripe_stage	Akibare	18.9	96	Dry
B2_R_120_1F	R_120	UF1B2_R_120	Suwon	UF1B2	year_2018	Root	R	120days	Yellow_ripe_stage	Akibare	18.9	96	Dry
B2_R_120_2F	R_120	UF1B2_R_120	Suwon	UF1B2	year_2018	Root	R	120days	Yellow_ripe_stage	Akibare	18.9	96	Dry
B2_R_120_3F	R_120	UF1B2_R_120	Suwon	UF1B2	year_2018	Root	R	120days	Yellow_ripe_stage	Akibare	18.9	96	Dry
C3_R_120_1F	R_120	UF1C3_R_120	Suwon	UF1C3	year_2018	Root	R	120days	Yellow_ripe_stage	Akibare	18.9	96	Dry
C3_R_120_2F	R_120	UF1C3_R_120	Suwon	UF1C3	year_2018	Root	R	120days	Yellow_ripe_stage	Akibare	18.9	96	Dry
C3_R_120_3F	R_120	UF1C3_R_120	Suwon	UF1C3	year_2018	Root	R	120days	Yellow_ripe_stage	Akibare	18.9	96	Dry
A1_FL_141_1F	FL_141	UF1A1_FL_141	Suwon	UF1A1	year_2018	Leaf	FL	141days	Harvest	Akibare	14.1	47	Dry
A1_FL_141_2F	FL_141	UF1A1_FL_141	Suwon	UF1A1	year_2018	Leaf	FL	141days	Harvest	Akibare	14.1	47	Dry
A1_FL_141_3F	FL_141	UF1A1_FL_141	Suwon	UF1A1	year_2018	Leaf	FL	141days	Harvest	Akibare	14.1	47	Dry
B2_FL_141_1F	FL_141	UF1B2_FL_141	Suwon	UF1B2	year_2018	Leaf	FL	141days	Harvest	Akibare	14.1	47	Dry
B2_FL_141_2F	FL_141	UF1B2_FL_141	Suwon	UF1B2	year_2018	Leaf	FL	141days	Harvest	Akibare	14.1	47	Dry
B2_FL_141_3F	FL_141	UF1B2_FL_141	Suwon	UF1B2	year_2018	Leaf	FL	141days	Harvest	Akibare	14.1	47	Dry
C3_FL_141_1F	FL_141	UF1C3_FL_141	Suwon	UF1C3	year_2018	Leaf	FL	141days	Harvest	Akibare	14.1	47	Dry
C3_FL_141_2F	FL_141	UF1C3_FL_141	Suwon	UF1C3	year_2018	Leaf	FL	141days	Harvest	Akibare	14.1	47	Dry
C3_FL_141_3F	FL_141	UF1C3_FL_141	Suwon	UF1C3	year_2018	Leaf	FL	141days	Harvest	Akibare	14.1	47	Dry
A1_L1_141_1F	L3_141	UF1A1_L3_141	Suwon	UF1A1	year_2018	Leaf	L1	141days	Harvest	Akibare	14.1	47	Dry
A1_L1_141_2F	L3_141	UF1A1_L3_141	Suwon	UF1A1	year_2018	Leaf	L1	141days	Harvest	Akibare	14.1	47	Dry
A1_L1_141_3F	L3_141	UF1A1_L3_141	Suwon	UF1A1	year_2018	Leaf	L1	141days	Harvest	Akibare	14.1	47	Dry
B2_L1_141_1F	L3_141	UF1B2_L3_141	Suwon	UF1B2	year_2018	Leaf	L1	141days	Harvest	Akibare	14.1	47	Dry
B2_L1_141_2F	L3_141	UF1B2_L3_141	Suwon	UF1B2	year_2018	Leaf	L1	141days	Harvest	Akibare	14.1	47	Dry
B2_L1_141_3F	L3_141	UF1B2_L3_141	Suwon	UF1B2	year_2018	Leaf	L1	141days	Harvest	Akibare	14.1	47	Dry
C3_L1_141_1F	L3_141	UF1C3_L3_141	Suwon	UF1C3	year_2018	Leaf	L1	141days	Harvest	Akibare	14.1	47	Dry
C3_L1_141_2F	L3_141	UF1C3_L3_141	Suwon	UF1C3	year_2018	Leaf	L1	141days	Harvest	Akibare	14.1	47	Dry
C3_L1_141_3F	L3_141	UF1C3_L3_141	Suwon	UF1C3	year_2018	Leaf	L1	141days	Harvest	Akibare	14.1	47	Dry
A1_L2_141_1F	L2_141	UF1A1_L2_141	Suwon	UF1A1	year_2018	Leaf	L2	141days	Harvest	Akibare	14.1	47	Dry
A1_L2_141_2F	L2_141	UF1A1_L2_141	Suwon	UF1A1	year_2018	Leaf	L2	141days	Harvest	Akibare	14.1	47	Dry
A1_L2_141_3F	L2_141	UF1A1_L2_141	Suwon	UF1A1	year_2018	Leaf	L2	141days	Harvest	Akibare	14.1	47	Dry
B2_L2_141_1F	L2_141	UF1B2_L2_141	Suwon	UF1B2	year_2018	Leaf	L2	141days	Harvest	Akibare	14.1	47	Dry
B2_L2_141_2F	L2_141	UF1B2_L2_141	Suwon	UF1B2	year_2018	Leaf	L2	141days	Harvest	Akibare	14.1	47	Dry
B2_L2_141_3F	L2_141	UF1B2_L2_141	Suwon	UF1B2	year_2018	Leaf	L2	141days	Harvest	Akibare	14.1	47	Dry
C3_L2_141_1F	L2_141	UF1C3_L2_141	Suwon	UF1C3	year_2018	Leaf	L2	141days	Harvest	Akibare	14.1	47	Dry
C3_L2_141_2F	L2_141	UF1C3_L2_141	Suwon	UF1C3	year_2018	Leaf	L2	141days	Harvest	Akibare	14.1	47	Dry
C3_L2_141_3F	L2_141	UF1C3_L2_141	Suwon	UF1C3	year_2018	Leaf	L2	141days	Harvest	Akibare	14.1	47	Dry
A1_L3_141_1F	L1_141	UF1A1_L1_141	Suwon	UF1A1	year_2018	Leaf	L3	141days	Harvest	Akibare	14.1	47	Dry
A1_L3_141_2F	L1_141	UF1A1_L1_141	Suwon	UF1A1	year_2018	Leaf	L3	141days	Harvest	Akibare	14.1	47	Dry
A1_L3_141_3F	L1_141	UF1A1_L1_141	Suwon	UF1A1	year_2018	Leaf	L3	141days	Harvest	Akibare	14.1	47	Dry
B2_L3_141_1F	L1_141	UF1B2_L1_141	Suwon	UF1B2	year_2018	Leaf	L3	141days	Harvest	Akibare	14.1	47	Dry
B2_L3_141_2F	L1_141	UF1B2_L1_141	Suwon	UF1B2	year_2018	Leaf	L3	141days	Harvest	Akibare	14.1	47	Dry
B2_L3_141_3F	L1_141	UF1B2_L1_141	Suwon	UF1B2	year_2018	Leaf	L3	141days	Harvest	Akibare	14.1	47	Dry
C3_L3_141_1F	L1_141	UF1C3_L1_141	Suwon	UF1C3	year_2018	Leaf	L3	141days	Harvest	Akibare	14.1	47	Dry
C3_L3_141_2F	L1_141	UF1C3_L1_141	Suwon	UF1C3	year_2018	Leaf	L3	141days	Harvest	Akibare	14.1	47	Dry
C3_L3_141_3F	L1_141	UF1C3_L1_141	Suwon	UF1C3	year_2018	Leaf	L3	141days	Harvest	Akibare	14.1	47	Dry
A1_S1_141_1F	S1_141	UF1A1_S1_141	Suwon	UF1A1	year_2018	Stem	S1	141days	Harvest	Akibare	14.1	47	Dry
A1_S1_141_2F	S1_141	UF1A1_S1_141	Suwon	UF1A1	year_2018	Stem	S1	141days	Harvest	Akibare	14.1	47	Dry
A1_S1_141_3F	S1_141	UF1A1_S1_141	Suwon	UF1A1	year_2018	Stem	S1	141days	Harvest	Akibare	14.1	47	Dry
B2_S1_141_1F	S1_141	UF1B2_S1_141	Suwon	UF1B2	year_2018	Stem	S1	141days	Harvest	Akibare	14.1	47	Dry
B2_S1_141_2F	S1_141	UF1B2_S1_141	Suwon	UF1B2	year_2018	Stem	S1	141days	Harvest	Akibare	14.1	47	Dry
B2_S1_141_3F	S1_141	UF1B2_S1_141	Suwon	UF1B2	year_2018	Stem	S1	141days	Harvest	Akibare	14.1	47	Dry
C3_S1_141_1F	S1_141	UF1C3_S1_141	Suwon	UF1C3	year_2018	Stem	S1	141days	Harvest	Akibare	14.1	47	Dry
C3_S1_141_2F	S1_141	UF1C3_S1_141	Suwon	UF1C3	year_2018	Stem	S1	141days	Harvest	Akibare	14.1	47	Dry
C3_S1_141_3F	S1_141	UF1C3_S1_141	Suwon	UF1C3	year_2018	Stem	S1	141days	Harvest	Akibare	14.1	47	Dry
A1_S2_141_1F	S2_141	UF1A1_S2_141	Suwon	UF1A1	year_2018	Stem	S2	141days	Harvest	Akibare	14.1	47	Dry
A1_S2_141_2F	S2_141	UF1A1_S2_141	Suwon	UF1A1	year_2018	Stem	S2	141days	Harvest	Akibare	14.1	47	Dry
A1_S2_141_3F	S2_141	UF1A1_S2_141	Suwon	UF1A1	year_2018	Stem	S2	141days	Harvest	Akibare	14.1	47	Dry
B2_S2_141_1F	S2_141	UF1B2_S2_141	Suwon	UF1B2	year_2018	Stem	S2	141days	Harvest	Akibare	14.1	47	Dry
B2_S2_141_2F	S2_141	UF1B2_S2_141	Suwon	UF1B2	year_2018	Stem	S2	141days	Harvest	Akibare	14.1	47	Dry
B2_S2_141_3F	S2_141	UF1B2_S2_141	Suwon	UF1B2	year_2018	Stem	S2	141days	Harvest	Akibare	14.1	47	Dry
C3_S2_141_1F	S2_141	UF1C3_S2_141	Suwon	UF1C3	year_2018	Stem	S2	141days	Harvest	Akibare	14.1	47	Dry
C3_S2_141_2F	S2_141	UF1C3_S2_141	Suwon	UF1C3	year_2018	Stem	S2	141days	Harvest	Akibare	14.1	47	Dry
C3_S2_141_3F	S2_141	UF1C3_S2_141	Suwon	UF1C3	year_2018	Stem	S2	141days	Harvest	Akibare	14.1	47	Dry
A1_S3_141_1F	S3_141	UF1A1_S3_141	Suwon	UF1A1	year_2018	Stem	S3	141days	Harvest	Akibare	14.1	47	Dry
A1_S3_141_2F	S3_141	UF1A1_S3_141	Suwon	UF1A1	year_2018	Stem	S3	141days	Harvest	Akibare	14.1	47	Dry
A1_S3_141_3F	S3_141	UF1A1_S3_141	Suwon	UF1A1	year_2018	Stem	S3	141days	Harvest	Akibare	14.1	47	Dry
B2_S3_141_1F	S3_141	UF1B2_S3_141	Suwon	UF1B2	year_2018	Stem	S3	141days	Harvest	Akibare	14.1	47	Dry
B2_S3_141_2F	S3_141	UF1B2_S3_141	Suwon	UF1B2	year_2018	Stem	S3	141days	Harvest	Akibare	14.1	47	Dry
B2_S3_141_3F	S3_141	UF1B2_S3_141	Suwon	UF1B2	year_2018	Stem	S3	141days	Harvest	Akibare	14.1	47	Dry
C3_S3_141_1F	S3_141	UF1C3_S3_141	Suwon	UF1C3	year_2018	Stem	S3	141days	Harvest	Akibare	14.1	47	Dry
C3_S3_141_2F	S3_141	UF1C3_S3_141	Suwon	UF1C3	year_2018	Stem	S3	141days	Harvest	Akibare	14.1	47	Dry
C3_S3_141_3F	S3_141	UF1C3_S3_141	Suwon	UF1C3	year_2018	Stem	S3	141days	Harvest	Akibare	14.1	47	Dry
A1_S4_141_1F	S4_141	UF1A1_S4_141	Suwon	UF1A1	year_2018	Stem	S4	141days	Harvest	Akibare	14.1	47	Dry
A1_S4_141_2F	S4_141	UF1A1_S4_141	Suwon	UF1A1	year_2018	Stem	S4	141days	Harvest	Akibare	14.1	47	Dry
A1_S4_141_3F	S4_141	UF1A1_S4_141	Suwon	UF1A1	year_2018	Stem	S4	141days	Harvest	Akibare	14.1	47	Dry
B2_S4_141_1F	S4_141	UF1B2_S4_141	Suwon	UF1B2	year_2018	Stem	S4	141days	Harvest	Akibare	14.1	47	Dry
B2_S4_141_2F	S4_141	UF1B2_S4_141	Suwon	UF1B2	year_2018	Stem	S4	141days	Harvest	Akibare	14.1	47	Dry
B2_S4_141_3F	S4_141	UF1B2_S4_141	Suwon	UF1B2	year_2018	Stem	S4	141days	Harvest	Akibare	14.1	47	Dry
C3_S4_141_1F	S4_141	UF1C3_S4_141	Suwon	UF1C3	year_2018	Stem	S4	141days	Harvest	Akibare	14.1	47	Dry
C3_S4_141_2F	S4_141	UF1C3_S4_141	Suwon	UF1C3	year_2018	Stem	S4	141days	Harvest	Akibare	14.1	47	Dry
C3_S4_141_3F	S4_141	UF1C3_S4_141	Suwon	UF1C3	year_2018	Stem	S4	141days	Harvest	Akibare	14.1	47	Dry
A1_S5_141_1F	S5_141	UF1A1_S5_141	Suwon	UF1A1	year_2018	Stem	S5	141days	Harvest	Akibare	14.1	47	Dry
A1_S5_141_2F	S5_141	UF1A1_S5_141	Suwon	UF1A1	year_2018	Stem	S5	141days	Harvest	Akibare	14.1	47	Dry
A1_S5_141_3F	S5_141	UF1A1_S5_141	Suwon	UF1A1	year_2018	Stem	S5	141days	Harvest	Akibare	14.1	47	Dry
B2_S5_141_1F	S5_141	UF1B2_S5_141	Suwon	UF1B2	year_2018	Stem	S5	141days	Harvest	Akibare	14.1	47	Dry
B2_S5_141_2F	S5_141	UF1B2_S5_141	Suwon	UF1B2	year_2018	Stem	S5	141days	Harvest	Akibare	14.1	47	Dry
B2_S5_141_3F	S5_141	UF1B2_S5_141	Suwon	UF1B2	year_2018	Stem	S5	141days	Harvest	Akibare	14.1	47	Dry
C3_S5_141_1F	S5_141	UF1C3_S5_141	Suwon	UF1C3	year_2018	Stem	S5	141days	Harvest	Akibare	14.1	47	Dry
C3_S5_141_2F	S5_141	UF1C3_S5_141	Suwon	UF1C3	year_2018	Stem	S5	141days	Harvest	Akibare	14.1	47	Dry
C3_S5_141_3F	S5_141	UF1C3_S5_141	Suwon	UF1C3	year_2018	Stem	S5	141days	Harvest	Akibare	14.1	47	Dry
A1_S6_141_1F	S6_141	UF1A1_S6_141	Suwon	UF1A1	year_2018	Stem	S6	141days	Harvest	Akibare	14.1	47	Dry
A1_S6_141_2F	S6_141	UF1A1_S6_141	Suwon	UF1A1	year_2018	Stem	S6	141days	Harvest	Akibare	14.1	47	Dry
A1_S6_141_3F	S6_141	UF1A1_S6_141	Suwon	UF1A1	year_2018	Stem	S6	141days	Harvest	Akibare	14.1	47	Dry
B2_S6_141_1F	S6_141	UF1B2_S6_141	Suwon	UF1B2	year_2018	Stem	S6	141days	Harvest	Akibare	14.1	47	Dry
B2_S6_141_2F	S6_141	UF1B2_S6_141	Suwon	UF1B2	year_2018	Stem	S6	141days	Harvest	Akibare	14.1	47	Dry
B2_S6_141_3F	S6_141	UF1B2_S6_141	Suwon	UF1B2	year_2018	Stem	S6	141days	Harvest	Akibare	14.1	47	Dry
C3_S6_141_1F	S6_141	UF1C3_S6_141	Suwon	UF1C3	year_2018	Stem	S6	141days	Harvest	Akibare	14.1	47	Dry
C3_S6_141_2F	S6_141	UF1C3_S6_141	Suwon	UF1C3	year_2018	Stem	S6	141days	Harvest	Akibare	14.1	47	Dry
C3_S6_141_3F	S6_141	UF1C3_S6_141	Suwon	UF1C3	year_2018	Stem	S6	141days	Harvest	Akibare	14.1	47	Dry
A1_S7_141_1F	S7_141	UF1A1_S7_141	Suwon	UF1A1	year_2018	Stem	S7	141days	Harvest	Akibare	14.1	47	Dry
A1_S7_141_2F	S7_141	UF1A1_S7_141	Suwon	UF1A1	year_2018	Stem	S7	141days	Harvest	Akibare	14.1	47	Dry
A1_S7_141_3F	S7_141	UF1B2_S7_141	Suwon	UF1B2	year_2018	Stem	S7	141days	Harvest	Akibare	14.1	47	Dry
B2_S7_141_1F	S7_141	UF1A1_S7_141	Suwon	UF1A1	year_2018	Stem	S7	141days	Harvest	Akibare	14.1	47	Dry
B2_S7_141_2F	S7_141	UF1B2_S7_141	Suwon	UF1B2	year_2018	Stem	S7	141days	Harvest	Akibare	14.1	47	Dry
B2_S7_141_3F	S7_141	UF1B2_S7_141	Suwon	UF1B2	year_2018	Stem	S7	141days	Harvest	Akibare	14.1	47	Dry
C3_S7_141_1F	S7_141	UF1C3_S7_141	Suwon	UF1C3	year_2018	Stem	S7	141days	Harvest	Akibare	14.1	47	Dry
C3_S7_141_2F	S7_141	UF1C3_S7_141	Suwon	UF1C3	year_2018	Stem	S7	141days	Harvest	Akibare	14.1	47	Dry
C3_S7_141_3F	S7_141	UF1C3_S7_141	Suwon	UF1C3	year_2018	Stem	S7	141days	Harvest	Akibare	14.1	47	Dry
A1_S8_141_1F	S8_141	UF1A1_S8_141	Suwon	UF1A1	year_2018	Stem	S8	141days	Harvest	Akibare	14.1	47	Dry
A1_S8_141_2F	S8_141	UF1A1_S8_141	Suwon	UF1A1	year_2018	Stem	S8	141days	Harvest	Akibare	14.1	47	Dry
A1_S8_141_3F	S8_141	UF1A1_S8_141	Suwon	UF1A1	year_2018	Stem	S8	141days	Harvest	Akibare	14.1	47	Dry
A1_S9_141_1F	S9_141	UF1A1_S9_141	Suwon	UF1A1	year_2018	Stem	S9	141days	Harvest	Akibare	14.1	47	Dry
A1_S9_141_2F	S9_141	UF1A1_S9_141	Suwon	UF1A1	year_2018	Stem	S9	141days	Harvest	Akibare	14.1	47	Dry
A1_S9_141_3F	S9_141	UF1A1_S9_141	Suwon	UF1A1	year_2018	Stem	S9	141days	Harvest	Akibare	14.1	47	Dry
A1_R_141_1F	R_141	UF1A1_R_141	Suwon	UF1A1	year_2018	Root	R	141days	Harvest	Akibare	14.1	47	Dry
A1_R_141_2F	R_141	UF1A1_R_141	Suwon	UF1A1	year_2018	Root	R	141days	Harvest	Akibare	14.1	47	Dry
A1_R_141_3F	R_141	UF1A1_R_141	Suwon	UF1A1	year_2018	Root	R	141days	Harvest	Akibare	14.1	47	Dry
B2_R_141_1F	R_141	UF1B2_R_141	Suwon	UF1B2	year_2018	Root	R	141days	Harvest	Akibare	14.1	47	Dry
B2_R_141_2F	R_141	UF1B2_R_141	Suwon	UF1B2	year_2018	Root	R	141days	Harvest	Akibare	14.1	47	Dry
B2_R_141_3F	R_141	UF1B2_R_141	Suwon	UF1B2	year_2018	Root	R	141days	Harvest	Akibare	14.1	47	Dry
C3_R_141_1F	R_141	UF1C3_R_141	Suwon	UF1C3	year_2018	Root	R	141days	Harvest	Akibare	14.1	47	Dry
C3_R_141_2F	R_141	UF1C3_R_141	Suwon	UF1C3	year_2018	Root	R	141days	Harvest	Akibare	14.1	47	Dry
C3_R_141_3F	R_141	UF1C3_R_141	Suwon	UF1C3	year_2018	Root	R	141days	Harvest	Akibare	14.1	47	Dry
A1_G_0_1	G_0	A1_G_0_1	Suwon	UF1A1	year_2018	Grain	G	0days	Pre_season	Akibare	None	None	None
A1_G_0_2	G_0	A1_G_0_2	Suwon	UF1A1	year_2018	Grain	G	0days	Pre_season	Akibare	None	None	None
A1_G_0_3	G_0	A1_G_0_3	Suwon	UF1A1	year_2018	Grain	G	0days	Pre_season	Akibare	None	None	None
A1_G_0_4	G_0	A1_G_0_4	Suwon	UF1A1	year_2018	Grain	G	0days	Pre_season	Akibare	None	None	None
A1_G_0_5	G_0	A1_G_0_5	Suwon	UF1A1	year_2018	Grain	G	0days	Pre_season	Akibare	None	None	None
A1_G_0_6	G_0	A1_G_0_6	Suwon	UF1A1	year_2018	Grain	G	0days	Pre_season	Akibare	None	None	None
A1_G_0_7	G_0	A1_G_0_7	Suwon	UF1A1	year_2018	Grain	G	0days	Pre_season	Akibare	None	None	None
A1_G_0_8	G_0	A1_G_0_8	Suwon	UF1A1	year_2018	Grain	G	0days	Pre_season	Akibare	None	None	None
A1_G_0_9	G_0	A1_G_0_9	Suwon	UF1A1	year_2018	Grain	G	0days	Pre_season	Akibare	None	None	None
B2_G_0_1	G_0	B2_G_0_1	Suwon	UF1B2	year_2018	Grain	G	0days	Pre_season	Akibare	None	None	None
B2_G_0_2	G_0	B2_G_0_2	Suwon	UF1B2	year_2018	Grain	G	0days	Pre_season	Akibare	None	None	None
B2_G_0_3	G_0	B2_G_0_3	Suwon	UF1B2	year_2018	Grain	G	0days	Pre_season	Akibare	None	None	None
B2_G_0_4	G_0	B2_G_0_4	Suwon	UF1B2	year_2018	Grain	G	0days	Pre_season	Akibare	None	None	None
B2_G_0_5	G_0	B2_G_0_5	Suwon	UF1B2	year_2018	Grain	G	0days	Pre_season	Akibare	None	None	None
B2_G_0_6	G_0	B2_G_0_6	Suwon	UF1B2	year_2018	Grain	G	0days	Pre_season	Akibare	None	None	None
B2_G_0_7	G_0	B2_G_0_7	Suwon	UF1B2	year_2018	Grain	G	0days	Pre_season	Akibare	None	None	None
B2_G_0_8	G_0	B2_G_0_8	Suwon	UF1B2	year_2018	Grain	G	0days	Pre_season	Akibare	None	None	None
B2_G_0_9	G_0	B2_G_0_9	Suwon	UF1B2	year_2018	Grain	G	0days	Pre_season	Akibare	None	None	None
C3_G_0_1	G_0	C3_G_0_1	Suwon	UF1C3	year_2018	Grain	G	0days	Pre_season	Akibare	None	None	None
C3_G_0_2	G_0	C3_G_0_2	Suwon	UF1C3	year_2018	Grain	G	0days	Pre_season	Akibare	None	None	None
C3_G_0_3	G_0	C3_G_0_3	Suwon	UF1C3	year_2018	Grain	G	0days	Pre_season	Akibare	None	None	None
C3_G_0_4	G_0	C3_G_0_4	Suwon	UF1C3	year_2018	Grain	G	0days	Pre_season	Akibare	None	None	None
C3_G_0_5	G_0	C3_G_0_5	Suwon	UF1C3	year_2018	Grain	G	0days	Pre_season	Akibare	None	None	None
C3_G_0_6	G_0	C3_G_0_6	Suwon	UF1C3	year_2018	Grain	G	0days	Pre_season	Akibare	None	None	None
C3_G_0_7	G_0	C3_G_0_7	Suwon	UF1C3	year_2018	Grain	G	0days	Pre_season	Akibare	None	None	None
C3_G_0_8	G_0	C3_G_0_8	Suwon	UF1C3	year_2018	Grain	G	0days	Pre_season	Akibare	None	None	None
C3_G_0_9	G_0	C3_G_0_9	Suwon	UF1C3	year_2018	Grain	G	0days	Pre_season	Akibare	None	None	None
A1_G_76_1F	G_76	A1_G_76_1F	Suwon	UF1A1	year_2018	Grain	G	76days	Booting	Akibare	32.7	67	Dry
A1_G_76_2F	G_76	A1_G_76_2F	Suwon	UF1A1	year_2018	Grain	G	76days	Booting	Akibare	32.7	67	Dry
A1_G_76_3F	G_76	A1_G_76_3F	Suwon	UF1A1	year_2018	Grain	G	76days	Booting	Akibare	32.7	67	Dry
A1_G_76_4F	G_76	A1_G_76_4F	Suwon	UF1A1	year_2018	Grain	G	76days	Booting	Akibare	32.7	67	Dry
A1_G_76_5F	G_76	A1_G_76_5F	Suwon	UF1A1	year_2018	Grain	G	76days	Booting	Akibare	32.7	67	Dry
A1_G_76_6F	G_76	A1_G_76_6F	Suwon	UF1A1	year_2018	Grain	G	76days	Booting	Akibare	32.7	67	Dry
A1_G_76_7F	G_76	A1_G_76_7F	Suwon	UF1A1	year_2018	Grain	G	76days	Booting	Akibare	32.7	67	Dry
A1_G_76_8F	G_76	A1_G_76_8F	Suwon	UF1A1	year_2018	Grain	G	76days	Booting	Akibare	32.7	67	Dry
A1_G_76_9F	G_76	A1_G_76_9F	Suwon	UF1A1	year_2018	Grain	G	76days	Booting	Akibare	32.7	67	Dry
B2_G_76_1F	G_76	B2_G_76_1F	Suwon	UF1B2	year_2018	Grain	G	76days	Booting	Akibare	32.7	67	Dry
B2_G_76_2F	G_76	B2_G_76_2F	Suwon	UF1B2	year_2018	Grain	G	76days	Booting	Akibare	32.7	67	Dry
B2_G_76_3F	G_76	B2_G_76_3F	Suwon	UF1B2	year_2018	Grain	G	76days	Booting	Akibare	32.7	67	Dry
B2_G_76_4F	G_76	B2_G_76_4F	Suwon	UF1B2	year_2018	Grain	G	76days	Booting	Akibare	32.7	67	Dry
B2_G_76_5F	G_76	B2_G_76_5F	Suwon	UF1B2	year_2018	Grain	G	76days	Booting	Akibare	32.7	67	Dry
B2_G_76_6F	G_76	B2_G_76_6F	Suwon	UF1B2	year_2018	Grain	G	76days	Booting	Akibare	32.7	67	Dry
B2_G_76_7F	G_76	B2_G_76_7F	Suwon	UF1B2	year_2018	Grain	G	76days	Booting	Akibare	32.7	67	Dry
B2_G_76_8F	G_76	B2_G_76_8F	Suwon	UF1B2	year_2018	Grain	G	76days	Booting	Akibare	32.7	67	Dry
B2_G_76_9F	G_76	B2_G_76_9F	Suwon	UF1B2	year_2018	Grain	G	76days	Booting	Akibare	32.7	67	Dry
A1_G_90_1F	G_90	A1_G_90_1F	Suwon	UF1A1	year_2018	Grain	G	90days	Heading	Akibare	32	59	Flooded
A1_G_90_2F	G_90	A1_G_90_2F	Suwon	UF1A1	year_2018	Grain	G	90days	Heading	Akibare	32	59	Flooded
A1_G_90_3F	G_90	A1_G_90_3F	Suwon	UF1A1	year_2018	Grain	G	90days	Heading	Akibare	32	59	Flooded
A1_G_90_4F	G_90	A1_G_90_4F	Suwon	UF1A1	year_2018	Grain	G	90days	Heading	Akibare	32	59	Flooded
A1_G_90_5F	G_90	A1_G_90_5F	Suwon	UF1A1	year_2018	Grain	G	90days	Heading	Akibare	32	59	Flooded
A1_G_90_6F	G_90	A1_G_90_6F	Suwon	UF1A1	year_2018	Grain	G	90days	Heading	Akibare	32	59	Flooded
A1_G_90_7F	G_90	A1_G_90_7F	Suwon	UF1A1	year_2018	Grain	G	90days	Heading	Akibare	32	59	Flooded
A1_G_90_8F	G_90	A1_G_90_8F	Suwon	UF1A1	year_2018	Grain	G	90days	Heading	Akibare	32	59	Flooded
A1_G_90_9F	G_90	A1_G_90_9F	Suwon	UF1A1	year_2018	Grain	G	90days	Heading	Akibare	32	59	Flooded
B2_G_90_1F	G_90	B2_G_90_1F	Suwon	UF1B2	year_2018	Grain	G	90days	Heading	Akibare	32	59	Flooded
B2_G_90_2F	G_90	B2_G_90_2F	Suwon	UF1B2	year_2018	Grain	G	90days	Heading	Akibare	32	59	Flooded
B2_G_90_3F	G_90	B2_G_90_3F	Suwon	UF1B2	year_2018	Grain	G	90days	Heading	Akibare	32	59	Flooded
B2_G_90_4F	G_90	B2_G_90_4F	Suwon	UF1B2	year_2018	Grain	G	90days	Heading	Akibare	32	59	Flooded
B2_G_90_5F	G_90	B2_G_90_5F	Suwon	UF1B2	year_2018	Grain	G	90days	Heading	Akibare	32	59	Flooded
B2_G_90_6F	G_90	B2_G_90_6F	Suwon	UF1B2	year_2018	Grain	G	90days	Heading	Akibare	32	59	Flooded
B2_G_90_7F	G_90	B2_G_90_7F	Suwon	UF1B2	year_2018	Grain	G	90days	Heading	Akibare	32	59	Flooded
B2_G_90_8F	G_90	B2_G_90_8F	Suwon	UF1B2	year_2018	Grain	G	90days	Heading	Akibare	32	59	Flooded
B2_G_90_9F	G_90	B2_G_90_9F	Suwon	UF1B2	year_2018	Grain	G	90days	Heading	Akibare	32	59	Flooded
C3_G_90_1F	G_90	C3_G_90_1F	Suwon	UF1C3	year_2018	Grain	G	90days	Heading	Akibare	32	59	Flooded
C3_G_90_2F	G_90	C3_G_90_2F	Suwon	UF1C3	year_2018	Grain	G	90days	Heading	Akibare	32	59	Flooded
C3_G_90_3F	G_90	C3_G_90_3F	Suwon	UF1C3	year_2018	Grain	G	90days	Heading	Akibare	32	59	Flooded
C3_G_90_4F	G_90	C3_G_90_4F	Suwon	UF1C3	year_2018	Grain	G	90days	Heading	Akibare	32	59	Flooded
C3_G_90_5F	G_90	C3_G_90_5F	Suwon	UF1C3	year_2018	Grain	G	90days	Heading	Akibare	32	59	Flooded
C3_G_90_6F	G_90	C3_G_90_6F	Suwon	UF1C3	year_2018	Grain	G	90days	Heading	Akibare	32	59	Flooded
C3_G_90_7F	G_90	C3_G_90_7F	Suwon	UF1C3	year_2018	Grain	G	90days	Heading	Akibare	32	59	Flooded
C3_G_90_8F	G_90	C3_G_90_8F	Suwon	UF1C3	year_2018	Grain	G	90days	Heading	Akibare	32	59	Flooded
C3_G_90_9F	G_90	C3_G_90_9F	Suwon	UF1C3	year_2018	Grain	G	90days	Heading	Akibare	32	59	Flooded
A1_G_106_1F	G_106	A1_G_106_1F	Suwon	UF1A1	year_2018	Grain	G	106days	Dough_stage	Akibare	24.4	62	Dry
A1_G_106_2F	G_106	A1_G_106_2F	Suwon	UF1A1	year_2018	Grain	G	106days	Dough_stage	Akibare	24.4	62	Dry
A1_G_106_3F	G_106	A1_G_106_3F	Suwon	UF1A1	year_2018	Grain	G	106days	Dough_stage	Akibare	24.4	62	Dry
A1_G_106_4F	G_106	A1_G_106_4F	Suwon	UF1A1	year_2018	Grain	G	106days	Dough_stage	Akibare	24.4	62	Dry
A1_G_106_5F	G_106	A1_G_106_5F	Suwon	UF1A1	year_2018	Grain	G	106days	Dough_stage	Akibare	24.4	62	Dry
A1_G_106_6F	G_106	A1_G_106_6F	Suwon	UF1A1	year_2018	Grain	G	106days	Dough_stage	Akibare	24.4	62	Dry
A1_G_106_7F	G_106	A1_G_106_7F	Suwon	UF1A1	year_2018	Grain	G	106days	Dough_stage	Akibare	24.4	62	Dry
A1_G_106_8F	G_106	A1_G_106_8F	Suwon	UF1A1	year_2018	Grain	G	106days	Dough_stage	Akibare	24.4	62	Dry
A1_G_106_9F	G_106	A1_G_106_9F	Suwon	UF1A1	year_2018	Grain	G	106days	Dough_stage	Akibare	24.4	62	Dry
B2_G_106_1F	G_106	B2_G_106_1F	Suwon	UF1B2	year_2018	Grain	G	106days	Dough_stage	Akibare	24.4	62	Dry
B2_G_106_2F	G_106	B2_G_106_2F	Suwon	UF1B2	year_2018	Grain	G	106days	Dough_stage	Akibare	24.4	62	Dry
B2_G_106_3F	G_106	B2_G_106_3F	Suwon	UF1B2	year_2018	Grain	G	106days	Dough_stage	Akibare	24.4	62	Dry
B2_G_106_4F	G_106	B2_G_106_4F	Suwon	UF1B2	year_2018	Grain	G	106days	Dough_stage	Akibare	24.4	62	Dry
B2_G_106_5F	G_106	B2_G_106_5F	Suwon	UF1B2	year_2018	Grain	G	106days	Dough_stage	Akibare	24.4	62	Dry
B2_G_106_6F	G_106	B2_G_106_6F	Suwon	UF1B2	year_2018	Grain	G	106days	Dough_stage	Akibare	24.4	62	Dry
B2_G_106_7F	G_106	B2_G_106_7F	Suwon	UF1B2	year_2018	Grain	G	106days	Dough_stage	Akibare	24.4	62	Dry
B2_G_106_8F	G_106	B2_G_106_8F	Suwon	UF1B2	year_2018	Grain	G	106days	Dough_stage	Akibare	24.4	62	Dry
B2_G_106_9F	G_106	B2_G_106_9F	Suwon	UF1B2	year_2018	Grain	G	106days	Dough_stage	Akibare	24.4	62	Dry
C3_G_106_1F	G_106	C3_G_106_1F	Suwon	UF1C3	year_2018	Grain	G	106days	Dough_stage	Akibare	24.4	62	Dry
C3_G_106_2F	G_106	C3_G_106_2F	Suwon	UF1C3	year_2018	Grain	G	106days	Dough_stage	Akibare	24.4	62	Dry
C3_G_106_3F	G_106	C3_G_106_3F	Suwon	UF1C3	year_2018	Grain	G	106days	Dough_stage	Akibare	24.4	62	Dry
C3_G_106_4F	G_106	C3_G_106_4F	Suwon	UF1C3	year_2018	Grain	G	106days	Dough_stage	Akibare	24.4	62	Dry
C3_G_106_5F	G_106	C3_G_106_5F	Suwon	UF1C3	year_2018	Grain	G	106days	Dough_stage	Akibare	24.4	62	Dry
C3_G_106_6F	G_106	C3_G_106_6F	Suwon	UF1C3	year_2018	Grain	G	106days	Dough_stage	Akibare	24.4	62	Dry
C3_G_106_7F	G_106	C3_G_106_7F	Suwon	UF1C3	year_2018	Grain	G	106days	Dough_stage	Akibare	24.4	62	Dry
C3_G_106_8F	G_106	C3_G_106_8F	Suwon	UF1C3	year_2018	Grain	G	106days	Dough_stage	Akibare	24.4	62	Dry
C3_G_106_9F	G_106	C3_G_106_9F	Suwon	UF1C3	year_2018	Grain	G	106days	Dough_stage	Akibare	24.4	62	Dry
A1_G_120_1F	G_120	A1_G_120_1F	Suwon	UF1A1	year_2018	Grain	G	120days	Yellow_ripe_stage	Akibare	18.9	96	Dry
A1_G_120_2F	G_120	A1_G_120_2F	Suwon	UF1A1	year_2018	Grain	G	120days	Yellow_ripe_stage	Akibare	18.9	96	Dry
A1_G_120_3F	G_120	A1_G_120_3F	Suwon	UF1A1	year_2018	Grain	G	120days	Yellow_ripe_stage	Akibare	18.9	96	Dry
A1_G_120_4F	G_120	A1_G_120_4F	Suwon	UF1A1	year_2018	Grain	G	120days	Yellow_ripe_stage	Akibare	18.9	96	Dry
A1_G_120_5F	G_120	A1_G_120_5F	Suwon	UF1A1	year_2018	Grain	G	120days	Yellow_ripe_stage	Akibare	18.9	96	Dry
A1_G_120_6F	G_120	A1_G_120_6F	Suwon	UF1A1	year_2018	Grain	G	120days	Yellow_ripe_stage	Akibare	18.9	96	Dry
A1_G_120_7F	G_120	A1_G_120_7F	Suwon	UF1A1	year_2018	Grain	G	120days	Yellow_ripe_stage	Akibare	18.9	96	Dry
A1_G_120_8F	G_120	A1_G_120_8F	Suwon	UF1A1	year_2018	Grain	G	120days	Yellow_ripe_stage	Akibare	18.9	96	Dry
A1_G_120_9F	G_120	A1_G_120_9F	Suwon	UF1A1	year_2018	Grain	G	120days	Yellow_ripe_stage	Akibare	18.9	96	Dry
B2_G_120_1F	G_120	B2_G_120_1F	Suwon	UF1B2	year_2018	Grain	G	120days	Yellow_ripe_stage	Akibare	18.9	96	Dry
B2_G_120_2F	G_120	B2_G_120_2F	Suwon	UF1B2	year_2018	Grain	G	120days	Yellow_ripe_stage	Akibare	18.9	96	Dry
B2_G_120_3F	G_120	B2_G_120_3F	Suwon	UF1B2	year_2018	Grain	G	120days	Yellow_ripe_stage	Akibare	18.9	96	Dry
B2_G_120_4F	G_120	B2_G_120_4F	Suwon	UF1B2	year_2018	Grain	G	120days	Yellow_ripe_stage	Akibare	18.9	96	Dry
B2_G_120_5F	G_120	B2_G_120_5F	Suwon	UF1B2	year_2018	Grain	G	120days	Yellow_ripe_stage	Akibare	18.9	96	Dry
B2_G_120_6F	G_120	B2_G_120_6F	Suwon	UF1B2	year_2018	Grain	G	120days	Yellow_ripe_stage	Akibare	18.9	96	Dry
B2_G_120_7F	G_120	B2_G_120_7F	Suwon	UF1B2	year_2018	Grain	G	120days	Yellow_ripe_stage	Akibare	18.9	96	Dry
B2_G_120_8F	G_120	B2_G_120_8F	Suwon	UF1B2	year_2018	Grain	G	120days	Yellow_ripe_stage	Akibare	18.9	96	Dry
B2_G_120_9F	G_120	B2_G_120_9F	Suwon	UF1B2	year_2018	Grain	G	120days	Yellow_ripe_stage	Akibare	18.9	96	Dry
C3_G_120_1F	G_120	C3_G_120_1F	Suwon	UF1C3	year_2018	Grain	G	120days	Yellow_ripe_stage	Akibare	18.9	96	Dry
C3_G_120_2F	G_120	C3_G_120_2F	Suwon	UF1C3	year_2018	Grain	G	120days	Yellow_ripe_stage	Akibare	18.9	96	Dry
C3_G_120_3F	G_120	C3_G_120_3F	Suwon	UF1C3	year_2018	Grain	G	120days	Yellow_ripe_stage	Akibare	18.9	96	Dry
C3_G_120_4F	G_120	C3_G_120_4F	Suwon	UF1C3	year_2018	Grain	G	120days	Yellow_ripe_stage	Akibare	18.9	96	Dry
C3_G_120_5F	G_120	C3_G_120_5F	Suwon	UF1C3	year_2018	Grain	G	120days	Yellow_ripe_stage	Akibare	18.9	96	Dry
C3_G_120_6F	G_120	C3_G_120_6F	Suwon	UF1C3	year_2018	Grain	G	120days	Yellow_ripe_stage	Akibare	18.9	96	Dry
C3_G_120_7F	G_120	C3_G_120_7F	Suwon	UF1C3	year_2018	Grain	G	120days	Yellow_ripe_stage	Akibare	18.9	96	Dry
C3_G_120_8F	G_120	C3_G_120_8F	Suwon	UF1C3	year_2018	Grain	G	120days	Yellow_ripe_stage	Akibare	18.9	96	Dry
C3_G_120_9F	G_120	C3_G_120_9F	Suwon	UF1C3	year_2018	Grain	G	120days	Yellow_ripe_stage	Akibare	18.9	96	Dry
A1_G_141_1F	G_141	A1_G_141_1F	Suwon	UF1A1	year_2018	Grain	G	141days	Harvest	Akibare	14.1	47	Dry
A1_G_141_2F	G_141	A1_G_141_2F	Suwon	UF1A1	year_2018	Grain	G	141days	Harvest	Akibare	14.1	47	Dry
A1_G_141_3F	G_141	A1_G_141_3F	Suwon	UF1A1	year_2018	Grain	G	141days	Harvest	Akibare	14.1	47	Dry
A1_G_141_4F	G_141	A1_G_141_4F	Suwon	UF1A1	year_2018	Grain	G	141days	Harvest	Akibare	14.1	47	Dry
A1_G_141_5F	G_141	A1_G_141_5F	Suwon	UF1A1	year_2018	Grain	G	141days	Harvest	Akibare	14.1	47	Dry
A1_G_141_6F	G_141	A1_G_141_6F	Suwon	UF1A1	year_2018	Grain	G	141days	Harvest	Akibare	14.1	47	Dry
A1_G_141_7F	G_141	A1_G_141_7F	Suwon	UF1A1	year_2018	Grain	G	141days	Harvest	Akibare	14.1	47	Dry
A1_G_141_8F	G_141	A1_G_141_8F	Suwon	UF1A1	year_2018	Grain	G	141days	Harvest	Akibare	14.1	47	Dry
A1_G_141_9F	G_141	A1_G_141_9F	Suwon	UF1A1	year_2018	Grain	G	141days	Harvest	Akibare	14.1	47	Dry
B2_G_141_1F	G_141	B2_G_141_1F	Suwon	UF1B2	year_2018	Grain	G	141days	Harvest	Akibare	14.1	47	Dry
B2_G_141_2F	G_141	B2_G_141_2F	Suwon	UF1B2	year_2018	Grain	G	141days	Harvest	Akibare	14.1	47	Dry
B2_G_141_3F	G_141	B2_G_141_3F	Suwon	UF1B2	year_2018	Grain	G	141days	Harvest	Akibare	14.1	47	Dry
B2_G_141_4F	G_141	B2_G_141_4F	Suwon	UF1B2	year_2018	Grain	G	141days	Harvest	Akibare	14.1	47	Dry
B2_G_141_5F	G_141	B2_G_141_5F	Suwon	UF1B2	year_2018	Grain	G	141days	Harvest	Akibare	14.1	47	Dry
B2_G_141_6F	G_141	B2_G_141_6F	Suwon	UF1B2	year_2018	Grain	G	141days	Harvest	Akibare	14.1	47	Dry
B2_G_141_7F	G_141	B2_G_141_7F	Suwon	UF1B2	year_2018	Grain	G	141days	Harvest	Akibare	14.1	47	Dry
B2_G_141_8F	G_141	B2_G_141_8F	Suwon	UF1B2	year_2018	Grain	G	141days	Harvest	Akibare	14.1	47	Dry
B2_G_141_9F	G_141	B2_G_141_9F	Suwon	UF1B2	year_2018	Grain	G	141days	Harvest	Akibare	14.1	47	Dry
C3_G_141_1F	G_141	C3_G_141_1F	Suwon	UF1C3	year_2018	Grain	G	141days	Harvest	Akibare	14.1	47	Dry
C3_G_141_2F	G_141	C3_G_141_2F	Suwon	UF1C3	year_2018	Grain	G	141days	Harvest	Akibare	14.1	47	Dry
C3_G_141_3F	G_141	C3_G_141_3F	Suwon	UF1C3	year_2018	Grain	G	141days	Harvest	Akibare	14.1	47	Dry
C3_G_141_4F	G_141	C3_G_141_4F	Suwon	UF1C3	year_2018	Grain	G	141days	Harvest	Akibare	14.1	47	Dry
C3_G_141_5F	G_141	C3_G_141_5F	Suwon	UF1C3	year_2018	Grain	G	141days	Harvest	Akibare	14.1	47	Dry
C3_G_141_6F	G_141	C3_G_141_6F	Suwon	UF1C3	year_2018	Grain	G	141days	Harvest	Akibare	14.1	47	Dry
C3_G_141_7F	G_141	C3_G_141_7F	Suwon	UF1C3	year_2018	Grain	G	141days	Harvest	Akibare	14.1	47	Dry
C3_G_141_8F	G_141	C3_G_141_8F	Suwon	UF1C3	year_2018	Grain	G	141days	Harvest	Akibare	14.1	47	Dry
C3_G_141_9F	G_141	C3_G_141_9F	Suwon	UF1C3	year_2018	Grain	G	141days	Harvest	Akibare	14.1	47	Dry
A1_BS_48_1F	BS_48	UF1A1_BS_48	Suwon	UF1A1	year_2018	Bulk_soil	BS	48days	Tillering	Akibare	28.5	78	Flooded
A1_BS_48_2F	BS_48	UF1A1_BS_48	Suwon	UF1A1	year_2018	Bulk_soil	BS	48days	Tillering	Akibare	28.5	78	Flooded
A1_BS_48_3F	BS_48	UF1A1_BS_48	Suwon	UF1A1	year_2018	Bulk_soil	BS	48days	Tillering	Akibare	28.5	78	Flooded
B2_BS_48_1F	BS_48	UF1B2_BS_48	Suwon	UF1B2	year_2018	Bulk_soil	BS	48days	Tillering	Akibare	28.5	78	Flooded
B2_BS_48_2F	BS_48	UF1B2_BS_48	Suwon	UF1B2	year_2018	Bulk_soil	BS	48days	Tillering	Akibare	28.5	78	Flooded
B2_BS_48_3F	BS_48	UF1B2_BS_48	Suwon	UF1B2	year_2018	Bulk_soil	BS	48days	Tillering	Akibare	28.5	78	Flooded
C3_BS_48_1F	BS_48	UF1C3_BS_48	Suwon	UF1C3	year_2018	Bulk_soil	BS	48days	Tillering	Akibare	28.5	78	Flooded
C3_BS_48_2F	BS_48	UF1C3_BS_48	Suwon	UF1C3	year_2018	Bulk_soil	BS	48days	Tillering	Akibare	28.5	78	Flooded
C3_BS_48_3F	BS_48	UF1C3_BS_48	Suwon	UF1C3	year_2018	Bulk_soil	BS	48days	Tillering	Akibare	28.5	78	Flooded
A1_BS_62_1F	BS_62	UF1A1_BS_62	Suwon	UF1A1	year_2018	Bulk_soil	BS	62days	Tillering	Akibare	30	70	Dry
A1_BS_62_2F	BS_62	UF1A1_BS_62	Suwon	UF1A1	year_2018	Bulk_soil	BS	62days	Tillering	Akibare	30	70	Dry
A1_BS_62_3F	BS_62	UF1A1_BS_62	Suwon	UF1A1	year_2018	Bulk_soil	BS	62days	Tillering	Akibare	30	70	Dry
B2_BS_62_1F	BS_62	UF1B2_BS_62	Suwon	UF1B2	year_2018	Bulk_soil	BS	62days	Tillering	Akibare	30	70	Dry
B2_BS_62_2F	BS_62	UF1B2_BS_62	Suwon	UF1B2	year_2018	Bulk_soil	BS	62days	Tillering	Akibare	30	70	Dry
B2_BS_62_3F	BS_62	UF1B2_BS_62	Suwon	UF1B2	year_2018	Bulk_soil	BS	62days	Tillering	Akibare	30	70	Dry
C3_BS_62_1F	BS_62	UF1C3_BS_62	Suwon	UF1C3	year_2018	Bulk_soil	BS	62days	Tillering	Akibare	30	70	Dry
C3_BS_62_2F	BS_62	UF1C3_BS_62	Suwon	UF1C3	year_2018	Bulk_soil	BS	62days	Tillering	Akibare	30	70	Dry
C3_BS_62_3F	BS_62	UF1C3_BS_62	Suwon	UF1C3	year_2018	Bulk_soil	BS	62days	Tillering	Akibare	30	70	Dry
A1_BS_76_1F	BS_76	UF1A1_BS_76	Suwon	UF1A1	year_2018	Bulk_soil	BS	76days	Booting	Akibare	32.7	67	Dry
A1_BS_76_2F	BS_76	UF1A1_BS_76	Suwon	UF1A1	year_2018	Bulk_soil	BS	76days	Booting	Akibare	32.7	67	Dry
A1_BS_76_3F	BS_76	UF1A1_BS_76	Suwon	UF1A1	year_2018	Bulk_soil	BS	76days	Booting	Akibare	32.7	67	Dry
B2_BS_76_1F	BS_76	UF1B2_BS_76	Suwon	UF1B2	year_2018	Bulk_soil	BS	76days	Booting	Akibare	32.7	67	Dry
B2_BS_76_2F	BS_76	UF1B2_BS_76	Suwon	UF1B2	year_2018	Bulk_soil	BS	76days	Booting	Akibare	32.7	67	Dry
B2_BS_76_3F	BS_76	UF1B2_BS_76	Suwon	UF1B2	year_2018	Bulk_soil	BS	76days	Booting	Akibare	32.7	67	Dry
C3_BS_76_1F	BS_76	UF1C3_BS_76	Suwon	UF1C3	year_2018	Bulk_soil	BS	76days	Booting	Akibare	32.7	67	Dry
C3_BS_76_2F	BS_76	UF1C3_BS_76	Suwon	UF1C3	year_2018	Bulk_soil	BS	76days	Booting	Akibare	32.7	67	Dry
C3_BS_76_3F	BS_76	UF1C3_BS_76	Suwon	UF1C3	year_2018	Bulk_soil	BS	76days	Booting	Akibare	32.7	67	Dry
A1_BS_90_1F	BS_90	UF1A1_BS_90	Suwon	UF1A1	year_2018	Bulk_soil	BS	90days	Heading	Akibare	32	59	Flooded
A1_BS_90_2F	BS_90	UF1A1_BS_90	Suwon	UF1A1	year_2018	Bulk_soil	BS	90days	Heading	Akibare	32	59	Flooded
A1_BS_90_3F	BS_90	UF1A1_BS_90	Suwon	UF1A1	year_2018	Bulk_soil	BS	90days	Heading	Akibare	32	59	Flooded
B2_BS_90_1F	BS_90	UF1B2_BS_90	Suwon	UF1B2	year_2018	Bulk_soil	BS	90days	Heading	Akibare	32	59	Flooded
B2_BS_90_2F	BS_90	UF1B2_BS_90	Suwon	UF1B2	year_2018	Bulk_soil	BS	90days	Heading	Akibare	32	59	Flooded
B2_BS_90_3F	BS_90	UF1B2_BS_90	Suwon	UF1B2	year_2018	Bulk_soil	BS	90days	Heading	Akibare	32	59	Flooded
C3_BS_90_1F	BS_90	UF1C3_BS_90	Suwon	UF1C3	year_2018	Bulk_soil	BS	90days	Heading	Akibare	32	59	Flooded
C3_BS_90_2F	BS_90	UF1C3_BS_90	Suwon	UF1C3	year_2018	Bulk_soil	BS	90days	Heading	Akibare	32	59	Flooded
C3_BS_90_3F	BS_90	UF1C3_BS_90	Suwon	UF1C3	year_2018	Bulk_soil	BS	90days	Heading	Akibare	32	59	Flooded
A1_BS_106_1F	BS_106	UF1A1_BS_106	Suwon	UF1A1	year_2018	Bulk_soil	BS	106days	Dough_stage	Akibare	24.4	62	Dry
A1_BS_106_2F	BS_106	UF1A1_BS_106	Suwon	UF1A1	year_2018	Bulk_soil	BS	106days	Dough_stage	Akibare	24.4	62	Dry
A1_BS_106_3F	BS_106	UF1A1_BS_106	Suwon	UF1A1	year_2018	Bulk_soil	BS	106days	Dough_stage	Akibare	24.4	62	Dry
B2_BS_106_1F	BS_106	UF1B2_BS_106	Suwon	UF1B2	year_2018	Bulk_soil	BS	106days	Dough_stage	Akibare	24.4	62	Dry
B2_BS_106_2F	BS_106	UF1B2_BS_106	Suwon	UF1B2	year_2018	Bulk_soil	BS	106days	Dough_stage	Akibare	24.4	62	Dry
B2_BS_106_3F	BS_106	UF1B2_BS_106	Suwon	UF1B2	year_2018	Bulk_soil	BS	106days	Dough_stage	Akibare	24.4	62	Dry
C3_BS_106_1F	BS_106	UF1C3_BS_106	Suwon	UF1C3	year_2018	Bulk_soil	BS	106days	Dough_stage	Akibare	24.4	62	Dry
C3_BS_106_2F	BS_106	UF1C3_BS_106	Suwon	UF1C3	year_2018	Bulk_soil	BS	106days	Dough_stage	Akibare	24.4	62	Dry
C3_BS_106_3F	BS_106	UF1C3_BS_106	Suwon	UF1C3	year_2018	Bulk_soil	BS	106days	Dough_stage	Akibare	24.4	62	Dry
A1_BS_120_1F	BS_120	UF1A1_BS_120	Suwon	UF1A1	year_2018	Bulk_soil	BS	120days	Yellow_ripe_stage	Akibare	18.9	96	Dry
A1_BS_120_2F	BS_120	UF1A1_BS_120	Suwon	UF1A1	year_2018	Bulk_soil	BS	120days	Yellow_ripe_stage	Akibare	18.9	96	Dry
A1_BS_120_3F	BS_120	UF1A1_BS_120	Suwon	UF1A1	year_2018	Bulk_soil	BS	120days	Yellow_ripe_stage	Akibare	18.9	96	Dry
B2_BS_120_1F	BS_120	UF1B2_BS_120	Suwon	UF1B2	year_2018	Bulk_soil	BS	120days	Yellow_ripe_stage	Akibare	18.9	96	Dry
B2_BS_120_2F	BS_120	UF1B2_BS_120	Suwon	UF1B2	year_2018	Bulk_soil	BS	120days	Yellow_ripe_stage	Akibare	18.9	96	Dry
B2_BS_120_3F	BS_120	UF1B2_BS_120	Suwon	UF1B2	year_2018	Bulk_soil	BS	120days	Yellow_ripe_stage	Akibare	18.9	96	Dry
C3_BS_120_1F	BS_120	UF1C3_BS_120	Suwon	UF1C3	year_2018	Bulk_soil	BS	120days	Yellow_ripe_stage	Akibare	18.9	96	Dry
C3_BS_120_2F	BS_120	UF1C3_BS_120	Suwon	UF1C3	year_2018	Bulk_soil	BS	120days	Yellow_ripe_stage	Akibare	18.9	96	Dry
C3_BS_120_3F	BS_120	UF1C3_BS_120	Suwon	UF1C3	year_2018	Bulk_soil	BS	120days	Yellow_ripe_stage	Akibare	18.9	96	Dry
A1_BS_141_1F	BS_141	UF1A1_BS_141	Suwon	UF1A1	year_2018	Bulk_soil	BS	141days	Harvest	Akibare	14.1	47	Dry
A1_BS_141_2F	BS_141	UF1A1_BS_141	Suwon	UF1A1	year_2018	Bulk_soil	BS	141days	Harvest	Akibare	14.1	47	Dry
A1_BS_141_3F	BS_141	UF1A1_BS_141	Suwon	UF1A1	year_2018	Bulk_soil	BS	141days	Harvest	Akibare	14.1	47	Dry
B2_BS_141_1F	BS_141	UF1B2_BS_141	Suwon	UF1B2	year_2018	Bulk_soil	BS	141days	Harvest	Akibare	14.1	47	Dry
B2_BS_141_2F	BS_141	UF1B2_BS_141	Suwon	UF1B2	year_2018	Bulk_soil	BS	141days	Harvest	Akibare	14.1	47	Dry
B2_BS_141_3F	BS_141	UF1B2_BS_141	Suwon	UF1B2	year_2018	Bulk_soil	BS	141days	Harvest	Akibare	14.1	47	Dry
C3_BS_141_1F	BS_141	UF1C3_BS_141	Suwon	UF1C3	year_2018	Bulk_soil	BS	141days	Harvest	Akibare	14.1	47	Dry
C3_BS_141_2F	BS_141	UF1C3_BS_141	Suwon	UF1C3	year_2018	Bulk_soil	BS	141days	Harvest	Akibare	14.1	47	Dry
C3_BS_141_3F	BS_141	UF1C3_BS_141	Suwon	UF1C3	year_2018	Bulk_soil	BS	141days	Harvest	Akibare	14.1	47	Dry
A1_RS_48_1F	RS_48	UF1A1_RS_48	Suwon	UF1A1	year_2018	Rhizosphere	RS	48days	Tillering	Akibare	28.5	78	Flooded
A1_RS_48_2F	RS_48	UF1A1_RS_48	Suwon	UF1A1	year_2018	Rhizosphere	RS	48days	Tillering	Akibare	28.5	78	Flooded
A1_RS_48_3F	RS_48	UF1A1_RS_48	Suwon	UF1A1	year_2018	Rhizosphere	RS	48days	Tillering	Akibare	28.5	78	Flooded
B2_RS_48_1F	RS_48	UF1B2_RS_48	Suwon	UF1B2	year_2018	Rhizosphere	RS	48days	Tillering	Akibare	28.5	78	Flooded
B2_RS_48_2F	RS_48	UF1B2_RS_48	Suwon	UF1B2	year_2018	Rhizosphere	RS	48days	Tillering	Akibare	28.5	78	Flooded
B2_RS_48_3F	RS_48	UF1B2_RS_48	Suwon	UF1B2	year_2018	Rhizosphere	RS	48days	Tillering	Akibare	28.5	78	Flooded
C3_RS_48_1F	RS_48	UF1C3_RS_48	Suwon	UF1C3	year_2018	Rhizosphere	RS	48days	Tillering	Akibare	28.5	78	Flooded
C3_RS_48_2F	RS_48	UF1C3_RS_48	Suwon	UF1C3	year_2018	Rhizosphere	RS	48days	Tillering	Akibare	28.5	78	Flooded
C3_RS_48_3F	RS_48	UF1C3_RS_48	Suwon	UF1C3	year_2018	Rhizosphere	RS	48days	Tillering	Akibare	28.5	78	Flooded
A1_RS_62_1F	RS_62	UF1A1_RS_62	Suwon	UF1A1	year_2018	Rhizosphere	RS	62days	Tillering	Akibare	30	70	Dry
A1_RS_62_2F	RS_62	UF1A1_RS_62	Suwon	UF1A1	year_2018	Rhizosphere	RS	62days	Tillering	Akibare	30	70	Dry
A1_RS_62_3F	RS_62	UF1A1_RS_62	Suwon	UF1A1	year_2018	Rhizosphere	RS	62days	Tillering	Akibare	30	70	Dry
B2_RS_62_1F	RS_62	UF1B2_RS_62	Suwon	UF1B2	year_2018	Rhizosphere	RS	62days	Tillering	Akibare	30	70	Dry
B2_RS_62_2F	RS_62	UF1B2_RS_62	Suwon	UF1B2	year_2018	Rhizosphere	RS	62days	Tillering	Akibare	30	70	Dry
B2_RS_62_3F	RS_62	UF1B2_RS_62	Suwon	UF1B2	year_2018	Rhizosphere	RS	62days	Tillering	Akibare	30	70	Dry
C3_RS_62_1F	RS_62	UF1C3_RS_62	Suwon	UF1C3	year_2018	Rhizosphere	RS	62days	Tillering	Akibare	30	70	Dry
C3_RS_62_2F	RS_62	UF1C3_RS_62	Suwon	UF1C3	year_2018	Rhizosphere	RS	62days	Tillering	Akibare	30	70	Dry
C3_RS_62_3F	RS_62	UF1C3_RS_62	Suwon	UF1C3	year_2018	Rhizosphere	RS	62days	Tillering	Akibare	30	70	Dry
A1_RS_76_1F	RS_76	UF1A1_RS_76	Suwon	UF1A1	year_2018	Rhizosphere	RS	76days	Booting	Akibare	32.7	67	Dry
A1_RS_76_2F	RS_76	UF1A1_RS_76	Suwon	UF1A1	year_2018	Rhizosphere	RS	76days	Booting	Akibare	32.7	67	Dry
A1_RS_76_3F	RS_76	UF1A1_RS_76	Suwon	UF1A1	year_2018	Rhizosphere	RS	76days	Booting	Akibare	32.7	67	Dry
B2_RS_76_1F	RS_76	UF1B2_RS_76	Suwon	UF1B2	year_2018	Rhizosphere	RS	76days	Booting	Akibare	32.7	67	Dry
B2_RS_76_2F	RS_76	UF1B2_RS_76	Suwon	UF1B2	year_2018	Rhizosphere	RS	76days	Booting	Akibare	32.7	67	Dry
B2_RS_76_3F	RS_76	UF1B2_RS_76	Suwon	UF1B2	year_2018	Rhizosphere	RS	76days	Booting	Akibare	32.7	67	Dry
C3_RS_76_1F	RS_76	UF1C3_RS_76	Suwon	UF1C3	year_2018	Rhizosphere	RS	76days	Booting	Akibare	32.7	67	Dry
C3_RS_76_2F	RS_76	UF1C3_RS_76	Suwon	UF1C3	year_2018	Rhizosphere	RS	76days	Booting	Akibare	32.7	67	Dry
C3_RS_76_3F	RS_76	UF1C3_RS_76	Suwon	UF1C3	year_2018	Rhizosphere	RS	76days	Booting	Akibare	32.7	67	Dry
A1_RS_90_1F	RS_90	UF1A1_RS_90	Suwon	UF1A1	year_2018	Rhizosphere	RS	90days	Heading	Akibare	32	59	Flooded
A1_RS_90_2F	RS_90	UF1A1_RS_90	Suwon	UF1A1	year_2018	Rhizosphere	RS	90days	Heading	Akibare	32	59	Flooded
A1_RS_90_3F	RS_90	UF1A1_RS_90	Suwon	UF1A1	year_2018	Rhizosphere	RS	90days	Heading	Akibare	32	59	Flooded
B2_RS_90_1F	RS_90	UF1B2_RS_90	Suwon	UF1B2	year_2018	Rhizosphere	RS	90days	Heading	Akibare	32	59	Flooded
B2_RS_90_2F	RS_90	UF1B2_RS_90	Suwon	UF1B2	year_2018	Rhizosphere	RS	90days	Heading	Akibare	32	59	Flooded
B2_RS_90_3F	RS_90	UF1B2_RS_90	Suwon	UF1B2	year_2018	Rhizosphere	RS	90days	Heading	Akibare	32	59	Flooded
C3_RS_90_1F	RS_90	UF1C3_RS_90	Suwon	UF1C3	year_2018	Rhizosphere	RS	90days	Heading	Akibare	32	59	Flooded
C3_RS_90_2F	RS_90	UF1C3_RS_90	Suwon	UF1C3	year_2018	Rhizosphere	RS	90days	Heading	Akibare	32	59	Flooded
C3_RS_90_3F	RS_90	UF1C3_RS_90	Suwon	UF1C3	year_2018	Rhizosphere	RS	90days	Heading	Akibare	32	59	Flooded
A1_RS_106_1F	RS_106	UF1A1_RS_106	Suwon	UF1A1	year_2018	Rhizosphere	RS	106days	Dough_stage	Akibare	24.4	62	Dry
A1_RS_106_2F	RS_106	UF1A1_RS_106	Suwon	UF1A1	year_2018	Rhizosphere	RS	106days	Dough_stage	Akibare	24.4	62	Dry
A1_RS_106_3F	RS_106	UF1A1_RS_106	Suwon	UF1A1	year_2018	Rhizosphere	RS	106days	Dough_stage	Akibare	24.4	62	Dry
B2_RS_106_1F	RS_106	UF1B2_RS_106	Suwon	UF1B2	year_2018	Rhizosphere	RS	106days	Dough_stage	Akibare	24.4	62	Dry
B2_RS_106_2F	RS_106	UF1B2_RS_106	Suwon	UF1B2	year_2018	Rhizosphere	RS	106days	Dough_stage	Akibare	24.4	62	Dry
B2_RS_106_3F	RS_106	UF1B2_RS_106	Suwon	UF1B2	year_2018	Rhizosphere	RS	106days	Dough_stage	Akibare	24.4	62	Dry
C3_RS_106_1F	RS_106	UF1C3_RS_106	Suwon	UF1C3	year_2018	Rhizosphere	RS	106days	Dough_stage	Akibare	24.4	62	Dry
C3_RS_106_2F	RS_106	UF1C3_RS_106	Suwon	UF1C3	year_2018	Rhizosphere	RS	106days	Dough_stage	Akibare	24.4	62	Dry
C3_RS_106_3F	RS_106	UF1C3_RS_106	Suwon	UF1C3	year_2018	Rhizosphere	RS	106days	Dough_stage	Akibare	24.4	62	Dry
A1_RS_120_1F	RS_120	UF1A1_RS_120	Suwon	UF1A1	year_2018	Rhizosphere	RS	120days	Yellow_ripe_stage	Akibare	18.9	96	Dry
A1_RS_120_2F	RS_120	UF1A1_RS_120	Suwon	UF1A1	year_2018	Rhizosphere	RS	120days	Yellow_ripe_stage	Akibare	18.9	96	Dry
A1_RS_120_3F	RS_120	UF1A1_RS_120	Suwon	UF1A1	year_2018	Rhizosphere	RS	120days	Yellow_ripe_stage	Akibare	18.9	96	Dry
B2_RS_120_1F	RS_120	UF1B2_RS_120	Suwon	UF1B2	year_2018	Rhizosphere	RS	120days	Yellow_ripe_stage	Akibare	18.9	96	Dry
B2_RS_120_2F	RS_120	UF1B2_RS_120	Suwon	UF1B2	year_2018	Rhizosphere	RS	120days	Yellow_ripe_stage	Akibare	18.9	96	Dry
B2_RS_120_3F	RS_120	UF1B2_RS_120	Suwon	UF1B2	year_2018	Rhizosphere	RS	120days	Yellow_ripe_stage	Akibare	18.9	96	Dry
C3_RS_120_1F	RS_120	UF1C3_RS_120	Suwon	UF1C3	year_2018	Rhizosphere	RS	120days	Yellow_ripe_stage	Akibare	18.9	96	Dry
C3_RS_120_2F	RS_120	UF1C3_RS_120	Suwon	UF1C3	year_2018	Rhizosphere	RS	120days	Yellow_ripe_stage	Akibare	18.9	96	Dry
C3_RS_120_3F	RS_120	UF1C3_RS_120	Suwon	UF1C3	year_2018	Rhizosphere	RS	120days	Yellow_ripe_stage	Akibare	18.9	96	Dry
A1_RS_141_1F	RS_141	UF1A1_RS_141	Suwon	UF1A1	year_2018	Rhizosphere	RS	141days	Harvest	Akibare	14.1	47	Dry
A1_RS_141_2F	RS_141	UF1A1_RS_141	Suwon	UF1A1	year_2018	Rhizosphere	RS	141days	Harvest	Akibare	14.1	47	Dry
A1_RS_141_3F	RS_141	UF1A1_RS_141	Suwon	UF1A1	year_2018	Rhizosphere	RS	141days	Harvest	Akibare	14.1	47	Dry
B2_RS_141_1F	RS_141	UF1B2_RS_141	Suwon	UF1B2	year_2018	Rhizosphere	RS	141days	Harvest	Akibare	14.1	47	Dry
B2_RS_141_2F	RS_141	UF1B2_RS_141	Suwon	UF1B2	year_2018	Rhizosphere	RS	141days	Harvest	Akibare	14.1	47	Dry
B2_RS_141_3F	RS_141	UF1B2_RS_141	Suwon	UF1B2	year_2018	Rhizosphere	RS	141days	Harvest	Akibare	14.1	47	Dry
C3_RS_141_1F	RS_141	UF1C3_RS_141	Suwon	UF1C3	year_2018	Rhizosphere	RS	141days	Harvest	Akibare	14.1	47	Dry
C3_RS_141_2F	RS_141	UF1C3_RS_141	Suwon	UF1C3	year_2018	Rhizosphere	RS	141days	Harvest	Akibare	14.1	47	Dry
C3_RS_141_3F	RS_141	UF1C3_RS_141	Suwon	UF1C3	year_2018	Rhizosphere	RS	141days	Harvest	Akibare	14.1	47	Dry
